# Supplementary material for: Microtubule assembly governed by tubulin allosteric gain in flexibility and lattice induced fit
Source: eLife. 2018 Apr 13;7:e34353. doi: 10.7554/eLife.34353 (PMC5945277; doi:10.7554/eLife.34353)
Supplement: Figure 2—source data 1. [file elife-34353-fig2-data1.txt]

 -14.16076    0.08763
 -14.25214   -0.08141
   0.09093   -0.93254
   0.00000   -0.00000
 -16.12148    0.66178
 -15.22073   -0.17512
 -15.24694    0.10227
 -15.33998   -0.11811
 -14.91620    0.25886
 -16.37420    0.42411
 -15.13866    0.66757
 -15.73361    0.82815
 -15.76309    0.57823
 -15.90528    0.68830
 -15.47803    0.46470
 -14.81613    0.21511
 -14.61763    0.18785
 -14.51794    0.43608
 -14.82694    0.23780
 -14.91179    0.83301
 -14.89948   -0.15172
 -14.53185    0.26481
 -14.60912    0.12697
 -14.11014   -0.22371
 -13.60961   -0.05903
 -14.42002   -0.09584
 -14.02349   -0.10401
 -14.18515   -0.12461
 -14.14373   -0.21258
 -14.09336   -0.10076
 -15.20955   -0.00478
 -15.06060    0.28910
 -14.56388    0.19077
 -14.39346   -0.09573
 -14.42607   -0.06722
 -13.99612   -0.12854
 -13.84564   -0.08682
 -14.26683   -0.18187
 -14.28776   -0.16903
 -14.33979   -0.08903
 -14.47339   -0.16409
 -14.99298    0.51654
 -14.94504    0.57970
 -14.99961    0.51269
 -15.01544    0.39138
 -14.76307    0.11837
 -15.07304    0.46702
 -13.94338   -0.13475
 -14.25181   -0.05351
 -13.91959   -0.02116
 -14.91330    0.35077
 -14.92759    0.35459
 -14.69125    0.13921
 -15.68283    0.34829
 -15.71672    0.12248
 -14.24927   -0.07129
 -16.03156   -0.27592
 -14.13719   -0.06978
 -14.45468   -0.14539
 -14.23980    0.02007
 -14.05523   -0.04960
 -14.55631    0.04904
 -14.56582   -0.11144
 -14.63312    0.36361
 -14.77490    0.02303
  -1.09596   -6.60027
  -1.09596   -6.60027
  -0.90074   -7.45369
  -1.09601   -6.60024
 -14.87038    0.33156
  -1.09597   -6.60023
  -1.31399   -1.44863
  -0.58688   -2.04117
  -1.15207   -1.97061
  -2.74131   -9.20528
  -1.02815   -6.10894
  -1.49116   -1.88363
  -2.72353   -2.02736
  -0.41110   -0.83179
  -0.19434   -0.98675
  -0.05992   -1.04037
  -0.13236   -1.06625
  -1.31270   -6.79916
  -0.76518   -6.67373
  -1.04357   -6.74854
  -0.11638   -6.81176
  -0.34954   -6.89726
  -0.53042   -1.96723
  -1.09601   -6.60030
  -1.48849   -9.97247
  -1.38822   -6.00957
