# Supplementary material for: Microtubule assembly governed by tubulin allosteric gain in flexibility and lattice induced fit
Source: eLife. 2018 Apr 13;7:e34353. doi: 10.7554/eLife.34353 (PMC5945277; doi:10.7554/eLife.34353)
Supplement: Figure 3—source data 1. [file elife-34353-fig3-data1.txt]

# (-1)*pc1   pc2
  -4.18815   -0.05021
  -4.06567   -0.56889
  -5.11579   -0.08956
  -3.51819   -0.50970
  -5.19200   -0.05167
  -4.90397    0.08192
  -3.90706   -0.23433
  -5.76523   -0.10821
  -5.13065    0.11331
  -6.10104    0.00172
  -5.46590   -0.27477
  -5.86735   -0.14926
  -5.83682    0.01532
  -5.25581   -0.13318
  -5.84519   -0.53846
  -4.28292   -0.15075
  -5.46715   -0.45796
  -4.29249   -0.52753
  -5.30533   -0.31076
  -4.65106   -0.70329
  -5.82978   -0.44073
  -5.18347   -0.23106
  -4.55235   -0.27731
  -5.73495   -0.32573
  -4.96236   -0.15517
  -4.78165   -0.24935
  -5.01882   -0.40175
  -4.95538   -0.19881
  -4.98839   -0.54223
  -4.94243   -0.40145
  -4.68855   -0.21739
  -5.09759   -0.14386
  -4.67142   -0.29470
  -3.87960   -0.58505
  -4.30502   -0.84804
  -3.78841   -0.49674
  -4.78955   -0.55840
  -5.46492   -0.46692
  -4.27247   -0.54538
  -4.50427   -0.60169
  -5.05651   -0.20758
  -5.33404   -0.30262
  -4.57805   -0.26156
  -4.96830   -0.37639
  -5.40907   -0.12796
  -6.47118    0.17916
  -5.62320   -0.33256
  -4.89111   -0.15452
  -5.95512    0.10795
  -5.99026    0.21059
  -6.56766    0.15176
  -5.99053   -0.01423
  -5.60964   -0.02901
  -5.86672   -0.24083
  -5.79256    0.05606
  -5.90597   -0.46185
  -5.89742    0.06448
  -6.39107    0.00658
  -5.95095   -0.09007
  -5.34817   -0.03121
  -4.37448   -0.16397
  -5.45438   -0.33933
  -5.70124   -0.11619
  -5.49794   -0.25384
  -6.43515   -0.35140
  -5.84680   -0.04801
  -6.35093   -0.22560
  -5.99218   -0.02847
  -6.99217   -0.30566
  -5.77291   -0.19480
  -6.04455    0.02809
  -6.12214   -0.02119
  -5.82401    0.08361
  -6.17749   -0.26301
  -6.99949   -0.31995
  -6.30476   -0.47667
  -6.41599   -0.18209
  -6.99678   -0.31132
  -6.10944   -0.32845
  -6.23510   -0.28395
  -7.17448   -0.21701
  -7.40054   -0.03566
  -7.55305   -0.06684
  -7.29237   -0.07067
  -6.45859    0.25461
  -8.52498    0.35140
  -7.31435   -0.03493
  -6.88827   -0.24304
  -7.65419   -0.04441
  -6.48432   -0.17864
  -7.25907    0.03019
  -7.24553    0.19367
  -6.83638   -0.00463
  -7.36266    0.09395
  -7.32774   -0.29737
  -6.59926   -0.13477
  -7.45782    0.21589
  -7.59782    0.34782
  -7.90065    0.23681
  -7.36824    0.34974
  -6.68215   -0.15902
  -6.40610    0.36644
  -6.61728   -0.00871
  -7.66054   -0.03310
  -7.25552    0.06236
  -7.45443    0.25357
  -6.93263    0.04354
  -6.89854   -0.02538
  -6.24305    0.07339
  -6.24600   -0.23889
  -6.95717    0.04022
  -7.06827    0.48919
  -7.19902    0.01077
  -6.69665   -0.15478
  -6.85796    0.10638
  -7.16935   -0.15119
  -6.45603   -0.34642
  -6.33101    0.04975
  -7.16395    0.06811
  -7.77042    0.21950
  -7.90918    0.26982
  -7.27201    0.38432
  -7.73216    0.22171
  -7.86661    0.21697
  -6.07867    0.23045
  -6.88201    0.11497
  -6.05733    0.18505
  -6.14650   -0.30217
  -5.47698   -0.04135
  -6.25011   -0.13588
  -6.49974   -0.14572
  -7.48265    0.23840
  -7.56201    0.10527
  -6.98894   -0.26266
  -6.29384   -0.03027
  -6.68621   -0.08236
  -7.18926    0.10983
  -6.18123   -0.05778
  -7.37343    0.52673
  -5.92136    0.16778
  -7.44636    0.30331
  -7.00603    0.27406
  -7.55134    0.34747
  -7.73184    0.48366
  -6.50053    0.18457
  -6.32283    0.26038
  -6.96588    0.39121
  -7.37008    0.41258
  -8.26740    0.49214
  -7.34128    0.33796
  -7.35500    0.29627
  -7.76992    0.52832
  -6.53999    0.22882
  -7.22232    0.56721
  -7.08461    0.22625
  -6.81027    0.24694
  -7.33288    0.47533
  -7.12363    0.35931
  -6.46685    0.26761
  -6.65334    0.02682
  -6.47435    0.40593
  -6.23666    0.07418
  -6.71536    0.40954
  -7.78768    0.40412
  -7.98887    0.57311
  -7.26553    0.42534
  -8.14493    0.59857
  -7.00500    0.55632
  -7.10656    0.64904
  -7.91706    0.38222
  -7.44185    0.61701
  -7.01364    0.07139
  -6.18592    0.10580
  -7.12950    0.03819
  -7.22496    0.18330
  -7.59190    0.35184
  -7.34972    0.22455
  -8.18527    0.64090
  -6.69723    0.47951
  -6.86692    0.50760
  -6.46303    0.36354
  -6.69682    0.58149
  -6.20006    0.15390
  -6.90154    0.13099
  -6.91412    0.34547
  -6.07160   -0.06796
  -6.15336    0.28876
  -5.71745   -0.00594
  -6.62136    0.40437
  -5.55153    0.22136
  -6.33467    0.40454
  -6.64479    0.35556
  -7.43306    0.29935
  -6.89579    0.27414
  -6.89798    0.06932
  -6.45699   -0.14112
  -8.10345    0.07509
  -6.15253   -0.15832
  -6.67730    0.24752
  -7.49539    0.29482
  -8.02428    0.54293
  -6.98073    0.71232
  -6.47739    0.61330
  -6.96735    0.64465
  -7.13963    0.37735
  -7.14875    0.40467
  -6.11702    0.29443
  -7.17204    0.67946
  -5.92403    0.00384
  -5.83482    0.45206
  -6.35584    0.63646
  -7.03894   -0.03499
  -6.40679    0.36333
  -7.10418   -0.10552
  -7.70480    0.27067
  -7.13673    0.34972
  -6.52775   -0.10540
  -7.16652    0.20111
  -7.44821    0.45492
  -6.74460    0.42165
  -7.49005    0.69997
  -6.70488    0.41855
  -6.62809    0.08705
  -6.35333    0.05867
  -6.74054    0.14874
  -7.15384    0.03560
  -6.76002   -0.10453
  -6.81081    0.31647
  -7.51754    0.57980
  -7.85378    0.33612
  -8.53148    0.59383
  -8.09713    0.67742
  -7.73588    0.61433
  -8.08271    1.21665
  -7.07144    0.85422
  -7.58403    1.10539
  -8.26949    0.84210
  -6.93777    0.37134
  -6.36568    0.32540
  -6.59262    0.52464
  -7.41893    0.33641
  -7.29748    0.72719
  -6.56913    0.78349
  -6.31722    0.34729
  -7.11591    0.71666
  -6.23509    0.47878
  -7.36624    0.75814
  -5.97313    0.36914
  -6.68385    0.52583
  -6.27544    0.52697
  -7.21563    0.62719
  -7.03804    0.55394
  -7.44074    0.87519
  -6.56849    0.33568
  -7.20496    0.39278
  -7.31729    0.48072
  -6.68730    0.14773
  -6.48162    0.12133
  -6.81654    0.18254
  -6.86663    0.00999
  -6.00710    0.16593
  -6.97816    0.46078
  -6.68993    0.76286
  -6.42507    0.25621
  -6.19031    0.40604
  -7.08581    0.60651
  -6.55125    0.40464
  -6.20399    0.65026
  -6.41651    0.46979
  -7.44794    0.68273
  -6.95378    0.78145
  -7.67608    0.35962
  -7.83710    0.44030
  -6.90501    0.45108
  -7.00611    0.30719
  -6.81268    0.17631
  -7.32517    0.41185
  -7.91093    0.54177
  -7.20945    0.15554
  -7.38104    0.30232
  -6.87729    0.14130
  -6.20577    0.16737
  -7.02895    0.60870
  -7.13813    0.06424
  -7.00192    0.30432
  -6.94604    0.39255
  -7.28360    0.36798
  -7.24832    0.23882
  -7.65427    0.24887
  -7.74697    0.43147
  -7.74308    0.31645
  -7.74775    0.52985
  -6.94121    0.43310
  -6.92039   -0.14886
  -7.73281    0.38819
  -7.34519    0.30091
  -7.25569    0.48653
  -5.49569   -0.09072
  -6.68836    0.20849
  -7.32789    0.24984
  -7.41007    0.74767
  -7.19641    0.36401
  -7.95645    0.56295
  -7.99468    0.22376
  -8.00919    0.20312
  -8.36486    0.52597
  -7.76688    0.40918
  -7.26859    0.22967
  -8.12632    0.39263
  -7.59191    0.11666
  -7.33351   -0.03169
  -7.09794    0.07011
  -7.51003    0.10661
  -7.51378    0.20060
  -8.14336    0.34264
  -7.61648    0.06411
  -7.54686    0.39949
  -7.26768    0.49924
  -7.34663    0.64043
  -8.34490    0.46587
  -8.23990    0.51862
  -7.71667    0.36136
  -7.48114    0.57706
  -7.48959    0.73197
  -7.56346    0.27806
  -7.31582    0.71040
  -7.01347    0.52121
  -7.15689    0.55869
  -7.11809    0.50986
  -7.05497    0.62072
  -6.85674    0.59063
  -8.41742    1.10039
  -6.99114    0.51070
  -7.55306    0.77457
  -7.89347    0.44789
  -7.55437    0.56932
  -7.47966    0.62847
  -7.60141    0.33934
  -7.55700    0.60176
  -6.53977    0.33069
  -9.01802    0.42251
  -7.61621    0.29929
  -8.38291    0.85943
  -7.71715    0.83213
  -7.35118    0.31697
  -8.50280    0.67895
  -7.46488    0.25179
  -7.51294    0.33573
  -7.28121    0.79267
  -8.20104    0.59366
  -6.87257    0.19541
  -7.79471    0.84415
  -9.18504    0.60155
  -8.35788    0.49243
  -8.93716    0.88993
  -8.96657    0.77785
  -9.09202    0.54797
  -7.79860    0.43074
  -8.79147    0.53865
  -8.32071    0.75364
  -8.45661    1.02226
  -7.23751    0.42157
  -8.23305    0.96728
  -7.79540    0.80935
  -8.90947    0.91038
  -7.23897    0.90356
  -7.59473    0.67947
  -8.12822    0.89168
  -7.78444    0.60930
  -8.48260    0.69401
  -8.58571    0.63240
  -8.14051    0.71534
  -9.10777    1.09294
  -8.31652    0.82627
  -9.47984    1.02687
  -8.10785    0.60355
  -8.58364    0.87345
  -8.34682    1.15564
  -8.40768    0.80959
  -8.77205    0.85232
  -8.36826    0.76972
  -9.43756    1.12679
  -8.70741    0.76909
  -8.99746    0.69446
  -7.86494    0.68850
  -8.42050    0.54544
  -7.75050    0.30391
  -9.18386    0.59412
  -8.28231    0.52296
  -8.11178    0.84988
  -7.47447    0.22839
  -8.29731    0.68254
  -8.20010    0.73045
  -8.73849    0.64516
  -9.13765    0.52788
  -9.47057    0.69324
  -9.25501    0.79493
  -8.26484    0.66479
  -8.76199    0.78575
  -8.50325    0.73115
  -8.87909    1.08519
  -9.00743    1.13017
  -8.76558    0.61951
  -8.22536    0.78720
  -9.25082    0.59680
  -8.84335    0.68851
  -8.81322    0.85663
  -8.66621    0.86555
  -8.97566    1.07002
  -9.12597    0.28050
  -8.54933    0.41813
  -7.18438    0.67086
  -7.91895    0.18472
  -7.66025    0.37375
  -8.15166    0.32914
  -8.52532    0.93346
  -8.29066    0.66231
  -9.26288    0.74550
  -9.02724    0.82846
  -9.44282    0.73016
  -8.14535    0.65435
  -8.91100    0.77728
  -8.58539    0.68682
  -9.17228    0.99566
  -8.93572    0.98518
  -9.07502    0.79371
  -8.48320    0.54609
  -8.16952    0.75038
  -8.16309    0.75277
  -8.58488    0.47740
  -8.65959    0.64567
  -8.69408    0.80069
  -8.54932    0.58823
  -7.31021    0.72668
  -8.65677    0.67400
  -8.28914    0.73776
  -8.65656    0.56442
  -9.08653    1.01742
  -9.03823    0.90795
  -9.72175    0.58973
  -9.22426    0.66174
  -8.99223    0.87908
  -9.18912    0.73068
  -8.63991    0.77329
  -8.89420    0.83243
  -9.55963    0.92296
  -9.04828    0.78201
  -9.72778    0.83611
  -8.63761    0.68864
  -8.47336    0.73402
  -8.28248    0.70197
  -7.74607    0.62268
  -8.79398    0.72721
  -7.36668    0.57760
  -8.29717    0.73196
  -8.67090    1.27160
  -9.92018    1.09747
  -8.73912    0.97964
  -8.27535    0.93330
  -8.12281    0.79426
  -7.90868    0.74220
  -8.50139    0.85017
  -8.01052    0.77139
  -8.98183    0.93362
  -8.19911    0.56060
  -9.93618    1.14382
  -8.84788    0.81460
  -9.00675    0.79508
  -8.89396    0.98685
  -9.03193    1.24801
  -8.56219    0.96231
  -8.62968    1.09344
  -9.20387    0.86025
  -9.39337    0.81808
  -8.60513    0.88637
  -8.24483    0.74316
  -8.26350    1.13350
  -9.38913    0.72063
  -8.82138    1.23560
  -9.30824    1.27455
  -8.82950    0.74911
  -9.41643    0.67826
  -8.69005    0.76373
  -8.56235    0.72867
  -9.22331    0.75220
  -9.22187    1.15488
  -8.13219    0.59324
  -8.40665    0.48263
  -9.12812    0.68980
  -8.41399    0.68270
  -7.71860    0.40657
  -7.94474    0.90493
  -8.54704    0.59903
  -8.57302    0.76212
  -8.09101    0.74214
  -7.53752    0.92714
  -8.52878    0.69479
  -8.47594    0.59976
  -7.78634    0.78165
  -9.11937    0.83976
  -8.67643    0.98674
  -8.66255    0.91782
  -8.55212    0.73406
  -8.04160    0.64216
  -9.76384    0.73949
  -9.05679    0.60846
  -8.54972    0.36177
  -8.37859    0.82821
  -7.84088    0.66418
  -8.50626    0.93418
  -7.87442    0.53290
  -8.82286    0.87617
  -8.47204    0.68656
  -9.06550    0.80987
  -8.27030    0.56048
  -9.30272    0.96933
  -9.05733    0.80576
  -9.00615    0.95102
  -9.42694    0.44039
  -8.48171    0.46785
  -8.81302    0.69309
  -9.58007    0.74947
  -8.96710    0.51594
  -8.86408    0.85747
  -9.62537    0.64063
  -8.36067    0.78506
  -8.46061    0.64329
  -7.39805    0.84175
  -8.00038    0.41189
  -8.10384    0.54613
  -7.60802    0.45680
  -7.38013    0.43923
  -8.28119    0.89198
  -7.76177    0.62986
  -7.73929    0.80078
  -7.29400    0.37360
  -7.68915    0.52304
  -7.63835    0.50567
  -8.17992    0.58187
  -7.25586    0.53027
  -7.91810    0.65420
  -8.17198    0.88467
  -8.28019    0.76855
  -8.56081    0.60202
  -7.42373    0.66262
  -8.01422    0.85142
  -8.11684    0.55869
  -6.92909    0.77653
  -8.07925    0.65815
  -7.39055    0.65427
  -7.47666    0.71076
  -8.35282    0.79160
  -7.98959    0.51375
  -8.65532    0.68706
  -8.21339    0.78912
  -8.23270    0.92428
  -7.96093    0.73838
  -8.24732    0.57512
  -8.02640    0.43761
  -7.48017    0.45364
  -7.23503    0.60571
  -8.03282    0.75439
  -7.86313    0.72508
  -8.90217    0.92158
  -9.07260    0.85739
  -8.86384    1.12189
  -9.00552    0.65981
  -8.80554    0.71087
  -9.03606    0.90257
  -9.29280    0.84571
  -8.47296    0.51243
  -8.35919    0.67756
  -8.14091    0.67501
  -8.49110    0.54505
  -8.91471    0.39179
  -9.28632    0.85792
  -8.83985    0.85406
  -8.49137    0.86910
  -8.57156    0.59348
  -8.24149    0.51840
  -8.04381    0.26713
  -8.11686    0.52057
  -9.01782    0.44797
  -7.84107    0.67011
  -8.01045    0.47414
  -7.61908    0.44855
  -7.80097    0.27191
  -9.01011    0.26247
  -7.64145    0.47390
  -8.36149    0.27836
  -9.19728    0.56591
  -8.03764    0.71941
  -8.57764    0.73168
  -7.36124    0.14624
  -8.66197    0.60114
  -9.64880    0.56726
  -9.20542    0.76180
  -8.57161    0.53527
  -8.54332    0.50286
  -8.64771    0.11561
  -8.75165    0.41745
  -8.12486    0.40220
  -8.84777    0.10799
  -9.13510    0.60843
  -8.32489    0.43957
  -9.08375    0.29117
  -8.15981    0.03957
  -8.58616    0.18852
  -9.69901    0.45427
 -10.07576    0.89757
  -9.45152    0.67466
  -8.69104    0.62137
  -8.00924    0.51072
  -8.73165    0.69215
  -8.90146    0.70043
  -9.04984    0.62519
  -8.96021    0.52922
  -8.81323    0.50112
  -8.65588    0.46905
  -8.83533    0.38562
  -8.61263    0.56254
  -8.47866    0.16043
  -8.77943    0.53942
  -9.19145    0.77965
  -8.04151    0.26058
  -9.27520    0.79172
  -8.74632    0.64789
  -7.77168    0.64403
  -8.31986    0.61381
  -8.43520    0.84967
  -8.54161    0.81705
  -8.52337    0.63388
  -9.10894    0.93594
  -9.55702    1.11879
  -8.07893    0.86166
  -9.96445    0.78694
  -7.90216    0.61205
  -6.98167    0.18952
  -7.56348    0.35000
  -8.04402    0.60226
  -8.13057    0.29158
  -8.32692    0.54690
  -8.24744    0.59511
  -8.66165    0.93757
  -8.13001    0.80815
  -8.33309    0.56233
  -7.86482    0.65341
  -8.08165    0.71798
  -8.56927    0.45020
  -7.64169    0.49080
  -8.01109    0.77992
  -8.34418    0.57463
  -7.29089    0.63962
  -9.30761    0.90072
  -7.66215    1.05290
  -8.48480    0.84693
  -7.88070    1.11031
  -7.87235    0.89971
  -8.48629    1.09058
  -9.06213    1.23217
  -8.31303    0.92937
  -8.39153    0.98401
  -8.38418    0.86913
  -8.22334    0.89142
  -7.97392    0.83934
  -8.56353    0.41765
  -8.64737    0.65519
  -8.52432    0.83123
  -7.68586    0.47630
  -9.65283    1.17811
  -9.04190    0.95018
  -8.28109    0.90627
  -8.44944    0.78534
  -8.38396    0.67972
  -8.34300    0.74494
  -9.51216    0.67942
  -8.67194    0.70620
  -7.60985    0.60519
  -8.61797    0.49892
  -8.17356    0.74532
  -8.23191    0.88302
  -9.71733    0.91158
  -9.35629    0.61944
  -8.70470    0.65226
  -8.53785    0.77823
  -8.44621    0.42618
  -7.85633    0.31825
  -8.63670    0.58027
  -9.23647    1.03388
  -8.91729    0.71733
  -8.75912    0.71179
  -8.69806    0.35070
  -8.32844    0.68145
  -7.94611    0.66449
  -9.56615    0.41210
  -9.26410    0.18513
  -8.75279    0.48842
  -8.26447    0.55178
  -8.32618    0.47775
  -8.63931    0.47378
  -8.81729    0.33392
  -8.02864    0.49480
  -8.53158    0.45816
  -8.03555    0.56392
  -7.60595    0.62593
  -7.73693    0.31312
  -7.95160    0.41649
  -8.56007    0.45647
  -8.23501    0.37312
  -8.36825    0.42820
  -7.65972    0.41909
  -7.65362    0.51640
  -8.41877    1.16277
  -8.38174    0.78221
  -8.13799    0.82375
  -8.01415    0.59074
  -7.65326    1.11856
  -7.73554    0.63463
  -7.73704    0.79869
  -7.80605    0.91534
  -7.85669    0.42998
  -8.39910    0.78577
  -9.27501    0.98604
  -8.27217    0.72224
  -8.72021    0.68950
  -7.98731    0.77362
  -7.62755    0.66627
  -8.40830    0.68843
  -9.75155    1.28230
  -8.26946    1.14411
  -8.18816    0.83775
  -8.44644    1.20670
  -8.11831    0.91372
  -7.61438    0.79502
  -8.23445    0.84727
  -8.94728    0.79854
  -9.10450    0.36074
  -8.58387    0.48731
  -7.98153    0.51825
  -8.44444    0.92121
  -7.10069    0.80808
  -8.48686    1.21083
  -8.66012    0.94529
  -8.26615    0.67718
  -7.00717    0.24518
  -8.29602    1.04894
  -7.38162    0.91379
  -8.24547    0.78923
  -7.74648    0.79823
  -6.20335    0.60097
  -8.06251    0.91021
  -6.85492    0.85493
  -7.75248    0.82330
  -6.69170    0.76308
  -7.70807    0.66969
  -7.39374    0.52626
  -7.47220    0.63920
  -8.44800    0.79364
  -7.72395    0.55031
  -7.07995    0.59659
  -7.52312    0.75352
  -7.48941    0.80269
  -7.57872    0.42634
  -7.75695    0.57313
  -8.58334    0.41754
  -8.06937    0.83128
  -8.05558    0.53732
  -7.93060    0.97064
  -8.75806    0.48132
  -8.19056    0.67768
  -9.12134    0.72935
  -7.94565    0.67579
  -7.71134    0.76958
  -8.01725    0.57830
  -7.96153    0.64626
  -7.20980    0.64076
  -6.80325    0.17375
  -7.19266    0.29961
  -7.37063    0.24228
  -7.83679    0.73078
  -7.57632    0.17178
  -8.23929    0.87443
  -8.80182    1.03985
  -8.09660    0.95482
  -7.65024    0.74355
  -8.20729    0.61811
  -8.39248    0.78116
  -7.62046    0.37767
  -8.39698    0.80992
  -9.44964    0.52216
  -8.22653    0.52774
  -8.51315    0.56941
  -8.19156    0.50643
  -8.31736    0.78373
  -8.53671    0.91588
  -7.81489    0.23679
  -7.75987    0.57577
  -8.50578    0.81840
  -8.80907    0.43702
  -8.36267    0.48546
  -7.20173    0.43649
  -8.04906    0.38304
  -7.75017    0.76346
  -8.47032    0.69263
  -8.89347    0.77702
  -7.60753    0.70950
  -8.37182    0.52613
  -7.67415    0.47737
  -8.95019    0.66051
  -8.37753    0.89654
  -7.31585    0.49112
  -7.58385    0.77138
  -8.12352    0.77316
  -8.24613    0.19331
  -7.20362    0.73701
  -7.99527    0.37417
  -7.35438    0.57974
  -7.38320    0.51938
  -7.27041    0.38295
  -7.82663    0.58605
  -7.41047    0.68285
  -8.48085    0.98962
  -8.33605    0.87988
  -8.85097    0.83254
  -9.86161    0.85588
  -8.13796    0.89475
  -8.96915    0.81556
  -8.58095    0.95590
  -8.06012    0.82786
  -8.35734    1.11861
  -8.69015    1.21826
  -7.27256    0.51696
  -8.31015    0.58387
  -8.54937    0.75583
  -7.69946    1.00320
  -8.71560    0.77673
  -8.98949    1.04525
  -8.61477    1.12473
  -7.77519    1.00330
  -7.98496    0.71161
  -7.44228    0.99009
  -8.02069    0.93995
  -8.79230    0.74173
  -7.79446    0.49738
  -8.38333    0.62802
  -9.00206    0.74275
  -8.04251    1.01387
  -8.03673    0.48539
  -8.59670    1.07615
  -7.99734    0.82086
  -7.36079    0.78935
  -7.78632    0.56670
  -8.21074    1.01739
  -8.57569    1.00860
  -7.54407    0.45411
  -8.05329    0.63128
  -7.84899    0.91833
  -8.03468    0.67619
  -8.27994    1.11628
  -8.01803    0.84194
  -8.79426    1.01223
  -7.26535    0.32389
  -8.55679    0.93109
  -6.85357    0.59924
  -7.69192    0.50413
  -8.23950    0.43107
  -7.67309    0.62037
  -7.74761    0.60156
  -8.03195    0.87777
  -7.42753    0.88498
  -8.28114    1.30222
  -8.67762    0.88206
  -7.99606    1.25570
  -7.37168    1.13156
  -7.91096    0.88322
  -6.49174    0.68284
  -7.34864    0.70433
  -8.21962    0.75905
  -7.75470    0.52915
  -7.35129    0.75835
  -8.01788    0.71654
  -7.81796    0.87012
  -7.13309    0.37396
  -7.77518    0.88768
  -7.42307    0.90577
  -7.46192    0.69882
  -8.12089    0.70888
  -7.76225    0.85717
  -6.77948    0.79766
  -7.34438    0.94783
  -6.38041    0.74712
  -7.12573    0.81768
  -6.74353    0.58809
  -7.78971    0.73148
  -7.16904    0.62336
  -8.11176    1.20164
  -7.32415    0.82069
  -7.57803    0.80629
  -7.42011    0.46416
  -8.59074    0.86764
  -6.51103    0.18944
  -7.60928    0.58817
  -7.54486    0.63751
  -7.45622    0.65805
  -6.59139    0.98933
  -8.82760    0.80705
  -7.31677    1.05332
  -8.27422    1.03308
  -6.80700    0.65859
  -7.83151    1.02950
  -7.52907    1.07935
  -8.33967    0.89589
  -7.33005    0.92929
  -7.36619    0.62622
  -7.09893    0.43812
  -8.79701    0.97234
  -7.36710    0.64938
  -7.59571    1.17745
  -7.03901    0.84337
  -6.99519    0.61643
  -7.52752    1.03524
  -8.08297    0.90668
  -7.05614    0.85063
  -7.27293    0.90970
  -7.39072    0.85959
  -7.50199    1.12430
  -7.33665    0.66303
  -7.11144    0.56101
  -7.96872    0.81536
  -7.39517    0.87031
  -7.38533    0.70479
  -7.56560    1.00367
  -7.14560    0.83487
  -7.38060    0.57601
  -7.42791    0.65434
  -7.39725    0.81682
  -6.84929    0.70040
  -7.07022    0.50993
  -7.96528    0.60455
  -7.38247    0.84101
  -6.99481    0.78821
  -8.30508    0.78661
  -8.58369    0.63163
  -7.79306    0.65840
  -8.37635    0.89619
  -7.79986    0.77448
  -7.75304    1.44323
  -8.00091    0.94398
  -7.42492    0.54357
  -8.65864    0.75098
  -7.62713    0.68782
  -6.13579    0.21625
  -7.06205    0.71848
  -7.80585    0.76673
  -7.03084    0.91495
  -7.62213    0.53215
  -7.17723    0.28548
  -7.51543    0.81317
  -7.72505    0.83791
  -7.16581    0.72975
  -7.66283    0.66230
  -7.90687    0.59699
  -6.87082    1.06680
  -8.45299    1.42322
  -7.67682    1.07197
  -6.84399    0.77957
  -7.76192    0.84656
  -8.19292    0.59993
  -7.94347    0.72288
  -6.86963    0.36420
  -6.98762    0.64809
  -7.38152    0.36885
  -7.12793    0.68037
  -7.95033    0.94639
  -7.57122    0.81393
  -7.32874    0.53900
  -8.42113    0.85389
  -8.53357    0.73743
  -8.29663    0.73315
  -8.21161    0.74403
  -8.86019    1.09105
  -7.80295    0.81519
  -8.80176    0.80613
  -9.24155    0.73060
  -8.58172    0.64419
  -8.81847    0.68016
  -8.00342    0.55634
  -8.19329    0.91790
  -8.12609    0.59695
  -6.23515    0.07667
  -7.31093    0.78181
  -8.31177    0.78028
  -8.54769    0.76647
  -8.65368    0.92477
  -8.04386    0.73324
  -9.22918    0.80586
  -8.71925    0.78046
  -8.15213    0.72820
  -8.39422    0.90512
  -7.89985    0.40280
  -8.72102    0.70578
  -9.44780    0.97987
  -8.06225    0.71004
  -9.92218    1.35889
  -8.04456    0.69926
  -8.67437    0.82898
  -8.36653    0.93013
  -7.65369    0.54469
  -8.39876    0.74401
  -8.73459    1.03291
  -8.02219    0.83300
  -7.53107    1.15987
  -6.60802    0.40398
  -7.52792    0.58927
  -6.95787    0.60247
  -6.83384    0.54863
  -7.19636    0.26064
  -6.74273    0.59216
  -7.75950    0.75985
  -8.02387    0.69662
  -6.99522    0.54086
  -8.38523    0.56617
  -7.09306    0.78157
  -7.94333    0.80065
  -7.43466    0.49445
  -8.73214    1.08894
  -6.51485    0.32938
  -7.37904    0.61578
  -8.07404    0.96797
  -7.01480    0.41693
  -7.24259    0.47051
  -7.64679    0.76206
  -7.42341    0.63942
  -8.47774    1.03916
  -6.71778    0.45932
  -7.27245    0.49619
  -7.47157    0.63544
  -7.05651    0.43506
  -7.82621    1.12261
  -7.94707    1.13989
  -8.31341    0.73893
  -8.46466    1.17637
  -8.88233    1.21763
  -7.69626    0.69657
  -6.09306    0.26059
  -6.59262    0.28796
  -7.02453    0.72298
  -7.47796    0.67235
  -7.64762    0.84459
  -7.44146    0.77513
  -7.96849    0.69047
  -8.22244    0.88979
  -7.30228    0.42060
  -7.75057    0.57696
  -7.80571    0.37843
  -7.09365    0.30680
  -8.22796    0.53055
  -7.02598    0.80805
  -7.33407    1.02247
  -7.64839    1.02360
  -7.90634    0.58563
  -7.26023    0.52268
  -7.41690    0.38286
  -7.44970    0.57994
  -6.76993    0.63908
  -7.15518    0.97224
  -7.62801    0.64914
  -7.81258    0.76610
  -6.65931    1.05505
  -7.54414    0.62609
  -7.81237    0.78336
  -7.13727    0.80350
  -7.36424    0.79718
  -6.82752    0.67553
  -6.89261    0.42527
  -8.11462    0.69015
  -7.09272    1.01804
  -7.98160    0.85201
  -8.84025    1.09953
  -7.48348    0.73081
  -7.85888    0.62331
  -8.87422    1.03977
  -9.72609    1.18425
  -8.90977    1.02520
  -8.35922    0.95703
  -8.10740    1.19295
  -7.64136    1.33897
  -9.05278    1.17752
  -8.58542    1.17882
  -7.89671    0.94744
  -7.55841    1.07943
  -8.35872    1.05044
  -8.47967    1.18315
  -8.56384    1.36024
  -8.85185    1.16505
  -7.70898    0.98394
  -8.53923    1.05087
  -9.76117    1.14912
  -9.31956    1.15941
  -8.84776    1.31168
  -8.44371    0.99212
  -8.09351    0.71626
  -8.62104    1.02029
  -8.35987    0.67596
  -9.79485    1.08873
  -8.31325    0.92904
  -9.89665    1.18170
  -8.67994    1.34176
  -8.09298    0.71079
  -8.73139    1.30975
  -7.92737    1.14322
  -7.82740    0.63510
  -8.22884    0.92175
  -8.32303    0.87192
  -8.01117    0.74162
  -8.80340    0.68252
  -9.32435    0.98511
  -9.01247    0.73025
  -8.66722    0.98628
  -9.00601    0.98003
  -8.07379    0.67830
  -8.77459    0.96446
  -8.27494    0.93002
  -8.94796    0.77335
  -9.24337    0.83430
  -9.20926    0.77309
  -8.83670    0.26239
  -9.12400    0.62783
  -9.20779    1.04619
  -8.76595    0.82897
  -9.47825    1.11375
  -9.36660    1.09688
  -8.35744    0.86747
  -9.09707    0.90208
  -9.26052    0.60660
  -8.88702    0.46701
  -8.82412    0.91513
  -8.47357    0.78245
  -8.18113    0.78487
  -7.73364    0.46670
  -9.02271    1.07447
  -8.88510    0.62938
  -8.36482    0.81488
  -8.64919    0.93824
  -8.01320    0.79787
  -7.90999    1.22446
  -8.35981    0.72919
  -8.68309    1.00594
  -8.67090    0.62160
  -9.05823    1.17909
  -8.15204    0.68969
  -7.74168    0.60266
  -8.73602    0.82705
  -7.84752    0.65113
  -8.67170    0.57405
  -7.53512    0.44989
  -8.10973    0.76649
  -7.72657    0.79167
  -7.72798    0.96684
  -7.80200    0.99479
  -7.31495    0.69572
  -7.21292    0.53414
  -7.93824    0.60741
  -7.57536    0.47323
  -7.99896    0.77610
  -7.74426    0.31814
  -7.81968    0.53666
  -7.36751    0.74104
  -7.98912    0.73191
  -7.34021    0.29075
  -7.75929    0.37908
  -8.77586    0.60820
  -8.21666    0.96048
  -7.51156    0.35059
  -7.62177    0.81354
  -8.37320    0.70186
  -7.48081    0.94808
  -8.13758    1.02070
  -6.80065    0.57135
  -8.70372    1.06655
  -7.48660    0.88238
  -7.59733    0.60586
  -7.54648    1.03721
  -9.21594    1.13529
  -8.39995    1.17129
  -8.31866    0.63710
  -8.19716    0.80649
  -8.76451    0.94221
  -8.26454    0.57724
  -8.85090    1.04522
  -9.03573    0.98802
  -7.93871    0.70514
  -7.26556    0.66645
  -8.62547    0.94276
  -8.80838    1.06031
  -8.59312    0.76939
  -8.06242    0.73176
  -8.65635    0.96570
  -8.25043    0.54402
  -8.37949    0.82086
  -8.92626    0.88630
  -9.40644    1.09140
  -8.76192    1.05542
  -8.71835    1.03339
  -6.91394    0.68274
  -8.28976    0.94341
  -8.36492    0.90266
  -9.71543    0.72172
  -8.78227    1.10208
  -8.71147    1.07524
  -8.65141    1.00899
  -9.01118    0.85294
  -8.86444    1.13498
  -8.38385    0.89475
  -9.45078    0.94610
  -8.83401    1.37430
  -9.55600    1.20812
  -8.15807    0.86126
  -9.13131    0.97675
  -8.34104    1.06364
  -8.56381    0.93815
  -9.07871    1.18443
  -8.77259    1.26302
  -8.35102    0.76032
  -9.06301    1.01310
  -9.06845    1.39147
  -8.94641    1.18080
  -8.28866    1.42533
  -7.69528    0.76861
  -7.40483    0.53502
  -9.00377    1.21325
  -7.90733    0.82496
  -7.99360    0.71689
  -7.79322    0.62358
  -8.37372    1.27560
  -7.94059    0.71389
  -8.34944    0.69939
  -8.16767    0.93436
  -9.34997    1.13350
  -9.23078    1.04452
  -7.72571    0.73164
  -8.62985    1.20353
  -8.58874    0.98595
  -8.37824    0.53047
  -9.22626    1.11139
  -7.81359    1.09606
  -8.54128    0.97487
  -9.19992    1.17267
  -8.36504    0.82828
  -6.96892    0.67152
  -8.51558    0.71450
  -6.66496    0.39737
  -8.41665    0.82017
  -7.51320    0.63644
  -8.33971    0.75375
  -7.80125    0.87350
  -7.78592    1.20001
  -7.52415    0.82254
  -8.00692    0.91292
  -6.81692    0.56873
  -8.04152    0.79070
  -7.92468    0.78695
  -7.73059    1.04121
  -8.00862    0.66110
  -8.34583    0.85848
  -8.15822    1.00696
  -6.69751    0.46880
  -7.35242    0.51921
  -7.37304    0.71251
  -8.37241    0.98991
  -6.51058    0.37223
  -8.24316    0.88151
  -8.34398    0.78412
  -7.83420    0.58831
  -8.08052    0.78053
  -7.32400    0.59679
  -7.92135    0.68724
  -8.80422    0.72723
  -8.27163    0.65056
  -7.69967    0.59307
  -7.46696    0.33339
  -7.61685    0.59773
  -7.22378    0.69225
  -7.76326    0.57621
  -7.74725    0.56044
  -8.26608    0.45427
  -8.78365    0.60729
  -7.34825    0.25948
  -6.95792    0.55035
  -7.36480    0.49427
  -7.01559    0.79892
  -7.20512    0.45462
  -7.93026    0.41571
  -7.78657    0.64625
  -7.54972    0.73672
  -7.58764    0.74039
  -8.17844    1.01261
  -7.22625    0.35720
  -7.80231    0.72289
  -7.01316    0.63800
  -6.94483    0.62106
  -6.74383    0.19911
  -7.27013    0.51641
  -6.77236    0.28437
  -6.91692    0.47816
  -7.50700    0.71441
  -6.87432    0.35404
  -6.78054    0.53760
  -7.34088    0.65063
  -7.23690    0.64828
  -6.43347    0.42396
  -7.72187    0.44546
  -7.10034    0.54860
  -6.89619    0.18173
  -7.24617    0.81443
  -8.52002    0.84516
  -7.15267    0.40194
  -7.05867    0.22873
  -7.24934    0.42420
  -7.29899    0.46852
  -7.50620    0.64248
  -7.83201    0.40644
  -8.02709    0.39381
  -8.00335    0.86969
  -7.63782    0.78535
  -8.46453    0.85815
  -6.99072    0.43104
  -8.25745    0.50643
  -7.48373    0.33520
  -7.62648    0.24440
  -7.87508    0.45808
  -7.91850    0.40661
  -7.36397    0.32632
  -8.13294    0.57811
  -7.90920    0.36250
  -7.35328    0.64661
  -7.13625    0.65090
  -6.12364    0.37797
  -6.61055    0.25982
  -6.28094    0.43167
  -6.94014    0.61052
  -7.92342    0.71520
  -7.19348    0.51053
  -7.97869    0.56259
  -6.97706    0.34157
  -7.01829    0.41665
  -6.13262    0.67090
  -6.59744    0.67783
  -6.52614    0.94035
  -7.49813    0.66685
  -6.15850    0.23316
  -6.10309    0.19175
  -6.59714    0.32829
  -7.72571    0.31924
  -7.62931    0.51364
  -7.63401    0.78172
  -7.40513    0.60414
  -7.88752    0.72938
  -7.80970    0.57920
  -6.19611    0.29582
  -7.63947    0.65309
  -7.39198    0.44086
  -6.63162    0.79363
  -6.89300    0.57183
  -6.74578    0.66037
  -7.54226    0.96116
  -6.41148    0.58323
  -6.95987    0.22842
  -7.98547    0.77485
  -6.80021    0.81490
  -7.12795    0.88056
  -7.95053    0.99750
  -7.47811    1.30172
  -7.85156    1.10477
  -7.92806    0.72093
  -7.58848    0.65034
  -7.43846    0.36272
  -7.23331    0.43217
  -7.28271    0.64553
  -7.05932    0.47485
  -6.63085    0.49202
  -8.04620    1.10342
  -8.20667    0.67689
  -8.87026    1.07355
  -7.66776    0.95138
  -8.32159    0.91194
  -8.67735    1.37403
  -8.50612    1.11631
  -8.65616    1.16628
  -8.74371    1.22083
  -9.29265    1.01763
  -7.57902    1.08179
  -7.41713    0.73179
  -8.19405    0.74549
  -8.33869    0.69321
  -7.46922    0.59629
  -7.04994    0.65291
  -7.75640    0.61052
  -8.12295    0.70318
  -6.94592    0.47119
  -8.21978    1.20989
  -8.34701    1.34141
  -7.88757    1.12747
  -7.27871    0.80908
  -7.40274    0.74541
  -7.30620    0.80655
  -7.46754    0.68729
  -7.46416    0.85090
  -7.07112    0.89327
  -6.20190    0.74787
  -6.81331    0.62909
  -7.45450    0.73549
  -7.96179    0.93665
  -7.13375    0.77820
  -7.86781    0.54565
  -7.48193    0.87940
  -5.92806    0.20618
  -8.57537    0.89657
  -7.07654    0.95997
  -6.68747    0.88409
  -6.89229    0.69039
  -6.83007    0.74619
  -7.66118    0.85760
  -7.67781    0.75471
  -8.40142    0.44519
  -7.52101    0.36708
  -8.18285    1.11534
  -8.33094    0.70630
  -8.04683    0.58343
  -7.44095    0.75862
  -7.14631    0.83220
  -7.66892    0.96320
  -8.19254    0.48358
  -6.44589    0.11619
  -7.19278    0.54513
  -7.80201    0.73472
  -7.53307    0.66684
  -6.82255    0.50629
  -6.69220    0.41320
  -7.13388    0.51226
  -7.46873    0.65807
  -7.22733    0.47788
  -8.17436    0.51016
  -7.23612    0.36469
  -7.38514    0.49870
  -8.66592    0.44486
  -6.50023    0.48037
  -8.24186    0.26905
  -8.19254    0.45204
  -7.34413    0.53737
  -8.04512    0.63589
  -7.84905    0.75941
  -8.47633    0.87147
  -8.42136    0.76282
  -7.85807    0.34172
  -8.02392    0.54261
  -7.34418    0.54039
  -8.45116    0.84849
  -7.59483    0.62834
  -7.74807    0.94819
  -7.72131    0.52420
  -8.37855    1.14022
  -8.58958    0.58520
  -8.62948    0.58458
  -8.47266    0.65100
  -8.01762    0.61763
  -7.28571    0.59193
  -6.95551    0.36397
  -8.00435    0.61425
  -7.85518    0.67594
  -7.08393    0.41190
  -7.84812   -0.05772
  -7.23767    0.24837
  -7.34853    0.59079
  -7.93530    0.54923
  -8.55280    0.84655
  -7.77086    0.80951
  -7.95268    0.38722
  -6.73543    0.21713
  -6.76766    0.44916
  -7.42250    0.61637
  -8.38366    0.32758
  -7.36756    0.39682
  -8.58907    0.67544
  -6.39424    0.10154
  -7.38511    0.47074
  -7.55459    0.22061
  -6.75181    0.00653
  -8.45872    0.10516
  -7.38734    0.23876
  -7.89800    0.61818
  -7.25875    0.46992
  -7.70699    0.39767
  -8.10579    0.72896
  -7.68713    0.86210
  -7.53234    0.95469
  -7.53905    0.80443
  -6.97722    0.74291
  -7.80057    0.67834
  -8.07513    0.73909
  -7.32985    0.90671
  -8.01418    0.50337
  -7.04914    0.44264
  -7.71852    0.76748
  -8.36193    0.52974
  -8.61272    0.78912
  -9.50436    0.84840
  -7.89254    0.79636
  -8.50380    0.79172
  -8.84877    1.09123
  -8.34312    0.80005
  -7.74399    0.79202
  -8.17157    0.90890
  -8.42225    0.57861
  -7.63400    0.59649
  -8.11931    0.71480
  -7.70198    0.75467
  -8.24971    0.88160
  -7.41983    0.58241
  -7.52230    0.58483
  -7.34069    0.75551
  -7.80803    0.40643
  -8.29830    0.87371
  -7.62417    0.60575
  -7.49022    0.57994
  -8.31673    0.79963
  -9.24619    1.16922
  -9.20788    0.93574
  -8.03601    0.65184
  -8.11866    0.82360
  -7.74191    0.77201
  -8.00979    0.60635
  -9.05235    0.75663
  -7.72426    0.65120
  -7.61648    0.41233
  -8.18730    0.92011
  -8.45331    0.97074
  -8.57843    0.74999
  -7.47732    0.89345
  -7.14310    0.54008
  -7.43897    0.42880
  -7.39226    0.54156
  -7.33345    0.62418
  -7.72566    0.48205
  -6.90828    0.41241
  -6.70642    0.57902
  -7.54261    0.49612
  -8.28267    1.12618
  -7.41884    0.69471
  -6.86452    0.33564
  -7.65573    0.77342
  -7.12663    1.04461
  -7.28897    0.65108
  -7.59866    0.42663
  -7.63007    0.73178
  -7.16534    0.63892
  -7.58317    0.73204
  -7.45095    0.62753
  -6.73542    0.44819
  -7.19676    0.75412
  -7.54144    0.95846
  -7.50331    0.87330
  -7.27931    0.59888
  -7.46454    0.79002
  -7.13164    0.48894
  -7.48431    0.65889
  -6.97291    0.53110
  -7.56310    0.98500
  -7.50783    0.61084
  -6.93908    0.43410
  -6.60329    0.09770
  -7.18381    0.56984
  -7.37376    0.77657
  -6.74227    0.51617
  -6.80429    0.29109
  -6.67746    0.58747
  -6.53615    0.65986
  -6.80923    0.59658
  -7.39275    0.61507
  -7.92671    0.97504
  -8.22971    0.89124
  -7.54323    0.85694
  -6.93901    0.70428
  -6.36721    0.53416
  -8.08051    0.69915
  -8.04321    0.78464
  -6.01652    0.38353
  -6.76414    0.25317
  -6.77663    0.44819
  -6.85966    0.35049
  -7.22861    0.57585
  -7.29376    0.48206
  -8.09856    0.68843
  -7.80635    1.16832
  -8.11665    1.02371
  -6.83742    0.76080
  -6.98057    0.56464
  -6.52597    0.50639
  -6.39218    0.39948
  -6.64083    0.36094
  -6.14120    0.25511
  -6.54192    0.38606
  -6.21765    0.34356
  -7.06079    0.47929
  -7.35235    0.21130
  -7.35320    0.34465
  -6.32060    0.40592
  -7.53251    0.67241
  -7.43070    0.90965
  -7.13258    0.52655
  -6.98982    0.54445
  -7.38547    0.53523
  -6.67532    0.63952
  -6.88320    0.60977
  -6.31232    0.27358
  -6.27904    0.73891
  -6.88374    0.93393
  -6.83361    0.52319
  -6.61826    0.28492
  -6.87260    0.84196
  -5.70563    0.52270
  -6.94971    0.67527
  -5.73312    0.75455
  -5.78764    0.71612
  -6.93105    0.46126
  -6.59164    0.60513
  -6.99467    0.75692
  -7.31572    0.41472
  -7.12454    0.99285
  -7.68051    0.89169
  -6.69893    0.64714
  -7.42526    0.84764
  -8.18244    1.20266
  -8.39226    1.05582
  -7.74468    0.82694
  -9.01588    1.21779
  -6.65588    0.56445
  -8.55441    0.75932
  -8.66491    1.22154
  -7.57680    0.76381
  -7.67861    0.66923
  -8.41854    0.91328
  -8.87342    0.94610
  -7.84932    0.84869
  -8.76665    1.12304
  -7.02849    0.69855
  -7.03675    0.71394
  -8.22488    1.06941
  -7.17812    0.73352
  -7.79770    0.63333
  -7.97457    1.06253
  -7.00073    0.91027
  -6.05490    0.38914
  -7.45325    0.87931
  -6.85998    0.85249
  -7.26369    0.65319
  -7.91513    0.67326
  -7.98456    0.64873
  -6.98536    0.90922
  -6.90419    0.54606
  -7.26619    1.12639
  -7.80256    1.01137
  -6.97555    0.72287
  -8.05923    1.09980
  -7.48378    0.85941
  -7.91345    0.98263
  -7.87624    1.20196
  -8.34139    1.19386
  -7.84608    1.20726
  -7.24248    1.16381
  -7.93052    1.19115
  -8.08310    0.95179
  -6.97692    0.97590
  -7.58461    1.16231
  -8.28231    1.12252
  -6.95212    1.05535
  -7.52958    1.09789
  -7.39741    0.99701
  -8.19341    1.47486
  -7.24705    1.15143
  -7.29186    0.70026
  -7.75105    0.77874
  -6.49253    0.64952
  -8.01310    1.08305
  -7.59886    1.13293
  -7.46314    1.22069
  -8.17808    1.33470
  -8.50478    1.40885
  -7.73581    0.99989
  -8.47448    1.51636
  -7.61182    1.11498
  -8.36259    1.66380
  -6.69540    1.02449
  -7.39440    1.28618
  -6.44188    0.95340
  -7.28879    1.09315
  -6.20364    0.70309
  -7.57303    1.15452
  -7.55898    1.02558
  -7.34764    1.22224
  -7.41102    1.38985
  -6.89670    1.07740
  -7.04658    0.92997
  -7.59767    0.99110
  -8.19480    1.00873
  -7.01421    0.85355
  -8.78055    1.12968
  -7.24795    0.70168
  -8.08871    1.32068
  -7.88724    1.20638
  -7.42050    1.10212
  -8.62493    1.57356
  -8.78963    1.66493
  -8.01453    1.13682
  -7.70861    1.04691
  -6.89671    0.98970
  -6.68308    1.05169
  -7.70292    1.11164
  -6.62553    0.58387
  -8.20599    1.04155
  -6.98282    0.87462
  -6.89333    0.56647
  -7.40997    0.50000
  -6.81646    0.55718
  -8.04254    0.87069
  -6.65796    0.64382
  -7.03326    0.74540
  -6.95842    0.71998
  -7.47853    1.17018
  -7.42015    0.78960
  -7.16105    0.85496
  -6.37310    0.26374
  -6.68646    0.45156
  -7.46725    0.58387
  -6.99272    0.71416
  -7.35441    1.02746
  -7.19778    0.44265
  -7.11444    0.41354
  -8.45121    0.66754
  -7.09822    0.64394
  -8.50782    1.02043
  -7.80958    0.71846
  -8.51801    0.83310
  -7.65044    0.38500
  -8.05643    0.84176
  -7.96605    0.75554
  -7.34441    0.89592
  -7.84222    0.80114
  -7.41457    0.94647
  -7.59156    0.92856
  -7.18176    0.96122
  -8.15002    0.91887
  -6.83444    0.94299
  -7.16229    0.91223
  -6.80483    0.97816
  -7.02633    0.82867
  -6.23710    0.81988
  -6.34487    0.37123
  -6.19834    0.66900
  -6.49309    0.20775
  -7.44167    0.64176
  -7.84714    0.54593
  -8.24887    0.72899
  -8.68145    0.87696
  -7.26382    1.03618
  -7.67397    1.03642
  -8.09053    0.67610
  -8.07683    1.12069
  -9.08988    1.32082
  -8.34314    1.29771
  -7.47978    1.27987
  -6.45844    0.48121
  -6.99260    1.11999
  -8.02389    1.40696
  -7.37418    0.86745
  -8.17064    0.70650
  -7.84645    1.03580
  -7.26871    0.77119
  -7.23750    0.76280
  -7.50076    0.80392
  -6.91220    0.73356
  -6.09469    0.57951
  -6.44202    1.01091
  -6.86070    1.05181
  -6.88848    0.57683
  -6.95679    1.00583
  -7.66076    1.09505
  -8.39883    1.14284
  -8.05329    1.27765
  -8.33298    1.32320
  -8.05562    1.03611
  -6.90104    0.90048
  -7.27651    1.24006
  -7.62558    0.96037
  -7.95168    1.13428
  -7.18262    1.49505
  -6.75979    1.15460
  -7.63175    1.07915
  -7.69177    1.14418
  -8.93465    1.26067
  -7.74611    1.00274
  -8.40938    1.10206
  -7.84970    0.88405
  -8.21527    0.81410
  -8.55295    1.12018
  -7.49198    0.85364
  -7.88978    1.27983
  -7.99392    0.96249
  -7.95012    0.88626
  -8.02197    0.64895
  -7.13413    0.88813
  -6.78666    0.87852
  -7.75711    1.16291
  -7.69280    0.70231
  -7.41857    1.17517
  -7.34058    0.62894
  -7.67951    0.82665
  -8.19031    0.86705
  -8.44394    1.01098
  -7.31955    1.09319
  -7.33247    0.84359
  -7.28122    0.56989
  -6.59732    0.61471
  -6.90517    0.82249
  -6.71290    0.62296
  -8.44019    1.41677
  -7.98295    1.23874
  -7.32723    1.41188
  -7.06861    1.28913
  -7.89226    1.18430
  -7.70727    1.54533
  -5.98197    0.98114
  -7.04912    1.59945
  -6.66917    1.01824
  -7.04412    1.14795
  -6.90445    1.28012
  -7.30195    1.34323
  -7.70712    1.36308
  -7.35356    0.81164
  -6.87164    1.03632
  -6.67272    1.03518
  -7.17679    1.23025
  -7.06775    1.65485
  -7.96487    1.74265
  -7.72880    1.58669
  -7.39166    1.61800
  -7.96263    1.41483
  -8.13462    1.34257
  -7.81354    1.75248
  -6.99287    1.38186
  -7.39812    1.54629
  -7.36788    1.65985
  -6.53276    1.52892
  -8.05322    1.64947
  -7.43550    1.38903
  -7.74187    1.58758
  -7.88614    1.25722
  -7.12758    1.26222
  -8.14465    1.17637
  -8.42372    1.26690
  -8.47853    1.40184
  -8.44006    1.71971
  -7.88140    1.41391
  -8.67742    1.51385
  -7.86617    1.66803
  -7.86843    1.05358
  -8.12640    1.51615
  -9.55764    1.51223
  -8.71905    1.02632
  -7.97626    1.24582
  -8.31318    1.26337
  -7.26543    1.40753
  -6.87007    1.02572
  -6.84754    1.23174
  -7.98012    1.55037
  -7.10820    0.94389
  -5.86100    1.23127
  -6.53445    0.93691
  -7.73511    1.51051
  -5.39841    0.86174
  -6.74956    1.39687
  -6.03000    1.00196
  -6.54662    0.98613
  -6.50588    0.88689
  -6.10958    0.70359
  -6.78211    1.23389
  -6.82715    1.15796
  -6.70809    0.89167
  -7.80265    1.45243
  -6.22774    1.01215
  -7.17470    1.58394
  -7.84824    1.45434
  -7.39503    1.20815
  -7.17767    1.18838
  -7.38107    0.94155
  -7.23764    1.11768
  -5.36035    0.73245
  -6.47544    0.67235
  -6.88208    0.53741
  -6.61801    0.84365
  -7.00402    0.76485
  -7.29171    0.87036
  -6.84898    0.79711
  -6.67398    0.92173
  -6.93088    0.53799
  -7.53179    0.59182
  -8.03702    1.05736
  -7.61754    0.89640
  -7.43025    0.94802
  -7.84516    0.62686
  -7.08943    0.96569
  -7.10262    1.20745
  -6.49212    1.36583
  -7.89316    0.85247
  -7.21010    0.95368
  -6.79910    1.06784
  -6.24712    0.92379
  -6.92111    1.12802
  -7.13280    0.99326
  -7.09461    1.06867
  -7.48667    0.59524
  -7.80543    0.79685
  -7.66924    1.02755
  -7.38012    0.74086
  -7.42705    0.83789
  -8.09922    1.04491
  -7.16113    0.88889
  -7.47084    0.62075
  -7.12077    1.06577
  -8.01764    0.98358
  -6.90269    0.67563
  -8.29988    1.27889
  -8.25614    1.62732
  -8.32201    0.86500
  -8.94525    0.78575
  -8.58595    1.17955
  -7.35917    0.97987
  -7.92413    1.45379
  -8.31640    1.29684
  -8.15621    1.09201
  -7.72596    1.07905
  -7.42008    1.14487
  -7.55613    0.98868
  -6.78542    1.06531
  -8.65548    1.07753
  -7.42445    1.19841
  -7.29151    1.38812
  -6.88951    0.91564
  -7.99143    1.14928
  -6.75237    0.92713
  -6.53865    1.06977
  -7.10238    1.12155
  -6.54517    1.07196
  -6.59944    1.16424
  -7.28036    1.26903
  -6.73389    0.57504
  -7.65368    1.07700
  -7.58168    1.00192
  -7.33336    1.08650
  -7.10787    0.83713
  -6.84827    0.99739
  -7.00265    0.84444
  -7.96359    1.13266
  -6.80009    0.83198
  -6.85101    0.83286
  -7.84691    0.78777
  -7.85787    0.79593
  -7.40603    0.97079
  -7.63194    0.95460
  -7.26834    0.66126
  -7.46942    1.06515
  -7.48140    1.07322
  -7.54205    0.89661
  -6.84891    0.42264
  -7.40125    0.75785
  -7.53676    0.68930
  -6.26305    0.33867
  -7.67054    0.82041
  -7.76969    1.19097
  -8.31543    1.02054
  -8.77067    1.29558
  -8.50440    1.35081
  -7.81026    0.79784
  -6.93126    0.53734
  -7.73795    0.60371
  -7.47620    1.19933
  -6.85843    0.79832
  -6.93538    1.03391
  -7.65340    0.99842
  -7.22571    1.17424
  -7.53340    1.42585
  -8.43376    1.36946
  -6.84572    0.95003
  -8.31516    1.21212
  -8.08868    1.02231
  -9.04412    1.13819
  -7.40941    1.19455
  -8.40756    1.26913
  -7.69846    0.64996
  -7.13804    0.82347
  -8.03009    0.83695
  -7.40818    0.79578
  -7.99121    1.04810
  -6.21036    0.52191
  -7.07666    0.45449
  -6.24533    0.87142
  -6.52247    1.02105
  -6.23260    0.71958
  -6.98668    1.32453
  -6.86752    1.48498
  -7.27043    1.29243
  -6.06557    1.09942
  -6.01687    1.16617
  -7.95887    0.83793
  -7.34916    1.26912
  -7.76998    0.96028
  -8.02528    1.14918
  -7.84960    1.12318
  -7.29256    1.39149
  -7.36304    1.02605
  -6.40367    0.85069
  -5.93814    1.15658
  -5.95065    0.54927
  -6.79084    0.95048
  -6.34533    0.96291
  -6.49777    0.86422
  -5.84010    1.00934
  -7.41260    1.16407
  -7.02319    0.94008
  -7.63512    1.36899
  -6.09199    0.96307
  -6.58323    1.17027
  -6.55538    0.94616
  -5.98647    0.61847
  -6.29761    1.08391
  -6.49236    0.41775
  -5.97305    0.85689
  -6.18251    0.82666
  -6.44277    1.01360
  -6.70488    0.86771
  -6.14998    0.69224
  -6.15893    0.52800
  -7.31201    0.99643
  -7.06431    0.89547
  -6.21511    0.64024
  -6.67999    0.65080
  -6.66535    0.98450
  -7.02234    0.78211
  -8.19175    1.28952
  -6.86806    0.71483
  -7.03343    0.62600
  -7.54682    0.80307
  -7.83222    1.08644
  -6.89439    0.60206
  -6.85244    1.15574
  -6.93963    0.67662
  -7.17684    0.96553
  -6.90347    0.48630
  -6.22367    0.69971
  -6.62052    0.67816
  -6.26236    0.44684
  -6.41572    0.65942
  -6.98727    0.70645
  -6.09790    0.96106
  -6.59285    0.55438
  -6.20460    0.75603
  -5.83040    0.65054
  -6.87929    1.05729
  -6.76594    0.59495
  -6.85714    0.90394
  -6.82308    1.01110
  -6.19240    1.29828
  -6.71812    1.35348
  -6.40172    0.88576
  -6.09003    0.62407
  -5.42186    0.99564
  -6.50410    1.14918
  -6.15545    0.87865
  -4.95893    0.75879
  -5.38899    0.86604
  -6.03532    1.18021
  -5.43462    0.92765
  -5.04158    0.56671
  -5.94186    1.08217
  -5.43522    0.98375
  -5.12995    0.97328
  -5.39963    0.80281
  -5.89944    0.73729
  -6.23574    0.90441
  -6.25993    1.00496
  -6.84708    1.08629
  -6.62286    1.10999
  -6.89622    1.21348
  -7.50689    1.28068
  -8.08368    1.32012
  -6.16912    1.19690
  -5.66759    1.03816
  -6.38708    0.96473
  -6.07292    0.94718
  -6.24967    0.91870
  -5.65643    0.80578
  -6.01218    0.70116
  -6.11310    0.60194
  -6.81722    0.64531
  -7.94829    1.03308
  -6.39476    0.67061
  -7.25157    0.79729
  -6.75112    0.49369
  -6.99940    0.79458
  -6.52270    0.75328
  -6.84698    0.76454
  -6.73095    0.51392
  -5.58004    0.38056
  -7.50462    0.70349
  -6.34208    0.32851
  -6.75594    0.59670
  -6.96965    0.55614
  -6.49659    0.59909
  -6.53225    0.46250
  -5.97574    0.43969
  -6.52300    0.64199
  -7.17615    0.70927
  -6.18323    0.81665
  -6.67227    0.84159
  -6.41787    1.00622
  -6.44781    0.47661
  -6.66564    0.49596
  -6.79394    1.04838
  -7.27074    0.44358
  -8.46127    1.13972
  -7.88232    1.04347
  -6.99235    1.25352
  -7.51739    0.52143
  -7.89191    0.81900
  -7.19262    0.74819
  -6.80443    0.58677
  -8.09296    0.92277
  -7.84065    0.85240
  -6.97956    1.00973
  -7.48818    0.84660
  -7.62698    0.82552
  -8.00074    1.08183
  -7.29754    0.81398
  -7.61854    0.97279
  -7.76320    1.02419
  -7.93126    0.92751
  -6.94762    0.31220
  -7.16601    1.14682
  -7.44696    0.88448
  -7.31723    1.03105
  -7.29162    0.89551
  -7.43286    1.02952
  -7.75703    1.03622
  -6.35433    1.04014
  -7.35705    0.95390
  -6.61259    0.83432
  -7.47037    1.16414
  -7.76201    1.11746
  -9.05383    1.27873
  -8.64140    1.06305
  -8.55451    1.08911
  -7.67738    1.22000
  -7.02086    1.03925
  -7.62746    1.09098
  -7.03091    1.10959
  -7.52832    1.14403
  -7.76640    1.24418
  -8.01260    1.35680
  -8.81551    1.27947
  -7.69656    1.14758
  -6.70207    0.96442
  -6.26213    0.90376
  -6.23389    0.76700
  -6.67062    1.03938
  -6.61623    0.93095
  -7.58901    1.17027
  -9.08716    1.23019
  -8.18624    1.25195
  -7.88588    0.85985
  -7.33186    0.75709
  -7.89048    1.11368
  -8.44544    0.90589
  -7.20989    1.29646
  -6.47674    1.00046
  -7.79783    1.50055
  -7.46090    0.98783
  -8.22560    1.34472
  -7.76408    1.20119
  -7.72870    1.41685
  -6.32302    0.73040
  -7.39750    0.69556
  -7.81738    0.81381
  -7.77582    0.89839
  -6.88945    0.99171
  -8.29630    1.19487
  -7.50600    0.67469
  -8.29680    1.11274
  -8.44271    0.92519
  -7.76559    0.33856
  -7.67209    0.67588
  -7.89722    1.10387
  -8.10023    0.95539
  -7.14190    0.94465
  -8.58542    0.58834
  -7.93071    0.87601
  -7.29395    0.57933
  -6.86177    0.84909
  -7.41735    0.64478
  -7.20752    0.90810
  -7.71511    0.75221
  -8.14315    0.83409
  -8.63051    0.69441
  -7.32311    0.84728
  -8.59538    0.84561
  -7.11024    0.91721
  -7.45652    1.06404
  -6.52755    0.97358
  -6.37297    1.35486
  -6.77194    1.02013
  -7.10792    0.59672
  -6.80246    0.78098
  -6.93995    0.96397
  -6.39540    0.86653
  -6.79289    0.77892
  -7.13214    0.86607
  -6.81140    0.76445
  -7.10802    0.94640
  -6.95578    0.74148
  -7.67804    1.01001
  -7.81138    0.82316
  -7.40184    0.90622
  -7.59138    0.90081
  -8.00145    0.62097
  -8.36704    0.78146
  -6.41806    0.60633
  -6.90700    0.95902
  -7.20477    1.07268
  -7.95226    1.21912
  -7.90701    1.44409
  -7.79272    0.87174
  -7.25137    1.13315
  -8.09548    0.83239
  -7.59672    0.97985
  -8.78209    1.00913
  -8.63928    1.31506
  -8.17443    1.32712
  -8.74978    1.27977
  -9.29914    1.36365
  -8.27331    1.05287
  -9.82463    1.50289
  -8.07231    0.84531
  -8.47832    0.83846
  -8.44804    1.04620
  -9.27564    1.11188
  -8.27324    1.12818
  -7.83066    1.00409
  -7.49869    0.91106
  -8.14887    0.86500
  -8.70158    0.95588
  -7.92693    0.95437
  -8.17953    0.89612
  -9.25359    1.13138
  -8.75948    0.79628
  -8.73835    1.05360
  -7.65632    0.89460
  -7.81500    0.86275
  -7.45561    0.51922
  -8.36149    0.92437
  -8.29717    0.87301
  -8.78937    0.95593
  -9.01784    0.52634
  -7.88515    0.54143
  -8.26902    0.79778
  -8.50724    1.02391
  -8.50023    0.73531
  -8.97174    1.08030
  -8.97777    0.91895
  -8.85731    1.18603
  -9.13871    1.17277
  -9.31462    1.12483
  -8.80475    0.82835
  -8.56437    0.89864
  -8.59557    1.27183
  -8.33910    0.47811
  -8.76238    1.30629
  -8.92971    0.82721
  -8.14811    0.79747
  -8.01722    0.89980
  -7.53960    0.71500
  -6.77812    0.58831
  -7.49663    0.62720
  -7.48163    0.83494
  -7.95277    0.85019
  -8.40475    1.02048
  -8.45301    0.56867
  -7.87684    0.73358
  -7.21391    0.70809
  -7.88463    0.41802
  -6.94381    0.53890
  -7.59072    0.71266
  -8.76465    0.68601
  -8.56013    0.65340
  -9.72585    1.06226
  -9.50241    1.23024
  -9.37145    0.90775
 -10.12600    1.15624
  -8.95606    0.63187
  -9.96482    0.39170
  -9.79980    1.10824
  -9.65033    0.93735
 -10.28345    1.09798
  -9.83915    1.39227
  -7.58957    0.99948
  -8.10265    0.88830
  -8.89856    0.68886
  -8.75678    0.60043
  -8.76527    0.78291
  -8.10964    0.98600
  -8.27049    0.80407
  -8.99392    0.70907
  -9.02445    0.79624
  -8.50706    1.14811
  -9.23045    0.88702
  -9.19122    0.93192
 -10.10528    0.88842
  -9.99066    0.75815
  -8.08545    0.75953
  -8.67186    0.87489
  -9.29852    1.02386
  -9.44391    1.05492
  -9.46176    0.68904
  -8.19319    0.57467
  -8.12307    0.66203
  -8.38655    0.71620
  -8.98536    0.73586
  -8.79668    0.91555
  -8.00099    0.31449
  -9.50120    0.90467
  -8.68886    0.51722
  -9.23265    0.46064
  -8.80697    0.96775
  -8.85305    0.64837
  -9.64686    0.87987
  -9.27968    0.85945
  -8.83490    1.26836
  -9.74367    0.93157
  -9.16804    0.63658
  -8.88945    0.95183
  -8.79205    0.95835
  -8.82694    1.00081
  -9.27440    1.28549
  -8.74831    1.02610
  -9.22149    1.16973
  -9.06057    1.23247
  -9.65167    0.92576
  -8.73744    1.02604
  -9.22739    0.94415
  -8.88605    0.73431
  -9.33434    1.07520
 -11.25570    0.99848
 -10.01612    1.18867
 -10.36539    1.22194
 -10.08029    1.18540
  -9.43610    1.14911
  -9.92451    1.01470
  -8.87616    1.20454
  -7.56932    0.93067
  -7.39586    1.00782
  -9.35633    1.12556
  -9.55934    1.19180
 -10.06759    1.15694
 -10.04771    1.14428
  -8.95605    1.38856
  -9.45874    1.34227
  -8.86934    1.16662
  -7.48531    0.80074
  -9.18282    1.05401
  -8.47910    1.27342
  -8.74982    0.57013
  -8.73270    1.19433
  -9.36024    0.78745
  -8.77522    1.22679
  -8.44963    1.03900
  -9.01890    0.80873
  -7.47778    0.74204
  -7.57612    0.76808
  -8.21116    0.06287
  -9.00428    0.68149
  -8.87941    0.52469
  -9.92557    1.26915
  -9.71190    0.57867
  -9.98884    0.69155
  -9.50510    0.69661
 -10.11802    0.96116
 -10.13352    0.69785
  -9.83103    0.78681
 -10.34199    0.53855
 -10.49555    0.90105
 -10.87566    0.92207
 -10.88861    1.08815
 -10.73101    0.75751
  -9.78680    0.71687
 -10.94650    0.75063
 -10.74305    0.62190
 -10.60787    0.50546
 -10.12119    0.75810
  -9.57355    0.31380
  -9.62028    0.49868
  -8.87989    0.56737
  -9.50542    0.35929
 -10.73691    0.81627
 -10.80947    0.64495
 -10.10885    0.71945
 -10.74069    1.34800
  -9.21813    0.65927
  -8.92561    0.80391
  -8.43046    0.65353
  -8.01084    0.92903
  -8.68336    0.51791
  -8.06350    0.47773
  -9.06938    0.56051
  -8.81899    0.82453
  -8.75324    0.40333
  -8.61449    0.54708
  -7.41798    0.16048
  -9.02751    0.45894
  -7.35462    0.11930
  -8.74524    0.42850
  -8.62344    0.57581
  -8.62558    0.95809
  -9.37309    0.78757
  -8.76473    0.45889
  -8.97374    0.28465
  -8.84803    0.41736
  -9.41294    0.65778
  -8.16364    0.56412
  -7.95083    0.46126
  -8.34429    0.72308
  -9.31667    0.77540
  -8.39693    0.60393
  -8.93304    0.81748
  -8.10867    0.73878
  -8.87912    0.63663
  -7.94948    0.50517
  -7.96543    0.29605
  -8.63588    0.35561
  -8.32548    0.42604
  -8.64179    0.53214
  -8.40506    0.38621
  -8.79513    0.19061
  -8.53686    0.31624
  -7.84978    0.01661
  -7.61235    0.08448
  -7.30431   -0.35592
  -7.36030   -0.03391
  -7.86740    0.24759
  -8.73844    0.00243
  -9.04829    0.15111
  -8.93203    0.26376
  -8.72056   -0.07588
  -9.24592    0.66047
  -8.48379    0.56266
  -9.02148    0.28312
  -9.09727    0.43362
  -9.28856    0.26476
  -8.57068    0.65160
  -8.89669    0.47598
 -10.42777    0.45756
  -9.31449    0.07182
  -9.44282    0.27535
  -9.39652    0.26868
  -9.75080    0.51862
  -8.56354    0.39444
  -8.95924    0.45675
  -9.44260    0.06669
  -8.96236    0.60607
  -7.76963   -0.21747
  -8.05594    0.27882
  -9.18073    0.58435
  -8.74821    0.73934
  -7.80112   -0.12857
  -8.68087    0.65061
 -10.67439    0.65386
  -9.99191    0.44787
  -9.14023    0.36776
  -9.48902    0.77085
  -9.32769    0.73550
  -9.35495    0.41593
  -9.04694    0.37239
  -9.61416    0.22506
 -10.65533    0.23100
 -10.64933    0.43782
  -9.49614    0.43700
  -8.88496    0.62450
  -8.87792    0.17627
  -9.28617    0.71527
  -9.44994    0.87222
  -9.42936    0.41149
 -10.08569    0.51972
  -9.80271    0.76788
  -8.25465    0.44124
  -8.86657    0.48739
  -9.42757    0.55401
  -8.88615    0.29050
  -8.84786    0.33996
  -7.37864    0.26731
  -8.49032    0.40766
  -7.81046    0.28484
  -8.88294    0.10562
  -9.66735    0.22450
  -8.58591    0.12204
  -8.26561    0.32005
  -8.63517   -0.00696
  -8.25254    0.24027
  -8.48055    0.28064
  -9.58236    0.27546
  -8.43917    0.00393
  -7.92874   -0.01425
  -8.99138    0.01397
  -9.48239    0.67965
  -7.64257    0.02132
  -9.29440    0.21648
  -9.03963    0.21273
  -9.21442    0.35892
  -9.32184    0.16894
  -9.04113    0.35550
  -8.59020    0.26851
  -8.59611    0.46543
  -8.74876    0.42581
  -8.08040    0.46481
  -8.88087    0.50408
  -8.29638    0.29284
  -9.03263    0.87650
  -9.10035    1.07898
  -9.53756    0.92512
  -9.50834    0.84376
  -9.22797    0.50793
  -9.32678    0.46815
  -9.22137    0.50618
  -9.42413    0.75143
  -9.04773    1.20055
  -8.69569    0.78602
  -9.58247    0.47464
  -9.44581    0.76378
  -9.82790    0.80459
  -9.63769    0.86541
  -9.32671    0.67247
  -9.03131    0.84993
  -9.35914    0.55484
 -10.01225    1.17872
  -9.91956    0.86650
  -9.52434    0.76020
 -10.73023    1.05124
 -10.16153    1.03517
  -9.09251    0.63925
  -9.88027    0.68043
  -9.92930    0.48080
 -10.28167    0.79792
  -9.92450    0.68647
  -9.69955    0.79744
 -10.43295    0.86500
 -10.25994    0.89788
  -9.26630    0.90374
  -9.06618    0.78036
  -9.53090    1.01365
 -10.85639    1.25954
  -9.79270    0.77647
  -9.04542    0.83361
 -10.25374    1.04593
 -10.37369    0.92568
 -10.08056    0.82459
  -9.95711    0.90753
  -9.83242    0.79423
  -8.89480    0.68734
  -9.39252    0.98005
  -9.64726    1.03687
  -9.71329    1.21530
 -10.01356    0.77430
  -9.02624    0.74577
  -9.55308    1.03711
  -9.34877    0.96888
 -10.53063    0.93102
 -10.51378    1.09456
  -9.95691    0.90110
 -10.07149    0.82242
 -10.20939    0.82342
 -10.21187    0.65685
  -9.05569    0.62779
  -9.50960    1.01342
  -8.93941    0.62381
  -9.04031    0.90761
  -9.06441    0.51175
  -8.86853    0.65979
  -8.96596    0.68001
  -9.73361    0.64713
 -10.24946    0.47393
  -8.86312    0.14642
  -9.42264    0.61904
 -10.02722    0.28968
  -9.36878    0.50542
 -10.02370    0.75257
  -9.49603    0.51964
  -8.63650    0.61514
  -9.47537    0.71164
 -10.24483    0.66513
 -10.54298    1.07317
  -8.86243    0.73701
  -9.23699    0.65426
  -9.45140    0.76135
  -9.64744    0.43993
  -9.41855    0.75753
  -9.14624    0.67813
  -9.59839    0.81403
  -9.65115    0.69085
  -9.30681    0.74102
  -8.74003    0.40890
  -9.12484    0.52408
  -8.81361    0.64035
  -7.70476    0.85285
  -8.36385    0.66055
  -9.45089    0.57738
  -8.85880    0.73976
  -9.00439    0.37646
  -8.31240    0.58840
  -9.16235    0.30048
  -8.06306    0.59283
  -8.62942    0.60803
  -8.60032    0.75251
  -8.62405    0.78278
  -8.44851    0.76207
  -9.04323    0.84901
  -9.12868    0.99524
  -9.76444    0.80723
  -9.43166    0.76653
  -9.68794    0.63803
  -8.99326    0.48603
  -8.74231    1.03518
  -8.38571    0.61931
  -9.36301    1.38385
  -8.40572    0.80136
  -9.30097    0.91664
 -10.45316    1.05233
  -9.39875    0.82796
  -9.58819    0.99668
  -9.15764    1.05656
  -9.85310    1.00184
  -8.64543    0.47707
  -8.63928    0.51960
  -8.86553    0.52101
  -8.69934    0.78451
  -7.90836    0.63436
  -8.11732    0.96058
  -7.37409    1.08482
  -8.17070    0.66304
  -8.91174    0.67849
  -8.29736    0.27603
  -8.70307    0.36969
  -8.25308    0.06519
  -9.57795    0.50886
  -9.34328    0.79811
  -9.19960    0.80162
  -8.13724    0.58580
  -8.83075   -0.04595
  -9.36025    0.51122
  -9.35319    0.29501
  -8.06562   -0.20724
  -8.26967   -0.17066
  -7.51692   -0.08037
  -7.57168   -0.14114
  -8.00406   -0.09047
  -8.75598    0.58316
  -8.95959    0.21393
  -7.80364    0.10554
  -7.91924    0.25397
  -8.29433   -0.26438
  -8.83967   -0.25404
  -8.41067   -0.23452
  -9.51869    0.19047
  -8.37308    0.08581
  -7.94532    0.11028
  -8.68883    0.25531
  -9.08377    0.47348
  -8.92524   -0.33807
  -8.85787    0.55298
  -9.39386    0.16963
  -8.66113    0.03057
  -8.93524    0.46530
  -8.20721    0.31711
  -9.85732    0.10481
  -9.95222    0.42309
  -9.48340    0.52575
  -8.81778    0.31819
  -8.45409    0.58324
  -8.69705    0.41067
  -9.16836    0.00148
  -9.27960    0.25766
  -9.05605    0.40186
 -10.06678    0.17499
  -8.39146    0.27392
  -9.25079    0.60916
  -9.14903    0.39182
  -8.81629    0.34125
  -8.11840   -0.04641
  -8.18893    0.18737
  -9.26556    0.14075
  -8.05740   -0.09896
  -9.92790    0.06187
  -9.61938    0.94112
  -9.08088    0.25850
  -9.65575    0.72442
  -9.41369    0.97699
 -10.17123    0.83419
  -9.88451    1.08903
  -9.92002    1.25619
  -8.07312    0.76807
 -10.01367    1.24271
 -10.84132    1.06090
  -9.50045    0.48556
  -9.14868    0.20340
  -8.72030    0.75053
  -9.61535    0.60019
  -9.64879    0.71567
  -8.57878    0.61556
  -9.75357    0.72826
 -10.69474    0.65977
  -9.53690    0.68294
  -8.81513    0.66778
  -9.49127    0.84518
  -8.71037    0.52027
  -9.54327    0.58328
  -9.31705    0.62923
  -8.03865    0.38342
  -9.02129    0.38962
  -9.74906    0.30760
  -8.99609    0.84578
  -8.94539    0.83499
  -9.23462    0.49984
  -9.44966    0.70284
  -9.76577    0.52741
  -8.51747    0.44954
  -8.58591    0.29178
  -8.74059    0.46520
  -7.90001    0.33874
  -8.53102    0.65212
  -8.15559    0.68270
  -8.63883    0.92735
  -8.18213    0.77032
  -8.94184    0.72979
  -8.74928    0.49883
  -9.52548    0.65457
 -10.90220    0.75536
 -10.05206    0.96133
  -9.67114    0.99759
 -10.06864    0.58381
  -9.95170    0.76336
  -9.72441    0.53718
 -10.82073    0.77642
  -9.87580    0.08770
 -11.04825    0.39537
 -11.62559    0.68314
 -11.41215    0.31760
 -11.30393    0.27815
 -11.52409    0.37257
 -10.89984    0.53976
 -10.40800    0.37381
 -10.16673    0.52810
 -10.34880    0.54568
  -9.70738    0.65558
  -9.50821    0.39206
 -10.02612    0.22421
 -11.12423    0.73288
 -10.53713    0.45611
 -10.62893    0.32357
 -10.50676    0.31714
  -9.77130    0.64938
 -10.99450    0.24998
 -10.75671    0.77722
 -11.14445    0.91998
 -11.71168    0.60647
 -11.03871    0.58186
 -11.35434    0.52299
 -10.35840    0.62593
 -10.40416    0.57962
 -10.65534    0.39584
  -9.46680    0.52832
 -11.15961    0.48031
 -10.25825    0.25510
 -10.12381    0.44175
 -10.00131    0.56579
  -9.93469    0.51358
 -10.94738    0.56481
 -10.56656    0.56958
 -10.09481    0.65858
 -11.14157    0.54866
 -10.77504    0.62119
 -10.93723    0.48069
 -10.41744    0.19002
 -10.14001    0.40887
 -10.86005    0.84489
 -11.06008    0.75582
 -10.78333    0.64822
 -10.41222    0.42778
 -11.94522    0.92448
 -11.23472    0.74139
 -11.17231    0.64907
  -9.99919    0.80456
 -10.37551    0.74735
 -10.80309    0.64814
  -9.45166    0.35863
  -9.58391    0.12141
 -10.14920    0.26592
 -10.37880    0.74682
 -10.66945    0.18081
 -10.32642    0.61788
 -10.30222    0.48819
  -9.86765    0.54727
 -10.02382    0.59044
 -10.08464    0.40978
 -10.54920    0.33264
 -11.25232    0.84521
  -9.73187    0.63627
 -11.15654    0.63352
 -10.19260    0.43326
 -11.06265    0.96237
 -10.65814    0.92517
  -9.74902    0.49598
 -11.21338    0.85414
 -10.33475    0.63964
 -10.35601    0.32698
 -10.09697    0.46834
 -10.38426    0.20584
  -9.81684    0.50945
  -9.43526    0.36342
  -9.08569    0.63029
  -9.89777    0.69819
  -9.16541    0.39024
  -9.85363    0.38396
  -8.65973    0.25928
  -8.48383    0.53381
  -8.19079    0.36341
  -7.84836    0.37945
  -8.61809    0.09954
  -8.83875    0.60639
  -8.11702    0.21528
  -8.72320    0.44650
  -8.95106    0.23884
  -8.44992   -0.14809
  -9.84142    0.08373
  -9.42522    0.48707
  -9.00635    0.55706
  -7.25025    0.28344
  -7.99840    0.39160
  -7.29729    0.17827
  -8.18092   -0.05405
  -8.36534    0.26629
  -8.74130    0.06317
  -8.84564    0.05823
  -9.24270    0.41455
  -9.04854    0.24283
  -7.40891   -0.19174
  -8.71351    0.13024
  -8.79026    0.23845
  -9.08539    0.46813
  -9.28449    0.34351
  -8.00697    0.08754
  -8.51392    0.14530
  -8.42415   -0.00280
  -8.32892    0.17599
  -8.56122    0.05698
  -9.32161    0.02219
  -8.75055   -0.05481
  -7.98838    0.06356
  -8.58987    0.22299
  -9.35639    0.06244
  -8.71146    0.73877
  -8.68690    0.71408
  -9.20012    0.56457
  -9.69873    0.56955
  -9.60015    0.15908
  -8.98841    0.12527
  -8.49522    0.47536
  -9.43505    0.42489
  -7.70260    0.24987
  -7.66599    0.22657
  -9.02495    0.35203
  -8.06607    0.07906
  -7.86056    0.56472
  -8.12187    0.55071
  -7.21956    0.53323
  -8.32938    0.77164
  -8.59525    0.26838
  -7.77186    0.40462
  -7.28333    0.46184
  -7.34952    0.38604
  -8.67856    0.66129
  -7.96546    0.49515
  -7.50202    0.26226
  -8.64139    0.60271
  -8.09424    0.16614
  -7.95595    0.19297
  -8.03469    0.46190
  -9.76573    0.31103
  -8.42306    0.53756
  -8.08104   -0.03588
  -7.88681    0.10212
  -8.38109    0.47752
  -7.63931    0.32896
  -7.65702    0.01995
  -7.49846    0.25637
  -7.78452    0.50989
  -7.83915    0.28813
  -8.21815    0.35993
  -8.24959    0.14625
  -7.34074    0.17264
  -7.94491    0.60620
  -8.24573    0.32266
  -7.02484    0.34354
  -8.74354    0.49773
  -8.43846    0.20627
  -8.91517    0.40876
  -7.45262   -0.00946
  -6.94245    0.13547
  -8.00705   -0.00147
  -7.05394   -0.31462
  -7.50823    0.06020
  -7.32996   -0.10137
  -8.63527   -0.05717
  -7.83434    0.22015
  -7.68021   -0.21303
  -7.57043   -0.08667
  -8.13026   -0.06074
  -8.19468    0.12796
  -7.25252    0.05479
  -8.55982    0.03339
  -7.88091    0.07691
  -8.41611    0.27992
  -7.86896    0.26205
  -8.00160   -0.31308
  -8.24643    0.00776
  -7.80460    0.00593
  -7.97469   -0.31697
  -7.40014   -0.51687
  -8.01981   -0.01748
  -7.71428   -0.35742
  -6.94181   -0.06583
  -8.89776   -0.04588
  -7.62282    0.04492
  -8.69827    0.06283
  -8.02160    0.26211
  -7.48479    0.11343
  -7.31933    0.04684
  -8.27108    0.26835
  -8.13363   -0.12277
  -8.16257   -0.18696
  -7.87892    0.18075
  -8.01762    0.12500
  -8.88172    0.19938
  -9.48815   -0.09399
  -8.30100   -0.04884
  -7.61445    0.09351
  -8.00326    0.41270
  -7.15390    0.48654
  -7.86022    0.24676
  -7.78853    0.27664
  -8.54032    0.61672
  -8.41691    0.32099
  -6.69726    0.14343
  -7.65548    0.25510
  -7.07336    0.23454
  -8.16020    0.62732
  -7.79048    0.29351
  -7.76840    0.53459
  -8.00255    0.24480
  -8.13990    0.22475
  -8.36197    0.28350
  -7.87805    0.22015
  -8.32158    0.51228
  -9.02277    0.49426
  -8.65231    0.56282
  -7.89206    0.24158
  -6.80377    0.11982
  -7.48322   -0.05856
  -8.24219    0.27101
  -8.41606    0.24171
  -7.45037    0.31181
  -7.46476    0.43212
  -6.85276    0.02226
  -7.02059    0.11926
  -6.50542    0.19805
  -8.39380    0.54794
  -6.96114    0.35359
  -7.81955    0.64393
  -7.73714    0.42685
  -7.87895    0.53507
  -8.38324    0.39905
  -7.26065    0.28064
  -7.89002    0.30624
  -7.46733    0.41900
  -7.61109    0.06957
  -8.30087    0.30230
  -8.30262    0.19947
  -7.89306    0.52090
  -7.94966    0.08271
  -7.19988    0.67274
  -7.80933    0.45628
  -7.33595   -0.16513
  -7.79814   -0.24790
  -7.98467   -0.03425
  -7.30069    0.08554
  -7.46072    0.20678
  -7.41098    0.00802
  -7.86720    0.28886
  -7.79389    0.25531
  -7.64971    0.14993
  -7.71887    0.54846
  -8.44083    0.30079
  -6.98310    0.04097
  -7.44799   -0.00135
  -7.99409    0.14320
  -7.29623    0.10485
  -7.03634    0.23639
  -6.44896    0.36643
  -7.11151   -0.03341
  -6.32299    0.21842
  -6.78664    0.08210
  -6.40776    0.11958
  -7.56973   -0.18130
  -7.65501    0.35113
  -8.47139    0.30652
  -6.91594    0.09917
  -7.46219    0.17777
  -7.63326    0.31750
  -7.66956    0.18042
  -7.49982    0.08044
  -7.37561    0.23547
  -8.25363    0.49328
  -7.44088    0.28837
  -7.29240    0.38584
  -7.85530    0.60788
  -7.48209    0.58926
  -7.61075    0.27402
  -6.94160    0.25579
  -7.32109    0.38175
  -7.61027    0.14873
  -6.73089   -0.19922
  -7.23692    0.27594
  -6.48428    0.02260
  -6.96129   -0.11575
  -6.95925    0.27036
  -6.75582   -0.03396
  -7.46689    0.43009
  -6.53142   -0.04020
  -6.34173   -0.12021
  -6.38317   -0.02451
  -8.33207    0.32261
  -7.42070   -0.12078
  -6.80885   -0.13758
  -6.82220    0.13814
  -7.82601   -0.11780
  -7.84813    0.00375
  -7.06633   -0.23663
  -6.75717   -0.13906
  -6.35564   -0.02206
  -6.76303   -0.23477
  -6.79006   -0.22267
  -6.82308   -0.13585
  -6.80918   -0.22339
  -6.92498   -0.10801
  -6.62811   -0.15936
  -6.99880   -0.11907
  -5.80141   -0.43275
  -6.15273   -0.74423
  -6.61013   -0.17826
  -7.36992   -0.06863
  -6.52247    0.06352
  -7.19788   -0.11194
  -6.84138   -0.36745
  -7.29426   -0.46993
  -5.95028   -0.18317
  -7.26713   -0.34754
  -6.54134    0.03393
  -5.38010   -0.32583
  -5.74035   -0.34218
  -6.65248    0.01433
  -6.30711   -0.17625
  -6.25184    0.05724
  -5.20463   -0.13363
  -6.20665   -0.25682
  -5.90327   -0.04946
  -5.18834   -0.34842
  -5.34931   -0.62986
  -4.89071   -0.36459
  -5.22598    0.00204
  -5.89286   -0.29652
  -7.13783   -0.04882
  -5.08712   -0.25364
  -6.00236   -0.08069
  -6.22203   -0.18005
  -6.52906   -0.04400
  -6.91354   -0.44721
  -6.22699   -0.13338
  -5.99301   -0.36067
  -6.88780   -0.06262
  -6.39055   -0.04233
  -6.91566   -0.28299
  -6.74374   -0.55331
  -6.76159   -0.42094
  -7.75185   -0.10910
  -8.05371   -0.07010
  -6.43655   -0.17293
  -7.41493    0.04227
  -7.22181   -0.27302
  -7.35941   -0.14644
  -6.97168   -0.40406
  -6.36305   -0.15991
  -5.98340   -0.59953
  -6.12335   -0.53664
  -7.41743   -0.04250
  -6.13167   -0.30503
  -5.88531   -0.45099
  -5.63640   -0.34419
  -6.54537   -0.00932
  -5.81791   -0.59408
  -6.35128   -0.67516
  -7.00118   -0.31971
  -6.75700   -0.35034
  -6.35262   -0.27309
  -6.65332   -0.39221
  -6.45744   -0.38139
  -6.15920   -0.18241
  -5.76052   -0.17672
  -5.62742   -0.36358
  -6.29586    0.20028
  -6.67597   -0.29786
  -6.83745    0.23919
  -7.52019   -0.09873
  -6.38943   -0.12409
  -6.78912    0.06584
  -7.72558   -0.03832
  -7.73936    0.30655
  -6.77103   -0.18324
  -6.48765   -0.17886
  -5.73865   -0.19902
  -6.38627   -0.39598
  -5.99806    0.17987
  -6.49469    0.17717
  -6.76547   -0.13788
  -6.24805   -0.33708
  -6.95763   -0.17451
  -7.31492   -0.02426
  -7.86540    0.17335
  -7.04900   -0.21496
  -6.51081   -0.16014
  -6.48941   -0.10445
  -6.05367   -0.29291
  -5.83821   -0.09258
  -5.67998   -0.36576
  -6.39176   -0.38189
  -5.91712   -0.34118
  -6.04882   -0.47776
  -6.50310   -0.21298
  -6.20733   -0.18150
  -6.17765   -0.00292
  -6.28088   -0.37203
  -6.48427   -0.23215
  -7.24390   -0.03167
  -5.77039   -0.54000
  -7.63358    0.06564
  -7.25734   -0.08905
  -7.02545    0.19673
  -7.23783   -0.14653
  -6.59695   -0.21785
  -6.46824   -0.27872
  -6.73990   -0.15139
  -6.77871    0.20674
  -6.95119   -0.22503
  -5.49825   -0.40731
  -5.75767   -0.38772
  -6.29324   -0.22416
  -5.97643   -0.04865
  -6.09997   -0.28883
  -5.97878   -0.20771
  -6.91627   -0.11321
  -6.39377    0.23789
  -5.81493    0.27385
  -5.94207   -0.20042
  -6.19864   -0.17661
  -6.07300   -0.34613
  -6.11746   -0.48312
  -5.63097   -0.35678
  -6.58030   -0.25653
  -5.57955   -0.43181
  -5.65619   -0.20553
  -6.27722    0.02023
  -6.12099   -0.30512
  -6.43402   -0.49519
  -6.52487   -0.30773
  -6.28160    0.04044
  -6.73196   -0.06215
  -6.43518    0.05435
  -6.22340    0.08382
  -6.94613    0.00030
  -6.23466   -0.12707
  -6.01173    0.02868
  -6.03923   -0.44106
  -7.13054   -0.13160
  -7.34959    0.00099
  -6.99700    0.08450
  -6.95244    0.37674
  -6.81347   -0.34422
  -6.09541   -0.30540
  -7.12820    0.01778
  -7.06171   -0.23896
  -7.26847   -0.05730
  -6.34802   -0.14875
  -7.42567   -0.24780
  -6.33196   -0.31609
  -6.96863   -0.08440
  -7.31605   -0.22544
  -8.05555   -0.15691
  -8.90375    0.09585
  -7.36174   -0.07446
  -6.79864   -0.16077
  -6.73921   -0.37629
  -7.08839   -0.47221
  -7.18050    0.02346
  -6.45977   -0.61159
  -7.11117   -0.41374
  -6.81574   -0.27947
  -7.01703   -0.43475
  -6.89581   -0.35814
  -6.84089   -0.47901
  -7.31690   -0.11187
  -7.18198   -0.12358
  -7.15398   -0.09423
  -7.18603   -0.50998
  -7.55483   -0.28080
  -8.03408    0.49947
  -7.22904   -0.36955
  -7.93368   -0.16154
  -7.83328   -0.19010
  -7.68532   -0.29242
  -7.49052    0.00743
  -5.96706   -0.19174
  -6.52077   -0.18631
  -7.26632   -0.00810
  -7.08545   -0.04944
  -6.53620   -0.12708
  -7.39862   -0.03501
  -7.06049    0.06966
  -6.33586   -0.08461
  -6.05614   -0.21035
  -5.63544   -0.05784
  -6.91297   -0.28367
  -6.65114   -0.23051
  -6.76274    0.04786
  -6.97574   -0.56595
  -7.09378   -0.41690
  -7.64465   -0.07268
  -7.58481   -0.30917
  -6.17831   -0.26578
  -7.13832    0.22245
  -6.97348    0.18675
  -6.59400    0.41272
  -7.39024    0.41360
  -6.97258    0.29535
  -6.53426   -0.43174
  -6.51628    0.19182
  -6.53347   -0.49331
  -6.40415    0.19929
  -7.58597   -0.07804
  -7.05122   -0.07685
  -7.47959   -0.00605
  -6.54936   -0.07271
  -5.71101   -0.16137
  -6.60718   -0.29998
  -6.00064   -0.23721
  -7.08377   -0.13832
  -7.05571    0.13290
  -6.67151    0.18220
  -7.59214    0.24902
  -6.95093    0.14289
  -7.09054    0.31036
  -6.07856   -0.08375
  -6.76062   -0.20316
  -7.32428   -0.08352
  -7.66802    0.17503
  -6.84513   -0.50103
  -6.01169   -0.17234
  -6.89356   -0.09636
  -6.44866   -0.10743
  -6.82113    0.13195
  -6.06257   -0.01995
  -6.18084   -0.02714
  -6.22909   -0.30390
  -6.16778   -0.37362
  -6.12736    0.08851
  -6.97964   -0.06998
  -5.49974   -0.40056
  -5.87940   -0.25141
  -6.29030   -0.49572
  -6.58148   -0.29812
  -6.43937   -0.58690
  -5.67262   -0.27769
  -6.04902   -0.07053
  -6.08585   -0.13972
  -6.74758   -0.07846
  -5.87247   -0.44832
  -6.30908   -0.07510
  -6.42313   -0.22452
  -6.27959   -0.40530
  -6.19687   -0.43915
  -6.05936   -0.25810
  -6.11525   -0.20971
  -5.72436   -0.52502
  -6.16361   -0.68315
  -6.46406   -0.13558
  -6.69272   -0.14667
  -6.37581    0.03642
  -6.16600    0.19416
  -6.54138   -0.03827
  -6.04504    0.10970
  -5.81666   -0.03968
  -5.77603   -0.25946
  -5.16859   -0.19230
  -6.36004   -0.31872
  -6.12498   -0.18431
  -5.09903   -0.43859
  -6.21840   -0.00618
  -6.66778   -0.23092
  -5.78601   -0.36106
  -5.22790   -0.37113
  -5.40473   -0.26567
  -6.36454   -0.19517
  -6.42439   -0.47947
  -6.45678   -0.45537
  -6.09912   -0.16891
  -5.51119   -0.54758
  -5.26375   -0.49824
  -5.69352   -0.46082
  -5.86336   -0.16187
  -5.79302   -0.51822
  -6.66243   -0.27894
  -7.35947    0.20860
  -6.68591    0.17258
  -6.90356   -0.16226
  -6.11533   -0.25079
  -7.21426   -0.13384
  -6.16127   -0.39379
  -6.38317   -0.30795
  -6.16466   -0.00673
  -6.49959   -0.07239
  -6.43422   -0.03682
  -6.25261    0.11098
  -6.69852    0.20201
  -6.80891    0.03729
  -7.61387    0.42383
  -6.32190    0.27505
  -6.53868   -0.12483
  -6.32232   -0.15753
  -6.94377   -0.02720
  -6.94146   -0.12159
  -6.75732   -0.06331
  -6.74375   -0.25179
  -5.85044   -0.14630
  -5.91923   -0.19906
  -6.48766   -0.10096
  -6.89810   -0.08016
  -6.11070    0.16318
  -5.63587    0.02243
  -6.44626    0.18120
  -6.93528    0.06551
  -6.60049   -0.09253
  -6.89237    0.34548
  -8.10585    0.19032
  -6.89634    0.19224
  -7.57638    0.47160
  -7.00881    0.43389
  -6.86590    0.45815
  -7.74097    0.06616
  -8.70477    0.23751
  -6.82444    0.20028
  -8.45619    0.42196
  -7.15234    0.25855
  -8.14929    0.13785
  -6.58959   -0.34801
  -7.34427    0.00358
  -6.90481    0.14017
  -7.12319    0.24648
  -7.60579    0.25726
  -8.10175    0.32088
  -7.68099   -0.07326
  -8.08314    0.37950
  -7.54079    0.62614
  -7.54874    0.38124
  -7.57895    0.42806
  -7.00315    0.07783
  -6.64278    0.22253
  -7.00554    0.46834
  -7.38230    0.32882
  -7.04983    0.21707
  -6.37149   -0.01128
  -7.42731    0.19890
  -7.26531    0.04124
  -7.62273   -0.21367
  -7.06936   -0.06391
  -5.93695   -0.13374
  -7.39568    0.48273
  -6.96030    0.16442
  -6.68412   -0.18144
  -7.26582   -0.00349
  -6.96909   -0.12143
  -6.78969   -0.10100
  -7.23749    0.10120
  -6.57497   -0.19020
  -7.81177   -0.01652
  -6.43040    0.07913
  -7.41343    0.32692
  -8.47350    0.50303
  -7.12206   -0.04323
  -7.81885    0.18215
  -7.72251    0.21797
  -7.91686    0.18960
  -7.78000   -0.16744
  -7.41282   -0.12107
  -7.40609   -0.10013
  -7.20543    0.11249
  -7.25021    0.01909
  -7.48660    0.01618
  -7.53600   -0.03102
  -7.93399    0.07286
  -7.64619   -0.03354
  -7.72317    0.28934
  -7.53522    0.04062
  -7.83839    0.59709
  -7.11377    0.16180
  -8.67558    0.35885
  -7.61452    0.30385
  -7.57964    0.05284
  -6.80644    0.09652
  -7.68581   -0.15438
  -7.25587   -0.13223
  -8.52328    0.43049
  -7.72724    0.11898
  -7.86491    0.26132
  -8.30853   -0.01718
  -8.62595    0.42790
  -7.93710   -0.11791
  -8.70218    0.60844
  -9.17256    0.32409
  -9.33148    0.27302
  -7.91779    0.15578
  -7.41295   -0.09800
  -7.40014    0.09781
  -7.16888   -0.00265
  -8.38792    0.05729
  -8.35173    0.16409
  -9.44021    0.35700
  -9.80860    0.17560
  -8.67266    0.28296
  -8.93514   -0.12557
  -8.73920   -0.09153
  -9.02851    0.31790
  -9.63172    0.13773
  -8.55038    0.35209
  -7.43589    0.13700
  -9.60317    0.54193
  -8.85765    0.48798
  -8.71709    0.36061
  -8.62430    0.25438
  -8.61132    0.05474
  -7.98440    0.17574
  -8.14329    0.60166
  -7.88168    0.20208
  -8.35741    0.34442
  -8.27340    0.41487
  -9.00971    0.17495
  -8.35123    0.37079
  -8.86466    0.42018
  -8.57113    0.52845
  -8.68267    0.80602
  -8.48114    0.29699
  -9.16037    0.62004
  -8.71828    0.44883
  -9.04651    0.24116
  -9.47759    0.53157
  -9.60378    0.56087
  -8.66718    0.58675
  -9.01679    0.61489
  -8.98214    0.47306
  -8.78927    0.43948
  -8.57563    0.44580
  -7.87570    0.31138
  -8.50330    0.35243
  -8.82473    0.42639
  -7.57173    0.71730
  -8.20831    0.55314
  -8.86005    0.39117
  -9.32819    0.87507
 -10.15290    0.72472
  -8.78177    0.45812
  -8.37240    0.21315
  -8.73564    0.32870
  -9.66147    0.65636
  -8.92160    0.34572
  -8.76058    0.44234
  -9.37182    0.46578
  -9.38911    0.42617
  -9.46566    0.29726
  -9.24685   -0.02012
  -9.48021    0.55926
  -8.18777    0.33118
  -7.87451    0.09765
  -8.21653    0.09253
  -8.80861    0.23198
  -8.28170    0.40689
  -8.23846    0.09730
  -7.61865    0.38069
  -7.69770    0.29720
  -7.63526    0.20862
  -7.67793    0.41713
  -8.32138    0.76985
  -7.44871    0.38820
  -7.27990    0.22181
  -8.27169    0.48946
  -7.76629    0.26241
  -8.40428    0.50723
  -9.57913    0.62665
  -8.16191    0.37252
  -8.90955    0.51057
  -7.75228    0.12807
  -8.00033    0.43238
  -7.67532    0.00258
  -7.87157    0.49144
  -7.54879    0.37616
  -7.66683    0.44395
  -8.23378    0.54794
  -7.59706    0.37094
  -7.87180    0.77156
  -7.98373    0.64478
  -7.48177    0.25644
  -7.63186    0.23735
  -9.42712    0.37694
  -7.98713    0.37320
  -8.27826    0.37413
  -7.53454    0.40474
  -7.65622    0.52273
  -7.85734    0.21751
  -8.29509    0.21824
  -9.13561    0.54110
  -8.59581    0.38092
  -8.36364    0.12889
  -8.72833    0.36353
  -6.89849   -0.04487
  -7.10167    0.23189
  -7.93801    0.13079
  -7.32822    0.03444
  -7.10919    0.13321
  -6.74319    0.24704
  -7.10497    0.23688
  -7.47442    0.47853
  -7.09120    0.00596
  -7.36156    0.33912
  -7.93020    0.43983
  -6.86593    0.15345
  -7.88206    0.63391
  -7.98646    0.50614
  -7.94106    0.21806
  -8.02784    0.34469
  -7.57942    0.32588
  -7.79003    0.01054
  -8.31848    0.17400
  -7.40586    0.14760
  -7.80003    0.46676
  -8.43042    0.50495
  -7.94876    0.04097
  -8.02844    0.16267
  -7.22763   -0.01002
  -8.34377   -0.00569
  -8.68392    0.12269
  -8.34689    0.07106
  -9.90417    0.50332
  -6.95260   -0.03875
  -7.63197   -0.22341
  -9.72081    0.37395
  -9.26092    0.35021
  -9.09900    0.59330
  -9.40056    0.57603
  -9.07171    0.69577
  -9.13780    0.22880
  -8.17684    0.03500
  -8.36295    0.23527
  -7.96077    0.37397
  -7.59727   -0.07059
  -7.86988    0.11148
  -7.95334    0.19105
  -8.21940    0.19463
  -8.26389    0.43831
  -7.81519    0.53628
  -7.71002    0.19005
  -7.24946    0.06023
  -6.92491    0.08812
  -8.14032    0.24250
  -8.78695    0.22125
  -8.78651    0.19279
  -8.38104    0.29709
  -7.84611    0.42165
  -8.25384    0.10800
  -8.17647    0.13238
  -8.54886    0.21320
  -7.85084    0.52385
  -7.36866    0.61614
  -7.35317    0.14048
  -8.11788    0.21561
  -8.43900    0.27369
  -8.21052    0.32131
  -7.72941    0.19718
  -6.71742    0.09835
  -7.45061    0.28937
  -8.13541    0.32105
  -8.01603    0.43506
  -7.76402    0.09625
  -7.87927    0.29840
  -8.77292    0.41629
  -8.25487    0.10574
  -8.59731    0.07189
  -8.46206    0.10590
  -7.06723   -0.12629
  -8.74966    0.03499
  -6.97415   -0.11990
  -8.16137    0.14129
  -7.26224    0.28979
  -7.90954    0.32855
  -9.20691    0.50631
  -7.86848    0.31085
  -8.10182    0.12945
  -7.51279   -0.00313
  -8.24530    0.62774
  -7.66184   -0.00561
  -8.25557    0.25779
  -8.87374    0.40504
  -9.48119    0.50242
  -8.79943    0.50482
  -8.45995    0.41588
  -9.12905    0.35069
  -9.11830    0.46074
  -8.52845    0.05085
  -8.88198    0.36424
  -9.61392    0.71835
  -9.48164    0.36591
  -8.35103    0.36939
  -7.46794    0.05590
  -9.46247    0.75303
  -9.10426    0.68523
  -9.88242    0.61403
  -8.47459    0.41660
  -9.33570    0.86398
  -9.26635    0.69817
  -8.79378    0.37653
  -9.58791    0.40298
  -9.69118    0.47545
  -8.86905    0.59695
  -9.55170    1.10236
  -9.30698    1.12553
  -9.38158    0.57849
  -8.92663    0.47629
  -8.09113    0.70507
  -7.96498    0.45292
  -8.59584    0.83794
  -9.89226    0.75943
  -9.65455    0.77137
  -8.58767    0.54997
  -9.03676    0.80070
  -9.02385    0.62296
  -8.74493    0.33874
  -9.02234    0.55397
  -8.76138    0.52391
  -8.37568    0.45179
  -7.57376    0.23251
  -8.60009    0.77590
  -7.32210    0.38264
  -7.62868    0.55529
  -7.98576    0.37836
  -8.55752    0.33395
  -8.79042    0.62285
  -8.24362    0.60320
  -7.80071    0.47086
  -7.52498    0.50733
  -7.16010    0.33491
  -7.24345    0.13879
  -7.36046    0.12652
  -6.72756    0.08849
  -7.42160    0.05722
  -7.32411   -0.06098
  -7.66645    0.23624
  -7.83035    0.25980
  -7.43581    0.09148
  -6.86392    0.42788
  -7.53106    0.25430
  -7.00978   -0.12594
  -7.87311   -0.03352
  -7.13773    0.11551
  -7.96434    0.22735
  -7.88417    0.33518
  -7.09599   -0.01942
  -7.24058    0.25929
  -7.43633    0.19322
  -7.44418    0.50512
  -8.42483    0.27724
  -7.94481    0.12453
  -7.10085   -0.16245
  -7.49882    0.26549
  -7.76061    0.12644
  -7.65162    0.50033
  -7.83404    0.21723
  -7.33919    0.16007
  -7.46123   -0.04991
  -8.05036    0.24938
  -8.24538    0.29590
  -8.00167    0.32983
  -7.57290    0.15524
  -8.72425    0.23512
  -8.76466    0.33125
  -9.09406    0.21497
  -9.40614    0.15708
  -9.07303    0.61674
  -7.55003    0.23799
  -8.35586    0.46054
  -8.32527    0.32715
  -8.83438    0.06044
  -7.24997   -0.06986
  -8.20315    0.39482
  -8.69821   -0.07263
  -9.25664    0.15894
  -8.79072    0.15431
  -9.13866    0.21705
  -7.97556    0.48069
  -8.56258    0.06717
  -8.70870   -0.14510
  -8.09309   -0.08422
  -8.39356   -0.42139
  -8.07141   -0.10022
  -8.62758   -0.08656
  -8.58946   -0.25019
  -8.12766   -0.29203
  -7.59847   -0.28016
  -8.21304    0.12200
  -7.53382    0.33029
  -8.54316    0.45306
  -8.31311    0.26074
  -8.15765    0.03869
  -7.82985    0.11605
  -8.05766   -0.09159
  -7.80345   -0.01165
  -8.58217    0.14698
  -8.68787    0.07371
  -7.76448   -0.10668
  -9.33507    0.10331
  -8.92992    0.19008
  -7.91579   -0.21357
  -7.98070    0.07269
  -6.70296   -0.36149
  -7.08403    0.00506
  -7.58181   -0.21372
  -7.14999   -0.31808
  -8.24551    0.06596
  -8.51158    0.14746
  -7.67836    0.31006
  -8.20156    0.17545
  -7.70310    0.05022
  -7.60621    0.01122
  -8.70566    0.37219
  -7.06290   -0.13898
  -8.11759    0.42179
  -8.14750    0.61201
  -7.91344    0.40750
  -8.37360   -0.30490
  -7.91874    0.30539
  -7.82656    0.43017
  -8.59626    0.44341
  -8.26494    0.39305
  -9.51552    0.85563
  -8.72868    0.44835
  -9.95117    0.82578
  -9.09483    0.72088
  -8.30205    0.23696
  -8.43959    0.27097
  -7.47000    0.69677
  -8.68148    0.50939
  -7.58645   -0.05187
  -9.55823    0.52876
  -8.96129    0.41627
  -8.95991    0.33813
  -7.75083   -0.18664
  -8.59526    0.77474
  -8.55202    0.57857
  -8.91309    0.43699
  -8.79023    0.35443
  -9.35929    0.81846
  -9.41794    0.75531
  -9.64774    0.91465
  -8.90867    1.06884
  -8.86010    0.77354
  -9.26107    0.53383
  -8.40378    0.89411
  -9.24178    0.57824
  -9.26137    0.68118
  -9.01185    0.58605
  -9.41259    0.66250
  -8.75546    0.69552
  -8.96425    0.79742
  -9.78548    0.81915
 -10.30086    0.87270
  -9.41307    0.29999
 -10.14524    0.52367
  -9.62013    0.60472
 -10.03708    0.87460
  -9.01801    0.52461
  -9.00317    0.81659
  -9.30366    0.47366
  -9.52767    1.20028
  -9.31260    0.49537
  -8.91497    0.56043
  -8.75751    0.47003
  -8.18337    0.39547
  -7.93645    0.35471
  -8.29342    0.37204
  -9.55478    0.64333
  -9.46648    0.59094
  -9.35326    0.67141
  -9.76252    0.57345
  -9.51036    0.51939
  -9.47404    0.56731
  -9.58930    0.78666
 -10.29319    0.90701
  -9.40415    0.75322
  -9.43244    0.62735
 -10.37046    1.12915
  -9.47654    0.52540
  -9.54460    0.60225
  -8.04885    0.42556
  -9.52156    0.67397
  -9.84251    0.77272
 -10.23528    0.77022
 -10.43240    1.07181
  -9.42206    0.39294
 -10.36365    0.74966
  -9.14565    0.19175
  -9.60406    0.40916
  -9.52237    0.38839
  -9.78039    0.59459
  -9.50495    0.57866
  -9.69266    0.52672
  -9.33629    0.68651
 -10.66485    0.52660
  -9.63137    0.36669
  -9.41142    0.71863
  -9.75463    0.87236
  -9.09428    0.65570
  -9.47138    0.80587
  -8.28373    0.32804
  -8.51817    0.70962
  -9.11762    0.87975
  -9.19505    0.01769
  -7.92352    0.24398
  -8.18154    0.47785
  -8.94382    0.57514
  -7.82200    0.39409
  -7.85300   -0.09059
  -8.01145    0.13079
  -9.01485    0.60615
  -8.35455    0.32294
  -7.83152    0.09386
  -8.24308    0.52437
  -7.54285    0.74594
  -8.21389    0.49715
  -8.66845    1.01805
  -7.31917    0.46645
  -6.84738    0.31646
  -7.32305    0.67994
  -8.02736    0.52181
  -8.12432    0.40969
  -7.20115    0.64067
  -8.81907    0.53184
  -7.57282    0.64266
  -7.78635    0.50995
  -7.04639    0.53607
  -6.86910    0.35637
  -7.30486    0.17992
  -6.74036    0.29074
  -7.59208    0.27232
  -6.85272   -0.03922
  -5.81589    0.27827
  -6.77089    0.45783
  -6.70432    0.20758
  -7.81036    0.26672
  -8.04962    0.20082
  -8.05382    0.06095
  -8.42580    0.08745
  -8.35461    0.57681
  -8.10424    0.76654
  -8.45589    0.79866
  -8.10320    0.90584
  -7.73176    0.54613
  -7.86468    0.47271
  -8.48297    0.74769
  -8.38667    0.48441
  -9.17986    0.65715
  -9.15859    0.93540
  -7.89533    0.88813
  -8.72038    1.13841
  -8.59435    0.55354
  -8.38292    0.54258
  -8.60237    0.38543
  -8.07971    0.37755
  -8.72737    0.86136
  -8.49537    0.75144
  -8.42021    0.52913
  -8.42118    0.92179
  -8.50479    0.92725
  -8.16004    0.87746
  -7.87910    0.86372
  -7.55608    0.85742
  -7.83806    0.82788
  -8.77898    1.16585
  -7.99412    0.70458
  -9.07711    0.68919
  -8.56962    0.67346
  -8.22612    0.63566
  -8.43640    0.74452
  -8.88124    0.43413
  -8.19370    0.55313
  -8.73584    0.58784
  -9.00318    0.74147
  -8.40898    0.66798
  -8.28866    0.58864
  -8.65152    0.77664
  -8.28678    0.49280
  -9.11295    0.74392
  -8.04191    0.32179
  -8.22900    0.98752
  -9.02151    0.47020
  -8.18048    0.40608
  -8.78860    1.00568
  -9.31670    0.77437
  -7.93151    0.31204
  -7.99992    0.70711
  -8.55443    0.46327
  -8.87985    0.73087
  -7.51645    0.72299
  -8.64586    0.80844
  -8.09704    0.64258
  -7.98227    0.61193
  -9.01233    0.40811
  -8.28265    0.39593
  -6.72818    0.17127
  -7.76914    0.52864
  -7.79315    0.91875
  -7.84395    0.50330
  -7.73462    0.35615
  -8.19031    0.24252
  -8.20610    0.75060
  -8.00780    0.83577
  -7.97553    0.69248
  -9.01274    0.58229
  -9.11456    0.75887
 -10.26841    0.74750
  -8.92175    0.37550
  -8.62681    0.44485
  -8.74210    0.47544
  -8.71440    0.62076
  -8.92653    0.54544
  -8.24950    0.87649
  -8.57060    0.67673
  -8.44897    0.37132
  -7.58786    0.40264
  -8.15764    0.51760
  -8.99653    0.54419
  -8.84952    0.29559
  -9.02041    0.96109
  -8.21242    0.76786
  -7.37419    0.49119
  -8.82217    0.61613
  -8.73102    1.02692
  -9.31938    0.66807
  -8.42175    0.60128
  -8.39158    1.14138
  -8.47450    0.81458
  -8.53739    0.75759
  -8.66092    1.01294
  -9.03225    1.20907
  -9.26657    0.70585
  -8.31989    0.83262
  -9.11897    0.57923
  -8.22556    0.87412
  -7.85123    0.44502
  -7.96548    1.01397
  -7.66156    0.43644
  -7.58817    0.78869
  -7.69401    0.55824
  -8.16924    0.54624
  -8.12960    0.61173
  -8.25396    0.87477
  -8.14593    0.68982
  -8.60597    0.55728
  -8.63893    0.57260
  -8.73110    0.93685
  -7.57422    0.53802
  -8.07874    0.67663
  -8.19209    0.82041
  -8.24977    0.68327
  -8.60170    1.03568
  -8.77059    0.54208
  -8.45380    1.09960
  -7.34210    0.72064
  -7.44902    0.70368
  -7.81342    0.53810
  -7.90536    0.51333
  -7.88588    0.61819
  -8.00043    0.59201
  -7.48910    0.41260
  -7.85350    0.38872
  -8.99810    0.65919
  -8.70341    0.55777
  -8.92843    0.91622
  -9.46919    0.62469
  -8.75022    0.37129
  -8.24807    0.47723
  -7.90389    0.96582
  -7.77666    1.16369
  -8.42294    0.83345
  -7.99312    0.58263
  -8.06428    0.66067
  -8.69869    1.04568
  -9.17311    1.17390
  -8.68992    0.88261
  -9.73629    0.63905
  -8.13581    0.66347
  -8.62398    0.69580
  -8.17189    0.58402
  -8.87621    0.59417
  -7.72673    0.85519
  -8.50868    0.88548
  -8.08001    0.80282
  -8.40669    0.55106
  -8.57471    0.49298
  -7.87914    0.12938
  -8.32526    0.41827
  -9.03558    0.74307
  -8.53233    0.90109
  -8.51448    0.69047
  -7.81495    0.71833
  -8.23736    0.55502
  -8.03146    0.58034
  -8.72055    0.81062
  -8.23881    0.61173
  -7.78644    0.68786
  -7.71962    0.42358
  -8.00959    0.37911
  -8.48213    0.64704
  -8.26436    0.48999
  -8.25784   -0.06447
  -7.14008    0.54329
  -7.45146    0.43622
  -8.25641    0.85918
  -8.43702    0.49613
  -7.20105    0.44211
  -9.12956    0.38435
  -8.40343    0.50017
  -8.07299    0.37705
  -9.11101    0.51422
  -8.53469    0.52957
  -7.65171    0.32624
  -7.82823    0.05229
  -7.61561    0.10628
  -7.57574    0.08307
  -7.53871    0.26289
  -7.47844    0.46621
  -7.66139    0.30154
  -8.16658    0.26780
  -6.90729   -0.06465
  -7.32420    0.32852
  -6.73014    0.20886
  -7.17886   -0.10057
  -8.85390    0.58121
  -7.11463    0.39870
  -8.46025    0.36919
  -8.21705    0.32510
  -8.25562    0.57449
  -7.73120    0.22476
  -8.54467    0.63012
  -8.46914    0.61504
  -7.75468    0.42640
  -8.16981    0.29224
  -8.48127    0.31301
  -7.05260    0.32007
  -7.50399    0.27279
  -7.21976    0.42332
  -7.89459    0.51410
  -8.54278    0.59112
  -9.04793    0.54275
  -7.89928    0.59008
  -7.79477    0.62997
  -7.28909    0.50127
  -7.46179    0.22176
  -8.44420    0.31096
  -8.11441    0.44081
  -8.90682    0.69836
  -7.27779    0.41746
  -8.30228    0.56014
  -8.20019    0.18204
  -8.83075    0.44552
  -8.29500    0.58098
  -8.24573    0.42997
  -8.55227    0.38755
  -7.87653    0.05570
  -8.52162    0.30321
  -8.28108    0.54172
  -8.42438    0.77319
  -7.48812    0.70534
  -8.79169    0.59685
  -7.58334    0.52008
  -8.37706    0.66471
  -8.39917    0.73081
  -7.70190    0.44344
  -7.86489    0.50529
  -8.14322    0.44365
  -7.89477    0.63440
  -9.28052    0.62227
  -8.65143    0.76590
  -8.54570    0.68584
  -8.51120    0.62842
  -8.27211    0.88577
  -8.02944    0.72289
  -8.16198    0.51492
  -8.31375    0.44407
  -8.92761    0.96999
  -8.96462    0.62700
  -7.61624    0.38324
  -8.53965    0.70637
  -8.58222    0.72017
  -8.23221    0.49186
  -8.66444    0.89342
  -8.60045    0.80499
  -8.91415    0.72240
  -8.29615    0.52459
  -7.97540    0.14533
  -9.09725    0.54447
  -8.89417    0.61777
  -9.02573    0.37681
  -8.23050    0.23171
  -9.15429    0.82723
  -8.90136    0.50059
  -8.39872    0.22156
  -8.15700    0.24746
  -7.67350    0.36534
  -8.07766    0.38057
  -8.36468    0.33388
  -9.63463    0.62885
  -8.92460    0.33678
 -10.14169    0.66219
  -9.09978    0.53660
  -8.88951    0.45768
  -9.34307    0.63767
  -9.26146    0.54715
  -9.62154    0.85384
  -9.63193    0.91352
 -10.00451    1.16625
  -8.86242    0.79328
  -8.51079    0.57879
  -9.30274    0.80048
  -8.97980    0.72905
  -9.82731    1.18750
 -10.27454    0.43881
  -9.50859    0.75786
  -9.00720    0.32562
  -8.40689    0.68279
  -9.18539    0.59438
 -10.07993    0.91831
  -8.57933    0.42271
  -8.98963    0.60270
  -8.45542    0.20233
  -8.76626    0.58157
  -8.43067    0.44647
  -8.44404    0.80239
  -8.42905    0.57084
  -7.92015    0.78808
  -9.71409    0.81637
  -8.51652    0.68822
  -9.01426    0.25890
  -9.28641    0.44007
  -8.36180    0.68356
  -9.41889    1.00936
  -9.03806    0.98052
  -9.28065    0.73866
  -8.44398    0.24070
  -8.99337    0.29938
  -8.91735    0.61202
  -9.47574    0.78813
  -8.31814    0.37567
  -9.69566    0.59757
  -8.64725    0.20921
  -9.23677    0.48385
  -8.93835    0.24358
  -9.94111    0.64075
  -9.76098    0.58426
  -9.27446    0.41863
  -8.24353    0.17481
  -9.10970    0.38829
  -8.82332    0.22071
  -8.51757    0.40656
  -8.51151    0.37662
  -8.18090    0.51064
 -10.48341    0.69516
  -9.26603    0.65521
  -8.53772    0.49332
  -8.95530    0.26613
  -9.26224    0.60880
  -8.71000    0.23155
  -9.83548    0.56845
  -9.07738    0.24310
  -9.12465    0.40492
  -8.81337    0.09337
  -7.90810    0.07886
  -9.08464    0.50991
  -8.38873    0.26589
  -7.92631    0.24938
  -9.34213    0.61274
  -8.80216    0.37197
  -9.40773    0.60142
 -10.15117    0.52035
  -8.10649    0.15500
  -8.45227    0.01403
  -8.61507    0.58259
  -8.97756    0.20368
  -9.94154    0.09106
  -9.12437    0.27906
  -9.69703    0.44390
  -8.91470    0.25647
  -8.38189    0.06729
 -10.01006    0.62876
  -8.51563    0.63567
  -9.65386    0.57112
  -8.96051    0.63272
  -9.26469    0.52255
  -8.99605    0.57429
  -8.42403    0.78876
  -9.77350    0.44540
  -9.31583    0.22379
  -8.51573    0.51501
  -9.53851    0.55792
  -9.09472    0.91038
  -7.90508    0.93876
 -10.19388    1.14200
  -9.81635    0.67745
  -9.70183    0.54008
  -9.05691    0.62027
  -8.76901    0.86028
  -9.15694    1.02735
  -9.56526    0.72899
  -9.36265    0.97767
 -10.13592    1.01692
  -9.92889    0.40768
  -9.97582    0.86151
  -9.36719    0.73429
 -10.02568    0.20627
  -8.20028    0.46408
  -8.46545    0.44535
  -9.30484    0.37885
  -9.06074    0.49903
  -8.24981    0.42858
  -7.78504    0.48958
 -10.15304    0.52519
 -10.26210    0.89644
  -9.71480    0.57870
  -9.71917    0.89528
  -9.73592    0.82346
  -9.41870    0.41796
  -8.98327    0.44038
  -8.48827    0.55231
  -8.85442    0.21142
  -9.05154    0.40411
  -8.99047    0.47147
  -8.17337    0.44722
  -8.82660    0.62014
  -9.09609    0.72688
  -8.65664    0.46731
  -7.91999    0.67381
  -8.21808    0.78677
  -7.63042    0.30264
  -7.49107    0.50491
  -7.67609    0.10286
  -9.16693    0.56079
  -7.94926    0.10522
  -8.63707    0.05466
  -8.80464    0.07721
  -7.94623    0.38658
  -8.24971   -0.06358
  -7.85963   -0.33176
  -7.64362   -0.00254
  -7.96580    0.43701
  -8.37933    0.33228
  -7.39565    0.12428
  -7.44835    0.04709
  -7.52142    0.29799
  -7.81652    0.37338
  -7.63242    0.12092
  -8.75092    0.45203
  -9.01954    0.06458
  -7.86940    0.30787
  -7.86575    0.14764
  -8.15778    0.02264
  -7.63438    0.42870
  -7.37816    0.09572
  -8.19979    0.06759
  -7.74730    0.14450
  -8.03052    0.21297
  -7.85668    0.35414
  -9.31771    0.33074
  -8.05124    0.05739
  -8.79028    0.15324
  -8.10923    0.06220
  -8.55505    0.24261
  -8.62687    0.26039
  -8.28060   -0.15211
  -7.90314    0.13207
  -7.72872    0.04627
  -8.31018    0.09707
  -8.20787   -0.39388
  -8.17978    0.21144
  -8.89656    0.37444
  -8.20342    0.15712
  -7.51343   -0.05874
  -7.83742    0.01809
  -8.17632    0.24284
  -8.37510    0.29897
  -8.49197    0.43551
  -9.49823    0.39631
  -8.77224    0.09336
  -8.80625    0.24103
  -8.69377   -0.00906
  -9.06150    0.40340
  -9.11109   -0.07163
  -8.81068    0.14482
  -9.10242    0.17626
  -8.66293    0.10651
  -8.95504   -0.07853
  -8.27878    0.20172
  -7.87563    0.36094
  -8.48005    0.26778
  -9.52107    0.11935
  -8.57408    0.24211
  -8.11911    0.41330
  -7.93580    0.34576
  -8.66951    0.10178
  -7.31510    0.11989
  -7.64473    0.12038
  -9.35736    0.45769
  -7.86615    0.16474
  -8.17620   -0.10478
  -8.10168   -0.15936
  -7.17876   -0.27957
  -9.05898    0.62178
  -9.61495    0.33015
  -8.40564    0.04857
  -8.48285    0.24323
  -8.07274    0.20497
  -8.81505    0.42623
  -8.68122    0.13035
  -8.36082    0.19578
  -8.36670    0.11365
  -8.10567    0.03508
  -8.50749   -0.09969
  -9.65707    0.29921
  -8.61785    0.43674
  -8.10096    0.41423
  -8.63706    0.10817
  -7.48677   -0.46196
  -8.45172    0.02959
  -8.09100   -0.34511
  -7.77062   -0.34025
  -7.50347   -0.14232
  -8.12692    0.08764
  -8.44936    0.32346
  -8.03447    0.30221
  -7.89866    0.33554
  -8.80069    0.45526
  -7.77389   -0.06725
  -7.38556    0.06107
  -8.01879    0.29576
  -8.44618    0.32120
  -8.46290    0.18087
  -9.21317    0.42345
  -8.66851    0.16015
  -9.02151    0.30352
  -8.61480    0.35562
  -8.69622    0.20390
  -9.28577    0.31512
  -8.90946    0.82911
  -8.44458    0.27712
  -9.41725    0.33858
  -8.97617    0.36178
  -8.37782   -0.04985
  -8.39309   -0.01603
  -8.53471    0.30278
  -8.10496    0.28625
  -8.91108    0.07356
  -9.18931   -0.08503
  -8.98653   -0.09179
  -9.49473    0.55380
 -10.06193    0.23182
  -8.29447    0.21923
  -9.39911    0.05628
  -8.51142    0.62259
  -8.90549    0.55719
  -8.33631    0.56186
  -8.00305    0.69028
  -7.81926    0.33491
  -7.64146   -0.23506
  -8.21452    0.47790
  -7.56797    0.20693
  -8.06231    0.67282
  -9.41311    0.36465
  -8.62908    0.47299
  -8.57115    0.45538
  -8.70450    0.27083
  -8.33222    0.32345
  -8.32158    0.52549
  -8.64982    0.63587
  -8.53860    0.59248
  -9.19087    0.42030
  -8.90098    0.30531
  -9.42939    0.40265
  -8.70978    0.66251
  -9.22063    0.35399
  -8.00951    0.71298
  -7.98759    0.60035
  -8.10382    0.27384
  -8.59927    0.53024
  -7.94519    0.43622
  -9.13912    0.32334
  -9.02895    0.77468
  -8.88843    0.45361
  -8.57626    0.17317
  -8.09561    0.70862
  -9.49677    0.87612
  -8.57770    0.60684
  -9.31487    0.27975
  -8.54736    0.23685
  -9.19555    0.63277
  -9.01283    0.26588
  -7.75193    0.44644
  -8.13086    0.52000
  -8.70892    0.35173
  -8.35408    0.13124
  -8.84713    0.22321
  -8.37870    0.45022
  -8.78561    0.47828
  -8.80085    0.54000
  -7.79166   -0.13527
  -7.66168    0.16360
  -7.36824    0.01808
  -8.56009    0.00927
  -7.70694    0.15361
  -8.35510    0.29345
  -8.53021    0.22450
  -8.43366    0.52212
  -9.08937    0.54299
  -8.08956    0.10843
  -8.20427    0.11570
  -7.57361    0.27648
  -8.79640    0.25222
  -8.55072    0.40621
  -9.20883    0.64222
  -8.93059    0.29434
  -9.60039    0.57816
  -8.87961    0.40436
  -8.85721    0.34571
  -8.79706    0.36631
  -8.10750    0.16775
  -7.14400    0.24533
  -7.31183    0.09216
  -8.92039    0.47618
  -8.54956    0.38212
  -7.79838    0.48838
  -7.51009    0.20386
  -6.77921    0.06685
  -6.92944    0.33336
  -7.02394    0.08746
  -7.18942    0.15875
  -7.24120    0.21398
  -6.80774    0.49553
  -7.86533    0.33385
  -8.06006    0.40297
  -7.40972    0.50890
  -7.88336    0.49648
  -6.96825    0.14058
  -7.99693    0.66960
  -6.83709    0.41333
  -7.68194    0.32472
  -7.98667    0.86657
  -7.28849    0.15027
  -8.49385    0.56309
  -8.37029    0.37530
  -7.89055    0.25556
  -8.93738    0.86144
  -8.93772    0.81350
  -8.04810    0.89537
  -8.52811    0.56567
  -8.48789    0.72296
  -9.46544    0.69172
  -8.60847    0.32227
  -9.04082    0.55514
  -9.87119    0.77586
  -7.59549    0.36900
  -8.34572    1.11097
  -8.57086    0.48021
  -8.48281    0.46054
  -7.59372    0.32260
  -8.35199    0.50130
  -8.23048    0.47973
  -8.05264    0.45095
  -9.15313    0.56481
  -8.56240    0.56822
  -8.96846    0.64833
  -8.31487    0.45411
  -8.42793    0.63234
  -8.48426    0.40142
  -8.77890    0.81407
  -8.26527    0.48848
  -8.50805    0.98234
  -8.11762    0.34587
  -8.22293    0.39001
  -8.44167    0.80133
  -8.81034    0.52022
  -8.09845    0.54071
  -8.68037    0.55485
  -7.79013    0.52473
  -7.46582    0.52354
  -7.36662    0.38843
  -8.41481    0.48582
  -8.35848    0.30864
  -9.16118    0.55264
  -9.40249    0.63071
  -8.81590    0.82088
  -8.49059    0.94990
  -7.66059    0.33701
  -8.43772    0.58729
  -7.49766    0.41430
  -7.76555    0.27027
  -7.85399    0.57535
  -8.13356    0.60905
  -7.41767    0.28318
  -7.56836    0.24990
  -7.38185    0.25262
  -7.80085    0.16135
  -8.97067    0.41907
  -8.58654    0.84191
  -8.09623    0.65300
  -7.83497    0.49705
  -8.46042    0.33161
  -8.28483    0.32783
  -7.97555    0.10527
  -8.43996    0.52762
  -8.44975    0.17284
  -9.36759    0.19621
  -8.21677    0.49635
  -8.14330    0.31380
  -6.89447    0.02849
  -7.72624    0.41285
  -8.46335    0.17714
  -7.40516    0.28023
  -9.02515    0.60618
  -7.36151   -0.01736
  -8.78990    0.64276
  -8.53666    0.46991
  -7.94213    0.42992
  -8.36707    0.30552
  -8.62351    0.72297
  -8.70588    0.48038
  -8.57097    0.24253
  -9.06470    0.39283
  -8.60592    0.13163
  -8.18591    0.48729
  -8.56012    0.43710
  -8.69006    0.39703
  -7.82674    0.39877
  -8.15249    0.44616
  -8.23674    0.40157
  -7.77372    0.62445
  -8.02970    0.38949
  -8.82059    0.62048
  -7.80753    0.43365
  -8.58352    0.31181
  -6.88717   -0.22858
  -7.78025    0.30337
  -6.92542    0.30707
  -7.76734    0.21117
  -9.07271    0.46050
  -8.91856    0.69536
  -8.65600    0.80898
 -10.10590    0.64630
  -9.48831    1.09985
  -9.33988    0.67447
  -9.19323    0.79744
  -8.75078    0.85810
  -8.46184    0.95860
  -8.94394    0.92092
 -10.11939    0.85566
  -8.63132    0.48829
  -8.30407    0.68430
  -8.73554    0.83483
  -8.90733    0.61571
  -9.79081    0.90470
  -9.34809    0.96805
  -8.81491    0.89711
  -9.68071    1.08902
  -9.68355    1.15332
  -9.47717    0.68072
  -8.21846    0.58631
  -8.53415    1.05805
  -9.10177    0.84401
  -9.21419    0.97639
  -9.25378    0.58581
  -8.86102    0.60150
  -9.20168    0.57354
  -8.94598    0.29518
  -9.57291    0.48370
  -9.51385    0.33914
  -9.29614    0.74269
  -9.66978    0.91833
  -8.43668    0.29408
  -9.20326    0.59796
  -9.21488    0.62002
  -9.84585    0.57413
  -9.28290    1.14406
  -9.12341    0.73419
  -9.12596    0.66639
  -9.01994    0.51866
  -9.62255    0.43867
  -9.08836    0.62396
  -8.66532    0.60290
  -8.37417    0.36873
  -8.56640    0.44190
  -7.98576    0.36787
  -7.64796    0.33125
  -8.77823    0.06034
  -8.65069    0.49540
  -9.08043    0.86524
  -9.10760    0.93260
  -8.58531    0.77252
  -8.13468    0.41581
  -8.95230    0.70370
  -9.02605    0.71114
  -9.01744    0.57500
  -9.11388    0.85649
  -9.36266    0.81920
  -8.26059    0.66674
  -9.34494    0.80871
  -9.31203    0.51405
  -8.12619    0.60607
  -8.15798    0.49822
  -8.45401    0.77467
  -9.45220    0.98827
  -9.54457    0.99886
  -9.15279    0.50709
  -9.12064    0.70713
  -8.31403    0.46153
  -8.08565    0.49266
  -9.34895    1.10911
  -8.74452    0.14854
  -8.61815    0.68140
  -7.83020    0.55260
  -8.06688    0.53435
  -8.30041    0.47600
  -8.46435    0.60992
  -9.35233    0.56928
  -8.94471    0.38390
  -9.66332    0.62225
  -9.57786    0.74735
  -8.26263    0.76088
  -8.51759    0.38940
  -8.19775    0.48182
  -9.27961    0.44814
  -9.16000    0.41989
  -9.93720    0.87501
 -10.36230    0.54313
 -10.49597    0.48598
  -9.54555    0.80255
  -9.21935    0.48918
  -8.54091    0.53050
  -9.40087    0.48306
  -8.76444    0.34469
  -8.64645    0.42343
  -8.96367    0.19758
  -9.49827    0.87464
  -9.87701    0.61346
  -9.10505    0.63376
  -8.65506    0.41841
  -8.38018    0.61835
  -8.69741    0.44942
  -9.61257    0.60856
  -8.83896   -0.03157
  -8.25935    0.53552
  -7.98855    0.35498
  -8.84697    0.72232
  -9.16494    0.88910
  -8.63885    0.79520
  -7.40051    0.29620
  -8.14867    0.77613
  -8.99233    0.69659
  -9.17979    0.99047
  -8.57929    0.72179
  -9.06790    0.77929
  -9.52817    0.97918
  -9.09111    1.03798
  -9.41972    0.78802
  -9.29780    0.60900
  -8.66930    0.85002
  -8.78359    1.14000
  -9.84384    1.08799
  -9.41949    1.01677
  -9.74225    0.83555
  -8.66794    0.66445
  -8.70354    0.64209
  -9.46237    0.64328
  -9.96536    0.33319
  -9.28519    0.49181
  -9.42459    0.62356
 -10.65034    0.57546
 -10.12345    0.93765
 -10.11263    0.92648
 -10.61653    1.03997
  -9.47020    1.21720
 -10.30449    1.06827
 -10.49589    1.19354
  -9.69412    0.97497
  -8.68341    0.93007
  -9.03452    0.85940
 -10.32129    0.93934
 -10.95886    0.93274
 -10.05444    0.71780
 -10.71770    1.23605
 -10.08211    0.52528
 -10.50582    1.17373
  -9.69397    1.03667
 -10.90680    1.21550
 -10.63182    0.64743
 -10.39387    1.02622
  -9.73513    1.09659
  -9.11724    1.23147
 -10.82650    1.36142
  -9.80757    0.94556
  -9.07699    0.95571
  -8.65483    0.83127
  -8.99980    0.81573
  -9.41391    0.99243
  -9.08749    1.03780
  -9.50852    0.91705
  -9.74636    1.45058
 -10.20746    1.48299
  -9.26925    1.23301
  -9.84194    1.79968
 -10.03775    1.57183
 -10.06994    1.82995
 -10.83280    1.78632
  -9.76138    1.40926
  -9.19675    1.32564
 -10.46667    1.58660
  -9.35306    1.63409
  -9.42056    1.43276
 -10.18557    1.25640
 -10.60247    1.76899
 -10.20521    1.93502
 -10.24635    1.82608
 -10.69043    1.86041
 -10.13751    1.54899
 -10.58541    1.68846
 -11.44457    1.78824
  -9.35001    1.29660
 -10.52826    1.67064
 -10.78811    1.78750
 -11.73389    1.68273
 -10.79160    1.63927
 -11.10122    1.55679
 -11.07100    1.19690
 -10.55923    1.19436
 -10.59420    1.44785
 -10.82638    1.32607
 -10.51813    1.09449
 -10.27680    1.75601
 -10.44662    1.48934
 -10.39515    1.54620
 -10.86994    1.56188
 -10.04997    1.68699
 -10.03169    1.25985
 -10.22349    1.05340
 -10.27070    1.45108
 -10.93768    1.68715
  -9.69457    1.39692
  -9.51908    1.12325
  -9.79946    1.39896
  -9.04339    1.43104
 -10.00173    1.32128
 -10.25416    1.39638
  -8.91627    1.24779
  -9.33508    1.04486
  -9.30949    0.83867
 -10.39843    1.68058
  -9.38347    1.61396
  -9.40163    1.25243
  -9.72745    1.35619
  -9.73092    1.05742
  -9.14057    1.05661
 -10.21201    1.34556
 -10.35260    1.40791
  -9.54796    1.27947
 -10.84229    1.47413
 -10.10213    1.45580
 -10.00798    1.19441
 -10.49503    1.51934
  -9.77502    1.12422
 -10.78401    1.67770
 -11.39327    2.14684
 -11.81639    1.78004
 -10.80957    1.52113
 -11.28201    1.73536
 -10.16576    1.49921
 -10.72759    1.52648
 -10.42768    1.17155
 -10.62250    1.46550
 -10.51786    1.20462
  -9.93759    1.47501
 -10.16304    1.21509
 -10.70664    1.34092
 -11.38959    1.44928
 -10.97819    1.66173
  -9.95718    1.14593
  -9.34113    1.14302
 -10.18683    1.48444
 -10.91838    1.37448
  -9.80913    1.34539
  -9.83981    1.12891
  -9.73953    1.16682
 -10.62463    1.11927
 -10.18235    1.47639
 -10.83703    1.40295
 -10.16691    1.25319
 -10.75217    1.58501
 -10.78285    1.16493
 -10.28371    1.47698
  -9.98809    1.34838
  -8.81187    0.88012
 -10.19067    1.38730
  -9.87992    1.22331
  -9.15435    1.03105
 -11.20667    1.45508
 -10.68280    1.32229
  -9.71710    1.09232
  -9.33449    1.20700
  -9.28211    1.39744
 -10.16666    1.28511
 -10.40207    1.96684
 -10.19051    1.51829
 -11.28211    1.44677
  -9.86577    1.31906
  -8.73127    1.31092
  -9.33285    1.25914
  -9.83510    1.38585
  -9.43820    1.34931
  -9.40003    1.21352
 -10.29447    1.23801
  -9.61590    1.41138
 -11.24605    1.17152
 -10.04855    1.19938
 -10.27832    1.41149
 -10.67181    1.28289
  -9.47858    1.08050
  -9.45881    0.96938
 -10.75866    1.42021
  -9.76093    1.66304
 -10.74891    1.43967
  -9.91838    1.49102
 -11.09033    1.50213
 -10.59175    1.15403
  -9.55187    1.13476
 -10.50589    1.45976
  -9.38953    1.22978
 -10.07008    1.44072
  -8.79999    1.04716
 -10.01596    1.41905
 -10.89609    1.57737
 -11.01819    1.50227
  -9.71255    1.42233
  -9.81843    1.50997
 -10.48120    1.43176
  -9.86536    1.18578
  -9.05185    0.92063
 -10.12367    1.19497
 -10.04639    1.26944
  -9.71918    1.00847
  -9.54075    1.07958
  -9.64649    0.99706
  -9.72323    1.03260
  -8.84215    0.97178
  -9.20401    0.93450
  -9.06101    1.38047
  -9.95047    1.25211
  -9.60314    1.11679
 -10.91063    1.46882
 -10.80374    1.31402
 -10.03287    1.25338
 -10.31857    1.20742
  -9.80143    1.42178
  -9.70526    1.14084
 -10.47988    0.84888
  -9.77789    1.30561
 -10.32011    1.23738
 -10.66748    1.04567
 -10.79879    1.27301
  -9.67514    0.83686
 -10.17410    1.12800
  -9.92144    1.28130
  -9.93067    0.99077
  -9.46329    1.18698
  -9.30627    0.94091
  -9.79264    0.77004
  -9.00840    0.63124
  -9.43477    0.68851
  -8.07606    0.42905
  -7.96442    0.97760
  -9.51217    1.00578
  -8.91398    0.61654
  -8.45133    0.62822
  -9.33932    1.07344
  -8.94471    0.98520
  -8.67430    0.78267
  -8.34460    0.64403
  -8.53254    0.93355
  -8.13957    0.79172
  -8.98895    1.11178
  -8.85176    0.92810
  -8.16414    0.89648
  -8.64961    0.95410
  -8.72690    0.94441
  -8.98775    0.68033
  -9.03364    1.04696
  -8.72961    1.04386
  -8.51427    0.95793
  -9.14039    1.29790
  -8.38772    1.15881
  -7.93903    0.75394
  -8.66767    0.91214
  -7.53544    1.05911
  -7.49806    0.81573
  -8.55545    1.18631
  -8.74148    1.08081
  -9.17807    0.99283
 -10.02556    1.19747
  -8.66479    0.99718
  -9.63386    0.96658
  -9.92248    1.44054
 -10.07316    1.53284
 -10.26478    1.65428
  -9.87822    1.53701
  -9.54708    1.50348
  -8.40609    1.75452
 -10.39885    1.22652
  -9.02932    1.53955
  -9.62500    1.64237
  -9.04677    0.92781
 -10.37358    1.03438
  -9.02235    0.77383
  -8.71501    0.68415
  -8.92605    1.07779
  -9.46011    0.76524
  -8.54188    1.22579
  -9.67089    1.21676
  -9.48466    1.09429
  -8.93369    1.13663
  -9.78624    1.26963
  -9.79221    1.14327
  -9.24526    1.01244
  -9.59116    0.85400
  -8.63819    0.65661
 -10.15212    0.88467
  -9.54414    0.81606
  -9.17484    1.07630
  -9.93956    0.78713
 -10.17934    0.96439
  -9.26260    0.81506
 -10.52753    0.96342
  -9.78525    1.12602
 -10.20556    1.14444
 -10.46817    1.48108
 -10.89184    1.21808
 -11.20006    1.01365
 -10.57425    1.25148
 -11.19503    1.72667
  -9.68787    1.00827
  -9.55251    1.58602
  -9.79170    1.58504
  -9.85738    1.38858
 -10.23846    1.59871
  -9.50878    1.34192
  -9.41147    1.08034
  -8.91948    0.55521
  -9.89169    1.32264
 -10.03545    1.63973
 -10.83045    1.27603
 -10.64479    1.19467
 -11.92107    1.33838
 -10.56981    1.23202
 -11.58959    1.49589
 -10.43210    1.48148
 -10.33327    1.67367
 -10.53829    1.25953
 -10.11053    1.24191
 -10.03419    1.13011
 -12.14854    1.89625
 -10.61310    1.50030
 -10.39807    0.93278
  -9.90484    1.09386
  -9.70719    1.11363
  -8.42289    1.21111
  -8.59911    0.86138
  -9.50120    1.15207
  -9.77719    1.39484
 -10.05115    1.57666
  -9.86869    0.88561
  -9.82088    1.91835
  -8.85379    1.16557
  -9.28647    1.14171
  -8.56511    1.38060
  -9.82615    1.38477
  -9.19856    1.05078
  -9.85122    1.29883
 -10.89654    1.52582
  -9.19334    1.42500
 -10.01943    1.10909
  -9.47953    1.35603
 -10.31295    1.55993
 -10.21411    1.45300
  -9.73340    1.21543
 -10.20604    1.17784
  -9.50555    0.98554
  -8.80717    1.16505
  -7.90015    0.97368
 -10.27977    1.07443
  -8.83316    1.41429
  -9.90084    1.72121
  -9.61096    1.41993
  -9.36840    1.26849
  -8.82593    1.06553
 -10.55262    1.73720
  -9.91806    1.17918
 -10.23509    1.33248
 -11.38199    1.15207
 -10.06120    1.11500
  -8.14690    0.98196
  -9.31160    1.50565
 -10.35206    1.42119
  -9.83143    1.33789
  -9.87958    1.27360
  -9.88831    1.67873
 -10.76951    1.91990
  -9.40690    1.18912
 -10.27837    1.59146
 -10.50824    1.56411
 -10.17524    1.81067
 -10.46385    1.83506
 -10.63550    1.29149
 -11.05121    1.58267
 -10.10524    1.80681
 -10.23913    1.62875
 -10.62729    1.23657
  -9.84715    1.60560
  -8.96009    1.42355
  -9.09167    0.99929
 -10.11382    1.32827
  -9.11007    1.06204
  -8.29293    1.39249
  -9.49530    1.42668
  -9.56067    1.30401
  -8.18892    1.09599
  -8.82925    0.95548
  -7.65173    0.72286
  -7.60973    0.77802
  -8.13229    0.80238
  -8.63261    0.75901
  -9.04867    1.34949
  -8.31181    1.15853
  -9.56564    1.27521
  -7.88416    0.83261
  -7.99805    1.19804
  -9.48556    1.43001
  -8.44280    1.25691
  -7.47591    1.04795
  -7.80972    1.02334
  -8.68517    1.08643
  -8.98771    1.30677
  -9.55445    1.50262
  -8.57996    1.40141
  -8.47538    1.39844
  -8.29550    1.33017
  -9.59080    1.42572
  -8.76993    1.28592
  -8.19954    0.99140
  -9.33394    1.32641
  -9.65058    1.82931
  -9.28675    1.42640
  -9.04409    1.32596
  -9.23362    1.42706
  -9.55444    1.53052
  -9.28222    1.82852
  -9.84908    1.35239
  -9.16165    1.35486
  -8.61544    1.00491
  -9.47313    1.56452
  -8.98142    1.49319
  -8.92594    1.02728
  -9.09303    0.93287
  -9.69788    1.05806
  -9.91268    1.05783
  -7.96754    1.01551
  -9.04763    1.14157
  -6.36867    0.84833
  -7.53113    1.08044
  -7.80087    1.21346
  -7.40772    1.11473
  -7.44731    1.08862
  -6.67887    0.77797
  -7.33252    0.53079
  -7.22928    1.01060
  -7.49001    0.92518
  -7.09258    1.16193
  -8.32279    1.31466
  -8.36231    1.50758
  -8.23478    1.16901
  -7.75150    1.30143
  -8.11551    1.58041
  -8.14194    1.44375
  -7.92918    1.65953
  -7.48911    1.47986
  -7.57197    1.32233
  -7.94087    1.12377
  -9.08897    1.47184
  -8.35647    1.47956
  -8.94283    1.42420
  -9.42519    1.27136
  -9.67518    1.57576
  -9.02573    1.44527
  -9.02123    1.30758
 -10.50588    1.47388
  -9.78041    1.54471
  -9.32413    1.48032
  -9.25312    1.42553
  -9.19857    1.24642
  -9.43195    1.20574
  -8.09997    1.15587
  -9.06320    1.40330
  -9.38175    1.38699
  -8.54247    1.28855
  -7.22637    1.33936
  -7.65423    1.34631
  -7.71071    1.24253
  -8.87156    1.46925
  -7.87911    1.20780
  -9.88973    1.78790
  -9.34994    1.81631
 -10.29568    1.35131
  -9.58682    1.53148
  -9.43430    1.73828
  -8.58252    2.02028
  -9.96948    1.53129
  -9.13918    1.20838
 -11.40494    1.73149
  -9.83760    1.51839
 -10.45209    1.51890
 -10.25304    1.60196
 -10.08597    1.81418
  -9.24071    1.55806
  -9.80372    1.35553
  -9.00517    1.04493
  -9.26107    1.68913
  -9.62859    1.50565
  -9.19657    1.67594
  -9.29203    1.24954
  -9.13012    1.25928
  -9.92540    1.50581
  -8.41478    1.57899
  -9.72003    1.73346
 -10.78799    1.92288
 -10.42723    2.01479
 -11.05858    2.17190
 -10.33736    1.73877
 -10.46300    2.00796
 -11.85676    1.71604
 -10.99181    1.77221
 -10.25922    1.65877
 -10.95018    1.94816
  -9.86695    1.44876
  -9.45150    1.39351
  -9.61649    1.72898
 -10.01373    1.62903
 -10.22701    2.00051
  -9.74755    1.55009
 -10.10186    1.64622
 -10.33827    1.60768
 -10.17015    1.56012
  -9.09027    1.54100
  -8.28183    1.19483
  -9.61993    1.23442
  -8.35893    1.11777
  -7.52928    0.74916
  -8.51590    0.89869
  -8.59930    1.25740
  -8.18732    1.40268
  -7.30830    1.20039
  -7.21760    1.22083
  -7.61982    1.11132
  -8.92566    1.35698
  -8.00249    0.91836
  -9.10823    1.39988
  -8.38863    1.24415
  -8.93195    1.42064
  -8.57794    1.16161
  -7.73401    0.73814
  -8.56287    1.08035
  -8.05149    1.40752
  -8.19385    1.17720
  -7.68234    1.04960
  -8.30356    1.10818
  -7.48193    1.08401
  -6.82832    1.18596
  -7.38410    0.93939
  -7.87480    1.07525
  -8.83820    1.32789
  -8.07749    1.06604
  -8.42995    1.04874
  -7.86607    0.92334
  -7.70566    1.14322
  -8.60767    0.97858
  -7.89598    1.16288
  -7.66624    1.06784
  -8.78880    1.39097
  -7.53231    1.15757
  -8.75825    1.19561
  -8.82566    0.85657
  -9.03632    1.46855
  -7.88362    1.14728
  -7.43029    1.23516
  -7.80407    1.59915
  -7.72840    0.96227
  -7.49100    1.37387
  -7.19230    1.03181
  -7.75620    0.94678
  -7.98443    1.21008
  -7.33914    1.13882
  -7.76718    1.39659
  -7.16051    1.03381
  -8.34803    1.25498
  -9.11420    1.11450
  -9.51165    1.38699
  -8.89163    1.03255
  -8.31792    1.27542
  -8.94093    1.10706
  -9.95056    1.01330
  -9.06420    1.10156
  -7.86440    0.85173
  -7.94760    0.76470
  -7.17331    0.91430
  -7.47188    1.07338
  -6.97456    0.77158
  -6.81499    0.86150
  -7.48914    1.12529
  -6.82959    1.25370
  -7.02108    0.64567
  -7.10914    0.68573
  -7.20317    1.14070
  -6.86917    0.94598
  -6.44323    0.45193
  -6.89708    0.58413
  -6.86538    0.65949
  -6.75051    0.60446
  -6.80405    0.45652
  -6.90108    0.77875
  -6.26606    0.71778
  -6.71503    0.78976
  -6.14946    0.81373
  -6.56869    0.82348
  -7.12358    0.68001
  -7.02617    1.05385
  -6.43902    0.83937
  -7.33852    0.75291
  -6.51729    0.72100
  -5.99456    0.57267
  -6.30728    0.69516
  -7.40041    0.93969
  -6.33170    0.61402
  -6.97675    0.64992
  -8.28338    0.87982
  -6.83321    0.73346
  -7.35400    0.75532
  -7.24490    0.60365
  -7.25642    0.95348
  -7.54684    1.16559
  -7.36089    0.94932
  -6.96435    0.85456
  -7.29150    0.86961
  -6.24049    0.93721
  -6.06302    0.75824
  -6.08404    0.74493
  -6.69914    0.85709
  -8.30813    0.94700
  -6.95599    1.18122
  -8.01646    1.37301
  -8.92101    1.36384
  -8.27614    1.20418
  -8.86338    1.64476
  -9.04410    1.41563
  -8.91066    1.17900
  -8.97317    1.75244
  -7.64422    1.17044
  -7.12000    1.15844
  -7.30318    1.00471
  -7.59960    1.09814
  -7.56283    0.84805
  -6.63496    0.99745
  -7.77776    0.71752
  -7.98076    1.04124
  -7.23016    0.91603
  -7.14117    1.07205
  -6.41764    0.54046
  -7.41967    0.89737
  -5.84568    0.81422
  -6.92870    1.11982
  -6.82284    1.05216
  -7.16061    1.01401
  -7.35945    0.94207
  -6.78539    0.86245
  -6.78216    0.61684
  -6.96668    0.78593
  -7.40896    0.82192
  -7.80214    0.29320
  -7.08914    1.00943
  -6.94751    0.84767
  -6.58203    0.69206
  -7.31905    1.08128
  -7.47662    1.16230
  -7.12971    0.95530
  -7.84847    1.11638
  -8.71240    1.11927
  -7.83470    1.26451
  -7.22954    0.90736
  -7.21594    0.70569
  -8.11657    1.13630
  -8.25166    1.12297
  -7.92016    1.12736
  -8.72815    0.98169
  -7.22114    0.51872
  -6.99844    0.72084
  -9.39693    0.81966
  -8.40829    0.93924
  -8.22596    1.13068
  -7.59354    0.81153
  -6.98326    0.86009
  -7.42447    0.74590
  -7.66179    1.16204
  -7.86884    1.17773
  -7.99002    1.19061
  -8.92416    1.22253
  -9.61476    1.17354
  -9.00262    1.55204
 -10.17047    1.52090
  -9.50179    1.47906
 -11.53796    1.84464
  -9.10977    1.65106
  -9.43463    1.54127
  -9.94426    1.67567
  -9.21206    1.75636
  -9.22370    1.22596
 -10.07194    1.77382
  -9.23607    1.37595
  -8.27796    1.61708
  -9.13154    1.55079
  -8.17851    1.35800
  -8.74849    1.49925
  -9.32213    1.33791
  -9.23283    1.37706
 -10.02742    1.61087
  -9.78233    1.64190
  -9.41590    1.58072
  -8.49569    1.55930
  -8.15582    1.66824
  -8.95854    1.31547
  -8.11987    1.36411
  -7.96107    1.95087
  -9.03805    1.48539
  -8.41792    1.09394
  -8.76071    1.12673
  -8.33872    1.64756
  -7.39601    1.32766
  -6.84045    1.35154
  -8.78809    1.50547
  -9.35799    1.76427
  -9.99811    2.11465
  -8.63922    1.91526
  -9.28658    1.56761
  -7.94841    1.43330
  -8.92776    1.24877
  -8.37639    1.20673
  -8.13507    1.55181
  -9.17786    1.06643
  -9.53810    1.30664
  -9.09122    1.54146
 -10.29158    1.76689
  -8.90379    1.82884
  -9.91878    1.66696
  -9.67551    1.45391
  -9.59763    1.40367
 -10.01389    1.38903
  -8.92148    1.12376
  -9.74249    1.10300
  -9.32578    1.08497
  -8.82983    0.78361
  -9.35176    1.28002
  -9.31133    1.43781
  -9.21907    1.20271
  -9.50411    0.87954
  -8.97913    1.14698
 -11.46956    1.24008
  -9.96008    1.15572
 -10.03130    0.78742
 -10.86072    1.12665
 -10.40511    1.19855
 -10.02642    1.45156
 -10.37299    1.43970
  -9.47071    0.99730
 -10.35514    1.31826
 -10.04647    1.25819
 -10.88022    1.94884
  -9.92366    1.58123
  -9.66751    1.52245
 -10.16857    1.50859
 -10.78187    1.40634
 -10.89124    1.67962
 -10.49036    1.16155
 -10.82789    1.34264
  -9.85488    1.49076
 -10.64817    1.52491
 -10.84559    1.78921
 -11.26974    1.78741
 -10.82481    1.56353
 -11.81405    1.82626
 -10.71434    1.45195
 -10.24114    1.59054
 -10.78320    1.67341
 -10.71951    1.53193
  -9.43118    1.12869
  -9.85014    1.28996
  -9.44762    1.01019
 -11.00479    1.86755
 -10.85223    2.03500
 -10.84215    1.43236
 -11.27299    1.73873
 -10.88906    1.78997
 -10.03045    1.61983
 -10.16530    1.74782
 -10.37585    1.55587
 -10.30766    1.71732
 -10.42394    1.71224
 -10.46179    1.56543
 -10.86344    2.02344
  -9.09587    1.13639
 -10.16168    1.41955
  -8.84561    1.59018
  -9.34315    1.59260
  -9.72758    1.49582
  -9.38873    1.64542
  -9.95329    1.62625
  -9.38011    1.74243
  -8.97902    1.54361
  -9.56435    1.95396
 -10.16557    1.76187
  -8.02998    1.06409
  -8.56924    1.44319
 -10.57721    1.84985
  -9.86590    1.75635
 -10.84252    1.95542
  -9.25839    1.39762
 -10.51058    1.54303
 -11.15095    1.66560
 -10.62812    1.80268
 -10.80440    1.51407
  -8.91921    1.40226
  -9.30394    1.47947
  -8.63682    1.46627
  -8.91838    1.29928
  -9.83265    1.31218
 -10.60301    1.49108
  -9.93454    0.87346
 -10.86155    1.19443
 -10.17364    1.40556
  -9.50200    0.99515
 -11.35357    1.33704
 -10.04066    1.09179
 -10.60130    1.37598
 -10.80424    1.49124
 -10.03695    1.28724
  -9.99819    1.58362
 -10.50562    1.47148
  -9.82823    1.70639
 -11.78028    1.83682
 -11.68768    1.77853
 -11.69519    1.43221
 -11.12759    1.76625
 -10.81060    1.20940
  -8.86292    0.95419
 -10.30238    1.21166
  -9.30633    1.04768
  -7.51709    0.93262
  -8.51948    1.56026
  -9.83910    1.53084
 -10.01375    1.15984
 -10.57024    1.75114
  -9.66385    1.39489
 -11.38598    1.52157
  -9.86073    0.83920
  -9.09667    0.93482
  -9.60074    1.33272
  -9.49588    0.76104
  -9.05969    0.95527
 -10.00076    0.81845
  -7.71038    0.94461
  -9.41436    0.92174
 -10.10632    0.80054
  -9.20499    1.07149
  -9.54203    0.78809
  -9.78803    1.33578
 -10.57327    1.00545
 -11.25892    1.32473
 -10.47334    1.55225
 -11.20739    1.36997
 -11.38305    1.28810
 -10.09594    1.17697
 -11.19355    1.33477
  -9.88978    1.06956
 -11.29235    1.46838
  -9.97723    0.87178
  -9.47332    0.74598
 -10.66743    1.27966
 -10.50953    1.69382
  -9.68578    1.22108
 -10.23732    1.36888
 -10.33142    1.41571
  -9.66675    1.25578
  -8.05893    0.77349
  -9.92925    1.14910
  -9.02948    0.91886
 -10.17221    1.00652
  -9.49533    1.11974
  -8.42093    0.99560
  -9.54973    0.69741
  -8.82617    1.21373
  -9.18707    1.16162
  -9.34041    0.56806
  -9.01708    0.83219
  -8.83909    1.01219
  -9.33216    0.83548
  -9.15592    0.85043
  -9.18006    0.99176
  -9.64557    1.40711
  -8.56010    1.07199
  -9.21602    1.23515
  -8.89023    0.73216
  -8.21939    0.34055
  -9.23829    0.98372
  -8.81538    0.77777
  -9.14554    0.71214
  -9.19234    0.66936
  -9.74999    0.78909
  -8.17262    0.73936
  -9.00459    0.83058
  -8.77082    1.12323
  -9.43842    0.96939
  -7.91502    0.91930
 -10.78914    1.24845
 -11.34150    1.14240
  -8.56500    0.86703
 -10.37343    0.85485
  -9.90196    0.91379
 -11.33004    1.36644
 -10.31075    1.13841
  -9.33321    0.69089
  -9.82522    1.25390
  -8.70393    0.89026
  -9.36235    0.89197
  -9.91119    1.43734
 -10.25998    0.86709
  -9.20632    0.79863
 -10.38647    1.33336
 -10.18294    0.72245
  -9.49790    1.14081
 -10.82881    0.90506
  -9.59335    0.91949
  -8.88267    0.83403
 -10.30096    0.89790
  -9.94957    1.35043
  -8.82823    1.04464
 -10.34869    1.31044
  -8.84435    0.58219
 -10.43157    1.28874
  -8.84661    0.98680
  -9.47854    1.40936
  -9.55710    1.20250
  -7.58138    1.02287
  -8.96695    1.43994
  -9.17787    1.39082
  -8.95418    1.20403
 -10.08062    1.74221
 -10.44908    1.09204
  -9.68037    0.78608
  -9.46589    0.88302
  -8.94248    1.04272
  -8.78611    0.89078
  -8.80193    0.63137
  -9.19479    0.86732
  -9.83365    1.10587
 -10.27761    0.99022
 -10.90273    0.82701
  -9.76149    0.78005
  -9.39689    0.74953
  -9.70605    0.66344
 -11.31383    1.04540
 -10.50855    0.55335
  -9.94036    0.82443
 -10.70653    0.74590
 -10.92336    1.35950
 -12.32981    1.23793
 -10.34066    0.94933
  -9.85299    1.09150
 -11.10095    0.84241
 -10.28579    0.95058
 -11.46331    1.17628
 -10.57865    0.71717
 -10.47011    1.21965
 -10.61549    1.21486
  -9.07438    1.04243
  -9.60246    0.91428
 -10.38994    0.72659
 -10.25714    1.28228
 -11.50679    1.10141
 -10.56456    0.96022
 -11.13778    1.24800
 -10.43974    1.15056
 -10.67824    1.44219
 -11.58507    1.48923
 -11.80558    1.18346
 -10.72104    1.29796
 -10.59084    1.17735
  -9.71963    0.80863
 -10.95804    0.72371
 -10.14638    0.96976
  -8.90953    0.82464
  -8.69111    1.08148
  -9.26755    0.73370
  -9.88108    0.91050
  -9.39970    0.95530
  -9.33093    1.25008
  -9.50811    0.83375
  -8.53481    0.76596
  -9.14942    0.57852
  -9.80600    0.70541
 -10.14512    1.02695
  -9.55167    0.72510
  -9.49922    0.64861
 -10.91860    0.97870
  -9.27866    0.49663
  -9.69987    0.93721
  -9.17866    0.77438
  -8.83642    0.33211
  -9.77627    0.63182
  -9.62487    0.49568
  -9.63708    0.57817
  -9.55720    0.68020
 -10.07589    0.98923
  -8.43981    0.99539
  -8.95958    0.70303
  -8.40176    0.66995
  -9.18353    0.49714
  -9.37085    0.58297
  -7.92289    0.25297
  -8.59253    0.37968
  -8.45575    0.75571
  -8.40661    0.70026
  -8.07365    0.71406
  -9.66760    0.92036
  -9.21181    0.43664
  -9.50247    0.53320
 -10.92168    0.82401
 -10.32842    0.73103
 -10.90052    0.63025
 -10.25194    0.69549
 -10.28259    0.90795
  -9.73673    0.80758
 -10.46990    1.06825
  -9.40786    0.75093
  -9.71905    0.66285
  -9.53180    0.77176
 -10.73184    1.03826
  -9.78699    1.16737
 -10.80884    1.25662
 -10.08393    0.86465
 -10.14181    1.08386
  -9.65357    1.12303
 -10.58756    0.96538
  -8.46312    0.45334
  -9.23719    1.02895
 -10.33042    1.02908
  -9.81042    1.14937
  -9.28270    0.87425
  -9.94676    0.84349
 -10.23852    1.11928
  -9.79818    1.32347
  -9.57335    0.87008
  -9.25774    0.77884
  -9.75624    1.12709
 -10.07394    1.34291
 -10.11099    0.71880
 -10.25311    0.85691
  -9.63753    0.96391
  -9.83179    0.83693
 -10.49902    1.07270
  -9.23512    0.92564
  -9.84145    0.68138
  -9.53743    0.65237
  -9.63971    1.03080
  -9.74915    0.67984
 -10.03569    0.71429
 -10.26081    0.52563
 -10.03999    0.51228
 -10.20491    0.54599
  -9.82464    0.76443
 -10.46475    0.75169
 -10.36396    0.76115
 -10.05922    0.85170
 -10.34719    1.05746
  -9.59945    0.36928
 -10.26291    0.54748
  -9.27178    0.45703
  -8.20837    0.16908
  -8.85113    0.72293
 -10.37117    0.96390
  -9.44261    0.56373
  -8.62044    0.77353
  -8.47744    0.37772
  -9.21372    0.78436
 -10.67121    0.49853
 -10.84861    0.72320
 -10.04522    0.50608
 -11.34329    1.40022
  -9.59723    1.02862
 -10.18278    0.71324
  -8.96467    0.72721
  -9.58831    1.04942
  -9.07412    0.83566
  -9.40492    0.78365
  -9.61492    0.79199
 -10.44826    0.76507
 -10.21830    0.95436
 -11.18226    0.81375
  -9.91293    1.21993
  -9.94728    1.05436
 -11.81258    1.34631
 -11.12955    1.21410
 -11.26828    1.32797
 -11.63871    1.23120
 -10.71598    1.01971
  -9.25777    1.20999
  -9.89132    0.99107
 -11.25865    1.11221
  -9.46342    1.05247
  -8.59319    0.74818
  -9.63010    0.82679
  -8.71451    0.66557
  -9.04127    0.82845
  -8.91179    0.59516
  -8.92813    0.49005
 -10.42471    0.67601
  -9.68976    1.03160
  -8.97674    1.07998
 -10.12196    1.29333
 -10.22144    1.11318
  -8.19096    0.42308
  -9.11368    1.13734
  -8.66923    0.46070
 -10.24969    1.24931
 -10.05875    1.13694
  -9.93545    1.09003
  -9.42639    0.60757
  -9.74102    0.94232
  -9.90337    0.81469
  -9.56435    0.94814
  -9.04270    0.86062
  -9.69923    0.88220
 -10.71180    0.91773
  -8.93512    0.89915
  -8.84245    0.51243
  -9.43015    0.64248
 -10.17929    1.03322
  -8.84828    0.78430
  -8.28684    0.79140
 -10.04603    1.08390
  -9.22809    1.30734
  -9.67381    1.31745
  -9.49132    1.14096
 -10.44186    1.01479
  -9.73161    1.09735
 -10.00472    1.20568
  -9.25452    0.91267
  -8.29233    0.87370
  -9.58560    1.06839
  -7.79132    0.65463
  -9.07091    0.78545
 -10.02494    1.26237
  -9.13659    1.02205
 -10.12595    0.71680
  -9.38924    0.70414
  -8.92646    0.53603
  -8.29008    0.47834
 -10.23563    0.90308
 -10.23279    1.15267
 -10.43549    1.10674
 -10.02571    0.66843
 -10.24111    1.01565
 -10.19242    0.79584
 -10.10774    0.86206
 -10.91465    0.98916
  -9.91989    0.83153
  -9.83533    0.99917
 -10.02771    0.91899
  -9.63228    0.85503
 -10.08315    1.04987
 -10.98082    0.83990
 -10.34563    1.30538
 -10.49273    1.07605
 -10.13391    1.41574
  -9.92221    1.16870
 -10.63689    1.22536
 -10.43561    1.41180
 -10.91691    0.79297
 -10.75107    1.02615
 -10.62907    1.00767
  -9.28575    0.83356
 -10.97132    0.94568
 -11.14451    0.77741
 -11.66557    1.38176
 -12.30494    1.30753
 -12.43049    1.11441
 -10.92870    1.23659
 -11.22671    0.90822
 -11.47218    0.88929
 -11.11376    1.09646
 -11.15984    1.22753
 -10.06164    0.63253
 -10.15024    0.88244
 -10.59636    1.38276
 -11.10218    1.15852
 -10.08133    0.85346
 -11.42997    1.35879
 -11.51505    1.42224
 -10.41295    1.11639
 -10.78395    1.56886
 -10.33437    1.26839
 -11.12301    1.27548
 -11.38251    1.39317
 -11.44237    1.45661
 -10.59935    1.04106
 -10.78837    1.04609
 -10.44766    0.89524
 -12.00387    1.29287
 -11.18233    0.95756
  -9.54630    0.69206
 -11.17645    1.27674
  -9.70584    0.98803
 -10.30641    1.19472
 -10.00843    1.20736
 -10.17112    0.94139
 -10.50769    1.37995
  -8.97344    0.54930
  -9.79881    1.05928
 -10.15239    0.96988
 -10.93455    1.00950
 -10.57614    1.28933
 -10.77633    1.08763
  -9.61040    0.49289
  -8.93021    0.94402
  -8.91404    0.55316
  -9.43526    0.54520
 -10.78483    0.75465
 -10.54606    0.91215
 -11.08943    1.15004
 -10.81736    0.79240
 -10.65039    0.87827
 -10.95362    0.76087
 -11.32696    0.74718
 -11.23016    0.71836
 -10.32394    0.61296
 -10.17104    0.49745
 -10.56478    0.71491
 -10.58738    0.51291
 -10.17712    0.73932
 -10.64469    0.80203
  -9.94467    0.68976
  -9.83961    0.63696
  -9.67615    0.67821
  -9.97052    0.47635
  -9.44212    0.79085
 -10.93451    1.21094
 -10.33394    1.17564
 -10.72733    0.93184
 -10.26112    0.42781
 -10.85564    0.94751
  -9.47854    0.72001
 -10.48312    0.93997
 -10.30108    1.15503
  -8.39807    0.69280
  -8.61702    1.00904
  -9.64362    0.57461
  -9.87770    0.59475
  -9.54696    0.33361
  -9.74105    0.74388
  -9.70449    0.92225
  -9.59097    0.42494
  -9.15066    0.42669
  -9.53784    0.53552
  -9.39050    0.80339
  -9.51612    0.60533
  -9.58028    0.23656
  -9.62747    0.52748
  -9.82288    0.61806
 -10.03410    0.72077
  -7.92332    0.76024
  -9.53867    0.73630
  -9.20742    0.59953
  -9.53649    0.44211
  -9.78624    0.67771
  -9.93145    0.82867
 -10.04392    0.83264
  -8.82436    0.75444
  -9.92327    0.25096
  -9.65776    0.51118
  -9.74082    0.91390
  -9.82856    0.63468
  -9.34029    0.30013
 -10.73202    0.50793
  -9.59501    0.57617
 -10.08328    0.78944
  -9.92124    0.81208
 -10.50683    0.54792
  -8.71357    0.38403
 -10.69150    1.06288
  -8.58161    0.60845
 -10.09800    0.57899
  -9.60146    0.45129
  -9.76264    0.29959
  -9.93556    0.52803
  -9.43999    0.62090
  -9.68221    0.59751
 -10.10364    0.48056
  -9.31467    0.12428
  -9.05099    0.43743
  -9.63764    0.43677
  -9.76366    0.41806
  -9.94754    0.37595
  -9.36176    0.34863
  -9.02630    0.57596
  -9.56563    0.39164
  -9.63428    0.25725
 -10.28434    0.71382
  -9.59203    0.67724
 -10.26245    0.40397
  -9.74695    0.51342
  -9.63337    0.23748
 -10.25814    0.37725
 -10.00303    0.48434
 -10.19194    0.45705
  -9.40220    0.61800
  -9.73107    0.86253
  -9.35520    0.34426
  -9.11699    0.36667
 -10.10071    0.68754
 -10.48698    0.33147
  -9.21373    0.40179
  -8.97429    0.24564
  -8.94015    0.50429
  -9.66453    0.33861
  -9.49539    0.16452
  -9.95693    0.20075
 -10.68621    0.64778
 -10.04473    0.20762
  -8.79572    0.34605
 -10.58030    0.56461
 -10.78249    0.55296
 -10.45716    0.73935
 -10.54792    0.64760
 -10.66053    0.68149
 -10.59926    0.64527
 -10.29101    0.85499
 -11.58834    0.91057
  -9.84369    0.28546
 -10.55632    0.11810
 -10.21980    0.44157
  -9.44361    0.41826
 -10.37510    0.89006
  -9.52026    0.58512
 -10.79451    0.94875
  -9.17374    0.40705
  -9.09267    0.27960
 -10.12787    0.65026
 -10.48244    0.62527
 -10.12033    0.43506
  -9.93854    0.61188
  -8.80712    0.96439
 -10.33809    0.59768
  -9.46744    0.34407
 -10.01123    0.50387
  -9.17986    0.38296
  -9.47236    0.62729
  -9.99696    0.42318
  -9.84061    0.70846
 -10.40060    1.21095
  -9.49091    0.60501
 -10.06944    0.85465
  -9.51207    0.60610
 -10.29149    0.46175
  -9.99283    0.44101
  -9.24331    0.33692
  -9.55324    0.24252
  -9.35166    0.60910
 -10.38929    0.75310
  -9.43846    0.57309
  -9.10531    0.51187
  -9.29927    0.64829
 -10.46899    1.16283
 -10.19578    0.79657
  -9.77935    0.53266
 -10.68249    0.79033
  -9.98955    0.96975
  -9.64428    1.47807
  -9.80099    0.63797
  -9.66239    0.82251
  -9.86743    1.27109
  -9.43425    0.94981
  -8.51933    0.86824
  -9.18829    1.07194
  -9.42866    0.77829
 -10.19766    0.99276
  -9.96464    0.96478
 -10.46625    0.93558
 -10.68756    0.98825
 -10.81775    0.75439
  -9.23077    0.34108
 -10.38574    0.25493
  -9.85218    0.55140
 -10.16736    0.80088
 -10.74880    0.98988
  -9.69886    0.62286
  -9.82168    0.69308
 -10.39712    0.68248
  -9.63881    0.66865
 -10.49740    0.61330
  -9.77151    0.68261
 -10.51345    0.90215
  -9.82672    0.88897
  -9.18241    0.67602
  -9.93238    0.62915
 -10.69688    0.96088
 -10.27658    0.59180
 -10.10752    0.32415
 -10.18887    0.71300
 -10.58539    0.61170
 -10.81965    0.69625
  -9.63920    0.48582
  -9.24321    0.83676
  -9.70045    0.80946
  -9.95581    0.30252
  -9.98876    1.01361
  -9.88127    0.74552
  -9.94768    0.53882
  -9.85857    0.36633
  -9.10252    0.82253
  -9.45223    0.89622
  -9.19738    0.35384
 -10.14718    0.88106
  -9.84068    0.62654
  -9.47412    0.58571
  -9.20969    0.61516
  -8.47850    0.12101
 -10.35628    0.46198
  -9.27499    0.22741
  -9.41707    0.07737
 -10.28852    0.34951
  -9.38376    0.73451
  -9.33286    0.72762
  -9.27159    0.83655
  -9.52459    0.82359
  -9.67453    0.71795
  -9.81933    0.50719
  -9.46440    0.37378
 -10.06751    0.77534
  -9.80060    0.79467
 -10.14859    0.66727
  -8.85555    0.71459
  -9.13804    0.64094
  -9.50377    0.76800
  -9.06662    0.68109
 -10.03858    0.88059
 -10.31862    1.04091
  -9.59054    0.91239
  -9.66734    0.87233
  -9.24559    0.89082
  -9.70477    1.19745
  -9.92083    0.92715
 -10.06353    0.86335
  -9.76550    0.76304
  -9.16883    0.81457
  -9.63242    0.68517
 -10.01162    0.78624
  -9.72022    0.96662
 -10.79079    0.98011
  -9.95700    0.76150
 -10.72548    0.78796
 -11.30813    1.08648
 -10.76516    1.22757
  -9.92480    0.82748
  -9.66673    0.53509
 -10.27641    1.35962
 -11.18066    0.91275
 -10.84446    1.14094
  -9.99626    0.92820
  -9.65362    1.16369
  -9.38900    0.76950
  -9.82971    1.04750
  -9.98702    1.43441
  -9.97355    0.99159
  -9.89794    0.73747
  -9.83241    1.17146
  -9.31878    1.04696
  -8.77006    0.59864
  -9.29162    0.21562
 -10.89273    0.99046
  -9.66722    0.81492
 -10.86121    1.50103
  -9.89461    1.28634
  -9.80181    1.08952
 -10.25717    0.97369
  -9.97257    0.96264
 -10.09621    0.97922
  -9.99016    0.75851
 -10.07546    0.59289
 -10.60145    1.13348
 -10.95940    0.92713
  -9.66051    0.57431
 -10.35042    1.03769
 -10.31248    0.89092
 -10.27150    1.05025
  -9.57586    0.95848
 -10.89602    1.44708
  -9.82145    0.86185
  -9.85701    0.64535
 -10.66458    0.65603
 -10.72873    0.66751
 -11.73224    0.76374
 -10.62389    0.63049
 -10.63385    1.06201
 -10.55499    0.82233
 -11.27149    1.03165
  -9.62289    0.67294
 -10.30983    0.77934
 -10.14872    1.08070
 -10.40769    0.88030
 -12.20970    1.21849
 -10.41236    0.88554
 -10.95018    1.11706
 -11.28987    1.06128
 -12.38313    1.40772
 -12.79437    1.20340
 -13.59233    2.04630
 -11.95780    1.21332
 -11.96397    1.29363
 -12.01582    1.60193
 -12.09660    1.55221
 -11.14962    1.53886
 -12.03545    1.82779
 -11.68689    1.47887
 -11.28876    1.39537
 -10.00254    1.14802
 -10.26739    1.20154
 -10.31520    1.22737
 -11.45028    1.17027
 -11.10454    1.10149
  -9.93277    1.16073
 -10.27592    1.05634
 -11.26996    1.23172
  -9.37643    0.89719
  -9.47585    0.80296
 -10.44257    0.94997
  -9.65168    0.89516
  -9.85542    0.97532
  -9.33138    0.89362
 -10.30345    1.15917
  -9.03109    0.91818
  -9.75528    0.70627
  -9.88475    0.64851
 -10.34715    0.80782
 -10.51663    0.97286
  -9.41739    0.61330
  -9.69840    0.49304
  -9.34777    0.50932
 -10.00160    0.70840
 -10.04345    0.49456
  -9.76768    0.77108
 -10.84879    1.03459
  -8.95450    0.73393
  -9.76962    0.69612
  -9.74641    1.17031
 -10.13433    0.60347
 -10.27489    0.54145
 -10.38203    0.76884
 -10.88974    1.25061
 -10.90652    1.07855
 -10.22372    0.75496
  -9.75544    0.74200
  -9.77491    0.42977
  -9.82411    0.87257
 -10.85883    0.75406
 -10.91042    0.45248
 -11.18802    0.80054
 -10.64426    1.04349
 -10.12219    1.00134
  -9.50442    1.17741
 -10.61575    0.91364
  -9.96708    0.83809
 -10.43311    1.13138
 -10.66494    1.38445
  -9.82154    0.68161
  -9.85295    0.73505
 -10.12887    1.05435
  -9.72344    0.80652
  -9.30240    0.65543
  -9.72424    0.83688
 -10.23156    1.15880
  -9.67073    0.94313
 -10.00570    0.94113
  -9.79729    1.03400
 -10.22791    0.57354
 -10.27522    1.14011
  -9.63778    0.76515
 -11.22172    0.79395
 -11.47902    1.16594
 -11.38352    1.21762
 -10.38721    0.72180
 -10.64561    1.03452
 -10.30079    1.02983
  -9.90375    0.90504
 -10.13812    1.07878
  -9.35856    1.29851
  -9.21559    0.67415
  -9.42216    0.77989
  -9.93397    1.23858
 -10.38730    1.09270
  -9.81565    1.02234
  -9.76090    1.17657
  -9.88450    1.02541
 -10.30458    0.83579
 -10.17412    0.92797
  -9.45405    0.73639
 -10.65295    0.95774
 -10.78394    1.20987
 -10.11198    0.86829
  -9.67004    0.83021
 -10.04848    1.08813
 -10.11054    1.00607
  -9.53688    0.90007
  -9.86891    0.93267
  -9.86999    0.88753
  -9.96900    1.14222
 -10.20193    1.00157
 -11.01020    0.89848
 -10.56763    0.81689
 -10.49359    0.68865
 -10.77628    0.90718
 -11.55761    1.36218
 -10.53747    1.25947
 -11.56722    0.95195
 -11.50405    1.09682
 -11.07529    1.02615
 -11.53717    1.54050
 -10.38282    1.10003
 -10.95485    0.97281
 -10.09456    0.84454
 -10.32952    0.86430
  -9.86650    0.86686
 -11.79814    1.64200
  -9.86092    0.73260
  -9.94065    0.79108
 -11.12727    1.09092
 -10.16866    1.33210
  -9.98327    1.04557
 -10.71472    1.12204
 -10.99625    0.89511
  -9.55009    0.61924
  -9.84697    0.73055
 -10.96188    1.31919
 -10.98378    0.84409
  -9.99556    0.80494
 -10.92463    0.83909
 -10.38776    0.63359
 -10.07906    0.85319
 -10.63277    0.71779
 -10.73328    0.65499
 -12.49529    0.90061
 -11.39524    1.12932
 -10.18550    0.99989
 -10.10729    0.98514
 -10.94732    0.98107
 -10.27687    1.27138
 -10.72264    1.04257
 -10.61488    0.83753
 -10.44053    0.86463
  -8.43694    0.22551
  -9.53827    0.74214
  -9.45329    1.28934
 -10.65216    1.32413
 -10.65464    1.05080
 -10.64896    1.16868
 -10.50751    1.15983
 -10.25653    0.96480
 -10.04608    0.97172
 -10.49070    1.19182
 -10.91014    1.16552
 -10.62341    1.16162
 -10.30197    1.13625
 -10.35367    0.89009
 -10.64752    1.17668
 -10.77270    0.93058
 -10.33028    1.11839
  -9.72770    1.07972
 -10.00646    0.88480
  -9.75216    0.95616
 -11.07194    0.56054
 -11.88058    0.98459
 -11.09277    0.92969
 -11.87460    1.33092
 -11.62119    0.99619
 -11.12576    1.14163
 -10.42430    0.96500
 -10.44027    0.96425
 -11.06341    1.09485
  -9.72974    0.99823
  -9.41728    0.90956
  -9.93850    1.05894
  -9.59831    1.14528
 -10.05934    1.00156
 -11.59235    1.31370
 -11.53569    1.09535
 -12.74236    1.54850
 -11.23736    0.95916
 -12.95795    1.18468
 -10.85266    0.97780
 -11.11204    1.16231
 -11.67771    1.00763
 -11.31563    1.25942
 -10.97080    1.20502
 -11.45236    1.38780
 -10.95313    1.35606
 -11.05960    0.91170
 -11.38286    1.36241
 -11.78623    1.27657
 -11.77056    1.25962
 -11.72008    1.20451
 -12.05220    0.99497
 -12.00086    0.84051
 -12.31930    0.81175
 -11.39815    1.47908
 -11.96727    1.11903
 -11.51440    0.54933
 -12.78604    1.28157
 -12.38962    0.97145
 -11.43387    1.11570
 -11.00968    1.34735
 -12.63288    1.25681
 -11.33922    1.68816
 -11.58674    1.46240
 -12.11914    1.18031
 -11.78682    0.86090
 -12.16382    1.37495
 -11.54578    1.36061
 -10.96043    1.24293
 -11.38284    1.16692
 -11.28196    1.34165
 -12.46234    1.43846
 -12.49489    1.23195
 -10.70890    1.33088
 -11.13849    1.23243
 -12.17227    1.42829
 -11.63846    1.52130
 -11.65340    1.47622
 -11.41394    1.51370
 -11.18088    1.52287
 -10.34485    1.21328
 -10.41807    1.39840
 -10.10421    0.99132
 -10.26478    1.36017
 -10.62974    1.01034
 -10.67511    1.17435
 -11.41278    1.65617
 -10.58291    1.13330
 -11.35233    1.20172
 -10.68023    1.37630
 -11.33652    1.54144
 -11.01981    1.42570
 -11.30602    1.11175
 -11.12715    1.13954
 -10.71520    1.45655
 -11.10317    0.75856
 -10.09536    0.82639
 -11.32882    0.83500
 -11.15025    0.89123
 -11.81302    1.35360
 -10.79673    0.93635
 -11.20600    0.41061
 -12.70353    1.37705
 -11.52322    0.96125
 -10.23058    0.90352
 -11.27951    1.35567
 -11.39708    1.39426
 -11.58854    1.58426
 -10.69765    0.81329
 -10.04762    1.08137
 -11.99688    1.22867
 -12.22949    0.93220
 -12.18356    1.33569
 -10.88529    0.85633
 -12.28464    1.24808
 -11.68156    1.45103
 -11.56630    1.23317
 -11.55012    1.12770
 -10.78086    0.91216
 -11.66512    1.40297
 -11.28192    0.89563
 -11.17469    1.03036
 -11.58130    0.86564
 -11.14586    0.54255
  -9.97545    0.39922
 -10.40160    0.25472
 -10.78815    0.56305
 -11.36642    0.94558
 -11.56373    0.82860
 -11.36065    0.83933
 -11.11765    0.56057
 -11.44400    0.83371
 -11.39559    0.83587
 -11.49821    0.90653
 -11.86951    0.99025
 -11.58246    0.91773
 -11.75620    0.89958
 -10.70961    0.43955
 -11.50768    0.79334
 -12.07111    0.80190
 -10.82386    1.00184
 -10.44601    0.89841
 -10.62513    0.89312
 -10.01417    0.95479
  -9.61126    0.64620
  -9.09370    0.44686
 -11.52682    0.84289
 -10.33587    0.85790
 -10.50810    0.47221
 -10.98757    1.07055
 -10.73477    0.92126
 -11.37551    0.84235
 -10.45312    0.83813
 -12.12148    0.98012
 -11.37472    0.66561
 -11.76845    1.11491
 -11.15944    0.62523
 -10.06739    0.44723
 -10.28446    1.14695
 -11.44586    1.39607
  -9.98396    1.12158
 -11.99802    0.93228
 -10.75403    0.77762
 -10.96105    0.68049
 -10.75097    1.02684
 -11.58083    0.84963
  -9.92939    1.07162
  -9.88227    0.66574
 -11.79941    1.27593
 -12.01789    1.08249
 -10.97553    0.92574
 -10.26035    1.04402
 -10.41821    0.58717
 -10.08927    0.97570
 -10.70097    0.80411
 -12.33853    1.21117
 -10.25748    0.83016
  -9.98998    0.90086
 -10.81476    0.95879
 -10.91783    1.15146
 -11.47224    0.78211
 -11.16818    1.16378
 -12.02491    1.41006
 -11.55540    1.19540
 -12.05433    1.41331
 -11.31022    0.85973
 -10.64617    0.90911
 -10.54530    0.77091
 -10.22464    1.12024
 -11.27819    0.86349
 -10.72495    0.68160
 -11.71499    1.02525
 -10.66503    0.92155
 -10.81820    1.08824
 -11.49977    0.92470
 -11.40554    0.69912
 -11.06347    1.08525
 -11.36984    0.89035
 -10.84455    1.03155
  -9.70241    0.87867
 -10.99059    0.78726
 -10.14577    0.80212
 -10.80310    0.61029
 -11.48356    0.60735
 -10.14991    0.79098
 -10.62712    0.78567
 -10.75717    0.71045
 -11.46966    0.85887
 -11.17170    0.96611
  -9.95205    0.77833
  -9.85866    0.58142
  -9.40496    0.58108
  -8.78503    0.24831
  -9.22591    0.69999
  -8.78217    0.11635
  -9.78891    0.32241
  -9.87200    0.38403
  -9.27817    0.69638
  -9.14548    1.00921
  -8.86904    0.71290
  -8.96457    0.67990
  -9.86340    0.47357
 -10.48448    0.91032
 -11.11359    0.95161
 -10.19235    1.13675
 -10.62528    0.63997
  -8.88655    0.79995
  -9.89448    0.92276
 -10.22854    0.83271
  -9.70870    0.70671
 -10.66722    1.01598
  -9.90591    0.75209
 -11.05236    0.54296
 -11.28916    0.80452
 -10.14817    0.41338
 -11.59226    0.92951
 -11.16801    0.60375
 -10.88084    0.41156
 -11.28886    0.73317
 -11.48800    1.05807
 -12.72795    0.89190
 -12.30231    0.94290
 -11.95864    1.10046
 -12.45292    1.04918
 -12.68309    1.01622
 -11.77177    0.90227
 -11.49901    0.89940
 -10.33475    0.68867
 -10.64761    0.53064
 -11.57061    0.66839
 -11.21049    0.85664
 -10.97747    1.14071
 -11.02408    0.86402
 -10.26884    0.80031
 -10.78041    0.63060
 -11.48973    1.27007
 -12.19658    0.76311
 -13.76977    1.30984
 -12.59378    1.13374
 -12.50021    1.30588
 -13.25096    1.39822
 -14.36399    1.43896
 -12.68830    0.99612
 -11.88752    1.16239
 -11.43671    1.03568
 -11.20491    1.14517
 -11.39921    1.04089
 -12.97208    1.17196
 -11.33474    1.00815
  -9.92378    0.40969
  -9.97738    0.53806
 -10.70306    0.99933
 -10.98165    0.61158
 -10.53822    0.49394
 -10.42083    0.82302
 -10.51070    0.64001
 -10.12079    1.06862
 -10.89725    0.81069
 -10.93828    1.05105
 -11.43443    1.15829
 -11.62057    0.89320
 -10.91128    0.95172
 -10.48524    0.82197
 -11.10793    0.55932
 -10.50300    0.73272
 -11.30928    1.06257
 -10.52915    0.97759
 -11.30924    0.83832
 -11.20294    0.78935
 -10.24665    0.47651
 -10.83956    0.67060
 -11.55467    0.70532
 -12.62316    0.47779
 -12.59923    1.01446
 -11.67447    1.09679
 -10.67801    0.68373
 -10.30477    0.72046
 -11.33479    0.82412
 -12.06094    0.78618
 -11.13517    1.03326
 -11.64452    0.95384
 -11.87927    1.06929
 -10.75910    0.50673
 -11.78410    0.74301
 -11.91883    1.20010
 -11.65156    0.84659
 -11.49780    0.83183
 -12.55776    0.86592
 -11.28868    0.53440
 -11.86796    0.81825
 -11.49079    0.97009
 -12.07629    0.93012
 -11.53950    0.89641
 -11.74343    0.75680
  -9.97803    0.57861
 -11.36824    0.69422
 -10.52667    0.64248
 -11.63262    1.02507
 -10.74612    0.80606
 -10.95024    0.82044
 -10.75425    0.82763
  -9.98007    0.75268
 -10.09976    0.35866
 -11.56396    0.47430
 -11.05414    0.87942
 -11.29656    1.05749
 -12.37589    1.06240
 -12.88058    1.23134
 -10.72166    0.81464
 -10.61615    0.94051
 -12.47339    1.14826
 -11.19981    0.88987
 -12.51972    1.16916
 -11.64873    0.82230
 -11.03293    0.63696
 -11.43804    0.69556
 -11.03305    0.53738
 -11.50695    0.90184
 -11.51033    1.08399
 -10.75912    1.11857
 -12.45914    1.09630
 -12.71350    1.33436
 -12.29531    1.29137
 -12.34570    0.83981
 -12.42438    0.66049
 -11.58365    0.98266
 -12.05762    1.05120
 -12.86835    1.36309
 -13.36297    0.97472
 -11.62603    1.32919
 -11.49360    1.37422
 -10.73466    1.02378
 -11.73617    1.27175
 -12.10030    1.29372
 -11.74746    1.18773
 -11.50780    1.01930
 -12.21871    1.51853
 -12.52172    1.38383
 -12.05658    1.55049
 -11.96950    1.16357
 -12.21422    1.59559
 -11.23415    1.26986
 -11.01205    0.73791
 -10.16926    0.72968
 -11.14133    1.07796
 -11.09482    0.72671
 -10.08885    0.96176
 -10.88901    0.61868
 -12.73916    0.86134
 -11.42862    0.66339
 -12.39772    0.97155
 -12.05551    0.93495
 -10.60703    0.70328
 -11.37320    0.84525
 -11.43283    0.81250
 -11.31150    0.85428
 -11.17299    1.63216
 -11.08409    0.76825
 -10.60820    1.00629
 -11.31142    1.08793
 -11.70294    1.04299
 -10.31448    0.95328
 -12.01857    0.72115
 -12.64710    1.14124
 -12.10652    1.29496
 -11.99799    0.90342
 -11.92307    1.01458
 -11.31331    0.79269
 -11.38614    0.84621
 -11.56209    0.88756
 -12.41687    0.92112
 -12.10908    0.86412
 -12.08997    0.73169
 -11.10726    0.57946
 -10.90436    0.75860
 -11.12028    0.57125
 -10.49352    0.75597
  -9.60198    0.56978
 -10.12522    0.61753
  -9.85726    0.38738
  -9.98657    0.65789
 -10.90088    0.60393
 -10.55967    0.58699
 -11.06217    0.80173
 -10.83458    0.72658
  -9.35620    0.39845
  -8.83708    0.53719
 -10.26617    0.94270
 -10.51407    0.63482
 -10.47075    0.52203
 -10.31734    0.67139
 -10.86546    0.65099
  -9.86629    0.40113
 -10.69591    1.30907
 -11.03874    0.81064
 -11.46802    0.59008
 -10.41716    0.67262
 -10.85946    0.99060
 -11.76457    0.83581
  -9.91293    0.43788
  -9.31184    0.36447
 -10.16576    0.81735
 -10.68229    0.68486
  -9.92416    0.63452
 -10.14504    0.63935
 -10.38427    0.63451
 -10.31235    0.42505
 -10.54500    0.71426
 -10.76667    0.65526
 -10.74505    0.62188
 -10.64699    0.57853
 -10.54598    0.62742
  -9.50507    0.68229
 -10.26823    0.50391
 -10.51119    0.58041
  -9.87340    0.51077
 -10.58910    0.94387
 -11.13014    0.65904
 -10.69289    0.73208
 -11.00774    0.85504
 -10.97322    0.61502
 -10.79884    0.74685
 -11.15473    0.59714
 -12.13245    0.91138
 -11.23492    0.92258
 -11.54924    0.80368
 -10.94790    0.81502
 -10.35382    0.81510
 -11.21645    0.81503
 -11.11419    1.12463
 -11.34798    0.86728
 -11.01145    0.87663
 -11.89407    1.05160
 -11.87525    0.97074
 -11.74343    1.01894
 -12.04359    0.86792
 -12.49422    0.99456
 -12.64307    1.02094
 -12.63959    1.25681
 -11.73743    1.13300
 -12.04102    0.62973
 -12.00078    0.95367
 -11.21727    0.78160
 -10.01965    0.83814
 -10.78054    1.07825
  -9.01838    0.86183
 -10.34665    0.68743
 -10.52849    0.95749
 -10.81221    0.81417
 -10.21727    0.68976
  -9.97129    0.76621
 -10.10218    0.59407
  -9.98266    0.88536
  -9.57952    0.25389
  -9.29848    0.66969
  -9.89240    0.71126
  -9.39683    0.81111
 -11.39833    0.91321
 -10.67528    0.95310
 -10.17744    0.61558
 -10.31371    0.73405
 -10.96940    0.84304
  -9.72039    0.52802
 -10.61247    1.13772
  -9.22093    0.48605
  -9.11167    0.66252
 -10.64793    0.97668
 -10.20182    0.71345
 -10.16309    0.75946
 -10.29968    0.35755
 -10.07883    1.14976
 -10.68270    0.95584
 -10.11883    0.79145
 -10.20488    0.76330
 -10.20370    0.47606
 -10.03567    0.88534
  -9.44087    0.70920
 -10.82242    0.95708
  -9.84799    0.55753
  -9.31754    0.49971
  -9.69069    0.49622
  -9.81885    0.67933
  -9.73206    0.62406
  -9.56899    0.42420
  -9.57147    0.30666
 -10.47937    0.49787
  -9.00483    0.38019
  -9.94248    0.69409
 -10.95407    0.72926
 -10.90116    0.56927
 -10.77903    0.98263
 -11.58684    1.03773
 -10.62757    0.88883
 -11.48290    0.66074
 -10.75330    0.49800
 -10.53736    0.52187
 -10.45148    0.44477
 -10.80228    0.30811
  -9.39914    0.08983
  -8.86750    0.38964
 -10.22279    0.55191
 -10.16907    0.61353
 -11.45274    0.57945
  -9.13280    0.47233
 -11.14714    0.67720
 -11.18872    0.99863
 -10.17021    0.29736
  -8.58887    0.22515
 -10.00904    0.20156
 -10.12728    0.96107
 -11.04794    1.10532
 -10.68668    1.20027
 -10.21655    0.87338
 -10.40796    1.16962
  -9.18420    0.35835
 -10.14891    0.66750
  -9.38819    0.63200
  -9.83211    0.86216
 -10.94657    1.15584
  -9.72005    0.81997
 -11.29159    0.85821
 -10.83337    0.81204
 -10.37096    0.69052
  -9.73390    0.58707
  -9.80827    0.36931
  -9.71614    0.34636
 -10.33887    0.92932
  -9.76319    0.77579
 -10.95566    1.11060
 -10.85529    1.26313
 -10.63310    0.82454
 -11.27093    1.11458
 -10.98506    0.96188
 -10.13089    0.80094
 -10.89134    1.11131
 -12.23799    1.29876
 -12.24833    1.63075
 -11.39170    1.25289
 -10.10374    1.06118
 -10.22416    0.83364
 -10.84325    1.18789
  -9.93668    0.82820
 -10.76804    0.65111
 -10.93496    0.97177
  -9.80724    0.67416
 -11.18599    1.27564
 -10.70987    1.06933
 -10.08849    0.93726
 -10.70824    1.26876
  -9.12275    0.96385
 -10.68472    1.34805
 -10.20667    1.50206
  -9.88861    1.21472
  -9.96332    1.20473
 -10.29714    1.30839
 -10.50904    0.95752
 -10.87068    0.96718
 -10.13402    0.82701
 -10.77669    1.09854
 -12.08948    1.13178
 -10.25461    0.81468
 -11.33673    1.06572
 -11.12545    0.74761
  -9.55219    0.39304
  -8.67532    0.17115
  -8.91514    0.65303
  -9.72627    0.29933
  -9.65546    0.43200
  -8.96400    0.08616
  -9.76659    0.48746
  -9.68382    0.24701
 -12.11019    0.95409
 -11.07915    0.71548
 -10.99623    0.80158
 -10.83858    1.08650
 -11.96170    1.02320
 -12.23268    1.04402
 -10.98756    1.28076
 -11.30170    1.25584
 -11.47937    1.12222
 -12.46735    1.28959
 -10.93419    0.72020
 -11.97861    1.14615
 -11.63114    1.12708
 -11.43910    1.10531
 -11.08802    0.78464
 -11.08583    0.70794
  -9.76193    0.67194
 -10.13855    0.80761
  -9.83644    0.48386
  -9.52106    0.78989
 -10.97909    0.88718
 -10.59414    0.91717
  -9.85553    0.50890
  -9.49189    0.40802
  -9.11927    0.64323
 -10.15806    0.66171
  -9.83363    0.26531
  -9.55972    0.68267
 -10.08238    0.77272
  -9.48489    0.77909
 -10.34913    0.78288
 -10.95971    0.58119
 -11.25515    0.90561
 -10.61701    0.41792
 -10.80013    0.58805
  -9.68215    0.34561
  -9.72246    0.29889
 -10.33725    0.63971
 -10.14562    0.16164
 -10.58952    0.33273
 -10.26698    0.74343
 -11.18527    0.88303
 -10.75140    0.89065
  -9.87117    0.78834
 -10.57517    1.06489
 -10.63605    0.67855
  -9.42307    0.72970
  -9.26419    0.50823
 -10.15514    0.21440
 -10.14109    0.65556
 -10.39626    0.97453
 -10.85612    0.84111
 -10.76295    0.92659
 -12.12756    0.87380
 -10.21939    0.82545
  -9.65125    0.55821
 -10.02706    0.73050
 -10.62085    0.65012
  -9.99689    0.53328
 -11.10839    0.74309
 -10.18030    0.94523
 -11.04074    0.75608
 -11.02771    0.89891
 -11.28739    0.96738
 -11.03692    0.48088
  -9.46314    0.29534
 -10.77000    0.61787
  -9.52269    0.35526
 -10.41795    0.42416
 -11.24576    0.96438
 -10.42561    0.52401
 -10.31108    0.61142
 -12.30425    0.93548
 -10.98406    0.47082
 -10.33668    0.34087
 -10.86728    0.47021
 -10.05636    0.52081
  -9.96428    0.40351
 -10.79261    0.48991
 -11.18390    0.69766
 -10.41530    0.30182
  -9.94830    0.44604
 -10.14093    0.24638
 -10.59215    0.42618
 -11.04530    0.66318
 -11.21305    0.56774
 -10.52280    0.92040
  -8.97135    0.67512
 -10.89418    0.81088
 -11.19428    1.04753
 -10.27997    0.67632
 -10.84720    1.28903
  -9.22489    0.55388
  -9.93931    0.47232
 -11.58450    0.85940
 -11.00223    0.86875
 -10.81388    0.91102
 -11.61711    0.89290
 -10.82742    0.51192
 -10.70702    0.66947
 -11.24090    0.67785
 -11.25413    0.61778
 -11.07418    0.66853
 -10.38585    0.36555
 -10.89138    0.49482
 -10.13861    0.55855
  -9.56045    0.43090
 -10.54164    0.94451
  -9.17880    0.08590
  -9.36058    0.28393
  -9.83587    0.30539
  -9.90935    0.47096
 -10.72505    0.56112
 -10.34120    0.72051
 -10.35140    0.72905
 -10.53068    0.82066
  -9.16474    0.42304
 -10.20586    0.12216
  -9.90684    0.58933
  -8.71071    0.25828
  -8.13920    0.34559
  -8.01698   -0.09256
  -9.58480    0.31023
  -9.51938    0.72333
  -9.86227    0.59756
 -10.25063    0.68808
  -8.66837    0.37913
  -8.53394    0.47286
  -9.56610    0.70307
  -9.07318    0.74797
  -9.22707    0.62895
  -9.89048    0.24590
  -8.40014    0.40084
  -9.78643    0.48258
  -9.26188    0.55617
  -8.69335    0.06216
  -9.38525    0.67546
  -9.48623    0.60677
  -8.79369    0.45921
 -10.30735    0.86517
 -10.30383    0.73876
  -9.75215    0.69911
  -9.33544    0.79888
  -9.55839    0.60834
  -9.18978    0.33926
 -10.35664    0.89768
  -9.15776    0.65220
  -9.76593    0.83031
  -8.76338    0.54288
  -9.08909    0.85135
  -9.47432    1.02233
  -9.20772    0.44840
  -9.66224    0.40925
  -9.63960    0.15105
  -8.74863    0.22198
 -10.28538    0.69223
  -9.32047    0.66029
  -7.78186    0.19059
  -8.72933    0.23545
  -8.82195    0.78662
 -10.11940    0.82614
  -9.88583    0.82560
  -9.13527    1.05408
  -9.13527    0.66728
  -9.16997    0.70596
  -9.23588    1.11802
  -8.03431    0.78469
  -9.47755    0.70645
  -9.38629    0.30161
  -9.13615    0.25686
  -8.19998    0.61838
  -9.29278    0.76421
 -10.45314    0.75805
  -9.96949    0.46849
  -8.56097    0.39702
  -8.96270    0.66534
  -9.62602    0.62590
  -9.06399    0.61103
  -8.51759    0.66738
  -8.73970    0.65666
  -8.30055    0.37267
  -9.72368    0.83259
  -9.97319    0.52436
  -9.60032    1.14906
  -9.02957    0.82820
  -8.89651    0.81837
  -9.37529    0.55723
 -10.67162    1.18665
 -11.05693    1.12216
 -10.68679    0.94263
  -9.61785    0.93144
 -10.23524    0.48730
  -9.96352    0.92208
  -9.91822    0.60464
 -10.34552    0.40789
  -9.20170    0.68522
  -9.45829    0.48285
 -10.38153    0.51366
  -9.49487    0.53059
  -9.48652    0.20997
  -9.94972    0.34655
 -10.35718    0.47269
  -9.74920    0.58808
  -9.18394    0.51689
 -10.38621    0.32054
 -10.73777    0.47835
 -11.24855    0.77024
 -11.83838    0.60048
 -10.22035    0.21332
 -10.69324    0.41314
 -10.68404    0.48596
 -10.52044    0.37115
 -11.06663    0.29597
 -10.83911    0.18097
 -10.88482    0.39244
 -10.65627    0.62982
 -11.49687    0.90555
 -10.63723    0.46948
 -10.01795    0.40158
 -11.43158    0.83939
 -10.65525    0.32737
 -10.59524    0.29636
 -10.99299    0.65325
 -10.45585    0.03588
  -9.39318    0.29274
 -11.17894    0.98112
 -11.71775    0.88903
 -10.63781    0.84987
 -10.73473    0.98298
 -11.29913    1.03798
 -11.17297    0.92533
  -9.73182    0.65379
 -11.03731    0.81088
 -10.95218    1.39382
 -10.33753    0.66151
 -11.41475    0.63112
 -10.63970    1.27244
 -11.01170    1.04524
 -10.61646    0.85346
 -10.24731    1.11731
 -10.05960    0.82157
  -8.79344    0.45906
  -9.07473    0.90020
  -8.12222    0.58348
  -9.33469    0.68933
  -9.80871    0.78594
  -9.43114    0.85812
  -9.51066    0.98616
  -8.48939    0.74666
  -9.62684    1.00652
  -9.67040    1.21100
  -8.78021    1.02477
  -8.35807    1.08795
  -8.94117    0.77642
  -8.50549    0.83876
  -9.26802    1.22929
  -8.40652    1.07075
  -8.15522    0.82940
  -8.24272    0.63127
  -9.77057    1.02019
 -10.39119    1.30572
 -10.26406    1.04908
 -11.10407    1.00031
 -11.75415    1.58448
 -10.93556    1.24821
 -10.18347    1.51036
 -10.46580    1.69008
  -9.66668    1.03481
  -9.14597    1.24082
 -10.14100    1.61628
  -9.46289    1.34636
  -8.75677    1.16670
  -9.44440    1.44445
  -9.16518    1.22889
  -8.87062    1.17819
  -9.54836    1.15670
  -9.59095    1.37257
 -10.14406    1.11522
  -9.30529    1.22549
  -9.06625    1.16063
  -9.33615    1.08317
  -9.93769    1.26326
  -9.19592    1.12771
  -9.17203    0.95734
  -9.42499    1.73360
  -9.34344    1.33696
  -9.36173    1.31239
  -9.31967    1.06388
  -9.96171    1.35382
  -9.23376    1.17146
  -9.13792    0.94806
 -10.89145    1.08844
  -9.41616    1.21184
  -9.98583    0.94212
  -8.56508    0.58873
  -9.25413    1.13007
  -8.82318    0.62041
  -9.12363    0.61036
  -9.50930    0.76916
  -9.00823    0.86990
  -9.56326    0.67521
  -9.72296    0.87262
  -9.87529    0.79776
  -9.91938    1.18851
  -9.97334    1.34208
  -9.00291    0.61311
  -8.95474    0.80089
  -9.04906    0.88113
  -8.79858    0.85414
  -8.48288    0.69072
  -8.75673    0.83997
  -9.57429    0.69102
  -8.78907    0.83333
  -9.23154    0.91317
 -10.37328    0.91147
  -9.96657    0.88122
  -9.75369    1.02902
  -9.50563    0.85823
 -10.10803    0.94485
  -9.99537    1.06006
  -9.92560    1.14801
  -9.71213    0.83183
 -10.38396    1.12447
 -10.02176    1.34770
 -10.12183    0.98998
 -10.12790    0.89459
  -9.05900    0.84380
  -9.56962    0.52501
 -10.08358    0.97702
  -8.94390    0.73030
  -9.05868    0.74613
  -9.95801    0.93751
 -10.86203    1.09811
 -11.01102    0.90183
 -10.39368    0.87895
 -11.22450    1.20527
 -10.94543    1.38529
 -10.28313    1.17736
  -9.35675    0.79655
  -9.40444    1.34150
  -9.05607    0.84307
 -10.20797    1.19024
 -10.29703    0.66460
 -10.09977    0.96820
 -10.08988    0.92466
  -9.36330    1.09883
  -9.40352    1.03050
  -8.85161    0.82167
 -10.41574    0.92375
 -11.76655    1.10280
 -11.36897    1.06267
  -9.51410    1.23328
  -9.85904    0.93611
 -10.58698    1.12294
 -10.46891    1.05982
  -9.37207    0.68349
 -10.50536    1.23383
  -9.71501    1.01975
  -9.17335    0.88001
  -9.24316    1.05973
 -10.49492    1.38274
  -9.74409    1.08618
  -9.58107    1.19957
  -9.90906    1.43787
  -9.41043    1.23807
 -10.39456    0.86724
  -9.48469    0.88021
  -9.75937    0.85144
 -10.61447    0.94998
 -10.03713    1.06593
 -10.07986    1.28353
 -10.73366    1.02578
  -9.37901    0.94756
 -11.31154    1.03268
 -11.76159    1.06572
  -9.95314    0.74545
  -9.03454    1.10047
 -10.54776    0.60261
 -10.32215    0.88678
  -9.61785    0.50504
 -10.17447    0.96218
  -9.45327    0.79867
 -10.00635    0.74159
  -9.76755    0.98821
  -9.65171    0.33344
 -10.77608    0.80620
  -9.65758    0.61174
  -9.57578    0.96082
  -9.84112    1.32265
  -9.71761    0.91730
  -9.56995    1.14617
 -10.30154    1.29201
 -10.09331    0.88703
 -10.58172    0.94576
  -9.13973    0.75455
  -9.78206    1.32573
  -9.55897    0.93745
 -10.12161    0.76062
 -10.08141    0.85035
  -8.82453    0.41776
  -9.31263    0.67612
 -10.57687    0.92460
 -10.16336    0.74836
  -9.84055    0.80044
 -10.74564    0.91732
 -10.52946    0.57028
  -9.97216    0.84263
  -9.99475    1.16959
  -9.39268    0.90088
 -10.62209    1.01379
 -11.28477    1.56363
 -11.28863    1.13720
 -11.79617    1.12037
 -10.46460    1.01910
 -10.55996    1.04583
 -10.18546    0.90897
 -10.44104    0.77016
 -10.27159    1.01605
 -10.08988    0.71447
  -9.44141    0.84378
 -10.65185    1.48969
 -10.33693    1.53272
  -9.31130    1.16468
 -10.86487    1.24056
 -10.39722    1.01164
 -10.63415    1.71765
 -10.42783    1.38137
 -10.93467    1.40539
 -10.09908    1.15753
 -11.82285    1.53167
 -10.84532    1.38022
 -10.84696    1.11364
 -10.72770    1.25908
 -10.77988    1.24667
 -11.22402    1.59263
 -10.79904    1.31242
 -10.79224    1.56398
 -10.27696    1.06897
 -10.40166    1.25127
 -10.03603    1.31373
 -10.27365    0.90817
  -9.84255    1.06488
  -9.37671    0.91762
  -9.82594    0.82063
  -9.40315    0.67712
  -8.42213    0.88011
  -9.79666    1.17733
 -10.11968    1.00104
  -9.10364    0.81045
  -9.53246    1.11022
  -8.66117    0.87666
  -9.87177    0.96106
  -9.07039    0.91024
  -9.04599    1.16053
  -9.43617    0.80448
 -10.16628    0.80769
  -9.74193    1.08744
 -10.00604    0.82540
  -9.43278    0.26161
 -10.37754    0.76672
 -10.60965    1.26560
 -10.28945    0.74517
  -9.51746    0.96896
 -10.16615    1.08594
  -8.84264    1.31711
 -10.03951    1.51954
  -9.63653    1.20698
 -10.18005    0.98988
  -8.81029    0.93112
  -9.31690    1.25513
  -9.31044    1.26435
  -8.40934    0.85336
 -10.35894    0.92873
  -9.97381    0.88008
  -9.47075    0.81154
  -9.88127    0.68638
 -10.06856    0.74288
 -10.58226    0.56413
 -10.76834    1.05618
  -9.45957    0.77066
 -10.30764    0.83138
  -9.64518    0.79615
  -9.77897    0.92181
 -10.06506    0.72938
  -9.51647    0.85061
  -9.28572    1.07734
  -8.68263    0.67183
  -7.95971    0.47618
  -8.99768    0.65040
  -8.87595    0.14277
  -9.12412    0.42262
  -8.45971    0.43876
  -8.45197    0.36369
  -8.88466    0.67414
  -8.75373    1.06472
  -9.58752    0.76467
  -9.97005    1.07674
  -9.33092    0.91516
  -9.29044    1.17211
  -9.69504    0.87066
  -9.78115    0.74574
  -9.02877    0.68199
 -10.39007    0.74627
  -9.00224    1.11259
  -9.07672    1.10973
  -8.92379    1.05553
  -9.69850    1.14774
  -8.77840    0.54873
  -9.88943    0.98084
  -9.12641    0.92716
  -9.69669    1.03773
  -9.37720    0.67705
  -9.04225    0.58060
  -8.66118    0.27346
  -8.68838    0.25911
  -7.49177    0.30797
  -8.41335    0.39578
  -8.36171    0.63670
  -7.75472    0.36851
  -8.96565    0.42566
  -9.10427    0.86948
  -9.65080    1.15048
  -8.45173    0.71721
  -8.47792    0.74586
  -8.63898    1.03977
  -9.34724    0.83766
  -9.87800    1.12693
  -9.05913    0.98849
  -8.13274    0.73481
  -8.53841    0.93776
  -9.07340    0.78317
  -8.10102    0.50380
  -8.33648    0.47261
  -8.60897    0.46765
  -7.62317    0.55670
  -9.67906    0.67285
  -7.32879    0.61228
  -8.96628    0.65390
  -8.66345    0.73913
  -7.79054    0.40353
  -8.91214    0.78541
 -10.04040    0.81801
  -8.25384    0.65674
  -8.58920    0.62147
  -9.33763    0.77338
  -9.77183    0.84143
  -8.72045    0.57368
  -9.01754    0.56649
  -8.10274    0.42932
  -7.70670    0.81947
  -8.49266    0.75133
  -7.69933    0.71970
  -8.95548    0.55146
  -8.23607    0.98472
  -7.84412    0.53328
  -7.90870    0.73949
  -8.12024    0.53313
  -9.26150    0.36918
  -8.10819    0.67065
  -8.36001    0.83252
  -9.01626    1.02260
  -8.16581    0.74128
  -8.36887    0.73099
  -8.40981    0.38585
  -8.94025    0.71232
  -8.20913    0.41448
  -7.69418    0.63428
  -8.55445    0.82627
  -9.19545    1.02826
  -9.28735    0.98330
  -9.15723    0.62833
  -9.86555    0.66007
  -8.69520    0.25799
  -8.93720    0.40123
 -10.24645    0.74524
  -9.17818    0.55671
  -9.54515    0.55926
  -8.58102    0.43985
  -8.86863    0.59683
  -8.22226    0.47755
  -7.49537    0.10626
  -9.97335    0.56561
  -9.69248    0.64505
 -10.14850    0.26909
  -9.32276    0.43939
  -9.81253    0.75469
  -9.02387    0.51606
  -9.07395    0.32823
  -8.59957    0.70577
  -9.08833    0.57516
  -9.69897    0.46114
 -10.02602    0.48973
  -9.58393    0.71540
  -9.76021    0.70759
  -8.78346    0.29159
  -9.83053    0.81477
  -9.27221    0.51152
  -9.48662    0.50536
  -9.44506    0.85759
  -7.73734    0.74220
  -8.66673    0.77183
  -8.85478    0.96680
  -8.47982    0.88607
 -10.03211    0.90909
 -10.60123    0.57799
 -11.16974    0.73043
 -11.30438    1.18154
 -10.29827    1.05130
 -10.61610    0.94331
 -11.13583    1.09304
 -10.09065    0.77415
  -9.63854    0.89332
 -10.29260    0.67534
  -9.42415    0.71522
  -9.63336    0.84033
 -10.06852    0.41040
  -7.93616    0.40301
  -9.74666    0.80876
  -9.66370    0.35664
  -9.64818    0.53337
  -8.18151    0.59992
  -8.62811    0.42565
  -9.38064    0.84277
  -9.48680    0.92929
  -9.65515    0.74957
  -9.44581    0.85423
  -9.41858    0.83794
  -9.42346    1.09057
  -8.00474    0.34816
  -8.34602    0.76121
  -9.19669    0.82832
  -9.79913    0.65195
  -9.55779    0.79649
 -10.19361    0.94319
  -9.61402    1.27572
  -9.15956    0.82874
 -10.05998    0.84415
  -9.93487    0.84733
  -8.84110    0.92518
 -10.10247    0.80885
 -10.04287    1.24832
 -10.56989    1.22443
 -10.12446    0.69868
  -9.92513    0.49836
  -9.55597    1.15583
 -10.40339    1.28101
  -9.82173    0.92241
  -9.67291    0.82122
 -10.50158    0.73948
 -10.15347    0.93586
 -10.03002    1.15623
 -10.13169    0.81824
 -10.08619    1.19354
 -10.78481    0.87483
 -10.37364    1.04331
 -10.51055    0.83692
 -10.41932    1.02419
 -10.61860    0.83201
 -10.16393    1.01855
  -9.90594    1.30843
  -9.69191    0.98487
 -10.23601    0.93720
 -10.31532    1.28836
 -10.17378    1.18493
  -9.50235    0.95846
  -8.75665    1.01166
 -11.69959    1.21596
 -10.53670    1.07104
  -9.71575    1.07817
 -10.31201    1.11745
  -9.39750    0.85380
  -8.69619    1.01394
  -9.16087    0.72879
  -9.03870    0.78872
 -10.28451    0.96368
 -10.47772    0.96862
 -10.33524    0.76417
  -9.74363    0.87027
 -10.67184    0.87044
 -10.59879    1.10603
 -10.55766    0.98773
 -10.39975    1.13552
 -10.01397    0.72561
 -10.54104    1.26046
  -9.97934    1.34525
  -9.53952    0.69563
 -10.17980    1.14537
  -9.91281    0.96714
  -9.30029    0.56992
  -8.94121    0.91339
  -9.35345    0.82455
  -8.37880    0.70806
  -8.67147    0.74270
  -9.52475    1.29329
 -10.11597    0.94665
  -8.79707    0.68236
 -10.27447    0.92987
  -9.68310    1.30547
 -10.44236    0.86621
  -9.77021    0.84972
 -10.13227    1.02329
  -9.58080    0.99617
  -9.82259    0.87632
  -9.98095    0.92652
  -9.80471    0.88218
 -10.95221    1.41890
 -10.29749    0.67505
 -10.28642    1.03752
  -9.47191    1.15177
 -10.63329    1.38527
 -10.32512    0.87756
 -11.37608    1.74481
  -9.35121    0.73404
  -9.81594    0.94614
 -10.82696    1.56634
 -11.52646    1.48746
 -10.09148    1.09131
 -10.01383    0.89632
 -10.84981    1.07663
 -10.57657    0.94133
  -9.86926    0.47904
 -10.74621    0.92352
 -10.47133    0.99676
  -9.46669    1.02236
 -10.63793    0.82273
  -9.33008    0.49476
  -9.23628    0.54860
 -10.80793    1.27713
 -10.98809    1.18236
 -10.46218    1.27568
  -9.11507    1.10614
 -10.66482    0.89147
 -10.93898    1.24753
 -10.84298    0.93463
  -9.09297    0.68182
  -8.77369    0.65159
  -9.47058    1.09722
 -10.39398    1.01134
  -9.82765    1.35422
  -9.24631    0.60828
  -9.85372    0.93174
  -9.77532    1.15916
  -9.78067    0.71666
 -10.55550    0.66235
 -10.62910    0.79781
  -9.91012    0.97008
  -9.83415    1.15077
 -10.23080    0.84976
  -9.96711    0.83196
  -9.05430    0.93079
  -9.38745    0.98794
 -10.22152    1.16743
  -8.74068    0.95667
 -10.01519    1.14824
 -10.27857    0.68687
  -9.84662    0.63678
 -10.08343    1.09855
  -9.61717    0.88880
  -9.14691    1.07397
  -9.82319    0.97496
  -9.68007    0.74280
  -9.04191    0.89965
  -9.47229    0.98141
  -9.72531    0.91747
 -10.34761    0.67101
  -9.84712    0.95690
  -9.90895    0.89288
  -9.77324    0.85413
 -10.04710    0.92500
 -10.69334    0.92277
 -10.71379    0.75251
 -10.89328    0.86136
 -10.60985    0.45169
 -10.02404    1.03159
 -10.59997    1.31011
  -9.66809    0.44634
  -9.71750    1.05381
  -9.76586    0.74864
  -9.90377    0.90988
 -10.45205    0.96925
 -10.40325    0.93984
 -10.30265    1.10555
 -10.06590    0.69149
 -10.12127    0.81212
 -10.59360    0.85527
 -10.13127    0.80053
 -10.00706    0.67169
  -9.11053    0.49844
  -9.56501    0.32701
  -8.81254    0.41270
  -9.28715    0.60008
 -10.50387    0.70929
 -10.21876    0.96078
 -10.15821    0.79936
 -10.34787    0.71466
 -10.73044    1.04356
 -10.76287    0.80729
 -10.44817    1.03134
 -10.87764    0.87105
  -9.48601    0.89760
 -10.04540    0.83825
 -10.46450    1.00468
  -8.89660    0.60500
 -10.54943    0.77737
  -9.68544    0.51699
 -10.23120    0.72571
  -8.96093    0.56661
 -10.17103    1.06624
  -9.92887    0.98923
 -10.37828    0.79261
 -10.01792    0.88774
  -9.78167    0.36184
 -10.87722    0.56819
 -11.24263    0.74352
 -10.27401    1.11052
 -10.73597    1.16987
  -9.83292    1.10226
 -10.84473    0.94187
 -10.71752    1.00175
 -11.34649    0.90816
 -10.48044    0.99521
 -10.71108    0.99927
  -9.87121    0.66878
 -10.60431    1.17839
 -10.03831    1.22945
 -10.69967    0.85669
 -10.23047    0.86236
 -10.84668    1.29989
 -10.47997    1.39994
 -10.51817    1.48761
 -10.37784    1.11621
 -10.74224    1.13852
 -10.58349    1.19268
 -10.00768    1.31708
 -10.08484    1.03315
 -10.57137    1.42636
 -10.40774    1.10885
 -10.17500    0.96533
 -10.54179    1.04491
 -10.60949    1.40863
 -12.18510    1.01754
 -11.22732    1.47348
 -11.24924    1.47462
 -10.45883    1.45940
 -11.64890    1.68835
 -11.32951    1.33089
 -12.87607    1.35558
 -11.76351    1.08699
 -10.79582    1.23984
 -11.59502    1.23527
 -10.02392    0.80297
 -12.18338    1.06247
 -11.04935    0.89804
 -11.82297    1.08808
 -11.87497    1.22472
 -11.36218    1.14434
 -10.53838    0.74457
 -10.91240    0.61298
 -10.49379    0.66774
 -10.50447    0.95642
 -11.45819    1.39510
 -10.30966    0.87996
 -10.21934    0.38545
 -10.57729    0.67726
  -9.50061    0.78640
 -10.39220    0.99575
 -10.59090    1.02107
  -9.68711    0.93141
 -10.29945    0.88986
 -10.08541    0.83936
 -10.24638    0.96085
  -9.06244    1.04609
  -9.28098    0.68167
 -10.34767    0.91343
 -10.19925    0.67936
 -10.49183    0.81335
 -10.12316    0.77689
 -10.49841    1.16791
 -10.81994    0.85584
  -9.36642    1.25115
  -9.65061    0.84354
 -10.03215    1.06989
  -9.74634    0.83782
  -9.40480    0.73097
  -9.18046    0.79392
  -9.12744    0.87991
 -10.45336    0.76145
 -10.06010    1.04922
 -10.68439    1.01802
 -10.44190    1.26000
  -9.67771    0.82274
 -10.26534    0.90962
 -10.02325    0.88105
  -9.61516    0.59747
  -9.46572    0.72996
  -9.25000    0.64871
 -10.10159    0.48735
 -10.61530    0.48909
 -10.94385    0.77482
 -10.68690    0.84509
 -10.74818    1.16745
 -10.12466    1.08998
 -10.42156    0.80611
  -9.84661    0.84144
 -10.36593    0.42447
 -10.81084    0.43206
 -10.39217    0.35860
 -11.37125    0.87048
 -10.39219    0.80298
  -9.55710    0.89254
 -10.82768    0.89309
 -11.37184    0.88023
 -10.42209    0.86785
 -10.47775    0.95853
 -10.50403    1.05741
 -11.32011    0.78694
 -10.49740    1.06616
 -13.06391    1.37427
 -11.01666    1.18374
 -10.56453    0.72849
 -10.61311    0.64512
 -10.58826    1.21925
 -10.45090    0.71902
 -10.83726    1.06446
 -11.19026    1.37242
 -11.17438    1.05768
 -10.42237    0.63943
 -10.62125    1.09954
 -11.98325    1.27337
 -11.36530    1.43635
 -11.32608    1.23573
 -10.24899    0.80224
 -11.15365    1.28501
 -11.11549    1.24467
 -10.36917    0.70728
 -12.10880    1.45195
 -11.85298    1.21431
 -10.60262    0.55693
 -10.19647    0.90768
  -9.90893    1.13779
 -11.13281    1.00928
  -9.89371    0.98744
  -9.89824    1.06151
  -9.36650    0.89250
  -9.78475    1.05721
  -9.75548    1.01353
  -9.57686    1.13956
  -9.42205    0.80896
 -10.27263    0.37955
  -9.96211    0.62245
  -9.91021    0.73596
  -9.83943    0.93001
  -9.19202    1.06885
  -9.22450    0.65469
 -10.74974    0.67446
  -9.97678    0.75808
 -10.50502    0.82850
  -9.53899    0.92728
 -10.50505    0.97393
  -9.82139    1.04753
 -10.24539    1.02706
  -8.92540    0.66702
  -8.94659    0.87077
 -10.11790    0.93019
  -9.85475    0.66831
 -10.58582    0.97551
  -9.79481    0.68578
 -10.03182    1.16993
 -11.11225    1.28826
  -9.54397    1.14510
  -9.56166    1.00507
  -9.95386    1.03095
  -9.83616    1.32807
  -9.93004    0.95932
  -8.68235    0.99328
 -10.53933    0.99683
 -10.46325    0.69347
  -9.97142    0.71868
 -10.13215    1.17077
  -9.11081    0.73759
 -10.09580    1.10540
  -9.59417    0.77045
  -9.55632    0.72074
  -9.53770    0.74636
 -10.70287    0.93340
  -9.41632    0.71523
  -9.21036    0.53486
  -9.62642    1.20334
 -10.08541    0.89155
 -10.51595    1.27850
  -9.58576    0.87413
  -9.96504    0.98508
  -9.83104    0.98299
  -9.83102    0.73901
  -9.56825    0.78879
 -10.06917    0.85224
 -10.25540    0.94428
  -9.84711    0.85052
 -10.67619    1.07472
 -10.06941    0.66308
 -10.23562    0.76878
  -9.94487    0.82649
 -10.41864    0.84512
 -11.46688    1.02181
 -10.12044    0.62686
 -10.16107    0.89691
 -10.30831    0.90433
 -10.83641    0.95703
 -10.15542    0.93598
  -8.61483    0.86890
 -10.24477    0.84296
  -9.56493    0.35859
 -10.80096    0.70568
  -9.90967    0.61701
 -10.22419    0.85939
 -10.96449    0.91557
 -10.86898    0.96607
 -10.48726    0.81222
 -10.42340    1.05799
 -10.39947    0.66665
 -10.20282    0.57049
 -12.03266    0.70003
 -10.26802    0.50355
  -9.94678    0.76733
 -10.42834    0.77284
 -10.81307    0.96673
  -9.70993    0.45168
 -10.85255    0.46860
 -10.49843    0.76953
 -10.50424    0.85231
  -9.85755    0.65847
  -9.72455    0.59251
  -8.79182    0.43508
 -10.09214    0.65139
 -10.18106    0.41347
  -9.68923    0.91798
  -9.67297    0.90899
 -11.06178    1.21649
 -10.96771    1.07531
 -10.36479    1.32681
 -10.18793    0.79373
 -10.10630    1.10320
 -10.43690    0.87825
  -8.97832    0.73922
  -9.10749    0.56024
  -8.19783    0.37555
  -8.77244    0.51245
  -8.80314    0.64232
  -8.68940    0.58111
  -9.44681    0.86792
  -9.13527    0.74345
  -8.83776    0.96227
  -9.27266    1.04638
  -9.59104    0.84912
 -10.25876    0.52699
  -9.06786    0.68075
  -9.70324    0.94696
  -9.51616    0.72301
 -10.90450    1.00507
 -10.55697    0.77766
 -10.01058    0.80653
  -9.26773    0.71020
  -9.62856    0.88660
 -10.60454    0.85128
 -10.86753    0.65409
  -9.83939    0.77634
  -9.50621    0.48699
 -10.04472    0.43500
 -10.61787    0.78896
 -10.50425    0.54851
  -9.72824    0.79629
  -9.10660    0.42285
  -9.83413    0.70481
  -9.29636    0.69186
 -11.14796    0.70469
  -9.40728    0.72242
 -10.50811    0.74971
 -11.26123    0.84065
  -9.70531    0.61071
 -10.28193    0.54401
 -10.11611    0.65955
 -10.54792    0.92598
 -10.68222    0.47291
 -10.91708    0.75450
  -9.64445    0.64906
  -9.69644    0.32739
  -9.19030    0.47092
  -9.83988    0.38048
  -9.87895    0.67645
  -9.53180    0.39097
  -9.89640    0.35798
 -10.45061    0.48445
 -10.13925    0.38850
 -11.17042    0.29204
 -10.41963    0.76210
 -10.00159    0.24828
  -9.96371    0.27999
 -10.45738    0.44250
 -10.70963    0.47253
 -10.33749    0.60755
  -9.75028    0.50096
 -10.17132    0.51881
  -8.98866    0.05230
  -9.64198    0.13443
 -10.40698    0.12524
 -10.28449    0.68033
  -9.16636    0.30835
  -9.62219    0.23606
 -10.74910    0.51029
 -10.67299    0.66652
 -10.82959    0.44448
 -10.13719   -0.06864
  -9.53340    0.09082
  -9.28890    0.17965
 -10.03214    0.73696
 -10.28817    0.61141
  -9.56651    0.58747
 -11.18510    0.66823
 -10.29868    0.49037
 -10.04400    0.82794
 -11.33812    0.75405
  -9.56593    0.44171
  -9.68290    0.67823
 -10.59038    0.78970
 -10.57079    0.60566
 -10.32551    0.97695
  -9.88581    0.50539
 -11.17360    1.09964
 -10.74855    0.64495
 -10.18771    0.87194
 -11.19046    0.83331
 -12.14942    1.17039
 -11.76426    0.83433
 -10.62908    0.51399
 -10.46089    0.75218
 -10.45279    0.54995
 -10.08959    0.19532
 -10.29713    0.81788
 -10.47960    0.69243
 -12.13433    0.85251
 -11.88713    0.86658
 -10.46197    0.89833
 -11.72743    1.37752
 -10.77935    1.23446
 -11.91906    1.05932
 -10.78963    1.00387
 -10.54060    0.59473
 -10.28415    0.86203
  -9.57820    0.84194
 -10.18226    1.27412
 -11.43025    1.33581
 -11.02779    0.97145
  -9.66358    0.72753
  -9.45239    0.70133
 -10.43333    0.65921
 -10.19770    0.85274
 -10.09485    0.42592
 -10.36605    0.63827
 -11.30303    0.71577
 -10.70873    0.98526
  -8.24051    0.32338
 -10.75998    0.77878
 -10.64587    0.84908
 -10.38239    0.72081
 -10.74829    0.57446
 -11.37689    1.00046
  -9.81936    0.72383
  -8.68483    0.40430
  -9.29212    0.85075
 -10.26480    0.59274
 -11.11938    1.27300
 -10.13520    0.67424
 -10.07752    0.89583
 -10.21582    0.57740
 -11.06675    0.68336
 -10.64656    0.97587
 -10.51840    0.94089
  -9.65907    0.67193
 -10.49419    0.90813
  -9.49756    0.47500
  -8.82079    0.36521
  -9.47284    0.78107
  -9.36020    0.56278
  -9.50114    0.78678
  -9.56147    0.68622
  -9.20985    0.40158
 -10.81243    0.54832
 -11.20903    0.62566
 -10.56238    0.85831
 -10.37990    0.64341
 -11.30802    0.46078
 -11.71130    0.64435
 -11.23595    1.20012
 -11.36706    0.82775
 -10.54900    0.80736
 -10.99940    0.85846
 -10.79666    1.18850
 -10.50090    0.37150
  -9.84076    0.58435
  -9.46859    0.43743
 -10.10719    0.41566
  -9.44798    0.45978
 -10.86705    0.62806
 -11.81288    0.88754
 -11.28371    0.63579
 -11.62935    0.60863
 -10.60838    0.79464
 -10.72706    1.08411
 -10.16084    0.55862
 -10.13167    0.62720
 -10.40988    0.86254
 -10.16048    0.50287
  -9.41725    0.67396
 -10.55184    0.81087
  -9.91347    0.72297
  -9.62094    0.51154
 -10.88741    0.67542
 -11.23610    0.72129
  -9.58343    0.53050
  -8.97247    0.61795
 -10.86443    0.55289
  -9.44081    0.80894
 -10.69712    0.40648
  -9.59241    0.44114
  -9.64504    0.59000
  -9.65573    0.57088
  -9.49033    0.78559
 -10.36690    0.62844
 -10.24885    0.68348
 -10.04621    0.48988
  -9.61746    0.42463
 -10.12305    0.63357
 -11.49180    1.03134
 -10.43786    0.81814
 -10.84812    0.93588
 -11.90152    0.64481
 -10.73493    0.52446
 -11.44427    0.96253
 -10.98053    0.64845
 -10.43983    0.61387
 -11.74245    0.59641
 -11.19426    0.43011
 -10.99438    0.34458
 -10.73515    0.61909
 -11.39425    0.50864
 -10.09545    0.16701
 -10.31865    0.64044
  -9.76771    0.46647
 -10.51490    0.60972
 -10.65682    0.49114
 -10.55031    0.34892
 -10.37818    0.48272
  -9.43791    0.23760
 -10.73265    0.27714
 -11.14274    0.50152
 -10.27843    0.31663
 -10.58620    0.53639
 -11.35974    0.58891
 -11.14971    0.71750
 -11.55549    1.16576
  -9.63165    0.32743
 -10.82860    0.43643
 -10.26145    0.34145
 -11.38313    0.87298
 -11.97758    0.79674
 -10.51689    0.41177
 -10.89845    0.72113
 -11.24288    0.98147
 -11.22298    0.45226
  -9.91714    0.49190
 -11.18799    0.88764
 -10.01420    0.70565
  -9.92347    0.51396
 -11.05278    0.64934
 -10.07730    0.76504
 -11.18917    0.76340
 -10.03066    0.98357
  -9.38891    0.46988
 -10.77915    0.53067
 -10.15479    0.99809
  -9.81594    0.58403
 -10.53302    0.59702
 -11.27170    0.88177
 -11.13904    0.90785
 -10.07389    0.39062
 -10.27526    0.25653
 -11.06063    0.52796
 -10.47724    0.39140
 -10.57508    0.47598
  -9.40410    0.06841
 -11.65931    0.73802
 -10.79506    1.00142
 -11.57609    0.47937
 -10.73350    0.54298
 -10.93205    0.46103
 -10.39795    0.72104
 -10.60120    0.48234
  -9.71321    0.69984
  -9.77058    0.28212
 -10.70530    0.37175
 -10.25132    0.44167
 -10.64902    0.60617
 -10.91659    0.54574
 -11.69090    0.79694
 -10.65924    1.08071
  -9.71508    0.70130
 -10.24439    0.25810
 -10.72492    0.53783
  -9.58668    0.47092
 -10.38102    0.58367
  -8.96643    0.42156
 -10.24603    0.54097
  -9.61841    0.38620
 -11.52082    0.94826
 -11.24971    0.95276
 -11.12538    0.65813
 -11.45763    0.78584
 -10.23104    0.47576
  -9.78036    0.73072
 -10.88730    0.78697
 -10.80620    0.71464
 -10.17829    0.42743
 -11.68187    0.57497
 -11.49633    0.54079
 -10.79574    0.64603
 -10.42431    0.85327
 -10.57648    1.06279
  -9.70096    0.36194
 -10.32197    0.79470
 -10.35564    0.82642
 -10.52215    0.87421
 -10.76935    0.84716
 -10.65367    0.92818
 -10.02207    0.79033
  -9.53624    0.36912
  -9.83747    0.63204
 -10.84839    1.10208
 -11.63823    1.00467
  -8.66002    0.73251
  -9.34334    0.83783
  -9.08494    1.02542
  -9.86485    1.11642
 -10.60053    0.97556
 -10.60002    0.94728
 -10.86381    0.76874
 -11.26503    0.86517
 -10.96339    1.35633
 -10.91501    0.86574
  -9.99238    1.30324
  -9.48243    0.68135
 -10.40461    1.01937
 -10.89019    1.17885
 -11.32099    0.78613
 -11.45412    1.25072
 -11.68715    1.04693
 -12.45492    1.25892
 -11.10287    1.03022
 -11.42572    0.75720
 -11.23400    1.17689
 -10.63968    0.91131
 -10.51084    0.86839
  -9.90561    0.51040
 -11.16502    0.79264
 -10.29926    0.76416
 -10.36182    1.02017
 -11.18321    1.25036
 -10.82363    1.09998
 -10.25036    1.06489
 -11.93963    1.20907
 -10.93178    0.92834
 -10.68333    0.83071
 -11.18985    0.96629
 -11.72227    1.09472
 -10.46438    1.08477
 -11.05933    1.00585
 -11.09063    1.09674
 -10.77237    0.59379
 -10.21368    1.34180
 -10.64061    0.97958
 -11.00938    1.15384
 -10.40182    0.70165
  -9.90013    0.81207
 -11.65114    1.14795
 -11.34576    0.96040
 -11.07443    0.99148
 -11.28173    1.34731
 -11.40027    0.91765
 -11.48369    0.78366
 -10.80680    0.95396
 -11.23989    1.03569
  -9.39317    1.19620
 -10.14942    1.21667
  -9.42563    0.99503
  -9.33182    1.04737
  -9.18386    1.01616
  -9.06879    1.19248
 -10.74911    1.01058
  -9.81417    0.66599
 -10.79582    1.06195
 -10.03817    1.13995
  -9.89677    1.02360
  -9.96026    1.09026
  -9.51756    0.86625
 -11.31884    1.30435
 -10.68364    1.37110
 -10.01492    1.11597
 -10.07016    0.94337
  -8.72403    0.86944
  -8.63220    0.92878
  -9.63628    0.97955
  -9.14669    0.86579
  -8.98648    0.73913
  -9.03583    1.03819
  -9.68659    0.83297
  -8.27449    0.58394
  -8.56231    0.40451
  -8.07790    0.67653
  -8.03849    0.67756
  -7.31303    0.70847
  -7.07209    0.68161
  -8.34026    0.71902
  -8.19385    0.68627
  -9.18274    0.45439
  -8.97638    0.77344
  -9.18389    0.60887
  -9.87101    0.64333
  -8.42792    0.59134
  -8.20100    0.64959
  -8.96346    0.77317
  -9.06502    0.56024
  -8.10399    0.64694
  -9.91420    0.85178
  -9.87818    0.37448
  -9.94264    0.26499
  -9.83420    0.44444
 -10.35696    0.56553
  -9.46965    0.67375
  -9.44501    0.35950
  -8.90370    0.66092
  -9.76200    0.88273
  -9.15693    0.73383
  -8.29889    0.26433
  -8.90410    0.45234
  -9.32511    0.64371
  -9.83021    0.80465
  -9.85426    0.90097
 -10.15317    0.75984
  -9.51935    0.60919
  -9.49260    0.71418
  -9.52013    0.90227
  -8.95293    0.72593
  -9.43904    0.83927
  -9.60897    0.77909
  -9.12660    0.42149
  -8.91150    0.63832
  -8.64342    0.73048
 -10.78670    0.90991
  -9.59974    0.71611
  -9.33228    0.74876
  -9.04664    0.66499
  -9.70265    0.89165
 -10.76094    0.71544
  -9.93846    0.80090
 -10.30483    0.99455
  -8.97780    0.46259
  -9.50189    1.00678
  -8.40471    0.79075
  -8.16336    0.80821
  -9.30716    0.72030
  -8.13387    0.72476
  -9.06236    1.03590
  -7.80340    0.78210
  -8.65728    0.61953
  -9.34202    1.17892
  -9.61471    0.92548
  -9.68338    0.63997
  -9.55496    1.04640
  -9.73489    0.85497
  -8.63746    0.67726
  -9.02919    0.83585
 -10.75590    0.97919
  -8.96187    0.71564
  -9.57029    0.99647
  -8.96304    0.72344
  -8.81502    0.54032
  -9.40399    0.57430
  -8.40419    0.59904
  -9.14512    0.78077
  -8.71782    0.44809
  -6.72831    0.66343
  -9.19656    0.76031
  -7.77847    0.19986
  -8.98904    0.60018
  -8.30710    0.41454
  -8.45288    0.61418
  -8.32810    0.72703
  -8.05435    0.78795
  -9.18563    0.94234
  -9.42027    0.77555
  -8.79492    0.61489
  -9.61904    0.85185
  -9.35238    0.84513
  -9.66220    0.83999
 -10.62263    0.94898
  -9.51804    0.56474
  -9.45263    0.96199
  -9.57814    0.55862
  -9.68311    0.67231
  -9.82770    0.52851
 -10.53857    0.47720
  -9.92542    0.27834
  -8.55166    0.34571
  -8.67492    0.31620
  -8.59518    0.42095
  -8.09624    0.61601
  -8.00817    0.33344
  -8.56834    0.46053
  -9.31390    0.80612
  -8.77595    0.40639
  -8.53854   -0.08770
  -8.82010    0.36653
  -8.89252    0.25676
  -9.14479    0.70360
 -10.20575    0.69615
  -9.10532    0.73663
  -9.93986    0.68175
 -11.29798    0.58536
 -10.23350    0.69785
 -10.47330    1.02917
 -10.08262    1.04434
  -9.20552    0.80119
  -9.08146    0.96701
 -10.82576    1.07722
 -10.88914    0.81344
  -9.91515    0.58337
 -11.46869    0.95737
 -10.68211    0.39803
  -9.91097    0.53691
  -9.88728    0.71373
  -9.77354    0.59904
  -9.53102    0.60895
  -9.28768    0.44234
 -11.49931    1.05481
 -10.66775    0.89671
  -9.68319    0.71058
 -10.33461    0.54954
 -10.02616    0.64444
  -8.67509    0.68059
  -9.06587    0.63425
 -10.04559    0.62137
 -10.05777    0.78924
  -8.91893    0.58611
  -9.72756    0.45142
 -11.28551    0.33246
 -10.28268    0.59727
  -9.28276    0.41427
  -9.16606    0.38156
  -9.88946    0.38682
 -10.44172    0.28103
 -10.49744    0.13141
  -9.42220    0.59312
 -10.33203    0.57348
  -9.39065    0.33803
  -9.90194    0.17115
  -9.85301    0.43894
 -10.20204    0.51405
  -9.62124    0.31260
  -9.77842    0.37959
 -10.19379    0.28422
  -9.28336    0.47840
 -10.23918    0.57938
  -9.57905    0.36396
 -10.21007    0.96665
 -10.50698    0.45302
  -9.65876    0.42303
 -10.49235    0.68398
 -10.63383    0.49547
 -11.40229    0.83216
  -9.79742    0.59747
 -11.03230    0.79518
  -9.38202    0.32045
 -10.15199    1.05079
  -9.22310    0.48466
  -8.61420    0.37751
  -9.93894    0.30562
  -8.86559    0.62663
  -9.21368    0.52474
 -10.10344    0.64355
 -10.41171    0.79145
 -10.88518    0.86368
 -10.13945    0.63676
  -9.27643    0.36761
  -9.37356    0.46571
  -8.80404    0.52941
  -9.49749    0.40571
  -9.16569    0.42722
 -10.05286    0.78908
  -9.41335    0.35156
  -9.54211    0.87539
 -10.16298    0.42077
 -10.12574    0.57306
  -9.71974    0.98534
  -9.72443    0.80791
  -9.89804    0.94824
 -10.36571    0.67137
 -10.08766    0.64397
  -9.10165    0.77460
 -10.77532    0.98623
 -10.19393    0.97471
  -9.28118    0.38439
 -10.01713    0.34437
  -9.94130    0.79672
 -10.92253    0.84348
  -9.75669    0.70042
  -9.98059    0.24279
  -9.78581    0.56846
 -10.74867    0.58249
 -10.54375    0.99877
  -9.59585    0.53778
 -10.24412    0.49869
  -9.05282    0.68413
  -9.61360    0.73855
 -10.80910    0.98671
 -10.51351    0.68589
  -9.61791    0.59533
 -11.09513    1.07348
  -9.46753    0.87713
 -10.53956    0.86150
 -10.48752    1.07142
 -10.35509    0.63483
 -10.93741    0.97298
  -9.72479    0.87887
  -9.40853    0.88826
  -9.58724    0.52926
  -9.78306    0.62956
  -9.89008    0.79374
  -9.26953    0.46895
 -10.38034    0.86924
  -9.78268    0.96768
  -9.73682    1.01640
  -9.84202    0.68460
  -9.56985    0.95834
  -8.34780    0.64667
  -9.64546    0.87477
  -9.77358    0.51357
  -9.01398    0.63512
 -10.29252    0.85575
 -10.33059    0.47927
 -10.42747    1.14716
 -11.02864    1.18368
  -9.69830    0.56298
  -9.14607    0.83212
 -10.47172    0.62416
 -10.08412    0.57017
  -9.22827    0.97631
  -9.17360    0.42644
  -9.53456    0.78209
  -9.76068    0.28698
  -9.46184    0.39299
 -10.64516    0.52769
  -8.83638    0.67742
  -9.28141    0.45535
 -10.11554    0.83114
  -9.69264    0.62760
  -9.96279    1.05079
  -9.95124    1.13505
 -10.17852    1.03888
  -8.66782    0.81290
 -10.51458    0.92110
  -9.78451    0.98711
  -8.96186    0.61574
  -9.12593    0.48865
 -10.23604    1.00628
  -9.53290    0.32141
 -10.60021    0.87732
 -10.56537    0.68818
  -9.18614    0.77554
  -8.40365    0.44931
 -10.14227    0.52014
  -9.68081    0.69470
  -9.62346    0.69314
  -9.13666    0.52043
  -9.47536    0.83960
  -8.93520    0.33355
  -8.76489    1.12417
  -9.23615    0.96080
  -9.79829    0.60585
  -9.92504    0.76979
  -9.85969    0.86196
 -10.34254    1.07162
 -10.03353    0.95640
 -10.54291    1.49054
 -10.33956    1.04094
  -9.76458    0.82399
  -9.42146    0.81796
  -9.28484    1.08961
  -8.91635    0.64144
  -8.28799    0.63644
  -8.09022    0.56485
  -8.98605    0.58250
  -8.59694    0.90240
  -8.44152    0.67525
  -8.45310    0.51724
  -9.34944    0.61314
  -8.56133    1.00106
  -9.50900    0.64015
  -9.11934    1.05877
  -8.98623    0.69206
  -9.98588    0.98253
  -9.60042    0.73996
  -8.88426    0.78033
  -9.90545    1.00506
  -8.80580    0.69516
  -8.65972    0.99102
  -8.91102    0.82258
  -9.29757    0.78633
  -9.33317    0.68701
  -8.89406    0.68010
  -8.98314    0.90403
  -9.18944    1.02484
  -9.08911    0.70173
  -8.55113    0.85195
  -8.62640    0.74595
  -9.32065    1.00745
  -7.93897    0.35066
  -8.85809    0.30011
  -8.71961    0.55797
  -8.72932    0.89788
  -9.61178    0.52921
  -9.60058    0.82598
  -9.72494    0.88863
  -8.92309    0.60064
  -9.30468    0.63913
  -9.46727    0.81459
  -8.78000    0.55167
 -10.20082    0.60868
  -9.56656    0.83199
  -9.08261    0.39822
  -9.73981    0.63655
  -8.73563    0.69293
  -9.60534    0.84291
 -10.43308    0.98706
 -10.48916    1.11791
 -10.90034    0.80512
 -10.61345    1.04074
  -9.89890    0.90173
 -10.19245    0.70576
  -9.86102    0.82454
  -9.43289    0.59789
  -9.93202    0.67710
  -8.60534    0.74379
  -9.96350    0.76794
  -8.96952    0.86205
 -11.13283    0.95283
  -9.28516    0.57869
  -9.63187    0.91249
 -10.09885    1.20202
 -10.20520    0.84814
 -10.06090    0.99319
 -10.21646    1.14826
 -10.91380    1.30168
 -11.96565    1.03323
 -11.54286    1.28371
 -11.29799    0.83516
 -10.29647    0.92414
  -9.61965    0.54855
 -10.32508    0.94327
 -11.43516    1.03472
 -10.08050    0.92559
 -10.31351    0.86392
 -10.92337    1.17995
 -10.56940    0.77876
 -11.49078    0.85908
 -10.56786    0.92732
 -10.18512    0.75579
 -10.47555    0.67573
 -11.13783    0.48496
 -10.26223    0.75180
 -10.15592    0.86462
  -9.87932    0.71771
 -10.37823    0.90059
 -10.07860    0.57142
 -10.65026    0.99716
  -8.89283    0.46908
 -10.07909    0.65297
 -10.42956    0.92624
 -10.35086    0.76931
 -10.31559    0.92469
 -10.30027    0.55840
 -10.31570    1.04465
 -10.39270    0.97526
 -11.24339    0.94493
 -10.74814    1.09163
 -11.13375    1.29497
 -10.26424    0.90317
 -10.51554    1.08143
 -10.10144    0.73240
 -10.20886    0.49299
 -10.14721    0.80203
 -11.12488    0.65322
  -9.83079    1.00164
 -10.91022    1.01522
 -10.96872    0.76686
  -9.95828    0.78822
  -9.47402    0.77437
  -9.74590    0.66185
  -9.61058    0.76454
  -7.98102    0.70540
  -9.44970    0.85357
 -10.24326    0.96187
  -9.14222    0.66730
  -9.83630    1.32238
  -9.61816    1.05586
  -9.14410    0.34985
 -10.14941    0.84218
  -9.47591    0.75447
 -10.20193    0.92120
  -8.64200    1.14434
  -9.80902    1.24429
 -10.55943    1.40744
  -8.29856    0.60706
  -8.97597    0.61107
 -10.88684    1.35328
  -8.62755    0.60161
  -9.56255    0.91270
 -10.17762    0.91330
 -10.26981    1.28560
  -9.86475    0.78709
  -8.75847    0.75778
 -10.03685    0.97869
  -9.29011    0.92422
 -10.12728    1.23148
 -10.03599    0.48210
  -9.99903    0.72862
  -9.31980    1.05845
  -9.27461    1.02305
 -10.31697    1.20240
 -10.71376    1.00490
 -10.78249    0.71980
  -8.68502    0.77349
  -8.14725    0.71438
 -10.71420    1.17699
  -8.99157    0.82743
  -9.99649    0.92567
  -9.48052    0.96012
 -10.28272    0.92151
 -10.23999    0.81104
 -10.01106    1.07145
 -10.31145    1.27721
 -10.28073    0.75805
 -10.07613    0.51612
 -10.03472    0.96499
  -9.58602    0.86290
  -9.46687    0.82846
  -9.25159    1.00836
  -9.67585    0.81317
  -9.77694    0.74529
  -8.11484    0.68854
  -8.47670    0.89615
 -10.27728    1.00356
  -8.79290    0.68748
  -9.55622    0.99405
  -9.83386    0.89421
  -9.63683    0.89072
  -9.82383    1.16982
  -9.17711    0.63658
  -8.92265    0.84954
 -10.21629    0.96852
  -9.70311    1.07273
  -9.78549    0.95187
 -10.02446    1.06524
  -8.86299    0.58098
 -10.21098    0.85925
  -9.10260    0.60387
  -9.09431    0.67546
  -9.23801    1.08062
  -9.63993    0.83868
  -9.31515    0.90033
  -8.73379    0.70657
  -9.72169    0.90640
  -8.73945    0.76425
  -9.06038    1.34816
  -8.45990    1.08149
  -8.54177    0.85744
  -9.21853    0.79852
  -9.27724    1.14511
  -9.68896    1.16688
  -8.57832    0.86451
  -9.27439    0.87475
 -10.14265    0.94913
 -10.17965    1.03798
  -9.87400    1.06520
  -8.89269    0.87596
  -9.99219    0.89606
  -9.52365    0.63333
  -9.64840    1.04918
  -9.97773    0.82117
 -10.43395    0.75393
  -8.75985    0.66439
  -9.21282    0.91514
  -9.79073    1.16681
  -9.29716    0.94133
 -10.40234    0.92416
  -9.76364    0.77338
  -9.60591    0.83802
  -9.86450    0.75990
  -9.69261    0.61073
 -10.19644    1.25350
  -9.21456    0.64223
  -9.29453    0.83572
 -10.28174    1.28674
  -9.63030    0.89093
 -11.39532    1.03494
 -11.18018    0.63536
  -9.49805    1.09570
 -10.46794    1.36299
 -10.91969    1.12558
  -9.91343    1.21478
 -10.32090    1.09822
 -10.58696    0.95199
 -10.91031    0.69670
  -9.74598    1.18460
  -9.55126    0.93457
  -9.02730    0.76320
  -9.94290    0.75880
  -8.77770    0.48278
  -8.91289    0.41165
  -9.58808    0.69723
  -9.21245    0.25658
  -9.39067    0.78769
  -9.11839    0.89960
  -9.86362    1.04819
 -10.41559    0.89059
  -9.59236    0.91282
  -9.38815    0.65994
  -8.13588    0.63681
  -8.96785    0.44474
  -9.36844    0.80614
 -10.27883    0.59693
  -9.24105    0.61075
 -10.29588    0.77726
  -9.15674    0.88955
 -10.79198    0.64263
  -9.54260    0.52357
  -9.28884    0.57424
  -9.02304    0.55146
  -9.40088    0.79412
  -8.82124    0.65294
  -9.58900    0.84561
  -9.86815    0.84365
  -9.59569    0.67290
  -9.35538    0.83888
  -9.37292    1.03697
  -9.65938    0.95944
  -9.68223    0.88086
  -9.53912    1.09017
  -9.50966    0.97047
 -10.17719    1.37728
  -8.91447    1.28603
  -9.42875    1.23110
  -8.84439    1.09907
  -9.52594    0.70924
  -9.84840    1.23016
  -9.31911    1.08203
  -8.23733    1.09909
  -9.04012    1.05931
  -9.63288    1.18550
  -8.77216    1.02338
  -8.79263    1.16062
  -8.89021    1.09512
  -8.41650    0.74148
  -8.88627    1.07151
  -8.87149    0.89602
  -9.59793    0.95247
  -8.43425    1.05126
  -8.60742    1.18245
  -7.26870    0.71845
  -8.57334    0.92705
  -8.65931    1.05115
  -8.87803    0.77208
  -8.43767    1.16236
  -9.63497    1.23057
  -9.77371    1.33631
  -9.56413    1.40058
  -9.35694    1.55793
  -9.40567    1.07092
  -9.09376    1.28898
  -9.09171    1.29115
 -10.08354    1.31186
  -8.73515    1.22690
  -9.52312    1.48057
 -10.43314    1.36292
  -9.83162    1.30698
  -9.08829    0.88870
  -9.70262    1.46645
  -9.67378    1.21518
  -9.64216    1.36167
  -8.92105    1.03504
  -8.92669    1.39567
  -9.07510    1.77885
 -10.18272    1.40803
 -10.82144    1.54811
 -11.36086    1.54424
 -10.85427    1.72366
 -10.06342    1.30348
  -9.21180    1.32992
 -10.40432    1.44439
  -9.18036    1.13907
  -9.89326    1.27892
 -10.36151    1.28255
  -8.40016    0.61179
  -9.37275    1.11599
  -8.92056    1.28003
 -10.06870    1.34097
  -9.95278    1.20292
  -9.88650    1.11276
 -10.85811    1.49452
  -9.80242    1.11107
 -11.13162    1.26113
 -10.63551    1.39070
 -11.08885    1.34299
 -10.62145    1.52565
 -10.79284    1.60564
 -10.06499    1.67991
 -11.27329    1.45362
 -10.11060    1.35955
 -10.06640    1.36903
 -11.23619    1.59115
 -11.37285    1.51052
 -10.47697    1.17949
 -10.40179    1.36483
 -10.76805    1.20713
 -10.53678    1.30286
 -10.09270    0.93615
  -9.16626    0.86682
  -9.42968    0.51898
  -9.13166    0.75796
 -10.29517    1.24492
 -11.12869    1.08504
  -9.91350    1.07181
  -8.83697    0.38865
  -9.82445    0.65752
  -9.21378    0.47759
  -8.26622    0.24650
  -9.09799    0.37044
  -9.51245    0.65160
  -8.95606    0.28215
  -8.94325    0.45928
  -9.21647    0.40360
  -8.92880    0.51446
  -9.03716    0.45557
  -9.33275    0.84774
  -9.41119    0.99780
  -8.27198    1.02367
  -9.13909    0.99725
  -7.83049    0.73211
  -9.32064    1.12162
  -9.28736    0.97590
 -10.39127    0.89590
  -8.48987    0.57946
  -8.50675    0.62666
  -8.51361    0.22391
  -7.94647    0.81467
  -9.44056    0.89251
  -9.15161    1.05836
  -8.42450    0.59062
  -9.76458    0.90686
  -9.01705    0.87053
  -8.84599    0.68680
  -9.53977    0.70034
  -9.65293    1.19185
  -9.40516    0.84127
  -9.44900    0.84150
  -9.39127    0.73626
  -9.65078    0.76563
  -9.70506    0.86911
  -9.67021    0.95653
  -9.32703    0.57114
  -9.99977    0.89671
  -9.94260    0.76486
  -9.91430    0.89471
  -9.52812    0.78317
 -10.08052    1.00784
 -10.43361    0.96657
  -8.71693    0.82646
  -9.33153    1.26312
 -10.50617    1.03960
 -10.29825    1.11338
  -9.74072    0.69496
 -10.48229    1.01565
  -9.93263    1.06594
 -10.51620    1.17070
  -9.70438    1.16139
  -9.78445    0.83463
 -10.19625    1.04020
 -10.81960    1.20681
 -10.44555    1.08604
 -10.84637    1.27760
 -10.87065    1.38571
 -10.00191    1.09774
 -11.50866    1.33927
 -10.61815    1.13118
 -10.17121    1.35443
 -10.65069    1.17982
 -10.69974    1.04548
 -10.56720    1.04062
 -10.62111    1.20136
 -10.92387    0.94512
  -8.98081    0.83802
 -10.12746    1.02277
  -9.25551    1.00628
  -9.53747    1.07033
  -9.72456    1.27025
 -10.44733    1.49502
 -10.44792    1.39274
 -10.22349    0.88527
 -10.64473    1.06564
 -10.56588    1.14688
 -10.62195    1.05050
 -10.22340    1.31978
 -10.95645    1.27373
 -10.92708    0.95855
 -10.67917    0.76091
  -9.92654    1.09257
  -8.55730    0.79898
  -9.10011    1.07685
  -9.00599    1.01129
  -8.81728    1.19408
  -8.26870    0.91427
  -9.89354    1.13527
  -9.50494    0.99838
 -10.54816    0.98766
  -8.84775    0.67111
  -9.69331    0.93507
  -7.24893    0.61054
  -7.92453    0.64739
  -7.82105    0.15927
  -7.83037    0.12278
  -8.06938    0.63621
  -7.46241    0.54527
  -7.98666    0.39769
  -8.12439    0.34558
  -7.63836    0.28185
  -7.60358    0.26559
  -7.95264    0.58626
  -7.39592    0.31291
  -7.47439    0.39544
  -7.58834    0.10889
  -7.60905    0.46797
  -7.87978    0.38223
  -8.16359    1.23992
  -8.83536    1.00548
  -8.84542    1.17204
  -7.48152    0.96827
  -7.69117    1.18447
  -9.19467    1.31201
  -7.58914    1.14234
  -8.55570    1.33738
  -9.02640    1.42487
  -8.97918    1.21728
  -8.70482    1.35189
  -8.15462    1.23248
  -8.78143    1.10431
  -8.87705    1.43463
  -8.25072    0.94672
  -7.98995    1.00022
  -9.32707    1.22407
  -8.36741    1.37416
  -9.61013    1.47668
  -8.99913    1.18229
  -9.40195    1.66649
  -8.43324    1.12044
  -8.04907    1.10276
  -8.91510    1.24582
  -8.83085    1.44582
  -9.36344    1.38790
  -8.80751    1.14952
  -9.13610    0.91471
  -9.52761    1.20095
  -9.30845    1.23804
  -9.90689    1.19001
  -8.68742    1.37313
  -8.99675    1.00350
  -8.76175    0.93575
  -8.54333    0.50059
  -7.95998    0.87633
  -7.74286    0.67663
  -7.81860    0.82787
  -9.35345    1.10265
  -8.84593    0.77627
  -8.02073    0.57802
  -9.46003    0.83127
  -9.75458    1.07033
  -8.85676    0.85259
  -9.38452    0.66497
  -8.94648    0.73837
  -9.15974    1.07498
  -9.42157    1.12805
  -9.10581    1.03241
  -9.75743    1.41299
  -9.78886    1.71963
  -9.41555    1.68333
  -9.08173    1.35733
 -10.30993    1.52053
  -9.23998    1.29161
  -9.97671    1.44225
 -10.02587    1.56811
 -10.22002    1.67182
 -10.97356    1.59744
 -10.51608    1.74687
 -10.59513    1.47157
 -11.39775    1.68831
  -9.93856    1.43031
 -10.09730    1.37945
 -10.96868    1.67085
  -9.95406    1.51247
  -9.79566    1.28557
  -8.93951    1.41254
  -9.86696    1.26660
  -9.07866    1.50887
  -9.03120    1.62983
  -9.63355    1.38735
 -10.16561    1.18563
  -9.23635    1.27846
  -9.54700    1.24706
  -9.45371    1.13890
  -9.09809    0.86781
  -9.15528    0.87913
  -8.84789    0.51713
 -10.43757    0.89623
  -9.57369    1.01698
  -9.54196    1.06669
  -9.14473    1.27929
 -10.15889    1.27614
  -9.00881    0.83265
  -9.88395    1.16991
 -10.38341    1.08503
  -9.13248    0.99289
 -10.05766    1.04346
  -8.49465    0.65037
  -9.23286    0.69331
  -9.55077    0.89197
  -9.36177    0.73624
  -9.58472    0.98059
  -9.32703    1.01516
  -8.99937    0.74630
  -9.60399    1.12011
 -10.32884    1.06068
  -9.36122    0.68105
  -9.47373    0.82974
  -8.07250    0.90176
  -9.21662    0.72654
  -8.64893    0.74319
  -9.46732    1.06250
  -9.47545    0.93108
 -10.00855    1.11248
  -9.11659    0.90343
  -9.09357    0.67086
  -9.39281    1.01808
  -9.15760    0.73573
  -9.21278    1.07153
  -8.59384    1.00627
  -9.71389    1.15988
  -8.80112    0.97823
  -9.29869    1.19415
  -9.07536    1.23607
  -9.08451    1.27439
  -8.88943    1.41729
  -9.34711    0.91085
  -9.30371    1.29066
  -8.66043    0.98835
  -9.26154    1.47583
  -9.91926    1.24981
  -9.64058    0.80956
  -9.52204    1.24754
  -9.51342    1.15785
  -9.52609    0.87790
  -9.32594    0.84072
  -9.94826    0.67917
  -8.28702    0.53099
  -9.11282    1.17012
  -8.61191    0.98555
  -8.15283    0.84345
  -8.92939    0.85468
  -8.13337    0.80462
  -8.86363    0.80386
  -8.90983    1.16285
  -9.26164    0.96015
  -8.74109    1.01675
  -9.07385    1.21682
  -8.20830    0.93447
  -8.42661    1.02541
  -8.79643    1.13532
  -8.28965    0.77960
  -8.71081    1.46480
  -8.29695    1.13770
  -8.55827    1.18689
  -8.35479    0.87219
  -9.20324    1.16081
  -8.66793    1.07365
  -8.70540    1.19737
  -8.60372    1.16555
  -8.94511    1.10942
  -9.20504    0.82201
  -8.67069    1.19002
  -8.58237    1.38276
  -9.42893    0.97260
  -8.86452    1.26350
  -9.67938    1.14198
  -9.31495    0.85903
  -9.95448    1.49753
  -9.78587    1.51256
 -10.53219    1.65382
  -9.28890    1.33557
  -9.54584    1.43477
 -10.45513    1.20823
  -9.69401    1.49291
 -10.51974    1.35207
  -9.52706    1.16346
 -10.81154    1.23626
 -11.02176    1.46839
 -10.28813    1.48815
 -10.78868    1.44422
 -11.00357    1.21974
 -10.98227    0.98892
 -10.18122    1.36886
  -9.58403    1.37070
 -10.78342    1.39551
 -10.01198    0.96138
 -10.60804    1.35767
 -10.64318    1.24979
 -10.15540    1.13345
 -10.08110    1.32259
  -9.04119    0.62973
  -8.98623    1.23006
  -9.41474    1.21605
 -10.00669    0.96810
  -9.92084    1.24856
  -9.75767    1.44631
 -10.13729    1.13885
  -8.86485    1.12366
  -8.86107    1.13317
  -8.26921    0.99388
  -9.61320    1.17673
 -10.37532    1.01872
  -9.17875    1.23723
  -8.48759    1.36821
  -7.93105    1.14453
  -7.92557    1.05765
  -7.68151    1.16366
  -8.18993    0.89738
  -8.39342    1.30616
  -7.30460    1.03388
  -8.38796    0.55797
  -8.80404    0.84536
  -8.92683    0.83712
  -8.55352    0.99918
  -9.34976    0.95533
  -7.82949    0.53977
  -9.69812    1.29300
  -8.69254    1.10110
  -9.08330    1.13077
  -8.10796    0.88392
  -8.79840    1.02608
  -8.63561    0.91211
  -9.05953    1.01020
  -8.57407    1.01279
  -8.46643    1.35448
  -7.90821    0.96211
  -8.69222    0.80163
  -9.40438    0.95538
  -9.29989    0.95901
 -10.13704    1.02585
 -10.08169    1.07607
  -9.19773    0.98086
  -9.42864    0.90425
 -10.11916    1.11119
  -9.86713    0.93895
 -10.04797    1.18690
  -9.28306    0.85799
  -9.04522    0.81667
  -9.06160    0.79319
  -9.23994    0.58790
  -9.22309    0.83301
  -9.53121    1.18294
  -8.53168    1.18850
 -10.02590    1.04115
  -8.03006    0.80193
  -8.22604    0.16302
  -8.98845    0.99413
  -8.57550    1.02103
  -9.14223    1.35747
  -9.62420    1.06612
 -10.81705    1.51819
 -10.49206    1.19517
  -9.83030    1.24162
  -9.87916    1.28293
  -9.22390    1.08996
  -8.98297    1.38440
  -8.94931    1.38704
  -8.17726    0.92726
  -7.93609    1.06926
  -9.46285    0.85348
  -9.05654    1.16535
  -9.62675    0.92971
  -8.83395    0.61169
  -9.77024    0.78886
  -9.15483    0.92937
  -8.98438    1.04041
  -9.62645    1.06303
 -10.20836    1.15281
  -9.37433    0.44713
  -8.37237    0.68034
  -9.30632    0.83450
  -9.46050    0.72218
  -9.22488    0.37101
  -9.24069    1.09843
  -8.41798    0.79602
  -9.04179    0.82433
  -9.49876    1.08469
  -9.50958    0.86435
  -8.81233    0.85878
  -8.73807    1.11203
  -9.52081    1.03381
  -8.04427    0.51634
  -9.89355    1.12386
  -8.52362    0.78452
  -9.79948    1.25374
  -9.80968    1.14365
  -8.40840    0.68392
  -9.18087    0.87868
  -9.65731    1.02309
  -9.19840    0.72203
  -9.56056    0.67973
  -9.64126    0.62955
  -9.79941    0.90708
 -10.23199    0.89527
  -8.97628    0.65321
  -9.48719    0.60866
  -8.95810    0.60239
  -9.22369    0.36359
  -9.40777    0.69368
  -9.50632    0.51631
  -9.25263    0.96653
 -10.28791    1.16533
  -9.77230    1.04522
  -9.58556    0.80215
  -8.49841    0.86752
  -9.85032    1.15534
  -9.66245    1.11071
  -9.96849    1.00421
 -10.16362    0.96533
  -8.65010    1.23528
  -9.74292    1.43509
 -10.16514    1.11038
  -9.85969    1.38955
 -10.50270    1.06858
  -9.90292    0.99095
 -10.82466    1.26261
 -10.65270    1.05645
 -10.96207    1.19637
 -10.83862    1.21581
 -10.38714    1.25496
 -10.32957    1.22582
  -9.55796    1.14009
 -11.04819    1.50407
 -10.23917    1.10698
  -9.94741    1.00082
  -9.95807    1.04025
 -10.72150    1.18334
 -10.70972    1.30201
 -10.77650    0.69110
  -9.93096    1.12946
  -9.46869    0.84873
  -8.97532    0.78960
 -10.67303    1.10591
 -10.81719    1.42033
  -9.23848    0.87647
  -8.80014    0.93135
  -9.17105    1.21154
  -9.77385    0.91273
 -10.40086    1.33808
  -9.55172    1.11111
  -9.02031    0.91567
 -10.02185    1.31474
 -11.11331    1.25594
 -10.68315    1.37354
 -10.63076    1.20908
 -10.29723    1.08865
  -9.72972    1.04955
  -9.66462    1.33382
 -10.15576    1.61655
  -9.86944    1.47978
 -10.42849    1.31524
 -10.20039    1.32522
  -9.89341    0.93196
 -10.17342    1.07347
 -10.78035    1.19388
  -9.60764    1.10617
 -10.48641    1.15185
 -11.16314    1.36757
 -10.67713    1.22584
 -10.55120    1.16321
  -9.44132    1.20108
  -9.57302    1.21722
  -9.32055    1.18306
  -8.84211    1.11415
  -8.93219    1.14808
  -8.77269    1.12347
  -9.53353    1.04770
  -8.81319    0.66521
  -8.13023    1.05330
  -9.13138    1.15610
 -10.43541    1.26949
 -10.00950    0.94877
  -9.58110    1.29844
 -10.92280    1.08637
 -11.82136    1.14800
 -11.79958    1.44087
 -11.54189    1.55877
 -10.61798    1.31668
 -10.92858    1.09669
 -10.55655    1.33154
  -9.73038    1.28093
 -10.00794    0.79091
 -11.08286    1.37332
 -10.77886    1.40862
 -12.19027    1.82466
 -11.32989    1.70298
 -10.60350    1.35677
 -10.28189    1.59280
 -10.64579    1.64457
 -10.60485    1.57488
 -10.27459    1.02423
  -9.89670    0.82749
 -10.05094    1.09958
 -10.94491    1.05954
 -12.05828    1.61220
 -10.91294    1.28734
 -10.74084    1.10764
 -11.55835    1.09923
 -10.11563    1.11832
 -10.48820    1.08348
  -9.43204    1.20041
 -10.53692    0.84613
 -11.08141    1.40373
 -10.94549    1.16865
 -10.68873    0.95015
  -9.84026    0.93316
 -11.14447    0.93944
 -11.10987    0.93171
 -11.52777    1.42223
 -10.65051    1.05650
  -9.70309    0.90663
 -11.80822    1.41296
 -11.77787    1.20043
 -10.98591    0.97477
 -10.49623    1.32924
  -9.69370    0.77371
  -9.34966    1.12481
 -10.71878    1.34178
  -9.84922    1.11727
 -10.62810    0.84714
  -9.72237    0.63614
  -9.34785    0.89465
  -9.81586    1.17218
  -9.99957    1.06091
  -9.65939    0.90542
  -9.57670    1.02847
 -11.78588    1.15941
 -10.20182    1.19314
 -10.35586    1.04637
 -11.00762    1.21303
 -11.25401    1.18055
 -10.09895    0.87292
 -10.49185    1.01376
  -9.78369    0.73201
 -10.75301    1.08089
 -11.75923    0.91499
 -10.68981    0.82307
  -9.61986    0.67073
 -10.51929    1.16023
  -9.29255    0.68162
  -9.86716    0.92496
  -9.97191    0.85456
  -9.49410    0.88383
  -9.71551    0.98520
  -9.46722    0.70273
 -10.01775    0.79491
  -9.91700    0.99463
  -9.29162    0.15239
 -10.78641    1.04866
  -9.59029    0.52177
  -9.65632    0.75293
 -10.23662    1.21154
 -10.14775    0.78286
 -10.84069    1.01731
 -10.79904    0.73004
 -10.17132    0.76856
  -9.62761    0.70989
  -9.54580    0.62701
  -9.16517    0.46253
  -9.59033    0.39664
  -9.30495    0.76134
  -9.07071    0.41521
  -9.85704    0.52795
  -9.69043    0.47299
 -10.14955    0.90674
 -10.63628    1.10300
  -9.34601    0.36461
 -10.86248    0.87320
 -10.29491    0.97478
  -9.93981    0.36676
  -9.48612    0.55179
 -10.93547    0.87026
 -11.88493    0.99313
 -12.56925    1.01328
 -10.81738    0.85927
  -9.62835    0.78841
  -9.75780    0.88428
  -9.96844    0.52482
 -10.51250    1.01122
  -9.74847    0.59056
 -10.51346    0.62535
 -10.20335    0.33463
  -9.91615    0.35933
  -9.42667    0.70418
  -9.25449    0.29762
 -10.05049    0.76541
  -9.38778    0.25976
  -9.69331    0.45855
 -10.72565    0.63857
  -9.45035    0.75821
  -9.56015    0.67954
  -9.69605    0.83779
  -9.77862    0.82087
 -10.98216    1.02893
  -9.88191    0.54035
 -10.87389    1.11829
 -11.90799    1.18577
 -10.58413    0.87387
 -10.06560    0.91054
  -9.90182    0.78509
  -9.63629    1.00582
  -9.75614    0.90436
 -10.56935    0.77888
 -10.41669    0.42666
 -10.93851    0.40190
 -10.40718    0.59773
 -10.82838    0.43886
 -12.05792    0.95728
 -10.40193    0.59903
 -10.73334    0.89395
 -10.41977    0.80974
 -10.40364    0.93491
  -9.75575    0.50598
 -10.69601    0.30188
  -9.57069    0.66816
  -9.17597    0.76542
  -8.61777    0.30121
  -9.62900    0.40989
  -9.06082    0.26836
  -9.17926   -0.06647
  -9.95640    0.22884
 -10.10589    0.39854
 -10.31394    0.42395
 -11.14428    0.78261
 -10.28345    0.56527
  -9.84374    0.62844
 -10.31079    0.36977
 -11.14454    0.59689
 -10.54414    0.33630
 -10.74193    0.44904
 -10.76282    0.23394
  -9.59361    0.38035
  -9.64719    0.31346
  -9.03075    0.53661
 -10.55434    0.33630
 -10.08424    0.22318
 -11.08293    0.28823
 -10.07014    0.57900
 -10.03988    0.56464
  -9.82078    0.52379
  -8.45381    0.56554
  -9.54298    0.53186
 -10.68803    0.48092
  -9.71153    0.45115
  -9.80580    0.45740
 -10.19921    0.42086
  -9.62308    0.41977
 -10.53743    0.47190
  -9.45016    0.18779
 -10.56859    0.45572
 -11.09859    0.84986
  -9.97134    0.39864
 -11.31504    0.73865
 -11.65409    0.68934
 -10.23408    0.87166
 -10.02291    0.69975
  -9.38209    0.34455
  -9.72127    0.63536
  -9.50185    0.37564
  -7.97152   -0.02375
  -8.95885    0.26091
  -9.14676    0.38585
  -9.91765    0.24718
  -9.06080    0.22953
 -10.15062    0.20772
 -10.09773    0.96961
  -9.93264    0.84500
  -9.69886    0.65629
  -9.51433    0.89237
 -10.73132    0.32979
  -9.69992    0.69795
  -8.97914    0.36335
  -9.41327    0.83759
  -9.32669    0.38530
  -8.47943    0.81993
  -9.72678    0.81627
  -8.54316    0.72671
  -9.71264    0.66969
 -10.27741    0.74427
  -9.36062    1.04196
  -8.89163    0.68873
  -9.49908    0.40762
  -7.62638    0.44640
  -7.74447    0.12811
  -8.16392    0.49211
  -9.06509    0.35631
  -8.57355    0.40195
  -8.23323    0.31978
  -8.89731    0.73342
  -8.30974    0.63450
  -8.80122    0.62281
  -8.17030    0.79254
  -7.83676    0.62086
  -9.24841    0.86180
  -7.91909    0.53885
  -8.23511    0.84495
  -6.82517    0.57911
  -7.56853    0.29631
  -8.28551    0.59693
  -7.93304    0.55031
  -7.43560    0.18446
  -8.59299    0.68544
  -8.58697    0.46398
  -8.14844    0.60989
  -8.44506    0.30309
  -7.56820    0.15373
  -8.03678    0.11897
  -9.32209    0.59879
  -9.22514    0.54834
  -9.91750    0.69273
  -9.32636    0.88096
  -9.24129    0.44069
  -7.63286    0.69259
  -7.76486    0.45611
  -6.95674    0.38823
  -8.13315    0.55424
  -8.50306    0.61139
  -9.03046    0.80403
  -9.81318    0.85208
  -9.18555    0.33902
  -8.63190    0.57345
  -9.69316    0.64214
  -9.59638    0.98251
  -8.90722    0.75542
  -9.37337    0.75874
  -9.76571    0.69472
  -9.71436    0.84039
 -10.04139    0.58684
  -9.14832    0.44529
  -9.72270    0.59770
  -9.49016    0.57556
  -8.59830    0.81641
  -9.68753    1.03200
  -9.51537    0.81663
  -9.97719    0.86008
 -10.62948    0.95244
 -11.89937    1.39555
 -11.03903    1.00495
 -12.30788    1.40411
 -10.85629    1.14884
 -11.28016    1.60959
 -10.45889    1.30526
 -10.08545    1.52283
 -11.19274    1.14279
 -11.41497    1.41238
 -11.26326    1.01155
 -10.15667    1.03541
  -9.88529    0.86344
 -10.73019    0.99164
  -9.48112    0.59931
  -9.86206    0.84674
  -9.84967    0.88530
 -10.19370    0.96971
 -10.38012    0.86341
 -10.81811    1.25528
 -11.07242    0.68485
 -11.23188    0.64074
 -10.91185    1.07591
 -10.76506    0.98199
 -10.22219    0.90227
 -10.90917    0.71847
  -9.68774    0.76043
  -9.86760    0.92633
  -9.06637    0.85662
  -9.30218    0.65550
  -9.76995    0.80607
  -9.08768    0.63528
  -8.99840    0.78628
  -9.00239    0.71628
  -9.33311    1.06936
 -10.64654    1.31939
 -10.72299    1.05634
  -9.24368    1.13012
 -11.27129    1.36747
 -11.00094    1.14411
 -10.60875    0.95961
  -9.82367    0.93831
 -10.14483    0.62558
 -11.09606    0.87132
  -9.69879    1.17539
 -10.14476    0.63930
 -10.96497    1.24704
  -9.37295    0.62425
  -9.69462    0.73518
 -10.65954    0.93242
 -10.91614    0.81231
  -9.62307    0.50976
  -9.31275    0.78097
  -8.93412    0.38375
  -7.89377    0.62610
  -7.93020    0.81519
  -8.79738    0.58515
  -8.87197    0.46961
  -8.35532    0.52787
  -8.09855    0.19077
  -8.41428    0.65267
  -8.45897    0.29105
  -7.98359    0.36890
  -8.51610    0.37349
  -8.70954    0.44966
  -8.02997    0.49567
  -7.64749    0.07657
  -7.97761    0.04599
  -8.23569   -0.00815
  -8.91603   -0.15932
  -8.31089    0.29545
  -8.81626    0.03484
  -7.69938    0.18160
  -7.74858    0.28925
  -8.07030    0.31988
  -8.18351   -0.04714
  -7.87346    0.06497
  -9.04522    0.50235
  -8.14303    0.02220
  -7.68850    0.50561
  -8.13826    0.46096
  -7.48694    0.13652
  -6.57874    0.00127
  -7.41809    0.36027
  -7.66824    0.41176
  -6.69773    0.37795
  -7.64206    0.31308
  -6.40236    0.01957
  -7.61450    0.28362
  -6.97924    0.03059
  -7.51650   -0.03778
  -6.76584    0.01497
  -7.26242    0.10362
  -7.17118    0.18929
  -7.93698    0.18059
  -8.62561    0.41804
  -7.47605    0.38824
  -7.37714    0.10731
  -8.29439    0.35727
  -8.91383    0.41639
  -8.34484    0.20925
  -7.44284    0.67736
  -7.93463    0.54100
  -7.25194    0.33289
  -6.97838    0.22081
  -7.71716    0.41889
  -7.99878    0.30579
  -6.76950    0.27854
  -8.49766    0.45551
  -8.35976    0.36690
  -8.43578    0.25827
  -7.48435    0.34341
  -8.42687    0.01282
  -6.70550    0.16767
  -7.03526    0.03677
  -7.27774    0.44519
  -7.99422    0.37869
  -6.95769    0.24015
  -7.40199    0.39804
  -7.00593    0.28255
  -7.69577    0.20136
  -6.67081   -0.12281
  -7.76700    0.26174
  -6.83492    0.15394
  -9.02246    0.87625
  -6.64226    0.16888
  -7.44436    0.01624
  -6.30378   -0.02789
  -7.36857    0.22956
  -7.78708    0.05084
  -7.27203    0.07641
  -7.64178    0.07006
  -8.45416    0.14708
  -9.00333    0.50723
  -8.73613   -0.01340
  -7.97661    0.28085
  -7.83622    0.12841
  -8.80306    0.40563
  -7.98347    0.03067
  -7.76746   -0.14520
  -7.96341   -0.09205
  -9.41307    0.24406
  -8.38696    0.18375
  -7.51336   -0.02806
  -7.91504   -0.22271
  -8.79427    0.10149
  -7.83298    0.26753
  -8.03069   -0.03695
  -8.05327   -0.06141
  -7.99712    0.23342
  -7.98233    0.16138
  -8.65464    0.17946
  -8.13109    0.42744
  -7.95525    0.09078
  -8.60380    0.45928
  -9.08249    0.53367
  -9.23991    0.36187
  -8.63162    0.33178
  -8.90687    0.59311
  -9.45517    0.31859
 -10.08089    0.63308
  -9.50524    0.54852
  -9.72790    0.68753
  -9.52871    0.17792
  -9.47765    0.59915
  -9.66104    0.50156
  -9.28088    0.46207
  -9.26797    0.66401
  -9.15509    0.55475
  -9.24707    0.67393
  -9.66543    0.59940
 -10.31146    0.52514
  -9.58613    0.40986
  -9.09148    0.46895
  -9.67308    0.34400
  -9.89650    0.79468
  -9.79977    0.23273
  -9.06846    0.12820
  -9.65876    0.24466
  -8.98065    0.25129
  -9.59073    0.24476
  -9.57484    0.44576
  -9.41904    0.51580
  -9.75249    0.62472
 -10.06015    0.86024
 -10.66665    0.67885
 -10.97856    0.59757
 -10.39944    0.98768
 -11.74600    1.09121
 -11.71079    1.20872
 -11.98992    0.87337
 -11.17194    0.91968
 -12.57185    0.87507
 -11.91284    0.96461
 -12.49141    1.32282
 -10.90249    1.16031
 -11.47628    1.18222
 -11.53974    0.76803
 -12.13741    0.77113
 -11.04022    0.83755
 -11.57161    0.85010
 -10.93315    1.15024
  -9.88373    0.93635
 -10.15529    0.82822
  -8.90985    0.65706
  -9.41199    0.34433
  -8.39476    0.13973
  -8.96977    0.40376
  -9.43130    0.25915
  -9.64571    0.52638
  -9.63765    0.08066
  -9.73296    0.43907
  -9.54124    0.20672
 -10.33397    0.53356
 -10.36511    0.31878
 -10.28954    0.24859
  -9.78276    0.42951
  -9.76686    0.52336
 -10.44222    0.58200
  -9.36853   -0.12365
  -9.92362    0.18692
  -9.59934    0.03671
  -9.91876    0.62284
  -9.11075    0.19039
 -10.11889    0.66014
  -8.26092    0.11106
  -8.68584    0.41547
  -8.19358    0.10515
  -8.30167    0.10883
  -8.90246    0.38126
  -8.81434    0.16774
  -8.84330    0.41526
  -9.35170    0.32711
  -8.48538    0.47736
  -8.78416    0.38607
  -9.49868    0.26041
  -9.51500    0.32605
 -10.26596    0.54629
  -9.62644    0.82357
  -9.68745    0.61627
 -10.67119    0.23785
 -10.85752    0.51258
  -9.89467    0.63644
 -10.06299    0.75239
  -9.63831    0.55561
  -8.63651    0.39748
  -9.66460    0.49209
 -10.38271    0.74080
 -10.56338    0.81296
 -10.02258    0.55104
  -9.19236    0.71598
 -10.34226    0.73509
  -9.32897    0.64645
 -10.06046    0.56252
 -10.37165    0.54082
 -11.52730    0.99399
  -9.93114    0.64505
 -10.34301    0.72882
 -10.60034    0.71425
 -10.53029    0.82447
  -9.98875    0.58675
 -10.79423    0.62324
  -8.78199    0.35733
 -10.65608    0.94504
 -10.54305    1.03637
  -8.97051    0.42039
 -10.59910    0.51676
 -10.14131    0.90596
 -11.27816    0.89831
 -10.90452    0.62848
  -9.85374    0.38653
 -10.42181    0.53180
 -10.86695    0.33225
 -10.23033    0.67903
 -10.62545    0.87033
 -10.39636    0.70995
 -11.00040    1.09065
 -10.94334    1.13225
 -10.56531    0.97119
 -11.99446    0.88675
 -11.54821    0.62675
 -11.80626    0.93572
 -10.29459    0.86117
 -11.73982    1.06804
 -11.16647    1.07667
 -11.83852    0.97607
 -12.19850    0.93496
 -11.98082    1.18735
 -11.77646    0.82085
  -9.59165    0.62570
 -11.47589    0.61705
 -11.42583    0.94767
 -11.11744    0.92174
 -12.02801    1.18891
 -11.94277    1.17361
 -10.96779    1.13617
 -10.75108    0.59931
 -10.37377    1.03563
 -10.62259    0.91242
 -11.13544    0.85035
  -9.27118    0.53900
  -9.95137    0.65810
 -11.59566    0.78132
 -11.79566    1.09992
 -11.09610    0.81522
 -10.90462    1.06757
 -10.71685    0.89065
 -10.42199    0.87538
 -10.10381    1.02105
 -10.13497    0.68220
 -10.32626    0.97075
 -10.65448    0.88822
 -10.12493    0.49512
  -9.27166    0.88201
  -9.21193    0.86989
 -10.07798    0.50913
  -9.85559    0.71369
  -9.94415    0.84430
 -10.80828    0.74415
 -11.82937    1.06797
 -10.39366    1.29673
 -12.09025    1.21499
 -10.88112    0.88286
 -11.53845    0.63501
 -11.23330    0.98144
 -10.72370    1.01679
 -12.02643    0.87958
 -11.81687    1.29077
 -11.92357    1.14482
 -12.07241    1.17073
 -10.80332    0.36208
 -10.27144    0.63736
 -11.24499    0.89297
 -11.84266    0.77692
 -11.47897    0.96546
 -10.17990    0.77742
 -11.34273    1.02536
 -11.34646    1.12062
 -10.68373    0.72239
 -11.85860    1.21879
 -11.83380    1.02871
 -11.15941    1.13818
 -11.82047    0.87108
 -11.26797    1.21538
 -11.51248    1.10423
 -13.14796    1.39376
 -11.73857    1.11544
 -12.70639    1.59656
 -11.73980    1.09665
 -12.26231    1.16814
 -11.88494    1.11553
 -11.73870    0.97709
 -11.40465    0.97061
 -11.42546    1.01991
 -11.97352    1.01864
 -12.18088    1.15559
 -11.76365    1.46410
 -12.40563    1.46974
 -12.71179    1.10271
 -11.10814    1.15340
 -11.49191    1.15716
 -11.20891    0.97803
 -11.14013    1.35642
 -10.60114    1.20247
 -10.42584    1.13034
 -11.14925    0.98923
 -11.39594    0.96183
 -10.04607    0.85859
 -10.93602    1.18035
 -10.34589    0.87957
 -10.65458    0.63035
 -13.44043    1.70462
 -11.85001    1.06312
 -12.16435    0.82796
 -12.01016    1.13077
 -11.65906    1.39073
 -11.72011    0.70553
 -10.86508    0.91476
 -10.56978    0.95976
 -11.22873    1.14781
 -12.15216    1.13697
 -11.84108    1.47625
 -11.14551    0.54766
 -11.56136    0.93005
 -11.88178    0.69500
 -11.29187    0.98555
 -12.62870    1.18632
 -12.03867    1.27847
 -11.68630    1.55154
 -11.40077    1.10002
 -11.31844    1.19211
 -12.89492    1.42326
 -12.18277    1.19860
 -13.85664    1.64464
 -12.71453    1.45751
 -13.14940    1.36842
 -13.04296    1.42170
 -13.29238    1.19483
 -12.00342    1.64558
 -12.54782    1.48150
 -11.94280    1.45457
 -11.31407    1.37148
 -11.67889    1.07704
 -11.41304    1.05840
 -12.06071    1.29134
 -12.43845    1.35669
 -11.99555    1.60170
 -12.62986    1.19870
 -13.47313    1.86050
 -12.25226    1.30729
 -11.88176    1.09719
 -10.70436    0.88718
 -11.75570    1.08456
 -11.85177    1.29695
 -11.93833    0.87805
 -13.11274    1.35778
 -13.03759    1.20626
 -12.26633    1.18110
 -11.56504    1.13772
 -11.73554    1.06159
 -11.87816    1.36420
 -10.94625    0.62590
 -10.76983    0.84250
 -10.20208    0.76034
 -10.19353    0.92126
 -11.86691    1.15845
 -11.03366    0.50098
 -10.27047    0.64785
  -9.90319    0.55614
 -10.16776    0.68138
 -10.54837    0.72330
  -8.85318    0.50766
  -9.78084    0.76935
  -9.21140    0.76926
 -10.38192    1.14124
  -9.90432    0.93773
 -11.10633    1.09007
 -10.31458    1.14520
 -11.73230    1.12597
 -12.32137    1.33608
 -12.48101    1.26250
 -11.16247    0.76056
 -11.76759    0.76309
 -10.62254    1.05753
 -10.36668    0.60117
 -10.96366    0.62472
 -12.16731    1.21943
 -11.55102    1.03119
 -11.83906    1.03269
 -12.48569    1.23274
 -12.38586    1.04750
 -12.18424    1.08387
 -11.50269    0.61901
 -11.79977    1.00167
 -12.02416    0.97797
 -12.16436    0.83185
 -12.10234    1.05017
 -11.53843    0.41639
 -11.06316    0.84116
 -10.82392    1.08873
  -9.13475    0.17869
  -9.66387    0.54306
  -8.97809    0.54347
  -9.11783    0.55120
  -9.34032    0.74216
  -9.57185    0.65870
  -8.35273    0.84829
  -9.47291    0.99820
 -10.58849    1.04264
 -10.04215    0.78705
 -10.04769    0.79701
 -10.19497    0.95692
 -10.94015    0.83561
 -10.24636    0.45904
  -9.43748    0.50615
  -9.04192    0.20283
 -10.39990    0.71499
 -10.02334    0.43492
  -9.41669    1.02057
 -10.27637    0.58220
  -9.13193    0.54571
 -10.13524    0.96175
 -10.92100    0.72872
 -10.52403    0.74396
  -9.56949    0.64828
  -9.63282    0.61408
  -9.35864    0.56989
 -11.49411    1.04279
 -10.01812    0.67834
  -9.26964    0.54602
 -10.13115    0.54977
  -9.64921    0.35445
 -10.40536    0.64408
 -10.53084    0.99659
  -9.98295    0.97526
  -9.71767    0.78619
  -9.36222    0.84628
  -9.95524    0.70323
  -9.92168    0.75825
 -10.10895    0.87223
 -10.36222    1.07896
  -9.68196    0.59408
  -9.21651    0.59252
 -11.14193    0.88691
 -10.55763    0.95447
 -12.07684    1.14463
 -10.17940    1.12105
  -9.74268    1.16832
  -9.36921    0.39938
 -11.47336    1.25499
 -11.90968    1.35964
 -11.21789    1.59011
 -11.27072    1.13927
 -12.01322    1.20524
 -10.89050    1.00840
  -9.94059    0.87267
  -9.53059    0.83621
 -10.03269    0.80514
 -10.47764    0.79006
 -12.33086    0.99688
 -11.57325    1.30626
 -10.52870    0.80747
 -10.94655    1.06855
 -10.85844    0.62932
 -10.74871    0.64818
 -11.58370    0.73815
 -10.81043    1.31150
 -11.76124    0.90147
 -10.41324    0.81423
  -9.76827    0.88977
 -10.31203    0.81546
 -10.46432    0.58744
 -10.49605    0.61343
 -10.37217    0.82020
 -10.22952    0.92577
 -10.41792    0.80546
 -10.15851    0.88559
 -10.07895    0.81230
  -9.84680    0.46856
 -10.32750    0.77826
  -9.77594    0.54401
 -10.15588    0.74181
  -9.69439    0.77439
 -10.60771    1.11385
  -9.51271    0.65700
 -10.38672    0.49114
  -9.33574    0.82332
 -10.18406    0.72649
 -10.47581    0.81706
 -10.20306    1.07852
 -10.17470    0.69530
  -8.56355    0.82166
  -9.37127    0.75704
 -10.06380    0.94818
  -8.88937    0.86665
  -7.78637    0.68007
  -9.38490    0.55601
  -7.88487    0.34717
  -9.49931    0.44570
  -9.51855    0.97483
  -9.44332    0.69383
  -9.06907    0.68602
  -9.16537    0.77474
  -9.19620    0.49880
  -8.55182    0.06302
  -8.04661    0.28183
  -8.02013    0.37834
  -8.46011    0.39777
  -8.47406    0.33686
  -7.69963    0.17170
  -9.29120    0.52447
  -9.04007    0.49035
  -8.20683    0.14800
  -7.73872    0.52721
  -8.92771    0.88901
  -8.43750    0.46514
  -8.42868    0.30191
  -8.51612    0.61055
  -9.58310    0.44390
  -9.03496    0.53780
  -9.84723    0.78291
  -8.77588    0.46456
  -8.56212    0.32894
  -8.51503    0.83450
  -8.23310    0.72257
  -9.32984    0.43831
  -8.29623    0.71536
  -8.06516    0.68585
  -8.45853    0.66808
  -8.49447    0.44095
  -8.52384    0.38663
  -9.17893    0.68181
  -9.06196    0.40387
  -9.13248    0.56710
  -9.36841    0.87337
 -10.56667    0.99898
 -10.48787    0.69387
  -9.53508    1.09055
  -8.91900    1.01282
  -9.75828    0.81517
  -9.41975    0.80378
  -9.29693    0.78768
  -9.88091    0.91413
  -9.63307    0.61109
 -10.08533    0.91314
  -9.55993    0.94547
  -9.27247    0.77186
 -10.11175    0.64950
 -10.47799    0.99948
  -9.67761    0.78800
 -10.04044    1.12315
  -9.43339    0.83470
 -10.22159    1.02979
 -10.15769    1.03212
  -9.84002    0.75325
  -9.33828    0.99911
 -10.27356    0.51798
  -9.91511    1.14617
  -9.57969    1.24763
 -10.15324    0.91344
  -9.12185    0.88226
 -10.32089    1.00045
  -9.93019    1.15447
  -9.53548    0.84757
  -9.85481    0.85264
  -9.89247    0.72823
 -10.60716    0.96793
  -8.95042    0.43873
  -9.19705    0.81124
  -9.73418    0.55531
  -9.97661    0.32388
 -10.34718    0.71856
 -11.15914    0.88746
 -10.38482    0.83896
  -9.83657    0.65763
 -10.33484    0.48925
 -10.12315    0.86763
  -8.55498    0.47075
  -8.82385    0.66185
  -8.96640    0.86933
  -9.73776    0.86919
  -9.09091    0.50946
  -9.51808    0.96265
 -10.39446    1.00075
 -10.04989    0.92019
  -9.50759    0.53440
  -9.30439    0.87186
  -9.09484    0.34564
 -10.04661    0.60846
 -10.83069    0.79601
 -10.00411    0.83116
  -9.59834    0.08674
  -9.21330    0.69731
  -9.15210    0.43414
  -9.99967    0.85833
  -9.98216    0.68457
  -9.37359    0.75860
 -10.37045    0.58548
 -10.06545    0.61754
  -9.90176    0.82658
  -9.45644    0.56377
  -8.88998    0.48161
 -10.04629    0.61394
 -10.47973    0.82807
 -10.21192    0.73167
 -11.15788    0.85765
 -10.06939    0.66436
  -9.71050    0.89493
 -10.18124    0.93432
 -10.12370    0.72439
  -9.38563    0.61739
  -9.53985    0.70943
  -9.00428    0.43966
 -10.26549    1.04475
 -10.50541    0.64314
  -9.52794    0.80349
  -8.95866    0.43802
  -8.69429    0.68750
  -9.60553    0.58495
  -9.38983    0.55437
  -9.19339    0.38273
  -8.76054    0.67459
  -8.83919    0.61238
  -9.00529    0.34772
  -9.14936    0.68027
  -9.30243    0.26829
  -8.73483    0.34214
  -8.75523    0.23721
  -9.92324    0.68286
  -9.65648    0.48106
  -8.55167    0.67128
  -8.18105    0.05440
  -9.33464    0.21429
  -8.47686    0.50706
  -9.41698    0.32639
  -7.84167    0.16411
  -9.02473    0.46455
  -9.24589    0.07757
  -9.50415    0.30767
  -9.64661    0.08533
 -10.01574    0.08790
 -10.40241    0.23760
 -10.53010    0.35840
  -9.93670    0.05531
 -10.15752    0.54820
  -9.24304   -0.15642
  -9.57232    0.14917
 -10.64797   -0.04308
 -10.12808    0.11834
 -10.59350    0.58448
 -11.00720    0.62205
 -10.74339    0.77756
 -11.01263    0.53599
 -11.01801    0.48367
 -10.05629    0.15798
  -9.95217    0.51259
 -10.45003    0.63452
 -10.24995    0.32231
 -10.06259    0.39297
  -9.80147    0.72366
  -9.89836    0.55105
 -10.41982    1.07333
  -9.72771    0.52866
 -10.28264    0.39919
  -9.75052    1.01394
  -9.16979    0.87724
 -10.57627    1.02297
  -9.47937    0.84482
  -9.51315    0.52254
 -10.63853    0.66658
  -9.98708    1.05248
 -11.78739    1.05894
 -10.44465    1.23516
 -10.94716    1.17780
 -10.21416    0.97674
 -10.20886    0.67024
  -9.62784    0.81359
 -11.23021    1.21335
 -10.26716    0.55294
  -8.92599    0.96182
  -8.13945    0.17966
  -8.61251    0.69432
  -8.75506    0.51205
  -8.18033    0.34468
  -9.25633    0.62937
  -8.39688    0.37769
 -10.04693    0.40775
  -8.54273    0.34440
  -9.77138    0.48851
 -10.50219    0.85722
 -10.74108    0.66270
  -9.86072    0.55996
 -10.01796    0.65515
  -9.10798    0.73484
  -9.86751    0.59019
  -9.75645    0.97861
  -9.95759    0.79877
  -9.01389    1.22138
 -10.09362    0.48995
 -10.23563    0.78797
  -9.92198    0.93405
 -10.53764    1.16854
  -9.86800    1.11493
  -8.72602    0.99197
 -10.82725    1.37462
  -9.97878    0.97439
 -10.22389    0.94349
  -9.07940    0.71520
  -9.20930    0.80220
  -9.57545    0.82083
  -9.25485    0.91145
  -9.81822    0.96931
  -9.30555    1.16530
  -8.95557    0.52988
  -9.04194    1.14105
  -8.80535    1.02889
  -9.84855    0.95588
  -9.08641    1.02525
 -10.07686    1.32446
  -9.21955    0.84511
  -9.57681    0.74904
  -9.71430    0.96070
  -9.65753    0.87649
  -9.42604    1.06335
 -10.66576    1.09791
  -8.75201    1.20672
  -9.15390    0.68720
  -9.74625    0.92752
  -8.95278    0.82896
  -9.55557    1.02838
  -9.55730    0.93862
  -8.83645    0.85088
  -8.61512    0.84234
  -9.45080    1.12813
 -10.15897    0.93753
  -9.91558    1.20805
  -8.80900    0.75072
  -9.05037    0.93622
  -9.21519    1.04699
  -8.80627    0.73796
  -9.85661    0.93763
  -9.39972    0.71048
  -7.76271    0.69839
  -8.69773    0.72795
  -9.32352    0.47011
  -9.24416    0.80835
  -9.72554    0.96102
  -8.78618    1.06538
  -9.41274    1.12202
  -9.71024    0.74567
  -9.00365    0.70947
  -8.02871    0.46468
  -9.62780    0.57016
 -10.30669    0.99334
  -9.92659    0.96561
 -10.27261    0.94857
 -11.20414    1.48178
 -10.26732    1.21476
 -10.37490    1.13176
  -9.25903    0.88601
 -10.08848    0.85113
 -10.05933    1.04106
  -9.07102    0.97358
  -8.97640    0.82347
  -9.45981    0.40871
  -8.96514    0.60666
  -9.82887    0.54545
  -8.83072    0.23166
  -9.96286    0.60070
  -9.82716    0.83888
  -9.85250    0.62044
 -10.59010    0.82242
  -9.66540    0.50070
  -9.04039    0.33673
  -9.49731    0.65873
  -9.37853    0.00378
  -9.44773    0.48239
  -8.23252    0.15088
  -9.00214    0.72798
  -9.02166    1.04007
  -9.04819    0.76884
  -8.10989    0.50928
  -8.57214    0.47431
  -9.57753    0.49779
  -9.42230    0.27997
 -10.63503    0.95688
  -9.88943    1.01532
  -9.73080    0.91116
  -9.76273    0.31258
 -10.13950    0.59458
 -10.18596    0.63459
  -9.44418    0.52759
 -10.75145    0.74216
  -8.70652    0.88725
 -10.18553    0.77120
  -9.87633    1.07684
  -8.92494    0.29637
  -8.95560    0.41378
  -9.40734    0.41991
  -9.29574    0.34260
 -10.76288    0.90093
 -10.40265    0.40407
  -8.64426    0.31317
  -9.96514    0.63088
 -10.70865    0.52388
 -11.14085    1.01638
 -11.35420    0.66884
 -11.10646    0.75640
 -10.42655    0.76132
 -10.82787    0.81383
 -10.87880    0.83112
 -10.57885    0.71478
  -9.52597    0.56469
  -9.90921    0.72620
 -10.09806    0.72130
 -11.16564    0.91686
  -9.98239    0.68035
 -10.50313    0.85458
  -9.72237    0.73144
  -8.97095    0.62593
  -9.85364    0.87888
 -10.55894    1.12667
 -11.52814    1.33204
  -9.73330    1.17074
 -10.20556    0.94082
 -10.01429    1.19487
 -11.06933    0.92876
 -11.01189    0.60100
 -10.25823    0.95474
 -10.61170    1.34981
  -9.84346    0.91476
  -9.20795    1.06679
  -9.89233    0.78526
  -9.96785    0.87476
  -8.82864    0.76852
 -10.48671    0.74833
 -10.85068    0.97745
 -11.20667    1.22598
 -11.45415    1.27043
 -10.19695    0.94021
 -10.18254    0.94142
 -11.63392    1.59363
 -10.93325    1.31601
 -10.75395    1.01028
 -10.59588    1.35155
 -11.16013    0.97774
 -10.60111    1.02062
  -9.68987    1.03613
 -10.64638    0.61862
  -9.56555    0.85680
  -8.87641    0.64531
  -8.59305    0.90896
  -8.97750    0.53105
 -10.31444    0.77542
 -10.06732    0.78593
 -10.65252    0.55375
 -11.53895    1.04393
 -11.57964    0.85757
 -11.29772    0.99953
 -10.00839    0.56265
 -10.33477    0.39059
 -11.14668    0.62704
 -10.40929    0.69847
 -10.52910    0.99893
  -9.51712    0.59054
  -9.41073    1.03944
 -10.63089    0.94166
 -10.57058    0.81500
 -10.40592    0.83145
 -10.06433    1.14767
 -10.40030    0.75881
 -10.33020    1.21346
 -10.46560    1.02729
 -10.63546    0.93331
 -10.11033    0.66349
 -10.34463    1.28060
  -9.55826    1.14767
  -9.66332    0.97879
  -9.04258    0.96061
  -9.88209    0.93775
  -9.45769    0.98675
  -8.83803    0.77951
  -9.76829    1.18263
  -9.40475    0.55386
  -9.62239    0.71361
 -10.66308    1.00362
 -10.12987    0.93382
  -9.76284    0.80167
 -10.05536    0.85190
  -9.64395    1.00893
 -10.51643    1.46451
 -10.73354    1.32455
 -11.34806    1.25371
  -9.63989    0.90170
  -9.99051    0.97595
  -9.83714    1.06188
 -10.10090    1.16913
 -10.80535    1.01809
  -9.76566    0.91299
 -10.58072    1.02615
 -10.71642    1.27100
  -9.73704    0.91561
 -10.58074    1.04772
 -10.06676    1.37227
  -9.40328    0.97234
  -9.00712    0.84352
  -9.58734    0.95435
  -8.74132    0.80177
  -9.72598    0.70503
 -10.01610    1.17740
 -10.36514    1.08151
  -9.09429    0.50625
  -9.79977    0.92664
 -10.35601    0.99607
  -9.67167    0.72481
 -10.14576    0.96232
  -9.61994    1.13575
 -10.83880    0.81060
 -10.34690    0.96001
 -10.07109    1.15136
 -10.19140    0.88559
 -10.29749    0.72637
  -8.79813    0.57427
  -8.91945    1.04201
  -9.38547    1.20239
  -9.64913    0.82639
  -8.74550    0.73137
 -10.39326    1.15424
  -8.81620    0.97255
  -7.72871    0.76962
  -8.66475    0.60462
  -7.82097    0.28245
  -8.70189    0.66019
  -8.72366    0.67575
  -8.93444    0.70936
  -8.53778    0.26548
  -9.33149    0.61816
  -7.78471    0.04535
  -8.17391    0.34303
  -8.65405    0.54085
  -9.23242    0.63161
  -8.91687    0.49315
  -8.63426    0.73643
  -8.22494    0.51740
  -9.52498    0.62626
  -9.29174    0.67820
 -10.42684    0.72849
  -9.12787    0.76535
  -9.22743    0.66373
  -9.02914    0.51872
  -8.88191    0.71543
  -8.93508    0.93965
  -8.58346    0.51569
  -9.56113    0.65021
 -10.31852    1.10758
 -10.26221    1.05514
  -9.63763    1.09829
  -9.79498    0.74451
  -9.18959    0.52079
  -8.42754    0.51818
  -9.12266    0.81702
  -8.84878    0.32461
  -9.15239    0.59260
  -7.91967    0.41751
  -7.88083    0.11770
  -9.33395    0.59026
  -8.62443    0.63574
  -9.40474    0.83428
  -9.39120    0.68776
 -10.57394    0.91772
  -8.59852    0.63915
  -9.82464    0.43549
  -9.34967    0.51585
  -9.19507    0.63884
  -8.48148    0.37002
  -9.38511    0.93256
  -8.51805    0.28163
  -8.76499    0.42300
  -8.38336    0.05549
  -8.87293    0.40958
  -7.91426   -0.23473
  -8.58873    0.36759
  -8.62006    0.28091
  -8.79427    0.03682
  -9.73748    0.56933
  -8.83184    0.12983
  -8.55318    0.26806
  -8.34520    0.15898
  -9.31894    0.37113
  -8.86576    0.07734
  -9.76350   -0.01225
  -9.21753    0.27487
  -9.27619    0.09916
  -9.68773    0.26179
  -9.83494    0.66967
  -9.51187    0.37426
  -8.78737    0.02295
  -7.94029    0.04417
  -8.76787    0.37659
  -9.03173    0.42868
  -8.10665    0.46778
  -9.11020    0.46230
  -9.81375    0.74295
  -9.11714    0.66246
  -8.40572    0.35900
  -7.80066    0.46440
  -8.74828    0.38417
  -8.60332    0.46845
  -8.34570    0.39834
  -8.73164    0.27195
  -8.88759    0.33130
  -8.47930    0.28763
  -8.26761    0.23451
  -8.21288    0.50265
  -8.05386    0.16450
  -7.58994    0.27245
  -9.32909    0.52225
  -8.38162    0.38109
  -8.93375    0.27324
  -9.01287    0.81792
  -8.56847    0.41266
  -8.40234    0.45682
  -7.58903    0.33943
  -8.81791    0.15199
  -8.59329    0.79320
  -8.03820    0.20990
  -8.59869    0.47020
  -8.35227    0.37096
  -8.49772    0.58394
  -8.77320    0.28447
  -9.96841    0.76133
  -7.56458    0.13692
  -7.91128    0.37559
  -7.97892    0.44830
  -8.25005    0.26775
  -8.90563    0.59132
  -9.23585    0.95391
  -9.40576    0.33151
  -8.94189    0.61664
  -9.11609    0.44723
  -9.38454    0.73314
  -9.12868    0.32941
  -9.42710    0.56013
  -9.65260    0.35276
  -8.50943    0.78012
  -8.05801    0.77099
  -9.40518    0.57539
  -9.08962    0.55299
  -8.89800    0.37262
  -8.90045    0.18509
  -8.99086    0.22965
  -8.75565    0.64739
  -9.08007    0.78148
  -8.28509    0.42682
  -8.94639    0.52080
 -10.31816    0.69447
 -10.00145    0.51831
  -9.63129    0.37377
  -9.19426    0.57306
  -8.91570    0.72075
  -8.48302    0.35484
  -7.76832    0.22348
  -7.46421    0.49181
  -9.48070    0.47340
  -8.43291    0.52662
  -8.58195    0.60475
  -7.93467    0.42920
  -8.34406    0.55383
  -9.33813    0.52643
  -9.24387    0.73412
  -9.76964    0.67116
 -10.11000    0.96501
  -8.84440    1.26287
  -8.60260    0.77901
  -8.95277    0.97901
  -9.79215    0.75455
  -9.57580    0.68812
  -9.46549    0.77474
  -9.71127    0.83920
  -8.14534    0.73263
  -8.13983    0.99234
  -9.00177    0.77409
  -9.04352    0.34298
  -9.14756    0.74422
  -9.03719    0.33360
  -8.66583    0.32484
  -9.06055    0.74115
  -8.58167    0.46644
  -8.26107    0.61854
  -9.04094    0.51301
  -7.60824    0.42501
  -8.67602    0.37925
  -8.84506    0.39608
  -8.89892    0.57721
  -8.79539    0.22376
  -7.91609    0.54493
  -8.89944    0.35737
  -8.95205    0.59219
  -8.67111    0.60596
  -9.64390    0.94810
  -8.88140    0.54398
  -8.84782    0.39820
  -9.10580   -0.17059
  -9.63327    0.42226
  -9.38762    0.61632
  -8.97048    0.43600
  -9.78819    0.46466
  -8.59167    0.37248
  -9.23202    0.24954
  -8.35899    0.13131
  -9.76407    0.31934
  -9.60679    0.46331
  -9.14442    0.41631
  -8.54624    0.41820
  -9.40413    0.59446
  -8.59813   -0.04361
  -7.81760    0.47464
  -8.37998    0.21806
  -8.24282    0.29264
  -7.95509    0.34030
  -8.11679    0.29510
  -8.91075    0.21575
  -8.03251   -0.30117
  -8.37219    0.26034
  -8.18008   -0.12658
  -8.06213    0.01166
  -7.20612    0.02800
  -7.94845    0.92414
  -8.49004    0.54844
  -8.42306    0.51091
  -9.60636    0.27779
  -8.98578    0.43918
  -8.91742    0.66472
  -8.98165    0.85460
  -8.95238    0.77395
  -9.51881    0.79184
  -9.30349    0.38258
  -8.88776    0.59472
  -9.30810    1.08910
  -8.09201    0.47256
  -8.18531    0.76186
  -8.33557    0.36648
  -8.72418    0.50178
  -8.49391    0.17116
  -8.09782    0.22068
  -8.60506    0.35191
  -7.85835    0.25976
  -7.59949    0.15386
  -8.08378    0.60755
  -7.34700    0.47841
  -8.67296    0.62272
  -8.12191    0.31331
  -8.21997    0.56390
  -7.45985    0.80381
  -8.55975    0.92824
  -8.62144    0.70824
  -9.54084    0.77627
  -9.42313    0.84732
  -9.05982    1.11307
  -8.91048    0.93275
  -9.63725    1.18892
  -9.13521    0.81069
 -10.46144    0.94833
  -9.74591    0.77780
  -9.79139    0.49988
  -9.57748    0.58689
  -9.53552    0.44544
  -9.22752    0.94539
  -9.57591    1.13144
 -10.53792    1.17524
 -10.30117    0.54819
  -9.62979    0.89796
  -9.54618    0.73078
  -9.07572    0.84070
  -9.62054    0.81929
 -10.76864    0.83862
 -10.94053    0.81195
  -9.48861    0.91403
 -10.00160    0.88747
  -9.17126    0.61259
  -9.98152    0.89192
  -8.79464    0.89381
  -8.65255    0.91236
  -9.31033    1.00818
  -8.97614    0.68379
  -8.39679    0.51997
  -9.12854    0.96996
  -8.09238    0.92384
  -9.32303    1.06393
  -8.33472    0.68330
  -8.82468    0.85087
  -8.65406    0.86359
  -7.53280    0.56623
  -7.66739    0.31752
  -8.47312    0.48737
  -8.51664    0.43058
  -8.24257    0.68100
  -8.62132    0.85508
  -8.97313    0.52828
  -9.66209    0.55906
  -8.10593    0.60750
  -8.63440    0.56706
  -8.21420    0.29416
  -8.72774    0.35503
  -6.95414    0.46868
  -8.05786    0.59411
  -7.87760    0.18050
  -7.42111    0.47170
  -8.68626    0.94144
  -8.75976    0.80743
  -8.74768    0.76422
  -8.55073    0.75260
  -7.55017    0.51506
  -7.98133    0.74059
  -8.24654    0.54415
  -8.14660    0.83948
  -9.41976    0.89259
  -8.39672    0.82421
  -8.64562    0.88285
  -7.82103    0.68717
  -8.34232    0.61485
  -8.18342    1.09809
  -7.91106    0.61557
  -9.33176    0.71534
  -8.59430    1.03726
  -8.17999    1.13431
  -7.98543    0.55363
  -7.62923    0.52345
  -7.89044    0.47549
  -7.61596    0.76996
  -8.27236    0.77695
  -8.20648    0.76344
  -8.99280    0.64242
  -8.17283    0.70656
  -8.54844    0.78364
  -8.10688    0.51283
  -7.80166    0.95724
  -7.35145    0.51616
  -7.42317    0.20420
  -8.24966    0.39583
  -8.22055    0.42552
  -9.01039    0.33425
  -7.90514    0.74514
  -8.60377    0.74609
  -8.05413    0.62106
  -7.68553    0.51889
  -7.31905    0.38307
  -8.51927    0.78525
  -7.63745    0.90957
  -8.35644    0.69100
  -8.01902    0.54719
  -8.81654    0.66135
  -7.10338    0.45374
  -8.18793    0.67295
  -8.14708    0.51745
  -8.02425    0.16593
  -7.73821    0.67780
  -7.59868    0.56973
  -9.18581    0.60414
  -9.28812    0.68615
  -9.58279    0.49088
  -8.25264    0.66473
  -9.38336    0.49734
  -7.85434    0.25509
  -8.62336    0.45340
  -9.21258    0.38093
  -7.32970    0.15653
  -8.97742    0.37308
  -8.72692    0.64289
  -8.30450    0.96542
  -8.39161    0.82597
  -9.54837    0.91455
  -9.45567    0.59245
 -10.29052    0.73501
  -8.50690    0.53699
  -8.62267    0.73872
  -9.02117    0.44052
  -7.54573    0.48212
  -9.42847    0.38256
  -7.55316    0.51048
  -9.57900    0.77382
  -8.65600    0.56014
  -8.41717    0.43924
  -9.10027    0.52832
  -9.29385    0.75494
  -8.96186    0.47698
  -7.64217    0.58874
  -9.07092    0.94124
  -8.86626    0.37823
  -8.70744    0.24165
  -8.68137    0.69276
  -9.77966    0.61799
  -8.60931    0.73369
  -8.40914    0.26867
  -9.14577    0.52696
  -8.19894    0.46230
  -9.21444    0.58662
  -8.44315    0.42301
  -7.44532    0.16920
  -7.57842    0.64404
  -8.61814    0.45698
  -8.49314    0.83602
  -7.91130    0.47717
  -8.39280    0.39284
  -8.35893    0.56823
  -8.13363    0.50738
  -9.21716    0.86956
  -8.62403    0.64713
  -7.44240    0.60430
  -8.15425    0.55295
  -8.39219    0.24851
  -8.06728    0.44051
  -9.44137    0.96842
  -8.46809    0.65418
  -8.61946    0.96891
  -8.74720    0.87477
  -8.61117    0.83930
  -8.54729    0.87034
  -8.91480    0.82912
  -9.13912    0.87740
  -9.35008    0.89000
  -9.34171    0.69062
  -9.49363    1.17737
  -8.69167    0.74313
  -8.35939    0.60569
  -8.64970    0.28586
  -8.35452    0.34728
  -9.44817    0.36516
  -9.48181    0.67905
  -8.94922    0.62227
  -8.52695    0.69528
  -8.16840    0.29376
  -8.76852    0.53459
  -8.13447    0.10568
  -8.84285    0.91242
  -8.05519    0.26119
  -8.98328    0.74056
  -8.13376    0.07459
  -7.89643    0.17712
  -8.40327    0.49327
  -8.03399    0.50926
  -9.03736    0.82409
  -9.03996    0.78795
  -8.51662    0.96037
  -7.38988    0.64487
  -9.28775    0.64787
  -9.06219    1.03466
  -9.38120    0.70560
  -9.06466    0.63041
  -8.68497    0.34425
  -7.91184    0.58173
  -8.09011    0.47387
  -8.59133    0.82085
  -8.46060    0.69926
  -8.75670    0.76375
  -9.15642    1.24001
  -8.87280    0.72142
  -8.29867    0.62759
  -9.26994    1.08827
  -9.30785    1.18921
  -8.67530    1.02740
  -8.46536    0.54954
  -8.11671    0.61654
  -8.18624    0.25497
  -9.08273    0.74159
  -7.51072    0.87625
  -7.20631    0.86752
  -8.11995    0.68421
  -8.06610    0.68186
  -8.15366    0.80566
  -8.42353    0.97349
  -8.14530    0.70129
  -8.81278    0.52849
  -8.55898    0.69599
  -9.19768    0.95857
  -8.43469    0.49556
  -8.62910    0.17776
  -8.74975    0.63796
  -7.56021    0.56981
  -8.13974    0.73158
  -8.64686    0.72291
  -8.04683    0.77048
  -7.81985    0.57473
  -8.30030    0.57992
  -8.45957    0.48613
  -8.28170    0.57679
  -9.02040    0.14679
  -8.47596    0.33497
  -8.17048    0.59583
  -8.54145    0.43964
  -8.28358    0.52466
  -8.83128    0.94231
  -7.95350    0.56158
  -9.10398    0.83484
  -8.18566    0.66605
  -8.48249    0.35066
  -8.32973    0.39076
  -8.94758    0.38944
  -8.39580    0.64175
  -9.16071    0.85016
  -8.30101    0.76769
  -7.63694    0.40156
  -7.99648    0.58252
  -7.65103    0.63221
  -7.89516    0.58782
  -8.40722    0.47316
  -8.22161    0.86694
  -8.57476    0.88858
  -7.70271    0.61571
  -8.08218    0.70326
  -8.26313    0.44504
  -7.95979    0.43871
  -8.41824    0.70062
  -8.52460    0.80234
  -8.50307    0.66459
  -8.04417    0.46346
  -7.84140    0.16907
  -8.08336    0.46819
  -7.34305    0.60800
  -7.86742    0.84812
  -9.23352    0.73971
  -8.67501    0.21840
  -8.23376    0.50327
  -8.84483    0.97486
  -8.55388    0.71074
  -7.40717    0.56639
  -7.74593    0.53557
  -8.21704    0.44216
  -7.76553    0.49154
  -7.39906    0.55879
  -7.49004    0.47712
  -7.49760    0.71235
  -6.25744    0.70491
  -7.64168    0.82257
  -7.43835    0.85011
  -7.23279    0.57049
  -7.41506    0.84186
  -7.40134    0.49133
  -7.74895    0.53155
  -8.30348    0.54416
  -7.93446    0.51893
  -7.79796    0.68294
  -6.72501    0.59336
  -7.89840    0.58276
  -7.22455    0.49854
  -6.85650    0.58212
  -8.05406    0.64032
  -7.98150    0.69691
  -7.63973    0.64952
  -8.29974    0.50765
  -7.56665    0.78212
  -8.72494    0.62277
  -7.53188    0.37171
  -8.68331    0.67926
  -7.37943    0.79096
  -8.50166    0.53782
  -8.98598    0.56838
  -8.80387    0.84075
  -7.88575    0.36884
  -8.49720    0.69048
  -7.94137    0.61293
  -7.42590    0.65235
  -9.03512    1.14300
  -7.98348    0.39281
  -7.87057    0.34239
  -8.74517    1.02988
  -8.24108    0.82462
  -8.17819    0.30111
  -6.94587    0.18438
  -6.94145    0.40124
  -8.58517    0.93845
  -7.28224    0.78238
  -7.78197    0.54649
  -6.82343    0.49533
  -7.42143    1.15117
  -7.06633    0.93052
  -7.57940    1.00552
  -7.61117    1.03824
  -9.19227    0.98530
  -7.65952    0.94569
  -8.04445    0.67814
  -7.37274    0.78064
  -7.74063    0.58626
  -8.10160    0.62368
  -7.50784    0.95304
  -7.64507    0.57672
  -7.43952    1.13219
  -8.41121    0.78788
  -7.13697    0.79689
  -8.28484    1.04189
  -7.23365    0.76347
  -6.43861    0.39952
  -7.53679    0.44639
  -6.92011    0.59751
  -6.48234    0.80360
  -6.47612    0.46254
  -7.29972    1.03831
  -7.67687    0.80179
  -7.08919    0.63965
  -7.91349    0.52724
  -8.32940    0.64074
  -7.73367    0.94583
  -8.05076    1.17092
  -6.78243    0.94182
  -6.88918    0.86671
  -7.69537    1.00453
  -8.31945    0.88474
  -7.83565    0.81072
  -7.38292    0.51275
  -7.92753    0.30221
  -7.43565    0.83509
  -6.89826    0.75878
  -7.65588    0.86085
  -6.94475    0.80558
  -7.16997    0.74822
  -7.11353    0.81226
  -6.65782    0.99309
  -6.36542    0.67770
  -7.02850    0.86722
  -6.93595    0.86191
  -7.07038    0.56217
  -6.86445    0.73100
  -8.36032    0.78286
  -8.15338    0.77096
  -8.16348    0.44771
  -7.82973    0.16335
  -8.01089    0.56342
  -7.84915    0.83105
  -7.27703    0.62533
  -8.29127    1.28703
  -7.22258    0.65663
  -7.84090    0.74002
  -7.03733    0.81954
  -8.20975    0.84990
  -7.71985    0.49489
  -7.72618    0.66817
  -8.27036    0.72442
  -7.23347    0.33389
  -6.78977    0.38571
  -8.14362    0.60420
  -7.49644    0.51576
  -7.86494    0.47057
  -7.72736    0.44717
  -7.70711    0.58618
  -8.60866    0.21850
  -7.00980    0.20157
  -6.99922    0.25567
  -7.67867    0.59742
  -8.03224    0.63480
  -7.99550    0.32034
  -7.95099    0.36252
  -7.30781    0.39224
  -7.39506    0.35794
  -7.19169    0.34974
  -7.86421    0.84891
  -6.82565    0.51346
  -8.39626    0.33828
  -7.99251    0.28013
  -7.53075    0.77715
  -8.12152    0.45490
  -8.46006    0.97490
  -8.17009    0.92146
  -7.28845    0.57748
  -7.76085    0.63366
  -6.84318    0.17137
  -7.69014    0.34645
  -8.32570    0.67581
  -8.46049    0.58437
  -8.54451    0.71580
  -8.96635    0.40756
 -10.38415    0.61810
  -7.61118    1.23072
  -8.66048    1.06336
  -7.49327    0.74535
  -8.06404    1.15419
  -7.72625    0.90910
  -8.74566    1.40311
  -8.85214    1.38760
  -8.47845    0.89017
  -7.95242    0.89113
  -8.01267    0.83060
  -7.29616    0.64461
  -8.23435    0.67301
  -8.02448    0.83223
  -7.31723    0.84996
  -7.31995    0.85024
  -7.98459    0.86477
  -8.20639    0.79214
  -8.69415    0.63826
  -8.20542    0.98482
  -8.43807    1.14805
  -7.97616    0.68279
  -6.93040    0.90149
  -8.50453    0.91458
  -8.30552    1.04963
  -8.79333    0.89805
  -8.12094    0.74690
  -6.99326    0.47780
  -7.53529    0.69771
  -8.30494    0.83979
  -7.89576    0.86882
  -8.29590    0.71403
  -8.80506    0.73841
  -7.90609    0.57457
  -8.07230    0.77914
  -7.91995    0.62564
  -8.76794    0.49716
  -7.89257    0.48828
  -8.21299    0.67556
  -8.55157    0.82282
  -8.82411    0.91928
  -8.77084    0.86406
  -8.94600    0.86615
  -8.82214    0.93444
  -8.18391    0.55421
  -8.60231    0.37351
  -8.84593    0.46648
  -8.82942    0.69194
  -8.60995    0.59579
  -8.14307    0.53507
  -8.27767    0.51387
  -9.08079    0.64980
  -9.23777    0.64464
  -7.34954    0.16896
  -8.10012    0.98349
  -7.55954    0.53088
  -7.22935    0.38064
  -7.37796    0.20642
  -7.61016    0.24855
  -8.14929    0.20492
  -9.14177    0.75461
  -8.07477    0.87063
  -7.64931    0.38380
  -8.04105    0.58641
  -7.34993    0.37521
  -9.03882    0.52335
  -9.65009    0.59765
  -9.08564    0.67462
  -8.97063    0.59498
  -9.74740    0.65929
  -9.26369    0.47964
  -8.97072    0.57372
  -8.69812    0.65850
  -8.73895    0.57934
  -8.50194    0.50853
  -9.09357    0.53942
  -7.98521    0.11817
  -8.78049    0.69174
  -8.90012    0.48710
  -9.71408    0.84867
  -9.41390    0.85533
  -9.08841    0.94310
  -8.39536    0.82638
  -9.05731    0.66478
  -8.95242    0.59439
  -8.24071    0.68601
  -8.26620    0.39161
  -9.86265    0.72184
  -8.48877    0.42000
  -8.60502    0.46695
  -9.31913    0.65750
  -8.22974    0.67149
  -8.21312    0.57257
  -9.25517    0.33726
  -9.09736    1.02577
  -9.17096    0.56112
  -8.63247    0.56228
  -8.63514    0.37795
  -8.37541    0.75847
  -9.57675    1.04390
  -9.31467    0.87768
  -9.22915    0.88392
  -8.62344    0.27867
  -8.76752    0.48979
  -9.45658    0.83745
  -9.01533    0.59342
 -10.25687    0.30671
  -8.94014    0.44630
  -8.92687    0.30093
  -8.96475    0.74669
  -9.76091    0.92817
  -9.31845    0.70038
  -9.39834    0.67158
  -9.39162    0.73135
  -9.85968    0.85287
  -9.97295    0.82721
  -8.58462    0.69005
  -9.57235    0.80112
  -8.98873    0.86648
  -8.71811    0.88690
  -9.13091    0.81840
  -9.59012    1.01279
  -9.27832    0.58261
  -9.24511    0.93655
  -9.73403    0.69552
  -9.45659    0.98091
  -8.38149    0.59149
  -9.09802    0.32119
  -8.52437    0.25414
  -8.07530    0.54538
  -8.68401    0.58326
  -8.71907    0.59418
  -8.63059    0.82721
  -8.98586    0.96798
  -9.30245    0.78567
  -9.56582    0.88844
  -8.32366    0.47147
  -9.16529    0.75251
  -8.29492    0.69248
  -8.42693    0.46559
  -9.56207    0.25204
  -7.92718    0.54391
  -9.43262    1.05570
  -9.45886    0.62957
  -9.87298    0.61356
  -9.07247    0.62900
  -9.14015    0.76276
  -9.31230    0.42508
  -9.46377    0.74018
 -10.32453    0.96754
  -9.52474    0.83216
  -9.33251    0.74675
  -9.54453    0.79099
  -9.65543    1.27346
  -8.73967    0.55391
  -9.66608    0.64065
  -8.89480    0.67132
  -9.28548    0.69426
  -8.46404    0.64695
  -8.76225    0.81555
  -8.49988    0.49960
  -9.95040    0.95133
  -9.95751    0.76999
  -8.75036    0.58641
  -9.51823    0.75036
  -8.94054    0.59415
  -9.80799    0.62056
  -9.12746    0.85269
  -9.12327    0.50901
  -9.07835    0.61665
  -8.35267    0.57064
  -8.36025    0.70896
  -7.83159    0.13641
  -8.55575    0.59102
  -8.62747    0.54500
  -7.80031    0.55954
  -8.66913    0.54991
  -8.52144    0.09992
  -7.55084    0.12456
  -8.97182    0.28425
  -9.22383    0.52555
  -8.94463    0.68466
  -8.51251    0.58877
  -8.76786    0.48293
  -8.74669    0.56289
  -8.23061    0.43369
  -8.63260    0.73372
  -8.73262    0.54054
  -9.30696    0.70366
  -9.13377    0.83267
  -9.65931    0.97085
  -9.25346    0.75434
  -8.49136    0.71278
  -8.64993    0.41772
  -7.82241    0.55205
  -8.55814    0.93384
  -8.29304    0.47763
  -7.86114    0.18119
  -8.18956    0.42612
  -8.28541    0.61951
  -8.12634    0.64809
  -7.12442    0.57627
  -8.61873    0.43662
  -7.93177    0.80590
  -8.91294    0.73495
  -8.87588    0.67664
  -7.33146    0.39308
  -8.12066    0.49729
  -7.86962    1.19122
  -8.01772    0.81357
  -8.28225    1.15046
  -8.46684    1.15730
  -8.50135    0.79795
  -8.50468    0.84728
  -7.75193    0.74186
  -8.95534    0.96585
  -8.70144    1.00640
  -9.20916    1.06570
  -9.36795    0.83015
  -8.54825    0.96805
  -9.60953    1.08686
 -10.65018    1.03714
  -9.16150    0.96945
  -7.30692    0.48424
  -9.73884    0.81494
  -8.57065    0.80787
  -9.14307    0.83151
  -8.38276    0.65170
  -9.61262    0.99916
  -9.50993    1.06650
  -9.32752    0.83662
  -8.82720    0.79941
  -9.73036    0.92028
  -9.00973    1.21027
  -8.85393    0.98480
  -8.26980    0.53967
  -9.05165    0.36650
  -8.16083    0.51056
  -7.90159    0.58795
  -8.24019    0.38129
  -9.26210    0.71938
  -9.32463    0.64238
  -9.48638    0.76624
  -8.22612    0.67149
  -9.50500    0.85958
  -9.69113    0.91481
 -10.67568    1.11910
  -9.60017    0.65078
  -9.83969    1.02407
  -9.90742    1.07945
  -9.42274    0.85765
  -9.51590    0.78850
  -9.32783    0.90339
  -9.17361    0.88041
  -9.45476    0.86652
  -9.80287    0.46668
  -9.33430    0.55033
  -9.06181    0.61831
  -9.28110    0.60192
  -9.83417    0.93877
  -8.83048    0.63827
  -8.57753    0.62475
  -9.38473    0.65353
  -9.09952    0.84960
  -9.46135    0.73311
  -9.55448    0.93103
  -9.00592    0.90924
  -8.40033    0.64617
  -9.29812    0.86674
  -8.80920    1.01355
  -8.92477    0.77075
  -8.56977    0.92022
  -8.72683    0.70993
  -8.80852    0.52096
  -8.98372    0.71168
  -8.34385    0.64198
  -8.04184    0.75291
  -8.94494    0.62972
  -9.53127    1.00157
  -8.43338    0.44470
  -9.09882    0.39335
  -8.24354    0.64075
  -8.50074    0.48985
 -10.37917    0.90447
  -8.81332    0.50574
  -8.11919    0.51518
  -8.30641    0.62643
  -9.45658    1.02488
  -9.16458    0.75354
  -9.80243    0.44679
  -8.77038    0.32064
  -9.02681    0.41157
  -9.31025    0.64607
  -8.89336    0.64735
  -8.74604    0.50557
  -8.70843    0.65843
  -9.23920    0.58311
  -8.69496    0.40028
  -8.42954    0.64889
  -9.03330    0.64507
  -8.84556    0.56382
  -7.95443    0.79516
  -8.61369    0.72425
  -8.81364    0.64688
  -7.87833    0.00882
  -7.80418    0.50121
  -9.47289    0.56997
  -9.82910    0.96981
  -8.95364    0.75976
  -9.29334    0.86978
  -7.99241    0.28208
  -9.76283    0.71278
  -9.46502    0.85634
  -9.59059    1.03132
  -9.54029    0.57346
  -9.93595    0.55654
  -9.37380    0.66557
  -9.36861    0.89223
  -9.47524    0.88154
  -9.26352    0.72025
  -9.19799    0.53482
  -8.22482    0.59383
  -9.24375    0.68222
  -9.24304    1.19327
  -7.64322    0.68873
  -7.77443    0.20787
  -8.96716    0.56516
  -8.42714    0.44769
  -7.91972    0.15170
  -8.02628    0.16072
  -7.75742    0.31173
  -8.31730    0.91817
  -8.72023    0.64708
  -7.65406    0.35748
  -8.26641    0.76537
  -8.94001    0.95905
  -9.31378    0.80122
  -8.58148    0.97900
  -8.31565    0.64614
  -7.83733    0.33507
  -9.17614    0.93258
  -8.30838    0.77787
  -7.90929    0.52627
  -7.63145    0.42567
  -8.25952    0.76717
  -6.63486    0.61386
  -8.05117    0.39081
  -8.56841    0.82648
  -7.82377    0.17883
  -7.93760    0.67451
  -8.81486    0.80261
  -8.93221    0.85375
  -8.19868    0.53638
  -8.40469    0.56875
  -7.59904    0.29046
  -7.23563    0.60163
  -8.17404    0.41339
  -7.65311    0.32615
  -8.43060    0.77501
  -7.81758    0.57026
  -8.98618    0.76662
  -8.84847    0.63795
  -8.30379    0.78632
  -8.30028    0.20844
  -8.36907    0.50291
  -8.68319    0.44085
  -9.39379    0.58225
  -7.39514    0.37096
  -7.69638    0.56812
  -8.54068    0.67834
  -8.48294    0.66759
  -8.49679    0.54751
  -8.69849    0.41347
  -7.45025    0.45776
  -8.27626    0.16529
  -9.23260    0.68468
  -7.46204    0.08975
  -7.98995    0.72348
  -8.21322    0.40607
  -8.02921    0.78792
  -8.62038    0.67329
  -8.45983    0.62883
  -9.04558    0.80924
  -8.94842    0.52643
  -9.33347    0.46588
  -8.84210    0.51965
  -8.45436    0.72357
  -9.40210    0.68375
  -8.65254    0.85328
  -8.93953    1.12803
  -8.28563    0.73463
  -9.72883    0.43396
  -8.56404    0.27260
  -8.38258    0.52515
 -10.25732    0.86871
  -9.42519    0.43055
  -8.56542    0.41570
  -9.00136    0.24419
  -9.04941    0.54575
  -9.31717    0.63315
  -9.66551    0.67103
  -9.90904    0.52320
  -9.39118    0.70832
  -9.72145    0.78770
  -9.24508    0.61747
  -8.52108    0.72036
  -8.15617    0.27767
  -8.01317    0.60454
  -7.82176    0.37891
  -7.11628    0.40165
  -7.63035    0.73903
  -7.57348    0.56568
  -8.57302    0.70534
  -7.98363    0.29787
  -8.42353    0.54130
  -7.13400    0.82343
  -8.13359    0.27451
  -8.67223    0.61126
  -7.49609    0.04218
  -7.99360    0.40569
  -7.05657    0.17229
  -8.45798    0.22183
  -6.86053    0.05137
  -7.54420    0.31340
  -8.91009    0.44782
  -7.21723    0.17326
  -7.85196    0.27287
  -8.63550    0.26407
  -8.28702    0.50792
  -7.43840    0.48102
  -8.17324    0.41480
  -7.96883    0.58532
  -8.06118    0.33255
  -8.33627    0.13770
  -9.21332    0.38672
  -7.88206    0.40197
  -8.42726    0.41857
  -8.50959    0.69591
  -8.23641    0.52615
  -8.76653    0.48087
  -8.04176    0.94068
  -7.96567    0.60160
  -8.25878    0.97680
  -7.70045    0.74550
  -8.10610    0.75889
  -8.85817    0.40897
  -9.75631    0.55621
  -8.29736    0.96674
  -9.22251    0.70035
  -9.80070    0.75382
  -8.41150    0.49173
  -9.29474    1.15141
  -9.10123    0.63051
  -8.19829    0.47780
  -7.41756    0.61614
  -8.12736    0.68396
  -7.84114    0.61610
  -7.85866    0.40295
  -8.59813    0.42582
  -8.99713    0.56136
  -8.55794    0.71198
  -7.62469    0.54991
  -7.72828    1.15477
  -7.75982    0.96202
  -8.83192    0.90833
  -7.60955    0.62293
  -7.85902    0.81028
  -8.36947    0.98145
  -8.51532    0.36604
  -8.76785    0.67220
  -8.31986    0.23175
  -9.05628    1.05762
  -8.77074    0.62614
  -8.04296    0.22709
  -7.13423    0.66621
  -8.72808    0.60952
  -9.93053    0.73619
  -8.87053    0.69956
  -9.36899    0.55345
  -8.63922    0.63403
  -9.38844    1.11308
  -9.09884    0.52478
 -10.09559    0.69805
  -9.33146    0.58766
 -10.14522    0.48037
  -9.48568    0.87726
  -8.59180    0.54193
 -10.23382    0.81306
  -8.32876    0.35444
  -8.82872    0.53723
  -8.50222    0.92204
 -10.73138    1.25597
  -9.82664    1.39679
  -9.60605    0.71859
  -9.12174    0.98394
  -9.28100    0.74969
  -9.16591    0.96784
  -9.59891    0.92529
  -9.29348    0.83216
  -9.75791    0.76273
  -9.44081    0.95035
 -10.06159    0.73391
  -9.60139    0.70864
  -9.13796    1.22562
  -9.76447    0.91640
  -9.64624    0.96490
  -8.17841    0.50015
  -8.47748    0.77817
  -9.65809    0.56438
  -9.34242    0.61940
  -8.95484    0.42313
  -8.15070   -0.09488
  -8.10964    0.62408
  -8.96503    0.58217
  -9.06551    0.60417
  -8.15845    0.21968
  -9.41312    0.48511
  -9.25571    0.57776
  -8.56049    0.48357
  -9.01527    0.70208
  -9.72217    0.58105
  -8.57980    0.66093
  -9.04542    0.76035
  -9.64610    0.65985
  -9.88466    0.63550
  -9.01064    0.64239
  -7.92107    0.49917
  -8.96912    0.66299
  -9.12136    0.89371
  -8.36162    0.69220
  -8.40897    0.34619
  -8.54242    0.63229
  -8.03078    0.35625
  -7.01920   -0.20021
  -8.44074    0.04667
  -7.58121   -0.16222
  -7.62322    0.18618
  -7.24662    0.43994
  -7.59992    0.07463
  -7.64020   -0.07369
  -7.54410    0.19451
  -8.11494    0.21565
  -7.94838    0.05600
  -6.59791   -0.18593
  -6.99760    0.20361
  -6.74706    0.14051
  -7.07364    0.07222
  -7.39561    0.03536
  -7.36404    0.33536
  -7.39049    0.52120
  -8.20028    0.47367
  -8.40007    0.19027
  -8.50279    0.43486
  -8.62560    0.58781
  -8.39810    0.63345
  -8.77459    0.66151
  -8.33931    0.50846
  -8.18054    0.46459
  -8.11334    0.62726
  -7.67236    0.75303
  -7.68712    0.84246
  -8.74057    0.60775
  -8.61401    0.88612
  -8.86600    0.87519
  -8.18992    0.74682
  -8.02628    0.65240
  -6.96215    0.49392
  -7.67043    0.43683
  -7.81484    0.35541
  -8.64767    0.67478
  -8.31989    0.72180
  -8.65053    0.90787
  -8.37292    0.52706
  -8.51675    0.84975
  -8.15980    0.75295
  -8.50257    0.96244
  -7.49723    0.89336
  -8.03213    0.68178
  -8.07494    0.82241
  -8.30255    0.94785
  -8.12207    0.71430
  -8.29158    0.70543
  -8.52426    0.60008
  -8.34752    0.60469
  -8.37653    0.54294
  -7.87941    0.84252
  -8.17496    0.80097
  -7.64024    0.79659
  -7.49049    0.55395
  -8.28317    0.74619
  -6.57190    0.36992
  -8.03704    0.53496
  -8.33696    0.46700
  -8.53949    0.47536
  -8.72201    0.98752
  -8.66664    0.75034
  -8.14338    0.55692
  -8.02561    0.66506
  -8.43769    1.01590
  -8.51274    0.96926
  -8.08748    0.73346
  -8.18324    1.13621
  -9.04498    0.73201
  -7.78353    0.44997
  -8.10102    0.80364
  -8.57584    0.85003
  -8.73415    0.92007
  -8.56655    0.87223
  -7.34226    0.56735
  -7.68814    0.63944
  -7.87970    0.51433
  -7.87809    0.43470
  -7.25083    0.20631
  -7.81525    0.36269
  -7.66683    0.56713
  -7.51228    0.55848
  -9.37326    1.06740
  -8.34787    0.94003
  -8.45657    0.78111
  -8.15236    0.43374
  -7.37462    0.68082
  -8.19129    0.46586
  -8.84874    0.74334
  -8.67190    0.80848
  -8.33590    0.96526
  -7.87698    1.01849
  -8.17995    0.68384
  -7.54430    0.51981
  -7.49318    0.69554
  -9.35805    0.99353
  -7.87998    0.92037
  -6.78460    0.78054
  -8.92159    0.63424
  -7.72815    0.70114
  -8.35402    0.89334
  -8.38901    0.75489
  -8.37587    0.72256
  -7.18288    0.55457
  -8.86693    0.74528
  -7.87009    0.39541
  -7.26581    0.35639
  -7.85008    0.55685
  -8.28449    0.90328
  -8.98730    0.76105
  -8.07715    1.08826
  -7.70760    1.06876
  -8.08978    0.63266
  -9.16735    0.83677
  -9.32672    0.59748
  -8.42749    0.64993
  -8.15743    0.52695
  -8.41343    0.71617
  -8.31330    0.42233
  -8.05132    0.46508
  -9.44839    0.57480
  -7.90222    0.48065
  -8.45765    0.94982
  -8.45901    0.78749
  -8.34599    0.40469
  -9.21319    0.93317
  -9.45504    0.73685
  -8.51058    0.77513
  -8.88654    0.37526
  -9.33184    0.59862
  -8.70851    0.63511
  -9.72974    0.87481
  -8.77380    0.41061
  -8.66192    0.60886
  -9.30888    0.59535
  -9.01998    0.80540
  -8.18330    0.57902
  -8.77526    0.59174
  -7.64651    0.58860
  -8.13910    0.66698
  -8.97146    0.69586
  -9.16578    1.00462
  -9.16910    0.99381
  -8.69309    0.67623
  -7.67477    0.82089
  -8.87792    0.92232
  -9.58629    1.19905
  -9.59636    0.89216
  -8.67652    0.93463
  -8.81919    0.93511
  -8.28567    0.49602
  -6.49655    0.34617
  -8.31756    0.84734
  -8.09866    0.34623
  -8.20025    0.52268
  -6.79911    0.45915
  -8.02596    0.37316
  -8.76303    0.95215
  -9.44134    1.20303
  -9.01759    0.94965
  -8.73838    0.66880
  -9.08702    0.72660
  -7.81974    0.63857
  -9.89691    1.11262
  -9.78587    1.20457
 -10.48940    1.13611
  -9.85696    1.07321
 -10.08865    1.05727
 -10.05005    1.47306
 -10.13034    1.14569
 -10.42131    0.83694
  -9.93816    0.80652
  -9.45282    0.98110
 -10.34850    0.82509
  -9.20287    0.90046
  -9.20190    0.61374
  -9.73560    0.90971
  -9.64238    1.33058
  -9.35952    0.91552
  -9.16573    0.52582
  -9.80005    0.69620
  -9.95626    0.88623
  -9.30373    0.89515
  -9.40861    1.02498
  -8.87146    0.68523
  -9.42292    0.88782
 -10.69113    1.03736
  -9.24454    0.88801
  -9.35300    0.57401
  -8.98261    0.82655
  -8.84228    0.79279
  -8.05915    0.40165
  -8.52883    0.24532
  -9.63064    1.01031
  -8.72230    0.70516
  -8.48621    0.70983
 -10.05534    0.91255
  -9.78392    0.64808
  -8.54061    0.37017
  -7.96338    0.47946
  -8.85992    0.17925
  -9.47787    0.29584
  -9.45698    0.66877
  -9.83603    0.59829
  -9.41812    1.09553
  -8.84821    1.18888
  -9.38205    0.72358
  -8.58377    1.22917
  -8.55886    0.70403
  -8.59245    1.20323
  -8.50539    1.03123
  -9.27128    1.00069
  -8.60930    0.83272
  -8.67697    0.90429
  -8.55846    0.84883
  -8.77374    1.17393
  -8.69526    1.07846
  -9.12815    0.98062
  -8.93864    0.61472
  -9.46478    0.70641
  -9.31660    0.70332
  -8.82459    0.65281
  -9.91039    0.73952
  -9.05194    1.31809
  -8.46579    1.11551
 -10.14278    0.87331
  -8.88283    1.35569
 -10.43986    1.08169
  -9.90745    1.27000
  -9.79022    0.73200
  -8.83753    0.76605
 -10.45970    1.36832
  -9.63465    1.10229
  -9.86285    0.78942
  -9.48283    0.88698
  -9.65078    0.88425
 -10.19727    1.03911
 -10.58392    1.21383
 -10.49910    0.72793
  -9.18362    0.59384
  -9.65565    0.69288
  -8.45890    0.38307
 -10.39021    0.84334
  -9.02175    0.90887
  -7.61775    0.91631
  -8.19209    0.62545
  -8.70778    0.80524
  -8.74078    0.70513
  -8.80035    0.57429
  -8.32802    0.46545
  -8.67652    0.57424
  -7.80806    0.39252
  -8.68460    0.47971
  -8.71909    0.66199
  -8.33863    0.25616
  -7.55057    0.59833
  -7.52618    0.28763
  -7.38770    0.18338
  -8.36075    0.40731
  -8.14364    0.18613
  -8.78892    0.32049
  -8.55323    0.39560
  -8.39805    0.67071
  -8.30416    0.25783
  -8.44526    0.33965
  -7.74753    0.63929
  -7.91483    0.60094
  -8.61772    0.84694
  -8.69129    0.66379
  -8.96835    0.43522
  -8.85944    0.69088
  -9.80369    0.90759
 -10.11377    0.90526
  -7.76501    0.90828
  -9.20890    0.80482
  -9.73735    1.13751
  -9.27379    0.96333
  -8.17479    0.39364
  -9.25568    0.60822
  -8.17246    0.83540
  -8.87622    0.88049
  -8.28900    0.62392
  -8.39795    0.65550
  -7.83425    0.92208
  -7.69242    0.72188
  -7.65582    0.34296
  -8.83463    0.53226
  -7.96234    0.15451
  -9.58154    0.36322
  -8.40096    0.20780
  -8.71165    0.38285
  -9.96188    0.79695
  -9.30999    0.72781
  -9.57538    0.70695
  -9.51707    0.60203
  -8.91729    0.47369
  -8.58420    0.88940
  -9.45790    0.79914
  -9.27459    0.65857
  -8.37398    0.33180
  -9.52316    0.69737
  -8.66305    0.42369
  -9.97615    0.74414
 -10.09578    1.10226
  -9.21951    0.68295
  -8.85579    0.44093
  -8.86050    0.32026
  -9.04568    0.66202
  -9.44409    0.74825
  -8.00738    0.54944
  -8.96683    0.94106
  -8.42336    1.12452
  -8.20590    0.81079
  -8.58243    0.61062
  -8.81081    1.22560
  -9.32337    0.53226
  -8.34426    0.20609
  -9.46102    0.97100
  -9.79103    0.92029
  -9.02494    0.62715
 -10.59386    0.87768
  -9.49927    0.80966
  -9.35574    0.61228
  -8.90787    0.71631
  -9.46855    0.53151
  -9.63633    0.64980
  -8.24499    0.69880
  -9.06454    0.85272
  -9.48439    0.89515
  -8.92475    0.98439
  -8.10438    0.67849
  -9.30649    0.36862
  -9.17488    0.61766
  -9.32347    0.28048
  -9.35625    0.78417
  -8.31513    0.29506
  -7.75569    0.37648
  -8.38921    0.22235
  -9.14624    0.52324
  -9.42562    0.59161
  -8.23036    0.18692
  -7.69560    0.73113
  -8.02336    0.19461
  -8.65524    0.48477
  -7.77020    0.95724
  -7.94905    0.91517
  -7.98321    0.63373
  -8.00709    0.70271
  -8.53098    0.62867
  -8.26131    0.44789
  -8.76443    0.30260
  -7.72573    0.51109
  -7.39159    0.99237
  -7.41384    0.82848
  -8.19646    0.99811
  -7.82249    0.61131
  -8.43916    0.83587
  -8.69720    0.95320
  -8.44109    0.88930
  -7.90532    0.67261
  -8.91957    0.55904
  -7.67974    0.12505
  -7.87548    0.60338
  -8.46346    0.55228
  -8.73376    0.73831
  -9.17639    0.40864
  -7.87752    0.58990
  -7.39161    0.67396
  -7.57033    0.39501
  -7.20089    0.43734
  -8.07709    0.33688
  -7.72320    0.34437
  -7.94004    0.37131
  -8.32861    0.51077
  -9.05311    0.53413
  -9.18225    0.80965
  -9.79811    1.15690
 -10.27725    0.79117
  -9.43541    1.03577
  -9.68904    1.34047
  -9.69427    0.77542
  -8.15807    0.92965
  -8.44589    0.93025
  -8.86821    0.79084
  -9.17421    0.95368
  -8.57307    0.83721
  -8.99319    0.99856
  -8.08861    0.37699
  -7.33763    0.52608
  -8.66820    1.08524
  -8.69047    1.25321
  -9.12211    0.96642
  -8.12678    0.42894
  -7.91973    0.92672
  -8.58185    0.90009
  -9.07854    0.94366
  -8.70891    0.69041
  -8.59110    1.03259
  -9.64579    0.85435
  -9.04522    0.80420
  -9.65411    0.83042
  -8.86726    0.80349
  -8.80551    0.90414
  -9.61893    0.86364
  -9.63770    1.22778
 -10.04424    1.04015
  -9.02972    0.80317
  -9.66339    0.50578
 -10.38238    0.91143
  -8.84536    0.83666
 -10.54290    0.95707
  -9.96470    0.91978
  -9.81332    1.15366
  -8.53047    0.26947
  -8.87547    0.48041
  -9.05430    0.93368
  -8.63070    0.95003
  -9.32116    0.85508
  -9.44588    0.66609
  -9.45986    1.10966
  -9.82506    1.03048
  -9.92536    1.04346
  -9.94681    1.09139
 -10.08909    0.96683
  -8.99225    0.78704
 -10.46168    1.17171
 -10.42702    1.36851
 -10.53178    1.20716
  -8.71920    0.79904
 -10.42687    1.07544
  -9.78709    0.95833
  -9.74222    1.07017
  -9.87771    1.27737
 -10.07426    1.15245
  -9.25077    0.92470
  -9.11295    0.39792
  -9.92088    1.13351
 -10.91760    1.03087
 -10.97913    1.14199
 -12.37562    0.95249
 -10.15775    0.72443
 -10.23421    0.61389
 -10.41062    1.00625
 -11.66181    1.17157
 -10.84930    1.22844
 -10.29745    1.13987
  -9.71397    0.82258
 -11.49052    1.21906
 -10.43678    0.67870
  -9.81627    0.42218
 -10.21653    0.88078
  -9.82920    0.42852
 -10.07827    0.91809
  -9.66145    0.91463
  -9.69612    0.77511
  -9.10733    0.73590
  -9.15726    1.17197
 -10.01472    1.24566
 -10.60495    1.21627
 -10.99793    1.15494
  -8.77524    0.78841
  -8.83588    1.26716
  -8.71850    1.01916
  -8.76420    1.02280
  -9.80364    0.45389
  -9.43651    0.63714
 -10.01807    0.70405
  -8.95701    0.66005
  -9.29218    0.47194
  -9.08629    0.77198
  -8.39365    0.51021
  -9.31134    0.68171
  -9.01549    0.97213
  -9.11316    1.09204
  -9.91132    0.91035
  -9.69119    0.97538
 -11.19195    1.28232
 -11.26919    0.89853
 -10.35896    0.64145
 -10.66128    0.94591
  -9.19269    0.64230
 -10.19962    1.06824
  -9.85331    0.71245
 -10.03243    0.87853
 -10.04978    0.67899
 -10.61074    0.64843
 -10.87930    0.69829
 -11.26477    0.87154
 -10.81416    1.33522
  -9.57039    1.11131
  -9.25745    0.68027
  -8.75697    0.44158
  -8.82968    0.82977
  -9.32135    1.02888
  -9.19705    0.61940
  -9.28552    0.43115
  -9.82985    0.72587
  -9.91278    0.73913
  -9.66479    0.69581
  -9.37415    0.90366
  -9.72766    0.18406
 -10.59288    0.86499
 -10.87271    0.56080
 -10.48178    0.86949
  -9.26281    0.40956
 -10.93503    0.64981
  -9.31436    0.44105
  -9.47294    0.11373
  -9.72679    0.15452
  -9.48693    0.03670
  -9.23573    0.45035
 -10.50220    0.48735
 -11.57441    0.84011
 -10.12508    0.61360
 -10.44881    0.67944
  -9.95391    0.37187
  -9.95277    0.72719
 -11.14964    0.88211
 -11.19545    0.77570
 -10.25463    0.86992
 -10.27416    0.80447
  -9.92565    0.85650
 -10.28284    1.00820
 -10.40168    0.53785
 -10.37344    0.75212
  -9.10622    0.69750
  -9.13016    0.64847
  -8.06745    0.76094
  -9.22787    0.55243
  -8.73792    0.43702
  -9.29167    0.95863
  -9.09967    0.83344
  -8.38851    0.16284
  -9.50704    0.28500
  -8.20086    0.61936
  -8.54770    0.91568
  -9.02499    0.88016
  -8.05186    0.55727
  -9.82033    0.91109
  -9.51984    1.23872
  -9.92900    0.85477
  -9.24880    0.93080
  -8.67286    0.69679
  -8.84835    0.38445
  -9.82828    0.72072
  -9.18176    0.71882
  -9.58763    0.38178
 -10.78494    0.74529
 -10.01860    0.60827
  -9.31672    0.64553
  -8.34206    0.60335
 -10.20262    0.96093
  -9.95113    0.63825
 -10.23402    0.82753
 -10.27382    0.64661
 -10.65576    1.08205
  -9.55914    0.93508
  -9.66552    0.91886
  -9.56551    0.84396
 -10.36252    1.26060
  -9.41442    0.63261
  -9.79947    1.16033
 -10.00264    1.29492
  -9.03450    0.85281
  -9.95765    1.23256
  -9.98492    1.18749
 -10.13951    0.90444
 -10.79411    1.00447
  -9.81555    1.14398
  -9.59663    0.85193
  -9.57083    1.07216
  -8.78266    0.84760
  -9.73037    0.79645
 -10.80178    1.17059
 -11.23019    1.34303
 -10.70728    1.29121
 -10.49828    0.90574
  -9.98830    0.88109
  -9.45002    0.71310
  -8.56851    0.67029
  -9.86069    0.74326
  -9.80179    0.87075
  -9.31108    1.30724
  -8.91371    0.54241
  -9.29220    1.02511
  -8.28352    1.08811
  -9.51250    1.29984
  -9.64174    1.21451
 -10.19426    1.49749
 -10.11545    1.16179
  -8.70661    1.10259
  -9.39218    1.06536
  -8.96326    1.05380
  -9.11261    0.54169
  -9.69866    1.11530
  -9.43073    0.46620
  -9.68343    1.10914
  -9.32272    1.01690
  -9.08634    0.60764
  -8.32951    0.48025
  -9.15485    0.28395
 -10.08952    0.68299
  -9.94997    0.72350
  -9.84148    0.91131
  -9.71064    0.77460
  -9.22933    0.66856
  -9.22285    0.49432
  -8.74944    0.56999
 -10.71176    1.29441
 -10.54015    1.41097
  -9.85350    0.56975
  -9.16568    0.62406
 -10.09958    0.74703
 -10.10233    0.64652
 -10.33363    0.72614
 -10.61715    1.16154
 -10.46188    0.86540
 -10.37925    0.85900
  -8.82788    0.62762
  -9.34193    0.87837
  -9.65106    0.60793
 -10.13903    0.48509
 -10.46405    1.18585
  -9.72169    0.65151
  -8.40802    0.59276
  -9.01920    0.71222
  -9.19365    0.79417
  -8.53266    0.53090
 -10.24551    1.11954
 -10.26646    0.85005
  -9.16687    0.69185
  -9.23928    1.11923
  -8.38500    0.38562
  -9.65172    0.82521
  -9.97423    0.66997
  -9.67341    0.79895
  -9.45248    1.04020
  -9.73957    1.09447
  -9.52485    1.00150
  -9.78328    1.04219
  -9.94176    0.85626
  -9.85403    1.06006
 -10.41148    1.04847
  -9.59873    0.89679
  -8.86298    0.72911
  -9.10034    0.79041
  -9.34717    1.23147
  -9.85376    0.37015
  -8.40759    0.53533
  -9.25711    0.94417
  -8.94175    0.93048
  -8.63813    0.71285
 -10.09768    1.35472
  -9.33962    0.90088
  -8.66174    0.96956
  -8.77470    0.85368
  -9.50324    0.89034
 -10.42097    1.26787
  -9.46796    0.82756
  -9.32878    0.49647
  -8.78480    1.09597
  -9.56460    0.90651
  -9.47447    0.90779
  -9.50379    0.43723
  -8.91501    0.69692
 -10.01623    0.87132
  -8.90317    0.90454
  -9.91455    1.24121
  -8.93442    0.93399
  -9.86094    0.71717
  -7.73403    0.55317
  -8.63171    1.00809
  -9.62999    1.06798
  -9.59257    1.09948
 -10.48629    0.98924
  -9.64654    1.01032
  -9.75085    0.87737
  -9.56456    0.89881
 -10.03334    1.06761
  -9.48034    1.58296
  -9.72946    1.15184
  -8.66643    1.18557
 -10.17061    1.21585
  -8.37179    1.32157
  -9.21173    1.21235
  -8.70086    1.24292
  -8.97368    0.85301
  -8.75627    1.27001
  -9.18648    1.25735
  -8.86378    1.34759
  -8.79835    1.34117
  -8.99571    0.82675
  -9.96032    1.01829
  -9.38395    1.03251
  -9.25257    1.08913
  -8.52572    0.93821
  -9.40630    1.11042
  -8.96303    0.94939
  -8.08754    0.90725
  -9.35276    1.00473
  -8.79318    1.35871
  -8.57284    0.82529
 -10.18684    1.20861
  -9.16099    0.64841
  -8.94737    1.60814
  -9.33875    1.37545
  -9.05040    1.29874
  -8.78036    1.58177
  -8.32168    0.82220
  -8.78860    1.05150
  -8.75136    1.18212
  -9.00290    1.28442
  -9.52553    1.39148
  -9.98507    1.42671
  -9.21630    1.08034
  -9.35666    1.26258
  -9.47099    1.15731
  -8.16141    1.06422
  -9.62392    1.22952
  -8.30332    0.98981
  -9.49868    1.24951
  -9.53558    1.11848
  -9.81050    1.14385
  -8.42807    0.79931
  -8.85679    1.14343
  -8.60867    1.19819
  -9.77065    1.34842
  -8.22143    0.65797
  -8.64258    0.89127
  -8.85015    0.89421
  -8.07895    0.98719
  -7.76044    0.87912
 -10.12679    1.53012
  -9.64232    1.13617
  -9.75048    1.21641
  -9.35206    0.97319
  -8.92735    0.86833
  -9.73812    1.20741
  -8.78172    0.90274
  -8.93534    1.27175
  -8.22526    1.23455
  -8.04041    0.92592
  -7.79718    0.94806
  -9.15305    1.18003
  -8.95356    0.79911
  -7.96582    0.76378
  -8.10547    0.78106
  -8.35077    0.77018
  -8.72121    1.02496
  -8.41575    0.84553
  -9.40677    1.30393
  -9.37384    0.89716
  -9.72858    1.50600
  -9.60674    1.01159
  -9.03585    1.21475
  -9.40188    0.71073
  -8.96294    1.16832
  -8.82341    1.03382
  -8.76138    0.55930
  -8.97602    1.11997
  -8.73528    0.71438
  -9.21508    0.86096
  -9.46357    1.01891
  -8.66699    1.05112
  -9.49018    1.16019
  -9.14621    1.16561
  -9.78517    1.14119
  -9.16836    0.86172
 -10.24446    0.77818
  -9.68644    0.98903
  -9.38046    0.85944
 -10.18387    1.27834
  -8.90894    0.87129
  -9.08215    0.51061
  -8.85625    0.46262
  -9.63938    1.01535
  -9.82167    1.01011
  -8.76737    1.22460
  -9.35435    1.11765
  -9.72513    1.05572
  -9.98273    0.60015
  -9.35104    1.03666
  -8.94405    0.85418
  -9.86198    1.27301
  -9.76328    1.05082
  -9.27340    1.23332
 -10.36998    1.34889
  -8.80460    0.75579
  -9.24119    1.50993
 -10.29069    1.51166
  -9.26308    0.88608
  -8.27017    1.03155
  -8.19083    0.79886
  -8.64061    0.97962
  -8.85777    1.09519
  -9.39997    1.11394
  -9.72746    1.32862
 -10.02134    1.20853
  -9.64016    1.41201
  -8.85800    1.07118
  -8.69256    1.15505
  -9.06697    1.27227
  -9.33816    1.07536
  -9.36340    1.15063
  -9.27183    1.20168
 -10.34445    1.23466
  -9.09458    0.96881
  -9.85890    0.91322
  -9.75758    1.18918
  -8.72815    0.63466
  -9.69577    1.12566
  -9.43419    0.84909
  -8.90910    0.60868
  -8.73712    1.03974
  -9.29138    0.95313
  -9.95544    1.01848
  -8.95930    0.68464
  -9.10905    1.07349
  -8.63803    0.75295
  -9.78114    0.86010
  -9.87604    0.95476
  -9.48136    1.19310
 -10.09100    1.02139
 -10.18190    1.07840
  -9.80681    1.04433
  -9.08478    0.65987
  -8.84668    0.83739
  -9.60581    0.77013
  -9.79860    0.71686
 -10.04344    0.74552
  -9.77619    1.35520
  -8.82076    0.93531
  -9.13003    0.40519
 -11.07137    0.85761
  -9.76396    1.04688
  -8.81779    0.72485
  -8.72917    0.55177
  -9.74821    0.42315
  -8.74307    0.57191
  -8.57528    0.73151
  -8.38356    0.91084
  -8.97438    0.52270
  -8.53070    0.73265
  -9.55777    0.87925
  -9.17723    0.69457
  -9.16200    1.28225
  -8.75202    0.76939
  -9.66414    0.78905
  -9.19543    0.99518
  -9.73902    1.15742
  -9.78023    0.77984
 -10.00542    0.78262
  -8.50099    0.83114
  -9.70255    0.67204
 -10.22876    1.18409
  -9.73559    0.94928
 -10.57775    1.55688
  -8.46597    0.53945
  -9.50993    1.11333
  -9.45091    0.79571
  -8.60640    0.94781
 -10.33239    0.80213
  -9.50294    1.01844
  -8.63077    1.07601
  -9.00932    1.04233
  -9.83695    1.02637
  -9.51937    0.76180
  -9.72610    0.61225
  -9.05141    0.48970
 -10.10826    0.52218
  -8.91249    0.89253
  -9.72403    0.61180
  -9.51561    0.80541
 -10.23684    0.70976
 -10.65609    0.72419
 -11.25389    0.75655
 -10.66919    0.75284
 -10.88605    0.95436
 -10.28680    0.56691
  -9.81992    0.60040
  -9.38248    0.37926
  -9.83884    0.22548
  -9.52761    0.32821
  -9.14367    0.59666
  -9.99615    0.57465
  -9.88146    0.60692
  -9.97529    1.00172
  -9.76719    0.24901
 -10.19170    0.34798
  -9.13649    0.30248
  -9.19301    0.47025
  -8.75226    0.49603
  -9.23488    0.31265
  -8.98902    0.64285
  -9.81466    1.07687
  -8.63117    0.29469
  -9.89974    0.79848
  -9.89597    0.36663
  -9.72206    0.55975
  -8.87661    0.46363
  -9.87336    0.66775
  -9.79276    0.35531
  -9.80037    0.44261
 -10.47483    0.75539
  -8.78840    0.49587
  -9.61096    0.59279
  -9.98117    0.32150
  -9.81316    0.31239
  -9.33413    0.45415
  -9.29725    0.46591
  -9.31602    0.69906
  -9.91803    0.34908
  -9.98211    0.63831
  -9.42925    0.45089
  -9.67511    0.44747
 -10.85204    0.83687
  -9.71349    0.44436
  -9.27221    0.53396
  -9.65416    0.40329
  -9.99022    0.78834
 -11.15024    0.55792
  -9.64223    0.60462
  -9.91767    0.68221
  -9.12343    0.91382
  -8.98591    0.74614
  -9.49031    0.59759
 -10.55063    0.98547
 -10.37307    0.57110
 -10.28036    0.89933
 -10.44220    0.66887
  -8.73256    0.87172
 -10.52635    0.67022
  -8.62795    0.56251
  -9.84914    0.39459
  -9.15498    0.47185
 -11.16483    0.44701
 -11.30522    0.53604
  -9.98499    0.35938
 -10.31453    0.38337
 -10.86190    0.77331
 -10.78903   -0.03539
 -10.52747    0.52117
  -9.95334    0.37212
 -11.78303    0.78320
 -10.21343    0.59055
 -10.59423    0.67182
  -9.66692    0.56050
  -9.34134    0.52760
  -9.08755    0.64951
  -9.05132    0.59589
 -10.14458    0.78160
  -9.93048    0.46503
  -9.73355    0.71020
  -9.61947    0.88805
 -10.00829    0.72845
 -10.15517    0.34567
  -9.51145    0.27827
 -10.12846    0.57042
 -10.71533    0.55226
 -10.08544    0.41645
  -9.89299    0.67648
 -10.22234    0.55144
 -10.37082    0.52935
 -10.07878    0.72857
  -9.35050    0.27641
 -10.22271    0.61566
 -10.79207    0.56011
 -11.24696    0.75954
  -9.66387    0.24394
 -10.23412    0.11691
 -10.63541    0.63185
 -11.59939    0.72396
 -11.78885    0.80707
 -11.03630    0.32393
 -11.13201    0.57350
 -11.34947    0.40088
 -10.26589    0.37526
 -10.08282    0.29574
  -9.52149    0.32865
 -10.62795    0.31867
  -9.83088    0.33686
  -9.19081    0.08406
  -9.42984    0.29971
  -9.37224    0.45087
  -9.39602    0.32048
 -10.58216    0.35464
  -9.62080    0.48920
  -9.20698    0.82019
  -8.83187    0.00995
  -9.75087    0.58469
  -9.30987    0.23177
 -10.13005    0.20718
 -10.44300    0.36819
 -10.66318    0.25196
  -9.17011    0.39152
  -9.48234    0.05940
  -9.46643    0.37294
  -9.33731   -0.15169
  -9.24705   -0.10699
  -9.18579    0.33922
 -11.12877    0.81742
  -9.59681    0.19386
  -8.83071    0.35967
  -9.37393    0.23893
  -8.64439    0.30801
  -8.72419    0.09587
  -9.23204    0.22162
  -9.01027    0.33650
  -9.44044    0.48655
 -10.06719    0.21342
 -10.11140    0.37668
  -9.82660    0.06156
  -9.31839    0.31083
  -9.63763    0.10326
  -9.80364    0.51299
  -9.80566    0.33133
 -10.56077    0.65593
 -10.10419    0.57956
  -9.52012    0.30409
 -10.43115    0.66380
 -10.28284    0.33584
 -10.26419    0.41358
  -9.99971    0.31167
 -10.33435    0.40236
 -10.10867    0.32378
 -10.91797    0.46158
 -10.55498    0.44179
  -9.50384    0.65200
  -9.98023    0.45382
  -9.83941    0.37902
  -9.56716    0.56415
 -10.67041    0.55897
 -10.63944    0.26428
 -11.42305    0.53974
 -10.77660    0.38385
 -10.00132    0.30637
 -10.13595    0.31781
 -10.99092    0.36016
 -11.36603    0.51822
 -11.52076    0.59643
 -10.98920    0.88727
 -10.44143    0.16948
 -11.09294    0.64318
 -11.06634    0.24784
 -10.41076    0.31254
 -11.08846    0.38178
 -10.49354    0.64239
 -10.77726    0.32722
 -10.66738    0.80261
  -9.95654    0.27933
 -11.04291    0.15680
 -11.56862    0.64150
 -11.37633    0.62049
 -10.32709    0.24277
 -11.62055    0.40016
 -10.97550    0.44238
 -10.75086    0.16316
 -10.80325    0.35803
 -10.67906    0.23646
 -10.98614    0.32552
 -10.92935    0.49674
 -10.92288    0.34063
 -11.70168    0.48070
 -11.37449    0.19860
 -10.95104    0.43973
  -9.39118   -0.46202
  -9.98668    0.39756
 -10.24324    0.24219
 -10.85082    0.47082
  -9.68129    0.36180
 -10.68283    0.26603
 -10.84192    0.36834
 -11.21942    0.15192
 -10.24300    0.29260
 -10.65443    0.46932
 -10.91098    0.22704
 -10.72770    0.35531
 -11.31840    0.61227
 -10.04508    0.34915
  -9.94045    0.02610
  -9.47535    0.37335
  -9.40055    0.13105
 -10.10311    0.11103
 -10.91835    0.78886
 -11.20238    0.39252
 -11.22231    0.19481
 -10.91421    0.23233
 -10.04450    0.41976
 -10.37862    0.18951
  -9.42440    0.03772
 -10.52423    0.32607
 -10.21069    0.37765
 -10.63281    0.32418
  -9.46286    0.45764
 -10.01491   -0.07244
  -9.78294    0.14112
  -8.94665    0.09597
  -9.45453    0.23301
 -10.32234    0.57771
  -9.93643    0.99858
  -9.80420    0.41998
 -10.66599    0.50911
  -9.83976    0.50210
  -8.75358    0.40214
  -9.04690    0.55470
  -9.92373    0.62019
 -10.71382    0.55924
  -9.49517    0.41802
 -10.10048    0.55668
  -8.27554    0.28051
 -10.51832    0.42911
  -9.60304    0.15936
 -10.23600    0.41923
 -10.72604    0.12368
 -10.62034    0.57327
 -10.96324    0.73940
  -9.33651    0.30838
  -8.90274    0.56000
  -9.93370    0.08850
  -9.93671    0.69428
 -10.03248    0.47116
  -9.62262    0.50134
 -10.11184    0.21681
  -9.94667    0.09076
 -11.12171    0.66826
 -11.05933    0.25091
  -9.28053    0.21507
  -9.15097    0.64688
  -9.18883   -0.04407
  -9.91045    0.44625
  -9.52177    0.26331
  -9.42204    0.23847
  -9.35756    0.55809
  -9.52761    0.29216
 -10.04236    0.46215
  -9.57802    0.23489
  -9.87572    0.19903
 -10.38920    0.32871
  -9.61892    0.15956
  -9.28250    0.07351
  -9.93154    0.73236
 -10.41502    0.31175
 -10.14624    0.38543
  -9.80757    0.44124
  -9.18859    0.28489
 -10.23970    0.34117
 -10.33522    0.79650
  -9.57184    0.68933
 -10.50073    0.49559
  -9.94628    0.72870
  -9.85735    0.30597
 -11.39010    0.34307
  -9.64669    0.51356
  -9.32171    0.55501
 -10.19272    0.22632
  -8.43193    0.18694
  -9.16762   -0.01937
  -9.40101    0.21619
  -9.45148    0.32323
 -10.61360    0.49923
 -10.79720    0.58626
  -9.53255    0.16606
  -9.44582    0.24899
  -9.22826    0.07027
 -10.51351    0.52214
 -10.18576    0.24204
 -10.21690    0.44981
 -10.28984    0.40459
  -9.04454    0.18336
 -10.09484    0.57198
  -9.56366    0.23807
  -9.85209    0.41003
  -9.70973    0.31493
 -10.31815    0.66047
 -10.47400    0.22279
  -8.74494    0.28073
  -9.71127    0.31048
  -8.92167    0.36251
  -9.09865    0.50185
  -9.56925    0.26116
  -9.19021    0.27767
  -8.90733    0.47761
 -10.02820    0.22342
  -9.22127    0.17205
  -9.83406    0.39916
  -9.35337    0.34197
  -8.98941    0.39217
  -9.04648    0.04651
  -9.35289    0.35336
  -8.65258    0.01660
 -10.14911    0.27886
  -9.47543    0.24478
  -9.08939    0.33122
  -8.74053    0.70607
  -8.95256    0.73987
  -9.78070    0.66620
 -10.25961    0.57419
  -9.37821    0.71395
  -8.88980    0.13695
  -9.26820    0.58783
  -9.07320    0.47869
  -9.98097    0.39709
  -8.35128    0.50382
  -9.15230    0.67652
  -8.87042    0.20030
  -9.77349    0.10657
  -9.98294    0.43632
  -9.79548    0.39516
  -9.29179    0.74570
  -9.04892    0.30331
  -9.81276    0.47365
 -10.20665    0.53728
 -10.01896    0.33669
  -9.46556   -0.03589
 -10.44149    0.26999
  -9.46090    0.03153
  -9.41282    0.09880
  -9.77174   -0.16073
  -9.59648    0.39471
  -9.31439    0.12551
  -9.84025    0.27492
  -9.60116    0.31712
  -9.42434    0.45793
  -8.70948    0.28238
  -8.85239    0.20155
  -9.01701    0.09963
  -9.87513    0.22223
  -9.47106    0.57199
  -9.91748    0.49155
 -11.51390    0.83595
 -10.34016    0.35486
  -9.95602    0.69455
 -10.11297    0.30373
  -9.20354    0.38063
  -9.28813    0.16106
  -9.77818    0.63961
 -10.00701    0.57614
  -9.29328    0.58271
  -9.17842    0.32872
 -10.37656    0.71194
 -10.40999    0.61836
 -10.09448    0.55992
 -10.64481    0.45640
  -9.27955    0.27132
  -8.09081    0.05351
  -8.79278    0.33030
  -9.58935    0.57068
  -9.22168    0.44390
  -9.80797    0.67099
  -9.88253    0.29808
 -10.26118    0.65532
 -10.28708    0.68335
  -9.44823    0.51386
 -10.38284    0.45293
 -10.32329    0.22470
 -10.32511    0.45156
 -10.35693    0.52378
  -8.71609    0.00959
  -9.13680    0.03028
  -8.96186    0.20244
  -9.86350    0.63127
  -8.74293   -0.06646
  -9.56501    0.36021
  -9.66026    0.77045
  -9.07604    0.66934
  -9.35545    0.65000
  -8.62645    0.83558
  -9.85110    0.79622
  -8.42297    0.55946
  -9.63045    0.72957
  -9.62500    0.51769
  -9.34519    0.26274
  -9.37244    0.27361
  -9.29023    0.62804
  -9.66078    0.47457
  -8.53634    0.39313
  -9.70274    0.70388
  -9.57146    0.56436
  -9.91316    0.68152
  -9.45293   -0.06387
  -9.93420    0.32730
  -9.17445    0.37019
  -8.57028    0.11807
  -8.73483    0.24580
  -8.66076    0.05874
  -9.07740    0.12700
  -8.56375    0.13389
  -9.08444    0.07872
  -8.83192    0.44207
  -9.23277    0.07466
  -8.66696    0.04532
  -8.92983    0.11348
  -9.48279    0.55601
  -8.72468    0.48416
  -9.97353    0.27326
  -9.29258    0.28094
  -8.69300    0.57403
  -9.09835    0.32365
  -9.95956    0.31054
  -9.89648    0.20286
  -9.53131    0.63894
  -9.79226    0.39246
  -8.70206    0.03242
  -8.97189    0.42191
  -9.91586    0.54076
 -10.75405    0.48399
 -10.05888    0.20034
 -11.06989    0.55266
 -10.46854    0.37537
 -10.05404    0.32714
  -9.46488    0.57033
  -9.96432    0.46006
  -9.88111    0.08827
  -9.87320    0.16236
 -10.20599    0.30970
 -10.11641    0.50333
  -9.84150    0.25471
 -10.34867    0.30807
 -11.76517    0.41309
 -11.27346    0.55221
 -11.32571    0.12363
  -9.99420    0.34622
 -10.35089    0.15878
 -10.45483    0.88391
 -10.04082    0.62692
 -10.12127    0.46947
 -10.60604    0.43088
 -10.24004    0.51499
 -10.78843    0.39499
  -9.90780    0.28072
 -10.04621    0.52487
 -10.20544    0.59027
  -9.18854    0.59952
  -8.56335    0.38870
  -9.39866    0.76928
  -9.86419    0.40218
  -9.37464    0.44106
  -8.15268    0.30195
  -8.41757    0.43698
  -8.33784    0.04663
  -9.82997    0.21211
  -8.50959    0.09263
  -9.09901    0.20331
  -9.31065    0.36370
 -10.15719    0.30860
  -9.41562    0.59170
  -9.53701    0.42569
 -10.05673    0.77746
  -9.76401    0.24136
 -10.20963    0.30427
 -10.94243    0.76665
 -10.61657    0.63806
  -9.77165    0.56201
  -9.98969    0.10443
 -10.39666    0.44956
  -9.52253    0.47421
  -9.71847    0.30146
  -9.02996    0.28697
  -9.70607    0.59810
 -10.35279    0.45358
  -9.94262    0.72174
  -9.59457    0.49753
  -9.39495    0.31779
 -10.12414    0.44427
 -10.66778    0.46241
  -9.82822    0.69682
  -9.26131    0.45935
  -9.79499    0.30619
  -9.73717    0.38636
 -10.34383    0.39967
  -9.89688    0.70612
 -10.74914    0.67749
 -10.07788    1.01761
  -9.16833    0.49076
 -10.71480    1.09142
 -10.26165    0.77403
 -10.07372    0.64501
 -10.22807    0.74967
 -10.00232    1.11020
  -9.44456    0.56290
  -9.04317    0.61538
  -8.82321    0.59179
  -9.00915    0.42454
  -9.87746    0.77164
  -8.60929    0.15290
  -9.34927    0.44533
  -9.38105    0.63884
 -10.30958    0.39538
  -9.94503    0.53985
  -9.46068    0.29752
  -9.56727    0.59780
 -10.39421    0.46465
  -9.32622    0.49566
  -9.95005    0.39978
 -10.04706    0.77544
  -9.90814    0.29062
  -9.29842    0.08513
  -8.81085    0.14258
  -8.69963   -0.15280
  -8.92071    0.07675
  -9.05272    0.03567
  -8.39734    0.14551
  -8.79913    0.30346
  -9.18245    0.29536
  -9.48569    0.31794
  -9.19146    0.13617
  -9.47530    0.02360
  -9.02050    0.21046
  -8.78636    0.00999
  -8.29576    0.17765
  -8.66838    0.51800
  -9.64630    0.39924
  -7.61248    0.29408
  -8.58354   -0.23603
  -9.09335    0.44552
  -8.68652   -0.16908
  -9.28613    0.06975
  -8.42799    0.06838
  -9.96871    0.54428
  -9.01396    0.66479
  -9.05985    0.51968
  -8.55043    0.21313
  -9.74900    0.12588
  -9.34017    0.02321
  -7.85770   -0.42942
  -8.56333    0.00076
  -8.95176   -0.05760
  -7.99309   -0.04935
  -9.49205    0.23213
  -8.54951   -0.07413
  -8.62065    0.41915
  -8.89948    0.08090
  -7.99978   -0.10882
  -8.23176    0.04000
  -7.30427   -0.25351
  -8.96359   -0.10549
  -9.10416    0.56979
  -9.56898    0.09383
  -8.30415   -0.27783
  -9.04268   -0.19393
  -9.06949    0.01862
  -8.29395   -0.14003
  -8.62314   -0.15638
  -8.96636    0.01408
  -8.22349    0.26794
  -8.94709    0.26052
  -9.50358    0.17841
  -9.46068    0.29196
  -8.03241    0.59384
  -9.36469    0.09398
  -9.46553    0.57857
  -9.27328    0.28916
  -9.96977    0.31862
  -8.73707    0.35993
  -8.17783    0.43593
  -8.82598    0.18884
  -8.06157   -0.01880
  -9.19809    0.41103
  -9.03493    0.23434
  -8.83741    0.20143
  -9.55920   -0.07513
  -9.32836    0.12837
  -9.73135    0.23511
 -10.31902    0.14931
  -8.67312    0.54833
  -8.72302    0.34701
  -8.98460    0.08500
  -8.71245    0.19464
  -8.39451   -0.01623
  -9.10172    0.13320
  -8.92298    0.25271
  -7.98660    0.25059
  -8.16317   -0.21348
  -9.22659    0.12238
  -8.17885   -0.27693
  -8.12635   -0.31863
  -8.21489   -0.18786
  -7.76895   -0.12114
  -7.80855   -0.02097
  -9.10537    0.21399
  -8.21079    0.12265
  -8.85808    0.12541
  -8.30520   -0.28528
  -8.23522   -0.18182
  -7.62141    0.08318
  -8.79055    0.26166
  -8.84316    0.08338
  -8.52427   -0.06651
  -8.67037    0.13303
  -8.85157    0.15002
  -8.73282   -0.15652
  -9.20735    0.57234
  -9.62194    0.19369
  -8.94377    0.35696
  -9.23226    0.16229
  -9.73305    0.42261
  -9.75460    0.64471
  -9.96661    0.42344
 -10.05402    0.41061
 -10.20707    0.30273
  -8.73256   -0.03921
  -9.73093    0.37397
  -8.68206   -0.06242
  -9.54634    0.49503
  -9.02552    0.14639
  -9.08198   -0.03108
  -8.27150    0.03319
 -10.20230    0.36973
 -10.29305    0.44242
  -9.35734    0.66826
  -8.15362    0.20121
  -8.85554    0.28242
  -9.08346    0.52898
  -8.76804    0.19984
  -8.25384    0.15766
  -8.14992   -0.14347
  -9.02481    0.38294
  -8.33984    0.21125
  -8.17775    0.65682
  -8.43370    0.01972
  -8.63857   -0.05238
  -8.77123    0.04097
  -8.49880    0.15482
  -8.40508   -0.12690
  -8.28885    0.29895
  -7.75570   -0.20627
  -7.57828    0.10693
  -8.15236    0.27463
  -8.35592    0.07109
  -8.68093    0.11506
  -8.61944   -0.10453
  -8.27458    0.02673
  -7.07191   -0.28376
  -8.36971    0.13613
  -7.35194   -0.00913
  -7.66473   -0.36047
  -7.65786   -0.52210
  -9.07251    0.12088
  -9.36569    0.34743
  -8.24874    0.18128
  -8.79077    0.37662
  -8.46609    0.19494
  -7.68717   -0.22019
  -7.74528   -0.01783
  -8.71682    0.14833
  -8.59725    0.09771
  -7.82410   -0.16962
  -8.91020    0.04227
  -7.81019    0.32763
  -7.88480    0.23905
  -8.34647    0.17199
  -8.70456    0.21993
  -7.39333    0.08269
  -8.71538    0.03363
  -7.75353    0.09312
  -8.23413    0.51451
  -8.28389   -0.01523
  -7.99568   -0.00364
  -7.94502    0.15255
  -9.30410   -0.08973
  -8.20388    0.00711
  -9.22235    0.04138
  -9.19978    0.30741
  -8.80379    0.23885
  -9.50752    0.09546
  -9.36183    0.34977
  -8.93713   -0.07791
  -9.44312   -0.01078
  -8.86191    0.20223
  -9.35584    0.23673
  -7.87661   -0.03985
  -7.74449    0.27026
  -7.66627    0.14441
  -8.38674    0.25558
  -8.35609    0.12446
  -9.22095    0.43581
  -9.66940    0.43262
  -9.66330    0.30150
  -9.42207    0.27768
  -9.81657    0.52685
  -9.12237    0.30705
  -9.82355    0.84436
  -8.40804    0.38498
  -9.22308    0.40066
  -9.53069    0.43905
  -9.89423    0.63664
  -9.81215    0.85713
  -9.03945    0.52750
  -9.23923    0.37809
  -9.55641    0.60007
  -9.67091    0.35320
  -9.42456    0.32750
  -9.62092    0.55798
 -10.15469    0.58010
  -9.45521    0.54554
 -10.28758    0.67749
  -8.58720    0.41259
  -9.44250    0.72600
 -10.08705    0.71858
  -9.34268    0.40232
  -8.96940    0.06016
  -9.49485    0.20316
  -9.75854    0.47554
  -8.72864    0.14998
  -9.18787    0.59163
  -9.81890    0.50078
  -9.72388    0.13969
  -9.75638    0.23221
  -9.50603    0.42795
 -10.66690    0.39763
 -10.63285    1.00974
 -11.28424    0.48763
  -9.88203    0.50999
 -10.02925    0.70649
 -10.22534    0.58152
 -10.36661    0.83296
  -9.86800    0.29965
 -10.99185    0.77004
 -10.53508    0.46104
  -9.73505    0.44796
  -9.76266    0.68779
 -11.22919    0.79376
 -10.93909    0.67937
 -10.47640    0.74037
 -10.08276    0.64733
 -10.74189    0.45467
  -9.24345    0.40249
  -8.58197    0.29234
 -10.01515    0.43555
  -9.65060    0.47636
 -10.73319    0.69318
 -10.11934    0.73149
 -10.84889    0.64595
 -10.59747    0.60748
  -9.97286    0.33749
 -10.41127    0.16431
  -9.69919    0.27544
 -10.51055    0.50069
  -9.96148    0.27748
  -9.50055    0.33916
  -9.85382    0.26682
 -10.22124    0.37769
 -10.53274    0.18580
 -10.03472    0.22346
 -10.02891    0.94989
 -10.54308    0.87739
 -10.83839    0.89619
 -11.31614    1.18957
  -9.83347    0.84500
 -10.55911    0.90390
 -10.24254    0.75858
  -9.64463    0.75814
 -10.17427    0.58744
  -9.23708    0.54656
  -9.93094    0.82945
  -9.71382    0.69121
  -9.71177    0.43489
  -9.95696    0.42111
  -9.49772    0.38542
  -9.49019    0.63548
 -10.78918    0.62952
 -10.05003    0.77762
  -9.07288    0.82898
  -9.32852    0.52728
  -9.47485    0.53716
  -9.72721    0.77070
  -9.53794    0.16294
  -9.87617    0.28598
  -9.98769    0.29525
  -9.79202    0.26863
  -9.81071    0.56517
  -9.45029    0.53713
  -9.61983    0.60950
  -9.11265    0.23937
 -10.03420    0.19010
 -10.38713    0.57854
  -9.81539    0.35642
  -9.39674    0.40906
 -10.10993    0.64987
  -9.14360    0.52677
 -10.21951    0.26374
  -9.57491    0.90733
 -10.29212    0.80544
 -10.05671    0.71087
 -10.29409    0.56817
  -9.95836    0.45511
  -9.91528    0.61235
 -10.75212    0.91807
 -10.21162    0.92157
  -9.65945    0.55803
  -9.44671    0.74389
  -9.81702    0.35534
  -9.47503    0.59616
  -9.60744    0.60891
  -9.75590    0.69831
  -9.30140    0.69842
  -9.25509    0.64336
  -8.77380    0.53473
  -9.07393    0.59923
  -9.28822    0.30191
  -9.93335    0.79681
  -9.32882    1.04157
  -9.22846    0.61672
  -8.85745    0.67869
  -9.34305    0.91476
  -9.94439    0.86205
 -10.63731    1.07940
  -9.36449    0.72135
 -10.06206    0.53729
 -10.27870    0.52576
 -10.58282    0.68862
 -10.58154    0.58322
 -10.43820    0.95247
 -10.62056    0.72069
  -9.62161    0.75760
  -9.10840    0.25315
  -9.41131    0.11177
 -10.24424    0.53087
  -9.95806    1.01937
 -10.15924    0.53946
  -8.76953    0.34787
  -9.94680    0.44804
  -9.74439    0.59795
 -10.23419    0.28181
  -9.59972    0.66031
  -9.12278    0.54899
  -9.35658    0.25781
  -9.49239    0.50716
  -9.71343    1.00680
  -8.96552    0.50251
  -9.54639    0.77866
  -9.28253    0.66616
  -9.77506    0.72058
  -8.93714    0.39043
 -10.09971    0.53076
  -8.44038    0.40614
  -8.58599    0.52239
  -8.78131    0.71663
  -9.63387    0.79178
  -9.39596    0.78102
  -9.63253    0.82542
 -10.18468    0.66096
  -9.03657    0.51696
 -10.32396    0.72366
  -9.21351    0.57412
  -8.23578   -0.13479
  -9.12286    0.62262
  -9.23316    0.87706
  -8.72530    0.60216
  -8.39157    0.11201
  -8.21291    0.44493
  -8.47750    0.29485
  -8.01652    0.32921
  -8.05334    0.01042
  -8.83745    0.51702
  -9.02925    0.13664
  -8.82371    0.30949
  -8.62768    0.32469
  -9.97544    0.69622
  -8.63704    0.53536
  -8.35015    0.44144
  -8.95674    0.33333
 -10.09929    0.83695
  -9.04780    0.53699
  -9.39794    0.36333
  -9.99206    0.45647
  -9.33879    0.50936
  -9.68881    0.71572
  -9.50356    0.12848
  -8.57531    0.67225
  -8.57743    0.15528
  -8.89753    0.60312
  -9.52738    0.49627
  -9.44083    0.52895
  -8.73640    0.56396
  -8.48467    0.41827
  -8.79707    0.34449
  -9.51301    0.34372
  -9.55583    0.38158
  -9.14087    0.22021
  -9.12084    0.24988
  -9.40770    0.86076
 -10.03426    0.56506
  -9.88659    0.34637
  -9.46551    0.40889
  -9.90717    0.32172
  -9.36258    0.25458
 -10.28533    0.79667
 -10.48427    0.47380
 -10.01407    0.53339
 -10.66698    0.76371
 -10.67054    0.44551
  -9.49074    0.09888
  -9.50601    0.48114
  -8.87108    0.57442
  -7.89466    0.51920
  -8.82491    0.59305
  -9.37201    0.58489
  -8.83535    0.12349
  -8.89298    0.74443
  -9.72495    0.90169
  -9.57995    0.55833
  -8.17227    0.40016
  -8.81106    0.29483
 -10.33010    0.53390
 -10.21862    0.54110
 -10.76879    0.59564
  -8.23350    0.18288
 -10.00200    0.35806
 -10.13460    0.29449
 -10.07200    0.35491
  -8.94839    0.31451
 -10.63219    0.83859
 -10.71178    0.62139
  -9.87867    0.37490
 -10.17125    0.28175
  -9.92671    0.79932
 -10.89323    0.24337
 -10.70234    0.54276
 -10.80469    0.41128
 -10.98357    0.68319
 -12.56461    0.75691
 -11.03898    0.87616
 -11.06788    0.84424
 -10.74772    0.57268
 -11.11281    0.26408
 -11.66803    0.58828
 -11.13923    0.66155
 -10.93704    0.58707
 -10.48065    0.55007
 -10.56087    0.64464
 -10.65966    1.04492
 -11.33559    0.98834
 -11.60579    0.68701
  -9.60199    0.45021
 -10.25309    0.47825
  -9.42314    0.65539
  -9.53721    0.57080
  -9.84728    0.98244
  -9.56683    0.72035
  -9.69464    0.34563
  -9.81123    0.13536
  -9.70765    0.21174
 -10.27484    0.52222
 -10.62165    0.61031
 -10.61546    0.42283
 -10.63019    0.85248
 -11.12402    0.78358
 -11.00962    0.59715
 -10.51473    0.75198
 -10.79979    0.93921
 -11.05999    0.84480
  -9.43612    0.32704
  -8.67898    0.27069
 -10.54470    0.53252
  -8.91408    0.36644
 -10.94350    0.63899
  -9.92723    0.42549
 -10.17086    0.47508
  -9.99633    0.70225
  -9.72704    0.51616
  -9.69956    0.48580
  -9.49938    0.37469
 -11.40120    1.00824
 -11.10287    0.70637
 -10.36704    0.69945
 -10.01566    0.95497
 -10.27169    0.39021
 -10.46207    0.73823
  -9.89112    0.57570
 -11.66164    0.86976
 -10.17874    0.39098
 -10.15800    0.59779
  -9.68524    0.16171
 -10.00330    0.16611
  -9.63816   -0.01555
 -11.38570    0.56770
 -10.21502    0.36111
 -10.63288    0.22545
 -10.64402    0.13255
  -9.69075    0.82572
 -10.90832    0.84415
 -11.51028    1.19711
 -10.27390    1.03354
 -12.19001    1.24659
 -10.29502    0.19408
 -11.16496    0.81827
 -10.74520    0.60296
 -10.28730    0.60177
  -9.92732    0.42737
 -10.35211    0.27781
 -10.36410    0.43015
 -10.01866    0.49424
  -9.98426    0.34577
 -10.80067    0.40477
 -11.45138    0.74210
 -10.80213    0.64423
  -9.74184    0.88983
 -10.23024    0.63624
 -10.27511    0.76836
 -10.45651    0.61106
 -10.08337    0.98678
 -10.06536    0.86913
 -10.26860    0.39493
 -11.71611    1.00950
  -9.65974    0.88441
 -10.82707    1.15690
 -11.95124    0.90682
 -10.64806    0.73776
 -10.48251    0.89600
 -11.22150    0.71221
 -10.86716    0.63384
 -11.21914    0.76517
 -10.50019    0.55562
 -10.07955    0.79680
 -11.65614    0.75384
 -11.07592    0.50997
  -9.77738    0.94969
 -11.19944    0.80423
  -9.74302    0.69306
 -10.70389    0.77794
 -10.56918    0.76946
 -10.66405    0.85846
  -9.54856    0.76623
 -10.49788    0.74043
 -10.37258    0.69555
  -9.91425    1.06723
 -10.79075    0.59867
 -10.10277    0.90704
 -10.81881    1.05873
 -10.34590    0.81092
 -10.41499    0.76037
 -10.98101    0.91150
 -10.11641    0.65433
 -10.12009    0.89995
 -10.06243    0.61869
 -10.20039    0.40356
 -10.34225    0.72511
  -9.07588    0.55914
 -10.27612    0.94501
  -9.48385    0.43600
  -9.20581    0.51453
 -10.48255    0.34583
  -9.46529    0.43695
 -10.80971    0.63343
 -10.04697    0.65411
  -9.84288    0.68524
  -9.97433    0.97837
 -11.30428    0.68542
 -10.97713    0.62209
 -10.36300    0.97984
 -10.58300    0.46457
 -11.24092    0.79197
  -9.54726    0.67321
  -8.81287    0.52514
  -9.71505    0.64906
 -10.08157    0.87359
 -10.77491    0.97935
 -10.47891    0.69384
  -9.48408    0.79087
  -9.53003    0.73527
 -10.24078    0.56144
  -9.23704    0.66732
  -9.06796    0.55480
 -10.24731    0.73714
 -10.69407    0.72424
 -10.75870    0.54468
 -10.70794    0.80445
 -10.34134    0.54087
 -10.80368    0.51783
 -11.02350    0.97088
  -9.75598    0.59340
 -10.76817    0.70619
 -10.75140    0.70666
  -9.84735    0.60054
  -9.63612    0.67838
 -10.19634    1.06282
  -9.68610    0.59839
  -9.38032    0.43735
  -7.96436    0.52348
  -9.40970    0.67787
 -10.84824    0.99979
  -9.75820    0.33122
  -9.56407    0.67311
  -9.26792    0.28973
  -9.57073    0.48124
  -9.84368    0.44027
 -11.20361    1.09057
  -9.84960    0.46566
 -10.59598    0.64445
 -11.37925    0.49191
 -11.30857    1.21861
 -10.84388    0.60846
  -9.16832    0.56859
  -9.85776    0.71915
 -10.38886    0.70081
 -11.28761    0.93016
 -10.97344    0.86512
 -11.12217    0.53407
 -10.95546    0.81895
 -11.03942    0.63104
 -10.94608    0.60164
 -10.97268    0.96236
 -11.80775    1.17862
 -11.48296    1.16662
 -11.33055    0.63556
 -11.09676    0.77214
 -11.96529    0.83985
 -10.86901    0.93196
 -11.28719    0.99121
 -11.95105    0.94384
 -11.51656    0.73136
 -12.41388    1.31786
 -11.47909    0.64347
 -10.07645    0.45150
 -11.50134    0.96071
 -10.76374    1.03683
 -11.46927    0.79443
 -10.71774    0.26390
 -10.97027    0.54138
 -11.01229    0.62050
 -10.78835    1.07327
  -9.85771    0.67710
 -10.00757    0.71581
 -10.48326    1.03713
 -10.62154    0.92971
 -10.26619    0.62521
 -10.87948    0.60766
 -11.48646    0.68039
 -10.41480    0.86672
 -10.03560    0.93011
 -10.92113    0.97814
 -11.91778    1.14160
 -10.63529    0.79106
 -11.09830    0.66119
 -10.76785    0.87502
 -10.39815    1.07233
 -10.40720    0.47655
 -11.92926    0.87328
 -12.51517    1.17371
 -11.45440    1.05241
 -10.87422    0.90430
 -11.27447    1.17320
 -10.95671    0.71665
 -10.88091    1.12000
 -11.19674    0.98712
 -11.77570    0.95863
 -10.61569    0.80164
 -12.18070    0.89327
 -10.75877    0.61014
 -10.53204    1.12022
  -9.00450    0.66712
  -9.90292    0.86103
 -10.59177    0.62056
 -10.29316    0.85626
 -11.60625    0.90307
 -10.84095    0.75117
 -10.44899    0.54928
 -10.14411    0.50260
 -11.09585    0.97698
 -10.60830    0.42328
 -11.40217    0.67872
 -11.36378    1.01592
 -10.56665    0.81592
 -10.62756    0.83886
 -11.94454    0.99870
 -12.38457    1.02176
 -11.50473    0.89758
 -12.29532    1.03524
 -11.33719    0.93445
 -11.61515    0.84222
 -11.53994    0.66205
 -11.76253    0.72112
 -11.61153    0.38853
 -12.46897    0.66849
 -12.22368    0.70828
 -11.55192    1.11445
 -11.25013    0.58390
 -12.00576    0.93829
 -11.65317    0.36060
 -13.30237    0.88666
 -12.52403    1.02316
 -12.02421    0.90447
 -11.49732    0.71291
 -11.59734    0.89341
 -12.32310    0.92355
 -12.34732    0.81127
 -13.00222    0.73766
 -13.29578    1.20271
 -12.73245    0.91760
 -12.65093    1.29908
 -12.60796    1.05910
 -12.73876    1.14534
 -13.41934    0.76484
 -12.63169    1.04410
 -13.14149    1.07106
 -13.58993    1.15703
 -13.92958    1.13434
 -12.94155    1.10364
 -13.29425    1.15175
 -12.98622    0.99955
 -12.72179    1.00490
 -13.03145    0.75444
 -13.79103    1.07125
 -13.48536    0.95535
 -12.96179    0.77588
 -12.68288    0.71344
 -12.69472    1.02785
 -12.79962    1.21578
 -12.46421    1.25375
 -12.13958    0.78256
 -13.02429    0.99078
 -12.19128    0.69582
 -12.08760    0.98636
 -12.52443    1.06851
 -12.21618    1.07908
 -12.80715    0.98627
 -11.20911    1.34138
 -12.55221    1.34739
 -12.48636    0.94211
 -11.66323    1.04156
 -11.90049    0.75008
 -13.15101    1.27577
 -12.40447    0.96340
 -12.84755    1.40825
 -11.57434    0.73959
 -12.41387    0.91166
 -12.34572    0.78463
 -13.14892    1.24919
 -12.60547    0.92120
 -13.61060    0.87371
 -12.86866    0.40958
 -13.15972    0.67230
 -13.00556    1.08270
 -12.98271    0.81206
 -13.02167    0.79113
 -11.27429    0.70732
 -12.86806    1.04557
 -12.22526    0.81184
 -12.64128    1.07173
 -12.91641    0.94759
 -12.80352    1.12768
 -12.61211    0.63922
 -12.64629    0.78111
 -12.41414    1.10245
 -11.46546    0.63701
 -13.73315    0.70513
 -12.46702    0.50617
 -12.62548    0.77055
 -12.51868    0.80507
 -13.38801    0.87112
 -12.17920    1.03087
 -11.95468    0.90243
 -12.88837    0.64822
 -10.77734    0.61897
 -12.71016    0.86718
 -11.72123    0.79976
 -11.93635    0.97457
 -11.97512    1.05359
 -12.26141    0.84171
 -12.46579    0.67420
 -12.56543    0.48473
 -11.36636    0.22051
 -11.66541    0.51786
 -10.73236    0.42407
 -11.32470    0.34292
 -12.36045    0.78788
 -11.77402    0.91730
 -12.64866    0.64464
 -11.19765    0.75025
 -10.84822    0.42852
 -11.66522    0.63177
 -11.65949    0.62984
 -11.50751    0.59971
 -11.43672    0.56640
 -11.45268    0.85329
 -11.18479    0.75943
 -10.40020    0.54405
 -10.53665    0.56551
 -11.50853    0.69500
 -11.57841    0.73921
 -11.59115    0.48172
 -10.25443    0.47810
 -11.39351    0.70447
 -10.74736    0.56092
 -11.54195    0.60662
 -11.38212    0.80794
 -11.96542    0.64911
 -11.04820    0.52870
 -10.07304    0.54911
 -10.51030    0.54869
  -9.83892    0.50395
 -12.22348    0.74680
 -10.82676    0.36362
 -12.26319    0.68490
 -11.33496    0.60098
 -11.37926    0.64902
 -11.17189    0.90184
 -10.97824    0.87395
 -12.00761    0.84917
 -12.15631    1.16586
 -12.22317    0.83105
 -12.58231    1.14186
 -12.00899    0.71443
 -10.79522    0.26687
 -10.83743    0.92081
 -10.88079    0.80811
 -11.62139    0.45511
 -10.90657    0.79720
 -10.55819    0.62167
 -12.04331    0.79202
 -10.92033    0.46826
 -10.78108    0.66293
 -11.63136    0.49970
 -11.86549    0.73369
 -12.19548    0.64960
 -11.72948    0.44067
 -10.78505    0.38071
 -12.09554    0.87984
 -10.57961    0.41313
 -11.78408    0.39264
 -10.58116    0.11046
 -10.91374    0.43517
 -11.28919    0.22661
 -10.37988    0.39510
 -12.08575    0.46861
 -10.71213    0.17618
 -11.23468    0.51995
 -11.88746    0.69228
 -10.98293    0.36872
 -11.29900    0.54867
 -11.89284    0.35751
 -12.25977    0.73627
 -11.30202    0.42643
 -11.42177    0.43259
 -12.32964    0.59903
 -11.69173    0.57150
 -11.84465    0.36727
 -11.85327    0.64826
 -11.70256    0.60767
 -12.17324    0.48576
 -13.02404    0.39222
 -11.68635    0.65174
 -12.78480    0.89134
 -12.41561    0.83018
 -13.52006    0.84821
 -12.05802    0.34555
 -10.82195    0.37562
 -11.00625    0.75021
 -11.68428    0.30938
 -12.31235    0.70485
 -12.77355    1.08899
 -12.52021    0.66536
 -11.63206    0.61191
 -12.60825    0.60895
 -13.38505    0.93761
 -12.14893    0.37089
 -13.00742    0.57420
 -12.48177    0.68240
 -12.55579    0.68519
 -13.10470    0.61068
 -11.43246    0.46618
 -12.27442    0.98864
 -12.20188    1.00789
 -12.28471    1.06161
 -12.02804    0.89309
 -13.02748    0.95716
 -11.93075    0.77657
 -12.78525    1.02026
 -12.40380    0.96348
 -12.58358    0.93940
 -12.46996    0.88786
 -13.00166    0.51955
 -11.66474    0.69306
 -12.16885    0.52709
 -12.23700    0.56932
 -12.15626    0.65409
 -11.95615    0.90558
 -11.49676    1.21815
 -12.23788    0.87772
 -10.73650    0.64503
 -10.75538    0.68332
 -13.65659    0.71478
 -12.30987    0.59526
 -12.29338    0.56091
 -11.68507    0.43673
 -11.78527    0.55584
 -11.12683    0.62593
 -12.21656    1.00916
 -12.70438    0.74613
 -13.17840    0.78017
 -13.40311    0.74448
 -13.65130    1.01681
 -13.21750    0.58623
 -13.83367    0.67041
 -13.39929    0.71711
 -13.62585    1.15228
 -13.05618    0.97327
 -12.70079    0.69548
 -12.72666    0.37447
 -13.54888    0.66042
 -13.17117    0.78456
 -13.58548    0.47197
 -13.44746    0.33254
 -13.11951    0.35324
 -14.00997    0.79518
 -12.95831    1.14430
 -13.75053    1.14738
 -13.50305    1.02157
 -14.44761    0.94497
 -12.72749    0.67230
 -12.43925    0.73939
 -12.59106    0.80585
 -13.15798    1.09461
 -12.56285    0.51889
 -12.39534    0.88940
 -12.47980    1.06625
 -13.69118    0.98367
 -14.12381    0.85410
 -13.66655    1.20601
 -13.55967    1.04042
 -12.58766    1.08367
 -11.58653    1.17627
 -12.84694    1.21600
 -12.67906    1.06064
 -12.78955    1.04258
 -12.74897    1.10912
 -12.37922    1.47883
 -12.41526    1.29675
 -12.80024    1.18329
 -12.81527    0.72963
 -13.25617    1.08404
 -13.81367    1.38639
 -12.78177    0.86108
 -12.69086    0.90810
 -12.42384    0.53602
 -12.37494    0.64518
 -13.71504    1.07494
 -13.12721    0.92689
 -12.50839    0.94258
 -11.56903    0.57645
 -12.06643    0.87144
 -12.84535    1.20124
 -12.89186    1.18527
 -10.80772    0.86074
 -11.37200    0.90649
 -12.22325    1.29364
 -12.26354    0.54033
 -13.07637    0.95372
 -12.48095    0.63632
 -12.12770    1.12629
 -12.76894    0.87447
 -11.74733    0.81195
 -12.43219    0.77676
 -13.63696    1.11969
 -12.77562    0.90021
 -13.46639    1.09658
 -13.25008    1.00226
 -12.05803    0.48106
 -12.84924    1.00780
 -13.50322    0.88760
 -12.97851    0.82907
 -12.93950    0.80870
 -12.05341    0.81374
 -12.05025    0.90677
 -12.03398    0.75906
 -12.13331    0.72572
 -11.16776    0.74978
 -12.43250    0.97069
 -12.10325    0.81706
 -11.74986    0.93061
 -10.85786    0.80798
 -11.83475    0.73453
 -12.26656    1.05197
 -11.71132    0.99440
 -11.50041    0.78015
 -11.80216    1.12068
 -10.80905    0.97480
 -11.75832    0.81558
 -11.51018    0.51686
 -11.34072    0.82006
 -11.29797    1.12834
 -12.50052    0.99845
 -11.94719    0.88643
 -11.06457    1.14973
 -11.59148    1.04759
 -12.72094    0.74330
 -13.13737    0.82472
 -12.97834    0.47786
 -11.49315    0.76203
 -12.17515    0.46762
 -11.44118    0.64356
 -13.36045    0.67170
 -12.19788    0.65067
 -11.24772    0.48183
 -10.77901    0.72756
 -11.22889    0.68231
 -11.05448    0.54392
 -13.31778    0.90623
 -12.27035    0.62782
 -12.15879    0.57984
 -12.23840    0.48020
 -12.90614    0.94612
 -13.38506    0.96937
 -11.83355    0.77497
 -12.03882    0.65148
 -12.44685    0.91280
 -12.45712    0.59399
 -11.83692    0.74928
 -12.87873    0.68407
 -12.43585    0.79910
 -12.74909    0.84330
 -11.97454    0.99372
 -10.83320    0.39524
 -12.03382    0.56284
 -12.54066    1.02225
 -12.40532    1.06914
 -12.81996    0.75469
 -10.71674    0.87025
 -12.05835    0.64155
 -12.60714    1.06201
 -12.16758    1.18653
 -13.37233    1.35231
 -12.43705    1.30577
 -13.02177    1.46312
 -12.79463    1.14707
 -12.85892    1.00352
 -12.59747    1.23163
 -11.67326    1.10667
 -12.88168    0.92564
 -13.17381    0.83494
 -12.94245    0.86641
 -14.12659    1.24728
 -13.31719    1.29470
 -12.92890    0.93572
 -13.71427    1.15542
 -12.99015    1.05250
 -13.25124    0.99261
 -13.14410    1.41662
 -12.69710    0.98339
 -12.36567    0.70611
 -13.08449    0.82492
 -13.81272    1.35326
 -12.88929    1.01473
 -12.99283    1.05577
 -13.59673    1.16267
 -12.07285    0.71672
 -12.53746    1.07511
 -12.67665    1.04225
 -12.76730    1.21649
 -12.01016    1.21843
 -12.73719    1.06243
 -12.28634    1.30992
 -12.23019    1.10759
 -11.11727    1.32027
 -11.80031    0.84954
 -11.69059    0.99036
 -13.32231    0.72028
 -12.76110    0.72237
 -12.45317    1.02384
 -11.61905    0.81365
 -12.45520    0.94472
 -11.71615    1.19333
 -11.87242    1.43357
 -12.31563    1.09412
 -11.92109    1.21768
 -12.38500    0.94309
 -12.47790    0.96958
 -11.77176    0.89418
 -11.52364    1.00307
 -12.37932    1.19507
 -12.33105    1.19912
 -13.67003    1.23766
 -13.90409    1.51473
 -13.03878    1.56329
 -11.29573    0.96174
 -12.52225    1.26920
 -12.98628    1.43793
 -11.67277    0.88422
 -10.63391    1.11712
 -11.44832    0.85700
 -11.73210    0.74733
 -11.61022    0.75143
 -11.69326    1.04379
  -9.86115    0.80737
 -10.01522    0.67520
 -10.26805    1.06572
 -10.76973    0.96080
 -11.09968    1.18034
 -10.95567    0.90337
 -10.61719    0.75201
 -11.10332    1.11005
 -10.92580    1.25733
 -11.24959    1.10653
 -10.93223    1.04866
 -10.20797    0.84462
  -9.96478    0.71423
  -9.14785    0.74206
  -9.27620    0.77855
 -10.35700    0.91875
 -10.58531    0.35856
 -10.43996    0.84297
 -10.95916    0.96004
 -10.61163    0.92567
 -10.09617    0.94883
  -9.77087    0.69191
  -9.98910    0.65573
  -9.81202    0.53653
 -10.69622    1.22517
  -9.94675    1.29452
 -11.13977    1.15285
 -10.44485    0.79236
 -10.44378    0.78383
 -10.33499    1.14826
 -10.29570    0.64541
 -11.78324    1.30769
 -11.43397    1.49368
 -11.20000    1.44662
 -12.03132    1.48114
 -12.03930    1.77068
 -12.24510    1.14906
 -11.80264    1.58850
 -12.00351    1.43007
 -11.54112    1.45446
 -10.96512    1.23318
 -12.30176    1.57848
 -11.11813    1.13541
 -12.77797    1.35369
 -10.77338    1.21456
 -10.74668    1.30230
 -10.98765    1.00091
 -10.94540    0.94892
  -9.03871    1.09239
 -12.68811    1.43532
 -11.60707    1.40050
 -12.53664    1.57220
 -11.46923    1.40533
 -12.19324    1.53414
 -11.64534    1.45691
 -10.72375    1.17517
 -10.97016    1.32198
 -10.77416    1.22112
 -11.70636    1.19299
 -12.38651    1.33804
 -12.85698    1.21468
 -12.53622    1.53213
 -11.79205    1.35576
 -11.55832    1.40527
 -12.22412    1.23315
 -11.44133    1.29758
 -11.30757    1.23222
 -12.37244    1.19885
 -12.69031    1.08394
 -11.35960    1.36160
 -12.74356    1.07252
 -11.98531    1.46813
 -12.01497    1.13037
 -12.39534    1.16429
 -12.24070    1.05228
 -10.74358    1.10393
 -12.69421    1.44942
 -12.24026    1.08392
 -11.66788    1.18996
 -10.82112    1.08850
 -11.28767    1.04921
 -11.49989    1.48683
 -10.55070    0.94353
 -11.69918    1.13491
 -12.15619    0.90165
 -12.08615    1.49446
 -11.58542    1.54691
 -11.02888    0.82721
 -12.58262    1.18387
 -11.80189    0.67815
 -11.88898    1.20238
 -12.30619    1.26194
 -12.93728    1.09961
 -11.15922    0.78434
 -12.47484    1.15150
 -11.28687    1.17328
 -12.10487    0.96855
 -12.89961    1.31825
 -12.63712    1.10935
 -13.46697    1.06730
 -12.60660    1.10712
 -11.70691    0.95756
 -12.43404    0.80404
 -11.89413    1.21864
 -12.60036    1.17473
 -13.39031    1.20813
 -12.03903    0.95566
 -12.31080    1.04398
 -12.65269    1.34732
 -12.98068    1.29523
 -13.37031    1.00298
 -11.44092    1.26800
 -12.76703    1.01020
 -12.33132    1.23758
 -12.36504    1.18174
 -12.25000    0.77442
 -11.35124    0.60238
 -12.23897    1.09347
 -12.46651    0.98582
 -12.20568    0.70440
 -11.51301    1.06000
 -12.44093    1.20742
 -11.53743    1.02289
 -10.41876    0.79027
 -10.34764    0.84825
 -10.71721    0.82864
 -11.12840    1.14905
 -11.00185    0.64810
 -11.03181    0.91787
 -11.23562    0.89092
 -11.82020    1.01068
 -11.17443    0.66522
 -12.02412    0.92568
 -11.91769    0.73473
 -12.26267    1.18126
 -11.88569    0.72066
 -12.11888    0.75169
 -12.85499    1.27502
 -12.21441    0.98236
 -11.05745    0.97512
 -12.01888    1.12760
 -11.50258    1.16749
 -11.07308    1.00732
 -12.72742    1.13260
 -11.72462    1.00003
 -11.73197    0.74885
 -12.24476    1.00526
 -11.55313    0.68009
 -10.96270    0.78573
 -10.63947    0.66186
 -11.12290    1.15645
 -11.35945    0.98407
 -11.59318    0.90601
 -11.81694    0.76485
 -11.76578    1.20107
 -11.10719    0.73998
 -11.88824    1.20751
 -12.26525    0.98449
 -12.71014    0.94808
 -12.11792    0.63626
 -11.24656    0.73424
 -11.20177    0.65437
 -11.41177    0.93104
 -11.23481    0.73013
 -11.55994    0.84510
 -11.66475    0.77008
 -10.89514    0.54618
 -12.33318    0.56650
 -11.48193    0.63009
 -12.58078    1.12843
 -12.11158    0.73064
 -12.37101    1.49870
 -11.67500    0.91549
 -10.79715    0.88087
 -11.03788    0.99737
 -11.25914    0.82568
 -10.99058    1.02973
 -11.02625    1.11789
 -10.34399    1.15449
 -10.31169    0.98885
 -10.81434    0.57509
  -9.79041    0.78645
 -11.54809    0.72559
  -9.94856    0.80330
 -11.47523    0.43956
 -11.84551    0.67109
 -12.32924    0.53411
 -12.47319    1.07277
 -11.29378    0.60346
 -10.39126    0.41327
 -11.09266    0.98809
 -10.76160    1.27909
 -10.44671    1.06527
 -11.12147    0.96839
 -12.06721    0.98771
 -12.64710    1.18645
 -11.34153    0.89442
 -10.80675    1.06513
 -12.13940    1.22682
 -11.37416    0.95411
  -9.91020    0.94590
 -11.00283    0.71423
 -10.56931    0.83595
 -11.17686    0.66121
  -9.72420    0.66428
  -9.64333    0.93848
  -9.03774    0.91178
  -9.72704    0.86788
 -10.08909    0.73674
 -10.38519    0.82197
 -10.06199    0.98375
 -10.33400    0.73604
  -9.73139    0.64462
  -9.67870    1.03837
  -9.48467    0.80548
 -10.41626    0.78935
  -9.99344    0.67852
 -10.59668    0.75235
 -10.97039    0.89278
 -11.21515    0.54906
 -10.69132    1.17314
 -10.94072    1.36398
 -10.05420    0.59304
 -10.64187    0.80808
 -10.75140    1.18729
 -10.78421    1.20829
 -10.31392    0.98325
 -10.65443    1.12018
  -9.63122    0.93606
 -10.90164    1.11050
 -10.41971    1.09935
  -9.75047    0.63747
  -9.70403    0.37409
  -9.85041    0.62793
 -10.56899    0.66779
 -10.20128    0.77058
 -10.09688    0.75403
  -9.60675    0.80569
  -9.76814    0.49887
 -10.43309    0.90341
 -10.83473    0.95308
 -10.56206    1.10905
 -10.35879    0.93217
  -9.47668    0.90151
  -9.77254    0.71730
 -11.12483    0.90875
  -9.17434    0.33631
 -10.57247    0.85279
  -9.97762    0.61110
 -11.26834    0.99479
 -10.54074    0.80394
 -10.51152    0.91457
  -9.93403    0.63369
  -9.53713    0.21143
  -9.74229    0.07766
  -8.66375    0.29886
 -10.43144    0.60280
 -10.11839    0.25198
 -10.41863   -0.03286
  -9.37449    0.41729
  -9.71643    0.83900
  -9.73083    0.39024
 -11.32060    0.79614
 -10.23301    1.02778
 -10.87570    0.64889
 -11.55117    0.61998
  -9.90580    0.35384
 -11.23956    0.64238
 -10.58798    0.91994
 -10.27971    0.60475
  -9.93248    0.55028
 -11.33054    0.66279
 -10.19044    0.64081
  -9.86227    0.76254
 -11.18151    0.75760
 -12.27915    0.76379
 -11.68024    1.04420
 -11.33264    0.83147
 -11.34651    0.44983
  -9.84838    0.70730
  -8.72841    0.15912
  -9.07839    0.18762
  -7.99472    0.21750
  -8.70450    0.23214
  -9.59726    0.82872
  -9.23971    0.37155
  -9.51558    0.55396
 -10.83643    0.59457
 -10.26127    0.40881
 -10.80689    0.58644
 -10.61091    0.75563
 -10.17334    0.41160
  -9.79569    0.32165
 -11.34924    0.82209
 -10.89759    0.72641
 -10.38057    0.54960
 -11.56778    0.48197
 -10.65216    0.59427
 -11.23798    0.33457
 -11.44122    0.70534
  -9.75132    0.59711
 -11.18021    0.45676
 -10.42599    0.51525
  -9.82804    0.40734
  -9.65642    0.22746
  -9.85733    0.67876
  -9.46798    0.58717
  -9.23671    0.45495
  -8.33939    0.36451
  -9.98297    0.60502
 -11.00124    0.75533
  -9.64692    0.85463
 -10.85530    1.09967
  -9.55830    0.72181
  -9.90464    0.67277
  -9.26000    0.93641
  -9.06767    0.65315
 -10.50312    0.86598
 -10.41777    0.75377
 -10.46587    0.57272
  -9.61116    0.72257
  -9.46129    0.44346
 -11.28847    1.22413
  -9.75004    0.71995
 -10.49086    1.11243
 -10.24304    1.04514
 -10.08441    0.66089
 -10.56890    0.76363
 -10.05672    0.65758
 -10.59809    0.80145
 -10.61165    0.85459
 -10.06419    0.69924
 -10.14526    0.73156
  -8.72420    0.37890
  -9.50012    0.62641
 -10.80381    0.82216
 -10.02506    0.91360
 -10.71472    0.81839
  -9.85216    0.83180
 -10.50295    0.48307
 -11.05567    0.67903
 -10.66635    0.80254
 -12.09140    0.94045
 -11.89697    0.97324
 -12.33034    1.01961
 -11.27683    0.62159
 -11.20456    0.87720
 -10.44822    0.86937
 -11.01730    0.91808
 -10.85160    0.56126
 -11.10990    0.80463
 -11.35229    0.91312
  -9.77052    0.76470
 -11.56164    0.98717
 -11.75093    0.97763
 -12.14359    0.97047
 -11.64480    0.96559
 -11.38314    1.07574
 -10.41259    0.42101
 -11.80741    0.70949
 -12.48770    1.00526
 -12.26870    0.87262
 -12.40830    1.19559
 -11.85031    0.89928
 -12.79406    1.32240
 -12.17675    1.62153
 -11.32562    0.86157
 -11.64943    1.25954
 -11.72930    1.02894
 -11.86634    0.87977
 -12.32093    0.91450
 -12.82166    0.96842
 -12.70934    1.24072
 -12.02261    1.06161
 -11.34594    1.18072
 -11.48310    1.17428
 -11.84166    1.16995
 -10.45575    1.08209
 -12.03144    0.84630
 -12.48176    1.06352
 -11.44046    0.77236
 -12.23672    0.90832
 -11.99816    0.93209
 -10.79928    0.99288
 -12.20579    0.95658
 -12.16364    0.85579
 -11.75415    0.84611
 -12.34207    1.02980
 -11.73500    1.24017
 -12.25603    1.43786
 -12.07664    1.08718
 -11.24345    1.21936
 -11.10877    0.81398
 -11.48158    0.89192
 -11.73422    0.86248
 -10.13662    0.86666
 -11.08194    0.92524
 -12.47668    1.09242
 -11.94747    1.14050
 -12.37186    0.97900
 -10.78467    1.04188
 -10.72920    1.18015
 -11.10618    1.09333
 -10.61324    0.65441
 -11.97357    1.04962
 -11.22927    0.91788
 -11.96746    1.22349
 -11.70024    1.07905
 -10.42981    1.05283
 -10.19391    1.06961
 -11.89325    1.10503
 -10.93396    1.36998
 -10.34113    1.13706
 -12.03043    1.39025
 -12.04784    0.95328
 -11.16570    1.34674
 -11.32372    0.75535
 -11.84845    0.80506
 -11.59007    1.09274
 -10.66627    1.09491
 -11.59109    1.18710
 -12.18855    1.36733
 -11.85405    1.28762
 -10.19944    0.73898
 -11.21037    1.52158
 -12.38541    1.44288
 -11.41040    1.44860
 -11.74149    1.35122
 -10.59457    0.97407
 -11.14375    1.04755
 -11.84151    1.03780
 -11.95497    1.51486
 -10.99859    0.96845
 -10.82046    1.05934
 -10.92216    1.11443
 -11.51541    0.96911
 -12.02899    1.52353
 -11.21975    1.55914
 -12.02990    1.22922
 -10.94237    1.24121
 -10.59298    0.90049
 -10.75839    1.20919
 -11.73673    1.16493
 -11.08020    0.92651
 -11.63106    0.98758
 -11.80930    1.30202
 -11.57558    0.96380
  -9.91756    0.73044
 -11.14344    0.91460
 -10.73364    0.94123
 -11.14507    0.83680
 -11.45417    0.63044
 -10.67288    0.61378
 -11.04860    1.05557
 -10.41190    0.87058
 -10.69965    0.85151
 -11.13578    1.39486
 -10.66799    0.96786
 -12.08336    0.90497
 -12.21033    1.00512
 -11.12389    0.99305
 -11.05272    0.85621
 -12.16992    1.06895
 -11.94111    1.25834
 -12.49895    0.93372
 -10.64631    0.99071
 -11.24236    1.49351
 -10.36745    1.70448
 -11.01787    1.36863
 -10.27773    0.67928
 -10.90205    1.16704
  -9.69693    0.79063
 -11.18190    0.80269
 -11.21714    0.87002
 -10.94035    0.60992
 -11.36868    0.62096
 -11.14546    0.74085
 -10.21611    0.63231
 -10.06471    0.49726
 -10.20884    0.67227
  -9.71158    0.84069
 -10.83978    0.76812
 -10.90809    0.50766
  -9.51912    0.59318
 -10.87255    0.31255
 -10.18781    0.76178
 -11.90300    1.17544
 -10.42689    0.80492
 -11.42383    0.67229
 -10.92547    0.84493
  -9.82243    0.79674
 -10.08135    0.40879
 -11.05429    0.58638
 -11.16191    1.16461
  -9.69675    0.64833
 -10.72913    1.10277
 -12.47583    0.83764
 -10.56238    0.92162
 -10.76015    0.76830
 -10.92264    0.76470
 -10.42948    0.53187
 -11.65741    0.99846
 -10.05272    1.11162
 -10.59672    0.95533
 -10.82951    0.97857
 -11.08819    0.74507
 -11.04936    0.88277
 -10.44799    0.88601
  -9.20191    0.37123
 -10.21241    0.23869
  -9.90078    0.61567
 -10.20870    0.39941
  -9.23614    0.28979
  -9.15613    0.32132
  -9.53952    0.77531
 -10.04175    0.47913
  -9.44433    0.67942
 -10.46743    0.49248
  -9.64264    0.75277
 -11.10801    0.88416
 -10.34198    0.52891
  -9.87812    0.41161
  -9.88499    0.73272
 -10.91274    0.88600
 -10.10118    0.98811
  -9.55709    0.62469
 -11.24424    0.68487
 -11.15289    0.77772
 -11.62752    0.86907
 -11.15333    1.05259
 -12.03511    0.85687
 -11.44479    0.66024
 -11.90575    0.94121
 -10.69984    0.85901
 -10.72290    0.88114
 -11.04990    0.64759
  -9.34065    0.25742
 -11.03278    0.70981
 -11.00783    0.81685
 -10.96881    0.66265
  -9.49358    0.67814
  -8.73304    0.53073
  -8.78976    0.43896
  -8.39083    0.62509
  -7.99726    0.71691
  -8.84442    0.76954
  -9.02775    0.90264
  -9.16181    0.87155
  -9.36220    1.01702
  -9.04089    1.10990
  -9.33681    0.68682
  -9.36710    1.22176
 -10.72120    1.16698
  -9.75329    0.84017
  -9.87200    0.90232
 -10.01484    1.02819
  -9.88995    1.25878
  -9.77526    0.97528
  -9.43334    0.86810
  -8.95376    0.46391
  -8.58452    0.53891
  -8.96661    0.59212
  -8.88806    0.52236
 -10.21761    0.90144
 -10.54607    0.76424
  -9.45818    0.60852
  -9.42555    1.14028
  -8.95026    0.80983
  -9.93736    0.79771
  -9.56705    0.60858
 -10.38892    0.91703
 -10.31040    0.97240
 -10.95337    0.75062
 -11.15657    0.83268
 -10.65791    1.08313
 -10.08603    0.98760
 -10.38060    0.86671
 -10.29161    0.77064
 -10.99525    0.41450
 -11.16223    0.65742
 -11.61273    0.48064
 -11.46376    1.09513
 -11.22993    0.60107
 -10.18940    0.49411
 -10.95817    0.82789
 -11.55759    0.85248
 -10.22049    0.30888
 -10.42611    0.40211
 -12.08199    0.71334
 -11.17766    0.65744
 -11.58609    0.79497
 -11.16240    0.70397
 -10.94006    0.85350
  -9.73464    0.49704
 -10.76950    1.27022
 -10.17212    0.64112
 -11.49740    1.02416
 -11.55658    0.81657
 -11.81575    1.08898
 -10.57248    0.93440
 -11.11058    0.93906
 -11.58091    0.98061
 -11.60572    0.75266
 -11.64071    1.06974
 -12.60293    1.20569
 -14.04516    1.51432
 -14.10963    1.20361
 -12.57996    1.35351
 -12.53255    1.06502
 -12.22171    0.75991
 -11.65332    0.85163
 -12.44513    1.04794
 -12.53698    0.78188
 -13.48575    0.96433
 -13.46146    1.13631
 -13.30355    1.09633
 -12.67293    1.51622
 -13.06968    0.63337
 -14.22950    1.38626
 -14.97501    1.39300
 -13.21179    1.13586
 -12.64968    1.23289
 -13.18729    0.80088
 -13.63499    1.55209
 -11.56349    1.19400
 -12.61234    1.52651
 -13.20208    1.13661
 -11.82185    1.10048
 -11.93955    0.61860
 -12.26971    0.92877
 -13.89843    1.56097
 -11.85598    1.29786
 -12.01685    0.90173
 -11.98603    1.15789
 -11.12965    1.05537
 -12.16087    0.82067
 -13.13259    1.36998
 -13.86947    1.46279
 -14.37769    1.42221
 -12.97325    1.35012
 -13.24378    1.34448
 -11.72412    0.92980
 -12.49268    1.01054
 -13.77715    1.37572
 -12.63393    1.31368
 -13.57696    1.44699
 -13.02843    1.21362
 -13.13334    1.33781
 -13.01280    1.04233
 -13.62310    1.13594
 -13.13083    1.06799
 -14.34151    1.38308
 -13.56532    1.03003
 -13.73589    1.32569
 -13.06816    1.28014
 -13.30356    1.15972
 -14.23330    1.42758
 -14.54422    1.16993
 -13.98561    1.45525
 -13.73619    1.00384
 -13.26547    1.05640
 -13.95921    1.34685
 -13.21519    1.05338
 -13.66783    0.81544
 -13.01188    0.97568
 -12.24021    0.58325
 -12.40399    0.88550
 -12.61021    1.01449
 -13.66574    1.15288
 -13.75607    1.10064
 -13.24940    0.82302
 -12.36886    0.88661
 -13.13037    1.06784
 -14.19379    1.06108
 -13.63792    1.06241
 -14.04681    0.91165
 -13.20095    1.22352
 -12.97382    0.75855
 -14.55101    1.25756
 -14.94462    1.63771
 -14.48834    1.30514
 -15.18820    1.28922
 -15.17208    1.40428
 -13.82282    1.13226
 -14.35627    1.57785
 -14.40894    1.37766
 -14.85770    1.53843
 -14.78905    1.57458
 -13.36235    1.45083
 -14.81868    1.57808
 -11.78856    1.10165
 -14.01057    1.46008
 -12.53342    1.41468
 -12.14228    1.22571
 -12.15688    1.14075
 -11.61246    0.59788
 -12.46847    0.96016
 -12.54770    0.92001
 -13.09928    0.97883
 -11.61895    0.68189
 -11.38765    0.83008
 -10.94048    0.38075
 -12.37488    0.98576
 -11.75956    0.70832
 -11.95108    0.73020
 -12.43152    1.28076
 -11.18885    0.89061
 -12.02808    1.08859
 -12.36741    1.04288
 -11.59388    0.97738
 -13.71007    1.36335
 -13.59474    0.83546
 -12.59179    0.61452
 -12.17703    0.91427
 -12.17664    0.78329
 -11.95097    0.94360
 -12.90029    0.89432
 -11.38479    0.86306
 -12.90088    1.20550
 -11.44478    0.83908
 -11.14618    0.58118
 -10.35571    0.64108
 -10.11150    0.33772
 -10.67137    0.86866
 -11.16726    0.76303
 -10.75037    0.75792
 -10.31552    0.58346
 -10.18747    0.83741
 -10.24470    0.40194
 -11.12062    0.59044
 -11.48083    0.92919
 -11.91802    0.53550
 -11.41120    0.61960
 -11.89764    0.55830
 -11.77653    0.55331
 -11.72539    0.64834
 -11.84975    0.96762
 -13.66794    0.98108
 -12.28760    0.62676
 -11.41829    0.60217
 -12.37336    1.05297
 -11.44577    0.90791
 -12.18339    1.12829
 -12.36433    0.79299
 -12.15783    0.88284
 -11.41379    0.92369
 -11.47893    0.61706
 -10.30130    0.77773
 -11.14104    1.18008
 -12.51498    0.94446
 -13.02457    0.92853
 -11.84130    0.92222
 -11.78763    0.68113
 -12.57794    1.11650
 -12.92518    1.03397
 -11.60566    0.64824
 -11.53995    0.65799
 -12.89960    1.30917
 -12.11080    0.98707
 -11.73843    0.90784
 -12.34518    0.75950
 -12.47753    1.05723
 -11.08581    0.73386
 -11.36120    0.71527
 -12.60287    0.92696
 -12.40569    0.93741
 -12.54806    0.63695
 -12.83744    0.96674
 -11.27318    0.79973
 -11.15231    0.54680
 -10.33627    0.63290
 -11.61663    0.68307
 -11.13178    0.88253
 -10.82571    0.69503
 -11.07576    0.61927
 -11.44125    0.80655
 -11.14705    0.57375
 -11.70401    0.75958
 -11.59883    0.94555
 -12.10658    0.68167
 -11.66790    0.50292
 -12.09198    0.85381
 -10.18522    0.38041
 -10.47265    0.76116
 -10.60342    1.11539
 -11.07909    0.75229
 -11.03043    0.81727
 -11.74197    0.91656
 -10.48691    0.38174
 -11.28777    0.81980
 -12.14434    0.93837
 -10.87747    0.90153
 -10.16843    0.63445
 -10.41042    0.43364
 -10.43180    0.44935
 -10.46414    0.84723
 -10.97728    0.76384
 -11.30208    0.86205
 -10.38085    0.82059
 -10.63543    0.65729
  -9.35839    0.95134
  -9.56205    0.43313
 -10.86637    0.74078
 -10.54127    1.16441
  -9.70702    0.82252
 -10.68385    0.56919
 -10.24840    0.48267
 -10.71943    0.51575
 -10.41943    0.41843
 -10.87528    0.96218
 -10.19109    0.36955
 -10.41614    0.51693
 -10.76713    0.58283
 -10.73851    0.65056
 -10.70370    0.78351
 -11.05568    0.76364
 -10.87997    0.89771
 -10.13388    0.66329
 -10.56294    0.74096
 -10.49947    0.56901
 -10.39362    0.71597
 -10.46304    0.86100
 -12.05283    1.04190
 -13.10574    1.55994
 -11.61977    1.20472
 -11.62931    0.98742
 -11.16678    0.86608
 -12.08211    1.42327
 -12.03080    1.04687
 -11.67390    1.19757
 -12.15923    1.23653
 -12.01889    1.21226
 -11.20942    0.75663
 -10.34579    0.77700
  -9.99746    1.13311
  -9.64613    0.73015
  -9.74126    0.48482
 -10.72373    0.32468
 -11.48594    0.90101
 -10.07637    0.85140
 -11.74857    1.05618
 -10.95999    1.14255
 -10.79745    0.91290
 -11.22844    0.75032
 -11.28802    1.00892
 -10.96339    1.11401
 -10.97002    0.99541
 -10.87666    1.09649
 -11.47775    0.66294
 -11.96768    1.19051
 -11.56910    1.04600
 -11.54131    1.25521
 -10.70758    0.95326
 -10.64432    0.55387
 -11.73842    0.82925
 -10.64416    0.93199
 -12.03234    1.00905
 -12.48201    1.02327
 -12.51544    1.42824
 -11.41787    1.34440
 -10.40922    1.12990
 -11.34696    1.34988
 -10.59921    1.38836
  -9.58123    0.91724
 -10.99265    1.10620
 -10.87035    1.35706
 -11.85265    0.90090
 -11.67491    0.77741
 -12.33106    0.96639
 -11.35715    1.08808
 -11.38772    1.53038
 -12.07159    1.19943
 -11.43581    1.16748
 -10.41024    0.61631
 -10.50315    0.86042
 -11.02910    0.87802
 -10.97772    1.06532
 -12.30451    0.95888
  -9.91308    1.04006
  -9.93456    1.05017
 -11.37543    1.47958
 -12.23319    0.85623
 -11.80014    1.09527
 -10.28181    0.99712
 -12.08250    1.17467
 -11.28093    0.63947
 -11.23699    0.89314
 -11.92347    0.68562
 -11.36515    1.08879
 -11.47222    1.11416
 -11.32257    0.85323
 -11.51577    0.80770
 -10.82040    0.79087
 -11.58616    1.03506
 -11.56737    0.68997
 -12.19239    0.83922
 -12.27817    1.17763
 -12.10905    0.90259
 -11.97372    0.59970
 -11.71191    0.88414
 -11.04943    0.80476
 -11.57215    0.86279
 -11.87034    0.84523
 -12.39040    0.75856
 -12.73144    0.84862
 -10.58245    0.85112
 -11.72545    0.92503
 -11.49806    0.90050
 -12.21184    1.23733
 -11.10025    0.67839
 -10.81025    0.80643
 -11.71892    0.69987
 -11.68470    0.72379
 -11.62722    0.84231
 -12.17864    1.18714
 -11.68421    1.16876
 -11.35453    1.05867
 -11.94973    1.16000
 -12.17545    1.22828
 -12.38377    1.27584
 -11.56994    0.86878
 -11.18837    1.09435
 -12.34995    1.44386
 -12.60309    1.41738
 -12.30078    1.32140
 -12.52703    1.51168
 -12.01151    1.17285
 -12.97461    1.67295
 -10.59920    0.76241
 -11.25031    0.87109
 -12.15542    0.87268
 -12.02995    1.32737
 -10.98321    1.13978
 -10.40031    0.93938
 -11.45626    1.36902
 -11.39898    1.05771
 -12.03463    0.98440
 -11.64237    0.90570
 -10.99814    0.40694
 -11.32812    0.97544
 -10.22053    0.75924
 -11.60351    0.89827
 -11.57834    0.77962
 -11.23314    0.53009
 -10.40026    0.57165
 -10.63038    0.43793
 -12.87169    1.25095
 -11.39807    0.62596
 -11.60608    1.01549
 -12.46606    0.78198
 -13.07487    1.29982
 -13.58968    1.02952
 -12.19664    1.21888
 -12.12484    0.93861
 -12.30000    0.92325
 -12.08232    1.25265
 -11.13425    0.73332
 -11.45687    0.85700
  -9.85167    0.65371
 -10.53902    0.63055
 -11.04682    0.74382
 -10.13221    0.74575
 -11.09537    0.87439
 -12.43177    1.10765
 -10.83449    0.98739
 -11.11762    0.76566
 -12.20383    0.93842
 -11.65797    1.08371
 -10.42797    0.84615
 -10.03204    0.58300
  -9.62553    0.61586
 -10.37869    0.61257
 -10.44553    1.02284
 -10.27833    0.81389
  -9.49894    0.75061
  -9.53144    0.60423
  -9.09736    0.06585
  -8.81394    0.96760
 -10.18535    0.65006
  -9.25366    0.79372
  -9.50027    0.74499
 -10.35097    0.56023
  -9.58353    0.57580
 -10.28316    0.47608
  -9.49226    0.21076
 -10.37271    0.23380
 -10.27654    0.73539
  -9.59224    0.70017
  -7.81200    0.09558
  -9.13382    0.37093
  -9.94653    0.57910
  -8.97139    0.34176
  -9.55081    0.47621
 -11.50169    0.92776
 -11.32937    0.88779
 -10.81718    0.74971
 -10.12153    0.71066
  -9.83935    0.80242
 -10.03031    0.46379
 -10.02657    0.69466
  -9.55961    0.62486
 -11.12207    0.68550
  -8.98936    0.31074
  -9.20844    0.68008
 -10.19874    0.48659
  -9.61214    0.31785
  -8.10986    0.29002
  -9.60961    0.09525
 -11.30388    0.66135
 -10.60017    0.85157
 -10.09062    0.86537
 -10.51659    1.03805
  -9.51442    0.48255
 -10.39987    0.47136
  -9.53588    0.74169
  -9.41364    0.57434
  -9.68584    0.66961
  -9.64380    0.64212
  -9.49387    0.52001
 -10.48713    0.51554
  -9.83070    0.49533
  -9.42532    0.25921
  -8.77299    0.04944
 -10.11484    0.49728
  -9.31224    0.06762
  -8.95055    0.67237
  -9.00653    0.34511
  -8.49472    0.38469
  -9.38176    0.53188
  -9.64029    0.65614
  -9.93324    0.70702
  -9.49215    0.60154
 -10.91754    1.04831
 -11.27593    0.69377
 -10.89826    0.67245
 -10.81869    1.04680
 -11.15057    1.21353
 -10.95428    0.84451
 -10.76198    0.69002
 -10.21645    0.79299
 -10.54120    0.97108
 -11.41653    0.92721
 -11.06496    0.97449
 -11.47745    0.81296
 -10.19395    0.79773
  -9.92571    0.72735
  -9.96980    1.04958
  -9.97710    1.13746
  -9.61203    0.82834
  -9.55326    0.68817
  -9.28406    0.75933
  -8.59014    0.75507
  -9.35030    0.75263
  -9.94250    1.20678
  -9.39141    0.73161
  -8.82496    0.84871
  -9.87453    0.84427
  -9.29239    0.90316
  -8.87788    0.26846
  -9.64952    0.77965
  -9.81531    0.93479
 -10.78486    0.83440
 -10.01061    0.64307
 -10.59175    0.86884
 -11.11868    0.87775
 -11.66984    0.87361
 -12.00948    1.12287
 -11.55752    1.22722
 -10.84836    0.85264
 -11.21088    0.68678
 -10.96685    0.70352
 -10.61480    0.55483
  -9.70634    0.52416
 -10.34503    0.70033
 -10.71441    0.85713
  -9.60446    0.63510
  -9.71968    0.60636
 -10.60841    0.91083
  -9.92764    0.71635
  -9.56674    0.65159
  -9.53300    0.64253
 -10.40301    0.56341
 -10.15053    0.46746
 -10.27244    0.59041
  -9.29662    0.84957
 -10.74437    0.84377
 -11.82126    1.11538
 -10.87751    1.19074
  -8.94813    0.46540
 -10.91696    1.14606
 -10.26612    1.01258
 -10.16743    0.86897
 -10.21505    0.93834
 -10.03575    0.75780
 -10.08337    0.88353
  -9.27565    0.35512
  -9.97266    0.71786
 -10.22501    1.21252
  -9.99213    0.29863
  -9.67750    0.79099
  -9.92127    0.78082
 -10.00462    0.66449
 -10.73614    0.74801
 -11.41718    0.92233
  -9.76929    0.04950
  -8.28234    0.28873
  -8.23487   -0.04169
  -9.77254    0.59310
  -9.51232    0.31888
  -9.61214    0.54624
  -9.24487    0.60895
  -9.91067    0.64267
  -8.66602    0.36431
  -9.57062    0.72798
  -8.68228    0.63660
  -8.96916    0.41069
  -8.42340    0.29496
  -9.26919    0.62918
  -8.66880    0.24015
  -9.32115    0.46090
  -8.55780    0.58547
  -9.98787    0.57456
  -9.56285    0.36325
  -8.54714    0.55170
  -9.28698    0.76611
  -9.67848    1.15955
  -8.06284    0.52958
  -8.61049    0.34914
  -9.13332    0.58086
 -10.20660    0.76007
 -10.44265    0.39654
  -9.94590    0.47328
  -9.97149    0.83642
 -10.58986    0.90305
  -8.38786    0.39323
  -9.86252    0.79854
 -10.54371    0.54481
 -10.21196    0.45059
  -9.82318    0.71580
 -11.49502    0.91878
 -10.75504    1.25490
 -10.10438    0.83796
 -10.43231    1.49858
  -9.24648    1.45611
  -9.97499    0.88658
 -10.59106    1.15605
  -8.43802    0.75936
  -9.17488    1.12574
  -9.38802    0.72495
  -8.46221    0.61569
  -8.76510    1.18347
  -8.98471    1.00943
  -8.50800    0.72216
  -9.48834    0.70580
  -8.93184    1.31633
  -9.22834    1.17901
  -9.13141    1.07595
  -9.67325    0.67554
  -9.78211    0.65111
 -10.53849    1.05759
 -10.54031    1.21207
 -11.86677    1.57185
 -11.43825    1.85301
 -11.81679    1.32441
 -12.25588    1.30336
 -10.36960    1.06915
 -11.15483    1.26641
 -11.25989    1.17604
 -12.03363    1.35888
 -10.87446    1.28797
 -10.25189    0.87755
 -11.20678    1.14254
 -10.25539    0.69347
 -10.03362    1.00913
 -10.84725    0.67881
  -9.74071    0.72436
  -9.12539    0.79240
  -9.54653    0.93712
 -10.59531    0.92141
  -9.63709    0.87740
 -11.04789    1.11068
 -11.27306    1.31541
 -10.65774    0.76441
 -10.20413    0.74281
 -10.10404    1.12929
 -10.50465    1.06516
 -11.40628    0.96745
 -10.96914    0.99023
 -11.24462    0.86843
 -10.43076    0.83344
  -9.88507    0.52156
 -10.55794    0.95000
 -10.61861    0.81081
  -9.32466    0.39603
 -10.31819    0.69271
 -10.55830    0.84619
 -10.53711    0.74054
 -10.33548    1.09208
 -10.71535    1.10976
 -10.09581    0.65002
 -10.62129    0.82645
 -10.53753    0.76301
  -9.68481    0.95244
 -11.45789    1.17755
 -10.14286    0.93103
 -10.34986    0.75471
 -10.88520    1.20484
 -11.16569    0.82961
 -10.27328    0.73572
 -11.41857    0.75449
 -11.24537    0.67987
 -10.65866    0.82143
 -10.64230    0.72953
  -9.89673    0.61002
 -10.27689    0.53259
 -11.11563    1.11381
 -10.92482    0.84507
 -10.72994    0.77598
 -10.49197    0.78917
 -10.33757    0.60341
 -10.43087    0.65165
 -10.03299    0.47220
 -10.12413    0.43653
 -10.29573    0.85576
 -10.05842    0.55389
 -10.75623    1.22693
 -11.28875    0.95338
 -10.56936    0.68949
 -11.06139    0.81867
  -9.51612    0.50894
  -9.54277    0.62331
  -9.45601    0.30339
  -9.90208    0.56782
  -8.92078    0.71869
  -9.77018    0.70798
  -9.03842    0.72277
  -9.02911    0.64642
  -9.61252    0.52371
 -10.05031    0.84992
 -10.09914    1.05894
 -10.85733    0.78371
 -10.49249    0.88452
 -10.11397    0.87977
  -8.90925    0.85089
  -9.13078    0.85663
 -10.02785    0.85731
 -10.42325    1.02859
 -11.24219    1.10416
 -11.21599    0.95175
  -9.16563    0.84890
 -10.91369    1.10670
 -10.91142    0.96954
 -10.65795    0.47109
 -11.87474    1.25546
  -9.45280    0.39573
 -10.80497    0.69581
 -10.06114    0.52346
 -10.07397    0.98594
  -9.64628    0.72744
  -9.43343    0.65833
  -9.82875    0.79360
  -9.20771    0.65077
  -9.31491    0.76892
  -9.88360    0.69617
  -9.37234    0.76271
  -9.89995    1.12912
 -10.71764    0.86547
 -10.33943    0.99667
  -9.32318    0.74809
 -10.27224    0.73776
  -9.45515    0.64875
  -9.21397    0.76661
 -10.27328    0.75186
 -10.03047    0.65112
  -9.36771    0.38720
  -9.94679    0.26781
 -10.00910    0.31827
  -9.62834    0.73670
  -9.51449    0.85513
  -8.72954    0.38077
  -9.82975    1.02042
 -10.28447    0.67177
  -9.45864    0.70153
  -8.59662    0.58989
  -9.77920    0.66822
  -8.90756    0.20153
  -8.99431    0.30674
  -9.70569    0.81244
  -9.32578    0.43459
  -8.39887    0.39124
  -9.49693    0.58392
  -9.57702    0.71829
  -9.68604    0.33775
  -9.54780    0.50808
  -8.13634    0.50504
  -7.90850    0.39521
  -8.18209    0.17488
  -7.20460    0.04979
  -7.48491    0.05016
  -8.92744    0.50856
  -9.97934    0.28079
  -9.69741    0.62166
  -9.31093    0.41045
  -9.54131    0.49151
  -8.93106    0.21831
 -10.16454    0.35793
  -9.07425    0.23286
  -9.15772    0.28879
 -10.06139    0.62224
  -9.09273    0.60887
  -9.29651    0.43976
  -9.18668    0.41125
  -9.02510    0.58265
  -9.01379    0.45071
  -9.08348    0.28865
  -8.92729    0.45917
  -9.43285    0.60976
  -9.46485    0.66248
  -9.88364    0.73960
  -9.54146    0.29511
  -9.74588    0.26892
  -8.39601    0.42945
  -7.92644    0.29640
  -9.46972    0.65391
  -8.93339    0.66448
  -9.19304    0.66613
  -9.85783    0.67972
  -9.96984    0.37864
  -8.32554    0.07475
  -9.05013    0.36419
  -8.32094    0.21876
  -7.45789   -0.01386
  -8.08846    0.27264
  -7.77469    0.17349
  -7.83918    0.10292
  -9.42195    0.60614
  -9.16720    0.38352
  -8.63631    0.55924
  -7.61028   -0.07859
  -9.24865    0.57957
  -9.05565    0.61002
  -8.23953    0.32153
  -9.36060    0.52589
  -8.88827   -0.03469
  -9.01300    0.48796
  -8.89664    0.67409
  -9.11606    0.69313
  -8.95833    0.73300
  -7.68085    0.47154
  -8.83043    0.82099
  -7.74249    0.51476
  -7.87336    0.14875
  -8.01958    0.32812
  -7.45138    0.16454
  -9.41345    0.36311
  -8.03392    0.11171
  -8.08455    0.04516
  -8.34435    0.17189
  -9.96554    0.55163
  -8.94046    0.53448
  -8.73517    0.46555
  -9.00649    0.51793
  -9.19750    0.50918
  -9.57715    0.51712
  -9.15779    0.65760
  -9.59254    0.61266
  -8.87829    0.55284
  -8.61884    0.55732
  -8.25359    0.66336
  -9.28165    0.73700
  -8.47654    0.57009
  -9.94624    0.93313
 -10.52546    1.25627
  -9.66782    0.66169
  -8.79937    0.76989
  -8.91455    0.57288
  -9.77119    0.56085
  -9.86403    0.54937
 -10.06724    0.57056
  -9.86867    0.78835
  -8.22269    0.16782
  -9.30236    0.31378
  -9.49104    0.67438
  -9.58088    0.93234
  -9.49802    0.58627
  -9.66414    0.57828
 -10.41035    1.02023
  -9.78010    0.90967
 -10.58640    1.05989
 -10.02910    0.54753
 -10.44920    0.96857
 -10.22220    0.85817
 -10.80447    1.00591
 -10.53785    1.17398
 -10.61479    0.83780
  -9.38752    0.60863
 -10.99571    0.97153
 -10.57953    0.65537
 -10.81518    1.41258
 -10.47973    0.88916
 -10.35342    0.81824
  -8.78356    0.60334
  -9.52026    0.87999
 -10.18543    1.00039
 -10.67946    1.13515
  -9.25065    0.60492
 -10.09840    1.09916
  -9.30146    0.73041
 -10.12770    1.08971
  -9.19195    0.76989
 -10.04592    1.05526
  -9.94697    0.57443
  -9.79007    1.03355
  -9.91277    0.78670
  -9.39873    1.00775
  -9.98878    1.04320
  -9.77298    0.71189
 -10.15473    1.04003
 -10.71659    1.37470
 -10.33641    1.10895
 -10.11711    0.83200
 -10.79244    1.21653
 -10.27283    1.23403
  -9.67760    1.15190
 -11.26363    0.81425
  -9.21290    0.55320
  -9.80741    0.76002
 -10.44945    0.90673
 -10.02341    0.60161
  -9.61081    0.69999
 -10.40140    0.93102
 -10.41871    1.14156
  -9.38263    0.79391
  -9.75882    0.77961
 -10.64190    0.94917
  -9.82799    0.75932
  -9.67560    0.84785
  -9.90914    0.82456
  -8.42203    0.56058
  -8.63271    0.62437
  -8.44775    0.68585
  -8.77878    1.09000
  -9.19438    0.67153
  -9.67980    0.98825
  -8.40841    0.70472
  -9.48589    0.40993
  -8.68737    0.72693
  -9.34810    0.77458
  -9.55116    0.38706
  -7.91379    0.32210
  -8.39813    0.55786
  -9.38801    0.46950
  -9.16152    0.62613
 -10.29321    0.72756
  -8.62983    0.66895
 -10.56060    0.95459
  -9.22689    0.90617
  -9.57490    0.82504
  -9.44528    0.59707
 -10.68930    0.94117
 -10.52939    0.79422
 -10.44089    1.10055
  -9.38050    0.76854
  -8.75915    0.71317
  -9.47827    0.49574
  -8.59804    0.68544
 -10.59360    0.95484
  -9.22950    0.66422
  -9.60653    0.72221
  -9.44191    0.40795
  -9.20806    0.65827
  -8.55922    0.19786
  -9.78254    0.70368
  -9.79068    0.76986
  -8.84227    0.52621
  -8.80690    0.24614
  -9.52863    1.01057
  -9.42276    0.58122
  -9.15397    0.54833
  -8.53605    0.62065
  -8.66519    0.44220
 -10.61940    0.72518
  -8.48776    0.71467
  -9.29461    0.52322
  -9.27014    0.75837
  -9.12600    0.48737
 -10.74571    0.77088
 -10.00073    0.81225
  -8.41579    0.54335
 -10.01744    0.55882
  -9.77924    0.55006
  -8.38063    0.39677
  -7.92159    0.25336
  -8.02382    0.27278
  -9.25535    0.75325
  -8.69617    0.56238
  -8.71405    0.77571
  -9.34533    0.77528
  -9.48777    0.40066
  -9.67598    0.84309
  -8.90529    0.56036
  -9.12425    0.10742
  -9.22335    0.53388
 -10.13618    0.61265
  -9.60096    0.30919
  -8.36081    0.32100
  -9.12254    0.22834
  -9.32785    0.58438
  -9.21642    0.52805
  -9.27130    0.80725
  -9.41952    0.49103
 -10.00470    0.71582
  -9.29531    0.24179
  -9.97336    0.71301
  -9.49171    0.74759
 -10.13440    0.83446
  -9.89447    0.74276
 -10.07031    1.00321
 -10.29192    1.23796
  -8.86082    0.96328
  -9.80612    0.90599
 -10.22648    1.13208
 -10.12155    0.93551
  -9.24813    1.04479
  -8.97548    1.12489
 -10.02267    0.90308
 -10.47360    0.80195
 -10.15356    0.50501
  -9.63437    0.78079
  -9.87879    0.64730
  -9.29103    0.80587
 -11.04683    1.10238
  -9.73502    0.96313
 -10.18971    1.03647
 -10.15945    1.05077
  -9.51832    0.70670
  -8.93594    0.78386
  -9.83453    0.60563
  -9.10817    0.99883
  -9.68022    0.32154
 -10.42800    0.63747
  -9.60504    0.75297
 -10.11153    0.89990
  -9.60850    1.16377
 -10.26590    0.87377
 -10.15797    1.09050
 -10.15654    1.10186
 -10.38108    1.11348
  -9.92664    0.82859
  -9.55593    1.01337
 -10.31050    1.13439
  -9.56398    1.26654
  -8.78944    0.92397
  -9.74919    1.11717
  -9.10009    0.80062
  -9.78243    1.03974
  -8.82774    0.73614
 -10.31427    0.86866
  -9.52687    1.03084
 -11.10988    1.34481
 -10.01517    1.10381
 -10.56594    0.66169
 -10.45692    0.98437
 -10.23284    0.44725
 -10.34667    1.01273
  -9.50810    0.73939
 -10.50125    0.96320
 -11.49990    1.05886
 -10.95823    0.74363
 -11.35102    0.90095
 -10.38881    1.02039
  -9.81374    0.67600
  -9.08140    0.82080
  -9.54744    0.92938
  -9.65466    0.82061
 -10.33349    0.71809
  -9.69185    0.85887
  -9.69575    0.49655
  -9.09507    0.29796
  -9.24564    0.34924
  -9.39811    0.48448
  -9.50261    0.43016
  -9.84668    0.69805
 -10.09650    0.83813
 -10.41595    0.99631
  -9.48672    0.76950
 -10.12478    0.58300
 -10.30282    0.55149
 -11.09244    1.00663
 -10.33570    0.84019
 -10.41603    0.67755
  -9.50264    0.88983
 -10.24441    0.60990
 -10.18429    0.58822
 -10.31835    0.61591
 -10.05396    0.74971
 -10.69071    0.99641
 -11.15274    0.69584
 -10.86455    1.13696
  -9.96755    0.64428
 -10.64821    0.69401
 -10.64977    1.14589
 -10.10876    1.19166
  -9.67961    0.72676
  -9.15375    0.41339
  -9.67443    0.47820
 -11.33237    1.14803
 -10.37077    1.18543
 -10.18985    1.09897
 -10.07761    0.72163
 -10.41874    0.94974
 -10.32749    0.88168
  -9.69997    0.63442
  -9.39845    0.62602
 -10.12180    0.69578
 -10.96678    0.86493
  -9.80660    0.60343
 -10.42026    0.39702
 -10.12843    0.58400
  -9.12957    0.62198
 -10.37039    0.84669
  -9.87109    0.89866
 -10.64338    1.12300
  -9.38170    0.59424
  -9.76192    0.38754
 -10.55338    0.95493
  -9.94012    0.82369
 -10.50217    0.77156
 -10.31570    0.87711
 -10.12952    0.64476
 -11.67384    0.67472
  -9.78031    0.59101
  -9.88291    0.69936
  -8.81483    0.76490
 -10.04801    0.57928
  -9.10810    0.86858
 -10.30711    0.63355
  -9.39250    0.31984
  -9.52262    0.60360
  -8.50845    0.34391
  -8.59849    0.38623
  -9.90541    0.37148
 -11.33388    0.64879
 -10.20115    0.63469
 -11.17344    0.98376
  -9.89965    0.70716
 -10.26698    0.62271
 -11.40884    0.85178
 -11.19441    0.83132
 -11.31424    0.61662
 -11.38161    0.79206
  -9.87531    0.30176
 -10.73601    0.68083
 -10.77380    0.74666
 -10.03248    0.68883
  -9.59856    0.39728
 -10.60650    0.61558
  -9.50915    0.61244
 -11.00544    0.68072
  -9.09667    0.78669
 -10.42450    0.86782
  -9.01566    0.38693
 -10.18493    0.82488
 -10.43592    0.49069
 -10.15696    0.95282
 -10.47217    0.79771
 -10.22642    0.61345
  -9.52589    0.54813
 -10.11371    1.16246
 -10.51110    0.77468
 -10.56801    1.06363
 -11.06891    0.72529
 -10.49178    0.64778
 -10.48199    0.72728
 -10.30352    0.74651
 -11.31285    1.08732
 -12.03826    0.65365
 -11.26350    1.21444
 -11.04336    1.33537
 -11.01021    1.20772
 -11.30559    1.46215
 -12.43166    1.08588
 -10.46985    0.99788
 -11.11743    0.78759
 -11.69510    0.95078
 -11.11325    0.90942
 -10.68285    0.83137
  -9.60221    0.59121
 -10.35402    0.76733
  -9.48212    0.74818
  -9.90930    1.01745
  -9.55044    0.63535
  -9.99512    0.73873
 -10.48406    0.82536
  -9.29128    0.88826
  -9.68438    0.82830
  -9.71157    0.62010
 -10.49883    0.61245
  -9.91850    0.90891
  -9.92739    1.01269
 -10.58915    0.97053
  -9.17569    0.77423
 -11.22065    0.95261
 -10.69802    1.06426
 -10.76021    1.26842
  -9.40583    0.88612
  -9.85301    0.92166
  -8.54155    0.73237
  -9.77530    0.79995
 -10.09679    0.94146
 -10.35353    0.62142
 -10.28501    0.90375
 -10.17798    0.47201
 -10.43463    1.02963
 -10.60857    0.67932
 -10.84570    0.95333
 -10.58935    0.86057
 -11.06266    1.48958
 -10.97291    0.93001
  -9.70780    0.79600
 -10.55181    0.92034
 -10.23761    0.84303
 -11.40562    1.09800
  -9.63017    1.20973
 -10.05363    1.08846
 -10.55908    1.17495
 -10.28452    0.89268
  -9.59717    1.10550
 -11.93852    1.00748
  -9.82132    0.99851
  -9.44205    1.34917
  -9.53111    0.84421
  -9.30523    0.93804
 -10.29615    0.75055
  -9.59254    0.76137
 -10.20147    0.92813
  -9.75987    0.77860
 -10.27841    0.78685
 -11.05978    1.13630
 -10.83064    1.02062
  -9.59095    0.95651
 -11.17010    0.89662
 -11.13267    0.90303
  -9.56817    0.92637
  -9.95849    0.66939
 -10.47848    1.15154
 -12.13287    1.08230
 -12.08087    1.05982
 -11.12478    1.05911
 -11.28896    1.27512
 -10.72554    0.57964
 -10.76881    1.00563
 -10.35100    0.76431
 -10.79546    1.33464
 -10.92106    1.26010
  -9.64453    1.02494
  -9.71671    0.80124
  -9.29876    0.61230
  -9.87068    0.70829
  -9.36146    0.61059
  -9.45321    0.97210
  -8.46416    0.45465
  -9.36493    0.69008
  -9.72661    0.44354
  -9.66096    1.08532
  -8.41438    0.70684
  -8.34780    0.83105
  -8.15043    0.39391
  -9.90907    1.08729
  -9.64410    0.79474
  -9.41825    1.24131
  -8.83465    1.05405
  -9.36274    1.00801
  -9.51402    1.06324
  -9.87087    1.04084
  -9.88929    1.21932
  -9.23734    1.02434
 -10.43328    1.29669
 -10.19959    1.51060
 -10.57710    1.00602
  -9.43214    0.98627
  -9.58640    0.76216
 -10.13306    1.15822
  -8.59796    0.89761
  -9.00359    0.80926
  -8.54860    0.92045
  -9.27172    1.02206
  -8.19150    0.82252
  -9.35204    1.00831
  -9.09555    0.87168
  -9.60711    0.89970
 -10.52125    1.02637
  -8.30813    1.00037
  -8.31626    1.25516
  -8.81044    0.59923
  -8.43758    0.44332
  -7.96111    0.81507
  -8.77524    1.18138
  -8.05683    0.62923
  -8.10395    0.73009
  -8.39262    0.62095
  -9.09653    0.87495
  -8.43004    0.93062
  -7.32180    0.37832
  -7.91872    0.81457
  -9.17715    0.78051
  -8.67858    0.73829
  -8.14828    0.29914
  -8.16410    0.44151
  -7.95784    0.56996
  -7.74551    0.36919
  -8.24708    0.48707
  -8.98761    1.03688
  -8.80323    1.01585
  -9.42080    1.18904
  -8.98309    0.99504
  -9.77250    1.35855
  -8.59591    0.80160
  -8.98791    0.85544
  -9.08843    0.89407
  -8.50633    0.61933
  -8.71472    0.72691
  -8.97363    0.76044
  -9.48923    0.80234
  -9.63695    0.93961
  -8.42263    0.47266
  -7.88262    0.56734
  -9.43645    1.04246
  -8.91926    0.80344
  -8.91510    1.11659
  -8.07035    0.92510
  -9.48459    0.36369
  -9.39847    0.54390
 -10.24746    1.23293
  -9.40021    1.07907
  -7.95091    0.82366
  -8.42223    0.48559
  -8.35558    0.84267
  -8.06964    0.73714
  -9.70124    0.34163
 -10.53388    0.90180
  -9.92436    0.81175
  -9.81979    0.88627
  -9.68842    0.37877
 -10.06737    0.89065
  -9.80433    0.86313
 -10.45705    0.81571
  -9.45141    0.97535
  -9.92216    0.70450
  -9.68223    0.63804
  -8.56729    0.58598
  -9.27968    0.39915
  -8.93881    0.49046
  -9.21284    0.72442
  -8.91047    0.85236
  -9.90296    0.61608
  -7.96454    0.23059
  -7.49190    0.29682
  -9.01109    0.51354
  -8.54131    0.60130
  -9.46674    0.59122
  -9.62568    0.94309
  -9.59677    0.75421
  -9.70680    0.87927
  -9.15552    0.81122
 -10.23233    0.99297
  -9.87601    0.96382
  -9.69032    0.86793
 -10.66209    0.83016
  -9.43374    0.30371
  -8.79238    0.41328
  -9.61786    0.68004
  -9.03813    0.50000
  -9.82274    0.36357
 -10.29163    0.71005
  -9.40228    0.66597
  -9.54723    0.42614
  -9.03695    0.54486
  -9.16427    0.26966
  -8.25939    0.45690
  -8.95914    0.55069
  -8.61665    0.81674
  -8.86832    0.43189
  -8.20977    0.42992
  -8.07963    0.44236
  -8.34127    0.79389
  -9.04697    0.21131
  -8.36897    0.33775
  -8.76533    0.82646
  -8.50616    0.67775
  -9.51506    0.41191
  -8.64266    0.59123
  -8.60019    0.48776
  -8.12244    0.90061
  -9.07969    0.81021
  -9.36235    0.98748
 -10.70981    0.97301
 -11.65767    1.26383
 -11.33025    0.88897
 -10.56122    1.02910
  -9.52160    0.81303
  -9.66521    1.04483
 -10.61019    0.84655
  -9.37280    0.67746
  -9.25844    0.78247
  -9.21003    0.43427
  -9.92531    0.85510
  -8.75895    0.68629
  -9.64140    0.57396
  -9.00174    0.37937
  -9.10140    0.51678
  -8.55694    0.75963
  -9.14177    0.75572
  -9.05623    1.20907
  -9.95461    1.01085
  -8.44422    0.53447
  -7.83858    0.41394
  -9.80584    0.83363
  -9.08106    0.61066
  -9.54635    0.72245
  -9.68788    0.71837
  -9.79338    0.60037
  -9.85707    0.66824
  -9.70119    0.58195
  -8.88735    0.65139
  -9.11502    0.55068
  -9.27252    0.84354
  -9.26303    0.31179
 -10.79916    1.04017
 -10.15925    0.71330
  -9.26347    0.86142
 -10.14670    0.70208
 -10.15491    0.70785
  -9.58104    0.80958
 -10.20225    0.86089
 -10.30546    0.83988
 -10.09529    0.60373
 -10.95450    0.84736
  -9.94005    0.86120
 -10.33357    0.47409
  -9.93327    0.69792
 -10.18597    0.37749
 -10.02863    0.77995
 -10.29296    1.00732
 -10.34072    0.49362
 -10.54919    0.83204
 -10.42467    0.96186
 -10.71356    0.90907
 -10.85958    1.00397
 -10.14248    0.82850
  -9.81913    0.80618
  -9.14528    0.89630
  -8.90022    0.51790
  -9.33458    0.32883
  -9.78159    0.43747
 -10.45625    0.94763
 -10.91172    1.01304
 -10.27299    0.90345
 -11.02065    0.97439
 -10.09694    0.85857
  -9.31386    0.28521
 -10.01149    0.90081
  -9.02594    0.51984
  -9.75941    0.75279
  -9.99870    0.62715
  -9.91990    1.15095
 -11.53133    1.54495
  -9.83658    0.58334
 -10.43697    0.94995
  -9.38524    0.82093
  -9.43342    0.40747
  -9.33874    0.47496
  -9.12883    0.43115
  -9.02353   -0.05809
  -8.81170    0.17960
  -9.15967    0.38732
  -9.28492    0.74738
  -9.21879    0.57750
  -9.39611    0.52735
 -10.06214    0.59968
  -9.40923    0.54545
  -9.37304    0.33972
  -8.90555    0.45687
  -9.14406    0.49016
  -9.08222    0.23905
  -9.71564    0.47226
  -8.69762    0.26959
  -9.26400    0.14687
  -8.90812    0.09053
  -8.82239    0.29450
  -9.95106    0.51442
  -8.71569    0.17106
  -8.21748    0.66347
  -9.55371    0.83024
  -9.53086    0.41518
  -9.24453    0.42751
  -8.66762    0.09021
  -8.65220    0.64569
 -10.15952    0.61281
 -10.06318    0.66836
  -9.49645    0.37864
  -9.40917    0.56092
  -9.08813    0.60604
  -9.27946    0.39994
  -8.98996    0.56335
  -8.62538    0.35644
  -9.87765    0.58344
  -9.59736    0.58027
  -9.63276    0.66278
  -9.56715    0.28505
  -9.15618    0.55499
  -8.25794    0.51840
  -7.67031    0.61081
  -9.68149    0.50141
  -8.32838    0.45531
  -8.71333    0.10651
  -9.46030    0.45129
  -9.17482    0.50845
  -9.31930    0.70272
  -7.86317    0.24945
  -9.38861    0.42370
  -9.10799    0.21026
  -8.88719    0.18911
  -9.61736    0.52081
  -8.99311    0.40767
  -8.84621    0.14250
  -9.88071    0.51863
  -9.37537    0.32139
  -8.76492   -0.07110
  -9.22162    0.12379
  -9.47336    0.39414
  -9.95343    0.21513
  -9.41709   -0.05423
 -10.05071    0.61405
 -11.01647    0.49488
 -10.08143    0.51890
  -9.36150    0.43007
 -10.13065    0.49990
  -9.25460    0.49665
  -9.42575    0.55257
  -8.90472    0.32692
  -9.62141    0.39570
  -8.75590    0.23642
  -9.27431    0.15767
 -10.24664    0.77060
  -9.46786    0.35509
  -8.86450    0.51040
  -9.45802    0.20948
  -9.43437    0.61357
  -9.21408    0.53973
  -8.30440    0.32249
  -8.45778    0.14340
  -9.75746    0.51559
  -8.86906    0.29886
  -9.40292    0.59281
  -9.74001    0.49067
  -9.68073    0.87749
  -9.01281    0.37107
  -8.35782    0.05633
  -8.92398    0.27865
  -9.56462    0.61442
  -9.33890    0.33888
  -9.06238    0.58377
  -9.86616    0.29063
  -9.07424   -0.13446
  -9.39176    0.08436
  -8.89700    0.33881
  -8.20829    0.02286
  -8.54243    0.10613
  -9.24949    0.51860
  -7.47369    0.26898
  -8.25083    0.60100
  -8.79833    0.06628
  -9.08681    0.35658
  -8.57984    0.10209
  -8.67875    0.37957
  -8.51317    0.10979
  -8.37451    0.46425
  -7.78924    0.43571
  -9.20428    0.33845
  -7.73336    0.19610
 -10.30252    0.41271
  -8.50658   -0.08505
  -9.22489    0.37116
  -9.52056    0.55019
  -8.57998    0.43617
  -8.92895    0.35220
  -8.78294    0.12978
  -9.00313    0.36299
  -8.72592    0.20753
  -9.39377    0.71560
  -9.91622    0.66886
 -10.04693    0.52611
  -9.56783    0.48443
  -9.61766    0.31641
 -10.26457    0.55490
  -9.97807    0.29999
  -9.08714    0.50609
  -9.40016    0.28661
  -9.27789    0.45452
  -8.66331    0.07154
  -9.61955    0.59917
 -10.27155    0.46215
  -9.19388    0.17764
  -9.20074    0.57134
  -9.28126    0.66064
  -9.19562    0.66045
  -9.85342    0.50964
 -10.21646    0.30670
  -8.44828    0.18841
  -8.26236    0.64288
  -8.80045    0.60516
  -8.71294    0.34238
  -8.79768    0.32540
  -7.96422    0.51750
  -8.00239    0.20234
  -8.21534    0.37089
  -8.23260    0.41342
  -8.05529    0.29164
  -8.43516    0.58203
  -7.97900    0.78651
  -7.51039    0.01436
  -8.49369    0.10038
  -8.28258    0.46406
  -8.79640    0.01897
  -8.36011    0.50893
  -8.16390    0.37882
  -7.57807   -0.11811
  -8.85652    0.08115
  -7.58995   -0.04696
  -7.79968    0.02361
  -7.83367    0.19930
  -7.66590    0.13901
  -8.52582    0.42836
  -8.94015    0.45608
  -7.86952    0.01422
  -8.02553    0.32435
  -7.96712   -0.07436
  -8.26033    0.50481
  -8.04206    0.39538
  -7.28246    0.09551
  -8.27273    0.17612
  -8.68812    0.65046
 -10.60592    0.87857
  -8.30441    0.32955
  -8.71388    0.09772
  -8.42771    0.11957
  -7.44197    0.32355
  -8.68830    0.31084
  -8.75165    0.24166
  -7.88292   -0.10492
  -8.36816    0.27802
  -8.82899    0.52180
  -9.10843    0.48189
  -8.12901    0.37527
  -8.14616    0.64016
  -9.27006    0.84753
  -8.08303    0.16433
  -8.11898    0.33515
  -8.10400    0.08358
  -7.76187    0.05555
  -8.81913    0.28921
  -8.38950    0.49782
  -7.63081    0.41931
  -8.24049    0.13095
  -8.39375    0.32072
  -8.78105    0.82851
  -9.64650    0.85202
  -9.28032    0.44702
  -9.08788    0.54074
  -8.23759    0.40397
  -8.19282    0.59440
  -8.61720    0.36040
  -7.94084    0.50760
  -8.28463    0.39474
  -7.86036    0.34657
  -8.38895    0.49364
  -8.87552    0.20301
  -8.67085   -0.01920
  -8.49786    0.69088
  -9.28240    0.60173
  -9.67143    0.42673
  -8.64110    0.58869
  -8.91554    0.64401
  -8.73952    0.37929
  -7.13624    0.36293
  -8.27687    0.48093
  -8.63856    0.93101
  -8.34918    0.60114
  -8.03562    1.00945
  -8.63918    1.17436
  -9.62048    1.32291
  -9.15441    0.80315
  -8.26768    0.75203
  -8.77322    1.30962
  -7.23971    0.58297
  -7.71540    0.59196
  -7.76295    0.96221
 -10.48223    0.97541
  -9.56455    1.03160
  -7.67829    0.54857
  -8.44328    0.59704
  -9.09864    0.96625
  -9.49549    0.47839
 -10.17364    0.81099
 -10.67365    1.27727
 -10.27541    0.79007
 -10.69525    1.03332
 -11.54738    0.90549
 -10.44196    1.40016
 -10.55158    0.67646
 -10.10386    0.29693
 -10.36750    1.05158
 -10.13850    1.00380
 -10.27151    0.58815
 -10.08916    0.85064
  -9.31980    0.88543
  -9.79840    0.80542
  -8.20196    0.53625
  -9.85098    0.87623
  -9.36105    0.80811
  -9.06140    0.45094
  -9.42583    0.98230
  -8.99654    0.59324
  -9.50764    0.62136
 -10.27016    0.59876
  -9.13138    1.07085
 -10.02330    0.67399
  -9.99306    0.86740
  -8.84175    0.49343
  -9.68993    0.89273
  -9.43883    0.79885
 -10.37809    1.09173
  -9.66184    0.71450
  -8.65780    0.80551
  -9.35107    0.37259
  -8.55392    0.64563
  -8.38741    0.60057
  -7.62578    0.55300
  -8.91741    0.67190
  -8.94010    0.84995
  -9.57793    0.68658
  -8.55801    0.52002
  -8.86785    0.51188
  -9.46019    0.23465
  -9.27947    0.52200
  -8.61393    0.37232
  -8.39355    0.36848
  -8.65870    0.63990
  -8.43078    0.67360
  -8.01444    0.38232
  -8.85274    0.49611
  -9.14489    0.60207
  -9.09214    0.61078
  -8.81436    0.52895
  -8.47253    0.60199
  -9.22840    0.57644
  -7.98245    0.57539
  -8.62761    0.14594
  -7.44557    0.18677
  -8.89646    0.71904
  -8.73160    0.64810
  -8.40122    0.38202
  -8.73546    0.69198
  -8.42221    0.62469
  -9.44255    0.68291
  -9.77987    0.48368
  -8.41039    0.54809
 -10.19120    0.85251
  -9.02412    0.73179
  -8.98789    0.83151
  -9.06540    0.74743
  -9.83038    0.71455
  -8.92298    0.70324
  -8.59752    0.61314
  -9.98323    0.91793
  -8.84684    0.56900
  -8.51317    0.37325
  -7.91493    0.82682
  -8.91709    0.50617
  -8.21439    0.65875
  -8.51247    0.58089
  -8.59968    0.39828
  -9.13760    0.73649
  -9.03847    0.47722
  -8.71477    0.67056
  -8.90023    0.43737
  -9.44627    1.02409
  -8.49954    0.71500
  -9.68360    0.78204
  -9.22173    0.51313
  -8.81566    0.53126
  -8.55226    0.43097
  -8.42575    0.34845
  -7.31926    0.43859
  -7.83596    0.09919
  -7.53105    0.17433
  -9.00752    0.76302
  -9.21949    0.47901
  -9.03100    0.66641
  -8.50989    0.75720
  -8.09875    0.44491
 -10.04067    0.86356
  -8.91777    0.63690
  -9.38586    0.75438
  -8.12374    0.32515
  -9.34734    0.50827
  -9.10546    0.41914
  -9.07638    0.61869
  -8.43334    0.32605
  -8.25899    0.16938
  -8.39947    0.50655
  -7.74343    0.52378
  -8.27581    0.65770
  -8.78115    0.57674
  -8.14828    0.49906
  -8.35584    0.45406
  -7.85687    0.20559
  -7.59358    0.49745
  -7.51898    0.76807
  -6.90775    0.41952
  -6.96735    0.00580
  -7.51467    0.46143
  -9.02493    0.49519
  -8.11482    0.54241
  -7.25630    0.36383
  -7.65006    0.38075
  -7.62277    0.07503
  -7.28584    0.30003
  -7.87200    0.70262
  -8.02990    0.37173
  -8.94871    0.68039
  -8.10532    0.61109
  -8.37002    0.49338
  -8.53520    0.37077
  -6.82603    0.27562
  -7.77455    0.25527
  -8.63265    0.31714
  -8.18561    0.51265
  -8.51254    0.64475
  -8.76486    0.49865
  -7.69857   -0.25711
  -8.47817    0.25807
  -8.39671    0.04254
  -7.89708    0.26306
  -8.79253    0.35128
  -8.43020    0.27677
  -8.64872   -0.01409
  -8.06048    0.07335
  -7.99720    0.18398
  -8.08069    0.26538
  -9.26533    0.86759
  -9.23198    0.30909
  -8.63618    0.31846
  -8.84878    0.32220
  -9.31382    0.57315
  -8.59118    0.59524
  -7.73882    0.35193
  -8.37465    0.24900
  -8.24740    0.27760
  -7.69354    0.34722
  -7.58403    0.39999
  -7.15974   -0.08114
  -7.68580    0.46041
  -8.89815    0.56747
  -9.30886    0.70329
  -8.45930    0.52870
  -8.65925    0.53567
  -7.93120    0.57613
  -8.32667    0.47118
  -7.84807    0.29752
  -8.20634    0.73682
  -8.38467    0.47542
  -8.08116    0.49753
  -8.32905    0.62926
  -7.50545    0.27036
  -7.35967    0.44287
  -7.43096    0.37415
  -7.27833    0.26110
  -8.19145    0.38420
  -9.04439    0.36032
  -7.82950    0.23073
  -8.27133    0.56640
  -8.41687    0.19885
  -7.17036   -0.08857
  -7.72034    0.54915
  -7.37046    0.45971
  -9.13169    0.27758
  -7.72160    0.16072
  -8.51783    0.12901
  -9.21820    0.14354
  -8.27964    0.14505
  -8.43947    0.31910
  -7.70745   -0.16721
  -8.07242   -0.08365
  -8.41713    0.36476
  -6.93616   -0.26433
  -7.51108   -0.08280
  -7.89463    0.12542
  -7.69808    0.02621
  -7.38475   -0.07089
  -7.55859    0.11639
  -8.76086    0.54628
  -7.44801   -0.17973
  -8.62005   -0.01010
  -8.57156    0.25661
  -8.58313    0.18047
  -8.82039    0.67607
  -8.41409    0.51911
  -8.76396    0.33487
  -9.03884    0.62093
  -8.32897    0.53825
  -8.99646    0.72867
  -8.40678    0.13672
  -8.85107    0.62750
  -8.75696    0.55352
  -8.78559    0.55974
  -9.36649    0.45178
  -8.36583    0.70507
  -7.75957    0.46147
  -8.37084    0.34374
  -9.46366    0.56480
  -9.37310    0.02540
  -9.92848    0.35297
  -8.88805    0.71398
  -7.68183    0.30657
  -7.85251    0.17037
  -8.19348    0.30442
  -7.91128    0.53079
  -8.14989    0.37261
  -8.54665    0.13919
  -8.13840    0.20362
  -9.52467    0.61095
  -8.75220    0.39081
  -8.99743    0.30368
  -8.64546    0.32300
  -9.05074    0.84274
  -9.67531    0.16510
  -8.66492    0.40868
  -7.95316    0.24676
  -8.74432    0.28349
  -9.23447    0.88771
  -9.56759    0.59197
  -9.21335    0.37910
  -8.07284    0.62999
  -9.40508    0.51522
  -8.87194    0.17075
  -8.61259    0.04322
  -8.90928    0.21948
  -9.66982    0.46120
  -9.96307    0.56882
  -8.45179    0.27200
  -8.97137    0.48037
  -8.65711    0.46168
  -7.34668    0.01942
  -9.06446    0.26306
  -9.29747    0.54907
  -8.40515    0.35630
  -8.72514    0.68858
  -8.57273    0.40326
  -9.75150    0.62033
  -8.69643    0.53653
  -9.48217    0.39037
  -8.26280    0.47565
  -8.58866    0.71329
  -9.50705    0.67283
  -9.54087    0.67237
  -8.53308    0.26191
  -9.32709    0.19009
  -9.10134    0.50635
  -9.29180    0.53585
  -8.56897    0.15962
 -10.09467    0.51540
  -9.27555    0.64303
 -10.13535    0.63548
  -9.41589    0.44827
  -9.54067    0.84770
  -8.71435    0.86558
  -9.62748    0.99319
  -8.90546    0.71825
  -9.37129    0.45229
  -9.39114    0.51862
  -9.63202    0.89744
  -9.96743    0.70579
  -9.69450    0.66667
  -8.37463    0.42402
  -9.12615    0.83411
  -8.73329    0.48651
  -7.13587    0.30571
  -7.67004    0.72006
  -8.20087    0.37588
  -7.73441    0.48379
  -6.85314    0.53528
  -7.70216    0.24642
  -7.00727    0.23523
  -8.24817    0.52514
  -8.06594    0.19743
  -8.98886    0.59215
  -9.31152    0.40801
  -7.88817    0.45248
  -8.11027    0.61407
  -8.11151    0.59358
  -8.19675    0.20935
  -7.74217    0.88754
  -8.81861    0.47238
  -9.41838    0.77477
  -8.68269    0.66678
  -8.80130    0.47163
  -9.61163    0.83973
  -8.44363    0.60664
  -8.52472    0.87832
  -8.12686    0.59030
  -8.33115    0.15341
  -8.28313    0.67202
  -9.09070    0.53201
  -8.15759    0.45023
  -9.28392    0.78406
  -8.98947    0.60561
  -8.76070    0.50646
  -8.20794    0.37411
  -8.34075    0.29363
  -8.90795    0.56784
  -8.89850    0.71537
  -9.28390    0.54283
  -9.07201    0.61154
  -8.20090    0.78268
  -9.40524    0.68757
  -8.36409    0.26526
  -8.43035    0.73614
  -7.28579    0.22169
  -8.28443    0.77589
  -7.94443    0.48975
  -7.94118    0.14254
  -7.47312    0.07712
  -9.86247    0.91091
  -9.38544    1.15643
  -8.21723    0.50979
  -9.01147    0.74041
  -9.11991    1.10485
  -9.37061    0.81202
  -9.85877    1.07232
  -9.10408    0.77959
  -8.87278    0.86149
  -8.54378    0.46306
  -8.69677    0.53500
  -8.63909    0.27679
  -8.60221    0.33848
  -9.76912    0.97392
  -9.50946    0.73758
  -9.25622    0.65221
  -8.45712    0.44496
  -7.81315    0.61188
  -9.41010    0.31562
  -9.09361    0.58609
  -9.80180    0.62825
 -10.17232    0.74286
  -8.58255    0.74593
  -8.84662    0.51033
  -9.37011    0.71297
  -9.63690    0.76708
  -9.65972    1.01071
  -9.92622    0.73249
  -9.65371    0.72526
 -10.36194    0.91805
  -9.04598    0.56205
  -8.86942    0.78074
  -8.26972    0.39145
  -9.14116    0.22734
  -7.92417    0.20722
  -8.72105    0.33498
  -9.74093    0.49543
  -8.95284    0.25501
  -9.03695    0.17438
  -9.41023    0.43145
  -8.06477    0.35815
  -7.25456    0.55400
  -8.32658    0.07064
  -7.93421    0.20132
  -8.89090    0.34362
  -8.03014    0.48164
  -8.83994    0.19301
  -8.81575    0.23145
  -8.38951    0.14774
  -8.71543   -0.02925
  -8.50484    0.25638
  -7.85563    0.29967
  -7.84482    0.35258
  -8.70798    0.55276
  -8.70819    0.75243
  -8.44797    0.60636
  -8.04228    0.59564
  -9.44192    0.69978
  -9.71000    0.49654
  -9.81237    0.56504
  -9.88260    0.43495
  -9.74623    0.28278
  -8.88541    0.33662
  -9.73786    0.82081
  -9.84326    0.33892
  -8.70630    0.42984
  -9.23745    0.40711
  -8.21193    0.50102
  -8.73517    0.55687
  -8.86649    0.42793
  -9.22112    0.33034
  -8.74693    0.24648
  -8.85894    0.51863
  -8.24178    0.35115
  -9.69823    0.58035
  -8.84281    0.53841
 -10.19965    0.84498
  -9.35084    0.86681
 -10.11768    0.63587
  -9.01753    0.35881
 -10.00022    0.77735
  -9.23998    0.74715
  -9.74007    1.00216
  -8.62960    0.62105
  -9.17004    0.92848
  -9.09914    0.76435
  -9.17137    0.63585
  -9.41548    0.49500
  -9.94603    0.55679
  -9.55762    0.74500
  -9.73934    0.52395
 -10.03544    0.50885
 -10.02344    0.98255
  -9.96040    0.57221
  -9.31299    0.55133
  -9.42454    0.54436
  -9.20743    0.42792
  -9.51176    0.74344
  -9.11753    0.64018
  -9.19008    0.91656
  -9.87918    0.87620
  -9.09146    0.48836
  -9.66287    0.61099
  -9.75026    0.78440
  -8.58837    0.69324
 -10.48657    0.88548
 -10.25933    0.66165
  -8.93484    0.41458
  -9.39918    0.56677
  -9.43208    0.57104
  -9.11777    0.76674
 -10.22314    0.81437
  -9.51324    0.54259
 -10.01331    0.66404
 -10.25729    0.82704
  -9.81762    0.63688
  -9.40012    0.68279
  -9.87133    0.17563
  -9.69198    0.40248
  -9.50102    0.41045
 -10.14688    0.44946
 -10.47587    0.44794
 -10.18125    0.47281
 -10.32973    0.92216
  -9.74593    0.23674
 -10.73767    0.84339
  -9.39332    0.45911
  -9.84863    0.49614
 -10.06665    0.82088
 -10.02464    0.65467
  -8.83832    0.81956
  -8.42624    0.75822
  -9.93327    0.76015
 -10.88043    0.96084
  -9.75354    0.77958
  -9.58857    0.89429
  -8.08704    0.66215
  -8.32291    0.94217
  -9.01429    0.95448
  -9.29886    0.59062
  -8.44001    0.67469
  -9.37970    1.07210
  -9.37628    1.27407
  -8.97782    0.83431
  -8.79522    0.80109
  -8.64091    0.80480
  -9.76435    0.97624
  -9.56787    0.54183
  -9.74549    0.62861
  -9.22490    0.40643
  -8.97765    0.50109
  -9.28631    0.63708
  -9.37064    0.97928
  -9.04883    0.43876
  -7.99467    0.33569
  -9.57773    0.87908
  -7.86707    0.47919
  -9.66148    0.71348
  -8.62208    0.06829
  -8.85198    0.39521
  -9.64511    0.93899
  -9.51212    0.71647
 -10.09715    0.76891
  -9.95797    0.67434
  -9.20674    0.63817
  -9.09615    0.40574
  -8.91657    0.82610
  -9.91330    0.84869
  -9.63522    0.65342
  -8.72145    0.33362
  -9.68067    1.10094
  -8.89124    0.33078
  -8.57391    0.51222
  -7.95455    0.39790
  -8.95013    0.46120
  -8.25603    0.45491
  -8.17900    0.43812
  -8.58803    0.42608
  -9.70642    0.74127
  -8.81656    1.01342
  -8.86730    0.54834
  -8.73625    0.45594
  -9.02381    0.32305
  -7.50407    0.12129
  -8.19601    0.70798
  -8.29277    0.61045
  -8.41096    0.20727
  -9.10297    0.85412
  -8.33570    0.44896
  -7.39921    0.46010
  -7.90664    0.64533
  -8.99567    0.40019
  -8.31855    0.99496
  -7.98795    0.44277
  -8.29302    0.46381
  -8.56404    1.02162
  -8.11975    0.64294
  -7.46776    0.43698
  -6.70150    0.51383
  -7.10012    0.18366
  -5.84193    0.15542
  -8.08219    0.41986
  -7.99966    0.47528
  -8.33302    0.51388
  -8.67329    0.64371
  -7.42585    0.52504
  -7.90363    0.51120
  -9.12914    0.91747
  -7.62757    0.74847
  -7.72524    0.52279
  -8.27083    0.29545
  -7.49120    0.75974
  -7.03355    0.25379
  -7.50158    0.66581
  -6.51350    0.51947
  -7.32345    0.44391
  -6.89331    0.33690
  -7.21930    0.49738
  -6.87487    0.42716
  -6.99057    0.23554
  -8.05279    0.50140
  -7.54221    0.48022
  -8.50487    0.53906
  -7.76768    0.48543
  -6.99521    0.28508
  -7.23358    0.39414
  -7.26664    0.06842
  -7.25108    0.06003
  -8.01443   -0.19090
  -7.28364    0.09610
  -7.59187    0.34668
  -7.09134    0.19560
  -8.15796    0.21778
  -7.50384    0.00524
  -8.03572    0.10372
  -8.15451    0.51416
  -8.74560    0.47850
  -8.50031    0.56487
  -8.70844    0.67848
  -8.61247    0.71345
  -9.43845    0.56456
  -8.86694    0.70492
  -8.71395    0.49195
  -7.92874    0.50922
  -9.19394    0.54156
  -9.20598    0.55644
  -8.77138    0.97118
 -10.23689    1.06434
  -8.94592    0.55557
  -8.02002    0.90114
  -8.17834    0.66961
  -8.25577    0.51959
  -7.35125    0.43684
  -8.09611    0.51145
  -9.03214    0.32666
  -8.75856    0.50195
  -8.67806    0.77404
  -8.27660    0.46642
  -9.29851    0.96480
  -9.21781    0.74319
  -8.53485    0.37189
  -9.11626    0.48439
 -10.03678    0.72309
  -9.07595    0.94112
  -9.48217    0.89619
  -8.26163    0.66392
  -8.97311    0.28065
  -8.22400    0.11937
  -8.45362    0.37305
  -8.10328    0.24052
  -8.38991    0.63081
  -7.80974    0.46714
  -8.54433    0.64276
  -8.09976    0.39712
  -9.68187    0.54619
  -8.33314    0.59289
  -8.17620    0.47262
  -8.07784    0.35739
  -9.00431    0.47047
  -8.47612    0.55775
  -7.93831    0.17598
  -9.06791    0.31854
  -6.72859    0.24761
  -6.97313    0.32667
  -7.07181    0.27441
  -8.20192    0.32915
  -8.34550    0.64667
  -9.51851    0.50889
  -8.52730    0.57383
  -8.42408    0.33907
  -8.15100    0.52229
  -7.90132    0.21316
  -7.64754    0.44555
  -9.78764    0.77624
  -9.59063    0.85779
  -9.08871    0.48217
  -8.07120    0.33368
  -9.26274    0.70735
  -8.02181    0.17553
  -8.73888    0.72355
  -8.71650    0.05435
  -8.20227    0.15793
  -7.26204    0.30563
  -8.58561    0.59186
  -7.56481    0.57198
  -7.85390    0.23676
  -7.87662    0.48409
  -7.78886    0.36481
  -7.00306    0.34661
  -8.79578    0.45228
  -8.42351    0.33845
  -8.56760    0.37529
 -10.05713    0.75003
  -8.11662    0.79433
  -8.64965    0.43672
  -8.26495    0.67633
  -7.61497    0.57910
  -8.72752    0.72982
  -9.11424    0.72235
  -8.91403    0.51043
  -8.68700    0.74681
  -7.92953    0.51149
  -9.49440    0.76688
  -8.54585    0.47594
  -8.40944    0.41415
  -8.87535    0.39081
  -8.92787    0.56700
 -10.05267    0.39097
  -9.40792    0.51224
  -8.30314    0.33576
  -7.72961    0.24194
  -8.00538    0.35210
  -7.41855    0.19581
  -8.13036    0.21601
  -8.23685    0.33288
  -8.93204    0.15349
  -8.16349    0.42331
  -7.76886   -0.05165
  -7.93160    0.24019
  -7.53011    0.33672
  -7.64222    0.29166
  -8.14131    0.46826
  -6.60310    0.27940
  -7.41938    0.48167
  -7.83537    0.44595
  -7.58634    0.21311
  -7.91218    0.13721
  -8.34592    0.57715
  -8.04500    0.00986
  -8.91735    0.54920
  -8.07999    0.36164
  -7.93647    0.42021
  -8.15644    0.27161
  -8.44669    0.28543
  -8.04621    0.20250
  -7.74311    0.00381
  -7.86035    0.06000
  -9.05229    0.39126
  -8.61817    0.46646
  -8.65033    0.39002
  -7.93452    0.59223
  -8.40557    0.34952
  -9.03559    0.49728
  -8.30602    0.24656
  -9.16519    0.56142
  -7.91829    0.59590
  -7.89031    0.26129
  -8.42247    0.22900
  -7.89655    0.69050
  -7.99058    0.07788
  -7.69361    0.70552
  -6.62343   -0.06564
  -7.40286    0.61042
  -7.04916    0.22614
  -6.97439    0.25186
  -8.76846    0.35238
  -8.46221    0.25444
  -7.88508    0.57212
  -8.06394    0.30959
  -8.25465    0.49491
  -7.42437    0.33312
  -8.34883    0.40974
  -8.95694    0.77423
  -9.17182    0.54738
  -8.32346    0.85632
  -9.33556    0.78767
  -8.44516    0.48426
  -7.64084    0.29595
  -7.33517    0.31508
  -7.62394    0.43443
  -7.63034    0.24077
  -7.32851    0.53082
  -7.39020   -0.10001
  -7.81115    0.59373
  -8.02397    0.56461
  -8.08585    0.42539
  -7.36835    0.23307
  -8.33837    0.24429
  -8.13746    0.54837
  -8.20579    0.38949
  -8.52886    0.42600
  -6.97531    0.51231
  -7.90392    0.49545
  -7.98103    0.25653
  -9.08902    0.73174
  -7.83498    0.52582
  -8.69901    0.77232
  -8.80625    0.83023
  -7.89113    0.48637
  -7.74254    0.40348
  -7.87433    0.53312
  -8.40440    0.54871
  -7.70158    0.43028
  -8.54284    0.39509
  -7.23233    0.63315
  -7.68306    0.59753
  -8.18687    0.39894
  -8.19400    0.49429
  -9.66119    0.80733
  -8.61943    0.80619
  -8.67341    0.43494
  -9.10697    0.36633
  -7.68613    0.29718
  -9.20924    0.70075
  -9.17888    0.61329
  -7.75872    0.43773
  -8.08235    0.60381
  -8.63976    0.87584
  -7.57939    0.68563
  -8.59294    0.50087
  -7.98093    0.51831
  -8.79720    0.74989
  -8.04121    0.66513
  -7.52327    0.81053
  -7.87644    0.86927
  -7.43103    0.50202
  -7.97526    0.70659
  -7.79432    0.15965
  -8.08988    0.06290
  -8.50967    0.54516
  -8.70650    0.46239
  -8.41435    0.61636
  -8.67159    0.62860
  -9.31791    0.70195
  -7.68207    0.53957
  -9.64267    0.70071
  -8.30062    0.59325
  -9.55720    0.72660
  -9.36190    0.85495
  -9.01571    0.58076
  -8.56395    0.72260
  -9.09326    1.06645
  -9.75598    1.13768
  -9.56059    1.39033
  -8.67156    0.96254
  -7.79011    0.81332
  -8.59467    0.68480
  -8.90090    1.02027
  -7.82883    1.03078
 -10.03028    0.88601
 -10.31553    0.89928
  -9.40149    1.23709
  -9.61686    0.93835
  -9.91004    0.69205
  -9.76770    1.07597
  -8.83429    0.87416
  -9.30952    0.83552
  -8.63832    0.93474
  -9.08901    0.46199
  -9.68748    0.71041
  -9.68903    0.69828
  -8.42296    0.57926
  -8.19861    0.40243
  -8.54847    0.40048
  -9.33093    0.98482
  -8.85690    0.77248
  -8.15291    0.34501
  -8.61971    1.04515
  -8.45133    0.81060
  -7.99272    0.95462
  -7.91909    0.68459
  -7.77395    0.78664
  -8.75452    0.70823
  -8.12468    0.59504
  -8.77066    0.69861
  -9.63723    0.94067
  -7.59192    0.74803
  -9.50936    0.89887
  -8.36480    0.68276
  -9.22863    0.61631
  -7.84098    0.28767
  -7.77763    0.75315
  -8.26952    0.41525
  -7.40331    0.47152
  -8.06104    0.46853
  -7.88139    0.37267
  -8.04158    0.46065
  -8.93200    0.95844
  -8.13267    0.78328
  -8.08528    0.85118
  -9.35076    1.08930
  -8.01936    0.63568
  -8.06868    0.45102
  -9.06600    1.22633
 -10.16669    0.91032
  -8.43824    0.65312
  -9.00453    0.90549
  -8.90814    0.68669
  -9.00960    0.96373
  -8.18740    0.56069
  -7.61645    0.68533
  -8.66619    1.04032
  -8.59719    0.78356
  -8.84941    1.27979
  -7.53696    0.85093
  -8.21362    0.67282
  -9.11179    0.70377
  -8.59922    0.62276
  -8.37364    0.71203
  -8.26934    1.02939
  -7.36092    0.36303
  -7.82506    0.58080
  -9.62278    1.20147
  -7.64547    0.65632
  -8.37271    0.83101
  -8.55657    0.88082
  -8.15834    0.85739
  -8.30344    0.71996
  -8.88751    0.71027
  -8.67451    0.69054
  -8.44193    0.80199
  -8.85966    1.00189
  -8.68346    0.43968
  -8.11409    0.57016
  -8.30105    0.82255
  -7.11727    0.51491
  -6.39148    0.28004
  -8.05610    0.77733
  -8.12645    1.08845
  -8.17385    0.68369
  -8.47093    1.24438
  -9.19718    1.22300
  -8.03902    1.15513
  -7.82670    0.76654
  -8.66743    0.97922
  -8.28271    0.98698
  -8.63218    0.81609
  -9.54744    1.03570
  -8.97736    0.87130
  -8.45683    0.82589
  -9.34817    0.95336
  -9.64432    1.01340
  -9.25543    0.78840
  -9.18802    0.91029
  -9.97511    1.11935
  -9.21427    0.75273
  -8.48512    0.50395
  -8.64425    0.66504
  -9.60569    0.77312
  -8.68015    0.32886
  -9.56758    0.98187
  -8.88230    0.96367
  -9.06292    0.84043
  -8.16546    0.78290
  -8.99257    0.51762
  -8.62094    0.46562
  -8.94463    0.82180
  -8.76187    0.65969
  -8.84469    0.76519
  -9.57508    0.78807
  -8.98893    0.80308
  -9.59715    0.61970
  -9.60435    0.64351
  -9.34981    0.58037
  -9.27149    0.92075
  -9.16487    0.68146
  -9.12479    0.82126
  -9.06270    0.48872
  -9.15178    0.60178
  -7.97784    0.48124
  -9.15745    0.89088
  -9.43968    0.46965
  -8.80914    1.05485
  -8.32283    0.90958
  -7.77657    0.84953
  -8.16729    1.02065
  -8.02601    0.80933
  -7.91236    0.53974
  -8.47733    0.88202
  -8.06707    1.12777
  -8.57822    1.03422
  -9.00064    0.95773
  -8.71556    0.67255
  -8.33011    0.99279
  -9.28965    1.56535
  -8.31260    1.19667
  -8.90028    0.83758
  -9.37451    1.45735
 -10.18727    1.12107
  -8.05906    1.37184
  -9.27333    0.84651
  -9.48109    0.78638
  -8.53507    0.89079
  -8.96276    0.35687
  -8.67462    0.67225
 -10.02295    0.61313
  -8.33167    0.92551
  -9.74264    0.54300
 -10.19197    0.93951
 -10.52050    1.21739
  -9.52187    1.01794
  -9.50820    1.14959
  -8.73842    0.65754
  -8.74819    0.80459
  -9.16702    0.61249
  -9.00223    0.85250
 -10.02535    0.91465
  -8.65734    0.70795
  -7.72288    0.75299
  -8.25325    0.78560
  -9.58194    1.13395
  -8.45508    1.09089
  -9.52439    0.87159
  -9.70376    0.75028
  -9.26452    0.87515
  -9.71366    0.75379
  -9.15514    0.96537
  -9.74983    0.74726
  -9.91853    0.77334
  -9.66039    1.22053
  -9.98128    0.75191
 -10.26125    0.83580
 -10.47769    1.01832
  -8.64332    0.50472
 -10.22320    0.97433
  -9.45983    0.68169
  -8.60401    0.46862
  -9.80791    0.72396
 -10.47862    0.83297
  -9.73842    1.02790
  -9.72713    0.87729
  -9.51397    1.00873
  -9.14548    0.53433
  -9.54770    0.56252
  -9.63556    0.84331
  -9.19478    0.71442
  -9.50906    0.74957
  -9.36200    0.68738
  -9.42279    0.42034
  -9.57209    0.97947
 -10.17965    0.81593
  -9.69757    1.11710
  -9.48817    0.74289
  -9.39978    0.93783
  -9.51841    1.41478
  -9.13817    0.99898
  -8.29679    0.92736
  -9.34134    1.11245
  -8.90882    0.79140
  -9.61306    1.07330
  -9.35152    1.05907
  -9.50121    1.28220
 -10.89414    1.13101
 -10.39849    1.13677
 -11.11484    1.55049
  -9.88890    0.97072
  -8.55515    0.73041
 -10.36485    1.13029
  -9.52231    0.94201
 -10.09582    1.31347
  -8.85355    0.95257
  -9.52594    1.06401
  -8.21556    0.44778
  -7.53631    0.34879
  -8.84559    0.63028
  -8.06219    0.40108
  -8.73262    0.74553
  -8.36661    0.77874
  -9.10078    1.05764
  -8.11147    0.76133
  -8.37064    1.24546
  -8.30879    0.83463
  -8.96932    0.91603
  -8.08940    0.59799
  -9.57163    0.95676
  -8.58748    0.55604
  -8.37074    0.78931
  -9.43297    0.84812
 -10.23002    0.85292
  -9.67296    0.80286
 -10.77731    1.00154
 -10.07067    0.69203
  -9.29926    0.88394
  -9.06098    0.72489
  -8.89043    0.32974
  -9.21207    0.86198
 -10.00693    1.00547
  -9.24577    1.08540
 -10.01566    1.13240
  -9.91274    1.03443
  -8.37032    1.07910
  -7.62178    0.40611
  -9.01225    0.69083
  -8.78144    0.86985
  -9.26845    0.73109
  -9.78257    1.09483
  -9.50212    0.64620
  -8.23141    0.73235
  -8.88981    0.69741
  -9.04265    1.13266
  -9.15790    0.74396
  -9.74277    1.16877
  -8.44591    0.86749
  -9.97645    1.48479
 -10.13553    1.15860
  -9.42542    1.22500
 -10.06219    1.14388
  -9.17544    1.06925
 -10.23098    1.19538
 -10.52105    1.07204
 -10.37859    1.37276
 -10.52871    1.54131
  -9.86520    0.92683
  -9.95314    1.39464
 -10.37284    1.25462
  -8.90372    0.97144
  -9.96274    0.82934
  -9.66879    1.09096
  -9.37447    0.79439
 -10.30005    0.91445
 -10.81802    1.08676
 -10.30795    1.29758
 -10.48696    1.27105
 -11.17063    1.33443
  -9.60136    1.10134
  -9.06079    1.05049
  -9.20987    1.14522
  -9.65968    1.00498
  -9.15074    0.90716
  -8.82891    1.27178
  -9.08588    0.93422
  -9.17154    0.67173
  -9.10326    1.13532
  -9.65373    1.02126
 -10.21303    0.92948
  -9.34411    1.18702
 -10.43498    1.23455
  -9.10642    0.69293
 -10.19956    1.12959
  -9.71247    1.00674
  -9.56093    1.11015
  -9.00697    0.84552
  -9.79266    1.06817
 -10.09065    1.17271
 -10.16106    1.15859
  -9.95777    1.14178
  -9.77816    1.04386
 -10.11008    1.06013
 -10.25919    1.28294
  -9.29010    1.08568
 -10.39022    1.42519
 -10.17785    1.28601
  -9.77192    1.23732
  -9.58286    0.83113
  -9.64257    1.08720
  -9.55256    0.96780
  -8.99623    0.85642
  -9.08664    1.44382
  -9.35686    1.07950
  -9.39404    1.18755
  -9.88155    0.95768
  -9.37884    1.07919
 -10.51382    0.94520
  -9.62929    1.04237
  -9.47794    1.00606
 -11.14887    1.17813
  -9.54727    0.93859
  -9.36979    1.32343
  -9.39519    0.92087
 -10.39011    1.50302
 -10.78913    1.44095
 -10.08026    1.40159
  -9.13969    1.40568
  -9.39806    1.09022
 -10.16918    1.28150
  -9.75864    1.02234
  -8.31792    0.80082
  -8.69839    1.08543
  -9.50252    0.91128
  -9.63570    0.89464
  -8.71791    0.91342
 -10.30319    1.35479
  -9.63981    1.18814
  -9.87896    1.07636
  -9.79532    1.28762
  -9.94779    0.82241
  -9.21276    0.84015
  -9.98216    0.85393
 -10.08008    1.04762
  -8.28733    0.64178
 -10.02672    0.86857
  -9.62575    1.24296
 -10.34631    1.41298
  -9.13673    0.84600
  -9.32281    0.62293
  -8.99023    0.78690
  -8.41913    0.88163
  -9.29190    0.92777
  -8.69876    0.59062
  -8.73898    0.68867
  -9.72097    0.89603
  -9.30909    0.53501
 -10.79978    0.83980
 -10.74038    0.92169
 -10.87485    1.10029
  -9.53358    1.01705
  -9.18616    0.24871
  -8.79441    0.38874
  -9.07582    0.48628
  -9.52420    0.49617
  -9.34229    0.68218
  -8.35423    0.32504
  -9.82534    0.72607
  -9.77314    0.58149
  -9.96660    1.04205
  -9.71400    1.03571
  -8.96290    0.65902
  -8.62747    0.68837
  -8.33939    0.26053
  -9.17086    0.54712
  -8.48295    0.16932
  -8.72940    0.50142
  -8.49457    0.50495
  -9.13364    0.84769
  -8.82596    0.56289
  -9.44866    0.63415
  -9.64713    0.71992
  -8.94250    0.27453
  -9.77750    0.52570
  -8.91482    0.19433
  -8.95623    0.29284
 -10.26871    0.63428
 -10.22728    0.44238
 -10.93951    0.83962
 -10.61008    0.95445
  -9.72191    0.89770
  -9.30696    0.50217
  -9.93218    0.82647
 -10.29332    0.49113
  -9.92508    0.66938
  -9.46188    0.59257
  -9.48448    0.25936
  -9.36061    0.49722
  -9.22582    0.69673
 -10.06993    0.82238
  -8.92985    0.42646
  -9.55698    0.39844
  -9.95891    0.55689
  -8.65475    0.82091
 -10.68738    0.94503
 -10.81653    0.69073
 -10.06796    0.73179
  -8.50560    0.55084
 -10.59180    0.84846
 -10.27458    0.47333
  -9.98943    0.83303
 -10.30636    0.83083
  -8.95253    0.76829
  -9.99851    0.82380
  -8.55880    0.04758
  -9.15061    0.33079
  -9.34851    0.43887
  -8.49364    0.34457
  -9.53039    0.83047
 -10.63659    0.86425
  -9.34522    0.96146
  -9.04684    0.55376
  -9.21215    0.71667
  -8.54322    0.76015
  -8.36837    0.58890
  -8.50658    0.66938
  -7.98603    0.65412
  -7.41941    0.25407
  -7.81327    0.16730
  -8.71248    0.77704
  -8.71993    0.53658
  -8.40890    0.44344
  -8.93226    0.74361
  -8.56575    0.45642
  -7.92268    0.27747
  -8.30116    0.43776
  -9.02188    0.75136
  -9.37394    0.47349
  -9.41793    0.41027
 -10.39660    0.75969
  -9.18356    0.89064
  -9.70999    0.57948
  -9.09477    0.58945
  -9.23585    1.05890
  -8.92065    0.49949
  -8.25245    0.33480
  -8.97162    0.20251
  -8.40591    0.48686
  -7.97455    0.44683
  -9.01656    0.88929
  -9.45410    0.82797
  -8.63666    0.87969
  -9.24378    0.61174
  -9.57237    0.87477
  -9.17539    0.74588
  -8.86661    0.35671
  -7.75647    0.31253
  -8.42609    0.31581
  -9.01674    0.46261
  -8.97285    0.74563
  -8.99821    0.47232
  -7.88397    0.01011
  -8.84060    0.51713
  -9.31185    0.62289
  -9.46274    0.47609
  -9.71994    0.82545
  -8.86939    1.09002
  -8.38746    0.86021
  -8.38089    1.18883
  -8.35013    0.47250
  -9.26219    0.77790
  -8.19041    0.48447
  -8.64168    0.85767
  -9.32164    1.25623
  -9.18211    0.65257
  -9.51944    0.60749
  -8.88521    0.88091
  -8.43710    0.76024
  -7.87489    0.45830
  -7.86453    0.52216
  -8.53127    0.28373
  -8.74856    0.34546
  -8.40193    0.53332
  -8.42610    0.58092
  -7.74149    0.19946
  -8.78405    0.46671
  -9.82355    1.07405
  -8.41968    0.60762
  -7.97393    0.45658
  -8.68325    0.97817
  -7.73681    0.70865
  -9.32502    0.66492
  -9.65837    0.79485
  -8.96782    0.77294
  -8.90289    0.66257
  -8.82420    0.54960
  -7.86184    0.62850
  -9.39355    0.39040
  -9.24419    0.47119
  -9.63090    0.63171
  -9.25458    0.73051
  -9.17245    0.46896
  -9.47028    0.62354
  -8.91503    0.34998
  -9.28953    0.35057
  -9.22242    0.60237
  -9.88151    0.55298
  -8.72904    0.21962
  -8.72536    0.75792
  -9.27198    0.43511
  -8.68449    0.56363
  -8.64555    0.56384
  -9.03939    0.65052
  -9.40423    0.56030
  -8.40937    0.50538
  -8.46633    0.47663
  -8.28296    0.27719
  -8.10023    0.33770
  -8.52582   -0.23446
 -10.03491    0.63272
  -8.35884    0.56156
  -8.58873    0.45336
  -8.58549    0.34007
  -7.72877    0.13980
  -8.13519    0.13994
  -8.94423    0.78048
  -9.22712    0.77352
  -8.65320    0.64994
  -8.01157    0.40644
  -8.79208    0.50669
  -9.50042    1.32635
  -7.50989    0.57777
  -9.41342    1.24700
  -8.97703    0.67568
  -8.64351    0.78687
  -8.64733    0.91897
  -8.39972    0.70519
  -8.82031    0.79890
  -8.57328    0.95464
  -8.48607    0.85344
  -8.33541    0.56393
  -8.37389    0.48428
  -7.92180    0.66540
  -8.60212    1.31167
  -9.38133    0.69320
  -9.19101    0.94487
  -8.77860    1.07459
  -8.70068    0.52146
  -9.58175    0.82702
  -9.96303    0.69584
  -9.05961    0.56182
  -8.90234    0.97405
  -8.61190    0.86984
  -9.68850    0.82539
  -8.76283    0.80072
  -9.01752    0.57403
  -9.25212    0.77212
  -8.41559    0.88692
  -9.08743    0.84128
  -9.03393    0.88410
  -9.84676    0.49982
  -9.49261    0.54562
  -9.04472    0.40685
  -9.72935    1.04002
  -9.85694    0.81838
  -8.31903    0.62028
  -8.57736    0.73141
  -8.65606    0.44564
  -9.17743    0.82098
  -8.70282    0.63608
  -9.59018    0.82563
  -8.58000    0.66288
  -9.25064    0.36704
  -9.10864    0.20769
  -9.64378    0.58032
  -9.21728    0.87666
 -10.34757    0.86860
  -9.84105    0.91370
  -9.69756    0.50394
  -8.81549    0.60207
  -9.45482    0.87508
  -9.16062    0.79466
 -10.12126    0.61616
  -9.31869    1.29497
  -9.49962    0.84434
 -10.56731    1.42132
 -10.54356    1.31175
 -10.58346    0.93610
  -8.99952    0.58298
  -9.62949    0.70868
  -9.61448    0.87426
  -9.91772    0.83067
  -9.94117    1.08593
  -9.86927    1.14527
  -9.53163    1.11665
  -9.61746    1.15420
 -10.18512    1.10323
  -9.21343    1.21824
 -10.07566    0.81734
 -10.03380    0.86339
  -9.78361    1.02103
  -9.15073    0.90626
  -9.62836    0.72729
  -8.64137    0.88212
  -9.77518    0.86430
 -10.11969    0.80386
  -9.63854    1.27986
 -10.66167    1.28191
  -9.67813    0.73389
 -10.71876    1.17201
 -10.03061    1.08584
  -9.11941    0.96708
  -9.05758    0.77727
 -10.09173    0.86006
 -10.07355    0.94385
  -8.24451    0.29234
  -9.68245    0.76097
  -9.29616    0.81978
  -9.87448    1.09075
 -10.24548    1.03819
  -9.41203    0.74625
  -9.86197    1.22118
  -9.57023    0.97236
  -9.64885    1.04794
  -9.64943    0.55170
  -9.42218    0.52474
 -10.36031    1.20480
  -9.99317    0.79256
 -11.16453    0.86251
 -11.30403    1.08937
 -11.85812    0.98711
 -11.81111    1.58474
 -10.81829    1.32107
 -10.53533    1.06783
 -10.66511    1.17639
 -10.09916    0.60952
 -10.63693    0.85307
 -10.91808    1.11194
 -11.14400    1.24974
 -10.13302    0.84148
  -9.74350    1.54412
 -10.21648    0.76869
  -9.01893    1.29719
  -9.53188    0.92160
  -9.08107    0.85446
  -9.11584    0.76897
  -9.98377    0.97647
 -10.23404    0.82994
  -9.57045    1.05332
 -10.32569    1.16328
 -10.21197    1.31960
 -10.15174    1.06445
  -9.85506    0.82000
 -10.51094    1.15828
 -10.95626    1.32795
  -9.91441    1.15356
 -10.48457    1.41305
  -9.98687    1.26293
  -9.83986    0.87219
  -9.46854    0.87088
  -9.46675    1.12904
  -9.30580    0.98745
 -10.26824    1.08682
  -9.86822    1.00664
  -9.67273    1.07298
  -9.27499    0.98317
  -9.44899    0.92100
  -9.92771    0.93210
  -8.92843    0.84514
  -9.83929    0.73773
 -10.00599    1.07960
 -10.02242    1.14432
 -10.03939    1.33877
  -9.71230    0.79018
  -9.35620    0.81958
  -8.20226    0.90807
 -10.50353    1.61418
 -10.72893    1.46308
  -9.51551    0.82289
  -9.24350    0.79856
  -9.44143    1.01472
  -9.32574    0.92024
  -8.91265    1.10994
  -9.46128    0.80359
  -9.98054    1.02219
  -9.69949    0.74788
  -9.56051    0.93992
  -9.39026    1.09079
  -9.13067    0.82518
  -8.15732    0.84793
  -9.46731    0.48086
  -9.72892    0.68473
  -9.50074    0.95264
  -9.97697    1.10288
  -9.59369    0.81319
 -10.28404    0.79420
 -10.52808    0.87135
 -10.09936    0.76668
 -10.75017    0.94193
  -9.52531    0.78562
 -10.14810    0.84043
 -11.26407    1.07656
  -9.46393    0.85675
 -11.03219    0.88639
  -9.32678    1.17364
  -8.60616    0.74371
  -9.54849    0.76049
  -9.50738    0.73737
  -9.71134    0.76267
 -10.44121    0.99904
 -10.57447    0.93782
  -9.66492    0.83237
 -10.06534    0.91074
 -10.48038    0.85079
  -9.28302    0.42740
  -9.76003    0.72951
  -9.04399    0.84036
  -9.01543    0.80647
  -9.65688    0.99168
  -9.34517    0.79333
  -9.57809    0.89400
 -10.18484    0.99720
 -10.19845    1.09087
  -9.55573    0.70583
 -10.42356    0.96925
 -10.57854    0.72006
 -10.44022    0.89611
  -9.76735    0.79796
  -8.74588    0.76273
  -8.97215    0.67769
  -9.43980    0.64557
  -9.72487    1.05839
  -9.54559    1.08829
  -8.83024    0.70705
  -9.54226    1.13710
  -9.36928    0.50364
 -10.04449    1.15038
  -9.48462    0.76244
  -9.70932    1.07370
  -9.92438    1.02906
 -10.13528    1.04774
  -9.20179    0.60296
 -10.10525    0.77505
  -8.94607    0.51238
  -9.91677    0.87109
  -9.63375    1.23402
 -10.10912    1.17536
  -9.99782    0.97783
  -9.37227    0.95160
 -10.09536    0.82451
 -10.49893    0.92705
 -10.33389    1.10693
  -9.26154    0.58395
  -9.21213    0.74139
  -9.80414    0.99462
  -8.94877    0.82994
  -9.34545    0.69979
  -9.44087    0.64993
  -9.19940    0.64068
  -9.57546    0.54795
  -9.05682    0.60652
  -9.83368    0.73549
  -8.86336    1.20598
 -10.17194    0.83474
  -9.82033    0.92217
  -8.95775    0.89676
  -8.78589    0.52660
  -8.18155    0.71472
  -8.94508    0.90877
  -9.25442    1.02927
  -9.07766    0.99372
  -9.70794    0.96567
  -9.46031    1.32808
  -9.07531    0.92239
  -9.66596    1.28594
  -9.75954    0.94721
  -9.40154    1.28037
  -8.57235    0.93787
  -9.08356    0.90368
  -8.22368    0.73362
  -9.15162    1.08623
  -9.77733    0.76781
  -9.21214    1.10025
  -9.00713    0.86671
  -8.40714    0.42726
  -9.55422    0.57277
  -9.54393    0.73565
  -9.44075    0.68479
  -9.16092    0.58229
  -8.62223    0.83060
  -9.18971    0.85304
  -9.36962    0.95318
  -8.36059    0.87389
  -9.74770    0.79928
 -10.02281    1.04362
  -9.01715    0.91603
  -9.91313    0.88589
  -9.33890    1.00812
  -8.92524    0.78898
  -9.17553    1.31828
  -9.11864    1.26771
  -9.69976    0.95840
  -9.40161    1.02876
  -9.30449    1.05984
  -8.85512    0.80036
  -8.51754    0.79098
  -7.97403    0.90128
  -9.05488    0.87612
  -9.02097    0.86080
  -8.96959    0.75679
 -10.24878    1.08602
  -8.58765    0.75623
  -9.40798    0.79927
  -8.49814    0.96218
  -9.77086    1.21697
  -9.89312    1.09577
  -8.52952    0.77245
 -10.08965    1.12788
  -9.48179    0.72082
  -9.46526    0.77728
  -9.24888    0.61226
  -8.63030    0.60675
  -9.16611    0.72483
  -9.62052    1.03819
  -9.55202    1.08372
 -10.30712    0.97493
  -9.77811    0.83037
  -9.80646    0.91294
  -9.47216    1.10287
  -8.71768    0.54009
 -10.02861    0.78305
  -9.76645    1.00195
 -10.07439    0.81086
  -9.68368    0.80496
  -9.65748    0.66127
  -8.16089    0.62621
  -9.67668    0.77852
  -9.43084    0.55913
 -10.29473    0.94733
 -10.15405    0.91002
 -10.61438    0.94997
 -10.13461    0.65509
  -9.57043    0.86740
[truncated: 1,220,363 more chars]
