# Supplementary material for: Microtubule assembly governed by tubulin allosteric gain in flexibility and lattice induced fit
Source: eLife. 2018 Apr 13;7:e34353. doi: 10.7554/eLife.34353 (PMC5945277; doi:10.7554/eLife.34353)
Supplement: Figure 3—source data 2. [file elife-34353-fig3-data2.txt]

# (-1)*pc1   pc2
 -14.51699    2.13051
 -13.75291    1.41814
 -13.71472    1.73759
 -15.05680    2.10923
 -14.10114    1.43366
 -16.55755    1.93211
 -16.11401    1.96129
 -15.39972    1.80102
 -14.72384    1.61097
 -14.48519    1.80511
 -15.43532    1.82704
 -15.48036    1.52993
 -14.88343    1.49181
 -14.52392    1.68816
 -13.78021    1.61367
 -15.26150    1.62284
 -16.68893    2.05747
 -14.76650    1.61471
 -15.12645    1.52265
 -15.33931    1.72736
 -14.92131    1.68717
 -15.44325    1.67129
 -15.96628    1.81462
 -15.56554    1.86367
 -15.49524    2.33677
 -17.10391    2.40982
 -15.39433    1.78574
 -15.79484    1.87436
 -16.43302    1.57220
 -17.56769    1.94590
 -16.84430    2.09924
 -16.09470    1.89889
 -14.99354    1.72976
 -16.57922    1.92261
 -17.30094    2.33920
 -17.01721    2.33648
 -16.06005    2.09541
 -15.70418    2.10452
 -16.90735    2.19746
 -15.90548    2.18089
 -16.44263    1.93155
 -17.46605    1.93256
 -17.41069    2.15863
 -15.73804    1.57209
 -17.04090    2.01411
 -16.99568    1.86096
 -16.36320    1.80038
 -16.81359    1.44916
 -16.49024    1.76546
 -16.05975    1.69219
 -16.50144    1.62120
 -17.54808    1.94501
 -15.92554    1.98868
 -16.96141    1.80543
 -16.19133    1.64000
 -16.22713    1.76410
 -16.36045    1.92418
 -15.43116    1.44297
 -15.79440    1.40800
 -16.69736    2.02937
 -18.00838    2.12357
 -15.70625    1.94765
 -15.46389    1.83291
 -15.64216    2.01779
 -16.11105    1.77833
 -16.47157    1.80436
 -16.34796    1.72258
 -16.11104    1.52495
 -17.07087    1.34484
 -16.64296    1.70791
 -16.05452    1.80818
 -15.98622    1.82797
 -17.83277    1.98723
 -16.91954    1.60145
 -16.62781    1.84024
 -16.93515    2.17630
 -16.43997    1.86903
 -15.01812    1.63430
 -15.30470    1.54175
 -15.76500    1.91196
 -15.80490    1.47767
 -16.31894    1.77351
 -17.90807    1.94172
 -16.36286    1.60863
 -18.06849    1.91388
 -17.32084    1.71793
 -16.11147    1.76863
 -16.35651    1.92115
 -16.53935    1.88021
 -15.20464    1.74018
 -16.39304    1.60474
 -16.04996    1.56727
 -15.68164    1.40915
 -15.87304    1.64801
 -16.07306    1.63113
 -16.14823    1.88806
 -15.88461    1.29010
 -16.55260    1.79728
 -16.27101    1.95003
 -15.53505    1.63809
 -16.49746    1.91004
 -15.20573    1.57001
 -15.58891    1.69079
 -16.75846    2.14725
 -15.10675    1.97261
 -16.10541    1.99854
 -16.22474    2.03467
 -15.29408    1.73641
 -14.84621    2.09735
 -15.91999    1.92813
 -16.46802    1.88731
 -15.99364    1.75320
 -16.15311    1.97166
 -16.00650    2.24691
 -16.61030    2.21706
 -16.06237    2.13514
 -15.75935    2.28223
 -16.45617    2.29060
 -16.47416    2.40120
 -16.07199    2.02620
 -14.96048    1.65650
 -16.01285    1.94003
 -16.87670    2.05438
 -17.47836    2.00996
 -16.28341    1.82834
 -16.25723    1.75738
 -16.62398    1.98094
 -14.68546    1.80123
 -15.16587    1.80891
 -16.15974    2.07129
 -16.03454    1.74251
 -16.07445    1.86770
 -16.20952    2.11044
 -14.49617    1.89668
 -15.39188    1.94536
 -15.72633    1.73753
 -16.83430    2.34171
 -16.81252    2.15550
 -17.62744    2.08298
 -18.44493    2.03233
 -16.61406    1.74008
 -16.62258    1.54749
 -16.21520    1.41747
 -15.68606    1.14357
 -17.65360    1.55939
 -17.00495    1.64387
 -16.65244    1.56132
 -16.61365    1.71088
 -15.61299    1.26291
 -16.03783    1.28617
 -16.10758    1.46055
 -16.83310    1.87148
 -15.63842    1.47388
 -16.65576    1.50328
 -16.18529    1.35727
 -16.53209    1.87000
 -17.24599    1.65760
 -16.75180    1.75060
 -16.36157    1.87779
 -16.77625    1.70340
 -14.86296    1.21716
 -15.34750    1.54791
 -16.00993    1.43929
 -15.87120    1.53732
 -15.60509    1.70654
 -15.04769    1.40148
 -17.73381    1.54544
 -16.28908    1.52346
 -16.63554    2.16549
 -17.05187    1.88041
 -16.67472    1.88958
 -16.25420    1.75047
 -16.47845    1.37323
 -16.63033    1.91218
 -16.79601    2.01321
 -15.85029    1.52889
 -16.17881    1.66562
 -17.20103    1.97203
 -17.03951    2.18709
 -16.72739    2.47530
 -17.61435    2.14146
 -17.22915    1.74092
 -16.39790    1.87490
 -18.30949    1.96762
 -17.08023    1.75279
 -16.22111    1.37422
 -16.78344    1.52228
 -16.87697    1.65212
 -16.95824    1.53195
 -16.48456    1.61438
 -16.34971    1.91387
 -16.45965    1.51257
 -16.70939    1.88160
 -17.05538    1.92437
 -16.01451    1.57492
 -17.18844    1.71418
 -18.10571    2.25720
 -19.31815    2.30344
 -17.21212    2.19408
 -17.60193    1.89279
 -16.24834    1.74233
 -16.82675    1.68147
 -17.22871    1.91673
 -17.29543    2.00608
 -17.45418    2.09725
 -15.87328    1.84055
 -17.04972    1.51354
 -15.71836    1.40532
 -16.51139    1.80176
 -17.22547    1.94833
 -16.29408    1.55083
 -16.71202    1.75754
 -17.74103    2.21653
 -18.62386    2.41634
 -16.09980    1.70356
 -16.68460    1.65621
 -17.04247    1.57386
 -17.06848    1.82740
 -16.45037    1.52265
 -17.25560    1.59256
 -16.90778    1.32276
 -16.99998    1.68985
 -15.90572    1.47408
 -15.68186    1.62904
 -15.61960    1.31987
 -15.83175    1.28288
 -16.19827    1.40057
 -15.80635    1.32178
 -15.71308    1.33294
 -16.31179    1.59389
 -16.17771    1.45581
 -16.51164    1.77546
 -17.79506    1.26198
 -16.28122    1.66613
 -15.82173    1.44300
 -13.95253    1.41992
 -14.56461    1.27711
 -15.79169    1.56444
 -14.86464    1.75003
 -15.12913    1.36646
 -14.45648    1.31134
 -14.14439    1.26342
 -15.27708    1.50785
 -14.62922    1.29808
 -14.69603    1.13950
 -15.89168    1.72502
 -14.80125    1.63427
 -13.68794    1.51105
 -13.79482    1.43425
 -14.49188    1.13189
 -16.19209    1.33921
 -15.66365    1.38467
 -15.45309    1.47379
 -14.28436    1.41876
 -14.80150    1.74305
 -15.02088    1.07840
 -16.17261    1.40064
 -16.00574    1.59306
 -15.95029    1.26280
 -15.59456    1.47085
 -14.67995    1.55024
 -14.94388    1.58377
 -15.82456    1.34837
 -14.73419    1.50698
 -14.88507    1.47428
 -15.74364    1.33775
 -15.42324    1.49538
 -15.08763    1.31945
 -14.15889    1.40784
 -13.54420    1.57243
 -14.89421    1.63852
 -14.58182    1.30020
 -15.75746    1.31222
 -15.17030    1.55152
 -15.80166    1.54540
 -14.39959    1.11965
 -15.20323    1.17281
 -16.30840    1.59662
 -16.13891    1.05053
 -15.69746    1.01409
 -15.40056    1.17350
 -15.05106    1.10074
 -15.54904    1.28017
 -14.60522    0.83994
 -15.86441    1.28531
 -14.88166    1.47848
 -16.47544    1.84187
 -16.42798    1.93282
 -15.44521    1.69486
 -15.22766    1.62910
 -13.98955    1.04796
 -14.01229    1.40460
 -14.56432    1.56686
 -13.94775    1.29977
 -15.13192    1.42873
 -16.14868    1.54413
 -15.76555    1.41929
 -15.97550    1.71116
 -16.13476    1.57265
 -16.60402    1.32340
 -15.75767    1.37644
 -15.91642    1.44148
 -14.94835    1.23060
 -15.43396    1.53429
 -15.66040    1.41777
 -15.22561    1.55522
 -14.39221    1.29882
 -15.77218    1.18588
 -15.96021    1.42809
 -15.55434    1.21690
 -16.02340    1.15909
 -16.07734    1.58812
 -16.56349    1.76817
 -15.44058    1.57317
 -15.18061    1.54798
 -16.17330    1.45822
 -16.10793    1.60490
 -15.89967    1.48420
 -15.13540    1.69612
 -15.26147    1.25021
 -15.42814    1.78801
 -16.07961    1.54029
 -16.17442    1.40529
 -15.92850    1.39389
 -15.01576    1.26128
 -15.14260    1.30631
 -16.39749    1.69966
 -14.98883    1.31676
 -16.46336    1.81282
 -15.33369    1.21564
 -15.59086    1.39438
 -14.07615    1.40665
 -15.84836    1.46809
 -15.11257    1.39031
 -15.25604    1.57769
 -14.65547    1.08072
 -15.70295    1.38858
 -15.84799    1.70283
 -16.05922    1.37637
 -15.66796    1.27372
 -16.58980    1.83605
 -14.85681    1.54929
 -15.36161    1.48625
 -14.67986    1.34223
 -16.07182    1.68871
 -15.47866    1.61426
 -16.52132    1.78159
 -16.75296    1.80830
 -15.40986    1.22048
 -15.65685    1.31352
 -15.56940    1.45261
 -15.25919    1.40892
 -15.82805    1.60432
 -15.23845    1.06513
 -14.61690    1.41981
 -14.83453    1.32806
 -15.73187    1.75972
 -15.38782    1.67112
 -16.30219    1.57325
 -15.82206    1.65363
 -15.34902    1.57624
 -15.13072    1.52708
 -15.62466    1.62137
 -14.23450    1.38679
 -14.47637    1.60087
 -15.21180    1.57328
 -15.97738    1.85992
 -15.94336    1.50566
 -15.97951    1.39418
 -16.08941    1.30908
 -16.15265    1.37127
 -16.48859    1.46469
 -16.49706    1.46076
 -16.33961    1.32602
 -17.09465    1.68620
 -15.74386    1.50574
 -16.50952    1.73069
 -14.26459    1.43250
 -15.54686    1.67346
 -16.47056    1.29686
 -15.95680    1.66915
 -15.51557    0.97614
 -15.11060    0.67641
 -15.94377    1.25374
 -15.19450    1.34579
 -16.01920    1.10261
 -15.51558    1.16952
 -14.90534    1.43920
 -15.17147    1.35770
 -15.46342    1.26296
 -14.30660    1.42614
 -14.89471    0.99229
 -14.82430    1.08569
 -15.63229    1.51634
 -14.91217    1.10156
 -14.58815    1.19278
 -15.43408    1.41643
 -16.66713    1.72040
 -15.31382    1.76754
 -16.33146    1.72130
 -15.04077    1.25187
 -15.99299    1.46603
 -15.05502    1.39705
 -14.84173    1.61771
 -16.00181    1.16645
 -16.40351    1.62054
 -16.74077    1.36952
 -15.52856    1.43912
 -15.93574    1.45322
 -16.23084    1.18425
 -16.43418    1.71809
 -16.45160    1.17569
 -14.44130    0.93833
 -14.47721    1.22532
 -15.40516    1.50899
 -16.92554    1.78574
 -16.20215    1.86052
 -15.94003    1.47641
 -16.21331    1.71614
 -15.85545    1.55268
 -15.63195    1.16331
 -16.34702    1.31965
 -16.08682    1.44318
 -16.66961    1.07017
 -15.97065    1.15453
 -15.40602    1.19430
 -15.06456    1.45361
 -16.77788    1.80452
 -16.06919    1.61585
 -15.70203    1.35488
 -15.83049    1.65599
 -16.80478    1.64958
 -16.47354    1.46594
 -17.25677    1.49157
 -15.92760    1.15595
 -15.17168    1.37726
 -15.91807    1.65087
 -15.73610    1.35520
 -16.83385    2.02741
 -15.83657    1.84095
 -16.62938    1.69366
 -16.18970    1.63437
 -16.88512    1.71096
 -16.80733    1.56397
 -16.85583    1.92997
 -15.57346    1.20805
 -17.25765    1.87938
 -15.71715    1.49529
 -16.52966    1.42201
 -15.95916    1.33317
 -16.05762    1.55384
 -16.52352    1.84634
 -16.51807    1.21238
 -15.01194    1.22514
 -15.17345    1.02199
 -15.75678    1.46643
 -14.69299    1.15917
 -15.06923    1.08124
 -15.49548    1.16966
 -16.12328    1.61543
 -15.42257    1.31624
 -16.54909    1.50497
 -16.07964    1.46573
 -17.17147    1.20075
 -15.94333    1.50615
 -15.71293    1.35534
 -15.21229    1.21148
 -15.25621    0.97498
 -15.91582    1.13230
 -15.95453    1.11522
 -14.33140    1.03967
 -15.86620    1.55643
 -14.91076    1.15453
 -15.53227    1.38006
 -15.59819    1.26432
 -15.43368    1.06147
 -15.48621    1.15447
 -14.42849    1.62537
 -14.93992    1.40832
 -14.42986    1.42303
 -14.51224    1.46429
 -14.32354    1.25907
 -15.21436    1.29430
 -15.11496    1.22096
 -15.34400    1.33763
 -14.98275    1.30080
 -16.20835    1.40771
 -15.16863    1.16681
 -15.81581    1.64767
 -15.44050    1.50060
 -16.22695    1.23487
 -16.28430    1.56009
 -16.30331    1.31050
 -15.76777    1.19861
 -16.88361    1.35954
 -15.08082    1.13872
 -15.52814    1.49789
 -15.35301    1.14541
 -15.39460    1.09879
 -16.33554    1.32050
 -15.67167    1.15989
 -16.06480    1.14142
 -15.43365    1.45482
 -16.65319    1.32691
 -16.46734    1.59095
 -16.74828    1.20705
 -16.40024    1.46342
 -16.10861    1.18403
 -15.62975    1.21071
 -15.86115    0.95311
 -15.56343    1.24577
 -15.00822    0.87971
 -15.47498    0.86308
 -14.94908    1.02413
 -16.17616    1.44182
 -14.94913    1.31382
 -15.54886    1.46175
 -15.49776    1.40177
 -15.41347    1.21228
 -15.04632    0.99799
 -15.49507    1.12219
 -15.64140    1.59714
 -15.91304    1.38312
 -14.80158    1.28399
 -15.33088    1.47640
 -14.68629    1.42573
 -15.51246    1.41139
 -15.36247    1.13977
 -14.41364    1.29689
 -15.58962    1.69139
 -15.41422    1.34087
 -15.14222    1.31746
 -15.63459    1.27782
 -15.20983    1.41405
 -15.50151    1.20767
 -14.52418    0.83046
 -14.78621    0.84859
 -15.05718    1.16325
 -15.28816    0.86165
 -15.05383    0.99697
 -14.87055    0.76637
 -14.65003    1.04406
 -14.43785    0.63005
 -14.95445    0.97726
 -14.65268    1.23253
 -15.86506    1.33241
 -15.28552    0.91360
 -15.81936    0.99629
 -14.83358    0.85698
 -15.31057    0.88372
 -14.95005    1.26464
 -15.46781    1.17202
 -16.62546    1.47901
 -15.96302    1.40375
 -14.88670    1.46957
 -15.49006    1.43693
 -15.38469    1.26580
 -14.74882    1.41894
 -15.77268    1.30257
 -15.93467    1.46867
 -15.42933    1.20912
 -15.01618    1.40867
 -15.69698    1.29369
 -16.72068    1.48525
 -17.16348    1.91443
 -17.38062    1.49841
 -16.35102    1.53328
 -15.58098    1.46059
 -16.44016    1.48495
 -15.95285    1.63797
 -15.20780    1.13397
 -15.39253    1.24223
 -16.47249    1.21278
 -14.93264    1.12065
 -16.86815    1.24160
 -15.56858    0.94094
 -14.82160    0.75071
 -15.43527    1.00352
 -16.19456    0.85553
 -14.90656    0.98930
 -14.86115    1.14323
 -15.47277    0.96894
 -15.52438    0.93765
 -14.97374    0.72368
 -14.33058    0.82819
 -14.66767    0.95802
 -16.13626    1.04847
 -15.28385    0.87435
 -14.20127    0.55819
 -15.16164    0.91306
 -15.44646    1.00131
 -15.27057    1.04128
 -16.09956    1.05364
 -14.78054    0.72713
 -15.37130    1.75585
 -15.14679    1.05330
 -14.71311    1.22301
 -14.41364    1.10062
 -14.94042    1.03114
 -15.51186    1.32614
 -15.85072    1.52746
 -15.94131    1.33839
 -15.43323    1.12608
 -16.36606    1.24125
 -14.97907    1.54987
 -15.52177    1.19700
 -15.89356    1.40459
 -14.67295    1.46414
 -15.60363    1.16006
 -14.59469    1.10297
 -14.31595    1.04032
 -14.58624    0.94638
 -15.06584    1.54411
 -14.38310    1.10295
 -14.99209    1.17527
 -15.39410    1.06757
 -17.17439    1.12838
 -15.84997    0.82300
 -15.77524    1.12397
 -16.22314    1.22388
 -15.26586    1.14197
 -15.75075    1.42204
 -15.06374    0.92724
 -15.55146    1.05245
 -15.13288    1.08389
 -14.57480    0.99523
 -14.70627    0.96324
 -14.24919    0.74608
 -14.96422    0.89708
 -14.71327    0.82838
 -14.78164    1.10765
 -15.44188    0.87225
 -15.39761    1.19435
 -15.41403    1.34695
 -14.96770    1.10732
 -15.11677    1.25302
 -15.14261    1.13064
 -15.44586    1.06374
 -15.32210    1.11058
 -15.40454    0.94982
 -15.14065    0.66486
 -15.14140    1.13852
 -14.90302    0.99723
 -13.89501    0.47886
 -15.94459    1.26683
 -16.09976    1.29624
 -15.56800    1.12054
 -16.08737    1.53375
 -15.18029    1.40254
 -15.15289    1.37402
 -15.08851    1.36618
 -15.50365    1.51742
 -14.98386    1.30902
 -14.44613    1.15527
 -14.91504    1.27001
 -14.51139    1.30312
 -15.25919    0.97119
 -14.51117    1.39957
 -14.81357    0.94558
 -15.94818    1.35506
 -15.47937    1.45815
 -16.47994    1.32844
 -15.96180    1.66106
 -16.14420    1.27940
 -16.07035    1.43070
 -16.21305    1.32913
 -16.61888    1.56056
 -15.91261    1.56265
 -16.61748    1.36665
 -15.46504    1.58640
 -15.86198    1.43938
 -14.98442    1.09847
 -14.13638    1.05546
 -15.17437    1.24423
 -16.21562    1.49896
 -14.82603    1.41615
 -16.49941    1.78237
 -15.48309    1.42018
 -16.58680    1.50901
 -15.71250    1.10659
 -15.84397    1.03839
 -15.40329    0.71900
 -15.91308    1.21042
 -17.00970    1.03441
 -16.40726    1.29328
 -16.52045    0.69170
 -16.29689    0.83527
 -16.33178    1.53086
 -15.70904    1.14940
 -17.55802    1.66279
 -16.69092    1.89185
 -16.53376    1.66936
 -15.57491    1.47751
 -16.01077    1.45908
 -16.61979    1.43559
 -16.44649    1.85712
 -16.91046    1.39461
 -14.60065    1.49805
 -15.48230    1.21764
 -14.51681    1.23062
 -16.16542    1.41968
 -15.39007    1.18960
 -14.95886    1.32215
 -14.91996    1.21709
 -15.80871    0.74379
 -16.18414    0.86986
 -15.79484    0.83741
 -16.87828    1.03760
 -15.29304    0.96768
 -15.75840    1.04534
 -15.71318    0.84298
 -15.02477    0.59487
 -14.83229    0.66067
 -15.48033    0.69858
 -16.23883    1.53985
 -15.50423    0.72563
 -15.18862    0.77673
 -15.58239    0.81391
 -15.49043    0.89122
 -14.80237    0.84339
 -14.12301    0.51806
 -16.06887    1.10369
 -14.94407    1.00024
 -15.32926    0.91911
 -15.02176    0.64864
 -15.16180    0.89663
 -14.91051    0.85992
 -15.42868    1.29533
 -15.66534    1.18438
 -16.72965    0.81645
 -15.55249    0.86783
 -16.27519    1.08825
 -15.73818    0.84475
 -15.07804    0.85629
 -15.16339    1.28234
 -14.42994    0.83102
 -15.18847    0.96034
 -15.74847    1.07674
 -15.09478    0.90608
 -15.25708    0.73848
 -15.15098    0.82510
 -14.93864    0.87894
 -15.21238    0.99001
 -15.81079    1.23494
 -16.52281    1.34741
 -15.91929    1.26207
 -15.40023    0.66545
 -16.16628    1.32722
 -15.62344    0.65351
 -15.84704    1.07985
 -16.58871    0.91906
 -16.43676    1.13406
 -15.98086    0.99194
 -16.56085    0.82385
 -16.73327    0.88501
 -14.92411    0.68259
 -15.77069    0.40469
 -16.06204    0.89958
 -14.93735    1.12848
 -15.53590    0.73392
 -15.48055    0.89399
 -15.63462    0.73963
 -15.27736    0.81785
 -14.69156    0.85692
 -13.95237    0.81505
 -15.34138    1.35715
 -15.57390    1.07358
 -14.81886    0.55561
 -14.91132    1.25443
 -15.14559    1.07592
 -15.12665    0.99282
 -13.81861    0.63925
 -15.22698    0.78485
 -14.36863    0.82786
 -14.91586    0.64613
 -14.86933    0.56590
 -15.24177    0.83207
 -14.54253    0.92923
 -14.54572    1.03157
 -15.17170    0.82503
 -15.16194    0.79219
 -14.80360    0.63558
 -14.31508    0.95014
 -15.61694    0.96257
 -14.97534    0.80418
 -15.50997    0.76578
 -14.73956    0.69350
 -15.44088    0.98158
 -15.56722    0.90377
 -15.40258    0.89318
 -16.04715    1.58252
 -15.69864    0.63354
 -15.53173    1.05571
 -15.10495    0.80680
 -16.23362    1.10468
 -16.18374    0.73409
 -15.97883    1.13718
 -15.13194    1.08870
 -15.90345    1.15606
 -16.18192    0.90239
 -15.92140    0.77738
 -15.37601    0.91616
 -15.20321    0.83653
 -15.63436    1.25306
 -16.04568    0.86720
 -14.44754    1.14781
 -15.19346    0.76821
 -15.57159    0.78929
 -15.36474    1.07676
 -15.60420    0.52475
 -15.78352    0.74676
 -15.31637    1.10299
 -14.60992    1.18424
 -15.12982    0.94736
 -15.87304    0.99397
 -16.90520    1.07410
 -15.47371    0.73985
 -15.57900    1.05960
 -15.33593    1.08296
 -15.70150    0.89933
 -14.81824    0.89621
 -15.08902    1.22915
 -16.01021    1.03873
 -15.43400    0.98607
 -15.00885    1.37803
 -16.33462    1.09760
 -15.61240    0.59125
 -14.79348    0.79961
 -15.30946    0.59938
 -15.77790    0.76081
 -15.87667    0.89964
 -14.67520    1.02737
 -14.59872    0.35984
 -16.51646    0.68352
 -15.62896    0.97617
 -15.65122    0.87105
 -15.86202    1.59699
 -16.94677    1.24202
 -16.44341    1.05969
 -16.14777    0.73971
 -16.57582    1.13455
 -16.52408    0.97788
 -16.68146    1.13203
 -16.49888    1.04402
 -18.22252    1.37235
 -18.40909    1.32896
 -16.61500    0.97571
 -15.80708    0.84198
 -15.28047    1.14830
 -15.80819    1.16959
 -15.58179    0.72665
 -15.94595    0.66640
 -14.98626    0.78560
 -15.90128    0.75602
 -16.34043    0.83061
 -15.31515    0.92310
 -15.70076    1.07149
 -17.44671    1.17317
 -16.02894    1.23149
 -16.71878    1.19851
 -15.66591    1.13424
 -16.58390    1.39956
 -16.57708    0.88932
 -16.87722    1.06555
 -16.64201    1.24633
 -15.87479    0.83454
 -15.65991    1.30328
 -15.90293    1.19982
 -15.27046    0.69596
 -15.76548    0.85595
 -16.74779    0.61417
 -16.09893    0.91180
 -15.41533    1.24607
 -15.51757    0.98845
 -16.20139    0.98477
 -16.93834    0.99122
 -16.52380    0.96396
 -16.80386    1.48695
 -15.68472    1.27086
 -15.85714    1.41326
 -16.21078    1.03302
 -15.43693    1.18210
 -17.09736    1.18745
 -16.76247    1.13072
 -15.04624    0.83414
 -15.62423    0.92830
 -16.88843    1.38874
 -16.68439    1.04476
 -16.33846    1.16858
 -16.38803    1.12461
 -16.71902    1.43454
 -16.86330    1.44177
 -15.83149    0.99234
 -15.68985    1.20047
 -16.54248    1.41942
 -16.95415    1.06326
 -16.13572    1.10480
 -15.75538    0.97795
 -15.78872    0.92266
 -16.84237    0.94065
 -16.99082    1.08147
 -16.32837    1.37506
 -15.20050    1.05992
 -16.39431    1.29335
 -17.09774    1.46764
 -17.25626    1.54416
 -16.60007    1.09830
 -15.86332    0.96191
 -15.90655    0.85646
 -16.57916    0.56747
 -17.05931    0.97768
 -16.51891    0.85051
 -15.65930    0.69281
 -16.28448    1.07719
 -17.39225    1.03543
 -16.92853    1.06770
 -17.01009    1.03737
 -16.55344    1.15518
 -16.89115    1.26814
 -16.37547    1.16492
 -16.25319    0.94320
 -16.84492    0.91677
 -16.31720    1.41382
 -15.09711    1.01345
 -16.04234    1.15727
 -15.53589    1.19254
 -17.17067    1.70088
 -16.88874    1.55056
 -17.25943    1.51885
 -16.55718    1.17547
 -16.36915    0.98676
 -16.14034    1.09614
 -16.87294    1.26593
 -16.98237    1.27650
 -16.78883    1.21864
 -17.46902    1.44462
 -16.56111    1.42190
 -15.97677    1.61744
 -17.18938    1.46992
 -16.78925    1.39875
 -16.94406    1.42050
 -16.63879    1.35373
 -16.34379    1.34793
 -16.32655    1.29966
 -17.22755    1.21205
 -17.90483    1.21645
 -18.10040    1.17109
 -17.45032    0.99791
 -17.26221    1.30812
 -18.50230    1.41829
 -18.64054    1.58471
 -18.54667    1.14262
 -18.72251    1.30331
 -17.03475    1.47116
 -16.22603    1.16708
 -17.66185    1.08148
 -17.57889    1.34998
 -17.47009    1.19490
 -18.25411    1.61498
 -17.49328    1.43389
 -17.26048    1.37456
 -18.12553    1.64658
 -16.94514    1.12072
 -16.68837    1.14376
 -16.33953    1.25351
 -18.05730    1.44876
 -17.17154    1.53056
 -17.05161    1.04270
 -18.15114    1.42887
 -18.46535    1.64765
 -18.55203    1.52335
 -17.35525    1.72033
 -17.57592    2.04470
 -17.92296    1.69535
 -18.47759    1.68977
 -17.54467    1.93331
 -18.37506    1.74077
 -17.44991    1.67918
 -17.05069    1.85970
 -17.82140    1.83211
 -18.38155    2.13614
 -17.96223    2.01990
 -17.74264    1.68860
 -18.34002    1.85564
 -18.26890    2.03234
 -17.50290    2.12136
 -18.06366    1.82488
 -17.74914    1.70266
 -17.77881    2.10809
 -15.85791    1.90127
 -17.07120    1.49793
 -17.32195    1.82564
 -18.30565    1.79558
 -16.32088    1.38957
 -17.17312    2.06542
 -16.78438    1.86330
 -18.78676    1.93103
 -17.18208    1.89410
 -18.14902    2.10866
 -17.33276    2.12482
 -18.18174    1.89763
 -18.17305    2.04825
 -16.81185    2.03144
 -18.37344    1.79826
 -18.16615    1.50357
 -18.06153    2.17778
 -18.92668    2.03923
 -18.21091    1.57250
 -18.15360    2.22313
 -18.72338    1.67647
 -18.68612    1.89121
 -18.36389    2.30313
 -18.35605    1.84089
 -19.79437    2.59566
 -18.57368    2.54211
 -17.75713    2.11463
 -19.36155    1.90204
 -18.80457    1.91533
 -18.93763    1.92653
 -19.23355    2.14476
 -17.91379    1.92205
 -17.51112    2.28283
 -18.72787    1.69970
 -16.61298    1.59203
 -18.73799    1.60214
 -17.61345    1.70546
 -17.83531    1.62403
 -18.33738    2.21990
 -18.18376    1.94228
 -19.18293    2.11904
 -19.51223    2.70009
 -19.60444    2.71537
 -19.45658    2.22447
 -18.60306    1.64387
 -18.73758    1.95409
 -18.33600    2.02561
 -19.59815    1.87784
 -20.72326    1.56253
 -21.11256    2.49076
 -20.13324    2.17168
 -20.39525    2.00234
 -20.77592    1.89037
 -20.10427    1.87605
 -19.60273    1.67353
 -19.39095    1.59582
 -18.22642    1.48971
 -18.31640    1.62829
 -18.97267    1.55694
 -19.62291    1.75487
 -19.34864    1.81320
 -19.01518    1.69958
 -19.77263    1.76669
 -19.01623    1.68943
 -18.09723    1.66760
 -18.81783    1.48754
 -18.90326    1.70291
 -19.97132    1.64627
 -18.31388    1.44557
 -19.27746    1.94580
 -19.21978    1.81983
 -19.55563    1.98062
 -18.68131    1.68683
 -17.51820    1.31568
 -18.53838    1.78003
 -18.29940    1.77321
 -18.16174    1.89208
 -18.88392    2.07659
 -19.54519    1.95045
 -19.52351    1.88523
 -18.24632    1.61054
 -18.53539    1.75460
 -18.05140    1.68728
 -19.35188    1.54385
 -18.85354    1.73635
 -18.48274    1.79525
 -19.02861    1.99709
 -19.08441    1.87849
 -20.40015    2.24552
 -18.49138    1.60160
 -18.29529    2.46997
 -18.34319    2.05749
 -18.77706    1.77501
 -18.21371    1.90539
 -19.03256    1.99302
 -20.11712    2.07880
 -19.49678    2.33965
 -18.65350    2.48285
 -19.64590    2.38640
 -20.00113    2.38711
 -19.38546    2.00327
 -19.20802    1.96141
 -21.00770    2.36815
 -19.92214    2.08873
 -20.56042    2.41591
 -20.08301    2.34742
 -20.18477    2.40875
 -18.47490    2.06422
 -20.28968    2.22508
 -20.68337    2.68885
 -20.47325    2.61070
 -18.88555    2.28164
 -19.60397    2.66111
 -18.97168    1.96676
 -19.68167    2.28515
 -19.80573    1.48100
 -19.02593    1.65235
 -19.72836    2.04124
 -19.79156    2.42496
 -21.24314    2.64960
 -22.40978    2.69362
 -21.41640    2.69387
 -21.48708    1.97174
 -21.10812    2.25632
 -19.83352    1.73867
 -19.59686    1.73693
 -18.28738    1.74127
 -19.36830    1.75984
 -21.10563    2.11450
 -19.14389    2.00073
 -19.04128    1.75513
 -18.59232    1.86973
 -18.14367    1.56612
 -16.63025    1.71272
 -17.06745    1.70761
 -18.45378    1.95331
 -17.29354    1.63210
 -17.74529    1.74850
 -18.44644    1.64653
 -16.48841    1.36840
 -16.57284    1.64297
 -16.91748    1.65053
 -16.36933    1.99295
 -17.06269    1.95354
 -17.28574    1.70914
 -14.88083    1.40095
 -16.37504    1.46062
 -17.27530    2.01280
 -18.24840    1.90738
 -18.45173    1.82913
 -18.68916    1.99297
 -17.89865    1.72637
 -17.55527    1.97993
 -18.99086    2.26837
 -17.03301    1.94942
 -17.74131    1.76352
 -18.24274    1.85760
 -18.22488    1.85794
 -19.44399    2.10658
 -18.01162    1.66645
 -18.79675    1.91821
 -18.44187    1.91631
 -18.45168    1.90987
 -19.86203    2.23762
 -19.06034    1.94001
 -18.54101    1.66314
 -19.19530    2.01116
 -18.62984    2.24493
 -18.07296    1.97818
 -19.89940    1.99579
 -20.04132    2.25341
 -20.08685    1.97780
 -20.52657    2.42997
 -20.47274    2.29834
 -20.39225    2.45654
 -20.41976    2.08574
 -20.37844    2.17913
 -22.33358    2.27117
 -19.55125    2.40834
 -19.68111    2.51409
 -18.65364    1.99665
 -19.44170    2.07822
 -19.71852    2.04165
 -20.79387    2.26217
 -20.09282    2.31494
 -19.45440    1.97449
 -20.92960    2.46815
 -20.52260    2.24371
 -21.04847    2.27487
 -19.90994    2.31639
 -19.72459    2.02962
 -19.53733    2.25245
 -19.05822    2.04447
 -18.90854    1.89270
 -18.76783    1.85964
 -19.12075    1.84617
 -18.51705    2.13966
 -18.85190    1.44887
 -21.18868    2.14661
 -20.07886    1.72588
 -20.20309    1.59531
 -20.13412    2.15658
 -20.61894    2.09023
 -20.37061    1.96643
 -19.67552    1.75747
 -20.70814    2.02234
 -20.04325    1.91441
 -19.71589    1.97576
 -19.01177    2.06898
 -19.35608    2.05612
 -19.67675    1.90754
 -19.31297    2.20110
 -20.10321    2.24379
 -20.26501    2.17105
 -19.17521    2.01368
 -18.94264    1.73987
 -19.11973    1.78809
 -19.42686    1.83129
 -20.83309    2.15425
 -20.23358    1.94602
 -19.10756    1.64600
 -18.55667    1.59589
 -19.09297    1.84625
 -19.14528    1.95552
 -20.33965    1.98217
 -20.28502    1.94245
 -18.30045    1.54703
 -18.29909    1.63467
 -18.01195    1.89088
 -18.64516    2.20839
 -17.98177    1.82253
 -17.58671    1.76081
 -18.28344    1.63804
 -19.33443    1.87373
 -20.33131    2.18742
 -18.64476    1.96771
 -20.15024    1.99328
 -19.84426    2.38685
 -20.48192    2.62439
 -21.39993    2.43523
 -20.55193    2.03868
 -21.40636    2.65181
 -19.98157    2.15565
 -20.78219    2.54028
 -21.85478    2.46973
 -21.25658    2.09514
 -20.99561    2.31489
 -19.42838    2.22868
 -20.28463    2.28927
 -19.93868    1.81056
 -18.74135    1.83180
 -17.90116    1.90204
 -18.09943    1.59033
 -18.56096    1.83346
 -18.96178    1.68986
 -19.22919    2.31569
 -19.37973    1.76383
 -19.85509    2.17502
 -20.76807    2.00009
 -19.22202    1.98530
 -19.57110    1.92015
 -20.54416    2.46332
 -20.05743    2.09318
 -19.69915    2.38408
 -20.06305    2.50193
 -19.53561    2.34150
 -20.16846    2.48056
 -19.65764    2.07445
 -18.72068    2.36778
 -19.35137    2.42234
 -19.84287    2.09660
 -20.72831    2.64928
 -21.67433    2.47733
 -19.60076    1.78744
 -20.50179    2.61310
 -21.34109    2.71690
 -20.61662    2.71330
 -21.59881    2.50935
 -20.72534    2.18700
 -18.56432    1.93260
 -18.93429    2.40926
 -19.04566    2.25952
 -18.14550    1.88681
 -20.10394    2.31021
 -19.66488    2.26603
 -18.86121    1.67950
 -18.96110    1.97185
 -17.21388    1.58924
 -17.80909    1.55324
 -17.84305    1.71259
 -19.31225    1.89608
 -17.72799    1.31129
 -20.15820    2.48084
 -18.30639    2.20330
 -19.90104    2.44810
 -18.75536    2.15206
 -17.50734    2.03680
 -18.23243    2.26194
 -18.24466    2.13865
 -16.95720    1.59887
 -17.54493    1.72095
 -17.30553    1.80216
 -18.13076    1.91214
 -18.45247    1.78495
 -18.45769    1.74252
 -18.27622    1.54646
 -20.12047    2.01334
 -20.01564    2.29632
 -20.13951    2.30768
 -21.21398    2.32169
 -21.23927    2.45090
 -21.05070    2.20239
 -21.20658    2.33820
 -21.65110    2.28193
 -19.91448    2.34423
 -20.37108    2.09835
 -18.26453    2.30768
 -19.68285    2.32987
 -20.09925    2.40372
 -18.77259    2.05055
 -18.90076    2.24461
 -19.30853    2.45998
 -21.26778    2.42103
 -19.87070    2.25544
 -19.57133    2.03970
 -19.42627    2.00360
 -19.83607    2.82829
 -19.97300    2.18413
 -19.04829    2.00535
 -18.63017    2.17505
 -19.94915    2.32337
 -19.41769    2.20780
 -18.87795    1.90026
 -17.95083    2.05843
 -17.66640    1.91254
 -17.60723    1.66947
 -17.19017    1.48808
 -16.59697    1.61701
 -18.06202    2.34252
 -18.74384    1.96210
 -18.56639    2.21624
 -18.50151    1.93260
 -18.28803    2.47088
 -19.40287    2.61284
 -18.99457    2.21965
 -18.05899    2.02382
 -17.56036    2.01294
 -16.90307    1.93028
 -17.02482    1.80335
 -15.99109    2.11832
 -17.38562    1.77695
 -19.04385    2.27975
 -17.30712    2.15115
 -16.43528    1.61108
 -17.30931    2.12325
 -16.77945    2.08848
 -15.31488    1.52383
 -16.11695    1.65443
 -15.64560    1.69608
 -14.54728    1.49770
 -16.44268    2.16016
 -15.41651    1.63276
 -17.14559    2.04357
 -17.08304    1.82540
 -16.82769    2.44666
 -16.40560    1.98360
 -18.09969    2.42194
 -17.32239    2.35197
 -16.63922    2.11551
 -18.29607    2.31009
 -16.48057    2.20108
 -18.04753    2.43155
 -17.41093    2.07453
 -16.60623    1.99642
 -17.12716    1.93832
 -17.72646    2.23292
 -18.41498    2.38989
 -18.57652    2.16314
 -16.98799    1.90828
 -16.59917    1.71957
 -15.66227    1.61144
 -15.73257    1.80478
 -16.00470    2.00567
 -16.82159    1.90547
 -17.36602    1.97984
 -16.42624    1.87320
 -18.25997    2.20817
 -17.95778    1.87835
 -18.67839    2.02247
 -15.67907    1.92968
 -16.81867    2.34966
 -18.47490    2.67735
 -18.97024    2.30844
 -17.92148    2.33001
 -17.35908    1.93868
 -18.36039    2.36049
 -16.96244    1.99332
 -17.23940    2.14676
 -17.30319    2.06965
 -17.98430    1.70267
 -17.23973    1.85152
 -18.65558    2.12639
 -17.37485    2.05792
 -18.73064    1.68122
 -18.39908    1.85255
 -17.85735    2.28203
 -17.60713    2.19638
 -17.59954    1.83550
 -17.64405    2.12836
 -19.10468    2.13078
 -19.17832    1.97226
 -18.15274    2.06436
 -17.20429    2.33687
 -16.42972    2.03109
 -18.25744    2.47754
 -17.34907    2.41766
 -18.19332    2.31566
 -17.92182    1.98028
 -17.95263    2.33164
 -17.05345    1.93906
 -18.66346    2.57103
 -18.00532    1.98235
 -17.28541    2.11989
 -17.44547    2.37375
 -17.30425    2.17749
 -17.19234    2.04136
 -17.22744    2.07035
 -17.78519    2.45987
 -18.15946    2.38874
 -19.13126    2.30484
 -17.05096    2.13786
 -18.53357    2.26090
 -19.07431    2.28508
 -18.74119    2.59635
 -17.14167    2.46622
 -16.95002    2.53503
 -17.79658    2.64974
 -17.98618    2.56173
 -16.50694    2.07920
 -17.68091    2.28374
 -17.37378    2.50729
 -18.04688    2.02541
 -17.00967    2.28207
 -17.75282    2.34457
 -17.83876    2.41380
 -18.23173    2.60204
 -17.52159    2.49349
 -17.30512    1.93199
 -17.13465    2.19909
 -17.39749    2.10481
 -17.65166    2.22618
 -18.56445    2.26108
 -17.04835    2.46077
 -17.89107    2.29958
 -18.41653    2.49369
 -18.46888    2.45990
 -18.88728    2.47974
 -18.17291    2.54577
 -18.65469    2.39871
 -19.84882    2.35230
 -18.55662    2.36929
 -18.39981    1.94232
 -19.73318    2.36004
 -18.81479    2.07391
 -18.73484    2.20410
 -19.34797    2.56041
 -18.23480    2.57313
 -18.67418    3.02134
 -19.25645    2.66410
 -19.66932    2.24643
 -20.01161    2.41819
 -19.87968    2.82355
 -18.48900    2.44204
 -18.05386    2.21798
 -19.38058    2.22136
 -18.69146    2.28566
 -17.89372    2.31036
 -17.27895    1.68931
 -17.96603    2.19573
 -17.05988    2.16069
 -17.80348    2.33831
 -17.60542    2.18534
 -18.76896    2.20021
 -18.35596    2.08677
 -17.91348    2.25131
 -17.88194    2.32813
 -17.60096    2.43174
 -18.66867    2.29674
 -19.96514    2.52854
 -19.58533    2.53059
 -17.89198    2.38966
 -18.73472    2.13024
 -19.21043    2.46511
 -19.97820    3.29216
 -18.81700    2.62099
 -18.93069    2.56817
 -19.97168    2.82579
 -18.53353    2.47474
 -19.03209    2.64123
 -19.20713    2.37373
 -18.55276    2.31747
 -20.57031    2.52302
 -19.70851    2.90612
 -17.91281    2.21394
 -18.29509    2.33694
 -18.08317    2.73029
 -19.53320    2.61682
 -21.40569    3.02429
 -19.60306    2.77592
 -19.88160    2.46605
 -18.99486    2.62966
 -19.64018    2.93707
 -19.94027    2.82030
 -18.76725    2.27306
 -19.36541    2.61428
 -19.99035    2.34248
 -19.49063    2.04816
 -18.36510    2.35998
 -18.02202    2.20209
 -18.06626    2.55579
 -17.03716    1.81675
 -17.57085    1.96027
 -19.43045    2.37204
 -19.60594    2.47028
 -19.82039    2.63804
 -18.65712    2.25258
 -18.99953    2.03920
 -18.01232    2.23124
 -18.79965    2.69150
 -18.67484    2.72284
 -18.26498    2.36041
 -18.63539    2.30094
 -18.75320    2.74422
 -17.55426    2.31625
 -19.30737    2.42446
 -18.95579    2.36119
 -18.21209    2.34634
 -19.60638    2.42055
 -18.99543    2.55549
 -18.83982    2.09120
 -18.75540    2.30118
 -18.00550    2.54939
 -19.06472    2.52509
 -19.39271    2.31588
 -19.25093    2.10850
 -19.14725    2.07968
 -19.20417    2.35341
 -19.16556    2.47062
 -18.64150    2.28950
 -19.38200    2.56273
 -18.30195    2.03457
 -18.39978    2.05473
 -18.85283    2.28714
 -17.41524    2.16480
 -18.93554    2.88334
 -19.88235    2.05692
 -19.19567    2.65756
 -18.13544    2.53041
 -17.56928    2.34397
 -17.79302    2.17074
 -19.37077    2.38200
 -18.87701    2.45686
 -18.09423    2.27575
 -17.53064    2.33571
 -17.33338    1.86552
 -17.80543    2.18442
 -18.71261    2.47496
 -18.77496    2.65746
 -20.12819    2.54210
 -18.64316    2.26400
 -18.54311    2.40845
 -18.37586    2.51570
 -18.98803    2.71592
 -18.21644    2.66250
 -17.98873    2.13244
 -18.53033    2.81010
 -18.37322    2.34963
 -19.66984    2.16974
 -19.43342    2.22679
 -19.17124    2.53459
 -18.16084    2.00158
 -18.59717    3.12817
 -18.48334    2.33500
 -18.71198    2.87924
 -18.02086    2.56836
 -19.33560    2.16903
 -19.98514    2.60304
 -18.09204    2.23623
 -18.80834    2.78577
 -18.35238    1.81292
 -18.15035    2.46663
 -18.75974    2.28420
 -17.48028    2.08672
 -17.71933    2.08370
 -16.71192    1.92571
 -18.64139    2.21305
 -18.83885    2.65758
 -17.53349    2.45495
 -18.29896    2.57192
 -18.26613    2.36427
 -19.98698    2.37964
 -19.20267    2.57771
 -19.09229    2.45054
 -20.65770    2.79284
 -19.55615    2.15784
 -19.59791    2.23345
 -18.17152    2.19128
 -18.12613    2.11968
 -17.96589    2.16511
 -18.33735    2.40192
 -17.13758    1.87686
 -17.97567    2.23004
 -18.52506    2.32952
 -18.72182    2.52494
 -18.54162    1.93669
 -18.47848    2.06291
 -16.94524    1.66353
 -16.01702    1.27707
 -17.09066    1.96922
 -17.27783    1.88841
 -18.17522    1.84867
 -16.98352    1.84436
 -17.01294    1.90425
 -18.15468    1.80757
 -18.05557    2.09797
 -17.93094    1.62051
 -17.68421    1.27479
 -17.73022    1.25324
 -17.62082    1.71974
 -17.59295    1.53386
 -17.76739    1.35317
 -17.15571    1.57052
 -17.28414    1.57969
 -16.84787    1.26624
 -18.03921    2.22756
 -15.41558    1.50698
 -16.79861    1.67211
 -16.89111    2.03902
 -16.59991    1.57530
 -15.47997    1.60583
 -17.08010    1.39613
 -16.37962    1.57826
 -17.33662    1.81474
 -16.96479    1.95700
 -16.72029    1.36969
 -17.26756    1.75647
 -16.01152    1.65049
 -16.62862    1.89915
 -16.48114    1.63957
 -17.37150    1.97797
 -17.52024    1.90396
 -16.59680    1.51902
 -16.67009    1.71491
 -16.35527    1.50747
 -16.71629    1.77281
 -16.26888    1.34686
 -17.25852    1.76669
 -16.88849    1.85776
 -16.42400    1.61062
 -16.44417    1.60530
 -17.04685    1.80340
 -17.63624    1.54047
 -18.39844    1.78399
 -17.80559    1.78842
 -17.15391    1.51860
 -17.99244    2.19459
 -18.21474    2.00809
 -18.64905    2.00223
 -19.41623    2.59869
 -17.91786    2.29988
 -16.63943    1.81026
 -17.13319    1.76194
 -17.29262    1.96953
 -17.83322    1.67462
 -19.28648    1.96648
 -17.66137    1.53629
 -18.75727    1.89295
 -17.12914    1.90559
 -18.10674    1.72534
 -19.01388    1.95320
 -18.51716    1.94579
 -18.40918    1.81916
 -18.40462    1.65712
 -18.31545    1.94271
 -17.34922    1.74116
 -17.26288    1.42256
 -17.35518    1.89581
 -18.33547    1.88952
 -17.92431    1.80621
 -18.08537    2.02837
 -18.61453    2.05395
 -17.96640    1.72368
 -18.87161    1.91405
 -18.41452    1.90117
 -17.92896    1.68576
 -17.73755    1.80840
 -18.35182    1.66478
 -17.34305    1.36404
 -17.96665    1.61316
 -17.56592    1.66609
 -16.91268    1.44182
 -17.40705    1.30103
 -16.60241    1.71452
 -17.19376    1.30899
 -17.31173    1.89769
 -17.23483    1.63235
 -18.44706    1.46395
 -18.42540    1.75253
 -18.85303    1.66316
 -19.31045    1.77541
 -17.81842    1.61310
 -17.53167    1.66705
 -17.89676    1.67653
 -18.67062    2.12335
 -18.38314    1.98458
 -17.47643    1.48251
 -17.64495    2.04546
 -17.62800    1.53262
 -17.52874    1.92913
 -17.13994    1.36697
 -16.81242    1.48168
 -16.79321    1.38472
 -16.34969    1.51268
 -16.58720    1.17505
 -17.94628    1.62774
 -18.33860    1.80163
 -17.37791    1.44931
 -17.86787    1.66408
 -18.41274    1.77899
 -17.22258    1.52285
 -17.05636    1.67911
 -16.70653    1.34617
 -18.86032    1.07387
 -18.28952    1.97054
 -18.15871    1.41247
 -17.85490    1.82974
 -17.14400    1.47230
 -17.08010    1.49543
 -17.41159    1.62349
 -17.18844    1.63795
 -17.65157    1.83739
 -17.41681    1.86258
 -16.92005    1.57012
 -18.19664    1.78084
 -17.39427    1.45180
 -18.28180    1.48552
 -17.81891    1.64039
 -17.61004    0.99172
 -18.20907    1.59048
 -16.40760    1.34535
 -17.20996    1.24515
 -18.19168    1.61381
 -17.96981    1.59327
 -17.27806    1.64459
 -17.80141    1.40247
 -18.61101    1.52594
 -17.87400    1.50550
 -18.64348    1.68746
 -17.14797    0.95570
 -15.35133    1.05210
 -17.02331    1.10190
 -17.18293    1.43421
 -17.34161    1.39860
 -16.85921    1.43753
 -17.33642    1.10522
 -17.69499    1.39734
 -17.46859    1.31492
 -17.44433    1.33323
 -18.92096    1.55378
 -18.00252    1.40943
 -19.18723    1.51408
 -17.49966    1.08236
 -18.27943    1.48011
 -17.67267    1.36684
 -18.24905    1.14116
 -18.01911    1.20246
 -17.87628    1.48944
 -17.96248    1.45719
 -18.15973    1.82551
 -18.11164    1.44087
 -17.45014    1.79683
 -17.87226    1.84161
 -18.12735    1.69456
 -17.87831    1.53659
 -16.54253    1.16179
 -16.95955    1.30741
 -17.37461    1.41923
 -17.78206    1.25854
 -16.98059    1.26855
 -18.45932    1.65844
 -17.34966    1.53137
 -15.76969    1.41455
 -16.53166    1.22707
 -16.72831    1.17404
 -17.40247    1.36411
 -17.04959    0.84929
 -17.59131    1.12625
 -16.98751    0.93376
 -17.36079    1.42322
 -16.89294    0.75607
 -16.61456    1.00429
 -17.57326    1.31719
 -16.49054    1.33721
 -18.08871    1.52167
 -18.79014    1.63717
 -17.40751    1.49658
 -17.17801    1.27016
 -18.02434    1.58445
 -17.84807    1.71743
 -17.66868    1.58662
 -19.00698    1.52455
 -19.07141    1.77896
 -18.18143    1.72149
 -18.81754    1.38409
 -20.12214    1.52291
 -18.08221    1.43685
 -17.85169    1.33953
 -17.77151    1.26802
 -18.97779    1.30541
 -19.82223    1.45524
 -19.08883    1.63060
 -18.66566    1.97996
 -19.47595    1.90701
 -17.14419    1.61248
 -18.58954    2.24776
 -17.69444    1.59323
 -16.97521    1.21163
 -17.10658    1.70396
 -17.61941    1.80237
 -17.49283    1.76456
 -17.18545    1.29859
 -17.24384    1.27511
 -17.94427    1.23053
 -18.06322    1.19803
 -18.48693    1.73308
 -18.01062    1.55025
 -17.12733    1.17505
 -18.73659    1.53219
 -18.76797    1.36826
 -18.51673    1.66539
 -18.47327    1.58255
 -18.80054    1.82044
 -18.39942    1.53876
 -18.78881    1.99808
 -17.88471    1.62713
 -19.22583    1.76305
 -17.68359    1.28671
 -18.23731    1.81705
 -17.63066    1.33566
 -17.58190    1.56958
 -17.54203    1.24638
 -18.69689    1.51228
 -16.93146    1.11600
 -18.54928    1.26908
 -18.95281    1.53127
 -17.59499    1.38927
 -17.40841    1.23953
 -17.87049    1.31347
 -18.23922    1.25400
 -18.93022    1.58238
 -19.07648    1.46493
 -18.28519    1.87549
 -19.18716    1.41032
 -19.43142    1.82962
 -19.61228    1.81609
 -19.22428    1.46139
 -19.35150    1.68790
 -19.49917    1.89773
 -19.01052    1.99775
 -18.34820    1.52592
 -18.07142    1.89450
 -19.49836    1.64164
 -18.22230    1.72330
 -19.39564    1.68329
 -17.96297    1.65488
 -18.99752    1.64407
 -18.21519    1.90218
 -18.66796    1.72074
 -19.70989    1.72830
 -18.89205    1.72103
 -18.65421    2.08593
 -18.98664    2.35220
 -19.08042    2.44892
 -21.75332    2.52575
 -18.54156    2.05920
 -18.25138    2.15648
 -19.97568    2.24493
 -18.51413    1.96437
 -18.12600    1.90013
 -17.63945    1.30132
 -19.74368    1.95161
 -19.13835    1.65495
 -18.60856    1.76826
 -19.50258    1.57549
 -18.74406    2.12726
 -19.68875    1.93329
 -18.74197    1.56824
 -19.60669    2.14010
 -19.92977    1.85145
 -20.01816    1.84255
 -19.08387    1.71641
 -19.15946    1.90683
 -18.87283    1.84433
 -19.18753    1.87226
 -19.16072    2.01585
 -18.86915    1.83166
 -19.34269    1.92019
 -19.10938    1.68441
 -19.68396    1.72327
 -18.48937    1.59313
 -18.93217    1.72906
 -18.20107    1.84717
 -20.18988    1.94268
 -17.49834    1.20036
 -18.39476    1.35569
 -19.20948    1.72542
 -18.86876    1.74576
 -19.68026    1.76602
 -19.08521    1.80484
 -20.19271    2.26660
 -18.98005    2.06614
 -19.75135    1.73835
 -18.41395    1.76789
 -18.82497    1.67539
 -18.88733    1.91355
 -18.73627    1.38747
 -19.16044    1.87233
 -18.22211    1.92959
 -17.91390    1.49313
 -18.14327    1.31446
 -17.97713    1.32373
 -16.74476    1.26024
 -17.65275    1.55444
 -16.30498    1.76123
 -17.41128    1.57368
 -17.10058    1.05136
 -16.33460    1.33061
 -17.69065    1.74767
 -16.91231    1.68838
 -16.07880    1.29393
 -17.98506    1.27753
 -16.82350    1.23210
 -17.99846    1.73480
 -16.92972    1.81678
 -14.82527    1.83012
 -15.84270    1.46848
 -15.51578    1.82046
 -14.93749    1.57992
 -16.29139    2.34495
 -16.28192    1.93996
 -16.75227    1.52135
 -18.38776    2.30965
 -17.45232    2.31032
 -18.12671    1.96311
 -18.63535    1.98570
 -17.18940    1.98297
 -16.75143    1.90394
 -17.44163    1.95623
 -16.95203    2.31001
 -16.13638    1.58638
 -16.20827    1.31271
 -18.02120    1.50182
 -18.61621    1.41265
 -18.75217    1.81292
 -18.16642    1.88272
 -17.82681    1.51322
 -18.29389    1.98210
 -18.08412    1.59655
 -18.06186    1.78605
 -17.60633    1.70334
 -17.79941    1.90526
 -17.55588    2.53337
 -18.26891    2.52368
 -17.54261    1.52738
 -17.00259    1.76688
 -17.79828    1.41468
 -17.61156    1.55521
 -18.33236    1.70511
 -17.67651    1.34511
 -18.87306    1.82951
 -17.88159    1.79070
 -18.22827    1.57409
 -18.39829    1.75647
 -17.92245    1.93339
 -16.78250    1.50623
 -18.15771    1.83188
 -18.80369    2.18681
 -17.79479    1.83014
 -18.15504    1.80041
 -17.37571    1.48743
 -17.98783    1.85953
 -18.55195    1.86764
 -18.92650    1.93119
 -17.97640    1.65580
 -19.41837    2.01436
 -18.13940    1.85693
 -17.31515    2.00207
 -17.94175    1.95800
 -17.90673    2.12906
 -18.10191    1.82292
 -17.76702    1.44004
 -17.97155    1.97989
 -17.74130    1.91401
 -18.18803    1.83237
 -17.49648    1.67506
 -18.87797    1.83592
 -19.84422    1.98105
 -17.16494    1.88283
 -18.18154    2.18072
 -18.94858    2.20141
 -18.98158    2.12269
 -19.15222    2.05205
 -18.90274    1.85354
 -17.50170    1.82355
 -18.28978    2.07906
 -19.73300    2.05207
 -19.85901    1.67132
 -19.09279    1.62978
 -18.42532    1.57694
 -17.82948    1.90626
 -18.30777    1.68304
 -18.50256    1.17259
 -19.28927    1.75434
 -18.56805    1.32207
 -18.11397    1.60192
 -18.71751    1.65887
 -19.35679    1.80266
 -19.32277    1.80303
 -19.45503    1.86392
 -18.71211    1.79414
 -19.03004    1.88504
 -18.89906    1.88189
 -19.13170    1.96129
 -18.64710    1.72213
 -18.96573    1.79351
 -18.40001    1.59621
 -19.05775    1.91398
 -19.30692    1.80101
 -19.12967    2.22337
 -19.38521    2.25581
 -20.75036    2.49630
 -19.94527    1.75361
 -19.06331    1.72579
 -19.26861    1.74665
 -19.75012    1.88882
 -20.66117    2.19519
 -20.37941    1.91989
 -20.27519    2.64443
 -20.80398    2.37386
 -19.78963    2.11191
 -19.54387    2.03193
 -20.41853    1.51111
 -20.69986    2.01371
 -20.02816    1.73428
 -19.86030    1.78463
 -21.10013    2.27663
 -21.51752    2.33375
 -19.86061    1.51183
 -20.00930    2.23326
 -19.24149    1.88021
 -18.24643    2.07484
 -19.24095    2.11012
 -19.21025    1.67105
 -19.09363    1.82551
 -19.21091    1.91476
 -18.05898    1.79436
 -17.83074    1.75367
 -17.76181    1.68327
 -18.60076    1.85909
 -18.58297    1.69481
 -18.23354    1.77500
 -18.36503    1.65145
 -19.08748    2.08025
 -18.59307    1.48543
 -18.27215    1.49576
 -18.67197    2.01188
 -18.57359    2.09953
 -19.09941    1.91940
 -18.76513    1.82674
 -18.96562    2.24724
 -18.46257    2.01539
 -19.26472    2.29094
 -18.30124    1.93178
 -17.74999    1.71463
 -18.70772    1.90099
 -17.96320    1.76349
 -18.16631    1.92228
 -18.43594    2.05604
 -18.97134    2.08673
 -19.20330    2.10182
 -19.94125    2.41167
 -19.75139    2.33103
 -19.32778    2.26683
 -19.73111    2.61846
 -19.36373    2.41073
 -18.82349    2.18830
 -20.33566    2.46129
 -19.28492    2.45053
 -19.08324    2.50623
 -20.48001    2.41991
 -19.11377    2.24224
 -19.37106    2.24982
 -20.30166    2.26453
 -21.36512    2.72505
 -21.44697    2.83964
 -19.56875    2.63099
 -19.10627    2.39144
 -20.15342    2.27237
 -20.16692    2.16490
 -20.26338    2.47909
 -20.09471    2.31484
 -19.77561    1.95390
 -18.96310    1.91233
 -17.38188    1.78066
 -18.55857    1.61969
 -18.82532    1.74981
 -17.93460    1.85299
 -18.14840    1.46179
 -17.60226    1.80008
 -18.59609    2.01869
 -19.03880    2.15417
 -19.69420    2.27608
 -18.84204    2.23737
 -16.11551    1.88379
 -18.70637    2.60906
 -19.81203    2.22031
 -18.22326    2.43408
 -18.88144    2.75218
 -18.06730    2.48520
 -17.44068    2.08080
 -18.11815    2.55995
 -18.39508    2.55747
 -18.54082    2.80357
 -18.98966    2.51321
 -17.48086    2.36452
 -18.38260    2.37925
 -19.07707    2.60407
 -19.07440    2.98494
 -18.34535    2.96265
 -19.83031    2.76716
 -19.55351    2.89137
 -18.76132    2.20582
 -19.70906    2.76441
 -20.04734    2.76381
 -18.66311    2.56043
 -17.21036    2.50701
 -17.92796    2.34772
 -18.46708    2.96667
 -18.61507    2.14035
 -17.40950    2.36625
 -17.87105    2.40032
 -17.46887    2.29676
 -18.85891    2.42437
 -18.51915    2.30616
 -18.76110    2.28753
 -18.97527    2.42372
 -21.13669    2.56642
 -20.73330    3.09793
 -22.50204    3.22494
 -21.90846    2.76615
 -19.45188    2.33442
 -19.37335    2.59370
 -19.77314    2.65203
 -19.10795    2.26214
 -19.39906    2.34628
 -19.28746    2.70199
 -19.86749    2.46699
 -20.60895    2.78829
 -19.90600    2.22201
 -19.57017    2.51022
 -18.17826    2.25517
 -19.03096    2.34187
 -19.53821    2.58913
 -19.00721    2.72734
 -20.36955    3.12400
 -19.42166    2.63953
 -17.65736    2.25866
 -17.92984    2.31320
 -18.79081    2.50893
 -18.75406    2.54003
 -20.04220    2.88807
 -20.74584    2.87276
 -20.39622    2.91282
 -19.97512    2.88786
 -19.22308    3.05885
 -18.33745    2.88188
 -18.55939    2.52046
 -19.26363    2.59255
 -18.81085    2.21139
 -18.84616    2.36537
 -18.84110    2.69352
 -19.51347    2.65224
 -18.21499    2.53987
 -16.40816    1.88973
 -17.97194    2.61299
 -19.52281    2.59792
 -18.60960    2.56192
 -19.46784    2.53391
 -18.40796    2.22420
 -18.21785    2.19915
 -18.20882    2.40466
 -20.01392    2.74331
 -18.92336    2.81077
 -18.89844    2.41815
 -18.87520    2.75822
 -18.74155    2.44323
 -19.02427    3.17972
 -20.64461    3.00027
 -20.62595    3.37647
 -20.28493    2.97938
 -19.63410    2.93862
 -21.01391    3.07562
 -20.66960    3.27661
 -21.18095    3.33489
 -21.85789    3.37358
 -20.50693    3.21962
 -18.91820    3.20139
 -20.17946    2.72657
 -20.16936    2.89600
 -19.58358    3.06789
 -20.54940    3.19982
 -21.25381    3.01335
 -20.41341    2.92058
 -20.09800    3.08827
 -19.47782    2.63523
 -20.00606    2.67965
 -19.56610    2.85142
 -19.57586    2.64700
 -20.28270    2.70709
 -20.56785    3.00984
 -20.53806    2.69348
 -19.96038    3.04530
 -20.13537    2.82917
 -20.33475    3.00099
 -19.39067    2.79032
 -21.18315    3.04489
 -20.81594    2.83213
 -21.59494    2.93055
 -21.67922    3.00936
 -19.27204    2.85517
 -19.77386    2.30598
 -20.83676    2.69797
 -19.74256    2.53721
 -20.51638    2.81024
 -20.01173    2.66641
 -20.04738    3.27264
 -19.00792    2.32308
 -18.83105    2.32868
 -19.63371    3.11751
 -20.01715    2.95741
 -19.72122    2.84004
 -19.81153    2.95449
 -20.66891    3.09507
 -19.84369    2.62912
 -20.70331    2.58643
 -19.94836    2.62035
 -20.40450    2.27687
 -20.39706    2.79522
 -19.67825    2.54276
 -21.36370    2.64631
 -20.34487    2.46061
 -20.56328    2.51737
 -19.93113    3.04209
 -19.86657    2.98870
 -18.11443    2.17071
 -19.13691    2.86344
 -20.42030    3.11555
 -19.53476    2.31176
 -19.05321    2.04044
 -19.22278    2.24591
 -20.74368    2.56654
 -18.87339    2.20712
 -19.22464    2.18917
 -18.58702    2.46731
 -18.84427    2.13120
 -19.35143    2.43528
 -19.46335    2.52002
 -19.83274    2.47894
 -18.26428    1.81011
 -19.14349    1.91453
 -18.60165    2.53794
 -18.20822    2.05296
 -18.68790    2.05418
 -19.79059    2.39062
 -19.34548    2.30964
 -19.19626    2.14218
 -18.53659    2.20356
 -19.11915    2.21837
 -20.19239    2.27116
 -19.62042    2.73548
 -20.06498    2.40845
 -20.10019    2.39838
 -18.98010    2.10463
 -18.75029    2.20749
 -19.85703    2.30858
 -18.73594    2.04410
 -19.55361    2.08844
 -19.07171    1.67283
 -18.26270    2.12859
 -16.91009    1.59142
 -18.46745    2.01366
 -17.98707    2.11892
 -18.54007    1.76491
 -16.86824    1.88858
 -17.65341    2.19691
 -18.47051    2.57038
 -18.75698    2.55206
 -18.01919    2.18219
 -18.28579    2.41476
 -18.50796    2.33852
 -19.45776    2.33933
 -19.49927    1.93293
 -18.47175    2.15572
 -18.11793    2.02373
 -18.76380    2.40958
 -20.03568    2.06330
 -18.06896    1.80782
 -17.97859    1.31933
 -17.53097    1.73540
 -18.08269    2.01568
 -16.88519    2.13404
 -17.02635    2.11920
 -17.53592    1.94264
 -16.25208    1.47420
 -17.80630    1.64410
 -16.91787    1.74969
 -17.27038    1.67202
 -19.18569    2.31025
 -18.21609    1.82370
 -19.42749    2.22367
 -18.08763    1.94991
 -17.20215    1.84122
 -17.06054    1.77281
 -17.46947    1.57574
 -17.97530    1.88857
 -18.45347    1.80306
 -18.37750    2.01831
 -18.56658    1.73844
 -18.14816    2.28075
 -18.54966    1.93158
 -19.29404    2.20824
 -18.06508    2.07032
 -19.42261    2.13856
 -18.84780    2.22165
 -20.08728    2.39951
 -17.90822    1.78209
 -18.69043    2.16620
 -18.33488    1.84061
 -18.36732    1.88498
 -17.59601    2.03943
 -18.43504    2.26651
 -17.07264    1.99170
 -18.18952    1.94454
 -17.15484    2.21469
 -18.31582    2.41382
 -16.61027    1.80163
 -17.12598    1.72617
 -17.61408    1.72276
 -18.58889    2.28029
 -19.31520    2.77611
 -20.87436    2.60369
 -20.52144    2.77430
 -18.41944    2.48756
 -17.91618    2.12935
 -16.98075    2.02899
 -16.98022    1.77720
 -17.74104    1.58400
 -18.14118    2.13937
 -17.36835    1.84286
 -17.50126    2.27701
 -16.96982    2.13640
 -16.75512    1.92725
 -17.01437    2.11647
 -15.91991    1.85558
 -16.11925    1.87602
 -15.91506    1.71813
 -15.67991    1.82073
 -15.10261    1.57982
 -16.54601    1.51980
 -15.99106    1.59058
 -16.07733    1.54668
 -17.36250    2.52616
 -17.26401    2.01547
 -16.57918    2.08509
 -16.98958    2.26598
 -17.14610    1.90818
 -17.02478    1.76927
 -17.20703    2.17078
 -16.80974    2.12511
 -16.38336    2.00636
 -16.93982    1.76096
 -15.42851    1.48762
 -16.25946    1.93269
 -17.30681    1.67657
 -17.33104    2.01835
 -18.10346    1.94766
 -16.31643    1.67557
 -17.25038    1.91862
 -16.81598    1.90756
 -16.86659    1.89643
 -16.51400    1.49962
 -16.19069    1.75625
 -17.48631    1.91359
 -17.96655    2.21441
 -16.35379    1.90831
 -17.49438    1.87577
 -17.15271    2.02282
 -17.04857    1.98891
 -16.21176    2.04596
 -16.85851    1.81560
 -16.27207    2.04213
 -16.97653    2.01090
 -16.69323    1.65193
 -17.85639    2.19916
 -16.30607    1.62126
 -17.57767    2.12416
 -18.42406    2.34023
 -18.31267    2.34507
 -17.70003    2.31370
 -17.25876    2.34909
 -18.61144    1.94790
 -17.31687    2.10487
 -17.57213    1.78354
 -17.79527    1.71663
 -17.38977    2.18394
 -17.12045    2.08993
 -17.64660    2.08632
 -17.27073    2.09176
 -16.61929    2.51540
 -17.88539    1.96137
 -17.68947    1.98212
 -16.02612    1.85702
 -18.36870    1.96610
 -16.17881    1.71094
 -17.69143    1.95335
 -18.16176    1.59936
 -18.44165    1.89956
 -17.83633    2.03997
 -17.65470    1.91736
 -18.64387    2.01030
 -17.70041    1.65107
 -18.16910    2.12802
 -18.05692    1.87399
 -18.26948    2.04284
 -17.79191    1.81333
 -17.17510    1.73844
 -18.07806    1.72762
 -17.24790    1.93340
 -18.82345    1.89570
 -18.10775    1.89653
 -15.64954    1.52463
 -16.92787    1.85526
 -16.96828    1.65084
 -17.02327    1.97946
 -17.18307    2.00238
 -15.38288    1.77002
 -15.67433    1.47309
 -15.40873    1.57665
 -15.99410    1.41100
 -15.50635    1.64436
 -15.13264    1.60283
 -15.80867    1.53389
 -17.16430    2.09597
 -16.43138    1.58177
 -18.14728    2.15848
 -17.67782    2.17791
 -16.97728    1.97564
 -17.56080    1.96598
 -16.17587    1.40154
 -17.36224    1.83848
 -17.65607    2.13102
 -16.59034    1.95424
 -16.96159    1.70713
 -17.82707    1.98889
 -17.23519    2.21349
 -17.54521    2.32097
 -16.03589    2.06767
 -16.75990    2.01704
 -16.77755    2.10158
 -17.41465    2.40452
 -18.08759    2.46005
 -18.41790    2.06283
 -18.42537    1.84152
 -18.25456    2.26306
 -17.33384    1.64066
 -16.80515    2.21807
 -16.96371    2.12826
 -15.74846    1.55937
 -17.03809    1.91838
 -16.97730    1.61769
 -19.56852    2.25429
 -18.73547    1.97899
 -16.81977    1.97205
 -16.57703    1.44212
 -16.32007    1.98406
 -16.32421    1.99521
 -17.80578    1.92013
 -17.05034    1.99610
 -17.97507    2.18772
 -17.16777    1.87002
 -17.40433    2.09959
 -17.93671    1.61408
 -16.10769    1.12633
 -17.80878    1.60758
 -17.07753    1.88524
 -17.00051    2.30403
 -18.42577    2.07155
 -17.19737    1.72586
 -16.94244    1.67718
 -18.02541    1.97377
 -17.59381    2.02261
 -18.16985    1.86675
 -19.30694    2.19170
 -19.60069    2.16685
 -18.57206    2.27970
 -17.36001    1.86282
 -16.60877    1.87588
 -16.99517    1.96000
 -17.87439    2.01698
 -16.66114    2.04778
 -17.07863    2.01762
 -17.26424    1.85798
 -18.18883    1.91585
 -18.84221    1.81522
 -17.92972    2.22319
 -17.61547    1.88031
 -17.61412    1.94223
 -17.33330    1.61487
 -17.35012    1.41258
 -16.51921    1.58568
 -17.72997    1.65880
 -17.68296    1.55936
 -18.14290    2.10836
 -17.57129    1.69367
 -16.39963    1.83532
 -16.70052    1.75110
 -17.86322    1.74848
 -17.13368    1.80830
 -17.91171    1.95435
 -17.30805    1.83778
 -18.32111    2.16328
 -17.36510    1.94267
 -17.10681    1.92998
 -17.04438    1.61510
 -17.47951    1.73448
 -17.64690    1.62696
 -16.88270    1.86327
 -17.33986    1.78846
 -16.92209    1.69997
 -16.09767    1.89866
 -17.16394    1.99939
 -16.53330    1.78738
 -17.61111    2.08271
 -17.52675    1.80169
 -17.92501    1.90112
 -16.75091    1.96942
 -18.53791    2.03577
 -17.79823    1.92447
 -17.50247    2.07319
 -18.47782    1.89585
 -18.54004    1.87055
 -17.85376    1.76288
 -16.01871    1.50829
 -16.93327    1.89822
 -16.89898    1.96423
 -17.50923    2.17457
 -17.20515    2.59324
 -16.55104    2.28458
 -15.61176    2.25682
 -16.75902    2.10647
 -17.55738    2.00289
 -16.77318    1.80106
 -18.22702    2.04268
 -18.03716    2.06038
 -18.36357    2.07325
 -18.54015    2.08368
 -17.37793    2.10934
 -17.19308    1.89743
 -17.53344    1.74081
 -17.84687    1.73943
 -18.02194    2.25077
 -17.24314    1.75089
 -17.19861    2.14617
 -17.07257    1.96180
 -16.98821    2.05743
 -18.28520    1.74162
 -17.60057    2.02563
 -17.87912    2.05657
 -17.46996    1.67982
 -17.15085    1.74392
 -17.10049    1.69577
 -17.65842    1.80176
 -18.12086    2.04881
 -17.93812    2.07490
 -18.28535    1.88351
 -17.18151    2.15132
 -19.13009    2.29830
 -18.16737    1.99923
 -19.21775    2.35227
 -18.37327    2.37689
 -18.27781    1.89228
 -18.17924    1.99387
 -18.03519    2.05203
 -17.40541    1.56866
 -17.68517    1.78858
 -17.79093    1.58934
 -16.43279    1.57178
 -16.66324    1.62257
 -17.14400    1.63508
 -16.24851    1.67424
 -18.15399    1.58530
 -17.40195    1.68520
 -17.70686    1.83189
 -18.99747    2.03172
 -18.47808    1.52229
 -17.48299    1.60521
 -17.92043    1.78136
 -17.74780    1.94471
 -17.66646    1.51930
 -18.02021    1.80140
 -17.95798    1.94409
 -17.40257    2.07127
 -18.55575    2.42204
 -17.14343    2.59454
 -18.95165    2.70606
 -18.73143    2.42906
 -17.57639    1.97033
 -18.15410    1.90490
 -17.83264    2.05875
 -19.16673    2.78695
 -18.29988    2.26265
 -18.70614    2.17048
 -18.38155    2.20367
 -18.57738    2.00350
 -18.43642    2.20646
 -17.43905    1.89701
 -17.39954    2.03761
 -18.04367    2.06797
 -16.72873    1.87174
 -17.60555    1.88562
 -17.24420    1.47507
 -17.32837    1.70974
 -18.36020    1.88866
 -18.65173    1.95260
 -17.54715    2.02711
 -18.13331    1.81723
 -19.41122    2.24533
 -19.66798    2.13388
 -18.38380    1.90978
 -18.52273    2.07024
 -18.11847    2.06921
 -18.64666    2.06339
 -17.62781    2.02018
 -18.42831    2.05702
 -18.30890    1.96854
 -17.81502    1.43475
 -17.54943    2.12079
 -17.49728    1.81445
 -17.98234    1.94430
 -18.75964    2.03467
 -18.19892    2.22594
 -18.53591    1.81320
 -19.48928    2.30631
 -19.71000    2.43177
 -19.81804    2.14303
 -20.94017    2.40464
 -18.74767    1.76931
 -17.95913    1.67517
 -18.80207    1.69955
 -18.37828    1.69961
 -17.90974    2.01028
 -18.18987    2.10828
 -18.41475    2.05667
 -18.13604    1.87217
 -19.16937    2.04948
 -18.74169    2.17796
 -19.00609    1.94730
 -18.11364    1.74505
 -18.39741    1.71884
 -17.75880    2.17587
 -19.50224    2.31076
 -19.25336    2.37034
 -19.67396    2.51198
 -19.87127    2.55298
 -18.66223    1.97602
 -18.07405    1.82743
 -17.85197    1.90723
 -17.81476    1.91592
 -17.86527    2.04688
 -17.80647    1.77885
 -18.01790    1.94780
 -18.07402    1.75569
 -18.03920    1.89592
 -19.17354    2.08275
 -19.19481    2.29252
 -20.60555    2.45909
 -19.03218    1.92403
 -18.44439    2.16014
 -20.17727    2.57337
 -19.68161    2.50427
 -18.45879    2.45135
 -19.65928    2.51152
 -18.49337    2.06683
 -18.70493    1.82318
 -18.78137    1.70685
 -18.66140    1.66141
 -17.90851    1.76430
 -17.68206    1.94193
 -18.08407    1.88067
 -17.68770    1.74176
 -17.52687    1.80737
 -17.10856    1.84858
 -16.59449    2.12526
 -18.67780    1.59321
 -16.71360    1.10926
 -17.61246    1.46354
 -17.14820    1.51765
 -17.52247    1.67128
 -18.13872    1.61796
 -17.01233    2.05449
 -17.76035    1.82470
 -17.48335    1.73711
 -18.14276    2.20572
 -17.62311    1.86436
 -18.06249    1.89278
 -17.94292    1.95379
 -16.76983    1.95839
 -16.53150    1.74097
 -16.66560    1.81720
 -16.07465    1.19599
 -16.31429    1.59202
 -15.78309    1.28340
 -16.60589    1.49916
 -15.43446    1.90538
 -15.21974    1.60729
 -15.76707    1.55335
 -16.97104    2.16229
 -17.51213    2.28833
 -16.64635    2.13680
 -17.72320    1.99837
 -17.37248    1.68938
 -18.28635    1.95450
 -17.28163    1.75130
 -17.55148    1.82147
 -18.09917    2.10479
 -17.08424    1.93375
 -14.89519    1.53944
 -16.32215    1.49598
 -17.79119    1.61133
 -17.51163    1.77881
 -17.10936    2.02309
 -17.66433    1.93778
 -17.97506    1.88095
 -17.75882    1.72836
 -17.56968    1.55726
 -17.77916    1.84217
 -17.15863    1.84743
 -15.81145    1.27156
 -17.12513    1.46242
 -17.62725    1.79376
 -18.27164    1.90065
 -18.40845    2.23038
 -19.52341    2.00395
 -19.27719    2.00156
 -18.71870    2.00384
 -18.62525    2.02533
 -17.31886    1.64328
 -16.84980    2.02682
 -18.16690    1.67827
 -15.96842    1.52912
 -17.50714    1.90278
 -16.35041    1.71078
 -17.52929    1.92661
 -17.31977    1.53274
 -17.09813    1.40350
 -17.51533    1.51943
 -17.02790    1.66968
 -16.93600    1.18579
 -16.51950    1.56694
 -16.12635    1.50532
 -16.73981    1.94765
 -17.87475    2.31711
 -17.16940    1.94812
 -17.08232    1.56002
 -17.43230    1.45397
 -17.17239    1.86128
 -17.56234    1.76065
 -17.81213    2.28912
 -17.68925    2.21900
 -18.19180    1.91891
 -17.68582    1.71737
 -17.78492    1.93082
 -18.82666    1.79434
 -16.93142    2.02072
 -17.10321    2.12757
 -18.44635    2.03523
 -18.02193    2.27767
 -18.92322    2.62419
 -17.81425    2.16802
 -18.31360    2.15986
 -17.60071    2.19349
 -18.74736    1.82452
 -17.64116    1.97261
 -18.42033    1.86555
 -18.56314    2.22166
 -18.43369    2.05505
 -17.84254    1.62070
 -17.94506    1.34615
 -18.31111    1.88674
 -17.69319    1.79935
 -17.11871    1.71268
 -17.78209    1.75129
 -17.15512    1.75702
 -17.40412    1.78828
 -17.95435    1.97467
 -18.35502    1.73947
 -18.05344    1.91357
 -16.71656    1.81218
 -17.93450    2.10823
 -18.52855    1.88999
 -18.59437    2.11053
 -17.81698    1.83902
 -18.66209    2.20331
 -17.44393    2.09550
 -17.89351    2.08496
 -17.20725    1.73745
 -17.96871    1.73944
 -19.14898    1.84257
 -19.29514    2.25603
 -18.18025    2.31387
 -18.14472    1.76386
 -18.78104    2.01374
 -18.46130    2.20798
 -18.67970    2.20309
 -17.93369    2.18466
 -18.90381    2.16656
 -17.71951    1.68834
 -16.43954    1.91119
 -17.92068    1.97750
 -16.53026    1.56776
 -16.72057    1.41806
 -16.61397    1.68124
 -17.54519    1.61885
 -17.93999    2.04999
 -17.42383    1.76527
 -17.06854    1.71951
 -17.58592    1.66891
 -19.05163    2.08790
 -18.60900    1.94851
 -18.71991    1.79314
 -18.19760    2.02999
 -18.70045    2.18207
 -18.79617    2.11838
 -17.77010    2.34713
 -18.51668    2.25414
 -19.30241    2.03340
 -18.38724    1.89736
 -19.07254    1.85427
 -19.81864    2.43571
 -18.90580    2.41999
 -18.57857    2.40446
 -18.51737    1.87346
 -19.36738    2.36420
 -18.65624    1.90270
 -17.61794    1.77361
 -18.31940    1.86223
 -18.31639    2.11390
 -17.59544    1.94926
 -17.08091    2.08060
 -16.96647    1.80995
 -16.03301    1.66890
 -17.76283    1.93923
 -18.67537    1.92305
 -16.93627    1.56914
 -17.74153    2.02609
 -17.94332    2.11301
 -16.32105    1.63608
 -17.27577    1.78143
 -17.21223    2.03613
 -17.60026    2.26764
 -17.57311    2.06335
 -17.82704    1.82779
 -17.68579    1.77045
 -17.95985    1.83353
 -18.77408    1.83426
 -18.29659    1.63630
 -18.32614    1.54741
 -18.85769    1.64280
 -18.50574    1.65358
 -18.79442    1.63088
 -17.78250    1.29982
 -17.81848    1.75246
 -18.12247    1.56985
 -18.80320    2.09011
 -20.23839    1.99186
 -19.05973    1.63099
 -18.97804    1.23692
 -19.75238    2.16305
 -18.99638    1.57593
 -18.79930    1.50222
 -17.91010    1.53099
 -19.87478    1.86872
 -20.52964    2.18351
 -19.31169    2.11900
 -19.80639    1.80307
 -18.48352    2.01481
 -18.16628    1.82237
 -18.73145    1.92947
 -18.06146    1.71075
 -17.84036    1.40259
 -18.91407    1.88027
 -19.52222    2.10195
 -18.42944    1.80981
 -19.00621    2.27839
 -19.48571    2.36411
 -20.07750    2.01707
 -18.41432    2.39152
 -17.81529    2.09258
 -17.66291    1.80000
 -18.94988    2.08464
 -18.50257    1.92221
 -18.70779    2.12358
 -18.22569    1.88431
 -18.34425    2.06998
 -19.25197    2.26600
 -18.26498    2.24610
 -17.95282    1.95813
 -18.06370    1.93611
 -19.06491    1.92411
 -19.56925    2.35635
 -19.64246    2.56979
 -18.60339    2.10364
 -18.10517    2.15115
 -18.84542    2.38807
 -19.02525    2.29679
 -19.11104    2.46324
 -17.78610    2.05799
 -18.75051    2.08005
 -19.68853    2.63499
 -20.76677    2.48734
 -19.22632    2.11889
 -20.15072    2.64091
 -20.40148    2.31985
 -20.26611    2.28983
 -20.06721    2.65463
 -19.92175    2.37169
 -19.00622    2.52315
 -19.77982    2.54941
 -20.28358    2.45758
 -18.84666    2.31538
 -19.34552    2.43615
 -20.57660    2.69298
 -18.56887    2.16106
 -19.02665    2.35313
 -19.57170    2.22315
 -18.41317    1.89717
 -20.61690    2.29961
 -19.40296    2.15183
 -19.35877    1.82520
 -19.55450    2.28887
 -19.80564    2.34224
 -20.48347    2.18112
 -20.33251    2.53536
 -20.71794    2.58413
 -20.24780    2.42367
 -19.38653    2.27204
 -19.77578    2.65144
 -19.45234    2.39070
 -19.55130    2.11515
 -20.12062    2.54826
 -18.89528    2.15636
 -19.89503    2.18012
 -19.96331    2.81973
 -18.76766    2.44467
 -20.68364    2.63304
 -19.37052    2.48024
 -19.46785    2.46961
 -19.99418    2.50973
 -18.87385    2.05788
 -18.91786    2.35894
 -18.97791    2.43463
 -20.32161    2.65833
 -18.63705    2.54193
 -19.16588    2.27435
 -18.28755    2.02211
 -19.60806    2.59800
 -20.42796    2.47631
 -21.09796    2.48476
 -20.48457    2.38466
 -19.78019    2.32825
 -19.51764    2.27373
 -19.90819    2.28810
 -18.99724    2.40608
 -19.62285    2.73237
 -19.26133    2.53912
 -18.33454    2.39740
 -18.46504    2.28054
 -19.45917    2.62034
 -18.88067    2.34607
 -18.38381    2.73092
 -19.16648    2.79694
 -19.26085    2.73181
 -18.75352    2.54776
 -19.03682    2.94961
 -19.52246    2.87480
 -20.56814    3.05415
 -20.76365    3.16083
 -19.79305    3.01031
 -19.51196    2.95313
 -19.52265    2.83897
 -19.03620    2.52864
 -18.82113    2.34543
 -19.21544    2.28279
 -19.45431    2.36893
 -18.27858    2.05914
 -18.56468    2.48656
 -19.26320    2.23904
 -18.58052    2.31169
 -19.15673    2.96842
 -19.85506    2.77811
 -20.50137    2.51017
 -20.09777    2.15564
 -20.93179    2.27020
 -19.26655    2.08936
 -20.55270    2.69175
 -20.71297    2.38879
 -19.83110    2.09804
 -18.83971    1.82073
 -20.02451    2.39986
 -19.65776    2.38248
 -20.20994    2.46368
 -19.47483    2.22424
 -19.89494    2.37532
 -19.58283    2.64168
 -19.14526    2.57571
 -19.28513    2.62550
 -19.39099    2.56178
 -19.99821    2.61415
 -18.15293    2.51258
 -18.04918    2.25566
 -19.80003    2.77173
 -19.44824    2.48909
 -18.85394    2.42780
 -18.62543    2.42862
 -18.12830    1.93604
 -19.55625    2.58102
 -19.59419    2.50712
 -19.17950    2.47142
 -19.23975    2.56115
 -18.61270    2.39868
 -19.37225    2.33301
 -19.12053    2.75482
 -18.03985    2.64442
 -18.51327    2.77607
 -19.21103    2.62733
 -17.91574    2.25099
 -18.89271    2.27239
 -19.57474    2.62167
 -18.89572    2.11409
 -18.29657    2.30497
 -18.51430    2.15899
 -18.68421    2.34812
 -19.53883    2.00624
 -18.60537    1.80819
 -17.78289    1.77098
 -18.29207    2.11829
 -18.82521    1.63654
 -18.74222    1.78872
 -18.42628    1.95958
 -17.61399    2.11287
 -18.14684    2.67798
 -18.25843    2.32487
 -18.51799    2.32357
 -19.13610    2.39266
 -18.43545    2.33127
 -18.19938    2.05820
 -17.30995    2.24576
 -18.08312    2.21578
 -17.43683    2.16642
 -18.19801    1.92458
 -18.15410    2.26322
 -18.43003    2.35331
 -17.86207    2.08807
 -18.19686    2.24214
 -17.86308    2.15182
 -18.09459    2.20381
 -18.92439    2.18286
 -19.65956    2.39155
 -19.05401    3.44153
 -21.07338    3.29941
 -19.41724    2.62553
 -19.58870    2.35011
 -20.29660    2.80253
 -18.42494    2.36502
 -18.86370    2.29358
 -20.90810    2.81321
 -19.08542    2.68422
 -18.91371    2.85173
 -19.67023    2.68858
 -20.24320    2.52205
 -20.95152    2.49563
 -20.28755    2.83306
 -19.02030    2.46808
 -19.55191    2.32641
 -19.25388    2.53316
 -18.77553    2.64588
 -18.84738    2.46133
 -18.72385    2.37247
 -19.89972    2.63846
 -19.20443    2.50168
 -19.81435    2.82531
 -19.73899    2.59199
 -19.37236    2.43304
 -17.60707    2.28403
 -17.06491    1.86123
 -18.47166    2.18698
 -19.55148    2.63822
 -18.76228    2.75574
 -18.20951    2.34776
 -18.76688    2.20252
 -18.90017    2.59744
 -19.54206    2.46755
 -18.32961    2.42670
 -16.90292    2.19238
 -18.93796    2.08344
 -19.46424    2.73884
 -18.53883    2.45696
 -18.22124    2.32294
 -17.62862    2.15853
 -19.32052    2.45363
 -19.12792    2.69438
 -19.22256    2.56087
 -18.53732    2.30084
 -20.91347    3.12391
 -19.84165    2.40924
 -19.24298    2.83402
 -19.53270    2.48990
 -20.45226    2.60538
 -20.72834    2.67312
 -21.26735    2.57067
 -19.70555    2.99107
 -18.50806    2.60820
 -19.56389    2.58937
 -19.18574    2.55171
 -19.43420    2.60566
 -19.50954    2.39409
 -20.53409    2.66672
 -21.26475    2.55015
 -20.84849    2.65931
 -21.37946    2.37571
 -20.07111    2.75511
 -20.84112    2.65460
 -21.02796    2.96574
 -21.08569    2.81614
 -20.61313    2.74762
 -22.51599    2.39605
 -21.90749    2.87034
 -21.08303    3.15373
 -20.34820    2.78419
 -21.57342    3.05815
 -22.23719    2.87522
 -21.26716    2.77426
 -21.66150    3.28590
 -21.01351    2.60567
 -22.06242    2.96505
 -21.63962    2.54927
 -20.83655    2.51117
 -21.95966    2.88143
 -21.21808    2.55303
 -21.48389    3.12507
 -20.75109    2.78744
 -22.59671    3.29067
 -22.10718    3.29514
 -21.33832    2.76893
 -19.96471    2.69080
 -20.84275    2.78567
 -20.48562    2.59316
 -20.52315    2.77007
 -19.53575    1.87370
 -18.58790    2.13842
 -19.59257    2.66731
 -19.54362    2.06337
 -19.40227    2.38095
 -19.20795    2.18614
 -20.14404    2.83937
 -19.75546    2.11945
 -20.93387    2.59599
 -19.77788    2.28328
 -20.69922    2.31579
 -19.24773    2.16922
 -21.76149    2.53295
 -21.06857    2.49892
 -21.28955    2.66301
 -22.18891    2.88510
 -21.19062    2.81945
 -20.25089    2.35218
 -20.34542    2.53541
 -18.77974    2.06930
 -17.51999    2.09625
 -18.67918    2.07392
 -19.25035    2.26953
 -18.65630    2.37608
 -19.21555    2.55084
 -20.01320    2.49833
 -20.69472    2.88731
 -21.04634    2.78946
 -18.78594    2.45870
 -18.83275    2.37836
 -18.31437    1.85918
 -19.80754    1.99358
 -20.00198    2.58335
 -19.41077    2.68706
 -17.94367    2.64503
 -19.17913    2.23084
 -19.58265    2.11323
 -18.64691    2.37824
 -18.74361    1.82943
 -20.08611    1.98203
 -18.90594    2.02781
 -18.56416    2.06997
 -20.24411    2.34052
 -19.12759    2.20267
 -18.59942    2.04091
 -18.92574    2.41803
 -19.47906    2.54136
 -17.87549    2.06833
 -17.57962    2.10360
 -17.97526    1.88183
 -19.30853    2.13642
 -18.70015    2.13447
 -18.44450    1.79769
 -18.74361    2.40663
 -19.11170    2.13078
 -18.86772    2.08374
 -17.44318    1.86697
 -19.05392    2.12871
 -17.86175    1.84293
 -19.31868    2.43845
 -18.77072    2.04577
 -19.64091    2.12949
 -20.51817    2.40153
 -21.03786    2.52314
 -19.13096    2.21101
 -18.97895    2.36237
 -19.64238    2.14020
 -19.89869    2.40878
 -18.41132    2.21691
 -18.86179    1.98373
 -19.20751    2.32577
 -19.52950    2.71482
 -18.80442    2.23967
 -19.52780    2.46102
 -20.05738    2.78488
 -18.81800    2.65325
 -18.91410    2.74529
 -21.50432    3.01543
 -21.38497    3.32935
 -21.06352    3.03226
 -20.62994    2.87904
 -21.01876    2.81848
 -20.99441    2.64284
 -19.87971    2.54881
 -20.06325    2.35813
 -20.65927    3.02381
 -19.45762    2.63338
 -20.51262    2.74336
 -18.92277    2.14614
 -19.34277    2.48718
 -19.81961    2.66117
 -20.93891    2.87509
 -22.15925    2.87722
 -19.71307    3.05822
 -20.74990    2.79104
 -20.89551    2.70343
 -20.35065    2.93529
 -20.88293    2.72160
 -19.97007    2.82730
 -19.62619    2.88028
 -20.15663    2.86740
 -20.51341    3.12362
 -19.47990    2.68544
 -18.89823    2.34975
 -19.27048    2.46627
 -18.41237    2.80834
 -19.00163    2.92562
 -21.10083    2.77862
 -20.24832    3.01090
 -21.44151    3.18783
 -22.03360    2.94073
 -20.50963    2.83558
 -22.06464    3.25822
 -22.28992    3.23668
 -21.82327    3.02786
 -21.17999    2.68169
 -21.48871    2.91107
 -21.04743    2.53245
 -21.14774    2.99172
 -20.59289    2.55459
 -21.38526    2.45750
 -19.77454    2.80791
 -20.91078    2.75925
 -19.72984    2.71189
 -20.86120    2.57778
 -20.73545    2.34672
 -19.94242    2.54326
 -19.98825    3.00713
 -20.91734    2.81167
 -20.12440    2.95449
 -19.66707    2.19829
 -18.68147    2.22495
 -19.19191    2.40812
 -19.27067    2.66673
 -20.21521    2.55301
 -20.29640    3.33713
 -19.63592    2.52891
 -19.84358    2.42304
 -20.17857    2.84920
 -19.66204    2.22067
 -19.12162    2.28501
 -19.79258    2.43186
 -19.47788    2.25862
 -19.50468    2.10263
 -18.13439    2.18105
 -19.88072    2.24750
 -19.31618    2.27374
 -18.28698    2.24561
 -17.79828    2.06026
 -17.03175    1.89996
 -18.46153    2.32495
 -18.34421    2.23928
 -18.76924    1.91840
 -18.33923    2.30811
 -17.60277    2.14492
 -18.06108    2.02219
 -17.70096    2.01221
 -20.47133    2.46656
 -19.53276    2.49274
 -20.45360    2.89032
 -21.59152    2.87344
 -21.60631    2.86505
 -21.46172    3.52601
 -22.18530    3.16226
 -21.16275    3.08691
 -20.86152    2.91389
 -19.81075    2.82109
 -20.98636    2.53629
 -20.35516    2.74906
 -20.18038    2.69282
 -21.08571    2.67646
 -22.31722    3.20901
 -21.28169    2.99368
 -20.02801    2.76577
 -19.97035    2.55859
 -20.27182    2.49155
 -19.93311    2.61133
 -19.60613    2.78199
 -21.05410    2.86932
 -21.34185    2.73603
 -20.37133    2.55072
 -19.78422    2.62474
 -20.57084    3.15685
 -22.11624    3.21619
 -21.50119    3.15553
 -21.55219    3.29764
 -20.06208    2.87128
 -21.87063    2.94280
 -23.23658    3.12419
 -21.32407    2.79063
 -22.01118    2.87066
 -22.06002    2.96975
 -21.21032    3.18432
 -22.05093    3.08304
 -22.92364    3.41174
 -23.08899    3.27838
 -21.31089    2.99647
 -22.12497    3.16542
 -20.60035    2.92030
 -21.47347    2.89073
 -20.45742    2.57987
 -20.90963    3.00374
 -21.70343    3.04831
 -22.98023    3.52736
 -21.29327    2.83356
 -20.96213    2.49706
 -21.68752    2.55404
 -21.34635    2.94911
 -20.99810    2.74928
 -21.00246    2.65744
 -20.61559    2.35116
 -20.28731    2.34241
 -20.27318    2.16821
 -20.40250    2.51595
 -22.10908    2.54719
 -20.29349    2.11464
 -19.73774    2.47848
 -20.04999    2.67565
 -20.53437    2.45493
 -18.61711    2.07696
 -20.27018    2.28411
 -20.82438    2.91993
 -20.38815    2.36541
 -21.93083    2.45205
 -21.13991    2.73557
 -21.47899    2.61101
 -21.02893    2.73484
 -20.70434    2.43433
 -21.83769    2.81885
 -21.03898    2.86665
 -20.18168    2.57730
 -20.92275    2.74146
 -19.20592    2.39769
 -18.41811    2.26450
 -20.27642    2.83116
 -19.68268    2.70815
 -19.77680    2.66620
 -18.60596    2.40569
 -18.03617    2.22872
 -17.82826    2.14277
 -19.02173    2.32160
 -18.36510    2.44713
 -19.70850    2.46610
 -17.47101    2.29875
 -18.39757    2.65491
 -18.40441    2.48971
 -18.09162    2.30675
 -18.47544    2.04251
 -17.49516    1.82484
 -16.10961    1.53884
 -16.47799    1.54815
 -15.91821    1.92962
 -17.19127    1.72631
 -16.84088    1.70469
 -17.37498    1.76837
 -16.03472    1.50920
 -16.83783    1.80729
 -17.20025    1.80350
 -17.15267    1.86555
 -16.73957    1.71779
 -17.12591    2.18941
 -17.27303    1.81357
 -17.47489    2.02496
 -16.29171    1.94931
 -15.82138    1.88032
 -15.72469    1.75691
 -16.69595    1.94322
 -16.33529    1.93608
 -16.62623    1.77833
 -17.00735    1.74076
 -17.21403    2.05514
 -17.66708    1.96064
 -16.71834    2.09511
 -17.23143    1.64833
 -16.04646    1.46725
 -16.76719    1.96465
 -16.93949    2.06090
 -16.52703    2.00696
 -16.89041    1.86962
 -16.43564    1.90219
 -17.53316    2.23531
 -16.38573    1.94189
 -17.63873    2.41582
 -16.97381    2.09100
 -16.37266    1.74509
 -18.00117    2.12297
 -18.74001    2.06171
 -16.96314    1.88054
 -17.42470    1.92496
 -18.69382    2.34094
 -18.03612    2.12164
 -16.92655    1.82536
 -17.35347    1.94779
 -17.46457    1.90239
 -17.31978    1.68684
 -17.94072    2.36009
 -18.21939    2.32109
 -17.14057    1.82129
 -18.06338    1.91870
 -16.80631    1.89909
 -18.13274    2.16922
 -17.66712    1.71929
 -18.96342    2.39588
 -16.54962    1.82347
 -17.47933    2.18177
 -16.75862    2.18641
 -17.28253    2.09686
 -16.93761    1.84621
 -17.62663    2.11556
 -17.51803    2.15630
 -17.04609    2.24473
 -17.40933    1.87235
 -18.10243    2.03047
 -17.49170    2.21441
 -18.17356    2.15135
 -17.81673    2.22304
 -16.10220    1.97094
 -16.60044    1.89788
 -15.60946    1.79135
 -16.62651    2.08959
 -16.21866    2.05475
 -16.35208    1.81157
 -17.30801    2.47289
 -17.63581    2.14241
 -17.34982    2.10030
 -18.72557    2.58568
 -17.41624    1.99621
 -17.69758    2.35426
 -17.86367    1.99301
 -17.24857    2.35550
 -17.47715    2.37523
 -18.79371    2.64574
 -17.49519    2.26327
 -18.66373    2.38369
 -18.85201    2.67955
 -17.38205    2.25303
 -18.05030    2.25542
 -17.75078    2.27602
 -17.47149    2.12849
 -17.15255    2.33271
 -15.89358    1.98922
 -16.18089    1.92110
 -15.18062    1.97413
 -17.03735    2.27053
 -16.72985    1.91427
 -16.35686    1.80910
 -16.03507    2.18012
 -16.46346    2.08632
 -16.33493    2.12750
 -17.60877    2.20918
 -16.55914    2.03891
 -18.16708    2.40639
 -15.08605    2.01666
 -15.85634    1.97967
 -17.03331    1.98184
 -16.74852    1.79810
 -16.32465    1.68965
 -16.51235    2.05929
 -17.33095    2.09124
 -15.01045    1.91560
 -14.67701    1.75155
 -15.64898    1.62702
 -15.66308    1.92370
 -15.36844    1.60225
 -16.49346    1.92024
 -15.79989    1.56941
 -15.91680    1.60322
 -16.14260    1.86487
 -15.86468    1.65188
 -16.96046    1.96871
 -16.72009    1.71291
 -16.10916    1.76359
 -14.89923    1.43020
 -16.68573    2.02865
 -16.23377    1.52228
 -17.01612    1.45128
 -15.89091    1.49708
 -16.87724    1.77972
 -16.28573    1.88005
 -16.38205    1.85615
 -15.93021    1.71500
 -15.96866    1.92319
 -16.23187    1.74979
 -15.92378    1.69750
 -16.07479    1.67719
 -16.64985    1.86230
 -16.91920    1.95790
 -16.08217    1.65998
 -15.94974    1.51978
 -16.42768    1.81344
 -15.11111    1.39817
 -15.84560    1.80448
 -16.39080    1.80007
 -14.99579    1.61946
 -15.81933    1.51887
 -15.40724    1.73107
 -14.64480    1.79040
 -15.30196    1.78984
 -15.66507    2.10204
 -14.77014    1.77200
 -14.92054    2.00182
 -16.63777    2.13221
 -14.99289    1.76580
 -14.87475    1.83421
 -14.75750    1.39068
 -14.46080    1.64642
 -15.33110    1.89216
 -15.84272    2.05812
 -14.90001    1.80284
 -15.50239    1.69748
 -16.28937    2.17695
 -15.50764    2.23007
 -15.00472    1.65748
 -15.01033    1.62630
 -15.82099    1.72803
 -15.45930    1.74338
 -16.51078    2.04137
 -16.28682    1.97735
 -15.26796    2.03052
 -15.14756    1.91706
 -15.57430    1.85052
 -15.47079    1.89051
 -16.62493    2.25704
 -15.65712    2.01460
 -15.79837    1.97438
 -16.54853    1.87150
 -15.55364    1.77283
 -17.36497    1.77927
 -16.11378    1.61056
 -15.03264    1.87419
 -15.66847    1.77762
 -15.19474    1.67295
 -15.58683    1.36906
 -16.91867    1.99030
 -16.97453    2.06461
 -16.81466    2.04188
 -17.53664    2.34208
 -16.58693    2.08898
 -18.28621    1.92846
 -16.99165    2.03667
 -17.21243    2.21211
 -18.07901    2.23380
 -15.68975    2.08894
 -15.89715    1.49205
 -16.65635    1.97073
 -16.59421    2.21714
 -16.94718    1.74194
 -16.61090    1.44818
 -15.81396    1.94906
 -15.91185    1.87371
 -15.51920    1.90132
 -15.09755    1.38509
 -16.48143    1.49882
 -17.92226    1.67638
 -18.48872    2.01653
 -18.66865    2.29652
 -19.65560    2.31027
 -19.19730    2.22498
 -19.01709    2.17806
 -18.76358    1.79914
 -19.37712    2.26892
 -19.97377    2.32056
 -19.99596    2.44861
 -17.71215    1.79106
 -18.06650    2.08123
 -18.08295    2.54593
 -17.99505    1.77936
 -17.63320    2.06037
 -20.63260    2.52295
 -20.84835    2.58006
 -19.38316    2.17547
 -18.92657    1.70093
 -18.80431    1.99340
 -18.68464    1.82056
 -18.88795    1.95542
 -19.09587    2.48643
 -19.00397    2.29229
 -18.10219    2.06197
 -18.83458    2.45929
 -18.02525    2.59046
 -18.60372    2.37129
 -17.92896    2.13938
 -18.44352    2.62939
 -19.05116    2.50678
 -17.79988    2.32084
 -19.06994    2.27244
 -18.28852    2.16287
 -17.83173    2.26589
 -17.74821    2.43409
 -17.39034    2.62754
 -18.86531    2.69881
 -18.10870    2.23060
 -16.65818    2.13495
 -16.76332    2.15033
 -16.02738    1.60717
 -17.07143    2.06980
 -16.04037    2.15818
 -16.60284    2.12929
 -16.68776    2.77119
 -15.86942    2.23332
 -16.29626    2.17151
 -16.65181    2.31632
 -15.66876    1.92928
 -16.01020    2.31346
 -15.05836    1.61840
 -16.57810    2.25104
 -16.33533    1.91536
 -15.67082    2.08502
 -15.09377    2.40701
 -15.83069    2.18214
 -16.50174    2.79483
 -15.15806    2.36676
 -14.84887    2.15816
 -14.54581    1.99910
 -14.96289    2.14242
 -16.45208    2.17449
 -17.43574    2.32464
 -16.45016    1.67713
 -15.99368    1.99356
 -15.92891    2.22234
 -16.11590    2.54565
 -16.18523    2.21600
 -16.85670    2.50091
 -15.49640    1.83022
 -16.01645    1.95016
 -15.81472    2.35934
 -15.44136    1.82758
 -16.25856    2.04766
 -16.20436    2.04958
 -15.39684    1.94291
 -15.85980    2.07822
 -16.23452    2.28268
 -16.15170    2.01863
 -16.89442    2.57032
 -17.05369    1.94955
 -17.00154    2.09950
 -16.25572    2.06283
 -16.97734    2.21255
 -15.75345    2.10940
 -15.40714    1.85456
 -15.93988    2.19801
 -16.16284    2.46978
 -17.25672    2.63608
 -16.65500    2.20746
 -17.56503    2.33140
 -16.98356    1.92259
 -16.78121    1.96548
 -17.12966    2.26570
 -16.26169    2.27010
 -17.31376    2.45890
 -17.15293    2.37187
 -16.08216    1.83213
 -16.61361    2.44837
 -17.06004    2.10007
 -17.01255    2.01150
 -16.63424    2.34747
 -18.46865    2.49094
 -16.53454    1.68739
 -16.58195    2.21765
 -17.32569    2.21565
 -18.48237    2.65824
 -18.14557    2.66922
 -16.75271    2.55646
 -16.77160    2.36954
 -17.05503    2.40442
 -17.19083    2.48711
 -17.14364    2.33792
 -17.62584    2.46851
 -17.13337    2.36389
 -16.03952    2.58697
 -16.65145    2.41125
 -18.24605    2.56791
 -18.55731    2.41205
 -19.21777    2.11601
 -17.70248    2.24891
 -17.90015    2.45342
 -18.58151    2.48511
 -18.22202    2.44634
 -17.47878    2.20762
 -18.41262    2.42174
 -17.27274    2.53728
 -17.49624    2.65894
 -17.37850    2.12279
 -17.58872    2.46065
 -17.22015    2.38854
 -17.33883    2.38580
 -18.18136    2.40650
 -16.36601    1.74294
 -17.58407    2.28140
 -16.88977    2.31844
 -17.96137    2.49149
 -16.43766    2.04388
 -14.98193    1.92284
 -16.69406    2.30553
 -16.79891    1.99617
 -17.06178    2.27429
 -16.83640    2.19151
 -18.91207    2.29606
 -17.82012    2.41454
 -17.41499    2.73751
 -17.65460    2.83471
 -18.06940    2.50303
 -17.41019    2.69156
 -16.71864    2.23096
 -16.39436    2.45830
 -16.67249    2.42089
 -17.36941    2.52883
 -15.86211    2.63581
 -17.82207    2.50268
 -16.96878    2.54629
 -15.66608    2.15648
 -15.11993    2.24081
 -16.20593    2.25826
 -16.49686    2.25896
 -16.72578    2.36733
 -16.53355    2.27718
 -16.99688    2.32148
 -16.78002    2.32204
 -18.20259    2.45792
 -18.18781    2.25182
 -17.04323    2.50501
 -19.33154    2.58435
 -18.55332    2.72831
 -17.67149    2.06514
 -17.21594    2.46920
 -17.07918    2.22202
 -18.05946    2.81631
 -17.91625    2.40130
 -16.83329    2.15425
 -16.31766    2.43691
 -16.79663    2.42403
 -16.63206    2.34330
 -15.64880    1.88317
 -17.23290    2.62894
 -17.75118    2.44818
 -17.96086    2.58214
 -18.21344    2.89749
 -18.18508    2.72663
 -18.52004    2.68227
 -17.39901    2.75556
 -17.03506    2.26400
 -17.33913    2.76177
 -17.38111    2.41454
 -17.28637    2.89053
 -17.73634    2.65049
 -18.54651    2.42950
 -18.75134    2.78003
 -18.50624    2.23138
 -19.32268    2.73845
 -19.52455    2.79017
 -20.10321    2.88260
 -17.99697    2.84757
 -20.23644    2.81446
 -19.11527    2.79123
 -19.57343    2.79993
 -18.44742    2.79833
 -19.41347    2.72270
 -18.22585    2.72373
 -17.72294    2.53310
 -18.88796    2.76387
 -19.05133    2.49167
 -20.58476    2.47392
 -20.30066    2.95055
 -18.84546    2.71824
 -18.36592    2.56650
 -19.03094    2.90248
 -18.58613    2.69434
 -21.15798    3.06579
 -20.46123    3.47119
 -21.66044    3.54895
 -21.74238    3.35361
 -21.05716    3.04739
 -19.67289    2.96197
 -20.85176    3.47486
 -20.81914    3.28042
 -20.10193    2.94404
 -21.31076    3.20005
 -20.33115    3.37533
 -20.57628    3.12486
 -20.91798    3.00450
 -19.44030    3.01949
 -20.37042    2.99699
 -20.19678    3.20596
 -18.47503    2.99659
 -19.64845    3.01524
 -19.09546    2.52750
 -18.37827    2.57292
 -18.28977    2.46745
 -19.06020    2.96106
 -19.72063    2.87836
 -19.43836    2.82357
 -18.40771    2.33915
 -19.21906    2.39757
 -19.15254    2.58504
 -18.20291    2.41311
 -17.42052    2.23621
 -18.55535    2.78707
 -18.35887    2.42467
 -18.78174    2.33078
 -16.93974    2.34122
 -17.20604    2.52048
 -17.62726    2.16102
 -18.26303    2.42828
 -16.90680    2.00996
 -17.54198    2.39796
 -18.32837    2.28807
 -17.98639    2.36074
 -17.58170    2.50961
 -16.92216    2.04197
 -16.65738    2.17802
 -18.78536    2.68153
 -18.76391    2.63780
 -19.35325    2.53860
 -18.53013    2.78687
 -19.67576    2.56693
 -19.39619    2.93174
 -18.72442    2.74401
 -18.11899    2.72928
 -18.04708    2.27077
 -17.58605    2.21504
 -18.63826    2.19235
 -17.73924    2.38293
 -17.74823    2.13652
 -18.18135    1.92620
 -16.97282    1.81760
 -16.78560    1.67220
 -15.40474    1.88110
 -16.38010    2.00689
 -16.81101    2.47495
 -17.38444    1.92923
 -16.20381    1.96858
 -16.33961    1.81174
 -15.99760    1.76302
 -16.25760    1.90612
 -16.83785    2.10994
 -17.24136    2.13604
 -17.18032    2.24775
 -16.57302    1.93894
 -16.25356    2.17779
 -15.18022    1.63800
 -15.50048    1.40833
 -15.27165    1.89549
 -14.47499    2.11543
 -14.20698    1.73184
 -15.66154    1.54226
 -15.62592    1.59000
 -16.53508    1.88939
 -15.93056    1.95560
 -17.35555    2.18086
 -16.20160    1.93159
 -17.06613    2.12453
 -16.38252    1.94285
 -16.27026    1.95512
 -16.98097    2.10061
 -18.40760    2.55437
 -16.56899    2.14341
 -17.53332    1.98711
 -16.57333    1.69061
 -16.17521    2.08478
 -17.22154    2.30667
 -15.57106    2.07937
 -16.30460    1.94244
 -16.02005    2.52633
 -16.69881    2.14532
 -16.70626    2.02124
 -16.90753    2.02291
 -15.87672    1.69008
 -16.72495    2.00133
 -16.72533    2.29379
 -16.34109    1.70644
 -16.67637    1.72133
 -17.44273    1.99130
 -16.53903    1.93515
 -17.00932    2.05482
 -15.69475    1.54681
 -16.62002    2.01328
 -16.65724    2.10911
 -16.62063    1.97791
 -17.65133    1.64321
 -18.39838    2.08005
 -17.46565    2.02493
 -17.04222    1.98093
 -16.70338    1.79104
 -16.96383    1.60471
 -17.12305    1.54660
 -17.76644    1.83540
 -16.03670    1.88536
 -18.58378    1.97707
 -17.83244    2.21054
 -16.89106    2.10771
 -18.09455    1.67577
 -18.10605    2.12515
 -16.33122    1.91295
 -16.69455    1.84534
 -15.72571    1.76289
 -16.84345    1.59374
 -18.05215    2.12969
 -17.28729    1.88994
 -15.32826    1.71772
 -16.72898    2.33049
 -17.06403    2.34587
 -17.04922    1.88533
 -15.89623    1.40794
 -16.24037    1.83942
 -16.02159    2.37299
 -16.71414    2.56929
 -17.34126    2.24678
 -16.93231    1.81922
 -15.87185    1.60488
 -16.64014    2.10867
 -16.34010    2.12462
 -17.40001    1.89983
 -16.13100    2.07522
 -16.33780    1.80904
 -15.78771    1.61959
 -17.26509    1.99916
 -16.51727    2.32143
 -17.08011    1.79581
 -17.04090    1.85945
 -16.91243    2.44704
 -16.91812    2.30779
 -14.84940    1.68568
 -15.48852    1.63109
 -16.62959    2.21041
 -15.50119    2.04863
 -15.34365    2.20918
 -16.30559    1.95197
 -16.11757    2.08566
 -14.25776    1.73632
 -15.42669    1.85143
 -15.24518    1.42636
 -15.94427    2.27041
 -15.87609    2.22441
 -15.04950    1.87659
 -15.66973    2.26516
 -15.11977    2.39870
 -14.67663    1.71871
 -14.48663    1.67827
 -15.46284    1.67596
 -15.34544    1.57668
 -16.01198    1.68202
 -15.14967    1.86619
 -16.71236    1.99402
 -16.74480    2.18471
 -16.09949    1.77915
 -16.80696    2.25025
 -15.91287    1.82205
 -16.39810    2.13750
 -14.72186    1.50439
 -15.42374    1.54049
 -15.77127    1.94931
 -15.58792    1.55955
 -14.89136    1.73801
 -14.74906    1.70670
 -15.98461    2.18477
 -16.74866    1.99174
 -17.28422    2.14084
 -15.14365    1.81918
 -15.15864    1.81717
 -14.85260    1.45889
 -14.18234    1.29003
 -14.54711    1.78373
 -17.40675    1.88800
 -16.58198    1.67913
 -15.92793    2.14491
 -15.42585    1.94492
 -13.64095    1.94897
 -15.13592    2.05093
 -14.18369    1.94340
 -15.48675    2.18629
 -14.37429    1.65118
 -13.58152    1.67856
 -15.11361    1.69304
 -15.87762    1.99067
 -15.70823    2.13486
 -14.05095    1.85692
 -14.45752    2.06464
 -15.11138    1.93391
 -14.40863    2.13123
 -13.75842    1.73326
 -15.39395    2.01710
 -14.32177    1.83572
 -14.19406    2.03571
 -13.74806    1.37218
 -13.31823    1.52589
 -13.84928    1.77155
 -12.62536    1.71943
 -14.56798    1.94859
 -13.94566    1.54831
 -14.77276    1.90732
 -14.51635    2.05587
 -15.03337    2.14394
 -14.24644    1.93848
 -14.11335    1.49933
 -14.02618    1.65983
 -14.27225    1.63964
 -13.95799    1.88513
 -14.63913    1.65051
 -14.48997    1.97300
 -15.25182    1.69652
 -14.38605    1.86780
 -13.72784    1.42606
 -14.63709    2.22038
 -13.40890    1.67094
 -13.91139    1.62048
 -15.54498    1.86606
 -15.33467    1.54941
 -15.09394    1.79128
 -13.69450    1.95640
 -14.94865    1.87881
 -14.39197    2.06886
 -12.05011    1.57722
 -13.70495    1.85603
 -13.67890    1.75645
 -13.93829    2.01521
 -14.15596    1.62347
 -14.08349    1.57288
 -13.45264    1.57424
 -14.23151    1.67763
 -13.22038    1.76617
 -14.15346    1.66965
 -14.54952    1.91683
 -14.27357    1.72559
 -14.94982    1.95189
 -15.02493    2.08000
 -14.15612    2.12507
 -15.05900    2.09780
 -13.73684    1.77051
 -14.76820    2.30817
 -14.93497    2.41252
 -14.35572    1.95747
 -13.47020    1.99779
 -13.52903    1.92906
 -13.68698    1.66674
 -14.14125    2.06265
 -14.93509    1.92891
 -13.74291    2.03216
 -14.40140    2.04916
 -14.59842    1.64616
 -14.13595    1.87052
 -13.25503    1.87373
 -13.24804    1.68708
 -13.13670    1.62231
 -13.88270    1.75077
 -14.00246    1.46806
 -13.55055    1.76669
 -14.81194    2.04027
 -13.99568    2.11213
 -14.32009    2.01292
 -13.70745    2.18593
 -14.93059    1.86135
 -14.45232    2.03670
 -14.12591    1.60045
 -13.18100    1.37937
 -14.35238    1.52385
 -13.45337    1.74194
 -15.09204    2.02339
 -14.00462    1.33650
 -14.59797    1.86840
 -14.90744    1.95031
 -14.73773    1.41586
 -15.08093    1.80902
 -14.69739    1.97148
 -14.20830    1.37887
 -13.64953    1.82109
 -14.11119    1.90666
 -13.19815    1.33610
 -14.03687    1.50992
 -15.01951    1.93350
 -14.49793    1.99690
 -13.96993    1.79290
 -12.60916    1.63509
 -13.94460    2.16728
 -13.70975    1.84722
 -14.72670    1.80359
 -12.65984    1.54798
 -14.67102    2.05145
 -13.80014    1.78098
 -14.18817    1.83299
 -14.41072    2.22413
 -14.04585    1.98420
 -14.20284    1.71608
 -13.43427    1.90536
 -14.88660    2.11439
 -14.68397    2.19792
 -15.42645    1.95871
 -13.89313    2.03489
 -14.71028    1.72284
 -15.46086    1.92092
 -14.67604    2.15822
 -14.57025    2.03467
 -13.53308    1.85528
 -14.09085    1.71795
 -15.25744    2.02765
 -14.56897    1.76713
 -15.65324    1.83923
 -16.65742    1.93112
 -15.07302    1.68142
 -15.44572    2.13583
 -14.91381    2.05644
 -15.45121    2.09194
 -14.99189    1.74335
 -15.08433    1.60744
 -15.06091    1.93983
 -14.47816    1.56211
 -14.15489    1.31625
 -15.08287    1.77428
 -14.13562    1.91737
 -14.49350    2.15145
 -13.86379    2.06989
 -14.36095    2.14050
 -14.45777    1.94447
 -14.81369    2.01579
 -14.37124    1.96514
 -14.93679    2.01851
 -14.79165    2.08109
 -14.02407    1.62493
 -14.69845    2.11850
 -15.69761    1.93222
 -15.31206    1.97717
 -15.92181    2.09296
 -15.50867    1.85583
 -14.49947    1.46574
 -13.84947    1.88847
 -14.52424    1.80737
 -14.23304    1.76351
 -15.38219    1.97502
 -13.78145    1.51484
 -14.35039    1.77739
 -14.85759    1.66043
 -15.55914    2.05630
 -14.65695    2.13483
 -15.21534    2.09476
 -15.27284    1.98708
 -15.79012    2.17734
 -15.10276    2.27858
 -16.14042    2.13943
 -15.01671    2.04483
 -14.64717    1.72407
 -14.79599    2.03943
 -14.84327    1.81800
 -14.05206    1.76580
 -14.34942    2.04850
 -13.78934    1.80002
 -16.71557    2.68960
 -14.16943    1.91350
 -15.71995    2.23086
 -15.19839    2.08882
 -14.52753    1.79960
 -14.49989    1.81773
 -15.95567    1.94273
 -14.72085    1.89259
 -13.61259    1.65765
 -14.10896    1.83408
 -15.51757    2.19299
 -15.32000    1.99083
 -16.47241    2.32165
 -16.06598    2.28387
 -14.44336    1.97262
 -15.15110    1.87399
 -14.92813    1.93405
 -14.59607    2.03968
 -15.83023    2.08070
 -16.80385    2.32271
 -17.22967    1.99753
 -17.22896    2.11725
 -16.75243    1.78481
 -15.92590    2.20166
 -16.62965    2.65174
 -16.42967    2.15209
 -15.05760    2.36930
 -15.94625    2.44709
 -17.09241    2.64329
 -17.77089    2.49069
 -16.68779    2.24168
 -16.13015    2.46407
 -16.96837    2.30120
 -15.20552    2.43099
 -16.78758    2.41734
 -15.32600    2.11138
 -15.25221    2.24403
 -15.00957    2.08982
 -15.49435    2.50420
 -16.02356    1.87971
 -16.38727    2.58684
 -16.50120    2.29348
 -17.63917    2.69033
 -14.69636    1.89005
 -14.82068    2.22802
 -14.31646    1.70593
 -14.69319    2.25608
 -14.73226    1.85552
 -15.96925    2.60160
 -15.32958    2.13122
 -14.95772    2.48380
 -15.20016    2.24976
 -15.37535    2.06101
 -15.75156    2.41726
 -14.72140    1.75418
 -15.41751    2.13453
 -17.33716    2.68262
 -17.81319    2.55464
 -18.66422    2.21613
 -15.40917    1.93208
 -15.99262    1.84230
 -16.89614    1.87615
 -16.27009    1.98120
 -15.78059    2.14016
 -16.85188    2.16929
 -16.61848    2.09807
 -15.92638    1.85342
 -15.60668    1.90384
 -14.38709    1.91374
 -14.65288    2.06374
 -16.38465    1.93490
 -16.78850    2.18160
 -16.68030    2.11297
 -15.89557    1.91566
 -16.95254    2.36015
 -16.21872    2.08099
 -16.31493    1.92299
 -16.94243    2.36451
 -17.36878    2.36837
 -17.74802    2.13351
 -17.41434    1.99925
 -16.34277    1.85877
 -17.24101    2.29942
 -17.22048    1.81490
 -16.87294    1.56196
 -16.68631    1.63912
 -17.35576    1.60473
 -17.01564    1.82898
 -17.96376    2.38558
 -15.72766    1.46239
 -16.22357    1.50664
 -14.89805    1.58610
 -15.35510    2.17064
 -16.47903    1.91114
 -16.20584    1.91112
 -15.52533    2.01180
 -17.27331    2.47475
 -18.00755    1.89642
 -16.66317    1.99047
 -17.53615    2.03737
 -17.58048    2.07695
 -16.53268    2.18690
 -17.25443    2.59608
 -17.31238    2.29002
 -16.05119    2.13768
 -17.12843    2.25049
 -17.17154    1.79098
 -17.11455    2.02862
 -15.51672    1.71795
 -16.91380    1.39414
 -16.02462    1.76855
 -15.93018    1.73562
 -17.53685    1.79258
 -16.62135    1.89324
 -16.72677    1.87669
 -16.62003    1.82573
 -18.36463    2.37501
 -18.20617    2.14287
 -18.28750    2.47878
 -17.88522    2.27282
 -17.98910    2.16102
 -18.03211    2.37248
 -17.40918    1.71579
 -18.01910    2.11267
 -17.89872    2.50393
 -17.87044    2.30933
 -18.49388    2.63156
 -17.29088    2.54508
 -18.14643    2.29320
 -16.67554    2.33933
 -16.18246    2.35817
 -16.99632    2.13043
 -16.67153    2.40828
 -16.41691    1.89026
 -17.08127    2.39813
 -15.95522    2.19278
 -15.72593    2.06181
 -15.96703    2.55092
 -17.76500    2.44622
 -16.37132    2.14098
 -15.12652    2.12289
 -15.49595    2.16006
 -15.34015    2.12018
 -16.01487    2.46478
 -16.37349    1.95067
 -17.50933    2.29013
 -15.58879    2.27385
 -16.64968    1.95038
 -16.10058    1.97636
 -17.19901    2.07754
 -18.67418    2.76966
 -17.90715    1.99365
 -17.12464    2.33030
 -18.43345    2.71128
 -16.82274    2.19301
 -17.10385    2.76588
 -17.78207    2.43691
 -17.28788    2.14279
 -18.39911    2.59495
 -17.92727    2.22939
 -17.49693    2.62758
 -16.55978    2.11967
 -15.70955    2.23310
 -16.79616    2.27250
 -16.92867    2.38353
 -17.62389    2.21790
 -16.52653    1.74852
 -17.36551    2.18706
 -18.04165    2.39983
 -16.24715    2.18783
 -16.64999    1.86030
 -15.28104    1.94519
 -17.05246    1.67362
 -16.19463    1.96469
 -15.13127    2.07205
 -16.17095    2.57070
 -15.58953    1.78031
 -16.91270    2.08509
 -16.99520    2.57897
 -17.12876    2.19884
 -16.58624    2.43730
 -16.87074    2.32767
 -17.38561    2.29954
 -17.64789    2.51205
 -17.82019    2.66085
 -16.22375    2.23257
 -17.01385    2.55321
 -17.82019    2.41136
 -16.21391    2.59060
 -16.88746    2.08108
 -16.26195    2.54058
 -16.53486    2.22940
 -16.16740    2.45034
 -17.94147    2.37726
 -16.24892    2.24246
 -16.80365    2.20357
 -15.97133    2.25008
 -16.12590    2.21448
 -16.61208    2.21294
 -15.50959    2.00784
 -16.81304    2.43741
 -16.42522    2.18562
 -16.81247    2.39200
 -15.75146    2.38083
 -15.63800    2.14639
 -15.68472    2.11002
 -17.15093    2.27173
 -18.16766    2.40469
 -18.39755    2.53672
 -17.24509    2.08819
 -17.53854    2.01995
 -18.25952    2.03731
 -17.56162    2.24258
 -15.75486    2.06433
 -16.61886    1.78431
 -18.86224    2.55763
 -17.78024    2.37913
 -18.17002    2.48964
 -17.39594    2.31407
 -18.07144    2.45861
 -17.12152    2.04592
 -16.95926    1.64653
 -16.39387    1.97387
 -15.98250    1.59772
 -16.07032    2.14312
 -15.91591    2.44968
 -15.96107    2.06373
 -16.21527    2.11585
 -17.55603    2.16938
 -17.96649    2.62008
 -17.08573    2.45541
 -19.04623    2.05579
 -17.75737    1.93557
 -16.87701    1.68700
 -15.74354    1.98696
 -16.61312    1.93726
 -17.59084    2.38977
 -18.12304    2.71883
 -17.23865    2.19074
 -18.88947    2.76659
 -17.75014    2.09655
 -18.05658    2.51805
 -17.72703    1.79781
 -18.06115    2.14626
 -16.74938    2.27633
 -18.29771    1.74296
 -17.88277    2.24405
 -18.39502    1.93143
 -17.86205    2.24101
 -17.18931    1.89653
 -17.22501    1.81955
 -17.14565    1.74971
 -17.31827    1.70264
 -17.03366    1.84057
 -17.59323    1.53837
 -16.98838    2.18391
 -18.27670    1.94962
 -16.70218    1.73581
 -16.74941    1.73394
 -17.54885    1.94169
 -15.26346    1.52597
 -15.75749    1.59722
 -16.78347    1.87334
 -15.82863    1.55419
 -17.02993    2.17193
 -16.49134    2.06122
 -17.15196    2.21065
 -17.02268    1.83768
 -15.68530    1.83551
 -15.89602    1.81038
 -15.99751    1.99121
 -16.21403    1.66965
 -15.03363    1.59224
 -15.94382    1.67921
 -16.37791    1.92262
 -15.26616    1.78863
 -15.41992    1.98036
 -16.49286    1.95035
 -16.36835    1.54153
 -17.15655    1.94654
 -17.05195    2.29933
 -16.15393    1.69772
 -16.67846    1.74169
 -17.23980    1.82277
 -18.67072    1.72915
 -18.16779    2.14545
 -16.41369    1.73176
 -15.86946    1.41738
 -16.82713    1.69252
 -17.18290    1.88865
 -18.38021    1.93397
 -17.46310    1.92829
 -18.48113    2.26303
 -17.15539    1.97168
 -15.56547    1.71309
 -16.29011    1.97899
 -15.87113    1.49821
 -16.61349    1.64983
 -16.27983    1.58535
 -15.55148    1.57340
 -15.60963    1.42000
 -16.35349    1.50021
 -15.02183    1.44583
 -16.41034    1.67695
 -14.87403    1.04739
 -16.60380    1.31336
 -16.97671    1.70756
 -15.92423    1.18155
 -16.97554    1.50553
 -16.03342    1.68925
 -16.93901    1.34950
 -15.65089    1.44556
 -15.13706    1.28617
 -16.65310    1.70727
 -18.08793    1.98678
 -17.75787    1.60303
 -16.45325    1.55793
 -16.87238    1.50358
 -15.84782    1.56021
 -16.70229    1.64104
 -16.58911    1.16426
 -16.63802    0.96659
 -15.22916    1.01164
 -16.10070    0.94804
 -16.48760    0.85821
 -16.45233    1.89954
 -16.38626    1.49177
 -16.70370    1.71827
 -15.39813    0.99020
 -15.45750    1.36093
 -14.19086    1.44302
 -14.39366    1.19268
 -15.63634    1.61994
 -15.96359    1.68212
 -15.94035    1.52495
 -16.23812    1.31781
 -16.57222    1.65513
 -16.47370    1.49484
 -15.96167    1.50104
 -15.53452    0.87603
 -15.13636    1.18463
 -15.84078    1.60765
 -16.25530    1.28251
 -14.97309    1.62685
 -15.43202    1.78323
 -16.96399    1.84195
 -17.53659    1.91024
 -16.57722    2.10585
 -17.19999    1.73407
 -16.79874    1.58321
 -16.82230    1.64349
 -17.71409    1.62260
 -16.69213    1.71377
 -16.62967    1.69350
 -16.59514    1.78716
 -16.41113    1.99237
 -17.17522    1.63857
 -16.31715    1.57541
 -17.41782    1.84469
 -16.42158    1.64043
 -17.29991    1.70544
 -16.40999    1.52367
 -15.99309    1.43206
 -15.32546    1.47620
 -17.16134    1.30933
 -16.88777    1.48475
 -15.31682    1.56149
 -17.11666    1.46412
 -17.73846    2.25626
 -18.30646    1.87400
 -18.08440    2.15244
 -16.63864    1.75550
 -18.45663    1.82249
 -17.41832    2.10034
 -17.83743    1.79997
 -16.99056    1.50944
 -17.35489    1.54032
 -16.08611    1.54521
 -16.21643    1.46283
 -17.10311    1.85528
 -17.01376    1.53494
 -15.23275    1.43083
 -16.16304    2.08556
 -16.57208    1.53590
 -16.79619    1.45291
 -15.74283    2.00257
 -15.44458    1.73677
 -15.54132    1.51885
 -17.25904    1.93045
 -16.74657    1.60260
 -16.66695    1.91526
 -16.23552    1.62642
 -17.85447    1.92614
 -16.02051    1.63916
 -16.23842    1.58200
 -15.74270    1.40643
 -16.90572    1.64097
 -15.70984    1.94438
 -16.29358    1.84682
 -16.51526    1.85955
 -16.37054    1.85342
 -16.98710    2.09076
 -17.59048    2.10609
 -17.19970    2.12637
 -18.06215    2.12403
 -18.30058    2.20702
 -17.78420    1.93742
 -18.85753    2.06762
 -19.24123    1.76335
 -19.82579    2.29762
 -19.11877    2.35540
 -20.43677    1.95500
 -20.01192    1.94653
 -17.97076    2.03241
 -18.93252    2.35054
 -18.48314    2.02807
 -20.47269    2.29097
 -20.76173    2.38065
 -20.28325    2.27954
 -18.45760    1.87184
 -17.71539    1.49126
 -18.67231    2.06795
 -19.43906    2.13448
 -18.95813    2.02088
 -19.59049    2.31319
 -19.57125    2.27536
 -19.84788    1.96409
 -18.78552    1.96333
 -17.62309    2.12969
 -18.37041    2.06927
 -19.78738    2.55291
 -19.42001    2.12686
 -19.54420    2.47103
 -20.52247    2.39119
 -19.88035    2.33036
 -19.49356    2.17735
 -19.36373    2.14027
 -19.63357    2.29574
 -18.11681    2.03052
 -17.91223    2.00722
 -17.68857    2.03752
 -18.34938    2.23784
 -18.59364    1.87159
 -18.34352    1.68228
 -18.78533    1.89622
 -18.44252    2.14279
 -19.25055    2.15283
 -19.10855    2.38690
 -20.25465    2.15600
 -18.59192    2.21924
 -19.57887    2.30992
 -19.74977    2.42730
 -19.63312    2.19386
 -18.45620    2.36963
 -17.74313    1.98683
 -16.39609    1.71999
 -17.17029    2.00127
 -17.64268    2.27537
 -17.93615    1.97579
 -18.47735    1.94679
 -18.87844    2.16363
 -18.38072    2.13558
 -17.62494    2.01865
 -20.43545    2.41802
 -19.54753    2.05554
 -18.26355    1.92834
 -17.52320    1.88484
 -18.27431    2.22576
 -19.04400    2.13389
 -18.94689    2.26873
 -18.71567    1.63165
 -19.98270    2.17621
 -19.40479    1.99713
 -20.01523    2.20098
 -17.81355    1.61298
 -18.27566    1.65388
 -17.95099    1.93899
 -18.21554    2.01665
 -17.96008    1.92869
 -18.08366    1.70464
 -17.76451    1.83623
 -17.00585    2.16171
 -19.47906    1.96348
 -17.96665    1.36436
 -19.77907    2.19711
 -18.37370    2.28860
 -18.63862    1.80876
 -17.24606    1.81483
 -16.67866    2.04672
 -15.59236    1.87650
 -16.52387    1.49930
 -15.88921    1.97659
 -16.81612    1.84779
 -15.79795    1.99891
 -16.15119    2.01810
 -17.00044    1.90902
 -17.89120    2.20803
 -18.18143    1.72511
 -17.08768    1.63932
 -17.96438    1.95147
 -17.02973    1.68217
 -17.29220    1.99154
 -16.55011    1.50413
 -17.55923    1.41639
 -16.31588    2.10561
 -18.71430    1.75982
 -17.97852    2.34131
 -17.53432    2.37047
 -18.89853    2.46993
 -16.61022    2.06585
 -18.04814    1.91830
 -16.02724    1.69352
 -16.78240    2.22218
 -16.35032    2.07799
 -17.35275    2.03248
 -17.12269    1.93094
 -16.64453    1.63507
 -16.43071    1.60300
 -17.57103    1.45039
 -16.31564    1.57896
 -16.39102    1.69107
 -16.10547    1.55443
 -17.53864    2.03108
 -16.41162    1.97709
 -17.18759    2.05941
 -16.98951    2.04189
 -16.78212    1.83992
 -16.45006    1.76986
 -16.59112    1.73265
 -16.81205    1.43684
 -16.35152    1.08781
 -15.83718    1.89335
 -16.65796    1.49423
 -15.81170    1.91746
 -16.02553    1.53004
 -16.88305    1.81791
 -16.45642    2.00067
 -15.79508    1.59095
 -16.53694    1.92962
 -16.13397    1.66033
 -15.98115    2.06840
 -16.85058    2.04154
 -16.95775    2.17007
 -15.71498    1.56654
 -14.53501    1.68976
 -16.51413    1.84849
 -16.41277    2.11632
 -16.99025    2.17870
 -17.06610    2.00336
 -16.01084    1.78081
 -17.34545    1.68375
 -15.43576    1.51308
 -15.97020    1.83180
 -16.71788    1.73942
 -17.66815    2.12598
 -17.33209    1.95126
 -17.46119    1.83053
 -18.32892    2.37593
 -19.21878    2.39593
 -18.94796    2.03205
 -17.37082    2.17419
 -16.86636    2.12353
 -15.72068    2.06893
 -16.48623    1.59369
 -15.17687    1.09800
 -16.48022    1.83521
 -15.60033    1.17580
 -16.79414    1.85275
 -18.01478    2.04444
 -16.33199    1.80705
 -17.00686    1.96295
 -16.22908    1.70882
 -15.67155    1.91067
 -14.71383    1.88073
 -15.30885    1.67558
 -14.43755    1.93636
 -15.55028    1.70021
 -15.68890    1.79233
 -16.55715    2.39824
 -16.11825    1.96849
 -16.99488    2.03479
 -16.14502    1.54797
 -15.49223    1.95464
 -17.14360    2.00012
 -17.03977    2.09632
 -17.60171    2.20842
 -16.97787    1.82842
 -17.50030    1.56369
 -16.65168    1.58412
 -15.83371    1.23441
 -16.12833    1.88856
 -16.91699    1.95912
 -16.85170    2.12809
 -16.29592    1.71094
 -16.70760    2.19133
 -15.47044    1.60924
 -15.84203    1.57930
 -15.53945    1.96760
 -15.74220    1.61280
 -15.06665    1.42716
 -17.02971    1.81358
 -15.01234    1.86854
 -15.03691    1.36554
 -15.47934    1.56344
 -16.24950    1.64577
 -14.53751    1.59405
 -16.28019    1.39629
 -16.27607    1.07219
 -16.63195    1.70594
 -14.77275    1.34506
 -16.46234    1.64564
 -16.01253    1.64810
 -16.69996    1.57391
 -15.69730    1.56910
 -17.14187    1.69699
 -17.08963    1.74914
 -17.49951    2.02877
 -17.89270    1.64874
 -17.14617    1.72298
 -18.35105    1.89868
 -17.74096    2.09746
 -18.81473    2.35690
 -18.88865    2.34661
 -19.12189    2.46798
 -18.25926    1.98671
 -19.38962    2.36766
 -18.14714    2.42180
 -17.62098    2.29323
 -16.76034    2.02987
 -16.20662    2.09983
 -17.13438    2.15240
 -16.14858    1.89905
 -16.80174    2.18691
 -17.00149    2.00327
 -17.01144    1.84400
 -17.74973    2.10802
 -18.05506    2.18025
 -18.14424    2.21791
 -15.29091    1.99617
 -17.36527    1.70096
 -19.23142    2.16026
 -17.14058    1.89066
 -17.40727    1.82216
 -16.78243    1.77904
 -16.06618    1.83377
 -18.22020    2.29382
 -17.40411    1.93402
 -16.99205    1.99761
 -16.90032    1.74737
 -15.73075    1.78519
 -17.07841    1.95191
 -16.67518    1.89001
 -16.58272    1.79097
 -15.41315    2.06208
 -16.38613    2.18182
 -15.99597    1.79935
 -16.43149    2.04167
 -17.31122    2.47052
 -17.74611    1.90812
 -16.72226    1.95780
 -16.14972    2.30345
 -17.35657    2.17938
 -17.75682    2.09859
 -18.04665    1.79434
 -16.62025    1.81282
 -16.58150    1.84288
 -16.12558    1.94221
 -15.79700    1.90678
 -15.46046    1.65806
 -15.74174    1.92195
 -15.47395    1.57240
 -15.84731    1.52003
 -15.51114    1.44138
 -15.31191    1.37577
 -15.76617    1.55412
 -16.10794    1.74643
 -16.03204    1.17372
 -15.07040    1.28583
 -15.19958    1.17555
 -15.80752    1.53870
 -15.16571    1.44538
 -15.90512    1.50064
 -16.01561    1.37304
 -16.58676    1.74529
 -14.56111    1.47067
 -16.85846    1.74268
 -15.91123    1.21618
 -16.34717    1.52596
 -17.88015    1.79325
 -15.84383    1.63700
 -16.53240    1.79527
 -15.37186    1.34435
 -16.53960    1.71258
 -17.36148    1.82322
 -15.84233    1.73740
 -15.99214    2.10986
 -16.78379    1.95428
 -16.32617    1.82310
 -16.57911    1.70120
 -15.08506    1.34709
 -16.11491    1.60631
 -16.53032    1.81721
 -16.24194    1.89840
 -16.29888    1.58286
 -16.11298    1.86752
 -16.63883    2.11605
 -15.79830    1.76525
 -15.80439    1.64451
 -15.04797    1.38900
 -15.31438    1.54366
 -15.50941    1.55156
 -15.78979    1.59535
 -16.18256    1.90824
 -15.39382    1.55526
 -14.57297    1.47718
 -15.89997    1.35695
 -15.74760    1.11590
 -14.59485    1.27602
 -15.38756    1.86261
 -14.72923    1.12763
 -14.44114    1.54666
 -15.33844    0.96845
 -13.55447    1.13183
 -13.28251    1.00404
 -14.35023    1.41210
 -15.59314    1.45306
 -14.75412    1.48857
 -15.74996    1.86311
 -15.83644    1.58120
 -15.66908    1.74271
 -16.27705    1.55810
 -16.25865    1.85727
 -16.68603    2.01018
 -16.23009    1.59915
 -16.22281    1.90329
 -15.81488    1.25503
 -17.04379    1.84581
 -15.25241    1.53025
 -16.74627    1.63403
 -15.34134    2.09049
 -16.60222    1.97179
 -16.62936    1.65480
 -16.47704    1.40123
 -16.29716    1.20149
 -16.33032    1.57350
 -17.07165    1.63416
 -16.10474    1.58790
 -16.02692    1.73453
 -16.29302    1.58294
 -17.10721    1.48774
 -16.68145    1.50967
 -17.22670    1.49865
 -17.53204    1.83732
 -18.15799    2.21570
 -17.01660    1.65371
 -16.15316    1.70198
 -18.41237    1.83470
 -18.04008    1.71718
 -17.45683    1.89521
 -16.64050    1.16923
 -16.41773    1.49971
 -17.15311    1.35744
 -16.46724    1.29599
 -15.85915    1.13750
 -16.04180    1.60276
 -16.99074    1.43629
 -16.54428    1.48580
 -16.41920    1.37180
 -17.14846    1.52918
 -16.89955    1.69781
 -16.99323    1.64566
 -17.18587    1.53347
 -17.45988    1.62485
 -16.81829    1.66578
 -16.81007    1.85181
 -16.39656    1.67879
 -18.37597    1.83171
 -17.49779    1.76665
 -17.20497    1.94675
 -17.34805    1.94771
 -18.03433    1.89013
 -16.88050    1.37924
 -16.57742    1.60901
 -16.48425    1.42516
 -16.25411    1.54798
 -14.87024    1.09928
 -18.53417    1.66323
 -17.02412    1.47907
 -16.89126    1.61363
 -16.35367    1.37412
 -15.68834    1.36738
 -15.23317    1.26359
 -16.58550    1.49300
 -15.37121    0.88362
 -15.33378    1.18628
 -15.51144    1.14110
 -14.84216    1.27562
 -16.81101    1.53414
 -15.77774    1.32556
 -15.84436    1.45858
 -15.34036    1.20868
 -15.34439    1.33763
 -14.60021    1.19084
 -15.37961    1.55385
 -15.79803    1.49815
 -13.66529    0.94500
 -14.58265    1.20630
 -15.34373    1.38442
 -15.95648    1.14464
 -15.68991    1.75395
 -16.41293    1.68728
 -15.98730    1.57559
 -17.95154    2.20749
 -16.27253    1.91677
 -15.20436    1.59676
 -15.68901    1.81632
 -15.04609    1.05760
 -15.94613    1.21240
 -15.28085    1.19458
 -17.15873    1.37069
 -16.06597    1.10878
 -14.85357    1.21476
 -15.47548    1.19749
 -16.27851    1.48012
 -15.55065    1.33776
 -15.75788    1.39104
 -16.32751    1.63698
 -15.74719    1.19252
 -16.39231    1.05354
 -16.09764    1.46991
 -15.84121    1.45447
 -15.29702    1.49137
 -15.57958    1.22547
 -15.71339    1.33325
 -16.25983    1.45724
 -15.96791    1.57032
 -15.70356    1.24107
 -15.30448    1.37286
 -16.79977    1.24749
 -16.29924    1.52070
 -16.87981    1.47398
 -16.66939    1.40220
 -16.30626    1.16320
 -15.61054    1.00841
 -16.05782    1.15610
 -16.31011    1.51211
 -15.49121    1.31549
 -15.84687    1.46852
 -15.80046    1.41541
 -15.91978    1.68645
 -16.43216    1.77461
 -16.21659    1.58308
 -15.92138    1.32669
 -15.68535    1.51286
 -14.74935    1.10094
 -15.15458    1.46968
 -15.24748    1.65105
 -15.71312    1.76701
 -16.37531    1.68653
 -16.96578    1.50133
 -17.31477    1.67928
 -16.83786    1.67313
 -16.78558    1.57936
 -15.58080    0.98950
 -15.45843    1.36674
 -16.61922    1.39054
 -15.29561    1.30089
 -15.67959    1.47870
 -15.41472    1.32824
 -15.65608    1.14113
 -15.94903    1.48234
 -17.17694    1.12643
 -15.84515    1.20281
 -16.37443    1.20967
 -16.19507    1.17925
 -15.27256    1.04375
 -16.69802    1.50896
 -17.03080    1.67536
 -16.53926    1.68498
 -17.16684    1.43510
 -16.13845    1.43305
 -15.84453    1.45390
 -17.05056    1.21067
 -17.39167    1.39486
 -17.57025    1.96865
 -17.08647    1.94167
 -17.55926    1.68171
 -16.36109    1.52685
 -16.75835    1.62620
 -17.93881    1.81551
 -18.14493    1.75673
 -16.50546    1.48729
 -18.42862    2.02275
 -17.49762    1.41303
 -18.14205    1.85229
 -16.60468    1.54116
 -17.29421    1.66106
 -16.15569    1.41512
 -16.64596    1.57127
 -17.38431    1.74996
 -17.45939    1.73301
 -17.39682    1.63127
 -16.75804    1.34308
 -17.64631    1.86412
 -16.01379    1.48732
 -17.44759    1.70666
 -16.65632    1.62107
 -16.65866    1.58248
 -16.98039    1.57129
 -17.59229    1.62834
 -17.77480    1.57641
 -17.44436    2.27571
 -17.71547    2.04952
 -17.57958    1.81209
 -16.94185    1.81790
 -17.59134    1.75805
 -17.69649    1.58844
 -16.30217    1.32368
 -16.99265    1.60424
 -18.07351    1.44660
 -17.66344    1.42021
 -17.15055    1.40709
 -16.29391    1.48624
 -16.67200    1.74169
 -17.74767    1.88465
 -16.70114    1.57603
 -18.04651    2.08809
 -16.38294    1.33526
 -17.62590    1.61930
 -17.12354    1.75172
 -16.45800    1.43185
 -16.90511    1.44012
 -17.06446    1.59292
 -18.24350    1.41111
 -17.17750    1.47825
 -17.12773    1.21804
 -18.53992    1.65011
 -19.19205    1.76716
 -17.54092    1.60405
 -16.85340    1.52779
 -16.87690    1.50216
 -17.40794    1.46589
 -18.06635    1.53047
 -17.75276    1.62047
 -18.03028    1.61979
 -18.14919    1.63152
 -18.39250    1.76845
 -16.76655    1.46287
 -16.68755    1.20068
 -17.05909    1.02412
 -17.41816    1.65513
 -17.65148    1.66612
 -17.26931    1.57189
 -16.69104    1.45702
 -17.39242    1.58393
 -16.37917    1.56530
 -16.39088    1.29017
 -16.24091    1.69523
 -17.37134    1.57971
 -17.21684    1.80084
 -15.80993    1.25094
 -16.49327    1.45521
 -17.22264    1.77941
 -16.40895    1.74093
 -16.46143    1.11357
 -17.53998    1.46710
 -16.56466    1.08942
 -17.04073    1.65424
 -16.90164    1.22464
 -16.95332    1.46920
 -16.17586    1.02535
 -17.61530    1.42807
 -16.84488    1.41701
 -16.84218    1.25087
 -15.97372    1.36677
 -15.76728    1.11096
 -15.83005    0.78860
 -15.71839    1.14717
 -16.32968    1.52451
 -15.78076    1.32806
 -17.36012    1.50685
 -16.72641    1.35269
 -17.19670    1.88096
 -17.12893    1.73673
 -15.75653    1.21941
 -17.36241    1.71496
 -16.16249    1.28399
 -16.23442    1.42191
 -16.51040    1.42735
 -16.72560    1.41405
 -16.21733    1.48952
 -16.35957    1.26229
 -16.87977    1.48665
 -17.41395    1.53355
 -17.01157    1.75070
 -17.61451    1.76517
 -17.15630    1.80174
 -17.74218    1.35762
 -16.42713    1.50992
 -16.58339    1.66337
 -15.77759    1.79025
 -17.12068    1.72616
 -16.09286    1.59730
 -16.92865    1.78186
 -16.24802    1.26276
 -16.37132    1.29849
 -16.18017    1.97624
 -16.80084    1.92996
 -16.40900    1.08785
 -16.66073    1.53678
 -16.47113    1.28469
 -16.53859    1.34309
 -16.08473    1.56152
 -15.37578    1.68374
 -16.44828    1.64257
 -16.04505    1.32772
 -15.33002    0.96321
 -14.25600    1.51864
 -16.22525    1.38779
 -17.48825    1.59138
 -17.40453    1.49369
 -15.50165    1.38883
 -15.89460    1.47791
 -16.04866    1.43358
 -15.48696    1.12231
 -16.98386    1.43135
 -16.68713    1.73621
 -16.01553    1.80970
 -16.26047    1.47880
 -16.52867    1.76738
 -16.74500    1.79777
 -16.61460    1.41352
 -15.32170    1.39910
 -17.04619    1.43969
 -17.36142    2.04905
 -16.30942    1.83001
 -16.24455    1.58228
 -15.12790    1.40982
 -15.99870    1.65023
 -16.74569    1.76849
 -16.42743    1.82124
 -15.59504    1.41363
 -16.00026    1.36996
 -15.85408    1.60371
 -15.97656    1.52132
 -16.60596    1.69762
 -15.94402    1.48954
 -16.09254    1.30499
 -15.75931    1.32411
 -16.54683    1.14469
 -16.70410    1.25593
 -16.06517    1.60440
 -15.40558    1.46091
 -15.30999    1.46267
 -14.71671    1.77933
 -16.19959    2.08598
 -16.62282    1.46380
 -17.23415    2.19320
 -16.48072    1.48777
 -15.56079    1.53368
 -15.10497    1.47048
 -16.83233    1.43628
 -16.09570    1.75533
 -15.84846    1.43725
 -17.32977    1.32136
 -16.63426    1.69780
 -16.32334    1.51177
 -16.00413    1.50519
 -16.28452    1.67110
 -16.57815    1.61334
 -15.12411    1.43984
 -15.80329    1.32326
 -16.79864    1.26069
 -16.23124    1.10997
 -16.42017    1.27165
 -15.96857    1.66146
 -16.11363    1.14763
 -15.83830    1.60851
 -16.32133    1.36518
 -16.63471    1.36296
 -16.46705    1.74958
 -17.50864    1.45523
 -16.38461    1.73798
 -17.86151    1.82774
 -17.27013    1.58438
 -16.74612    1.69472
 -16.72014    1.80517
 -17.21990    1.77607
 -17.76986    1.66086
 -17.72399    1.60178
 -17.04948    1.80521
 -17.13365    1.94788
 -16.54299    1.65939
 -16.20243    1.61414
 -16.92331    1.87293
 -16.46521    1.73923
 -16.45138    1.51440
 -17.27754    1.75320
 -17.14706    1.68160
 -16.47832    1.83278
 -17.50976    1.70254
 -17.19143    1.81762
 -17.03169    1.83502
 -16.56787    1.68050
 -18.25267    1.50457
 -17.96798    1.94152
 -17.44771    1.68970
 -17.61419    1.54325
 -18.24291    1.78441
 -17.72533    1.80751
 -18.43318    2.42004
 -16.24134    2.06124
 -16.95046    2.26297
 -18.00285    2.39515
 -17.25296    2.62765
 -17.19181    1.92978
 -17.03791    1.78616
 -16.80260    1.95993
 -16.69762    1.98210
 -17.24651    1.74014
 -17.53010    2.02689
 -16.86191    2.16488
 -17.07079    1.68901
 -17.27457    1.99932
 -16.88988    1.64697
 -16.89014    1.82267
 -17.28985    1.68709
 -17.51058    1.85780
 -16.82779    1.97798
 -16.79832    1.63904
 -18.74265    1.71074
 -17.47664    2.16586
 -16.33123    1.68171
 -17.54553    1.83589
 -16.76816    1.70561
 -16.88376    1.49328
 -17.91600    1.82815
 -16.88722    1.60401
 -15.92413    1.64013
 -16.63459    1.64078
 -16.09178    1.58789
 -16.71174    1.71413
 -16.12474    1.49264
 -16.27817    1.69786
 -16.39483    1.53668
 -14.69074    1.59375
 -15.62274    1.11128
 -16.31206    1.80484
 -16.84575    2.20224
 -16.70740    2.11853
 -16.32971    1.81452
 -16.29484    1.91781
 -16.29768    1.78114
 -17.13446    1.99181
 -16.24843    1.51042
 -17.52121    1.65823
 -17.77836    1.54723
 -14.67071    1.33843
 -15.97059    1.59888
 -15.06546    1.13438
 -14.71607    1.07370
 -14.54078    1.13315
 -14.68914    0.92539
 -16.28442    1.25883
 -15.94394    1.36443
 -16.28745    1.54863
 -16.06642    1.51098
 -16.42352    1.79544
 -17.81027    1.68314
 -16.32889    1.68382
 -16.24116    1.47065
 -15.92153    1.25701
 -17.55498    1.80096
 -16.28060    1.44501
 -16.03889    1.44772
 -17.04548    1.56313
 -17.23698    1.76669
 -16.79148    1.26943
 -16.26894    1.65919
 -15.19339    1.49894
 -15.42170    1.46923
 -14.74860    1.22792
 -16.53676    1.35432
 -15.05864    1.29120
 -15.30984    0.78100
 -16.39760    1.54575
 -16.16865    1.58192
 -17.46869    1.44885
 -16.47639    1.19409
 -14.86815    1.66265
 -16.11556    1.64277
 -16.02026    1.47139
 -16.09437    1.47142
 -17.04880    1.56331
 -17.00423    1.53374
 -17.09807    1.09023
 -15.78711    1.31553
 -15.14046    1.31295
 -15.46025    1.30766
 -16.44130    1.48379
 -14.82294    1.11270
 -15.08940    1.27360
 -14.82577    1.45251
 -17.13630    1.51598
 -16.84649    1.69633
 -16.41513    1.86193
 -16.05689    1.66741
 -16.73661    1.62158
 -15.48037    1.10330
 -16.78826    1.33534
 -16.45848    1.66613
 -16.01055    1.40283
 -15.77220    1.39322
 -16.34680    1.42515
 -15.85521    1.19675
 -16.40428    1.34217
 -16.50878    1.17093
 -15.18332    0.94750
 -17.18146    1.26580
 -15.92142    1.21288
 -15.52437    0.92214
 -16.30830    1.10624
 -15.55050    0.99642
 -14.75290    1.00143
 -14.64390    1.08821
 -16.07943    1.19347
 -16.44524    1.28557
 -15.89981    1.07133
 -16.29300    1.76555
 -15.23341    1.72187
 -16.55652    1.82817
 -16.37555    1.32531
 -16.11702    1.58610
 -16.28455    1.53510
 -15.65952    1.61462
 -15.39243    1.62077
 -15.88619    1.32656
 -16.25260    1.45360
 -15.74105    1.71329
 -15.35821    1.42886
 -15.64234    1.40877
 -16.55682    1.54295
 -16.72784    1.63600
 -15.52848    1.87769
 -16.45442    1.92928
 -16.02912    1.22475
 -17.24462    1.14084
 -18.02089    1.84992
 -18.87712    1.98815
 -18.28626    1.65915
 -17.31145    1.62092
 -16.83928    1.45414
 -17.70079    1.61642
 -16.96558    1.62786
 -17.58218    1.50531
 -18.54833    1.54671
 -17.58090    1.60534
 -17.66313    1.33175
 -16.55342    1.40574
 -15.35701    1.35813
 -17.03579    1.47649
 -17.07240    1.17583
 -17.44578    1.81068
 -16.22902    1.21403
 -16.68082    1.37301
 -17.01521    1.35151
 -16.57498    1.73806
 -17.66405    1.64576
 -16.30297    1.29864
 -17.48136    1.58171
 -17.93761    1.87038
 -18.39466    2.04061
 -17.28583    1.68108
 -16.91168    1.69527
 -16.94075    1.71657
 -16.06975    1.67231
 -16.61411    1.59949
 -15.98257    1.77869
 -16.82887    1.50770
 -17.11651    1.41791
 -17.43205    1.59307
 -15.32221    1.66071
 -15.83926    1.57364
 -15.03081    1.21971
 -14.09614    0.84193
 -15.58558    1.06144
 -16.09333    1.53144
 -15.35254    1.53566
 -14.04917    0.85466
 -15.33121    0.91143
 -15.75830    1.07699
 -14.79839    0.99668
 -15.76217    1.05487
 -15.03218    1.06681
 -16.15212    1.19251
 -16.46140    1.36035
 -17.07814    1.19435
 -17.06883    1.53148
 -18.70936    2.07068
 -18.28013    1.86478
 -18.54629    2.11601
 -18.07094    1.25371
 -17.31428    1.29992
 -17.39431    1.89059
 -17.63568    1.79705
 -17.42497    2.02408
 -17.46659    1.84178
 -16.84427    1.73840
 -16.61702    1.97407
 -15.77633    1.21471
 -16.03092    1.30922
 -16.40793    1.62012
 -15.86987    1.13192
 -16.81633    1.36882
 -16.80452    1.26356
 -16.33097    1.77018
 -15.59408    1.84515
 -16.37396    1.54065
 -16.12424    1.42651
 -16.30769    1.42983
 -16.55462    1.12253
 -15.36871    1.22971
 -16.63546    1.21444
 -15.36998    1.23530
 -15.87209    1.71327
 -16.17894    1.56940
 -16.09422    1.40707
 -14.58913    0.58711
 -16.23671    1.41193
 -15.54456    0.96668
 -16.47961    1.05479
 -16.07033    1.24745
 -15.12766    1.03018
 -16.83662    1.41480
 -16.55084    1.79644
 -15.92336    1.49982
 -16.55715    1.40045
 -16.56782    1.57652
 -15.51482    1.57013
 -17.05627    1.79540
 -16.88241    1.33941
 -16.47433    1.86932
 -15.46905    2.28430
 -17.57908    2.18309
 -16.85301    1.91247
 -15.70026    1.61597
 -15.89929    1.62470
 -15.71183    1.70755
 -15.34401    1.49191
 -16.36427    1.51627
 -16.90890    1.61973
 -16.61709    1.32502
 -16.88089    1.94336
 -15.41899    1.17033
 -15.50917    1.52643
 -16.14076    1.58228
 -16.22271    1.49117
 -16.60765    1.57039
 -16.09851    1.42842
 -16.94175    1.56527
 -14.62772    1.33833
 -15.24753    1.55306
 -15.57409    1.39307
 -15.02009    1.35007
 -16.60556    1.21614
 -15.52472    1.14764
 -15.89100    1.75780
 -15.69951    1.56441
 -15.94366    1.86368
 -16.53834    2.10837
 -16.18264    1.69131
 -16.31855    1.68991
 -16.27317    1.76391
 -16.02541    1.72730
 -16.86469    1.39493
 -17.15200    2.04290
 -16.87626    1.84524
 -16.99723    2.03944
 -17.29526    1.66892
 -16.02065    1.40706
 -17.22347    1.51386
 -15.91472    1.21422
 -16.60282    1.49687
 -16.32329    1.60607
 -17.35909    1.72317
 -16.16672    1.46339
 -16.00397    1.56276
 -15.29099    1.02740
 -15.48550    1.20044
 -15.47163    1.53943
 -14.99125    1.09556
 -16.80957    1.34751
 -13.89866    0.75821
 -15.13934    1.01257
 -15.04376    1.14514
 -16.14038    1.34508
 -15.25360    1.41226
 -15.50842    1.42542
 -16.64990    1.46564
 -14.64764    1.06664
 -13.60694    0.94020
 -13.76018    1.29267
 -15.12612    0.98807
 -14.47631    0.80228
 -13.69966    0.95400
 -13.88317    1.07021
 -15.65759    1.14427
 -16.05025    1.51747
 -15.97544    1.11596
 -14.94237    1.16177
 -15.27757    1.23943
 -15.30928    1.54180
 -14.65104    1.39267
 -14.28753    1.13629
 -15.13511    1.28364
 -13.42755    0.80737
 -14.01115    0.90380
 -16.22954    1.79272
 -15.02998    1.50536
 -15.02709    1.26844
 -15.47249    1.58051
 -15.06015    1.23790
 -15.19194    0.95247
 -15.13643    0.97193
 -16.25043    1.30906
 -16.16567    1.30421
 -16.19961    1.72064
 -15.51128    1.35611
 -15.73444    1.19368
 -15.75962    1.44894
 -15.38603    1.48114
 -15.61164    1.52633
 -16.68674    1.23439
 -16.48833    1.03209
 -14.71742    1.10497
 -15.68546    0.97435
 -16.86573    1.40268
 -15.05750    1.24775
 -14.86932    0.77050
 -15.68927    1.35158
 -15.44170    1.35754
 -15.70557    1.32197
 -15.93740    1.07156
 -15.08405    1.07878
 -14.36732    1.12248
 -15.70864    0.80418
 -14.38914    1.17217
 -14.84839    0.93779
 -14.92530    1.08316
 -16.26403    1.46231
 -16.90248    1.04194
 -16.07919    1.29626
 -16.46649    0.91887
 -17.23192    1.48880
 -16.01524    1.26217
 -16.81056    1.69962
 -17.76349    1.79673
 -16.63231    1.11481
 -16.41807    1.20946
 -16.13122    1.63358
 -16.39919    1.05995
 -16.62347    1.32868
 -16.10981    1.54640
 -15.70664    1.52183
 -15.84954    1.23422
 -15.27273    1.12490
 -14.57864    1.32596
 -15.43385    0.82781
 -15.36549    1.31295
 -15.71090    1.35737
 -15.63545    1.39427
 -16.59840    1.34187
 -15.80908    1.22991
 -16.03956    1.13264
 -15.54382    1.45088
 -14.36474    0.88790
 -15.52713    1.60494
 -16.60555    1.90533
 -15.41356    1.53047
 -16.06778    1.15876
 -15.40706    1.25618
 -15.79914    1.30263
 -16.31561    1.76761
 -16.04897    1.26489
 -14.96993    1.01452
 -16.15372    0.93129
 -15.93543    1.60603
 -14.47233    1.27156
 -15.28178    1.20949
 -14.62592    1.59520
 -14.90187    1.70228
 -15.38086    1.10082
 -15.13976    1.24161
 -13.86163    1.27842
 -13.87333    1.03908
 -14.34445    0.96175
 -14.70902    1.14964
 -14.39608    1.10944
 -14.54774    1.45811
 -15.50655    1.24766
 -16.05175    1.72380
 -15.72282    1.82278
 -15.78761    1.40145
 -16.80682    1.29252
 -16.52277    1.37018
 -16.16648    1.69199
 -16.32460    1.43423
 -15.95651    1.31748
 -15.93645    1.76400
 -15.97289    1.52158
 -16.09731    1.28336
 -15.42923    1.45418
 -13.92089    1.38964
 -15.43553    2.02612
 -16.79645    1.82845
 -16.89729    1.58027
 -16.40557    1.92754
 -16.18718    1.77171
 -16.38282    1.78436
 -14.89836    1.49091
 -16.30355    1.56555
 -15.76305    2.03794
 -15.68829    1.62826
 -16.62998    1.57902
 -15.70881    1.61974
 -16.01533    1.36986
 -15.07976    0.75803
 -14.84440    1.11111
 -15.86559    1.67498
 -15.39548    1.21750
 -17.13475    1.94177
 -14.35962    1.74093
 -15.06432    1.55840
 -15.48151    1.77035
 -17.06801    2.56218
 -17.36384    1.95763
 -16.78104    2.09811
 -15.72612    2.01789
 -15.87783    1.94008
 -14.48520    1.83120
 -15.30099    1.41585
 -15.11922    1.42501
 -14.69166    1.50322
 -16.33243    1.68453
 -16.73821    1.62889
 -15.66917    1.67627
 -17.25117    1.93496
 -15.97657    1.82012
 -14.84063    1.51534
 -14.96454    2.07932
 -15.90401    1.85557
 -15.95962    1.74078
 -15.97183    1.89954
 -14.54012    1.50615
 -13.78941    1.00025
 -13.19976    1.10317
 -15.73495    1.75283
 -14.79372    2.05693
 -15.51604    1.73553
 -14.25979    1.89208
 -15.84951    2.06606
 -14.22711    1.56169
 -16.35223    2.00920
 -15.71154    1.66806
 -15.81230    1.67361
 -16.66457    1.66646
 -15.06300    1.43147
 -15.56109    1.61807
 -15.70746    1.67722
 -16.90504    1.71698
 -15.76402    1.64514
 -15.23691    1.44780
 -15.80043    1.99852
 -14.51298    1.28660
 -15.50994    1.86610
 -14.76712    1.54237
 -14.90691    2.13914
 -15.50779    1.85893
 -15.03949    1.70965
 -15.41957    1.79483
 -16.22503    2.02420
 -17.12860    2.21227
 -16.46179    1.62710
 -16.31065    1.38427
 -16.22717    1.56350
 -16.38486    1.64894
 -17.31218    1.50246
 -17.77319    2.27661
 -16.31144    2.05274
 -15.55286    1.44648
 -15.85979    1.63431
 -16.87963    1.64696
 -16.85242    1.69948
 -14.60687    1.68584
 -17.66724    2.17685
 -15.88604    1.86515
 -17.27370    1.70606
 -16.02761    1.71763
 -16.04156    2.01321
 -16.05159    1.77774
 -16.76227    1.82861
 -16.87358    1.89554
 -15.96447    1.47338
 -16.88816    2.06490
 -16.28267    1.99072
 -17.30940    2.04174
 -17.07058    1.66085
 -15.76463    1.78528
 -16.47596    1.80601
 -16.78624    1.91197
 -17.19287    1.66164
 -17.53429    1.78113
 -17.55236    2.35349
 -17.27181    2.08303
 -17.42532    1.85898
 -17.41506    1.76789
 -16.70087    1.93635
 -17.29319    1.37143
 -17.77922    1.71161
 -17.11600    2.15452
 -17.16557    2.07548
 -16.10019    1.77257
 -16.27646    1.25396
 -17.25535    1.92192
 -15.61410    1.25167
 -17.36860    1.75691
 -18.73091    1.97485
 -18.09152    1.26918
 -17.69060    1.91470
 -16.34862    1.78926
 -15.91294    1.39320
 -15.76047    1.42313
 -16.51183    1.33867
 -16.55654    1.75557
 -16.22087    1.60068
 -17.47776    1.70299
 -17.16375    1.73827
 -15.67520    1.60062
 -16.60074    1.56893
 -15.72430    1.53945
 -16.44250    1.87657
 -15.94836    1.80242
 -17.46725    1.81447
 -16.02647    2.15227
 -16.17257    1.66423
 -16.03775    2.00849
 -15.33567    1.56684
 -15.99113    1.64865
 -14.94629    1.77463
 -15.85200    1.29867
 -15.97554    2.21397
 -16.43274    1.88757
 -16.28713    2.03859
 -15.78343    1.57217
 -15.00891    1.10660
 -14.31991    1.20419
 -15.63581    1.54399
 -15.33745    1.25305
 -16.08444    1.77544
 -16.79019    1.66617
 -15.94267    1.65937
 -16.86049    1.59575
 -16.40918    1.70871
 -17.04605    1.90361
 -17.26952    1.93414
 -16.72967    1.16980
 -17.08906    1.52101
 -16.46093    1.69402
 -16.53396    1.46570
 -17.32076    1.77480
 -16.81617    1.83216
 -15.76622    1.81575
 -14.90433    1.77286
 -16.69356    1.76779
 -15.70485    1.83767
 -16.84567    1.64934
 -15.80519    1.49819
 -16.09093    1.70934
 -16.28095    1.41425
 -16.59425    1.43524
 -16.39561    1.62638
 -16.73102    1.53735
 -16.31991    1.55041
 -16.39577    1.64113
 -17.04045    1.73869
 -16.12654    2.08754
 -17.03309    1.48191
 -16.87054    1.83134
 -15.37607    1.25148
 -17.37441    1.77108
 -16.54660    1.58880
 -16.58903    2.08010
 -16.98095    2.21251
 -16.06334    2.03642
 -16.09704    2.19602
 -15.62518    1.37210
 -16.72796    1.72240
 -17.28103    2.03041
 -16.72726    1.91623
 -16.20321    1.96519
 -16.04319    2.08173
 -15.83221    2.09528
 -16.99422    1.89108
 -16.22459    1.33325
 -15.59765    1.67526
 -15.69392    2.04341
 -16.47433    1.49014
 -15.89035    1.63133
 -17.84497    1.50883
 -16.80090    1.99324
 -16.39441    1.65555
 -17.78292    2.11842
 -18.45921    1.77186
 -16.85593    1.50315
 -17.32981    1.45523
 -16.71735    1.72848
 -16.51953    1.53749
 -16.71112    1.36014
 -18.03683    1.65604
 -15.86360    1.81310
 -16.85005    1.81388
 -17.49317    1.50679
 -16.58655    1.60024
 -15.96504    1.45624
 -16.16373    1.97348
 -15.83148    1.81289
 -16.56626    1.44476
 -17.57754    1.99641
 -16.55323    1.71728
 -16.83974    1.81622
 -15.62941    1.58151
 -17.49616    1.96507
 -17.03620    1.85310
 -17.01739    1.85896
 -16.56733    1.76102
 -15.74071    1.35941
 -17.18946    1.66460
 -16.27557    1.75857
 -16.83172    1.45438
 -16.33364    1.53014
 -15.78503    1.43157
 -15.30498    1.63356
 -16.38751    2.08285
 -16.14200    1.97505
 -16.19653    1.99584
 -15.74672    1.93791
 -17.02510    2.15007
 -17.37720    2.11981
 -17.60269    1.54534
 -17.18588    1.54590
 -16.32535    1.88432
 -16.84638    1.75874
 -17.23926    1.79579
 -16.39400    1.76860
 -16.28996    1.80983
 -17.41105    1.94348
 -16.32183    1.44129
 -17.43956    1.51085
 -16.35161    1.86056
 -16.56394    1.49579
 -17.48990    1.21925
 -16.43930    1.12035
 -16.22731    1.44722
 -16.36104    1.40699
 -16.46104    1.58385
 -16.09044    1.42356
 -16.23479    1.28563
 -17.01331    1.50449
 -17.30881    1.42263
 -16.93966    1.35326
 -17.49745    1.58354
 -16.49404    1.37004
 -17.96139    1.63153
 -16.51366    1.49056
 -16.55072    1.51477
 -16.58391    2.15826
 -16.36640    1.69832
 -17.59358    1.67493
 -16.71857    1.65601
 -17.07458    1.81390
 -15.36012    1.62714
 -14.69540    1.37686
 -14.09936    1.25714
 -14.07318    1.43718
 -15.30610    1.14342
 -14.88330    1.09532
 -14.53519    0.89151
 -15.00198    1.48378
 -15.77681    1.32695
 -15.94749    1.49376
 -14.65958    1.34576
 -15.63983    1.17882
 -15.62344    1.06322
 -14.29395    0.89642
 -14.83358    1.41645
 -15.25902    1.46081
 -14.76669    1.38670
 -14.24204    1.12958
 -14.11910    1.08884
 -15.56229    1.16869
 -16.06236    1.66596
 -14.59721    1.36687
 -15.09867    1.63653
 -14.75124    1.89213
 -15.33490    1.61612
 -16.83236    2.36314
 -15.62015    1.49356
 -15.19505    1.58636
 -15.65796    1.49537
 -15.21422    1.36143
 -15.22078    1.70296
 -15.22274    1.38132
 -15.47974    1.60514
 -15.76380    1.54959
 -15.44747    1.77320
 -15.26896    1.46708
 -17.23490    1.46323
 -16.83213    1.57997
 -16.03394    1.68803
 -15.71088    1.70191
 -15.15963    1.70194
 -15.09562    1.54036
 -15.68122    1.37352
 -16.22109    1.39369
 -15.83921    1.54836
 -16.01646    1.82455
 -16.04138    1.73007
 -15.59693    1.72166
 -16.51634    1.45203
 -16.85421    1.74772
 -17.01403    1.29756
 -17.20428    1.94865
 -17.80317    1.70658
 -17.62614    1.96757
 -16.80682    1.88009
 -16.27277    1.87647
 -16.74444    1.80762
 -16.43322    1.94474
 -17.56333    2.05349
 -16.34096    1.49891
 -15.92576    1.51797
 -17.01246    1.10512
 -17.49109    1.44450
 -15.51811    1.02216
 -15.83353    0.93280
 -15.44442    0.93574
 -16.80309    1.38372
 -16.79967    1.32451
 -16.40838    1.02289
 -15.35702    1.22173
 -16.12346    1.29317
 -17.73656    1.57012
 -16.07692    1.33521
 -15.40779    0.85733
 -16.60570    1.50954
 -15.55026    1.19994
 -15.43862    1.00573
 -15.84653    1.33159
 -16.50782    1.13895
 -16.09044    1.11364
 -16.61549    1.34222
 -15.16824    1.08645
 -15.91892    1.50848
 -16.49730    1.45126
 -17.13831    1.70966
 -15.11967    1.07189
 -15.24569    1.22779
 -16.65483    1.23190
 -14.38530    0.99358
 -15.66612    1.56363
 -15.47216    1.42993
 -16.06748    1.82026
 -15.87614    1.49825
 -17.13658    1.93194
 -16.26663    1.55709
 -17.01408    1.05426
 -17.82776    1.54590
 -17.73754    1.52289
 -17.34660    1.66973
 -17.53106    1.23797
 -16.89126    1.19860
 -16.84137    0.91824
 -15.85464    0.88857
 -16.82579    1.08542
 -16.11269    1.13249
 -16.56847    1.03773
 -15.77550    1.17501
 -16.04536    1.24060
 -16.69407    0.82139
 -16.50851    1.23732
 -16.80747    1.09525
 -17.39765    1.14949
 -15.82108    1.12784
 -16.16497    1.18802
 -15.03349    0.76654
 -17.31773    1.28814
 -16.73754    1.43507
 -16.71663    0.90641
 -16.91837    0.69862
 -16.56471    1.20382
 -17.75351    1.46665
 -16.66512    1.26183
 -16.07064    1.10218
 -16.97541    0.79142
 -17.02487    1.07677
 -17.36466    1.33203
 -17.68985    1.52397
 -17.63792    1.50090
 -16.33007    1.25493
 -16.86621    1.10352
 -16.69829    1.24701
 -16.90109    1.16537
 -16.32663    0.87549
 -18.04047    1.51443
 -16.06239    1.02416
 -15.61429    1.18435
 -15.42028    1.05818
 -16.12556    0.78577
 -15.89776    0.57056
 -15.92509    0.65600
 -16.30416    1.03842
 -16.45740    1.13771
 -15.90028    0.81746
 -15.59688    1.08380
 -16.77191    1.38033
 -16.65917    1.88875
 -18.29316    1.55948
 -16.74588    1.23847
 -17.28781    1.28535
 -17.14192    1.12887
 -18.07440    1.81626
 -16.61701    1.70763
 -16.36855    1.62348
 -18.00577    1.50488
 -16.61586    1.45438
 -16.38280    1.40469
 -16.97303    1.39885
 -16.97991    1.44131
 -17.64169    1.70388
 -17.80174    1.62263
 -18.09553    1.76402
 -16.28238    1.37945
 -16.24648    1.27880
 -17.31736    1.66140
 -16.85916    1.50769
 -16.57215    1.43664
 -16.49101    1.66016
 -16.36198    0.96146
 -16.76324    1.48629
 -15.84706    0.95432
 -16.99955    1.03175
 -16.08426    1.63841
 -16.45036    1.01258
 -16.56561    1.25255
 -18.21562    1.01973
 -16.78336    1.69540
 -17.46480    1.48234
 -17.76686    1.23528
 -17.29886    1.46570
 -17.38767    1.23454
 -17.28049    1.22502
 -17.01970    1.51305
 -16.33288    1.18418
 -17.14233    1.40447
 -17.18775    1.48818
 -16.54637    1.32934
 -15.97771    1.32627
 -15.88541    1.50022
 -16.36950    1.56412
 -16.51039    1.68606
 -16.55990    1.12804
 -16.32778    1.41698
 -16.28850    1.44258
 -16.53677    1.51857
 -16.15703    1.93668
 -15.89663    1.45124
 -16.76802    1.38905
 -15.97748    1.33441
 -14.99269    1.31806
 -15.55943    1.33819
 -16.79104    1.52917
 -16.47486    1.13828
 -15.94993    1.38714
 -17.13872    1.63957
 -15.77496    1.20468
 -16.25469    1.08120
 -16.68538    1.77908
 -17.89621    1.42805
 -16.92928    1.60140
 -17.49303    1.59985
 -16.78321    1.15902
 -17.92743    1.64998
 -16.88518    1.83801
 -16.71591    1.31386
 -17.01035    1.28955
 -17.32092    1.58139
 -17.17038    1.37233
 -18.06798    1.63303
 -16.67130    0.95569
 -17.74599    1.34261
 -17.15549    1.04385
 -17.45559    1.34817
 -17.32869    1.14234
 -18.43007    1.35460
 -17.81713    1.22046
 -17.63625    1.16242
 -17.22526    0.94455
 -18.06216    1.24189
 -17.70580    0.96160
 -17.62927    1.03375
 -16.94323    1.12536
 -17.79073    1.17035
 -17.74348    1.15339
 -17.86471    1.48135
 -17.71981    1.28472
 -17.46595    0.96773
 -17.36044    1.15950
 -16.94492    1.00839
 -16.78763    1.21158
 -16.12905    0.89007
 -16.10742    0.64680
 -17.35549    1.32074
 -17.84890    1.10223
 -17.36658    1.32820
 -16.30078    0.99399
 -16.38430    0.90744
 -16.22843    1.05863
 -16.76649    0.98577
 -16.51820    0.76520
 -18.73505    1.53819
 -16.66631    1.61848
 -17.06380    1.56977
 -16.76655    1.18574
 -16.36202    1.00949
 -16.17958    1.35573
 -15.10392    0.89771
 -16.35353    1.58161
 -16.70440    1.49974
 -15.55068    1.53049
 -16.62230    1.31930
 -15.58294    1.31278
 -15.77886    1.24678
 -15.49052    1.28604
 -14.24155    0.85033
 -14.67879    1.20668
 -17.71304    1.29803
 -17.67183    1.43175
 -17.60588    1.49993
 -16.67981    1.24593
 -15.92306    1.23523
 -16.82625    1.22653
 -17.03628    1.30150
 -17.38956    1.18926
 -16.01436    1.14645
 -17.54715    1.29364
 -15.92181    1.38039
 -16.72617    1.25718
 -16.99739    1.49637
 -16.69628    1.27983
 -17.82890    1.42867
 -15.87184    1.62830
 -16.32547    1.47917
 -16.55962    1.91172
 -15.66814    1.54056
 -16.89291    1.59406
 -15.92034    1.74967
 -15.65680    1.69490
 -16.31228    1.87447
 -16.09202    1.91428
 -15.70310    1.98507
 -16.32992    1.54825
 -17.21110    1.77716
 -15.59167    1.29429
 -15.79392    1.81405
 -16.34263    1.99358
 -16.07707    1.69448
 -15.66813    1.83665
 -15.01832    1.79812
 -15.31308    1.58932
 -16.91448    1.53654
 -16.58932    1.38910
 -16.63782    1.30933
 -16.85494    1.67352
 -16.15652    1.75776
 -15.83613    1.68863
 -17.27592    1.92638
 -17.01176    1.53635
 -16.85581    1.94413
 -15.90344    1.63404
 -17.70107    1.84719
 -16.09161    1.74115
 -17.57688    2.10294
 -17.13933    1.55103
 -15.56090    1.68220
 -14.60139    0.87973
 -17.36481    2.19573
 -15.14092    1.77219
 -17.17381    1.78379
 -17.33127    1.92390
 -16.52159    1.52212
 -17.77170    1.80853
 -17.44676    1.75360
 -15.94277    1.43649
 -16.23257    1.46534
 -16.32192    1.73207
 -14.72664    1.21441
 -18.01505    1.50358
 -17.74564    1.80743
 -18.19408    1.73908
 -17.93707    1.83639
 -18.72877    2.06898
 -18.81088    1.75516
 -18.91990    1.97743
 -17.37528    1.81144
 -17.01962    1.74317
 -18.19468    1.88664
 -17.84094    1.80935
 -15.63381    1.07164
 -16.00610    1.15771
 -16.72141    1.42896
 -16.74681    1.47374
 -16.32036    1.51679
 -16.15290    1.67802
 -17.19735    1.68988
 -16.63649    1.56222
 -17.17399    1.54601
 -15.96103    1.61896
 -17.41666    1.91273
 -16.67216    1.74100
 -15.91754    1.67171
 -17.92414    2.07610
 -15.96813    1.96129
 -15.87811    1.37695
 -17.82424    1.83843
 -18.07171    2.14651
 -16.79235    1.45987
 -15.81046    1.29689
 -16.28795    1.59687
 -16.73109    1.90847
 -15.91198    1.48453
 -16.58447    1.57096
 -17.14303    2.13781
 -17.21766    2.03302
 -18.36019    2.19849
 -17.67761    1.86846
 -18.56983    1.84291
 -18.78774    2.11536
 -17.39725    1.68417
 -18.14574    1.81296
 -18.44728    1.99184
 -18.04928    1.91051
 -18.49738    1.55802
 -18.05797    1.51506
 -17.26124    1.69080
 -16.88576    1.71886
 -15.96592    1.63022
 -17.20236    1.83121
 -15.73185    1.27816
 -16.58003    1.78216
 -17.54773    1.91384
 -17.08809    1.95071
 -17.30869    1.76593
 -16.73918    1.63839
 -17.01207    1.69741
 -17.81577    1.98106
 -17.06441    1.66901
 -16.46053    1.69923
 -17.72732    1.61779
 -17.68548    1.66098
 -18.40409    1.75334
 -17.05830    1.53689
 -16.89174    1.94654
 -17.08207    1.50419
 -17.35389    1.66083
 -16.65371    1.34740
 -17.24596    1.60639
 -17.66435    1.47782
 -17.80452    1.47081
 -17.17084    1.40087
 -16.74006    1.71616
 -17.79347    1.56773
 -17.38197    1.88432
 -18.65094    1.74180
 -16.58132    1.41490
 -17.36283    1.70572
 -16.66067    1.49126
 -16.33121    1.45425
 -17.09568    1.99872
 -16.51205    1.18576
 -18.11186    1.31903
 -18.11863    1.76434
 -17.28209    1.27423
 -17.22257    1.66784
 -17.67883    1.68101
 -17.79268    1.78141
 -15.81190    1.51401
 -15.93082    1.02560
 -16.22697    1.42556
 -16.79964    2.04285
 -16.12133    1.33705
 -17.30125    1.37134
 -16.22060    1.14442
 -16.80011    1.53504
 -17.65972    1.81611
 -16.45866    1.51865
 -15.49582    1.28870
 -16.20547    1.47311
 -15.55205    1.27719
 -17.83125    1.54754
 -17.89498    1.54450
 -18.40240    2.02756
 -17.73459    1.87355
 -18.37839    2.20036
 -18.51430    2.00973
 -18.24826    1.85775
 -18.32780    2.16521
 -17.67673    1.48224
 -17.13921    2.19665
 -16.66891    1.37990
 -16.68705    1.41658
 -16.24238    1.88755
 -16.52026    1.64850
 -17.11778    1.75455
 -16.06218    1.47279
 -16.17565    1.63648
 -17.00761    2.10366
 -15.74919    1.34737
 -16.49210    1.65425
 -16.70470    1.66666
 -17.04759    1.48748
 -16.09437    2.07040
 -16.05668    1.27609
 -16.90413    1.74317
 -16.10226    1.56912
 -16.82868    1.67928
 -16.23903    1.90823
 -16.44938    1.55047
 -16.01895    1.60607
 -15.92183    1.81847
 -15.56776    1.56583
 -15.42935    1.59664
 -16.46078    1.72988
 -15.60457    1.60907
 -16.08923    1.59619
 -15.44873    1.61637
 -15.82427    1.86279
 -16.43009    1.84499
 -17.27051    2.06562
 -16.91969    1.72603
 -16.23074    1.91779
 -17.56816    1.98305
 -16.92916    1.89548
 -16.26359    2.17948
 -17.87948    2.23704
 -17.28056    1.97130
 -16.90923    1.93064
 -17.45259    2.03717
 -18.44262    1.82457
 -18.67398    1.96581
 -18.16775    2.06765
 -17.13688    1.85068
 -17.36530    1.79705
 -17.00966    1.95090
 -16.72075    1.79737
 -17.73806    2.04553
 -17.74684    1.64332
 -16.09768    1.67686
 -17.36732    2.07559
 -17.56783    1.54174
 -16.84918    1.74620
 -16.67684    1.69142
 -16.98742    1.63353
 -17.37469    1.96222
 -17.30657    1.92177
 -16.74060    1.98073
 -17.09486    2.02962
 -15.84421    1.74514
 -16.29729    1.76300
 -15.82058    1.83791
 -16.52173    1.50760
 -17.54226    1.85829
 -16.72931    2.06486
 -18.53152    2.01543
 -16.35563    1.65940
 -16.47155    1.47097
 -17.18914    1.63788
 -16.37032    1.63776
 -16.99078    1.51084
 -16.50303    1.64321
 -14.95934    1.50140
 -16.34348    1.27519
 -15.97401    1.72670
 -15.83808    1.46004
 -16.71132    1.48071
 -16.08443    1.27402
 -15.90759    1.45118
 -15.64655    1.55643
 -15.66204    1.51847
 -16.19216    1.58464
 -15.29133    1.97883
 -14.96320    1.63166
 -16.77901    2.02217
 -15.96861    1.82087
 -16.56615    1.39027
 -15.53755    1.43579
 -16.98339    1.83937
 -16.55308    1.31176
 -16.51540    1.12162
 -16.79545    1.42737
 -17.10366    1.61054
 -15.49768    1.85907
 -15.13662    1.21664
 -17.33117    1.43668
 -16.31275    1.71917
 -15.72033    1.25722
 -16.71735    1.41896
 -16.91236    1.78444
 -18.37852    1.65281
 -17.03820    1.29584
 -15.78553    1.22302
 -16.39022    1.32663
 -15.97418    1.21431
 -16.34442    1.48411
 -16.25434    1.34279
 -15.98215    1.49291
 -15.35794    1.24622
 -15.86040    1.35876
 -15.57040    1.08466
 -15.37912    0.97231
 -16.82109    1.69118
 -15.77867    1.19591
 -15.28149    0.72329
 -16.45422    1.12691
 -16.33189    1.29099
 -17.08190    1.34698
 -16.69912    1.24461
 -16.24323    1.14495
 -16.41871    1.30882
 -17.14211    1.51844
 -17.44074    1.38047
 -16.22323    1.29932
 -15.29931    1.18998
 -15.08257    1.22920
 -15.81557    1.15123
 -15.82890    1.50919
 -16.16612    1.57309
 -15.92632    0.94334
 -15.78859    1.23031
 -15.81913    1.60595
 -16.37400    0.83692
 -16.85095    1.21304
 -16.97766    1.41664
 -16.42202    0.88082
 -16.33259    1.25926
 -15.59393    1.35329
 -16.21042    1.12829
 -16.09575    1.31875
 -15.51448    1.17808
 -16.02425    1.32012
 -15.40522    1.11686
 -16.47640    1.26583
 -17.31759    1.32951
 -15.72816    1.04549
 -17.46165    1.53180
 -17.49111    1.25417
 -17.18216    1.57804
 -17.87397    1.48268
 -18.18621    1.53199
 -16.18526    1.32090
 -15.74968    1.25444
 -16.17847    1.37285
 -17.54152    1.38206
 -16.67637    1.23716
 -16.78887    1.37157
 -17.09007    1.29731
 -17.86822    1.33680
 -18.09243    1.33973
 -17.53850    1.55816
 -17.96390    1.46135
 -18.10547    1.45081
 -17.28222    1.48878
 -16.83629    1.22714
 -16.82380    1.72358
 -16.28164    1.37408
 -16.23449    0.97729
 -17.10506    1.33553
 -16.91297    1.25811
 -17.24183    1.12644
 -17.29676    1.10460
 -16.86939    1.63202
 -16.65609    1.18872
 -18.07633    1.45578
 -17.93326    1.36976
 -17.53330    1.47953
 -17.09340    1.50109
 -17.35380    1.04503
 -16.76961    0.92163
 -16.41048    0.92520
 -17.18235    1.14752
 -17.85986    1.22033
 -16.81668    1.13868
 -17.59852    1.16891
 -16.65507    0.89965
 -18.40977    1.52234
 -16.96503    1.37315
 -17.75419    1.67013
 -16.91650    1.54943
 -16.45610    1.03942
 -16.00218    1.17678
 -15.93323    1.11263
 -16.56841    1.24825
 -17.54288    1.06167
 -16.56441    0.67745
 -17.42560    1.40471
 -18.12983    1.57181
 -17.99638    1.55160
 -16.85873    1.52309
 -16.96463    1.79650
 -17.84123    1.63553
 -16.50093    1.47700
 -16.47834    1.33502
 -17.46704    1.67947
 -17.18568    1.45161
 -17.13676    1.08707
 -16.84202    1.69309
 -15.98197    1.25377
 -16.52529    1.48628
 -17.59761    1.65767
 -16.55124    1.49894
 -17.71752    1.71953
 -18.11983    1.63487
 -17.65574    1.52907
 -16.23875    1.32104
 -18.10814    1.48408
 -17.84994    1.69040
 -17.39282    1.59475
 -17.97326    1.82717
 -16.84666    1.56109
 -17.01910    1.62151
 -18.88507    1.47303
 -17.04348    1.79857
 -17.65514    1.58016
 -17.59032    1.53174
 -17.48136    1.43124
 -18.59264    1.89268
 -17.60995    1.50576
 -17.69487    2.00675
 -17.18006    1.86832
 -16.92930    1.43511
 -16.33548    1.47984
 -16.98847    1.72770
 -16.94495    1.62638
 -16.66973    1.80564
 -17.11269    1.57250
 -16.95219    1.63326
 -16.37847    1.71770
 -17.21637    1.47884
 -17.06891    1.68348
 -17.40014    1.51659
 -17.86844    1.71424
 -17.28906    1.72786
 -17.04986    1.29734
 -17.29375    1.31766
 -17.35489    1.45834
 -16.84874    1.46767
 -17.66470    1.90946
 -16.15880    1.41858
 -17.34404    1.77123
 -15.99270    1.42195
 -16.47720    1.59621
 -15.83517    1.45861
 -16.39707    1.24323
 -15.45709    1.56073
 -16.67356    1.28245
 -16.53366    1.28342
 -17.00940    1.16932
 -17.13974    1.55507
 -17.72013    1.68960
 -17.13206    1.76470
 -15.47206    1.29521
 -15.96145    1.40793
 -16.64824    1.20153
 -17.23299    1.29158
 -16.39158    1.56076
 -17.09934    1.43757
 -16.92831    1.70627
 -16.39464    1.51553
 -18.27563    1.51225
 -16.71407    1.68349
 -17.30735    1.52546
 -16.00466    1.30664
 -15.51117    1.03570
 -15.89542    1.29229
 -15.89775    1.41502
 -16.75058    1.43434
 -17.38420    1.79454
 -17.17301    1.37865
 -17.53834    1.93961
 -17.39666    2.08259
 -17.37666    1.67755
 -17.17465    1.93456
 -18.35461    2.19156
 -17.46063    1.60286
 -17.76311    1.86179
 -17.32956    1.54335
 -18.44691    1.83756
 -18.47355    2.12957
 -18.34579    2.21052
 -20.00165    2.09065
 -18.58566    1.91599
 -17.71568    1.89997
 -17.43087    1.69161
 -16.03072    1.38116
 -18.19908    1.62821
 -19.15456    1.83028
 -18.03814    1.54959
 -18.55622    1.48159
 -19.13581    1.91514
 -18.87391    1.75907
 -17.51352    1.48117
 -17.37881    1.65254
 -17.23901    1.48069
 -17.43832    1.65593
 -16.41926    1.51740
 -17.31890    1.57360
 -17.14298    1.64904
 -17.92801    1.73626
 -17.54527    1.73292
 -16.75659    1.64319
 -16.77684    1.47270
 -16.78438    1.61036
 -17.31179    1.64046
 -16.83450    1.65806
 -17.31857    1.75396
 -15.90590    1.68118
 -17.70980    1.67327
 -16.63789    1.57409
 -15.82267    1.34162
 -15.46779    1.64350
 -16.22370    1.53802
 -16.23183    1.76835
 -16.49311    1.52190
 -16.70918    1.60405
 -16.68034    1.85497
 -16.78812    1.45175
 -15.80389    1.43560
 -15.36562    1.56886
 -14.94594    1.39966
 -16.68722    1.53178
 -16.37432    1.79536
 -15.30633    1.60453
 -15.51805    1.42263
 -16.88707    1.91248
 -16.30117    1.54488
 -17.30751    1.51496
 -16.94839    1.64461
 -15.55504    1.77125
 -16.92672    1.71539
 -18.21807    2.03022
 -18.23137    1.85793
 -16.65405    1.45368
 -17.48538    1.48078
 -18.25725    1.90498
 -16.89271    1.92624
 -17.34511    1.29017
 -16.71347    1.74036
 -16.64168    1.82380
 -16.15390    1.42844
 -16.83422    1.70885
 -17.34665    1.30208
 -16.65639    1.50389
 -17.42702    1.25612
 -17.56780    1.81676
 -17.15494    1.49527
 -16.89291    1.61425
 -17.15378    1.37819
 -15.61323    1.40287
 -16.05113    1.21683
 -15.42173    1.52123
 -17.57407    1.51634
 -16.55128    1.26579
 -16.70285    1.50331
 -15.97475    1.28961
 -16.27501    1.46535
 -16.22401    1.35265
 -16.47236    1.28359
 -16.41520    1.14757
 -16.34201    1.24620
 -17.20671    1.54427
 -15.89586    1.33520
 -17.31691    1.57986
 -16.09028    1.55152
 -14.94324    1.32747
 -16.77084    1.29497
 -16.39991    1.46130
 -17.39077    1.33974
 -17.16552    1.37179
 -17.70915    1.65000
 -16.16090    1.45610
 -16.34509    1.17749
 -16.04686    1.54543
 -17.39145    1.58307
 -17.83690    1.64167
 -17.82025    1.81128
 -18.25254    1.98955
 -18.28763    2.05854
 -16.31903    1.72136
 -16.42401    1.89844
 -16.60281    1.67804
 -16.04265    1.46444
 -15.45928    1.49037
 -16.21679    1.80859
 -16.69427    1.46155
 -15.24284    1.37442
 -17.27891    1.65874
 -16.66385    1.46652
 -16.73191    1.60144
 -15.33261    1.60934
 -14.52304    1.47757
 -16.98039    1.73767
 -16.73042    1.64605
 -16.85744    1.71577
 -16.77898    1.80388
 -17.45668    1.91220
 -16.37189    1.75468
 -15.99334    1.66300
 -17.10848    1.63606
 -16.69073    1.76567
 -17.25542    1.96611
 -16.83528    1.83297
 -16.39476    1.33225
 -16.40851    1.64840
 -17.12004    1.61565
 -16.63294    1.73849
 -17.09162    1.92480
 -17.28617    1.61646
 -16.65598    1.54516
 -17.58201    1.53125
 -17.05300    1.26396
 -17.44245    1.70041
 -17.09318    1.32093
 -16.68688    1.55777
 -17.79825    1.30437
 -17.63579    1.62204
 -17.70562    1.58480
 -16.09223    1.27228
 -16.66657    1.44448
 -16.45972    1.19550
 -17.41830    1.69210
 -17.28808    1.35778
 -17.77952    1.64109
 -18.12596    1.40537
 -17.60135    1.83716
 -16.72867    1.39864
 -16.60918    1.65835
 -17.48104    1.52353
 -17.46104    2.08278
 -18.38254    1.73274
 -17.20215    1.95351
 -19.00994    2.24028
 -17.53807    1.94326
 -17.25688    1.65280
 -17.63258    1.22834
 -18.23955    1.44891
 -16.30870    1.28903
 -17.80230    1.85311
 -16.89136    1.43267
 -18.26823    1.76686
 -17.74601    1.92038
 -17.42628    1.84288
 -17.83881    1.70623
 -17.11316    1.71267
 -17.49038    1.47296
 -16.77567    1.63208
 -17.71811    1.87120
 -16.74227    1.52205
 -16.74515    1.61509
 -16.87606    1.69854
 -16.20441    1.61159
 -16.20467    1.24160
 -15.94668    1.66097
 -15.41877    1.45761
 -16.21052    1.46574
 -17.06475    1.96321
 -15.91541    1.79636
 -15.93482    1.63102
 -17.84008    1.42165
 -16.30362    1.13877
 -15.95852    1.62265
 -17.24498    1.83493
 -16.14124    1.66075
 -16.12959    1.72584
 -17.07952    1.76424
 -17.31104    1.71087
 -18.00096    1.71349
 -18.08023    1.72809
 -17.51680    1.86559
 -18.36163    1.78070
 -17.46979    1.82000
 -18.14769    1.72084
 -16.79936    1.62748
 -18.15490    1.82109
 -15.69869    1.56282
 -17.41018    1.61319
 -15.70284    1.41795
 -16.67489    1.43500
 -16.67013    1.31170
 -16.89595    1.24340
 -16.92790    1.74106
 -16.93750    1.49128
 -16.18194    1.92877
 -16.20943    1.62656
 -15.15390    1.23612
 -15.54422    1.34741
 -18.05536    1.91198
 -16.68581    1.55853
 -16.15327    1.38734
 -16.22202    1.30242
 -15.97865    1.23235
 -15.94210    1.26309
 -16.08106    1.71380
 -16.38137    1.97902
 -15.74674    1.92673
 -15.24805    1.63373
 -15.41839    1.61565
 -16.60275    1.50934
 -17.46665    1.59033
 -17.14814    1.61344
 -16.29627    1.45368
 -16.75513    1.77700
 -16.87407    1.64231
 -18.00394    1.55774
 -18.45278    1.81567
 -18.25655    1.51283
 -17.59647    1.59156
 -17.83618    2.03310
 -18.45666    1.47035
 -17.76501    1.83981
 -16.28577    1.70306
 -16.98737    1.79045
 -16.38955    1.36700
 -16.81295    1.26161
 -16.16576    1.48791
 -15.97548    1.31247
 -17.18435    1.47946
 -17.20593    1.80714
 -18.40549    1.69541
 -17.01270    1.56191
 -16.43534    1.16353
 -16.22800    1.68537
 -17.29135    1.11448
 -17.26480    1.43855
 -17.93769    1.16018
 -17.99108    1.48469
 -18.14722    1.19977
 -17.46836    1.46391
 -16.93468    1.49841
 -17.33696    1.27639
 -16.96370    1.33656
 -16.82509    1.07273
 -17.20316    1.16187
 -16.79690    1.29582
 -17.57380    1.37437
 -17.15232    1.28696
 -17.67240    1.42808
 -17.03702    1.67435
 -17.22977    1.51037
 -16.57837    1.41305
 -17.18344    1.25587
 -17.91211    1.06429
 -17.53641    1.17262
 -16.54121    1.26704
 -16.59515    1.15531
 -16.76792    1.56379
 -17.01434    1.42561
 -17.90302    1.51565
 -17.83637    1.73216
 -16.01343    1.20966
 -17.41423    1.25160
 -16.43046    1.43657
 -16.59409    1.32898
 -17.14842    1.69791
 -17.01815    1.34527
 -17.69853    1.05606
 -15.73260    0.97399
 -18.04274    1.40589
 -16.30502    1.37981
 -17.26121    1.46427
 -17.00108    1.57867
 -16.87242    1.73414
 -16.52509    1.70754
 -17.62542    1.54751
 -17.52020    1.62800
 -17.56761    1.70258
 -17.62263    1.35774
 -16.94260    1.50300
 -16.98717    0.75530
 -17.17461    1.57279
 -18.23730    1.12829
 -17.44423    1.45537
 -17.16738    1.17502
 -17.53692    1.38394
 -17.17634    1.17441
 -17.30399    1.12407
 -17.18971    1.29873
 -16.89500    1.37231
 -16.54003    1.40079
 -17.22938    1.61074
 -16.26261    1.73573
 -16.12784    0.97858
 -15.89013    1.34621
 -17.15401    1.26038
 -16.53079    0.90480
 -16.95602    1.32199
 -18.20850    1.04075
 -19.09471    1.64552
 -17.92672    1.19425
 -16.37372    0.77521
 -17.50580    1.17130
 -16.47428    1.35239
 -17.64116    1.41046
 -17.09487    1.05774
 -18.29637    1.32797
 -17.95998    1.31784
 -18.69086    1.73676
 -17.46654    1.85414
 -17.88328    1.90300
 -17.27453    1.74928
 -17.75027    1.43965
 -17.61464    1.37401
 -17.37874    1.77647
 -18.53231    1.38748
 -16.92062    1.74887
 -17.68221    1.37318
 -17.94222    1.56214
 -17.83066    1.72871
 -17.31365    1.48353
 -16.92483    1.57982
 -16.51476    1.47988
 -16.97806    1.40323
 -16.55893    1.08856
 -16.75285    1.46230
 -17.08252    1.63754
 -17.26784    1.82287
 -15.90513    1.11214
 -16.70526    1.35993
 -16.95391    1.34988
 -16.67436    1.52377
 -17.03621    1.59286
 -16.64316    1.82660
 -17.66366    1.88389
 -18.18928    1.86180
 -16.93026    1.48805
 -18.58503    1.46209
 -18.42062    1.54299
 -16.94526    1.81928
 -16.07624    1.42254
 -16.16180    1.46714
 -15.74009    0.84329
 -16.09162    1.44297
 -16.60267    1.29363
 -15.65272    1.25624
 -15.55422    1.53972
 -16.98512    1.45350
 -15.54617    1.34761
 -15.51218    1.37047
 -15.77168    1.43452
 -17.68812    1.87958
 -17.12245    1.37771
 -15.94950    1.31468
 -16.94576    1.21161
 -15.61557    1.61273
 -17.07898    1.56628
 -17.02236    1.50813
 -16.80321    1.50374
 -15.48998    1.39338
 -15.62017    0.86674
 -15.41760    1.20969
 -15.80074    1.13959
 -17.44617    1.08612
 -16.91126    1.29109
 -15.74702    1.39308
 -15.31657    1.36901
 -15.95447    1.46485
 -17.47318    1.06556
 -17.08294    1.13382
 -16.81847    1.37529
 -16.70646    0.99632
 -15.90248    0.82281
 -15.59578    1.07349
 -16.39413    1.65774
 -15.71622    1.39158
 -16.01550    1.35883
 -15.74277    0.97684
 -18.14821    1.58002
 -17.57862    1.37391
 -17.17505    1.42663
 -16.79992    1.36697
 -16.66874    1.73976
 -17.48234    1.47763
 -16.43498    1.14306
 -16.61794    1.43285
 -17.03456    1.56775
 -17.42374    1.52637
 -16.57950    1.56436
 -16.01922    1.28109
 -16.25026    1.23026
 -16.28434    1.57760
 -16.24852    1.70189
 -16.52595    1.38755
 -16.31475    1.58103
 -17.06031    1.15643
 -17.81400    1.28973
 -17.74282    1.54886
 -15.91530    1.09380
 -17.27776    1.35040
 -18.45357    1.63254
 -16.89421    1.37460
 -16.93206    1.45409
 -17.33077    1.33190
 -16.68480    1.84418
 -18.15838    1.88434
 -17.52243    1.56941
 -18.05849    1.64403
 -17.36610    1.01032
 -17.10157    1.60472
 -17.64670    1.50575
 -17.69442    1.56369
 -16.52432    1.56745
 -17.58835    1.32393
 -17.45800    1.92189
 -17.86856    1.54651
 -18.65285    1.65076
 -17.30639    1.30682
 -17.78494    1.82594
 -16.17068    0.95198
 -17.10076    1.62556
 -17.42280    1.54247
 -17.12944    1.56488
 -17.08269    1.18686
 -15.76513    1.55924
 -16.36417    1.30066
 -16.05210    1.35695
 -16.54775    1.43566
 -17.39901    1.32676
 -17.97400    1.37494
 -16.71321    1.58332
 -17.00612    1.51987
 -17.26883    1.43270
 -16.39631    1.24304
 -16.81187    1.42926
 -17.21303    1.41913
 -16.89020    1.52923
 -16.96908    1.07459
 -16.76784    1.51415
 -17.49043    1.31081
 -17.19420    0.97926
 -18.61078    1.63049
 -16.74204    1.38992
 -16.52729    1.34204
 -16.96248    1.13538
 -16.91531    1.13430
 -16.97852    1.37654
 -18.19296    1.61552
 -17.25096    1.51875
 -16.60402    1.55582
 -17.41080    1.39624
 -17.16057    1.30634
 -16.59926    1.32492
 -17.96238    1.30005
 -17.51930    1.88825
 -17.45448    1.44512
 -17.52756    1.70296
 -17.10155    1.10660
 -17.42509    1.63342
 -17.60772    1.49651
 -17.01630    1.45423
 -16.42213    1.67199
 -16.89755    1.79785
 -16.84108    1.49055
 -15.57828    1.48654
 -15.81714    1.41252
 -16.94294    1.60329
 -16.50459    1.38399
 -18.00159    1.83585
 -15.90224    1.16554
 -17.06844    1.48398
 -15.99019    1.33385
 -17.17532    1.42599
 -16.54565    0.78950
 -15.60005    1.09228
 -16.88065    1.35198
 -15.29608    1.24504
 -16.28554    1.48648
 -15.86324    1.61196
 -15.91211    1.27352
 -16.30343    1.47872
 -15.86775    1.50584
 -15.68841    1.21645
 -16.62411    1.51258
 -16.74006    1.49201
 -17.45543    1.68165
 -17.84015    1.80665
 -17.73980    1.93003
 -16.61593    1.79308
 -17.77380    1.82607
 -16.69789    1.40392
 -17.19638    1.40226
 -17.42628    1.76128
 -18.04043    1.69696
 -17.43615    1.35315
 -18.21423    1.63995
 -17.87923    1.90884
 -16.86710    1.54766
 -15.64039    1.41099
 -17.53396    1.17857
 -18.44756    2.00252
 -18.70904    1.53003
 -19.41901    1.82377
 -18.73194    1.84144
 -18.25595    1.43664
 -18.94433    1.38072
 -18.13731    1.42303
 -18.48211    2.01423
 -18.74876    1.52266
 -19.54836    1.78623
 -18.87079    1.87742
 -18.79109    1.62687
 -17.83515    1.86861
 -18.68015    1.84633
 -18.04398    1.66318
 -18.20930    1.48592
 -18.37189    1.38126
 -18.58941    1.89883
 -18.19806    1.84013
 -17.78257    1.79756
 -18.20808    1.89478
 -18.23482    1.78074
 -17.89660    1.63041
 -18.05443    1.82598
 -16.56924    1.61804
 -20.01111    2.04233
 -17.53638    1.69914
 -18.50487    1.91120
 -17.43609    1.44257
 -19.27973    1.67638
 -18.40522    1.54496
 -17.89404    1.42073
 -19.06017    1.82726
 -18.74970    1.89589
 -18.13483    1.64796
 -17.29450    1.49836
 -17.83132    1.56440
 -17.19190    1.54927
 -17.22603    1.36648
 -17.08866    1.58723
 -16.29092    1.59505
 -16.79190    1.77502
 -17.90183    1.69259
 -18.05704    1.78126
 -18.42159    1.39244
 -16.56487    1.76422
 -17.36847    1.86162
 -15.81831    1.80934
 -17.96394    1.82223
 -18.50048    1.89582
 -19.64171    2.16103
 -17.35546    1.75579
 -18.36635    1.78906
 -17.60427    1.68431
 -17.85353    1.68602
 -17.03510    1.80623
 -18.25972    1.93360
 -17.64244    1.80758
 -16.70730    1.91324
 -16.98192    1.95269
 -17.54135    1.77429
 -17.29193    2.02292
 -18.43373    2.07875
 -17.83183    1.92504
 -17.89474    2.04020
 -18.04349    1.81495
 -17.13454    1.56930
 -17.87602    2.21942
 -18.37318    2.10277
 -18.10868    2.00641
 -17.62552    1.47774
 -16.69190    1.81927
 -16.82372    1.87263
 -17.03926    1.58954
 -18.22075    1.76955
 -15.70386    2.01857
 -16.78706    1.97836
 -16.39734    1.94813
 -17.15922    1.92373
 -17.31968    1.44920
 -16.75245    1.66680
 -16.66987    1.82037
 -16.47304    1.67177
 -17.41665    1.58183
 -18.25373    1.74619
 -17.18507    1.64281
 -16.64145    1.56952
 -17.22978    1.91757
 -16.18425    1.59546
 -15.51234    1.33756
 -16.25641    1.32544
 -15.98684    1.83754
 -15.57903    1.80690
 -16.09200    1.94101
 -16.34790    1.60033
 -16.24079    1.87410
 -16.20522    1.81670
 -17.46407    2.10127
 -16.16926    1.47188
 -16.48215    1.42630
 -18.51516    1.82696
 -17.31346    1.76906
 -17.75186    1.86178
 -17.51766    1.97650
 -18.29051    1.82112
 -17.80676    2.25259
 -17.32691    1.75917
 -19.51155    2.15801
 -19.04248    2.09856
 -17.50123    1.96357
 -17.89677    1.88772
 -18.45783    2.22211
 -18.65291    2.38090
 -18.04945    2.04955
 -18.81136    1.93330
 -18.41192    1.98564
 -17.95215    1.53527
 -17.10611    1.77747
 -16.08202    1.86879
 -15.37811    1.56712
 -17.84655    1.88885
 -17.58664    1.82454
 -17.47712    1.78559
 -16.45750    1.61142
 -15.68967    1.67295
 -16.68279    1.61091
 -18.78840    2.39437
 -19.65694    2.33787
 -17.16238    1.97070
 -17.87639    2.01685
 -18.27398    2.07021
 -18.07164    1.94983
 -17.10702    2.21944
 -18.57970    1.96919
 -17.94625    1.83823
 -17.49138    2.09031
 -18.31075    1.94992
 -18.92821    2.16503
 -18.88307    1.94378
 -19.32705    2.26198
 -18.44226    1.80269
 -17.62855    1.65384
 -18.52132    1.98919
 -17.21099    2.10665
 -16.16846    1.50888
 -17.61769    1.85689
 -16.10313    1.24027
 -18.48240    1.58431
 -16.97682    1.95763
 -18.41210    1.93917
 -17.63511    1.62754
 -17.13328    1.52994
 -18.25672    1.63470
 -17.93705    1.52114
 -17.73713    1.59100
 -18.86450    1.99457
 -17.54308    1.71157
 -17.89267    1.56570
 -17.73941    1.70769
 -18.34359    1.89768
 -17.42425    1.66322
 -17.28484    1.52436
 -16.95547    1.65271
 -18.61045    1.93934
 -17.36765    1.72593
 -16.85439    1.58610
 -17.80823    1.85211
 -16.98986    1.46002
 -18.57345    2.13515
 -18.76486    1.87364
 -18.49312    1.93104
 -18.76699    2.00001
 -18.31705    2.18132
 -17.00465    1.95349
 -17.33683    1.69064
 -17.32076    1.72736
 -16.16706    1.46270
 -16.36287    1.24414
 -17.40579    1.75800
 -17.68869    2.03804
 -17.52676    1.84510
 -16.44377    1.72074
 -16.42606    2.24268
 -17.27276    2.08781
 -16.00286    1.94258
 -16.22592    1.87546
 -16.37271    1.97414
 -16.99764    2.13242
 -16.46019    2.33145
 -15.22289    1.31612
 -16.14301    2.14870
 -16.43058    2.16516
 -16.18809    1.75507
 -17.57193    1.88511
 -18.34665    1.99395
 -20.28312    2.21143
 -20.32224    2.45835
 -17.87949    1.75936
 -16.37321    1.36038
 -17.59090    1.64113
 -17.93198    2.01448
 -17.89432    1.84976
 -17.48317    1.77598
 -17.71379    1.76351
 -18.90341    1.84012
 -16.84095    1.71606
 -16.85928    1.56032
 -18.25044    1.62858
 -17.21713    1.77197
 -17.55482    1.95767
 -16.53907    1.36657
 -18.66700    1.68270
 -18.09083    1.53520
 -17.73426    1.91450
 -17.57416    1.69447
 -17.17621    1.64683
 -18.66235    1.93750
 -17.48422    1.87590
 -15.66914    1.46804
 -15.48459    1.43262
 -14.92530    1.36211
 -16.33754    1.44513
 -16.19206    1.57906
 -15.71931    1.27503
 -15.73414    1.54726
 -16.14901    1.48827
 -15.54253    1.37000
 -16.36926    1.84672
 -17.29510    1.53441
 -17.98116    1.97967
 -17.38838    1.80786
 -18.09988    1.59864
 -17.06911    1.62386
 -16.74037    1.23475
 -17.00036    1.54145
 -16.31574    1.58653
 -17.34505    1.68452
 -16.12432    1.55490
 -18.03582    1.84594
 -17.28059    1.79389
 -17.92018    1.54462
 -17.57926    1.63217
 -18.16697    1.42801
 -17.05742    1.93207
 -17.99475    1.80333
 -17.74553    1.60460
 -16.76958    1.64031
 -17.94134    1.48896
 -16.26655    1.42232
 -16.74357    1.50775
 -16.40893    1.41731
 -15.84302    1.17903
 -16.27210    1.52124
 -15.81243    1.06872
 -15.41070    1.32519
 -16.83083    1.55878
 -17.32703    1.48296
 -16.73886    1.37691
 -17.53164    1.56440
 -17.60602    1.62748
 -17.12257    1.43956
 -16.86472    1.80866
 -17.22215    1.80518
 -17.59848    1.73161
 -17.11176    1.86143
 -18.05052    1.98618
 -17.16214    2.02751
 -16.95496    1.61559
 -16.70580    1.74724
 -16.39792    1.47860
 -16.11744    1.46988
 -17.18622    1.81182
 -16.54341    2.12521
 -17.64855    1.86458
 -17.82645    1.70732
 -16.93637    1.70558
 -16.09456    1.73859
 -15.58769    1.83438
 -15.62333    1.73565
 -16.64240    1.71293
 -15.92980    1.37714
 -16.71431    1.48894
 -17.96516    1.98473
 -16.86304    1.20704
 -17.25971    1.46657
 -17.74295    2.03737
 -16.58929    1.21882
 -15.96289    1.26493
 -15.58634    1.10846
 -14.75323    1.21454
 -16.12471    1.08198
 -16.58651    1.48667
 -16.78485    1.42140
 -16.08756    1.63775
 -16.30451    1.47185
 -16.33966    1.70927
 -15.86389    1.60546
 -15.73492    1.37383
 -15.82896    1.58732
 -15.62478    1.20247
 -16.41365    1.67358
 -16.58529    1.80066
 -15.58677    1.67271
 -14.67953    1.47339
 -15.63439    1.69232
 -14.36786    1.30045
 -13.86036    1.21120
 -14.75344    1.28326
 -13.93008    1.00942
 -15.39378    1.70401
 -15.93272    1.03639
 -15.68652    1.14605
 -15.82001    1.64054
 -16.16648    1.23939
 -16.28102    1.58037
 -15.24261    1.20361
 -15.86045    1.44777
 -15.37918    1.45945
 -15.84549    1.23507
 -16.24509    1.57245
 -15.05726    1.26669
 -16.21112    1.52264
 -15.94441    1.33548
 -16.23318    1.49618
 -15.15320    1.35961
 -16.64872    1.67532
 -15.73008    1.28669
 -16.40131    1.44518
 -16.61941    1.18905
 -16.81003    1.52452
 -15.42212    1.26428
 -16.10110    1.53658
 -15.27768    1.62083
 -16.01499    1.47808
 -14.87126    1.20265
 -15.88695    1.35531
 -16.62158    1.41525
 -16.08831    1.23666
 -17.05970    1.49502
 -16.51759    1.41000
 -16.18610    1.15512
 -16.23110    0.97633
 -17.68413    1.39684
 -15.91516    1.29078
 -16.82408    1.47185
 -16.82916    1.32009
 -16.32454    1.07268
 -16.75313    1.00055
 -16.21629    1.35887
 -15.81792    1.01574
 -17.31036    1.43725
 -17.80874    1.30490
 -18.40028    1.37343
 -17.39305    1.50595
 -17.21066    1.27246
 -17.36130    1.37222
 -15.14555    1.11559
 -16.97137    1.16455
 -16.34279    1.17072
 -15.37689    1.62670
 -15.65888    1.48989
 -15.56230    1.65463
 -16.29486    1.17501
 -17.77125    1.98575
 -16.55547    1.48257
 -16.38284    1.19838
 -18.24592    1.59332
 -15.78562    1.21198
 -15.96426    1.41942
 -17.76026    1.76890
 -16.10857    1.58792
 -16.63527    1.67411
 -16.64270    1.67914
 -15.98755    1.41897
 -16.59097    1.58512
 -17.32326    1.21968
 -16.67864    1.52450
 -16.16490    1.56269
 -16.11535    1.31193
 -16.62254    1.33286
 -16.19900    1.66109
 -15.78038    1.28315
 -15.66354    1.49576
 -16.45621    1.42314
 -16.53034    1.56100
 -17.21973    1.69615
 -17.34046    1.25195
 -17.10944    1.41964
 -15.82188    1.45563
 -16.31522    0.98796
 -16.25600    1.16489
 -17.09173    1.40299
 -17.31997    1.42053
 -18.30205    2.00664
 -17.67949    1.62110
 -17.76769    1.56798
 -17.53041    1.82919
 -18.20595    1.61315
 -18.63406    1.81508
 -17.34719    1.60300
 -16.97141    1.94255
 -16.58027    1.74590
 -17.03714    1.35175
 -16.86237    1.66276
 -16.58549    1.72750
 -16.56665    2.07026
 -17.35995    1.70219
 -16.89241    1.48072
 -17.86947    1.90155
 -16.65869    1.20643
 -18.21314    1.52288
 -16.27216    1.23545
 -17.41666    1.52173
 -17.73830    1.59531
 -16.63800    1.60413
 -17.12108    1.83667
 -17.20424    2.03466
 -17.46866    1.76590
 -16.24924    1.74778
 -17.53104    1.62593
 -17.04156    1.94916
 -18.04195    1.62251
 -17.77631    1.81373
 -17.37981    1.67585
 -17.52537    1.98251
 -17.16029    1.74448
 -17.00487    1.60517
 -16.99104    1.57457
 -17.34328    1.99091
 -17.27364    1.71032
 -17.11802    1.73855
 -17.56256    1.34358
 -17.04511    1.76872
 -16.88020    1.90354
 -17.18613    1.49551
 -17.03188    1.79542
 -17.27946    1.75415
 -15.71283    1.15515
 -16.70484    1.42118
 -17.62652    1.81807
 -18.08489    2.03508
 -17.32794    1.81389
 -17.88463    1.40853
 -17.38605    1.69766
 -18.75816    1.62583
 -18.17498    1.72834
 -20.06944    1.82586
 -18.02285    1.68532
 -19.52777    1.71776
 -18.96673    1.70299
 -18.88361    1.75295
 -19.77077    1.68220
 -18.78977    1.95555
 -17.98471    1.48768
 -19.18698    1.72813
 -17.75576    1.85627
 -17.71740    1.41140
 -16.77708    1.49669
 -17.77593    1.81413
 -17.53909    1.87613
 -16.86032    1.39690
 -16.52831    1.46229
 -17.66081    1.61505
 -17.25423    1.73290
 -18.37716    1.91370
 -17.41148    1.56022
 -17.11702    1.90610
 -16.81938    1.26284
 -16.19794    1.39701
 -16.58509    1.70849
 -17.04922    1.79162
 -15.99565    1.82644
 -15.72005    1.79255
 -15.33564    1.79880
 -15.21591    1.70520
 -14.96632    1.16997
 -15.99625    1.50699
 -14.85602    1.67486
 -17.06432    1.48755
 -15.84546    1.50781
 -15.86780    1.63426
 -16.22648    1.52317
 -16.12591    1.47021
 -17.32203    1.56954
 -16.81875    1.75528
 -17.24090    1.61299
 -16.57469    1.61631
 -18.43834    2.03891
 -16.91678    1.72319
 -17.46305    1.83076
 -16.09139    1.52892
 -17.92630    1.54449
 -16.38837    1.84655
 -16.88191    1.78525
 -18.08730    1.80182
 -16.34129    1.52740
 -16.44536    1.73775
 -16.99534    1.72671
 -16.02051    1.19974
 -16.57841    1.36161
 -17.19532    2.06758
 -17.30420    1.96256
 -16.59730    1.68042
 -16.70016    1.90837
 -17.46086    1.85070
 -17.00756    1.29326
 -16.09054    1.55014
 -16.26157    1.82058
 -15.84927    1.18451
 -16.07087    1.44891
 -16.32845    1.50969
 -16.39389    1.73902
 -15.11292    1.66403
 -16.23137    1.44860
 -16.82556    1.52504
 -16.28790    1.57895
 -16.33173    1.32333
 -15.90331    1.36538
 -15.76363    1.25569
 -16.41290    1.48243
 -16.21625    1.56452
 -17.21560    1.20372
 -16.52264    1.49748
 -16.53945    1.66568
 -17.19975    1.71455
 -16.09736    1.49181
 -17.07919    1.65887
 -17.56683    1.85246
 -17.72890    1.52345
 -17.11409    1.81177
 -16.32197    1.92663
 -16.48167    2.04759
 -16.66118    1.68260
 -18.12319    2.00530
 -18.82889    2.16276
 -18.92577    1.60320
 -19.79981    1.83337
 -17.50150    1.70776
 -18.24530    1.83954
 -17.53505    1.91840
 -18.36091    1.94515
 -17.51720    1.85137
 -18.30613    1.50468
 -17.84824    1.31205
 -17.97064    1.84844
 -17.56615    1.93834
 -17.18202    1.49694
 -17.26428    1.79137
 -15.89166    1.51723
 -16.14885    1.62651
 -16.04905    1.39383
 -17.02994    1.49734
 -16.51663    1.23203
 -16.00768    1.46359
 -16.10286    1.50373
 -15.80854    1.72031
 -16.24787    1.78067
 -16.33467    1.33638
 -17.30438    1.54012
 -15.34498    1.13106
 -17.72552    1.45529
 -17.62284    1.90771
 -18.30548    1.76769
 -17.07571    1.70778
 -17.14596    1.53951
 -16.57854    1.30107
 -16.72847    1.21081
 -16.63173    1.35947
 -16.68152    1.63655
 -16.41029    1.43274
 -16.01943    1.36639
 -16.42958    1.55366
 -15.96136    1.49800
 -17.08365    1.38844
 -17.45626    1.44671
 -17.85263    1.32899
 -17.32065    1.19714
 -16.02876    1.20925
 -16.82065    1.20706
 -17.12830    1.61500
 -17.16357    1.72173
 -17.44838    1.96432
 -16.24230    1.75395
 -16.32798    1.43144
 -16.89762    1.67618
 -16.32654    1.52567
 -16.37053    1.76760
 -17.54630    1.64199
 -16.26726    1.45147
 -15.38146    1.18704
 -15.07126    1.28218
 -15.60350    1.32283
 -16.56326    1.53180
 -16.39998    1.22498
 -16.71113    1.54935
 -17.35385    1.60982
 -17.34899    1.47645
 -17.62769    1.43425
 -18.07452    1.58982
 -17.50748    1.42275
 -16.02208    1.24196
 -16.83475    1.55351
 -17.04566    1.43719
 -17.02440    1.33163
 -17.72920    1.45032
 -17.37751    1.56329
 -17.82349    1.63861
 -17.35262    1.48286
 -17.30815    1.69670
 -17.83457    1.64101
 -16.81622    1.57845
 -16.58806    1.74368
 -18.76244    1.81884
 -16.63255    1.57042
 -16.20288    1.16135
 -16.51957    1.55501
 -16.93897    1.44923
 -17.88893    1.47647
 -16.91166    1.41085
 -17.08002    1.64192
 -17.48790    1.36573
 -17.41819    1.61645
 -16.88072    1.28336
 -17.76898    1.18853
 -16.76195    1.19434
 -16.35788    1.34108
 -16.80561    1.43641
 -17.21107    1.15395
 -16.41136    1.19723
 -16.54420    1.21427
 -17.59853    1.86966
 -17.49938    1.68314
 -16.09062    1.40963
 -16.09914    1.29188
 -17.12219    1.26788
 -17.59918    1.55761
 -16.41306    1.34245
 -16.49468    1.38320
 -15.76343    1.57402
 -17.27321    1.66308
 -17.14715    1.67799
 -17.31426    1.34252
 -17.95833    1.55377
 -17.29487    1.61589
 -17.59608    1.23595
 -16.16084    1.19895
 -16.61396    1.53188
 -16.81458    1.40682
 -17.28019    1.85917
 -16.36340    1.30867
 -17.46819    1.31677
 -17.13689    1.19336
 -16.26440    1.64035
 -17.19645    1.18058
 -16.94480    1.65991
 -16.88069    1.68048
 -16.35878    1.87578
 -15.35461    1.78527
 -16.56937    1.91395
 -17.61883    1.88520
 -17.67047    1.77098
 -18.59496    2.12513
 -16.66986    1.58491
 -17.76102    1.85026
 -16.64557    1.60430
 -17.81535    1.57209
 -17.22673    1.74831
 -18.46062    1.98862
 -17.81613    2.17478
 -17.11519    1.42877
 -16.02113    1.80988
 -18.40815    1.67500
 -18.44085    1.94313
 -17.96199    1.75595
 -18.08607    1.56426
 -19.08158    1.57159
 -18.06251    1.81349
 -18.69607    2.01838
 -19.12483    1.75953
 -18.47818    1.63682
 -17.50580    1.44921
 -18.56832    1.98704
 -16.57331    1.69786
 -17.69875    1.88555
 -16.70192    1.78087
 -17.17254    1.94456
 -17.59595    1.72134
 -17.88206    1.70406
 -17.97141    1.83805
 -16.26510    1.44144
 -16.86925    1.66049
 -17.26049    1.81589
 -18.54008    2.13027
 -17.64461    2.28523
 -18.02130    1.87876
 -17.11210    1.64631
 -17.47984    1.89782
 -18.64657    2.09305
 -17.92844    1.83912
 -18.11437    2.00911
 -16.95827    1.67248
 -17.57902    1.73959
 -18.04021    1.89889
 -18.81885    1.82360
 -17.71959    1.82082
 -17.50881    1.64974
 -16.81816    1.67166
 -16.74831    1.41496
 -16.85610    2.02081
 -16.39660    2.13194
 -16.46152    1.73454
 -15.79309    1.60350
 -15.99448    1.63667
 -18.11042    1.70876
 -18.99161    2.05527
 -17.94765    1.80299
 -16.63952    1.59154
 -16.61373    1.84491
 -16.85787    1.68071
 -16.75233    2.02634
 -16.32703    1.94510
 -17.69614    2.07169
 -17.08054    1.81022
 -17.41246    1.76720
 -18.09752    2.01997
 -18.61869    2.06444
 -18.52198    2.00374
 -19.09546    2.35511
 -18.61724    1.94787
 -17.98454    1.72975
 -17.70571    1.59489
 -17.90767    1.79591
 -17.20369    1.73721
 -18.23844    1.77395
 -18.37607    1.62886
 -18.95366    1.69041
 -18.17898    1.88469
 -17.16013    1.08662
 -16.90524    1.65624
 -17.21747    1.59881
 -17.75541    1.61510
 -17.94910    1.40653
 -17.68316    1.87084
 -15.58411    1.48546
 -18.04097    1.83084
 -17.39538    1.38170
 -17.58999    1.55041
 -16.91284    1.53394
 -16.43793    1.54788
 -15.87507    1.46873
 -16.95327    1.47039
 -15.92056    1.37046
 -17.85147    1.66125
 -18.41033    1.56856
 -18.04272    1.70627
 -17.12613    1.51774
 -16.81958    1.58543
 -16.97244    1.53577
 -17.18184    1.65239
 -17.06759    1.56688
 -17.27911    1.51126
 -17.62396    1.76292
 -16.33426    1.16699
 -17.37680    1.81271
 -17.38986    1.77644
 -16.93328    1.69522
 -16.86951    1.40009
 -17.76266    1.90710
 -15.74427    1.48150
 -17.94346    1.87792
 -16.60435    1.49150
 -17.49679    1.70826
 -17.17317    1.47635
 -16.08993    1.55548
 -17.16832    1.49816
 -15.80557    0.82947
 -17.01690    1.63047
 -16.82818    1.64012
 -17.26993    1.55531
 -16.33456    1.13498
 -16.61673    1.43007
 -16.67307    1.42143
 -15.65961    1.50353
 -14.43523    0.92653
 -16.66677    1.30409
 -16.12291    1.20936
 -15.95146    1.61698
 -15.38186    1.32348
 -16.00242    0.92986
 -15.99758    1.50249
 -15.67243    1.88736
 -16.24582    1.33537
 -16.98863    1.46931
 -16.36696    1.44428
 -16.26180    1.21499
 -16.35221    1.45054
 -16.72796    1.29408
 -17.71500    1.28988
 -17.14009    1.38661
 -17.17049    1.32709
 -17.37123    1.18571
 -16.55268    1.36212
 -17.65901    1.36796
 -16.78337    1.19875
 -16.52792    1.44362
 -16.55306    1.73303
 -17.47729    1.71721
 -17.10785    1.55059
 -15.53649    1.23609
 -16.29012    1.51408
 -15.55109    1.24253
 -14.44027    0.95651
 -14.72097    1.10552
 -14.83109    1.08212
 -16.97577    1.49166
 -16.35151    1.44743
 -16.41743    1.17341
 -15.49429    1.42977
 -15.60168    1.50337
 -15.41959    1.06650
 -14.79009    1.02881
 -15.27277    1.01232
 -14.17644    1.25286
 -15.55290    1.32187
 -16.61617    0.89289
 -16.35750    0.89526
 -16.09278    1.28887
 -16.00049    1.26477
 -17.00239    1.42467
 -17.19305    1.34217
 -15.76043    1.07391
 -15.75832    1.29870
 -15.95202    1.46130
 -17.62490    1.45651
 -16.98754    1.56401
 -16.20252    1.15629
 -15.61676    1.37400
 -17.15979    1.36657
 -16.93913    1.31567
 -16.76965    1.87616
 -16.30185    1.65473
 -15.31116    1.25096
 -16.12353    1.11353
 -15.89635    1.26474
 -15.36125    1.27191
 -15.92523    1.21435
 -15.80070    1.29237
 -17.43313    1.88493
 -16.98929    1.28315
 -16.43830    1.09707
 -16.25394    1.45987
 -18.44118    1.53814
 -18.43882    1.37309
 -16.14101    1.63151
 -16.72555    1.67538
 -18.26040    1.54828
 -16.57301    1.52238
 -17.00503    1.35039
 -17.78429    1.34065
 -17.65690    1.46640
 -17.71369    1.51863
 -16.16715    0.90904
 -17.67352    1.58711
 -16.73342    1.67479
 -15.53421    1.29854
 -16.45382    1.30928
 -15.46580    1.24404
 -16.16766    1.22963
 -16.62779    1.23676
 -17.84902    1.41883
 -16.62576    1.11604
 -17.35077    1.49620
 -17.23369    1.03625
 -16.28061    1.40881
 -16.98657    1.52375
 -16.88795    1.34189
 -17.10634    1.53601
 -17.73418    1.89090
 -16.68838    1.97729
 -17.25110    1.30821
 -17.63605    1.53735
 -17.93111    1.54373
 -17.58715    1.65807
 -17.65080    1.35108
 -16.75717    1.22568
 -17.90077    1.88855
 -16.17620    1.34770
 -17.62185    1.85674
 -16.92741    1.22780
 -17.15115    1.37924
 -17.48464    1.19321
 -16.56481    1.19663
 -17.57177    1.47665
 -16.03854    1.42666
 -16.65706    1.62505
 -17.11981    1.48299
 -17.27964    1.34123
 -17.40214    1.68387
 -17.37619    1.79329
 -17.18051    1.45967
 -17.12427    1.73302
 -18.03308    1.67764
 -18.18451    1.99013
 -19.46657    2.05915
 -17.48008    1.68351
 -18.47106    1.82346
 -18.20878    2.01329
 -17.85901    1.76052
 -17.33872    1.51506
 -16.68059    1.06367
 -16.59561    1.29941
 -16.19965    1.43963
 -15.47235    1.21833
 -15.89036    1.53137
 -15.61145    1.29925
 -16.52394    1.66973
 -16.08512    1.30067
 -15.79279    1.00007
 -16.09159    1.27741
 -16.91910    1.65215
 -16.60396    1.57007
 -15.75737    1.53073
 -16.38266    1.43745
 -16.19551    1.32612
 -16.52875    1.80257
 -17.86156    1.53985
 -18.87131    2.16599
 -16.97441    1.34407
 -17.01935    1.43209
 -16.96306    1.98659
 -16.82577    1.36935
 -18.50129    2.00379
 -17.54667    1.82065
 -16.78487    1.73266
 -16.71767    1.70929
 -16.85148    1.45418
 -18.64131    1.68432
 -18.67343    1.67293
 -18.44393    1.57137
 -19.18291    2.37815
 -19.36586    1.85482
 -19.38212    1.97080
 -18.23722    1.25542
 -17.25026    1.59665
 -19.06582    1.89603
 -19.56790    1.53432
 -19.30503    1.80946
 -19.26846    1.62618
 -18.99842    1.68004
 -19.82025    1.94748
 -19.61994    2.09697
 -20.08002    1.76159
 -19.84298    1.98100
 -17.26959    2.15496
 -17.55939    1.71823
 -18.35782    1.83036
 -18.55698    1.61512
 -18.07812    1.67139
 -18.76820    1.86870
 -18.31821    1.67914
 -19.12581    1.59202
 -18.22127    1.50112
 -18.60301    1.64834
 -16.92899    1.63162
 -18.00899    1.48809
 -18.82099    1.70612
 -17.86065    1.59330
 -19.08542    1.92264
 -18.70151    1.37283
 -18.68241    1.82134
 -17.53143    1.88285
 -17.70668    1.54522
 -17.24161    1.49113
 -17.26365    1.69561
 -18.02092    1.77301
 -17.58815    1.91820
 -17.59559    1.84622
 -17.42187    1.68726
 -17.87491    1.33757
 -18.31799    1.39906
 -16.90833    1.67008
 -17.71492    2.04406
 -17.56501    1.51895
 -18.21858    1.61981
 -17.94248    1.61821
 -18.11376    1.63950
 -18.47522    1.28646
 -18.89625    2.05807
 -19.02942    2.07427
 -19.05560    1.93292
 -17.73040    1.66963
 -18.32717    1.68997
 -17.67162    1.62042
 -17.67010    1.65653
 -17.62679    1.65033
 -17.62551    1.88701
 -17.96352    1.75560
 -17.05669    1.46914
 -17.70910    1.77490
 -16.57626    1.19909
 -17.29609    1.78058
 -17.52926    1.22675
 -18.94441    1.45807
 -18.61036    1.22218
 -19.67829    1.76521
 -18.68881    1.83880
 -18.89193    1.77792
 -18.94160    1.70241
 -17.89228    1.79907
 -17.10900    1.18908
 -18.35107    2.19181
 -18.43546    1.87871
 -17.12376    1.99184
 -18.21179    1.93044
 -19.88118    1.77169
 -18.40699    2.07613
 -18.07759    1.97500
 -16.86691    1.86113
 -17.79146    1.70928
 -18.22779    1.97437
 -16.71538    1.10778
 -18.87263    1.27672
 -16.92743    1.46879
 -16.71288    1.52433
 -17.52461    1.84644
 -16.48065    1.16410
 -17.74648    1.69617
 -18.31413    1.89026
 -17.96359    1.34074
 -17.69297    1.29757
 -19.24180    1.86603
 -18.56176    2.00996
 -17.87871    1.62012
 -18.61415    1.98893
 -17.76685    1.74703
 -18.76162    1.87557
 -18.73306    1.66489
 -19.20156    1.73300
 -18.70452    1.86768
 -18.19376    1.66287
 -17.86782    1.67361
 -17.83181    1.59873
 -18.20005    1.59893
 -18.49716    1.94712
 -18.85749    1.77644
 -19.16707    1.64256
 -18.92802    1.60987
 -18.46431    1.40912
 -18.68613    1.96542
 -18.32377    1.55816
 -16.46957    1.31111
 -16.78693    1.45745
 -17.97399    1.60113
 -17.99410    1.85043
 -17.08702    1.39969
 -19.08467    1.66400
 -18.66883    1.77478
 -18.37067    1.40448
 -17.68096    1.29044
 -17.32341    1.32178
 -18.36791    1.73381
 -17.57530    1.53382
 -19.72127    1.85580
 -17.21284    1.69612
 -18.05455    1.72161
 -16.22554    1.10226
 -16.78903    1.13741
 -17.86466    1.38376
 -17.56191    1.47140
 -16.85892    1.19693
 -17.39077    1.51394
 -17.48691    1.71918
 -16.96169    1.45472
 -16.60970    1.30734
 -17.42233    1.23106
 -16.83182    1.59728
 -16.19510    1.24186
 -15.90501    1.18599
 -16.21311    1.06777
 -16.86933    1.39526
 -17.79498    1.61459
 -17.71699    1.69672
 -18.05030    1.81335
 -17.14905    1.42795
 -16.43119    1.43126
 -16.46083    1.04588
 -16.62455    0.99702
 -16.81952    1.36206
 -16.53176    1.21768
 -16.11557    1.25644
 -18.17687    1.38738
 -18.81533    1.17141
 -17.66358    1.43795
 -19.29642    1.67532
 -18.46404    1.59786
 -18.15600    1.63118
 -16.96918    1.23715
 -16.38243    1.30686
 -17.07113    1.61449
 -17.90508    1.92395
 -16.62626    1.51044
 -16.10063    1.47189
 -15.45816    1.18598
 -16.10947    1.05751
 -15.38170    1.62279
 -15.82851    1.15447
 -14.90684    1.15214
 -15.70700    0.94597
 -16.75222    1.44068
 -17.92777    1.90850
 -15.71033    1.40402
 -16.95147    1.63846
 -15.85983    1.30140
 -16.96762    1.61280
 -16.55269    1.07289
 -17.13880    1.05599
 -17.18965    1.31227
 -17.42401    1.34032
 -17.88496    1.60260
 -17.22144    1.59476
 -14.98630    1.44961
 -17.13000    1.27424
 -15.72937    1.37481
 -16.76952    1.40748
 -17.01256    1.63606
 -17.61760    1.39958
 -17.12885    1.27061
 -16.12432    1.64383
 -16.87575    1.39998
 -16.83296    1.33127
 -16.69707    1.59824
 -16.26622    1.46808
 -15.53918    1.41000
 -17.85072    1.33519
 -17.04563    1.47326
 -17.64447    1.71941
 -17.57193    1.59340
 -17.04150    1.61939
 -17.15296    1.59775
 -16.31659    1.55206
 -16.84958    1.37709
 -15.14054    1.18645
 -16.85361    1.81784
 -17.57193    1.83759
 -16.25455    2.27682
 -15.93759    1.71175
 -17.28501    1.58059
 -16.03476    1.42831
 -16.70689    1.31772
 -17.62131    1.65852
 -17.51805    1.84381
 -15.86331    1.65202
 -16.64251    1.50957
 -16.63559    1.54906
 -16.88249    1.67382
 -17.68444    1.85117
 -17.02073    1.72307
 -17.42907    1.78988
 -16.30363    1.38273
 -16.93990    1.64840
 -16.39224    1.81368
 -16.12101    1.53765
 -16.44364    1.79483
 -16.10929    1.55199
 -15.62219    1.43210
 -16.44307    1.52164
 -16.98078    1.71433
 -17.74370    2.19778
 -17.15755    1.92162
 -17.00126    1.83350
 -17.07157    1.78176
 -16.20903    1.66494
 -17.25536    2.00883
 -17.05077    2.03952
 -16.27109    1.66964
 -17.62631    1.51173
 -17.67720    1.80505
 -19.24702    2.33979
 -19.41844    1.79603
 -17.63300    2.02416
 -17.79022    1.43712
 -17.88949    1.63831
 -17.69667    1.67377
 -17.68699    1.52322
 -16.57766    1.54822
 -17.29379    1.40808
 -16.04041    1.24950
 -15.51036    1.32287
 -15.31965    1.32272
 -16.72071    1.39484
 -18.39185    1.24040
 -17.05566    1.20447
 -16.77307    1.62002
 -16.60757    1.41619
 -17.44461    1.44760
 -17.09874    1.42383
 -16.83979    1.40655
 -16.88495    1.44549
 -16.87474    1.59966
 -16.37551    1.45320
 -16.69606    1.60171
 -16.88306    1.81351
 -17.10350    1.83804
 -16.92539    1.61698
 -16.33514    1.76838
 -16.72661    1.64202
 -16.56074    1.81680
 -17.84906    1.71824
 -18.52940    1.54322
 -18.28146    1.94422
 -16.57277    1.54492
 -16.75460    1.80253
 -18.49570    1.79722
 -18.47346    1.87809
 -18.11478    1.91394
 -19.20100    2.02480
 -17.63234    1.92797
 -17.55887    1.71404
 -17.11277    1.64786
 -18.10526    2.15999
 -17.80153    1.79229
 -17.88910    2.36778
 -19.16259    1.75109
 -18.32854    1.57419
 -17.29357    1.75819
 -17.91966    2.00928
 -18.05777    1.79088
 -17.88433    1.68949
 -18.35655    2.08112
 -18.34088    1.63347
 -18.37186    1.94800
 -19.00121    2.00876
 -18.09416    1.43165
 -18.05119    1.62620
 -17.55041    1.84265
 -18.20530    1.89548
 -17.48659    1.20065
 -17.50780    1.49104
 -18.06654    1.73864
 -18.48140    2.18657
 -19.05186    1.92059
 -19.54047    1.78814
 -18.18239    1.81186
 -17.59466    1.53657
 -17.48635    1.98933
 -18.35922    1.78876
 -18.33254    1.53627
 -18.83308    1.98693
 -18.05908    2.14847
 -18.84931    2.00640
 -18.38969    2.61341
 -19.33453    1.72361
 -18.02083    1.94526
 -17.77457    1.63440
 -19.68105    1.75480
 -18.19530    1.61750
 -17.83704    1.93708
 -18.05773    1.82045
 -17.83507    2.03881
 -17.42392    1.97906
 -19.28152    1.66215
 -18.63650    1.95292
 -18.38081    1.51767
 -17.83562    1.80075
 -16.69590    1.44816
 -18.28911    1.94982
 -16.90192    1.89154
 -16.08121    1.27839
 -17.15132    1.43712
 -16.38606    1.56060
 -16.95057    1.64451
 -17.77771    1.53747
 -18.07951    1.99212
 -17.67603    1.97755
 -18.58850    1.95048
 -18.70916    2.06526
 -17.92336    1.74619
 -18.03444    1.36281
 -18.35161    1.82309
 -19.04968    1.79977
 -19.04574    1.83607
 -18.58133    1.84905
 -19.41408    1.83725
 -18.43901    1.60700
 -19.03323    1.54948
 -18.69942    1.42504
 -19.49321    2.05544
 -19.29281    2.04103
 -18.47573    1.75048
 -18.91263    1.91099
 -17.12234    1.66062
 -18.45093    2.11749
 -18.36473    2.01919
 -17.96874    1.92479
 -19.10705    2.06838
 -17.90720    1.56929
 -17.95909    1.62965
 -18.08342    1.57014
 -18.40000    1.96648
 -19.36734    2.16273
 -18.09154    2.24234
 -17.70089    2.01762
 -18.27364    1.92132
 -16.86522    2.01400
 -16.47672    1.24976
 -17.47926    1.79243
 -17.06261    1.80440
 -18.81469    1.75242
 -17.71059    1.78956
 -16.98230    1.81907
 -17.12874    1.88787
 -18.04345    1.98814
 -17.56293    2.06425
 -17.21234    1.78121
 -18.15038    1.76994
 -19.17006    2.36536
 -18.60470    2.14220
 -17.29447    1.87172
 -18.39932    1.91553
 -17.95877    1.73096
 -16.72326    1.84066
 -17.04413    1.97471
 -16.55462    1.93006
 -16.86440    1.79611
 -18.11723    2.11094
 -18.61533    2.14944
 -18.16492    1.90179
 -16.81368    1.90935
 -18.82402    1.98473
 -16.62488    1.83595
 -16.35597    1.72663
 -16.86131    1.68279
 -17.84968    1.92617
 -17.34314    1.72835
 -17.06496    1.51869
 -16.61601    1.49974
 -17.66925    2.02760
 -18.27658    1.71897
 -17.94675    1.98448
 -18.12588    1.98758
 -18.01494    2.12375
 -17.24096    2.01852
 -16.89640    1.42626
 -17.06573    1.83807
 -17.20879    1.54403
 -17.11277    1.84675
 -17.70362    2.14037
 -18.88450    1.93119
 -19.43901    2.11029
 -18.04724    2.57844
 -19.07444    2.29330
 -18.29353    1.84467
 -18.47137    1.86072
 -18.24757    1.92500
 -18.41651    2.14502
 -17.32841    1.84281
 -18.53511    1.79647
 -17.91098    1.77898
 -18.43511    1.82087
 -17.13712    1.58709
 -17.20097    1.37178
 -17.14572    1.86794
 -18.23729    1.93112
 -17.29348    2.22224
 -17.33359    1.74133
 -16.39933    1.42864
 -17.58058    1.73978
 -17.41055    1.74515
 -17.25007    2.16392
 -17.77387    2.29623
 -17.55460    1.71230
 -17.15353    1.52607
 -17.82584    1.85211
 -16.82370    1.69955
 -16.98921    1.87440
 -16.24353    1.69200
 -16.19213    1.30036
 -18.18104    1.54476
 -17.88642    1.32123
 -17.27831    1.42971
 -17.87531    1.88141
 -16.80640    0.82396
 -17.98588    1.36027
 -17.61792    1.77710
 -16.29772    1.10553
 -17.43231    1.77139
 -18.44217    1.66079
 -17.58396    1.68344
 -17.50341    1.69126
 -16.79563    1.54360
 -17.05980    1.54532
 -17.10887    1.26040
 -16.95301    1.35930
 -17.70631    1.80248
 -17.91629    2.06514
 -18.35063    1.97673
 -17.12799    1.67754
 -16.89408    1.66568
 -18.51842    1.80241
 -18.06014    1.77426
 -18.24795    2.06884
 -18.21642    1.86556
 -18.59706    1.82416
 -18.03885    1.98116
 -17.91019    1.99683
 -17.53114    1.75434
 -17.07171    1.49512
 -17.54975    1.88572
 -17.22941    1.56525
 -17.13527    1.46451
 -17.97931    1.57434
 -17.80044    1.63996
 -18.50680    1.99421
 -17.67535    1.54475
 -19.08003    1.74856
 -18.99209    1.79416
 -18.57613    1.87609
 -18.45650    1.78411
 -18.79191    1.91154
 -18.31847    1.82238
 -18.35471    2.36787
 -18.10575    1.98477
 -20.03002    2.18693
 -19.55241    1.82057
 -19.35045    1.56890
 -19.33425    1.78871
 -18.93164    2.21678
 -19.26109    1.78539
 -18.76217    1.47749
 -19.56981    1.84868
 -17.91729    1.75971
 -18.35801    1.42232
 -19.20470    1.43676
 -19.39782    1.67922
 -18.03344    1.68774
 -17.04058    1.40531
 -18.40448    1.89511
 -16.96643    1.93071
 -16.48335    1.51170
 -17.76705    1.19880
 -18.08760    1.60987
 -16.76910    1.12942
 -17.41157    1.31353
 -18.41266    1.61922
 -18.29782    1.57065
 -17.78742    1.35264
 -17.71594    1.50211
 -18.38493    1.52107
 -18.43126    1.63824
 -18.40650    1.89865
 -17.79944    1.76617
 -18.64911    1.59156
 -18.67362    1.91719
 -18.19974    1.67005
 -17.70963    1.42864
 -18.93653    1.99244
 -19.05793    2.11240
 -18.39887    2.06286
 -17.80315    1.70115
 -18.66844    2.12501
 -19.04462    1.95237
 -18.39394    2.03176
 -18.14786    2.05069
 -17.84787    2.00356
 -18.75867    2.09613
 -17.88702    1.82042
 -18.78206    1.74212
 -18.02054    2.18022
 -17.12940    2.23021
 -17.93625    2.26010
 -17.30872    2.29255
 -17.49623    1.85871
 -17.50000    2.13549
 -17.42067    1.59043
 -18.64033    1.97206
 -19.09106    2.21474
 -16.79298    1.57806
 -18.00167    1.68666
 -17.77548    1.68229
 -17.64020    1.69896
 -18.57223    2.21517
 -18.10526    2.10918
 -16.98046    1.71061
 -17.78871    1.91140
 -18.62025    2.23984
 -17.45842    1.97465
 -16.96397    1.74939
 -17.89103    1.71033
 -17.73842    1.99671
 -17.46210    1.90292
 -18.77328    1.98243
 -17.30904    1.81254
 -17.03243    2.02879
 -17.46470    1.74790
 -18.64795    1.98627
 -18.62956    2.24669
 -18.31543    2.05189
 -18.88394    1.83933
 -18.32201    1.78756
 -18.49673    1.88824
 -17.90696    1.61359
 -18.76851    1.84800
 -19.04953    1.83086
 -18.06567    1.83595
 -18.46607    1.84550
 -17.84687    1.55063
 -18.73260    1.90310
 -18.76185    2.05922
 -19.13959    2.08541
 -17.88954    1.42358
 -18.95063    1.64518
 -19.02294    1.82486
 -17.60556    1.76720
 -17.67227    1.48322
 -17.46446    1.86332
 -18.44981    1.60557
 -17.78649    1.69858
 -17.50114    1.86123
 -17.48228    1.53364
 -18.22435    1.62812
 -16.68405    1.31251
 -16.66532    1.49791
 -17.02652    1.63504
 -17.77062    1.64938
 -18.58685    1.73653
 -18.03530    1.82695
 -17.96264    1.62148
 -18.99331    1.84779
 -17.65720    1.37563
 -17.74461    1.36239
 -17.56181    1.66376
 -18.28382    2.01387
 -17.70507    1.66741
 -17.87761    1.43626
 -16.58134    1.34460
 -15.60874    1.31448
 -16.52713    1.21825
 -17.49832    1.53954
 -17.94445    1.78415
 -17.68461    1.77207
 -17.73077    2.16059
 -17.34656    1.60467
 -16.09433    1.68856
 -17.18969    1.80459
 -18.07974    1.33094
 -16.63762    1.38419
 -17.59118    1.66990
 -17.23743    1.22154
 -17.47593    1.51294
 -18.78722    1.52253
 -18.25080    1.35643
 -18.41553    2.10192
 -17.28830    1.74285
 -16.59482    1.17487
 -17.20087    1.78779
 -16.63305    1.54377
 -17.62055    1.68094
 -17.02579    1.63460
 -16.67033    1.69890
 -17.28302    1.67918
 -18.01653    1.53780
 -18.75684    1.64443
 -18.15041    1.59287
 -19.08648    1.61235
 -16.90055    1.46149
 -17.59859    1.39311
 -17.69761    1.59852
 -17.19658    1.39445
 -17.08971    1.27730
 -16.13891    1.51410
 -17.08448    1.40146
 -17.34235    1.53817
 -16.58290    1.86605
 -17.95977    1.82594
 -16.85361    1.91964
 -17.83229    1.68761
 -18.08896    1.41358
 -17.46478    1.77686
 -17.10091    1.96738
 -15.93446    1.80484
 -17.74324    1.48909
 -19.21420    1.90779
 -18.58897    1.74268
 -18.32202    1.68617
 -17.13725    1.59385
 -16.96971    1.72022
 -17.06347    1.79397
 -18.35293    1.82569
 -17.33238    1.91458
 -17.59489    1.58311
 -18.02896    1.66611
 -19.04965    1.80853
 -17.44327    1.61159
 -17.45516    1.77895
 -16.22294    1.74681
 -18.03018    1.66318
 -17.55508    1.83494
 -16.78964    1.86258
 -17.05732    1.91440
 -17.15922    1.88429
 -17.17240    1.93415
 -18.07856    1.84449
 -18.11187    1.93601
 -18.49962    1.65207
 -17.04465    1.81015
 -17.33464    1.66225
 -17.95695    1.59429
 -17.87828    1.47248
 -18.46640    1.81081
 -19.03165    1.97497
 -18.87775    1.82954
 -17.63113    1.61348
 -17.08712    1.69673
 -16.45937    1.63541
 -17.92113    2.03718
 -18.47367    2.13597
 -18.60592    1.61617
 -18.09692    1.33403
 -16.88795    1.52710
 -18.49305    1.66911
 -17.83752    1.57993
 -18.02227    1.56005
 -18.30641    1.51734
 -17.28069    1.63730
 -17.56344    1.60338
 -18.34199    1.64874
 -17.11176    1.44515
 -17.63311    1.36436
 -17.39327    1.63752
 -17.53252    2.01363
 -16.58725    1.47030
 -16.43630    1.22346
 -16.02574    1.66713
 -16.11413    1.46127
 -15.25768    1.20161
 -15.46929    1.39048
 -16.17715    1.53467
 -15.39090    1.23761
 -16.42908    1.63609
 -16.43448    1.89904
 -16.85837    1.78777
 -17.45635    1.52661
 -16.37720    1.62388
 -17.44685    1.79869
 -16.57879    1.51086
 -16.54842    1.86160
 -16.85048    1.61833
 -16.50873    1.16959
 -16.28562    1.75853
 -16.02479    1.53587
 -17.46609    1.86493
 -15.65737    1.37767
 -17.29434    1.23953
 -16.46204    1.41701
 -17.11301    1.35974
 -15.41733    1.37102
 -16.60712    1.29731
 -16.49798    1.45194
 -17.33599    1.52548
 -16.16327    1.44342
 -17.86123    1.70945
 -16.43309    1.28947
 -17.95651    1.52317
 -17.20384    1.58729
 -16.67318    1.36406
 -16.98648    1.20870
 -16.23573    1.22601
 -16.12065    1.44546
 -17.44160    1.92050
 -16.56093    1.52069
 -17.40759    1.35979
 -17.57746    1.59137
 -17.13535    1.34397
 -17.86430    1.27380
 -17.10272    1.34588
 -16.43530    1.34539
 -16.63716    1.70321
 -18.59971    2.15151
 -17.50149    1.92680
 -17.26116    1.68680
 -17.60415    1.88492
 -17.73036    1.67525
 -17.68289    1.69141
 -18.39014    1.75221
 -17.57457    1.67092
 -18.72342    2.02920
 -18.17999    1.81866
 -17.94758    1.51604
 -19.00217    1.76969
 -18.09192    1.70929
 -18.31483    1.91198
 -17.98373    1.97865
 -17.39222    2.01144
 -17.50056    1.51631
 -17.84650    1.55983
 -17.79419    1.68972
 -17.76861    1.63589
 -16.72917    1.51918
 -17.47942    1.69326
 -18.44057    1.49600
 -17.34069    1.42888
 -16.49423    1.26489
 -17.81592    1.70306
 -17.02219    1.63740
 -17.68909    1.78022
 -16.89000    1.51858
 -15.77531    1.28640
 -16.17142    1.29764
 -16.70332    1.42666
 -17.26666    1.22346
 -17.67851    1.36775
 -17.77829    1.38167
 -17.45963    1.48053
 -17.36491    1.22193
 -18.05200    1.35425
 -17.87088    1.25976
 -18.54463    1.59918
 -17.57662    1.41277
 -17.98307    1.72609
 -17.83724    1.58227
 -16.79212    1.64680
 -17.93316    1.30331
 -18.14112    1.37269
 -18.70076    1.81474
 -18.44171    1.52370
 -18.68218    1.36645
 -17.87245    1.20574
 -18.64909    1.35135
 -18.83930    1.34876
 -17.73491    1.27853
 -16.64620    1.02787
 -16.33375    1.12075
 -16.91438    1.12679
 -17.29550    1.10753
 -18.25026    0.92813
 -18.17816    1.47099
 -16.03149    0.84186
 -17.41457    1.18499
 -16.85242    1.30944
 -19.38300    2.11683
 -19.07768    1.34088
 -17.64086    1.24407
 -19.61463    1.65862
 -17.39980    1.24383
 -18.08285    1.83858
 -18.07137    1.15259
 -17.26826    1.64769
 -17.09623    1.60346
 -16.17187    1.47477
 -16.32790    1.23627
 -18.16818    1.27955
 -17.44906    1.30565
 -19.06313    1.75772
 -17.27763    1.18513
 -17.41409    1.54960
 -17.87060    1.31242
 -17.61098    1.32463
 -18.98805    1.57951
 -17.52781    1.33877
 -18.85168    1.61790
 -18.85854    1.49200
 -17.13353    0.65182
 -18.21136    1.61307
 -18.60437    1.70762
 -18.84105    1.53784
 -18.29457    1.49753
 -17.78808    1.63427
 -17.13058    1.50645
 -17.52060    1.60133
 -16.74886    1.31640
 -17.86389    1.27487
 -18.08288    1.56706
 -17.00693    1.06402
 -17.42627    1.48160
 -16.85143    1.09558
 -17.00575    1.21026
 -17.14253    1.02869
 -16.89282    0.75054
 -17.48908    0.73832
 -18.45492    1.25404
 -17.12036    0.58909
 -16.87637    0.91373
 -17.59592    1.27891
 -16.54938    0.81970
 -18.45032    1.19240
 -17.83378    1.45027
 -18.11944    1.52088
 -17.70774    1.13089
 -16.87614    1.16638
 -16.67564    1.20903
 -16.75218    0.98749
 -16.13316    0.94206
 -16.70905    1.40564
 -17.93630    1.03852
 -16.64688    0.89540
 -17.65498    1.18350
 -16.68190    1.57019
 -17.12257    1.48138
 -17.22782    1.59220
 -18.04310    1.33200
 -17.51274    1.28562
 -18.40257    1.15168
 -17.77445    1.66742
 -18.05523    1.73164
 -18.47269    1.91266
 -17.25008    1.59389
 -17.38978    1.81050
 -17.97820    1.97360
 -17.22961    1.68783
 -18.05400    1.56629
 -16.80606    1.54453
 -17.60702    1.84022
 -17.10054    1.92098
 -16.96768    1.77987
 -17.59883    1.81628
 -17.44020    1.87304
 -17.46943    1.49939
 -18.00202    1.84052
 -18.17045    1.74588
 -18.59722    2.28185
 -18.41897    1.95143
 -18.08736    1.88316
 -16.90893    1.53186
 -17.18205    1.49963
 -17.88585    1.64192
 -16.85339    1.84050
 -17.11198    1.50658
 -17.43442    1.61565
 -17.38618    1.58280
 -16.22893    1.21613
 -16.96558    1.41695
 -16.72496    1.50717
 -16.96060    1.66289
 -16.03279    1.68940
 -17.52309    1.52061
 -18.09036    1.75422
 -16.04973    1.38064
 -17.92969    1.71630
 -17.78492    1.45864
 -17.75850    1.39726
 -17.82196    1.40657
 -17.22279    1.83391
 -16.90030    1.77109
 -17.19831    1.76829
 -18.79910    1.81270
 -17.48363    1.84536
 -16.59312    1.69980
 -17.84889    1.80330
 -17.09143    1.79752
 -17.23856    1.39908
 -17.45524    1.61874
 -18.17093    2.02698
 -16.61726    1.46587
 -16.95119    1.78239
 -18.36801    1.62939
 -19.05952    2.25517
 -17.70804    1.82303
 -18.42542    1.95574
 -18.01095    1.74337
 -18.39502    2.07507
 -17.61073    1.70826
 -18.37949    1.85360
 -16.28567    1.04636
 -16.56525    1.52493
 -17.13112    1.36480
 -17.32046    1.50183
 -17.81166    1.63813
 -17.17915    1.35092
 -17.44273    1.72044
 -17.48776    1.69305
 -17.41852    1.31871
 -17.62508    1.73154
 -17.75733    1.33821
 -18.80453    1.54430
 -18.50000    1.35879
 -19.15341    1.81686
 -18.86178    1.80811
 -19.21548    2.15890
 -17.94925    1.78193
 -17.48709    1.14229
 -18.73349    1.75463
 -18.96974    1.59248
 -18.27267    2.28090
 -17.21131    1.49180
 -16.86483    1.34529
 -17.27338    1.33895
 -16.90753    1.38359
 -17.23229    1.61821
 -16.50428    1.38344
 -17.44802    1.82868
 -18.29689    1.49766
 -18.18159    1.97540
 -18.30392    1.50666
 -17.18578    1.83223
 -16.34530    1.31004
 -18.09638    1.61811
 -17.09271    1.48469
 -16.51549    1.56445
 -18.11042    1.66902
 -17.74008    1.85583
 -17.01424    1.65238
 -17.59785    1.71104
 -18.55684    1.81448
 -18.12696    1.40628
 -17.98066    1.54267
 -17.13448    1.52090
 -16.84554    1.56818
 -17.41440    1.97880
 -16.82242    1.47679
 -15.80303    1.65846
 -15.11671    1.52837
 -15.93012    1.65465
 -17.44357    2.14517
 -16.81582    1.86024
 -17.38072    1.78745
 -16.98293    1.68094
 -17.26438    1.74201
 -17.37676    1.60987
 -17.62662    1.37050
 -17.12029    1.47706
 -17.07002    1.44078
 -17.53305    1.57367
 -18.06153    1.75298
 -16.77065    1.50705
 -18.34076    1.79184
 -17.09132    1.34760
 -17.36862    1.75092
 -17.94182    1.82463
 -16.93555    1.74538
 -17.73155    1.74267
 -17.97399    1.95175
 -17.61123    1.97406
 -17.38750    2.14548
 -16.92640    1.89127
 -16.49498    1.57010
 -17.28240    1.48546
 -17.20257    1.85210
 -17.08098    1.64462
 -18.05161    2.04335
 -17.76112    1.76246
 -16.74157    1.77059
 -17.36044    1.58051
 -17.89376    1.80487
 -17.51799    1.93817
 -17.61224    1.65272
 -19.68664    1.97676
 -18.20506    1.41666
 -19.15066    1.89643
 -18.52361    1.57588
 -18.74459    1.37107
 -18.54127    1.33950
 -18.13344    1.35747
 -17.48270    1.24662
 -18.52527    1.36285
 -17.66357    1.82608
 -17.08798    1.46075
 -18.47960    1.39205
 -18.07458    1.85631
 -17.99255    1.39240
 -18.61052    1.35118
 -18.56070    1.71520
 -17.95331    1.48439
 -18.91107    1.80063
 -18.04648    1.32211
 -18.14440    1.80820
 -17.95802    1.56576
 -16.85810    1.40987
 -17.32871    1.70424
 -17.59822    1.56523
 -18.56190    1.76147
 -19.13198    1.57832
 -17.17236    1.59285
 -17.51775    1.72824
 -18.22907    1.62804
 -17.21724    1.25363
 -18.31225    1.64241
 -18.20643    1.61687
 -16.98875    1.07746
 -16.50761    1.14153
 -17.01021    1.17374
 -17.25746    1.64140
 -17.14007    1.80401
 -18.20724    1.93825
 -17.34853    1.72670
 -18.30705    1.51485
 -18.15590    1.62130
 -17.61386    1.74972
 -18.32644    1.97077
 -17.21717    1.91838
 -17.66198    1.89533
 -18.48677    1.82541
 -18.53693    1.60807
 -19.63487    2.15314
 -19.60763    2.28467
 -18.14033    1.73093
 -17.83516    1.78611
 -17.54396    1.68602
 -18.08082    1.82045
 -18.41514    1.86592
 -18.91151    2.12205
 -17.52956    1.74450
 -18.38006    1.56471
 -18.53103    1.82639
 -18.30382    1.73938
 -18.71078    1.47717
 -17.74968    1.55253
 -18.09049    2.00393
 -18.85809    1.67701
 -18.00964    1.39228
 -16.76086    1.33980
 -18.12136    1.45187
 -17.63775    1.47279
 -17.63689    1.40297
 -16.79874    1.28795
 -18.32142    1.87902
 -17.07313    1.25500
 -16.92057    0.83562
 -17.25758    1.37317
 -15.86348    1.25126
 -16.77689    1.29095
 -16.97691    1.25905
 -19.34721    1.56381
 -17.51106    1.56259
 -17.62127    1.50585
 -18.02978    1.64607
 -17.85530    1.75572
 -17.28436    1.49437
 -17.14650    1.29409
 -16.00469    1.22978
 -15.25221    0.99231
 -17.46095    1.58621
 -18.36996    1.93744
 -17.18338    1.40009
 -17.80411    1.24600
 -17.71328    1.61371
 -17.47961    1.47382
 -18.76295    1.44237
 -19.64243    1.56610
 -18.16404    1.64404
 -18.70534    1.51745
 -18.88377    1.47939
 -18.03836    1.39499
 -18.02798    1.50260
 -17.75715    1.32061
 -18.17544    1.41591
 -17.89352    1.43042
 -17.18606    1.41502
 -17.07816    1.11688
 -15.87101    1.39500
 -16.02020    1.12850
 -17.46284    1.28938
 -16.13178    1.47158
 -16.30932    1.13521
 -16.85491    1.30541
 -17.69139    1.47252
 -16.26385    1.00653
 -16.63348    1.22581
 -17.21953    1.69236
 -15.96917    1.00730
 -15.94609    1.51105
 -16.16189    1.00764
 -15.43969    1.09367
 -15.12379    1.01711
 -15.10582    1.18380
 -15.70857    0.97960
 -15.50049    1.03644
 -15.67776    1.09527
 -16.02886    1.23090
 -17.31392    1.32642
 -18.15828    1.86382
 -16.08425    1.14396
 -16.55383    1.39524
 -17.42016    1.57954
 -18.43570    1.45207
 -18.21414    1.41081
 -18.47830    1.85804
 -17.15703    1.33954
 -17.51493    1.30107
 -18.53726    1.38349
 -16.19543    1.15471
 -17.36457    1.12190
 -17.14164    1.36463
 -15.12739    0.90321
 -16.08070    0.84813
 -16.19062    1.10587
 -17.58508    1.71901
 -17.98235    1.73577
 -18.08393    1.12087
 -18.12909    1.42741
 -17.81128    1.64083
 -18.31340    1.99336
 -17.98388    1.69487
 -19.17425    1.62366
 -18.07099    1.58602
 -17.96954    1.25760
 -17.06838    1.40964
 -17.39438    1.21949
 -17.71605    1.26667
 -17.28433    1.11382
 -17.61427    1.54643
 -15.94390    0.93769
 -16.95060    1.24476
 -18.24635    1.62926
 -17.94536    1.44866
 -17.51791    1.51285
 -17.81414    1.68337
 -16.68974    1.29840
 -17.80790    1.30057
 -16.98272    1.81001
 -16.47340    1.46925
 -16.72781    1.17626
 -16.73133    1.52914
 -16.22793    1.03504
 -16.62867    1.60979
 -17.09666    1.57373
 -17.54376    1.50869
 -16.41906    1.47155
 -16.30198    1.45159
 -16.87576    1.38809
 -16.55021    1.55919
 -17.24815    1.61138
 -17.71209    1.53801
 -15.98895    0.93263
 -17.62118    1.30908
 -17.79272    1.09588
 -17.74097    1.32310
 -18.44614    1.81185
 -17.47112    1.65030
 -17.63004    1.64564
 -17.38456    0.90184
 -16.06874    1.41160
 -16.31532    1.48530
 -17.02724    1.58806
 -16.92157    1.43372
 -17.12768    1.68918
 -17.35011    1.47822
 -17.36198    1.59897
 -18.56031    1.41073
 -16.92842    1.26364
 -18.54921    1.56426
 -18.65466    1.90986
 -18.78322    1.85771
 -18.77875    1.76155
 -19.53953    1.84027
 -18.05145    1.60713
 -18.33348    1.46569
 -18.45800    1.72958
 -17.28027    1.73513
 -16.90657    1.39155
 -17.41778    1.54794
 -18.14046    1.24942
 -19.67177    1.66055
 -18.12169    1.51699
 -19.40035    1.83983
 -18.26424    1.59291
 -19.20170    1.70222
 -20.82287    1.33940
 -19.65561    1.64422
 -18.18752    1.47597
 -18.43987    1.42517
 -19.59623    1.29279
 -18.63418    1.62997
 -17.80564    1.41029
 -18.26766    1.85566
 -18.15525    1.67743
 -18.92778    2.01155
 -18.77735    1.74304
 -19.31784    1.61945
 -19.23083    1.71786
 -20.56676    1.66221
 -20.16173    1.82328
 -20.16242    1.75601
 -19.35699    1.93834
 -21.46284    2.03660
 -21.44838    1.84090
 -19.78382    1.85484
 -18.71516    1.66759
 -18.70737    1.57804
 -19.33882    1.39060
 -18.52375    1.49831
 -17.96203    1.26104
 -18.64759    1.48384
 -17.87273    1.49251
 -18.50909    1.63610
 -18.36816    1.67978
 -17.21781    1.61656
 -17.36913    1.33768
 -18.43195    1.41655
 -18.09682    1.35097
 -18.58300    1.55605
 -17.48509    1.68216
 -17.99657    1.61907
 -17.91126    2.13759
 -18.22384    1.84696
 -17.19065    1.63397
 -17.25112    1.58631
 -19.49582    2.04902
 -19.10818    1.78360
 -20.71981    2.27073
 -19.70298    1.93678
 -19.86816    2.04404
 -18.31779    2.04144
 -17.82402    1.89691
 -17.71733    1.95617
 -17.94963    1.78521
 -17.77645    1.75225
 -18.86116    1.61674
 -18.50584    1.86124
 -18.93939    2.00254
 -19.48432    1.99909
 -18.10287    1.63642
 -17.67276    1.49175
 -17.69319    1.83071
 -16.81045    1.12644
 -17.16014    1.45886
 -18.33402    1.55965
 -19.63745    1.69326
 -19.27514    2.22797
 -17.22025    1.54276
 -18.89757    1.93382
 -20.37379    1.79817
 -18.84734    1.80532
 -18.99339    1.80249
 -17.81298    1.59591
 -16.69641    1.87476
 -17.93403    2.08337
 -18.59513    1.92423
 -17.57128    1.51584
 -17.92031    1.26623
 -17.04270    1.71434
 -18.28894    1.33116
 -19.34866    2.21415
 -19.10773    2.44289
 -18.22371    1.69844
 -18.33868    1.38176
 -18.29459    1.48381
 -18.63878    1.31243
 -18.23413    1.31389
 -18.61115    1.47456
 -17.44036    1.35272
 -18.07146    1.71710
 -18.95767    1.69960
 -17.56225    1.82348
 -18.18235    1.34107
 -16.95037    1.37255
 -17.56939    1.91033
 -17.19711    1.53371
 -18.73123    1.70616
 -17.69648    1.60522
 -17.88519    1.77693
 -18.38350    1.81677
 -18.66226    1.42251
 -17.78688    1.16327
 -15.87701    1.67981
 -16.75925    1.64578
 -16.20661    1.85417
 -16.47500    1.59499
 -15.50231    1.41831
 -17.25448    1.81431
 -18.01211    2.15264
 -17.17564    2.03509
 -17.31118    1.82836
 -17.44201    2.17678
 -16.94211    1.70296
 -16.82591    1.57847
 -16.23269    1.42294
 -17.63145    1.71691
 -17.91441    1.51845
 -16.91314    1.52639
 -16.85275    1.58032
 -16.82241    1.42820
 -16.08342    1.56355
 -16.27298    1.61821
 -16.65462    1.49263
 -17.02088    1.50211
 -17.57878    1.93911
 -17.47982    1.61350
 -16.59320    1.53891
 -18.57712    1.54438
 -17.56663    1.31609
 -17.66418    1.44495
 -17.05838    1.19220
 -17.80969    1.28289
 -17.98094    1.09284
 -17.12729    1.42302
 -17.84572    1.69799
 -17.47198    1.52956
 -17.90236    1.37812
 -17.13379    1.79754
 -18.09278    1.56089
 -18.16939    1.39516
 -18.89549    1.92338
 -17.72492    2.13430
 -19.40046    1.90561
 -19.24464    1.68612
 -19.72379    1.97651
 -19.51445    2.00439
 -18.09555    2.12308
 -17.65677    1.21041
 -17.65197    1.59865
 -17.13780    1.36531
 -16.94769    1.42050
 -17.62321    1.78459
 -17.95524    1.33368
 -17.29090    1.73882
 -18.45802    1.71294
 -18.42489    1.98048
 -17.63026    1.88913
 -17.19434    1.53608
 -17.08086    1.24466
 -18.39002    1.94136
 -17.49985    1.73246
 -17.52439    1.72951
 -17.29970    1.89385
 -18.36348    1.92065
 -17.10470    1.59858
 -17.38719    2.15023
 -17.60278    1.58965
 -17.24406    1.75284
 -16.66481    1.60576
 -16.26505    1.21099
 -16.73429    1.89961
 -17.00552    1.53212
 -16.99954    1.63718
 -17.32867    1.65617
 -18.14429    1.23918
 -16.12619    1.34090
 -17.33151    1.51157
 -17.59703    1.19707
 -17.57917    1.68729
 -16.93358    1.52649
 -16.06594    1.46231
 -16.57511    0.94868
 -16.96064    1.47781
 -16.74668    0.90467
 -15.79700    1.15349
 -16.98467    1.14667
 -17.23572    1.35274
 -16.13836    0.97964
 -16.89093    1.04341
 -18.73347    1.51367
 -17.75991    1.28049
 -17.55446    1.71133
 -15.79617    0.88952
 -17.84780    0.91095
 -17.60011    1.64229
 -15.75590    1.22411
 -17.03276    1.27186
 -18.07836    1.46463
 -17.24847    1.05155
 -17.26328    1.28444
 -17.57969    1.36252
 -17.43121    1.28478
 -18.42429    1.28670
 -16.63630    1.24742
 -17.35865    1.91833
 -16.64754    1.24114
 -16.93250    1.26856
 -16.57877    1.06860
 -15.86284    0.73238
 -16.96250    1.20547
 -17.13593    0.93177
 -17.06544    1.31309
 -17.05280    1.35631
 -18.49834    1.33115
 -17.36296    1.15029
 -17.10533    1.19639
 -16.53491    1.01675
 -15.67570    1.09467
 -18.31269    1.39871
 -17.15856    1.11713
 -17.63042    1.37412
 -16.68387    1.18405
 -18.02032    1.32165
 -16.79144    1.57011
 -16.70459    1.34974
 -18.25595    1.42276
 -16.80653    1.38235
 -17.63512    1.34369
 -17.22571    1.47272
 -18.02533    1.64814
 -17.24501    1.56891
 -16.71846    1.28417
 -16.28606    0.63666
 -16.52655    1.17269
 -17.05021    1.82151
 -15.72366    0.93896
 -16.04425    0.96022
 -17.09920    1.48893
 -17.63103    1.37951
 -16.94208    1.43456
 -16.91656    1.47314
 -16.66154    1.42931
 -16.02410    1.20367
 -16.63030    0.92656
 -17.91253    0.91650
 -16.64949    1.59686
 -17.27724    1.16973
 -17.59382    0.98405
 -16.82374    1.15376
 -16.35440    1.38393
 -16.38878    1.02927
 -16.13930    1.37080
 -15.87547    1.07759
 -17.39990    1.25678
 -16.10459    1.27220
 -16.04215    1.21236
 -16.91876    1.33378
 -15.67757    1.14641
 -16.87273    1.22217
 -17.10096    1.41280
 -16.24145    1.26595
 -16.70890    1.11686
 -16.45858    1.30770
 -16.61988    1.14191
 -16.56737    1.24878
 -16.53617    1.28439
 -15.63075    1.07118
 -17.21604    1.29614
 -16.31432    1.45772
 -16.64165    1.28349
 -17.06293    1.37878
 -15.94104    1.11260
 -16.59799    1.19076
 -15.45959    1.00725
 -16.69629    1.18515
 -17.12696    1.34488
 -18.17561    1.15623
 -16.42401    0.54166
 -17.60575    1.37336
 -18.61176    1.41611
 -16.69880    1.40677
 -18.07052    1.11910
 -17.93712    1.17845
 -16.02430    1.05988
 -16.29959    0.99888
 -16.65177    1.27806
 -16.57519    1.16373
 -16.24304    1.31835
 -17.09899    1.59968
 -16.84333    1.26820
 -17.87822    1.49834
 -16.48324    1.19051
 -17.32358    1.20894
 -17.00307    1.36811
 -15.17978    0.95965
 -16.01174    1.17171
 -15.45264    1.08878
 -16.37180    1.02617
 -16.50221    0.82652
 -16.47700    0.72035
 -16.77973    0.91814
 -17.11378    1.00679
 -16.66585    1.04239
 -16.34710    1.10467
 -16.63744    1.13654
 -18.14786    1.30736
 -15.81468    1.54561
 -17.73661    1.56417
 -17.16041    1.35249
 -16.89499    1.01890
 -16.54401    1.08627
 -17.74384    1.64570
 -17.73159    1.48600
 -16.51964    1.39796
 -16.91109    1.32004
 -17.65168    1.61250
 -16.80469    1.55629
 -15.89791    1.33903
 -16.36632    1.39184
 -16.71151    1.29814
 -16.09216    1.06918
 -15.53055    1.26315
 -16.49463    1.31281
 -17.64507    1.19064
 -17.48112    1.51709
 -16.58505    1.61226
 -15.70792    1.55845
 -16.19873    1.38474
 -17.34032    1.52508
 -15.94833    1.30697
 -16.13917    1.20829
 -16.98315    1.51610
 -17.48939    1.43023
 -17.07464    1.90490
 -17.60134    1.45059
 -17.06941    1.38492
 -17.44095    1.28515
 -16.06088    1.54883
 -17.62166    1.39262
 -16.08465    1.17999
 -16.57032    1.28230
 -16.37686    1.19012
 -18.57764    1.42856
 -18.39903    1.46128
 -17.83062    1.61441
 -18.30872    1.78502
 -17.79797    1.40987
 -18.13107    1.52851
 -18.32808    1.49911
 -17.45955    1.29184
 -17.17039    1.41319
 -17.67059    1.32789
 -17.72940    1.05380
 -17.48917    1.64084
 -18.12667    1.55006
 -17.24712    1.50566
 -16.21442    1.49145
 -15.14000    1.08091
 -16.22056    1.37682
 -17.86129    1.47883
 -17.41334    1.51578
 -17.30246    1.46097
 -17.50599    1.60612
 -16.11941    1.02112
 -17.58235    1.56673
 -17.17488    1.14619
 -17.26475    1.54388
 -16.33564    1.01713
 -16.22110    0.80195
 -17.52910    1.32820
 -17.17609    1.20057
 -16.86167    1.11121
 -17.17027    1.47409
 -15.92185    1.03997
 -16.70478    1.22661
 -17.56273    1.70718
 -18.03413    1.10782
 -17.92561    1.37248
 -18.58079    1.34295
 -17.27988    1.16410
 -16.98343    1.23004
 -16.54101    0.96276
 -16.84476    1.25425
 -16.56354    1.16337
 -16.86055    1.25622
 -16.03691    1.13782
 -16.40475    1.20958
 -15.45083    0.97786
 -16.20572    1.09071
 -15.74814    1.00840
 -16.01147    1.49537
 -15.88434    1.18448
 -15.45356    1.32521
 -15.44801    1.28975
 -16.20831    1.47978
 -16.42648    1.46301
 -15.01848    1.09906
 -15.13864    1.01779
 -15.24322    1.23544
 -17.10245    1.60746
 -16.30854    1.29555
 -15.81928    1.00786
 -15.53132    1.41622
 -14.74883    1.02936
 -14.99108    1.10528
 -14.65530    1.15932
 -14.29588    1.35985
 -14.37088    1.00387
 -15.02573    1.28410
 -14.43297    1.07421
 -16.51180    1.00448
 -14.68396    1.02120
 -15.21384    1.47463
 -14.77557    1.16478
 -15.55941    0.91799
 -15.30452    0.93319
 -15.69633    1.05989
 -15.32960    1.25364
 -14.84219    1.06274
 -16.46162    1.32614
 -16.65404    1.44180
 -16.59574    1.32797
 -15.61173    1.00739
 -14.85572    0.91693
 -14.99938    1.25836
 -15.43598    1.14860
 -16.90824    1.44127
 -15.49635    0.72802
 -16.58811    1.25780
 -15.54094    0.80727
 -15.42840    0.86247
 -14.97065    1.47467
 -15.69024    1.31137
 -15.83851    1.36676
 -15.69279    1.55490
 -16.16620    1.44143
 -16.52845    1.21167
 -15.77209    1.41093
 -17.05915    1.53498
 -16.46173    1.33720
 -15.42936    1.23670
 -16.39358    1.31828
 -15.76103    1.03848
 -15.79312    1.39041
 -15.38365    1.43851
 -14.76122    1.15040
 -14.87917    1.22366
 -15.90548    1.04271
 -15.29839    1.04664
 -15.41245    1.01038
 -15.73792    1.18255
 -16.12955    1.45870
 -14.90419    1.01818
 -15.62859    1.28733
 -16.87215    1.28344
 -16.60080    1.20378
 -15.44423    0.97095
 -14.72860    1.42189
 -15.88342    1.01241
 -15.97480    1.27997
 -15.24360    1.10886
 -15.38884    0.81220
 -15.87366    1.45141
 -16.73051    1.24631
 -16.16829    1.34517
 -17.50391    1.69012
 -15.17785    1.54250
 -15.49394    1.35302
 -16.26277    1.12508
 -15.73321    1.22125
 -15.03168    1.20325
 -14.82216    1.16003
 -14.16101    1.07654
 -14.16752    0.89139
 -15.07945    1.11375
 -14.85236    1.20431
 -15.71254    0.98995
 -17.19548    1.27492
 -15.89726    1.48576
 -16.69585    1.45364
 -18.16373    1.73351
 -15.90680    1.52242
 -17.03247    1.67223
 -15.88107    1.09981
 -16.80005    1.28565
 -16.62872    1.46592
 -16.71275    1.24108
 -16.77639    1.15370
 -17.60554    1.06278
 -17.64640    1.44125
 -17.37466    1.44446
 -16.72174    1.41496
 -17.57475    1.47834
 -17.23369    1.23181
 -16.99292    1.22301
 -16.47634    1.15026
 -18.85308    1.61338
 -17.86764    1.12010
 -15.61777    1.07694
 -15.80550    1.07466
 -16.62485    1.39919
 -15.79189    1.39980
 -17.03859    1.08981
 -16.49072    1.43653
 -16.81452    1.76452
 -16.14626    1.09834
 -15.86052    1.20287
 -17.19503    1.45427
 -17.01883    1.35279
 -17.63020    1.64063
 -18.24780    1.83339
 -17.53153    1.90830
 -16.35106    1.78820
 -17.28685    1.75949
 -16.75068    1.67440
 -17.48645    1.76411
 -17.71288    1.39812
 -17.28693    1.44392
 -16.95203    1.40027
 -17.68186    1.74936
 -16.17584    1.31384
 -16.71384    1.14746
 -17.68068    1.58645
 -17.81107    1.78109
 -16.61853    1.49488
 -16.30008    1.54585
 -16.27225    1.47714
 -16.42858    1.45897
 -16.15547    1.06094
 -17.17027    1.18428
 -17.62538    1.16482
 -18.15988    1.37690
 -18.29816    1.88567
 -18.33947    1.78760
 -17.08661    1.48614
 -17.38827    1.69209
 -17.10266    1.48354
 -16.56862    1.69202
 -16.59907    1.55971
 -16.88636    1.46715
 -16.07368    1.04160
 -16.47537    1.04147
 -15.34315    0.95627
 -14.78409    1.02849
 -16.20389    1.32369
 -15.78350    1.25357
 -16.31930    1.58915
 -15.58356    1.07166
 -16.86248    1.53705
 -18.23767    1.38106
 -17.92314    1.24024
 -17.01489    1.24541
 -16.46102    1.43149
 -16.54425    1.28628
 -17.73138    1.24014
 -17.38593    1.24370
 -16.94549    1.28450
 -17.72609    1.37681
 -16.50692    1.50910
 -17.12299    1.34615
 -16.06483    1.34450
 -17.47982    1.01841
 -17.66533    1.44457
 -17.91102    1.33481
 -17.36563    1.31116
 -16.81448    1.25267
 -16.87907    1.50997
 -17.56169    1.55370
 -17.47779    1.36377
 -16.65458    1.25465
 -17.84897    1.45179
 -18.39740    1.22039
 -18.45993    1.59028
 -17.57484    1.69095
 -17.35007    1.24988
 -18.44013    1.93034
 -17.95235    1.93724
 -18.85518    1.51514
 -18.76638    1.64101
 -18.67808    1.83473
 -17.12647    1.57705
 -17.07103    1.56695
 -17.37791    1.41322
 -18.99895    1.50506
 -17.51791    1.35473
 -18.06130    1.49199
 -19.01196    1.39026
 -18.05354    1.22891
 -19.21734    1.62691
 -19.17248    1.08570
 -16.83894    0.99067
 -17.51161    1.40092
 -17.45307    1.50685
 -17.87925    1.41951
 -16.98755    1.43121
 -17.72833    1.63253
 -17.19888    1.35058
 -17.90466    1.67978
 -18.96516    1.59011
 -19.21091    1.30133
 -19.63972    1.70821
 -18.81689    1.53948
 -17.88971    1.49628
 -17.35534    1.73864
 -18.22376    1.72988
 -19.23283    1.86102
 -18.14152    1.30066
 -16.71422    1.28055
 -17.06275    1.58206
 -15.54226    0.97452
 -16.26143    1.35862
 -17.55472    1.72961
 -19.22893    1.49477
 -17.96006    1.73454
 -17.72416    1.60305
 -17.92504    1.55296
 -17.86309    1.34505
 -17.43562    1.66055
 -17.37895    1.22740
 -18.73794    1.61486
 -19.57342    1.44318
 -18.03235    1.81635
 -18.13580    1.56872
 -18.72503    1.37544
 -19.83423    1.80632
 -18.52909    1.68935
 -17.96123    1.59225
 -17.30643    1.51152
 -16.90287    1.30877
 -18.07947    1.51532
 -17.98872    1.31709
 -18.27337    1.50103
 -18.54056    1.38405
 -19.51400    1.84626
 -19.41809    1.75941
 -19.13482    1.78412
 -19.99920    2.05414
 -18.64615    1.56819
 -17.48063    1.50896
 -16.57781    1.52985
 -19.36437    1.90375
 -18.10270    1.87522
 -19.97941    1.40015
 -18.93414    2.18706
 -18.19398    1.54164
 -18.23961    1.17873
 -17.81785    1.25623
 -16.75417    1.26364
 -18.05153    1.73818
 -18.61013    1.41097
 -17.01507    1.62505
 -18.95589    2.15322
 -17.13381    1.40190
 -17.70235    1.18844
 -18.88561    1.42530
 -17.97948    1.55820
 -18.78306    1.80693
 -19.13108    1.80731
 -19.18861    1.66558
 -19.40709    1.67130
 -20.01773    1.52981
 -19.55221    1.79074
 -19.40375    1.35009
 -19.66245    1.88770
 -19.73097    1.74005
 -17.10755    1.07538
 -18.09666    1.44539
 -16.57604    1.27956
 -16.84845    1.04969
 -16.82604    1.29243
 -17.11202    1.12252
 -17.62027    1.39773
 -18.35109    1.12077
 -17.74266    1.22712
 -17.81589    1.48405
 -18.11666    1.26228
 -18.34010    1.76837
 -18.22552    1.16490
 -18.19623    1.76205
 -17.91847    1.41431
 -17.91343    1.50006
 -17.79541    1.31494
 -18.05623    1.49491
 -17.57496    1.28605
 -17.40375    1.31568
 -18.71744    1.63364
 -18.43212    1.69269
 -18.09872    1.64807
 -18.78826    1.56354
 -18.95315    1.43330
 -18.06791    1.53772
 -17.74411    1.60143
 -19.23841    1.57301
 -19.57340    1.45755
 -19.24185    1.51525
 -19.08610    1.53789
 -16.99580    1.26131
 -19.29813    1.64456
 -18.63297    1.17732
 -18.70766    1.48263
 -18.97728    1.36403
 -18.28838    1.27934
 -18.82288    1.42715
 -17.41264    1.28431
 -18.41354    1.42262
 -19.69057    1.76789
 -19.00992    1.74515
 -19.42031    1.40266
 -19.12532    1.49976
 -19.86901    1.39642
 -18.45216    1.26093
 -18.89784    1.17339
 -17.49483    1.11897
 -19.44377    1.45579
 -19.44684    1.05334
 -19.56529    1.47781
 -18.40067    1.18477
 -17.30556    1.20962
 -18.84304    1.32366
 -18.46927    1.08914
 -17.07324    1.02321
 -18.68612    1.07163
 -18.15912    1.20479
 -17.55162    1.26887
 -19.72774    1.41531
 -18.31668    1.50204
 -18.13842    1.40083
 -18.53994    1.12356
 -18.92993    1.03283
 -17.77592    1.23209
 -17.31801    1.43429
 -17.64934    1.08649
 -18.00179    1.28787
 -18.61825    1.32636
 -17.98427    1.16523
 -16.91635    1.12299
 -18.29312    1.20230
 -17.53680    1.27778
 -17.49954    1.00137
 -19.04560    1.39882
 -17.76850    1.58997
 -17.95840    1.33685
 -17.14847    1.56648
 -17.77042    1.53361
 -16.87429    1.14404
 -17.92980    1.53212
 -17.77461    1.39146
 -18.71774    1.52343
 -18.34303    1.23215
 -18.38824    1.85689
 -18.54052    1.65297
 -17.94683    1.64432
 -17.37040    1.43522
 -18.49394    1.54989
 -18.17606    1.46225
 -19.23537    1.76164
 -19.26173    1.42513
 -20.26681    1.36826
 -19.25227    1.38373
 -18.05919    1.61402
 -18.60801    1.47531
 -17.45596    1.21729
 -17.68183    1.24967
 -18.25197    1.74911
 -18.39363    1.68346
 -18.91403    1.63505
 -18.62368    1.36739
 -19.15038    1.37125
 -18.70518    1.43604
 -18.35501    1.41728
 -19.70293    1.48405
 -19.26593    1.24396
 -18.79898    1.29578
 -18.06779    1.54887
 -18.34228    1.42717
 -19.47347    1.67865
 -19.14618    1.61824
 -17.84178    1.44886
 -17.91821    1.39081
 -18.35406    1.34607
 -18.56373    1.32146
 -18.12331    1.34086
 -18.94524    1.57451
 -18.18489    1.31852
 -19.35865    1.00094
 -18.84106    1.10628
 -19.61694    1.09624
 -18.75704    1.45373
 -20.36046    2.14494
 -19.48121    1.41796
 -20.32453    2.03007
 -19.94027    1.89421
 -19.47780    1.44192
 -18.24461    1.44611
 -18.88757    1.53412
 -20.15445    1.62371
 -19.57792    2.13395
 -19.84395    1.95874
 -19.24614    1.67734
 -18.37108    1.80110
 -19.30170    1.77058
 -19.07837    1.79924
 -19.62292    1.64762
 -17.34383    1.63599
 -17.76317    1.45733
 -17.58193    1.35412
 -17.06058    1.09649
 -17.38938    1.43568
 -18.08397    1.40593
 -19.02921    1.68838
 -18.88487    1.53603
 -18.22043    1.58318
 -18.06717    1.55207
 -18.85840    1.50183
 -17.90569    1.52011
 -17.21720    1.21202
 -17.13319    1.26023
 -16.19830    1.38572
 -17.08027    1.35683
 -16.96869    1.28451
 -17.88038    1.50501
 -17.18549    1.30701
 -17.22206    1.63032
 -18.04028    1.40923
 -18.57487    0.96655
 -17.98456    1.29286
 -17.44350    1.35289
 -18.89640    1.56460
 -18.52026    1.56294
 -17.77446    1.48619
 -16.58323    1.13834
 -16.35003    1.07528
 -16.65629    1.27267
 -16.35740    1.40417
 -15.95861    1.37770
 -16.36334    1.36297
 -17.24668    1.24972
 -17.25614    1.44147
 -17.67557    1.64952
 -17.13843    1.60722
 -17.57017    1.67996
 -17.49885    1.74515
 -16.88916    1.59405
 -16.87963    1.22178
 -16.10460    1.22187
 -17.94531    1.28731
 -17.95984    1.31979
 -17.55819    1.58130
 -17.29532    1.22626
 -18.80765    1.46498
 -17.53629    1.73042
 -18.78161    1.98194
 -17.88201    1.37419
 -16.57084    1.19297
 -17.95488    1.38270
 -18.67205    1.87175
 -18.48004    1.72063
 -18.39569    1.64248
 -18.48170    1.46247
 -17.00346    1.67393
 -17.77693    1.41604
 -18.10546    1.50272
 -17.56455    1.62317
 -17.91696    1.69656
 -18.47496    1.78142
 -16.87748    1.41939
 -17.36701    1.58736
 -17.58092    1.81381
 -17.57840    1.46021
 -16.75117    1.52244
 -18.06189    1.85319
 -18.14036    1.83072
 -18.33782    1.71836
 -18.00680    1.29641
 -17.54083    1.83441
 -18.36455    1.50751
 -18.39964    1.49942
 -17.05178    1.52942
 -18.22640    1.99030
 -19.35158    1.78541
 -19.41790    1.87927
 -18.33987    1.66059
 -18.31143    1.47957
 -18.86285    1.49369
 -18.84051    1.39125
 -18.52365    1.79284
 -17.88896    1.78829
 -18.37737    1.82471
 -18.99543    1.73175
 -18.88748    1.92925
 -18.65079    1.55265
 -18.41829    1.51724
 -18.07359    1.55363
 -18.44061    1.96991
 -18.05237    1.90890
 -18.27423    1.84530
 -18.07812    1.83226
 -17.68008    1.74126
 -17.55033    1.86069
 -17.83367    1.75789
 -18.19372    1.81137
 -16.11288    1.40793
 -17.02680    1.57100
 -18.34175    1.33289
 -17.28298    1.57678
 -16.69564    1.47133
 -17.46710    1.38078
 -16.66408    1.47158
 -18.39863    1.71382
 -17.88434    1.82895
 -16.35208    1.78700
 -17.38159    1.78363
 -16.71775    1.88954
 -15.49243    1.41820
 -17.54119    1.79762
 -16.58538    1.62759
 -17.69455    1.76597
 -17.63517    1.93866
 -17.21003    1.70513
 -17.14966    1.57649
 -18.25132    1.93613
 -17.90343    1.75668
 -18.13924    1.89018
 -16.74801    1.46844
 -15.50942    1.19360
 -17.32170    1.60460
 -16.66619    1.11194
 -16.56504    1.44889
 -16.77682    1.47816
 -15.60996    1.14178
 -14.96724    1.04331
 -15.72178    1.36824
 -15.14213    0.87108
 -14.97684    1.25165
 -15.02818    1.27767
 -14.86465    0.81914
 -14.83869    1.12001
 -16.67937    1.57590
 -16.89104    1.35216
 -16.21123    1.33090
 -15.65466    1.55189
 -15.74873    1.59210
 -15.19982    1.08666
 -15.66718    1.62744
 -16.84826    1.12345
 -16.98341    1.70541
 -15.95737    1.38246
 -14.85007    1.20402
 -16.36070    1.13251
 -16.99954    1.60742
 -17.44306    1.42277
 -16.85896    1.60890
 -18.19701    1.54032
 -16.36379    1.35219
 -16.94874    1.29327
 -18.07249    1.57388
 -17.19337    1.60600
 -17.64535    1.35296
 -17.24240    1.42274
 -18.18221    1.62132
 -18.27254    1.63282
 -17.62527    1.58798
 -17.94747    1.76073
 -19.78688    1.80607
 -18.02229    1.46517
 -17.17967    1.52456
 -18.64630    1.67373
 -18.26047    1.35512
 -18.52684    1.75667
 -18.80796    1.81373
 -17.78263    1.60722
 -18.47623    1.80745
 -18.43866    1.66344
 -17.89145    1.59606
 -18.04471    1.60826
 -17.21805    1.39284
 -17.48426    1.30930
 -18.66320    1.67816
 -17.85705    1.45857
 -17.16938    1.30219
 -16.78035    1.40465
 -18.14726    1.72893
 -18.21002    1.44643
 -18.32145    1.82821
 -18.76104    1.39248
 -18.39787    1.40413
 -16.60568    1.25437
 -15.90033    1.06872
 -16.75604    1.30659
 -18.05524    1.60114
 -16.82235    1.35049
 -16.94873    1.29279
 -17.70251    1.40050
 -17.73726    1.41964
 -18.00678    1.36885
 -18.37412    1.67535
 -18.68808    1.65118
 -17.50594    1.34605
 -18.32877    1.71864
 -17.60439    1.42358
 -17.57652    1.38785
 -17.72772    1.52605
 -19.05989    1.56292
 -19.72358    1.56314
 -18.25874    1.19808
 -18.88965    1.33760
 -18.40810    1.59969
 -18.65659    1.29548
 -17.44790    1.28275
 -18.14349    1.37146
 -18.96159    1.56090
 -17.99432    1.52284
 -18.97165    1.32338
 -18.11790    1.32164
 -18.52329    1.27762
 -18.36486    1.05286
 -18.43778    1.42571
 -16.37193    1.45226
 -18.60708    1.93836
 -17.61768    1.48980
 -18.37460    1.70453
 -17.87437    1.53361
 -16.81048    1.60671
 -19.73644    1.99987
 -18.05693    1.26253
 -18.36291    1.20797
 -17.59625    1.38509
 -18.41644    1.67498
 -18.30551    1.76555
 -19.42839    1.64986
 -16.76419    1.33905
 -19.62148    1.51509
 -18.92442    1.91812
 -18.78331    1.52326
 -19.20174    1.45955
 -20.01071    1.70912
 -18.10367    1.24821
 -18.24131    1.95609
 -18.05458    1.64981
 -17.29195    1.18793
 -16.85970    1.68181
 -17.37596    1.20024
 -18.48656    1.49771
 -19.35244    1.74841
 -17.29563    1.54581
 -18.84661    1.95419
 -17.54355    1.35953
 -17.10031    1.74212
 -16.76834    1.62415
 -17.54482    1.44746
 -16.89017    1.27868
 -15.92687    1.25972
 -15.66692    1.10307
 -17.10417    1.38958
 -16.69058    1.32072
 -16.56701    1.44138
 -16.83892    1.60125
 -15.87557    1.18259
 -17.57126    1.02872
 -17.63100    1.34879
 -15.92706    1.35681
 -15.86575    1.25841
 -15.75971    1.27385
 -16.12387    1.30433
 -17.34990    1.25897
 -16.32081    1.52971
 -14.87183    0.85040
 -15.71233    1.32353
 -16.89828    1.38197
 -17.19747    1.30297
 -18.22976    1.49051
 -19.43968    1.51454
 -18.17128    1.52906
 -18.01723    1.29864
 -18.31316    1.74715
 -17.06714    1.44449
 -16.54421    1.50313
 -18.16015    1.69750
 -17.39057    1.36827
 -17.65574    1.69906
 -18.17749    1.77560
 -17.93001    1.66635
 -16.90016    1.57979
 -16.43173    1.16200
 -16.37843    1.24770
 -17.05188    1.06439
 -16.40308    0.87623
 -17.21155    1.12702
 -17.53605    1.40498
 -17.22404    1.53115
 -17.35929    1.24375
 -17.35627    1.36983
 -18.22805    1.17917
 -17.51950    1.57044
 -17.24526    1.33062
 -18.06671    1.15485
 -17.85966    1.29676
 -16.69793    1.32665
 -19.45286    1.74447
 -17.88215    1.38844
 -18.83549    1.45029
 -19.50242    1.88232
 -18.68433    1.46161
 -17.67304    1.64313
 -18.06352    1.64282
 -17.99056    1.73558
 -17.69616    1.62708
 -17.23735    1.54646
 -16.74611    1.19046
 -17.62244    1.77124
 -17.08507    1.35896
 -16.86288    1.72913
 -17.26029    1.37105
 -16.40672    1.44423
 -16.56919    1.27474
 -17.73648    1.13499
 -17.60698    1.81605
 -17.10990    1.37672
 -16.96256    1.66655
 -17.76178    1.47905
 -17.87249    2.11452
 -17.53087    1.78691
 -17.66370    1.98266
 -18.49001    1.75924
 -18.31214    1.82042
 -19.13512    1.99609
 -18.79307    1.83193
 -19.00273    2.10325
 -18.31785    1.82366
 -19.41901    1.50153
 -19.08343    1.80909
 -19.07054    1.66829
 -18.68501    1.53788
 -18.86809    1.63536
 -19.21465    2.03870
 -18.07624    1.50671
 -18.08853    1.83793
 -18.01390    1.53614
 -18.08985    1.57696
 -19.05535    1.99038
 -18.92552    1.68092
 -18.62030    1.41196
 -17.06682    1.50545
 -18.41689    1.60510
 -17.09913    1.34195
 -18.04568    1.32294
 -18.14368    1.46559
 -18.46645    1.61859
 -18.12132    1.34921
 -18.53575    1.43562
 -18.73866    1.77819
 -19.47698    1.73881
 -19.37287    1.64968
 -20.77201    1.87375
 -18.36497    1.74253
 -19.03414    1.61129
 -18.85970    1.70025
 -19.00577    2.00037
 -20.34218    2.43444
 -20.33076    2.03320
 -19.58087    1.66715
 -19.74141    1.89166
 -19.51586    1.73091
 -19.08334    1.83115
 -18.50935    1.64575
 -18.50889    1.54376
 -18.15190    2.15181
 -18.32133    1.79555
 -18.00050    1.52803
 -19.10758    1.70008
 -18.07089    1.59615
 -17.87943    2.11513
 -17.29979    1.44023
 -18.03086    1.67111
 -19.12020    1.76506
 -17.59932    1.46117
 -17.91461    1.16432
 -18.23795    1.80961
 -16.99175    1.38247
 -16.93106    1.61058
 -17.92396    1.43469
 -17.95176    1.53962
 -17.29839    1.79874
 -16.85747    1.22322
 -18.25301    1.48457
 -18.27751    1.55713
 -18.07993    1.44281
 -18.46289    1.61383
 -16.64739    1.43326
 -17.70836    1.62486
 -17.88720    2.05104
 -18.01292    1.81518
 -18.71162    1.95141
 -17.67362    1.63142
 -18.19323    1.80175
 -17.60172    1.81842
 -17.80765    1.66179
 -18.37660    1.68702
 -17.24753    1.40822
 -17.56530    1.64865
 -18.63972    1.83681
 -19.70561    1.91854
 -19.50060    1.99144
 -20.04350    2.30790
 -18.15983    2.10644
 -17.71914    1.61645
 -15.66447    1.42870
 -17.39534    1.73270
 -16.10137    1.70312
 -15.70077    1.81263
 -17.12689    1.53263
 -16.64190    1.70914
 -17.60315    1.95473
 -16.46461    1.61389
 -18.06055    1.95057
 -16.27167    1.75527
 -16.37640    2.02068
 -16.06039    2.03979
 -15.90191    1.97112
 -15.47698    1.80259
 -15.59739    2.10790
 -15.48922    1.47626
 -15.51855    1.70371
 -16.00571    1.57922
 -15.15617    1.23683
 -16.00532    1.31831
 -15.46851    1.45401
 -15.13274    1.16680
 -15.34499    1.42561
 -15.56445    1.49308
 -14.69457    1.63226
 -15.10448    1.50919
 -15.67876    1.59268
 -15.35672    1.84131
 -16.16749    1.46123
 -14.15771    1.40421
 -15.70361    1.34067
 -15.37564    1.19923
 -15.91306    1.76552
 -13.68165    1.06179
 -14.67698    1.38193
 -15.61154    1.41473
 -15.05521    1.52390
 -15.21986    1.33108
 -15.44667    1.34888
 -16.69374    1.34240
 -16.98728    1.11066
 -16.12830    1.31176
 -14.83413    1.26577
 -16.51657    1.37007
 -15.99695    1.29219
 -15.85581    0.84354
 -16.11384    1.24910
 -16.85115    1.07381
 -18.44799    1.57997
 -19.57871    2.39023
 -18.77801    2.24872
 -17.82925    2.10200
 -17.61893    1.97503
 -18.09925    2.49749
 -17.15168    1.88942
 -16.48121    1.91969
 -17.87506    2.20752
 -17.66521    2.02794
 -16.56340    1.70674
 -17.60910    1.67049
 -17.53030    1.89731
 -17.30634    1.79465
 -17.50917    1.61072
 -17.95602    1.73371
 -17.98135    1.73800
 -17.10404    1.72274
 -16.08571    1.52090
 -16.99536    1.73265
 -16.11646    1.61157
 -17.60365    1.53949
 -17.95061    1.91615
 -17.46318    1.56081
 -17.46859    1.29244
 -17.71558    1.74234
 -18.14881    1.66372
 -17.72672    2.11424
 -17.84346    1.95159
 -17.04071    1.48007
 -17.23833    1.56444
 -17.20487    1.65265
 -18.22659    1.42485
 -17.56471    1.61025
 -17.57941    1.22173
 -18.33114    0.96524
 -16.83366    1.30280
 -18.32449    1.17412
 -17.18830    1.32652
 -16.49738    1.58441
 -18.04133    1.62331
 -17.32071    1.63252
 -17.45417    1.46924
 -17.14212    1.48654
 -16.82008    1.45153
 -17.41252    1.50662
 -16.96027    1.00633
 -16.77965    0.95979
 -17.83593    1.09035
 -17.25725    1.30326
 -17.24658    1.43444
 -17.10517    1.01483
 -17.96198    1.41998
 -17.48434    1.41724
 -18.53937    1.66086
 -17.98387    1.22180
 -17.28775    1.03464
 -17.12612    1.24619
 -18.01994    1.05723
 -17.87573    0.70950
 -17.82922    1.00120
 -17.97482    0.98139
 -19.02958    1.32276
 -19.26020    1.38944
 -19.45982    1.58716
 -20.71662    1.69190
 -21.43583    2.37818
 -21.21782    1.99916
 -20.95967    2.25418
 -21.71956    2.15622
 -20.88573    2.17965
 -21.20570    2.17357
 -19.43715    1.96623
 -18.92962    1.73877
 -17.97871    1.41980
 -18.67491    1.68621
 -19.10574    1.43658
 -18.32865    1.46832
 -18.09938    1.60556
 -19.04407    1.57201
 -18.50550    1.21528
 -18.04164    1.68028
 -17.72560    1.66523
 -17.94797    1.59713
 -17.61871    1.38146
 -17.55223    1.66199
 -18.54227    1.94267
 -19.25784    1.70757
 -19.44843    2.14720
 -18.68433    1.62533
 -19.00675    1.83747
 -19.46312    2.06842
 -19.40986    1.62384
 -19.00190    2.01421
 -18.95527    1.80876
 -19.23386    1.84643
 -19.24914    1.93586
 -19.39916    1.87927
 -18.73178    1.62098
 -18.75540    1.61504
 -17.20510    1.89929
 -18.43096    1.58093
 -17.82139    1.48837
 -18.26954    1.64363
 -18.04929    1.93706
 -19.70234    2.11991
 -20.01440    2.00307
 -19.63857    2.03815
 -18.86619    1.73625
 -18.83726    1.52976
 -18.73100    1.67949
 -19.00495    1.67652
 -18.73839    1.59161
 -19.34738    1.64320
 -18.95708    1.70911
 -18.58698    1.64271
 -19.82715    1.68086
 -18.99802    1.96801
 -18.70585    1.87427
 -19.88122    1.87596
 -19.21511    2.23050
 -19.48902    2.22758
 -19.33567    2.22061
 -20.71729    2.03987
 -19.80735    1.50284
 -19.89811    1.83251
 -18.46958    1.79546
 -19.03383    1.63742
 -19.54609    1.83566
 -19.92777    2.01020
 -18.32803    1.66396
 -19.58726    2.27606
 -20.17110    1.99957
 -19.96235    2.11057
 -18.27671    1.64059
 -19.83453    2.38325
 -18.95595    2.10309
 -20.12215    2.43519
 -20.39117    2.32488
 -18.72956    1.84096
 -20.28989    2.20271
 -19.83411    2.21339
 -18.58493    1.89857
 -19.30624    1.56705
 -18.22412    1.87408
 -18.97942    1.99729
 -18.88020    1.82829
 -19.45678    1.84574
 -18.17138    1.83050
 -18.43851    1.80650
 -18.99492    2.10289
 -17.99548    2.09566
 -17.32860    2.02646
 -16.96227    2.10332
 -18.17295    1.82741
 -17.20297    1.68346
 -16.63709    1.44660
 -16.23489    1.54589
 -15.55783    1.36084
 -16.87533    1.41640
 -18.08016    1.60871
 -17.27981    1.59646
 -17.10282    1.51289
 -16.16017    1.16203
 -15.68284    1.01381
 -15.54305    1.06853
 -16.00248    0.97241
 -17.13497    1.31868
 -16.72008    1.49801
 -16.56985    1.16520
 -16.99815    1.31801
 -16.44338    0.99833
 -15.28532    1.17949
 -15.74651    0.97622
 -15.52652    1.14885
 -16.16725    1.10460
 -15.59078    1.14826
 -16.89293    1.43867
 -16.13436    1.43431
 -17.54177    1.37889
 -17.33111    1.53737
 -17.90584    1.35662
 -17.93282    1.56216
 -17.21716    1.54600
 -15.53614    1.02138
 -15.59327    0.84916
 -15.10756    1.16716
 -16.13602    1.04602
 -15.26363    0.84341
 -15.32508    0.83835
 -15.10374    1.02903
 -15.27600    0.94311
 -15.67820    1.18196
 -15.80911    1.44580
 -17.28666    1.28423
 -17.04586    1.33255
 -17.53004    1.73742
 -16.39140    1.29699
 -16.53847    1.27898
 -15.52265    1.03160
 -16.81520    1.31379
 -16.48996    1.34753
 -16.29982    1.54891
 -16.25301    1.52866
 -17.49048    1.60323
 -16.18743    1.67502
 -18.26262    1.89039
 -19.54619    2.03798
 -18.52409    1.80606
 -18.80288    1.77101
 -19.78825    1.97437
 -20.14038    1.83516
 -18.21422    1.67905
 -20.17327    1.81379
 -17.74134    1.94639
 -18.31167    1.80630
 -17.71237    1.46074
 -18.68791    1.91125
 -17.37633    1.49683
 -17.89249    1.46637
 -18.48290    1.42579
 -18.23228    1.49828
 -17.56701    1.77812
 -18.92125    1.57250
 -18.09767    1.72237
 -19.28768    2.05998
 -19.38745    2.04599
 -17.81299    1.93653
 -18.34209    1.78273
 -18.14512    1.70647
 -17.47829    1.63237
 -18.46664    1.87189
 -17.19572    1.66470
 -19.14359    1.70594
 -16.67997    1.31047
 -16.83925    1.13789
 -15.48520    1.06477
 -17.02456    1.01902
 -16.49321    1.37660
 -17.29331    1.26546
 -16.21343    1.51404
 -16.54448    1.58821
 -16.07979    1.65435
 -17.15185    1.67625
 -15.96926    1.08850
 -16.81659    0.81532
 -17.07043    1.39769
 -16.38856    0.95942
 -15.29215    1.11608
 -15.56397    1.46350
 -16.17148    1.44692
 -16.38992    1.97537
 -17.31699    1.53816
 -17.48689    1.57929
 -17.30585    1.56494
 -17.15019    1.49511
 -18.18143    1.76577
 -18.58327    1.59481
 -17.31701    1.57590
 -19.27990    1.74615
 -18.13762    1.84294
 -17.39495    1.90442
 -17.95080    1.63642
 -18.12399    1.86645
 -16.48386    1.65143
 -16.82525    1.51882
 -16.95378    1.19798
 -19.19817    1.80928
 -17.95450    1.53164
 -17.48660    1.59266
 -18.85983    1.76757
 -18.23352    1.83565
 -17.55417    1.58890
 -18.29740    1.80504
 -18.15497    1.97041
 -18.87630    2.36965
 -18.77312    2.01569
 -19.61862    1.89565
 -19.06205    1.63377
 -18.75410    2.02631
 -18.49915    1.74464
 -18.11875    1.64709
 -17.93306    1.47830
 -18.31184    1.86693
 -17.40806    1.70702
 -15.06398    1.60194
 -16.39792    1.44706
 -17.90415    1.81860
 -17.90148    1.81691
 -18.61388    1.84597
 -19.49240    2.00180
 -18.25190    1.61897
 -18.96117    2.18211
 -19.16883    2.01658
 -17.37526    1.54617
 -17.23137    1.51754
 -19.22612    1.83785
 -19.49019    1.81171
 -20.34687    2.47778
 -20.44114    2.12953
 -20.87006    2.24037
 -19.65602    1.91027
 -19.41443    1.99250
 -20.20248    2.15569
 -19.72170    1.79161
 -19.32707    2.05442
 -19.86106    1.80228
 -19.72352    2.22663
 -19.78053    1.82344
 -20.11803    2.14212
 -19.31587    2.07795
 -19.61296    2.19185
 -19.21217    2.04405
 -18.30086    2.04743
 -20.08826    2.30104
 -19.81538    2.05968
 -18.86200    2.05506
 -19.20841    2.05454
 -18.99981    1.73103
 -19.37461    2.13323
 -19.33292    2.31889
 -20.72563    2.36623
 -20.72778    2.51599
 -20.46627    1.94734
 -19.16275    1.85836
 -19.99788    1.93755
 -19.73430    1.98779
 -18.35639    1.37744
 -18.63171    1.79237
 -18.21790    1.72757
 -19.05489    1.92389
 -18.49597    2.17993
 -18.68466    1.45906
 -19.10721    1.97194
 -18.00160    1.44866
 -17.99286    1.78119
 -16.17431    1.71980
 -16.65960    1.94509
 -17.28723    1.35187
 -17.84531    1.63085
 -19.15078    1.79200
 -18.28008    1.96612
 -18.03929    1.61569
 -18.64619    1.81073
 -17.66847    1.84858
 -17.56163    1.48604
 -17.81124    1.62262
 -17.82764    1.20304
 -17.39801    1.88688
 -17.02288    1.91705
 -16.10837    1.41496
 -16.91974    1.55645
 -17.19789    1.68566
 -16.03761    1.31662
 -15.87599    1.56054
 -16.20933    1.35048
 -17.50177    1.51802
 -15.86649    1.25781
 -15.85770    1.50443
 -16.48108    1.43735
 -16.57717    1.32057
 -16.27728    1.55038
 -15.66643    1.17573
 -15.65629    1.06373
 -16.25516    1.40790
 -17.28397    1.33829
 -16.95708    1.41821
 -16.12800    1.50251
 -15.06492    1.18909
 -16.09549    1.17970
 -15.28312    0.87061
 -16.04942    1.62094
 -16.66233    1.38374
 -15.97047    1.58117
 -16.64195    1.37407
 -16.50775    1.43691
 -16.83083    1.35484
 -17.60229    1.28655
 -17.19662    1.38212
 -17.66953    1.60399
 -17.54317    1.53466
 -18.26775    1.17032
 -17.09045    1.38778
 -16.69764    1.46111
 -17.28942    1.72501
 -17.80658    1.65908
 -17.08158    1.51287
 -17.85345    1.83633
 -18.30320    1.94989
 -18.87905    2.04750
 -17.60727    1.59165
 -18.29306    1.87697
 -18.83824    2.01795
 -17.78227    1.92146
 -17.66503    1.33944
 -18.51900    1.54228
 -17.98955    1.68924
 -17.75534    1.42432
 -16.85282    1.53596
 -18.29050    1.73302
 -18.27771    1.91263
 -18.04967    2.09974
 -18.95780    1.78672
 -19.58388    2.06604
 -19.29032    1.40992
 -19.12558    1.73393
 -17.98835    1.84861
 -19.92708    1.83817
 -19.06607    2.13169
 -19.96088    2.14621
 -18.96546    1.77726
 -19.44710    2.31852
 -18.49994    1.75656
 -18.82907    1.96189
 -18.96266    2.24414
 -17.48696    2.05020
 -18.12714    2.22383
 -18.83011    1.93604
 -18.59012    2.37137
 -18.45499    2.39432
 -17.72586    2.36447
 -18.46286    2.31198
 -19.76071    2.40612
 -17.75730    2.43906
 -19.09721    2.18614
 -18.39160    2.08886
 -19.55014    2.17930
 -20.14472    2.07487
 -20.18050    2.20422
 -19.41273    1.78697
 -19.29645    2.04211
 -18.32660    1.94527
 -18.42907    1.86795
 -19.13142    2.30734
 -19.52275    2.03397
 -17.33088    1.58560
 -16.84090    1.58314
 -17.79074    1.86897
 -19.52481    1.77304
 -18.25544    1.81414
 -17.22578    1.53699
 -16.97803    1.70482
 -17.44187    1.83714
 -18.65512    1.94722
 -18.35873    1.71789
 -17.86545    1.93003
 -18.79018    1.93766
 -18.55663    1.69613
 -18.39367    2.35812
 -19.67036    2.40356
 -19.30249    2.51941
 -18.75858    2.46481
 -18.30566    2.34503
 -18.94116    2.20247
 -18.45732    1.86818
 -19.34478    2.30308
 -17.94684    2.16896
 -18.98524    1.97350
 -18.86613    1.90743
 -18.63166    2.23545
 -18.52563    1.78318
 -18.65381    1.90483
 -18.77926    2.00476
 -18.77341    2.19728
 -18.78562    1.72480
 -18.26912    1.42905
 -18.31260    1.79864
 -17.71068    1.67805
 -17.87646    1.74864
 -18.21516    1.68078
 -19.61574    2.40105
 -19.74040    2.36359
 -19.05249    1.79921
 -18.90440    2.32155
 -17.94475    1.94625
 -18.36721    1.59647
 -18.16961    2.16022
 -18.67605    1.50349
 -17.69637    1.92538
 -17.22940    1.69209
 -17.86486    1.44947
 -18.22532    2.02012
 -17.84004    1.52927
 -17.28088    1.66825
 -17.62484    1.86232
 -17.53014    1.39941
 -18.77833    1.95621
 -18.42820    1.90508
 -18.52344    2.09511
 -17.34804    1.35594
 -17.00262    1.38669
 -17.38332    1.90738
 -16.94711    1.36775
 -17.37536    1.89491
 -17.63168    1.68307
 -17.95447    1.79493
 -17.02240    1.40290
 -17.30013    1.84904
 -16.79756    1.61037
 -16.38770    1.72755
 -17.21867    1.20886
 -18.66381    2.07986
 -18.72762    1.64841
 -18.85892    1.91287
 -18.43227    1.95446
 -18.35196    1.87568
 -17.81358    1.21496
 -17.55686    1.62537
 -16.94413    1.65707
 -16.86363    1.29662
 -15.48599    1.10371
 -16.17909    1.38477
 -17.33232    1.60120
 -16.52314    1.50469
 -16.28604    1.62838
 -17.51994    1.48785
 -17.27746    1.30541
 -17.79156    2.02818
 -18.22164    1.91527
 -18.27565    1.65507
 -18.65943    1.98190
 -17.94698    1.23764
 -16.85986    1.65353
 -17.12893    1.64048
 -17.38850    1.60966
 -18.63307    1.80027
 -15.58647    1.23890
 -17.26755    1.45267
 -17.58701    1.55626
 -15.83102    1.19782
 -14.28108    1.19679
 -16.28153    1.49249
 -16.60284    1.63369
 -15.87326    1.30592
 -16.29103    1.13452
 -15.68868    1.14860
 -15.97375    1.33531
 -15.63850    1.08178
 -16.93691    1.13024
 -16.35554    1.11836
 -15.58077    1.09291
 -15.25817    1.42684
 -15.97660    1.46894
 -15.69025    1.28687
 -16.60928    1.31526
 -15.95167    0.99113
 -16.33010    1.39346
 -15.02018    1.29295
 -15.95713    1.19477
 -16.37494    1.34376
 -16.88777    1.02503
 -15.76592    1.19938
 -16.84469    1.29180
 -16.37509    1.07084
 -15.86093    1.35339
 -16.01229    1.14155
 -15.69704    0.85573
 -16.57045    1.04963
 -16.95790    1.76231
 -16.55895    1.31462
 -16.46882    1.55818
 -16.34297    1.36124
 -17.10248    1.64747
 -17.38512    1.68078
 -17.82585    1.85245
 -18.17118    1.71172
 -18.49727    1.76209
 -17.47294    1.56681
 -18.60468    1.62238
 -17.76434    1.35929
 -16.61365    1.53379
 -16.03466    1.41082
 -15.86122    1.25856
 -16.31515    1.33964
 -15.54226    1.22896
 -16.04928    1.34486
 -16.10871    1.25104
 -15.76441    1.38871
 -16.88122    1.29172
 -16.94125    1.34030
 -15.92453    1.13942
 -17.49114    1.62286
 -17.52910    1.44511
 -16.79468    1.00437
 -16.98838    0.94550
 -15.79784    1.46764
 -15.66846    1.27182
 -16.42191    1.27542
 -16.97081    1.31704
 -16.89044    1.29831
 -16.42613    0.87683
 -16.39783    0.95110
 -15.44809    1.41333
 -16.49636    0.99679
 -15.86621    1.36671
 -16.52338    1.38417
 -16.95209    1.48608
 -16.75991    1.66336
 -17.09797    1.57480
 -16.78502    1.43633
 -16.46521    1.43818
 -15.69591    1.42247
 -16.07385    1.03625
 -15.74905    1.15390
 -15.80220    1.36848
 -15.59461    1.71061
 -15.21501    1.28814
 -16.85584    1.36987
 -16.81306    1.35123
 -17.44008    1.19321
 -16.12134    1.56886
 -15.62498    1.03476
 -16.04849    1.26927
 -15.82390    0.91148
 -16.11102    1.14174
 -15.76351    1.17761
 -16.29222    1.09569
 -16.80107    1.37805
 -16.92008    0.82423
 -18.15905    1.47556
 -18.11326    1.52785
 -18.04745    1.46713
 -18.97309    1.57068
 -17.81137    1.21245
 -16.90443    1.65569
 -17.09433    1.19364
 -16.74925    1.31863
 -16.57439    1.03324
 -15.78512    1.35265
 -16.46430    1.23161
 -17.06921    1.44448
 -16.61393    0.97835
 -16.97129    1.30213
 -16.20533    1.83573
 -16.66340    1.29933
 -16.36334    1.38829
 -16.39419    1.04847
 -16.29856    1.26615
 -15.49372    1.47572
 -14.85270    1.26383
 -16.21979    1.44897
 -16.84696    1.60616
 -15.37964    1.08921
 -16.57365    1.21207
 -15.37207    1.02327
 -16.12076    0.91254
 -17.33698    1.20231
 -16.13574    1.09048
 -16.44750    0.80348
 -15.19161    0.96046
 -15.85924    0.51739
 -16.75040    1.10691
 -16.76338    0.92154
 -16.08715    0.70840
 -16.62482    1.13549
 -16.08944    0.94619
 -16.22798    0.85794
 -15.55321    1.06703
 -15.27708    1.41943
 -15.77908    1.11260
 -15.40483    1.00498
 -16.17665    1.16920
 -16.42538    1.30991
 -17.24883    1.57504
 -16.96512    1.32597
 -15.61100    1.19027
 -15.53106    1.54991
 -17.21402    1.91653
 -16.47129    1.77993
 -16.56504    1.53976
 -16.97829    1.16485
 -16.69465    1.26289
 -17.10951    1.37350
 -16.54856    1.19767
 -15.19726    1.32287
 -17.08796    1.33598
 -14.91685    0.98751
 -16.90731    1.47067
 -16.92516    1.50188
 -15.48020    0.96844
 -16.64483    0.95700
 -14.44548    0.92732
 -14.97623    1.00383
 -16.22688    1.18722
 -15.63218    1.09515
 -16.21000    1.46691
 -15.09735    0.84420
 -14.73930    1.01044
 -16.40976    1.33966
 -14.98108    1.10002
 -16.19011    1.59602
 -15.63958    1.21353
 -15.76204    1.14610
 -15.21473    0.74184
 -15.88149    1.35605
 -15.99453    1.47629
 -16.40593    1.34103
 -17.36572    1.58136
 -17.02283    1.51547
 -17.43003    1.79958
 -15.99868    1.40189
 -17.46794    2.00910
 -16.48550    1.42841
 -17.24480    1.28065
 -17.14136    0.97478
 -16.47668    1.23313
 -16.30301    1.24426
 -15.08020    0.78259
 -15.96348    1.04235
 -16.55935    1.30212
 -16.07206    1.04239
 -17.18606    1.34385
 -16.32418    1.53740
 -16.35233    1.48275
 -17.07229    1.37240
 -16.14630    1.28977
 -16.08249    1.26815
 -15.71108    1.02155
 -16.74856    1.43428
 -15.18913    0.78659
 -16.31490    1.22735
 -15.64655    1.08761
 -16.27008    1.60453
 -16.95874    1.35238
 -16.71622    1.49736
 -15.87276    0.78326
 -17.08862    1.29007
 -17.07445    1.32546
 -17.38842    1.29544
 -16.22261    1.13600
 -16.99925    1.14013
 -16.86420    1.38497
 -16.49654    1.12129
 -17.35423    0.69958
 -16.46096    0.98111
 -17.01342    1.04472
 -16.73896    1.02513
 -16.71478    1.24442
 -16.87677    1.17934
 -17.69197    0.98671
 -18.20141    1.25007
 -18.36848    1.55751
 -19.15659    1.94008
 -19.20403    1.51094
 -18.08470    1.78725
 -17.00039    1.57427
 -17.92176    1.65421
 -17.63573    1.05317
 -19.31660    1.48350
 -18.18873    1.27418
 -16.99384    1.39528
 -17.35317    1.19932
 -16.65558    1.39477
 -16.72121    1.15425
 -16.61796    0.77313
 -17.74794    1.37881
 -18.60556    1.48374
 -16.47573    1.28219
 -17.17388    1.26535
 -18.17180    1.32084
 -16.46216    0.88743
 -16.92540    1.45483
 -16.59153    1.50677
 -17.82004    1.03631
 -17.33365    1.56534
 -16.10652    1.28790
 -16.65275    1.31263
 -15.59821    0.81720
 -17.15250    1.07751
 -16.64703    1.38765
 -17.44561    1.43407
 -16.77290    1.37113
 -17.79039    1.21083
 -17.18058    1.29198
 -17.66731    1.32415
 -17.14107    1.04324
 -16.21538    1.41046
 -16.63834    1.38237
 -15.32650    1.34020
 -15.78568    1.08945
 -15.89445    1.05624
 -15.70680    1.21113
 -16.29717    1.18959
 -16.71067    1.35159
 -16.96244    1.17168
 -15.93328    1.50768
 -16.54548    1.21773
 -16.94613    1.04273
 -16.00413    1.14135
 -15.10058    1.14165
 -16.51727    1.14096
 -16.91569    1.22256
 -16.44422    1.30752
 -17.66578    1.57163
 -16.58043    1.17192
 -15.49670    0.91637
 -15.94225    1.39505
 -17.07662    1.13657
 -17.31949    1.18718
 -18.17234    1.30219
 -17.50853    1.57429
 -16.22236    1.41692
 -17.11051    1.22123
 -17.78528    1.84097
 -15.85528    1.47583
 -15.93338    1.87151
 -15.53885    1.21387
 -16.26719    1.48035
 -16.46331    1.24039
 -15.63589    1.24075
 -15.90551    1.30404
 -17.50088    1.78347
 -16.03869    1.19740
 -16.38753    1.44442
 -16.73753    1.37135
 -17.28502    1.26570
 -17.52060    1.16377
 -16.92354    0.91983
 -17.10596    1.51320
 -17.75188    1.84384
 -17.41475    1.52973
 -17.35744    1.43857
 -15.88803    1.19282
 -16.43525    1.13818
 -14.97157    0.91643
 -15.88063    0.96212
 -15.71318    1.25585
 -16.31360    1.40196
 -16.94015    1.51734
 -15.12476    1.20264
 -17.25981    1.46470
 -16.92762    1.42657
 -16.41809    1.36477
 -16.30984    1.55198
 -15.71057    1.27044
 -16.22320    1.57359
 -17.00367    1.61904
 -17.69999    1.68421
 -15.93743    1.57553
 -15.74754    1.07224
 -15.44564    1.93470
 -14.77227    1.70735
 -16.64754    1.87219
 -16.22595    1.35000
 -15.01427    1.85600
 -16.04275    1.52303
 -14.78582    1.44909
 -16.07068    1.32030
 -16.17736    1.44119
 -16.16301    1.39657
 -16.24790    1.58914
 -16.63300    1.55110
 -16.36065    1.52257
 -16.74038    1.38394
 -17.57585    1.50177
 -17.31080    1.53625
 -15.68068    1.11759
 -16.70973    1.44311
 -16.05499    1.28461
 -17.34820    1.85245
 -17.88161    1.47840
 -17.56161    1.59548
 -19.26308    2.10739
 -17.63854    1.97244
 -17.31657    1.63512
 -18.02936    1.76552
 -18.66798    2.16227
 -19.25651    2.11793
 -18.45724    1.88983
 -19.27055    2.10983
 -19.53076    2.33536
 -20.66380    1.89914
 -20.15155    2.06972
 -19.91666    2.19400
 -19.93950    1.80451
 -20.14170    1.93471
 -19.75409    1.65393
 -18.88265    2.20134
 -19.45999    1.83959
 -20.08876    1.87833
 -19.04470    1.66413
 -18.38257    1.62952
 -16.73949    1.61964
 -18.26693    1.34044
 -16.91488    1.31367
 -16.99778    1.53836
 -17.13403    1.73710
 -16.55108    1.43034
 -16.19400    0.99346
 -16.34431    1.42193
 -18.68818    1.78634
 -18.37381    1.76099
 -17.37176    1.53082
 -17.26210    1.88638
 -19.36434    2.41762
 -19.45015    1.92391
 -16.72425    1.81777
 -17.50290    1.87784
 -17.68641    2.33601
 -19.47476    2.35187
 -17.56647    1.87830
 -18.03216    2.08755
 -17.70067    1.85086
 -17.62033    1.75096
 -17.50269    2.23585
 -18.11109    2.33674
 -18.24466    1.93417
 -17.31163    2.30799
 -18.05924    2.15316
 -16.11324    1.66794
 -17.58190    1.62911
 -17.06815    1.77267
 -16.85267    1.65299
 -16.74407    1.65019
 -16.14077    1.69175
 -17.40355    1.86559
 -16.24516    1.38335
 -16.39293    1.83872
 -14.97327    0.99216
 -16.56516    1.48251
 -16.08418    1.95208
 -17.34870    1.66006
 -17.23728    1.64732
 -18.40901    1.92161
 -17.48539    1.52820
 -17.22404    1.82188
 -15.88019    1.65488
 -17.89184    1.97148
 -18.04713    1.63550
 -18.45738    1.99445
 -17.06639    1.70630
 -17.82343    2.02028
 -18.72747    1.84891
 -17.85667    1.74311
 -17.66593    1.84798
 -18.36692    1.34904
 -17.76239    1.54261
 -18.01539    1.46173
 -18.24568    1.96863
 -18.44731    1.77454
 -17.77958    1.54830
 -16.70089    1.58330
 -18.01039    2.06928
 -17.68771    1.51647
 -16.36027    1.43660
 -17.69097    1.62061
 -19.66551    2.32825
 -17.33574    1.77329
 -17.10617    1.85400
 -17.00137    1.43074
 -18.21625    1.66837
 -18.78026    1.47429
 -18.20245    1.30856
 -18.75976    1.85684
 -16.31904    1.52339
 -18.92369    1.60100
 -18.26343    1.61926
 -17.91050    1.65981
 -18.61626    1.97226
 -19.27359    2.05553
 -19.68720    2.11286
 -18.68958    2.06154
 -18.82166    1.97510
 -19.51468    2.22819
 -18.03787    1.92778
 -17.89804    1.62237
 -17.65171    1.68361
 -18.72556    1.77798
 -18.48428    1.86787
 -18.37243    1.90609
 -20.46250    2.26605
 -19.86588    1.84080
 -19.66433    1.63777
 -19.72172    2.15430
 -19.70733    1.83253
 -18.76212    1.94355
 -20.07671    1.99998
 -17.12255    2.04668
 -18.03594    1.74162
 -18.38333    1.78153
 -18.70924    1.64875
 -17.62845    1.34857
 -16.44289    1.49923
 -16.77188    1.43074
 -17.90581    1.40966
 -17.77035    1.38932
 -17.65364    1.60034
 -17.87349    1.56186
 -17.69224    1.43076
 -17.58694    1.79805
 -17.30912    1.53128
 -17.62842    1.01242
 -17.95619    1.56609
 -18.17706    1.00205
 -17.57291    1.61997
 -17.14841    1.49597
 -17.04523    1.59484
 -13.79047    0.84290
 -16.16413    0.80191
 -16.41323    0.87332
 -17.29863    1.33455
 -17.02405    1.28105
 -17.34407    1.25384
 -15.73138    1.19898
 -17.20630    1.59820
 -16.96305    1.09051
 -16.34953    1.26587
 -17.43584    1.23723
 -17.25466    1.24363
 -15.35181    0.96815
 -14.74176    0.68904
 -14.40175    1.03109
 -16.84509    1.09310
 -16.84031    1.43397
 -16.40525    1.15490
 -14.68475    0.83817
 -15.59530    0.99942
 -15.64400    1.02913
 -15.28602    0.78804
 -15.91120    0.88072
 -15.07961    0.84036
 -15.66741    1.20274
 -14.65824    0.96105
 -14.62276    1.02547
 -15.31518    1.01968
 -16.61348    1.33878
 -15.68051    1.25058
 -15.97668    1.12827
 -16.20128    1.08178
 -14.36027    1.19246
 -14.50361    0.98112
 -14.38737    1.08140
 -14.52372    1.10249
 -15.17333    1.03438
 -16.16152    1.46069
 -16.97853    1.54630
 -17.02937    1.47542
 -17.59712    1.66046
 -18.01777    1.73015
 -18.64981    1.79527
 -18.50856    1.77486
 -18.49341    1.56077
 -20.27386    1.27322
 -20.72453    1.82075
 -17.39110    1.33588
 -17.60218    0.99447
 -16.73082    1.57505
 -18.05655    1.25513
 -17.43081    0.99430
 -17.52487    0.89066
 -17.75548    1.41566
 -17.97424    1.46354
 -18.48845    1.66852
 -19.18001    1.82176
 -19.90043    1.58550
 -18.50613    1.68651
 -17.73822    1.56670
 -18.71606    1.56360
 -19.38040    1.98821
 -19.86842    1.78665
 -18.07525    1.27098
 -17.40228    1.88669
 -18.00546    1.41858
 -16.06964    1.01882
 -18.16390    1.78256
 -17.07353    1.38402
 -16.85142    1.24326
 -17.39308    1.76807
 -16.48075    1.11943
 -16.96249    1.52078
 -17.15224    1.47091
 -17.93806    1.47785
 -18.94857    1.54029
 -18.82412    1.39903
 -17.85440    1.48948
 -17.23598    0.87748
 -18.23009    1.34857
 -18.19717    1.13454
 -18.07304    1.28914
 -18.03062    1.51900
 -19.20439    1.80844
 -18.14278    1.66571
 -19.16556    1.68646
 -17.27032    1.15891
 -18.50798    1.38157
 -18.71516    1.35973
 -17.70643    1.03020
 -17.53420    1.22298
 -17.99923    1.51959
 -18.07837    1.76314
 -18.26594    1.44007
 -18.80255    1.61442
 -19.03291    1.68433
 -17.50077    1.54902
 -17.88990    1.91589
 -18.23557    1.79057
 -17.73199    1.87528
 -18.60538    1.57352
 -18.27662    1.74830
 -18.35332    1.63175
 -18.29632    1.73377
 -18.31697    1.51899
 -17.66075    1.66047
 -18.18215    1.49323
 -17.06483    1.60301
 -19.02242    1.84750
 -18.92534    1.95158
 -18.63752    1.52820
 -16.98739    1.68392
 -17.55612    1.61850
 -18.93839    1.32064
 -16.68920    1.62061
 -17.12863    1.87855
 -17.42771    1.58508
 -17.25553    1.40345
 -16.83027    1.59258
 -15.80647    1.35129
 -16.84507    1.92610
 -16.73507    1.37109
 -16.08937    1.16190
 -17.31542    1.38510
 -17.35416    1.69999
 -17.73589    1.36880
 -16.52277    1.18461
 -19.06753    1.65446
 -18.05285    1.47333
 -19.20649    1.53678
 -18.89803    1.49902
 -18.18624    1.68910
 -19.21354    2.00928
 -19.20475    1.63954
 -18.35725    1.68545
 -18.46206    1.88379
 -17.60268    1.49756
 -17.24041    1.64932
 -18.13095    1.57812
 -18.72105    1.76601
 -18.57230    1.90485
 -19.40133    1.92253
 -19.88819    2.02815
 -19.99411    2.17364
 -21.06800    2.14281
 -19.60302    1.64509
 -19.60054    1.86947
 -19.59984    1.94017
 -19.21201    1.73244
 -21.42994    1.84974
 -20.62327    2.07174
 -22.04320    2.26433
 -21.48562    1.85777
 -20.11072    1.84971
 -20.03753    1.89185
 -19.55455    1.94144
 -20.02085    1.65999
 -20.13957    1.75761
 -20.25508    1.61177
 -19.08732    1.62775
 -20.11395    1.57947
 -20.40438    1.67537
 -19.15073    1.59305
 -19.82948    1.83259
 -20.98619    1.91746
 -21.36637    2.32791
 -19.82155    1.97160
 -19.29299    1.73107
 -20.88368    1.87588
 -20.56633    1.91202
 -20.09424    1.82444
 -20.85268    1.72321
 -20.19851    2.03436
 -21.01068    1.87938
 -21.47171    1.95323
 -20.67442    1.82234
 -20.22470    2.01114
 -18.73568    1.67428
 -19.39268    1.90897
 -19.50589    1.84148
 -17.07983    1.59270
 -18.44262    1.61940
 -19.41481    1.76246
 -20.48072    2.06334
 -20.91842    2.08798
 -19.92233    2.02812
 -21.21013    2.09886
 -21.74248    2.36420
 -21.88235    2.01304
 -20.80855    2.11126
 -22.42435    2.17222
 -22.06744    2.47732
 -20.68013    2.09545
 -20.18747    2.07383
 -19.89548    2.20552
 -18.73314    1.78967
 -19.52423    1.81465
 -18.17437    1.48648
 -19.21174    2.02585
 -18.67304    1.92330
 -20.71705    1.88987
 -20.77243    2.13682
 -20.17772    2.02137
 -21.01397    2.71885
 -20.50245    1.90173
 -21.13560    2.44616
 -21.87641    1.93162
 -22.03436    2.01640
 -21.40737    2.05585
 -20.63002    1.97459
 -20.84654    1.92672
 -20.06531    1.72026
 -20.04221    2.04111
 -19.16028    1.65981
 -19.18084    2.06540
 -18.35980    1.69556
 -18.38261    1.79248
 -19.55799    1.88151
 -19.49242    1.62154
 -17.76063    1.73407
 -18.18089    1.51653
 -18.63429    2.53472
 -17.58216    1.89911
 -18.47780    1.89159
 -18.15823    1.66607
 -18.53061    1.93668
 -18.53144    2.06825
 -19.77379    2.05698
 -20.82675    2.34566
 -19.79675    1.76820
 -19.00464    1.70623
 -19.50683    2.11719
 -19.25827    1.58833
 -19.68446    2.11208
 -19.63235    2.00490
 -18.52399    2.03866
 -18.89375    1.67652
 -20.44707    1.55473
 -20.91158    2.33690
 -20.16597    1.93636
 -20.29867    2.18375
 -20.97455    2.28239
 -21.28601    2.18097
 -21.64139    2.40547
 -21.69811    2.61953
 -21.91842    2.41988
 -21.93509    2.21538
 -20.63808    2.14451
 -21.06342    2.32475
 -21.32194    2.75826
 -20.34937    2.69306
 -22.32367    2.54387
 -20.94202    2.67974
 -21.48231    2.77546
 -20.74367    2.71839
 -22.34917    2.55092
 -20.59996    2.61218
 -20.35777    2.34034
 -21.27701    2.14614
 -19.87874    2.17564
 -18.65071    2.18180
 -20.04117    2.22156
 -20.12006    2.06774
 -21.94904    2.44053
 -20.09916    2.12880
 -20.34365    2.22865
 -21.03132    2.29656
 -21.24701    2.29596
 -20.88775    2.55088
 -21.44031    2.14662
 -21.01913    2.33298
 -20.53976    2.25297
 -20.64489    2.47317
 -19.27187    2.02014
 -20.76862    2.12864
 -19.90909    1.77100
 -20.70522    1.98221
 -19.97497    2.08461
 -20.13728    1.91940
 -19.93110    2.22667
 -19.95045    2.52154
 -20.14037    2.16635
 -19.90371    2.35633
 -19.98351    2.40712
 -19.60893    1.96718
 -19.85032    2.23091
 -19.48803    2.21729
 -20.03371    2.50706
 -20.03736    1.83463
 -22.01914    2.36068
 -19.38771    1.78241
 -20.44246    1.78665
 -20.74909    1.89761
 -20.67122    2.22896
 -20.72752    1.93673
 -21.41814    2.51971
 -21.52715    2.40003
 -19.89507    2.09968
 -20.04545    2.13400
 -20.68568    2.27327
 -20.96214    2.16031
 -20.86007    2.30327
 -20.79149    2.17097
 -21.35397    2.54608
 -19.91494    2.05101
 -18.94981    2.43298
 -19.18253    1.92939
 -20.35184    2.34648
 -19.61119    1.84880
 -18.96602    2.11025
 -19.48491    2.10777
 -19.77628    1.96564
 -19.23388    2.15068
 -19.48709    2.03772
 -19.90259    2.16031
 -19.70018    2.21920
 -20.07213    2.36467
 -19.78925    2.09244
 -19.66360    1.97820
 -19.80328    1.93810
 -20.20650    2.35769
 -20.97195    2.37575
 -20.31884    2.31092
 -20.72957    2.64765
 -20.70200    2.27860
 -20.99045    2.55650
 -20.77316    2.41139
 -20.52563    2.45441
 -20.42292    2.59944
 -19.28662    2.56945
 -20.40844    2.43765
 -20.26596    2.34977
 -20.51628    2.30047
 -21.18700    1.92705
 -21.04005    2.58147
 -19.99008    2.12189
 -20.83681    2.22672
 -21.80938    2.38787
 -19.48179    2.21455
 -19.37665    1.81600
 -20.50178    2.42260
 -20.08271    2.19212
 -21.07859    2.12143
 -19.46779    2.39464
 -21.19718    2.12133
 -21.27328    2.06693
 -21.04574    1.96882
 -21.29129    2.23513
 -21.46408    2.32181
 -21.01605    2.55184
 -21.95697    2.59295
 -21.63712    2.49042
 -20.62615    2.13107
 -20.01975    2.14568
 -19.41384    1.70202
 -20.05409    1.96192
 -20.98416    2.45426
 -20.69464    1.84778
 -21.67407    2.51923
 -21.95344    2.30254
 -20.51204    2.11630
 -20.65467    1.79346
 -20.14441    2.07905
 -20.69011    1.54565
 -20.41836    2.18916
 -20.07372    2.28137
 -21.17081    2.37085
 -20.35595    2.18010
 -19.33908    2.08582
 -19.94383    1.92057
 -17.72979    2.19018
 -18.80728    2.12410
 -20.09520    2.26000
 -18.54762    2.11744
 -19.09167    2.23813
 -19.93297    2.04735
 -18.08561    2.19728
 -17.95769    1.71854
 -19.75533    2.25569
 -18.60399    2.28230
 -19.32948    1.98167
 -20.83293    2.21591
 -21.05523    2.46804
 -20.47688    2.05011
 -21.64545    2.18491
 -22.30723    2.63364
 -20.71773    2.54840
 -19.88570    2.05626
 -19.37053    1.96350
 -20.07172    1.93515
 -19.34645    2.11600
 -20.28164    2.55390
 -20.73743    2.43305
 -19.75656    2.25619
 -20.28988    2.51412
 -19.10867    2.08039
 -21.13680    2.59823
 -19.40320    2.32633
 -21.72853    2.61933
 -20.66392    2.43292
 -20.82259    2.09838
 -21.97578    2.18460
 -20.94890    2.29601
 -20.54275    2.59237
 -19.66341    2.13720
 -20.73212    2.20412
 -20.29751    2.25101
 -21.06040    2.10759
 -21.26170    2.05594
 -19.90101    2.18748
 -19.84437    1.99156
 -18.07229    1.17523
 -19.19024    1.92593
 -20.14235    1.52515
 -17.95900    1.30336
 -18.00874    1.54460
 -19.98617    2.06700
 -19.32844    1.53299
 -18.52806    1.56363
 -18.14633    1.19723
 -17.11024    1.41060
 -18.01501    1.30403
 -16.90614    1.55243
 -16.76851    1.37561
 -17.96857    1.59473
 -17.41913    1.37192
 -17.13154    1.32192
 -16.80461    1.34922
 -18.34031    1.77405
 -19.36309    1.77096
 -17.04509    1.45407
 -17.03100    1.21828
 -17.55999    1.38890
 -18.27976    1.74005
 -18.59533    2.05312
 -18.75419    2.03411
 -18.24583    1.96662
 -17.77623    1.82313
 -17.65002    1.87885
 -19.11911    2.03980
 -17.68094    1.68986
 -17.31538    2.03484
 -15.85989    1.80333
 -17.31749    1.75571
 -16.77826    1.45153
 -15.94731    1.35061
 -17.11172    1.75530
 -17.67105    1.70453
 -17.65827    2.00464
 -18.23812    1.93040
 -17.52195    1.78306
 -16.73144    1.43384
 -17.26259    1.58454
 -18.63987    2.07973
 -17.71898    1.82634
 -19.05547    2.41038
 -20.48399    2.41081
 -19.58739    1.91546
 -18.69824    1.85281
 -19.73070    2.08351
 -18.50255    2.13231
 -18.45796    1.67112
 -18.77058    1.66909
 -20.13195    2.06387
 -20.10595    2.28823
 -18.84164    1.88345
 -19.64166    1.81988
 -19.76930    1.96919
 -19.15920    2.19492
 -20.57308    1.88955
 -21.25704    2.37716
 -21.25397    2.09194
 -21.91604    2.27592
 -20.48857    2.06441
 -19.29368    2.24546
 -19.77621    2.25919
 -20.15616    2.02241
 -21.60785    2.25197
 -21.25545    2.19942
 -21.29915    1.96119
 -21.20597    2.35671
 -20.44415    2.16165
 -20.11079    2.00433
 -21.68675    2.41571
 -20.68942    2.55960
 -20.99396    2.36177
 -21.10984    2.46892
 -22.22287    2.11817
 -21.60465    2.44070
 -20.51639    2.35801
 -21.27838    2.03487
 -21.55704    2.72017
 -20.55137    2.00415
 -20.56654    2.29076
 -21.77466    2.12910
 -21.75311    2.13187
 -21.93757    2.47174
 -21.09401    2.38205
 -20.07554    2.07413
 -19.08807    1.81740
 -19.97910    2.41048
 -20.97003    2.23915
 -19.97179    2.30547
 -19.73771    1.85006
 -20.18371    2.13139
 -21.00583    2.24355
 -19.02437    2.45141
 -19.43855    2.34097
 -19.71926    2.15242
 -19.23936    1.96457
 -19.00701    2.07803
 -18.23006    2.17270
 -19.34546    2.24953
 -19.47324    2.22425
 -18.70022    2.07917
 -18.53447    1.77333
 -19.18398    2.09128
 -20.65446    2.41485
 -20.09746    2.53470
 -21.42162    2.27860
 -21.97688    2.63580
 -19.70805    2.31942
 -19.74423    2.18918
 -19.08969    1.84133
 -19.65334    2.24857
 -19.60869    2.40215
 -19.02973    2.00125
 -19.51466    2.11746
 -20.97238    2.14192
 -21.84296    2.15318
 -20.05480    1.64194
 -19.93065    1.83778
 -18.81218    1.77597
 -19.56650    1.60486
 -20.59003    2.03797
 -20.86108    2.17162
 -20.47845    2.17567
 -20.03448    2.37593
 -20.56786    2.04619
 -20.19888    2.01495
 -20.95930    2.31831
 -20.91988    2.43506
 -20.00475    2.31991
 -21.83246    2.20630
 -20.88924    2.26786
 -20.03162    2.50180
 -21.05898    2.41697
 -21.31188    2.68699
 -19.91160    2.39817
 -19.82576    2.22704
 -20.71557    2.18640
 -20.94121    2.41104
 -19.91281    2.31977
 -20.74567    2.41338
 -22.57038    2.39221
 -21.63820    2.53320
 -20.65129    2.58558
 -21.28017    2.60443
 -21.02502    2.32761
 -19.99696    2.30356
 -20.11467    2.36149
 -20.53582    2.50355
 -19.35239    2.28205
 -19.08458    2.02266
 -18.96802    2.27940
 -19.39495    2.29436
 -18.59605    2.14728
 -19.45069    2.06434
 -18.94123    1.99215
 -17.91372    1.37044
 -17.56577    1.61823
 -17.15759    1.46908
 -18.05710    1.80836
 -17.35571    1.59486
 -17.72210    1.60639
 -16.90429    1.64652
 -17.61188    1.65060
 -18.58748    1.93491
 -18.20070    2.02586
 -17.96715    1.98100
 -19.04815    1.98035
 -18.15506    1.92661
 -18.88755    2.16994
 -18.97040    1.89078
 -18.28875    1.94297
 -19.00330    2.03331
 -18.07628    2.01715
 -18.06520    1.95089
 -19.35540    2.13909
 -17.44630    1.96326
 -16.74529    1.77453
 -17.65819    1.61674
 -17.80025    1.72551
 -16.63524    1.46673
 -16.28752    1.70753
 -18.23530    1.99533
 -18.42115    1.89115
 -18.20016    1.93199
 -18.00662    1.77859
 -19.80041    2.00710
 -18.48018    1.79272
 -18.80461    1.96637
 -19.40700    1.80560
 -20.01725    2.24322
 -19.28797    2.16756
 -20.94547    2.63723
 -18.76212    1.92044
 -18.25787    2.01916
 -16.83530    1.67607
 -17.98692    1.85891
 -17.84817    1.49259
 -18.91117    1.50489
 -19.11929    1.71773
 -17.77853    1.57229
 -19.13716    1.92416
 -18.62469    1.29592
 -17.46613    1.50278
 -17.40969    1.19558
 -16.43963    1.41962
 -17.61906    1.01843
 -16.93406    1.07732
 -16.91638    1.35582
 -17.19497    1.30990
 -18.26670    1.66140
 -17.40959    1.02094
 -16.79945    1.24635
 -17.37860    1.67821
 -18.49124    1.73523
 -17.11799    1.66998
 -17.79621    1.79933
 -19.03985    1.81946
 -17.77162    1.37429
 -17.66288    1.50795
 -17.58729    1.62232
 -19.29344    1.81880
 -19.34159    1.87887
 -20.37221    2.15063
 -20.99689    2.17042
 -20.69580    1.89689
 -19.83202    2.20648
 -19.07053    2.01394
 -18.13675    1.90565
 -17.83826    1.79290
 -17.61843    1.88321
 -18.01898    2.00269
 -16.99370    1.76191
 -16.64090    1.56338
 -15.74526    1.60179
 -16.24139    1.24961
 -16.33317    1.49023
 -16.87080    1.78752
 -16.91599    1.73360
 -15.89801    1.59389
 -15.93541    1.70832
 -17.07800    1.76827
 -16.40687    1.33535
 -16.28217    1.28813
 -16.95027    1.64452
 -16.52801    1.62662
 -16.21835    1.16395
 -16.98227    1.36894
 -16.03767    1.40348
 -16.59275    1.42368
 -16.92480    1.48298
 -17.56324    1.94403
 -16.25169    1.57420
 -16.29891    1.47843
 -15.67772    1.50890
 -16.53390    1.55190
 -16.81062    1.51996
 -16.58712    1.53687
 -16.47908    1.36985
 -16.62379    1.37919
 -16.73396    1.43307
 -16.27962    1.33537
 -16.90634    1.32942
 -15.99911    1.57856
 -16.18194    1.34051
 -14.40549    1.35883
 -17.25063    1.46950
 -15.16232    1.52192
 -17.05534    2.15781
 -17.18574    1.43682
 -17.31209    1.58343
 -16.29126    1.70999
 -16.33638    1.43312
 -17.87727    1.64542
 -16.61134    1.51538
 -16.83871    1.72398
 -16.91882    1.72972
 -15.13435    1.81837
 -17.70655    1.77350
 -17.29377    1.73240
 -16.75244    1.43256
 -16.12516    1.42782
 -17.12593    1.68322
 -16.82147    1.57161
 -16.76327    1.27702
 -16.44368    1.59366
 -16.35567    2.00219
 -16.15605    1.78952
 -15.52238    1.35711
 -17.06048    1.79365
 -18.03999    1.86872
 -17.97843    1.76313
 -18.22455    1.99657
 -18.02930    1.60182
 -18.46666    1.18771
 -17.86588    1.46630
 -17.63039    1.74974
 -16.74909    1.68775
 -16.09155    1.39416
 -16.31905    1.71462
 -16.67737    1.37209
 -17.64668    1.85521
 -17.86937    2.03595
 -17.59346    1.58756
 -17.27763    1.72139
 -16.10328    1.80628
 -17.18834    1.56423
 -16.92589    1.82537
 -17.28367    2.06844
 -16.46784    1.57757
 -16.50508    1.88522
 -15.46449    1.56641
 -16.91690    1.39858
 -16.31682    1.49030
 -16.69683    1.43751
 -16.27394    1.35006
 -16.09552    1.30739
 -17.37218    1.36670
 -16.74347    1.41909
 -17.06083    2.04379
 -16.59709    1.71465
 -17.21872    1.36493
 -16.39046    1.41939
 -16.30165    1.49292
 -16.22163    1.35220
 -15.87816    1.18384
 -16.11654    1.73402
 -15.44302    1.33722
 -16.84631    1.43484
 -16.69003    1.73186
 -16.67517    1.84487
 -17.12043    1.85702
 -17.65499    1.87263
 -15.92595    1.49581
 -17.01120    1.70699
 -17.34769    1.72261
 -16.17685    1.67469
 -15.88269    1.42435
 -16.19106    1.63092
 -16.51270    1.97776
 -17.28120    1.69540
 -17.37840    1.47297
 -17.29923    1.67297
 -17.00592    1.65384
 -16.43974    1.34568
 -17.55973    1.80556
 -18.82592    2.22493
 -17.54892    1.79729
 -18.03797    2.12358
 -16.82855    1.90513
 -16.78592    1.44235
 -17.83761    1.68394
 -16.51250    1.59243
 -17.01622    1.84716
 -16.76345    1.72729
 -17.48390    1.77269
 -16.90309    1.81153
 -16.54204    1.55159
 -18.11078    1.99365
 -18.09861    1.86175
 -17.62853    1.87474
 -16.43112    1.67752
 -17.27812    1.51556
 -18.26096    1.44178
 -16.81690    1.55423
 -17.91914    1.51844
 -17.89229    1.92285
 -17.90376    1.66421
 -17.11408    1.63873
 -17.90045    1.88440
 -16.98069    1.71647
 -16.74884    1.62352
 -17.17061    2.01099
 -16.68720    1.38345
 -17.01736    1.34084
 -17.16603    1.51734
 -17.66679    1.60353
 -16.65586    1.29837
 -16.84346    1.47563
 -16.32060    1.67089
 -17.27389    1.60656
 -17.62593    1.73340
 -18.48594    1.76498
 -17.69802    1.93317
 -16.92216    1.63911
 -17.15962    1.68719
 -18.17532    1.63675
 -16.82768    1.53821
 -18.44339    1.61957
 -17.74925    1.65194
 -17.21586    1.64359
 -18.59756    1.77053
 -18.69262    1.69592
 -16.71628    1.20823
 -18.09971    1.79710
 -18.37303    1.66686
 -18.50121    2.06156
 -18.41494    1.62259
 -18.17357    1.59049
 -17.79953    1.49103
 -18.03817    1.55049
 -16.39734    1.39396
 -18.15031    1.19422
 -16.44434    1.28509
 -17.88757    1.55324
 -17.75534    1.72963
 -16.47217    1.58451
 -17.58112    1.81330
 -17.58984    1.50322
 -17.79165    1.66588
 -16.91659    1.69978
 -17.47868    1.44122
 -17.36409    1.70227
 -17.60555    1.55887
 -18.04048    1.38408
 -18.63358    1.52616
 -18.36263    1.65475
 -18.32700    1.53455
 -17.56671    1.55594
 -18.36063    2.00380
 -18.79296    1.98601
 -17.92284    1.73332
 -16.22272    1.96128
 -16.40658    1.20303
 -17.56581    1.51230
 -17.65005    1.67840
 -16.63891    1.62856
 -16.61254    1.17190
 -18.05649    1.42807
 -17.34858    1.58640
 -16.87773    1.59516
 -17.54488    1.36951
 -17.07987    1.80626
 -17.22246    1.32461
 -16.94616    1.17413
 -17.84525    1.72623
 -18.10298    1.49430
 -17.68529    1.93597
 -17.60547    1.74119
 -16.65635    1.11599
 -17.97882    1.47727
 -17.54177    1.29765
 -18.13792    1.58931
 -17.89448    1.26019
 -17.22573    1.02157
 -18.72303    1.29133
 -18.10757    1.52047
 -17.35708    1.59574
 -17.34940    1.78034
 -16.96703    1.50501
 -17.18939    1.46016
 -16.59928    1.47283
 -15.93160    1.19927
 -17.41770    1.66108
 -17.29260    1.24745
 -16.26015    1.02893
 -17.66008    1.30993
 -18.10654    1.77146
 -15.89293    1.10763
 -16.39398    1.53780
 -16.49763    1.29481
 -16.35090    1.54873
 -17.96856    1.41669
 -16.41014    1.25530
 -15.79339    1.13448
 -17.58413    1.49513
 -17.90984    1.61178
 -17.91521    1.72793
 -18.01772    1.72356
 -18.85396    1.13665
 -17.68251    1.46084
 -18.53917    1.13765
 -18.02700    1.42633
 -17.63375    1.29756
 -17.67164    1.28976
 -16.94371    0.93339
 -16.82441    1.15859
 -16.59812    0.77321
 -16.01905    1.02623
 -16.86585    1.25942
 -17.15875    0.98182
 -16.59273    1.24141
 -15.91292    1.09804
 -15.21963    0.92266
 -17.16755    1.54689
 -15.14784    1.07157
 -17.85605    1.12067
 -16.24173    1.13912
 -15.33301    0.91124
 -16.33275    1.51686
 -14.74693    0.79689
 -15.44369    1.22121
 -15.61196    1.12253
 -15.36056    0.97220
 -15.56303    1.19534
 -15.11781    0.72634
 -14.96322    1.12641
 -14.39181    0.84882
 -14.99725    1.17687
 -14.49553    0.72765
 -16.01635    1.12370
 -15.68834    1.21431
 -14.84070    0.82721
 -15.55625    1.13157
 -16.94857    1.31118
 -15.88069    1.37537
 -16.14433    1.30457
 -16.89867    1.31481
 -16.43141    1.72512
 -17.45654    1.80751
 -16.78250    1.32275
 -17.16162    1.23464
 -16.28502    1.27410
 -16.12850    1.26145
 -15.88794    1.32046
 -16.01418    1.56783
 -15.46560    1.29132
 -15.75604    1.50541
 -16.07876    1.09059
 -15.33063    1.00442
 -15.51205    0.91375
 -15.18272    1.14198
 -15.27721    1.07979
 -15.16527    1.02788
 -15.54043    1.08403
 -15.05503    1.04763
 -15.08024    0.81686
 -14.71693    0.73530
 -15.67619    0.72939
 -17.22844    1.14776
 -15.93724    1.26067
 -16.18429    0.94187
 -16.46723    1.38030
 -16.94812    1.20210
 -16.32268    1.52076
 -17.29868    1.84382
 -17.00728    1.34984
 -16.51843    1.31833
 -16.78651    1.18807
 -16.81043    1.55006
 -16.87070    1.40584
 -15.82338    0.99668
 -17.34106    1.39608
 -16.55261    1.36228
 -17.80148    1.59085
 -17.85752    1.47792
 -17.48719    1.64964
 -17.68308    1.08756
 -16.74660    1.21801
 -17.15800    1.47000
 -18.47155    1.73256
 -18.13074    1.64951
 -18.03907    1.89301
 -17.81780    1.61899
 -16.89008    1.37673
 -17.30885    1.49484
 -17.88164    1.35765
 -18.03767    1.44775
 -17.01757    1.34542
 -18.57407    1.61618
 -18.38964    1.82531
 -18.43639    2.17956
 -19.10999    1.89451
 -20.13636    2.06168
 -19.40519    1.42058
 -17.23971    1.40483
 -17.60265    1.10413
 -17.62263    0.76137
 -16.37476    0.67216
 -17.31353    1.01653
 -17.78663    1.14110
 -18.24693    1.42832
 -18.69195    1.50361
 -19.15989    1.67418
 -17.58009    1.23564
 -17.36266    1.57394
 -17.70744    1.57983
 -18.13756    1.61972
 -16.89679    1.42147
 -17.57618    1.15337
 -17.59092    1.27084
 -18.50725    1.34397
 -18.26722    1.26941
 -18.98890    1.48383
 -19.35719    1.65257
 -19.22512    1.05812
 -17.87074    0.87620
 -18.62816    1.18967
 -18.78732    1.40832
 -17.39814    1.30036
 -17.17702    1.43458
 -17.45649    1.70427
 -17.93425    1.85324
 -18.79350    1.40341
 -18.91152    1.61719
 -19.75366    1.55955
 -18.16679    1.66918
 -19.12859    1.58143
 -18.24791    1.33982
 -19.16101    1.43459
 -19.41565    1.69947
 -18.71337    2.06813
 -17.92830    1.80252
 -18.86196    1.78327
 -18.26592    1.64332
 -18.07001    1.46285
 -17.86238    1.42461
 -17.79734    0.93639
 -18.31083    1.31381
 -17.70563    1.25492
 -15.81599    1.20039
 -15.92983    1.00817
 -15.93867    1.07016
 -17.88795    1.31037
 -16.20296    1.37725
 -16.38268    1.16778
 -16.92576    1.27829
 -15.87471    0.96739
 -16.28670    0.99717
 -15.93126    0.88256
 -15.32290    0.92928
 -14.97479    1.02412
 -15.03372    0.73110
 -15.46823    1.09802
 -15.90885    0.92025
 -16.61460    1.19862
 -16.62785    1.42225
 -16.40032    1.30182
 -16.40071    0.81394
 -15.88320    0.91583
 -16.71038    0.96668
 -16.48959    0.88948
 -17.66241    1.05879
 -16.90573    1.13550
 -16.78514    1.03650
 -15.11441    0.92530
 -16.49210    1.20646
 -16.59271    0.90993
 -15.36087    0.64749
 -17.22287    1.17270
 -16.36895    0.92491
 -17.19871    1.17534
 -17.79407    1.16866
 -17.77314    1.20418
 -16.87201    0.90772
 -16.29609    1.24599
 -16.74262    1.17188
 -16.27672    0.92111
 -16.32862    1.30547
 -14.86053    0.85209
 -16.88548    1.10270
 -15.82167    0.99018
 -17.09082    1.47165
 -17.55271    1.31370
 -16.70933    1.65874
 -16.08916    1.48408
 -17.30346    1.13486
 -17.27335    1.20929
 -16.78197    1.42676
 -16.66945    1.40192
 -17.10890    1.54088
 -18.40159    1.56664
 -17.80372    1.28954
 -18.43261    1.49247
 -16.91566    1.43827
 -17.60900    1.48035
 -18.05947    1.50156
 -17.19300    1.23925
 -18.79250    1.72463
 -18.52682    1.35260
 -17.47362    1.49577
 -17.75724    1.46034
 -18.63544    1.28925
 -18.34720    1.24262
 -18.23456    1.64408
 -18.12353    1.38517
 -18.37194    1.50934
 -19.03271    1.67385
 -17.93764    1.17388
 -17.13113    1.59147
 -17.93850    1.41384
 -17.97281    1.50523
 -17.64639    1.81061
 -16.72005    1.30448
 -17.63694    1.71253
 -18.48627    1.79056
 -17.04973    1.56141
 -16.25478    1.56679
 -17.02656    1.82753
 -17.46125    2.00996
 -17.60480    2.01901
 -16.02475    1.46134
 -17.72998    1.92657
 -18.39968    2.02360
 -17.40730    1.81735
 -15.26077    1.24525
 -16.87938    1.41900
 -16.07602    1.36301
 -15.70165    1.60057
 -14.44255    1.06900
 -13.89040    1.05650
 -14.21989    1.00271
 -14.68328    0.79875
 -14.66582    0.93994
 -15.10058    1.19105
 -15.76114    1.40407
 -16.74293    1.44279
 -16.66299    1.52515
 -15.74757    1.80636
 -16.13697    1.75644
 -17.11729    1.47073
 -16.54437    1.13701
 -17.60096    1.66534
 -18.16348    1.56832
 -17.09149    1.47943
 -17.01747    1.41958
 -16.67111    1.49214
 -16.37632    1.37054
 -16.26855    1.60949
 -16.56503    1.34794
 -17.32138    1.65919
 -16.11169    1.20620
 -16.14017    1.60483
 -16.98459    1.32162
 -15.06924    1.21501
 -16.57928    1.24354
 -16.83079    1.36958
 -18.22829    1.60097
 -17.11062    1.52985
 -16.44860    1.47019
 -17.32711    1.33527
 -15.66413    1.33147
 -16.62476    1.44864
 -17.10176    1.72003
 -17.58712    1.90884
 -16.11607    1.43473
 -16.60387    1.67403
 -17.92545    1.11151
 -18.14139    1.46357
 -17.85068    1.33566
 -18.45508    1.55652
 -17.33320    1.19289
 -16.84437    1.26958
 -18.59595    1.67470
 -17.48681    1.61062
 -16.71474    1.27279
 -16.99062    1.36501
 -17.41156    1.31625
 -17.50908    1.63100
 -18.42620    1.98336
 -18.63720    1.82112
 -18.11419    2.00356
 -18.37085    2.16044
 -16.40337    1.32098
 -17.16628    1.64481
 -18.35002    1.60842
 -17.36773    1.77467
 -17.17462    1.78397
 -17.49007    1.60995
 -16.86525    1.48118
 -16.21070    1.71207
 -16.73661    1.62327
 -17.04402    1.58475
 -16.29762    1.52589
 -17.00787    1.82240
 -17.20389    1.46943
 -17.81919    1.80222
 -17.11770    1.39897
 -17.02915    1.30698
 -17.19816    1.80329
 -16.54462    1.41352
 -16.38435    1.75792
 -15.71045    1.87976
 -17.29113    1.79757
 -17.63708    1.48054
 -17.37773    1.22833
 -17.20429    1.48907
 -18.12874    1.53748
 -17.71971    1.54694
 -17.29028    1.46068
 -17.46253    1.37468
 -16.12232    1.30741
 -15.77785    1.07812
 -16.84681    1.61837
 -17.11813    1.25485
 -16.25984    0.89598
 -15.28120    1.11128
 -16.95359    1.25650
 -17.97668    1.11146
 -17.42389    1.24116
 -18.35966    1.50774
 -17.21589    1.37553
 -17.25425    1.22777
 -18.76709    1.45885
 -17.84981    1.00393
 -16.85067    1.48005
 -18.56737    1.84130
 -17.60975    1.85528
 -16.56791    1.23007
 -17.10983    1.30986
 -17.93006    1.66930
 -19.13557    1.79574
 -17.64516    1.68369
 -18.37701    1.63702
 -17.40989    1.33964
 -17.25571    1.35795
 -17.42200    1.19844
 -18.08157    1.65422
 -17.95824    1.45318
 -20.35967    2.39171
 -20.32241    2.19108
 -19.20147    2.11173
 -20.50484    2.24194
 -21.30536    1.76443
 -20.86830    1.85766
 -20.12424    1.67192
 -20.38138    1.69256
 -20.06595    1.42695
 -19.68953    1.59499
 -20.04029    1.69515
 -18.29062    1.89697
 -19.17929    1.86843
 -18.64532    2.11635
 -20.16191    1.89561
 -20.73554    1.97088
 -19.56878    1.54532
 -20.85258    1.95064
 -19.22282    1.71576
 -19.60973    1.48929
 -18.61056    1.32701
 -19.76276    1.84537
 -20.18028    2.03306
 -20.03699    1.83002
 -18.40446    1.28947
 -18.04671    1.68880
 -19.57875    1.52532
 -20.14956    1.56417
 -18.36414    1.40685
 -18.42352    1.54644
 -19.08974    1.82271
 -18.72635    1.48921
 -18.79565    1.54387
 -17.89095    0.89247
 -18.74499    1.29845
 -17.91726    1.06353
 -16.08712    1.04757
 -15.80391    0.97040
 -15.52214    1.12986
 -17.28276    1.30840
 -16.36217    1.20098
 -16.26250    1.34544
 -18.21878    1.48493
 -17.67286    1.50464
 -17.20140    1.59557
 -16.70191    1.49846
 -17.12192    1.70832
 -16.51189    1.47232
 -17.21445    1.73240
 -16.09878    1.78384
 -15.51397    1.66454
 -16.23516    1.48026
 -16.77366    1.55978
 -17.97594    1.17655
 -15.98127    1.23094
 -16.32776    1.46683
 -17.65322    1.57418
 -17.51474    1.70777
 -16.99430    1.52441
 -16.72652    1.43335
 -16.44571    1.47752
 -15.68106    1.34681
 -17.80687    2.03621
 -16.82222    1.47877
 -15.92773    1.28944
 -16.73003    0.95678
 -17.51969    1.57055
 -16.62861    1.53557
 -16.17355    1.75024
 -15.72993    1.29533
 -16.01787    1.42052
 -15.95688    1.47364
 -17.09106    1.50625
 -15.83657    1.32569
 -15.86380    1.50766
 -15.75124    1.47273
 -15.33396    1.21554
 -15.95426    1.38724
 -17.00029    1.58552
 -16.02747    1.69713
 -16.40289    1.49009
 -18.02371    1.71553
 -17.66077    1.60034
 -17.45646    1.41997
 -17.09534    1.64675
 -17.62201    1.90070
 -19.17100    2.22207
 -19.35340    2.01435
 -18.57185    1.65148
 -19.80622    1.64823
 -19.24744    1.61686
 -19.77372    1.90077
 -18.73100    1.48900
 -19.22013    1.65528
 -19.16792    1.40303
 -18.44139    1.67638
 -18.91574    1.42883
 -18.58327    1.17574
 -19.39072    1.38328
 -19.75091    1.37481
 -19.63000    1.67289
 -20.32901    1.64351
 -20.29065    1.50269
 -21.35578    1.48593
 -20.20609    1.23330
 -20.40414    1.85913
 -20.34785    1.85335
 -19.51283    1.64259
 -19.26564    1.89593
 -19.20351    1.84670
 -18.51797    1.67841
 -17.81442    1.64483
 -17.66909    1.48500
 -16.78135    0.93018
 -17.97770    1.50409
 -16.10471    1.15562
 -17.95760    1.47264
 -18.44324    1.57653
 -17.49619    1.78993
 -18.18179    1.37555
 -18.92566    1.57358
 -19.60829    1.94185
 -18.16056    1.44433
 -17.74517    1.42635
 -17.43629    1.19211
 -18.87778    1.60444
 -17.20910    1.47624
 -18.05624    1.62193
 -18.53233    1.22421
 -19.07322    1.65281
 -17.74966    1.59597
 -18.30516    1.59187
 -19.06627    1.50036
 -18.66095    1.34297
 -19.32597    1.59709
 -19.15534    1.52587
 -18.76003    1.44170
 -19.83467    1.10065
 -21.65463    1.82818
 -20.92447    1.67329
 -20.55715    1.66982
 -20.88834    1.71337
 -21.97142    2.03568
 -21.16351    1.58873
 -21.06435    1.70324
 -22.93051    1.64154
 -22.46775    1.81368
 -22.14915    1.96403
 -21.70996    2.23110
 -20.46111    1.61987
 -22.00406    2.00710
 -22.10049    2.08634
 -20.23392    1.78825
 -21.42919    2.22314
 -19.32781    1.97678
 -18.91285    1.57458
 -18.83215    2.07161
 -20.16034    2.05175
 -19.87211    1.91514
 -19.51902    1.90648
 -18.51292    1.64544
 -17.85880    1.09807
 -19.21644    2.02597
 -19.47744    1.50513
 -20.64043    2.25462
 -19.66735    1.64216
 -20.98364    1.71169
 -22.54949    1.99577
 -21.91939    1.96107
 -21.27468    1.91714
 -20.60822    1.85540
 -19.82358    1.83382
 -21.11751    1.91374
 -21.63425    2.02918
 -21.48488    2.28086
 -20.56860    1.97654
 -18.97308    1.80552
 -20.50323    2.08542
 -18.60418    1.94701
 -19.85917    2.13113
 -19.90719    1.86218
 -20.20104    1.92498
 -21.46738    2.31447
 -20.05905    1.94657
 -20.06258    1.80333
 -21.29123    2.12364
 -20.62024    2.07032
 -20.52467    1.65734
 -21.13102    1.55685
 -22.30347    2.47817
 -21.51718    1.89376
 -21.12437    1.50767
 -22.10954    2.17349
 -21.63326    1.64448
 -21.56337    2.20508
 -20.86154    1.86528
 -23.18292    2.42666
 -22.68580    2.40606
 -20.69484    2.16256
 -20.75607    1.58065
 -20.64818    1.83630
 -20.08428    1.76437
 -20.16245    1.29261
 -21.24715    1.60535
 -20.50913    1.77835
 -19.79785    1.82301
 -18.61511    1.42643
 -18.58990    1.87435
 -18.79587    1.81225
 -20.28379    1.67486
 -21.13439    1.96013
 -22.29726    1.78575
 -20.46237    2.10377
 -18.70168    1.80252
 -21.10807    2.01891
 -21.58250    1.83490
 -21.34147    1.88307
 -19.61405    1.79646
 -20.34141    1.88453
 -19.56600    1.62969
 -19.37801    1.54251
 -20.08653    1.65505
 -20.41994    1.88804
 -20.08643    1.89766
 -19.47108    1.94095
 -19.74781    1.58535
 -18.83693    1.81848
 -20.19360    1.65277
 -20.30988    1.96155
 -20.65933    1.87893
 -21.08451    1.85657
 -21.25886    2.12402
 -21.88645    2.02072
 -22.46309    2.28083
 -22.28547    2.25371
 -23.61768    2.51824
 -22.03598    2.47736
 -21.47896    2.28027
 -22.53691    2.29521
 -21.83639    2.27356
 -21.83756    2.51977
 -20.93731    2.13591
 -21.74500    2.05312
 -22.76807    2.20238
 -22.42589    2.29541
 -21.67842    2.39452
 -21.33668    2.34253
 -21.12669    2.20246
 -19.53979    1.72862
 -20.29166    2.09953
 -21.15604    2.19580
 -21.14000    2.14084
 -20.86575    2.34438
 -21.57071    1.88384
 -20.26701    2.01932
 -20.89585    1.38091
 -21.29083    1.65915
 -20.08504    1.52049
 -19.85611    2.20854
 -20.01228    1.84987
 -21.72612    2.52746
 -21.94897    2.15435
 -19.79216    1.76901
 -20.06537    2.28550
 -19.49353    2.21015
 -20.59661    2.09145
 -19.69400    2.19984
 -19.69847    2.14673
 -20.07152    2.19191
 -20.59905    2.30837
 -20.82686    2.36843
 -20.11827    2.21173
 -21.27517    2.43720
 -21.36198    2.92336
 -21.35261    2.69550
 -21.34032    2.74345
 -20.14335    2.25276
 -19.97083    2.27469
 -20.55635    2.42341
 -21.71156    2.77625
 -21.72237    2.54018
 -19.06878    1.87151
 -20.14510    2.11841
 -19.63418    2.20361
 -19.58847    2.43105
 -18.89583    1.92350
 -19.74434    2.27479
 -19.47177    2.19307
 -19.20486    1.88325
 -18.46479    2.07899
 -20.46807    2.20541
 -18.97954    2.04819
 -20.06147    2.21242
 -18.65586    1.76282
 -20.22820    2.06811
 -18.27493    1.72042
 -18.40895    1.89244
 -19.24709    2.20594
 -19.55063    1.92725
 -19.14072    2.14249
 -18.84129    1.91408
 -19.93725    2.03569
 -18.39321    1.83467
 -18.73688    2.17048
 -18.04676    1.81449
 -17.70775    1.65021
 -17.07856    1.45870
 -18.09565    1.48054
 -19.22945    2.10643
 -18.71524    1.99386
 -19.40413    2.02037
 -18.64391    1.73869
 -16.63352    1.75455
 -18.06663    1.69977
 -17.52730    2.13702
 -18.11448    1.84689
 -17.23084    1.96415
 -18.66592    1.90469
 -17.98906    2.17222
 -17.91206    2.29130
 -16.66685    1.94778
 -17.82270    1.67634
 -17.12817    1.75620
 -18.06392    1.96582
 -17.11925    2.14352
 -17.77408    2.06378
 -16.73679    1.83816
 -17.02401    1.76043
 -17.33488    1.85879
 -18.63105    1.78056
 -18.02140    2.27708
 -18.95519    2.00798
 -19.36179    1.99482
 -18.89002    2.14968
 -18.34824    1.70330
 -19.49139    1.63266
 -17.46658    1.70359
 -18.56085    1.80117
 -18.14047    1.57271
 -17.25161    1.78363
 -17.37319    1.61723
 -17.21269    2.06808
 -16.62655    1.49832
 -18.93551    2.09407
 -19.10044    1.94164
 -19.49080    2.04154
 -19.40496    2.30778
 -21.05789    2.37513
 -19.55531    2.67375
 -19.18008    2.26850
 -19.55952    2.49734
 -19.56511    2.54920
 -21.12661    2.35435
 -21.94542    2.21637
 -19.75510    2.14139
 -20.63136    2.19535
 -20.53585    2.41220
 -20.27084    2.30008
 -18.89306    1.95641
 -19.01668    2.07587
 -18.66032    2.05450
 -19.06390    2.25109
 -19.31716    2.25215
 -19.45854    2.17801
 -18.45896    2.17039
 -18.40389    1.77492
 -18.98499    1.95700
 -19.05425    1.97221
 -18.86123    2.17967
 -19.21041    1.95405
 -18.28844    2.18153
 -18.11379    2.41327
 -18.46479    1.92387
 -18.44749    1.91641
 -17.02583    1.73913
 -18.34822    1.62414
 -18.78787    2.19783
 -19.53985    2.14371
 -20.01214    2.11340
 -19.70986    1.51623
 -18.45343    1.90673
 -18.22116    1.91750
 -18.80671    1.78415
 -19.75926    1.84316
 -17.80228    1.45940
 -19.85220    2.29298
 -19.28897    1.47752
 -19.99479    2.08485
 -18.40495    1.59298
 -19.04306    1.68167
 -18.59699    1.63310
 -18.89938    1.66013
 -20.05199    1.81265
 -20.09771    2.08289
 -18.24214    2.03047
 -18.40021    2.14420
 -18.79304    1.90737
 -20.09406    2.18441
 -18.94089    1.89874
 -18.62061    2.04000
 -19.31815    1.82809
 -19.32456    1.89355
 -18.97246    1.69242
 -18.76306    1.61432
 -19.02654    1.49763
 -18.04789    1.72841
 -16.68970    1.38210
 -16.45473    1.34310
 -17.08355    1.79270
 -19.23920    1.86479
 -17.54836    1.37288
 -17.15843    1.75670
 -17.45995    1.62513
 -20.07693    1.89831
 -18.94670    1.68396
 -18.77351    1.82199
 -17.98729    1.71118
 -18.86008    1.71094
 -18.73782    1.80037
 -17.64581    1.59989
 -17.21442    1.44697
 -16.99219    1.70533
 -17.71617    1.47242
 -17.82834    1.10062
 -18.14081    1.76123
 -16.90752    1.31847
 -16.64147    1.15760
 -17.05472    1.40382
 -16.73812    1.49911
 -18.62939    1.47812
 -17.55007    1.49975
 -18.09282    1.53509
 -19.55799    1.96993
 -19.03853    1.65397
 -17.36135    1.55537
 -18.69179    1.93221
 -18.10955    1.39722
 -17.77773    1.96781
 -17.17588    1.73964
 -18.47861    1.46003
 -19.66495    1.68903
 -18.68981    1.63371
 -18.66609    1.33129
 -19.34494    1.60467
 -19.22762    1.78150
 -19.09315    1.89431
 -19.66736    1.47512
 -19.23088    2.12443
 -18.40431    1.58930
 -18.02188    1.64449
 -18.03526    1.55773
 -18.96664    1.39468
 -18.05750    1.79704
 -17.86312    1.39429
 -17.75812    1.23732
 -18.29670    1.54846
 -17.31676    1.90823
 -18.02927    1.43731
 -19.43542    1.77937
 -19.14361    1.27447
 -18.56677    1.61862
 -17.83602    1.81959
 -18.91906    1.34295
 -20.21301    1.49447
 -19.62223    0.95680
 -19.71356    1.57468
 -19.55682    1.72429
 -20.37035    1.69681
 -19.46404    1.62659
 -18.65412    1.27293
 -19.88128    1.62471
 -19.71606    1.55038
 -19.52250    1.49227
 -18.81359    1.59021
 -17.54569    1.29641
 -17.75144    1.55609
 -19.16499    1.59641
 -19.06904    1.96294
 -18.40321    1.55156
 -17.86338    1.60467
 -18.71609    1.81131
 -17.12612    1.63401
 -18.77235    1.65552
 -18.22284    2.14251
 -18.55201    1.37353
 -18.09818    2.14006
 -19.46831    1.95134
 -19.81071    2.07202
 -18.99512    1.90746
 -19.04542    1.68933
 -19.31491    2.01364
 -19.23841    1.76120
 -19.56820    1.90334
 -20.52954    1.95218
 -18.67874    1.82140
 -18.82576    1.88629
 -19.37614    1.72728
 -19.77250    2.05214
 -17.55554    1.70464
 -19.08974    2.01914
 -19.12516    2.10424
 -19.13024    1.95402
 -19.20449    1.56221
 -19.45285    1.77611
 -20.06419    1.87882
 -21.09307    2.12814
 -18.83563    1.84781
 -20.48447    2.02742
 -19.42220    2.06405
 -20.11769    1.67866
 -18.03693    1.56574
 -20.71866    1.81943
 -20.13818    1.91012
 -19.09837    1.73353
 -19.69840    2.04985
 -18.82514    1.59670
 -18.85970    1.79961
 -19.45712    1.99519
 -18.80199    1.99266
 -19.86946    1.94932
 -18.74514    1.90655
 -18.97265    1.88945
 -19.20026    1.91485
 -19.04274    1.92890
 -19.62079    1.73947
 -19.48108    2.16268
 -19.88818    2.11530
 -18.56050    1.58399
 -18.75712    1.97911
 -18.94305    1.92680
 -19.70609    2.11504
 -19.51556    1.82174
 -19.35071    1.88174
 -19.90009    2.01902
 -18.82021    1.82448
 -20.52851    1.70861
 -18.97915    1.83481
 -18.89527    1.88787
 -18.45407    2.22024
 -20.53769    2.08058
 -18.74747    2.24489
 -19.05488    1.92328
 -19.59822    1.51886
 -18.84575    1.60796
 -18.90122    1.65429
 -17.37077    1.61139
 -17.23985    1.23755
 -17.71228    1.60339
 -18.32527    1.62263
 -17.27352    1.52775
 -17.70258    1.69981
 -17.16882    1.64655
 -19.11901    1.63455
 -18.97222    1.47989
 -19.52503    1.71648
 -18.01384    1.57684
 -19.32823    1.41547
 -18.98433    1.59119
 -17.87332    1.32508
 -18.22547    1.84699
 -19.05210    1.66690
 -17.78520    1.21172
 -17.63716    1.25662
 -18.38010    1.09231
 -19.73138    1.75552
 -19.94553    1.99496
 -18.61139    1.93423
 -19.11077    1.74275
 -19.91159    2.34175
 -19.43730    1.63762
 -20.24820    1.63566
 -18.44160    1.48661
 -18.96008    1.77616
 -19.71354    2.12374
 -18.72390    1.39609
 -19.58147    2.02852
 -18.94407    1.88604
 -19.70342    2.12094
 -18.74398    1.54662
 -20.10982    2.11368
 -19.34775    1.79490
 -17.99233    1.84107
 -18.16449    1.72589
 -17.41426    1.28563
 -17.64444    1.64296
 -17.79685    1.46974
 -16.99017    1.53926
 -17.43596    1.50090
 -16.93662    1.49788
 -17.44346    1.59341
 -17.60269    1.52492
 -16.69965    1.24938
 -16.78931    1.37658
 -16.73081    1.41616
 -15.98030    1.31773
 -16.40557    1.53897
 -17.96403    1.56037
 -18.36406    1.29746
 -18.53078    1.64676
 -18.08851    1.78032
 -18.19958    1.62644
 -17.41889    1.65550
 -17.68325    1.50446
 -18.18635    1.75620
 -17.97580    1.33857
 -17.28129    1.26462
 -18.42672    1.66766
 -18.19479    1.22232
 -19.59559    1.58429
 -18.20532    1.28885
 -17.95320    1.55243
 -18.06342    1.84583
 -17.93194    1.49929
 -18.44095    1.63793
 -18.36317    1.61248
 -17.61156    1.49607
 -17.81064    1.69832
 -16.94035    1.60848
 -16.12484    1.26922
 -16.82475    1.21859
 -17.13037    1.62139
 -16.40607    1.30619
 -15.13314    0.92605
 -16.36891    1.60666
 -18.23753    1.62295
 -18.03218    1.65811
 -17.04821    1.21885
 -17.08799    1.19362
 -16.29147    1.10519
 -17.61230    1.51351
 -17.19308    1.18863
 -17.19143    1.39093
 -17.78023    1.54093
 -17.09606    1.42748
 -16.10993    1.14736
 -16.52847    1.14788
 -16.65952    1.21304
 -18.16255    1.54427
 -18.62985    1.74748
 -18.36765    1.34883
 -17.63465    1.23638
 -18.35342    1.32270
 -18.46760    1.37643
 -19.11547    1.59881
 -18.95030    1.71699
 -17.09738    1.38478
 -16.68265    1.14521
 -16.96849    1.17326
 -17.23234    1.36171
 -16.83743    1.45605
 -17.76457    1.48372
 -17.53568    1.58244
 -17.93957    1.65357
 -16.78675    1.43062
 -18.31639    1.43609
 -18.63024    1.68219
 -18.10964    1.44240
 -17.65309    1.37186
 -18.87340    1.23200
 -19.56869    1.77435
 -17.11813    1.41293
 -18.96970    1.31450
 -18.31133    1.27618
 -17.24162    1.14653
 -17.94724    1.31571
 -18.20030    1.37264
 -18.01972    1.36193
 -18.09012    1.30649
 -18.08267    1.52354
 -17.76765    1.29425
 -18.88865    1.24381
 -17.94243    1.35566
 -17.74350    1.16882
 -17.18865    1.33097
 -16.36981    1.29596
 -15.90837    1.17707
 -16.54414    1.41782
 -16.81972    1.42611
 -16.15853    1.22074
 -16.79260    1.18220
 -15.76596    1.42700
 -18.17567    1.91589
 -17.50700    1.18015
 -16.65486    1.16954
 -17.22119    1.47525
 -16.89274    1.29237
 -16.30997    1.62211
 -17.11642    1.39075
 -16.88202    1.31599
 -19.40552    1.74374
 -17.31662    1.20848
 -17.41953    1.23286
 -16.55308    1.26873
 -16.17094    1.71502
 -15.58225    1.22348
 -14.55222    1.21065
 -16.37980    1.26630
 -15.83093    0.97425
 -15.73415    1.50793
 -14.83347    1.48174
 -15.57394    1.25207
 -16.09249    1.18356
 -15.14727    1.22916
 -15.02061    1.14260
 -15.38142    1.25443
 -15.32355    1.37121
 -15.06007    0.97039
 -16.04469    1.39370
 -15.34106    0.79590
 -16.76126    1.24180
 -17.00449    1.26152
 -16.82644    1.39700
 -16.08720    1.15337
 -15.29000    1.03902
 -16.76276    1.18046
 -16.90387    1.21285
 -16.84945    1.37120
 -16.47665    1.54606
 -15.12758    1.27155
 -16.37646    1.47718
 -16.15558    1.51587
 -14.98447    1.05378
 -15.33133    1.15612
 -14.62462    1.04390
 -15.46393    1.45161
 -15.43847    0.95476
 -16.09033    1.12134
 -16.68094    1.38363
 -16.25556    1.00839
 -17.05055    1.14212
 -16.97832    1.51039
 -17.68794    1.23427
 -17.60002    1.81786
 -17.04584    1.80531
 -16.08466    1.54656
 -16.47588    1.29970
 -17.00826    0.94160
 -17.34414    1.13184
 -16.30059    1.33891
 -14.88492    0.63728
 -16.04144    0.81003
 -15.00694    0.92578
 -16.49690    0.96751
 -15.87049    1.00451
 -14.53839    1.02002
 -15.70861    1.13754
 -15.31408    1.01493
 -17.24416    1.33899
 -17.40313    1.25992
 -15.44979    0.69733
 -16.16983    1.38855
 -16.15962    0.95411
 -16.72347    0.85305
 -17.27172    1.14948
 -17.15940    1.42520
 -16.54866    1.18099
 -16.34466    0.87282
 -16.21926    0.98492
 -16.56433    1.05434
 -16.47250    1.39301
 -17.06560    1.04438
 -16.22637    0.79776
 -15.86998    1.26955
 -16.30795    1.18511
 -17.11382    1.02382
 -17.00370    1.39110
 -18.99173    1.53005
 -18.51821    1.20413
 -18.79192    1.53766
 -18.13090    1.15292
 -18.51265    1.67538
 -19.11522    1.77726
 -20.09384    1.49970
 -19.95196    1.53437
 -19.75564    1.60617
 -18.91735    1.32355
 -19.39224    1.57155
 -18.77953    1.10405
 -18.75321    1.20023
 -19.08024    1.39420
 -19.43174    1.64051
 -19.07962    1.45845
 -19.20192    1.29880
 -18.83592    1.38382
 -20.64631    1.67214
 -19.84405    1.63599
 -18.52152    1.75881
 -17.46012    0.99442
 -17.53242    1.91409
 -17.55804    1.40860
 -18.30629    0.85879
 -18.44869    1.57052
 -17.96946    1.37214
 -17.15817    1.27479
 -17.75532    1.65317
 -18.50923    1.89767
 -18.76583    1.63665
 -19.29622    1.70287
 -19.90303    1.65917
 -19.31723    1.47725
 -18.71620    1.52702
 -19.66263    1.39618
 -19.38673    1.78181
 -18.96354    1.42261
 -19.57717    1.70459
 -19.75215    1.53900
 -19.65252    1.76099
 -18.96233    1.57757
 -19.70947    1.76874
 -18.19741    1.78657
 -18.52470    1.70125
 -18.88375    1.53454
 -18.84487    1.97371
 -19.21346    2.08546
 -18.72163    1.38140
 -17.42359    1.77646
 -17.73571    1.62369
 -17.87216    1.46178
 -17.45765    1.43849
 -18.72003    1.51162
 -17.67302    1.46599
 -18.29730    1.67635
 -18.38296    1.29517
 -18.07478    1.41671
 -17.57293    1.54605
 -18.05192    1.55902
 -17.48541    1.46166
 -18.57286    1.37824
 -19.13057    1.58622
 -18.01920    1.62762
 -18.55134    1.46142
 -17.81463    1.69706
 -19.36021    2.21601
 -18.56289    1.55803
 -17.90735    1.38400
 -18.31290    1.53224
 -18.31408    1.40469
 -18.14672    1.50708
 -19.68073    1.74508
 -19.00299    1.90241
 -18.18113    1.31022
 -18.70872    1.31357
 -18.38956    1.65063
 -18.78316    1.26194
 -17.46090    1.42691
 -17.59920    1.52364
 -17.54499    1.47265
 -17.10995    1.40244
 -16.50980    1.80233
 -17.29597    1.48924
 -16.15459    1.41342
 -17.39677    1.27941
 -17.27823    1.60043
 -17.98520    2.03682
 -18.00401    1.53705
 -19.36726    1.70534
 -18.51246    1.70499
 -18.36694    1.30961
 -18.92890    1.44830
 -18.23925    1.74709
 -18.21277    1.51466
 -18.47820    1.70056
 -18.63908    1.29293
 -18.33637    1.39802
 -19.00055    1.76783
 -19.19049    1.44917
 -19.73764    1.72244
 -19.26552    1.85910
 -17.95126    1.56257
 -21.04747    1.98556
 -21.15428    2.02415
 -21.13197    1.91349
 -21.27805    1.88662
 -20.62194    1.97963
 -19.07024    1.93611
 -20.18997    1.56822
 -19.09684    1.56396
 -18.85709    1.74845
 -19.49582    1.36455
 -18.99091    1.70036
 -19.16585    1.66581
 -17.27087    1.47160
 -17.60033    0.97594
 -17.31680    1.37853
 -18.03626    1.24920
 -19.09242    1.22990
 -18.93287    1.46163
 -18.97602    1.68546
 -19.11211    1.51760
 -19.47861    1.82628
 -18.37480    1.04954
 -19.16037    1.55601
 -18.42677    1.67366
 -18.91797    1.46795
 -18.70103    1.75421
 -20.69328    2.16980
 -19.44863    1.65252
 -19.55270    1.93308
 -20.42546    1.83890
 -18.78454    1.65602
 -18.26706    1.53748
 -20.64465    1.77133
 -18.90823    1.34662
 -20.22342    2.19268
 -18.18527    1.69814
 -19.19221    1.92791
 -18.87123    1.52193
 -19.43976    1.83979
 -18.86418    1.76983
 -19.89293    2.28186
 -19.19043    1.89196
 -19.39183    1.56873
 -19.29165    1.71794
 -18.75033    1.60366
 -19.01875    1.68909
 -18.98970    1.38325
 -19.12123    1.59823
 -18.98819    1.89083
 -17.99073    1.36045
 -18.70161    1.70601
 -19.49217    1.81606
 -18.14163    1.48579
 -20.11738    2.24212
 -19.08118    1.86708
 -19.63054    1.53382
 -18.18080    1.34081
 -19.65627    1.64855
 -19.31565    1.67572
 -19.49966    1.54572
 -19.45586    1.42841
 -19.79842    1.40973
 -20.35681    1.61549
 -20.37465    1.85894
 -21.51159    1.86793
 -19.39368    1.59609
 -19.25215    1.78169
 -18.58707    1.70963
 -18.79329    1.67030
 -19.11333    1.59868
 -19.47357    1.30355
 -19.85227    1.67840
 -19.31899    1.59570
 -20.01716    1.46808
 -19.16664    1.69892
 -19.35505    1.57368
 -18.50315    1.63389
 -18.98584    1.59571
 -18.63188    1.48622
 -19.81134    2.06843
 -19.71777    1.47622
 -19.92424    1.54937
 -19.91383    2.09366
 -18.32382    1.50989
 -19.39420    2.00066
 -19.09762    1.15202
 -18.92696    1.71348
 -19.09052    1.65862
 -19.20336    1.50114
 -19.40029    1.98461
 -20.25543    1.50836
 -20.36092    1.61507
 -19.76649    1.60326
 -18.73129    1.54994
 -19.18464    1.70298
 -19.44982    1.52721
 -18.97185    1.59645
 -18.13799    1.15370
 -18.93516    1.62573
 -18.81299    1.41343
 -19.14539    1.35608
 -19.49592    1.40285
 -18.83655    1.26799
 -18.93977    1.21353
 -20.63171    1.76891
 -19.60558    1.25100
 -19.70082    1.08623
 -20.30384    1.60013
 -20.46743    1.98112
 -21.20148    1.45139
 -20.13458    1.52228
 -19.72901    1.19666
 -20.11695    1.50560
 -19.99718    1.70258
 -20.17549    1.39943
 -18.95488    1.33407
 -19.66978    1.29623
 -19.27363    1.24391
 -19.50888    1.47102
 -19.58508    1.58141
 -20.08546    1.53095
 -20.28070    1.60072
 -20.58287    2.04927
 -20.57352    1.74214
 -18.28207    1.47280
 -19.32162    1.09896
 -19.20244    1.63936
 -19.40928    1.74125
 -18.56089    1.43699
 -19.22001    1.52667
 -19.07784    1.42771
 -18.86303    1.16324
 -18.92095    0.92718
 -19.10457    1.06544
 -18.44323    0.90812
 -19.60889    1.43132
 -20.23155    1.21916
 -19.69800    1.23461
 -19.85850    1.20705
 -20.70717    1.19297
 -20.15303    1.06669
 -20.84289    1.20710
 -21.51774    1.31766
 -20.08495    1.23178
 -20.78456    1.70983
 -20.45930    1.38930
 -19.99662    1.09597
 -20.76351    1.07066
 -21.31818    1.55372
 -21.42288    1.58161
 -21.56259    1.59495
 -21.05145    1.39298
 -21.90223    1.26781
 -21.47339    1.28182
 -20.56483    1.63413
 -21.96615    1.45529
 -21.97928    1.27679
 -21.66855    1.41723
 -21.66675    1.74086
 -21.05264    1.30984
 -19.91498    1.29080
 -20.63809    1.52641
 -21.70190    1.70676
 -20.61398    2.02208
 -20.94305    1.29535
 -20.07860    1.49843
 -20.18274    1.47100
 -18.07191    1.00748
 -18.89623    1.18396
 -19.76682    1.15971
 -20.85913    1.44472
 -19.42739    1.52677
 -19.44690    1.65588
 -19.47458    1.38762
 -19.04967    1.28450
 -20.13370    1.12564
 -20.40906    1.44036
 -20.43999    1.34623
 -19.92827    1.49909
 -19.42270    1.08664
 -19.06613    1.25802
 -19.42325    1.44535
 -19.20015    1.46516
 -19.66186    1.30194
 -19.96194    1.45388
 -20.40194    1.32254
 -19.65199    1.17363
 -19.54751    1.45730
 -20.48611    1.70112
 -20.08162    1.73662
 -19.74207    1.71071
 -19.13166    1.45792
 -18.65162    1.65820
 -19.95628    1.59722
 -19.48417    0.98719
 -19.68017    1.16121
 -19.30184    1.20516
 -20.34065    1.32058
 -20.27022    1.39394
 -18.89704    1.34839
 -18.47227    1.26623
 -19.40309    1.32513
 -19.58429    1.55109
 -18.34031    1.44105
 -19.15548    1.75048
 -19.28675    1.43683
 -20.15035    1.73528
 -20.38655    1.58598
 -20.93144    1.84061
 -21.05155    1.86525
 -20.87745    1.70599
 -20.33281    1.65078
 -20.16637    1.52449
 -20.37159    1.92876
 -21.46838    2.00913
 -20.64088    1.40472
 -20.57292    1.15607
 -19.93120    1.48335
 -20.11047    1.76034
 -20.13221    1.78068
 -19.69533    1.55037
 -20.04135    2.11027
 -20.28605    1.60973
 -20.24932    1.83706
 -19.98121    1.89509
 -20.14690    1.55087
 -19.95501    1.70321
 -19.40565    1.33294
 -18.88499    1.66318
 -18.12988    1.80684
 -20.20485    1.59300
 -19.40664    1.56412
 -20.24395    1.69730
 -20.46574    2.02159
 -21.01265    1.36324
 -20.33737    1.83327
 -19.87073    1.74040
 -18.60999    1.56692
 -19.81655    1.45199
 -20.33713    1.62319
 -20.29659    1.98556
 -21.00087    1.59690
 -19.75891    1.13721
 -19.42460    2.04386
 -19.19555    1.40125
 -19.96579    1.57271
 -19.29086    2.06942
 -19.23951    1.64675
 -19.18178    1.83964
 -19.07540    1.89300
 -19.85150    1.57750
 -19.61800    1.76991
 -19.68076    1.81439
 -20.56924    1.95548
 -19.68879    1.61622
 -21.22531    1.81709
 -20.86578    1.79922
 -19.96599    1.44826
 -20.51234    1.67648
 -20.26750    2.03235
 -19.64277    1.97944
 -19.76743    2.25343
 -18.70587    1.90453
 -20.00678    1.92448
 -20.72886    1.86427
 -18.82110    1.69505
 -20.07765    1.98493
 -20.31469    1.58276
 -19.66418    1.64257
 -19.46958    1.70111
 -19.55658    1.35168
 -19.49114    1.70850
 -19.76953    1.64312
 -20.38928    1.48094
 -20.77996    1.36554
 -20.42337    1.79453
 -19.36492    1.76632
 -19.98218    1.52369
 -19.18271    1.76818
 -20.65256    2.02427
 -20.79086    1.32590
 -19.35824    1.80106
 -20.31034    1.81434
 -20.47216    1.53462
 -20.89663    1.69956
 -20.33874    1.58300
 -20.59034    1.31768
 -20.84786    1.39942
 -19.60099    1.42317
 -18.72055    1.41983
 -18.06464    1.05995
 -18.18814    0.78925
 -18.58611    1.01777
 -18.78981    1.09625
 -18.18352    1.14756
 -18.90281    1.46612
 -19.05151    1.01812
 -19.89438    1.57295
 -18.38297    1.10546
 -18.97683    1.55791
 -19.77213    1.59010
 -20.18983    1.64071
 -20.58913    1.38037
 -19.64587    1.63315
 -19.82946    1.62880
 -20.04568    1.94517
 -19.69583    1.37525
 -18.27960    1.17181
 -18.87930    0.78642
 -19.00393    1.40087
 -19.41511    1.34963
 -19.50527    1.20877
 -19.08735    1.38376
 -18.96824    1.24478
 -18.36794    1.03895
 -18.46773    1.35778
 -18.07694    0.72447
 -20.49641    1.88361
 -19.16532    1.45488
 -19.95001    1.33077
 -20.46938    1.61438
 -20.99110    2.07746
 -21.52016    2.00904
 -20.68341    1.93861
 -19.63313    1.49125
 -20.35163    1.60132
 -18.88129    1.57384
 -19.95974    1.44552
 -19.35138    1.26007
 -20.35296    1.36996
 -21.10483    1.60263
 -20.38534    1.92317
 -18.94953    1.65082
 -19.22750    1.56157
 -19.42883    1.75486
 -21.03931    1.72981
 -20.62736    2.00943
 -20.92133    2.17166
 -19.37208    1.56933
 -19.23302    1.71128
 -19.49066    1.79624
 -19.86187    1.69120
 -20.41721    1.53983
 -18.85695    1.57751
 -19.98086    1.38702
 -18.92749    1.25038
 -19.39158    1.43096
 -18.96409    1.32676
 -20.29920    1.41807
 -19.66245    1.91404
 -19.06457    1.34435
 -19.71323    1.41170
 -20.53676    1.86630
 -20.71030    1.56599
 -19.89460    1.99383
 -20.08304    2.09833
 -21.23639    2.25187
 -19.84555    1.68735
 -21.90338    2.19375
 -21.30851    1.94973
 -20.87744    2.00156
 -21.08789    1.74594
 -20.38651    1.54259
 -20.65581    1.57034
 -20.92595    1.54892
 -20.54864    1.56598
 -19.84208    1.55575
 -20.59089    1.81907
 -21.20896    2.04826
 -20.25385    1.85831
 -20.13693    1.46200
 -20.98234    1.94499
 -21.05315    1.55092
 -21.27363    1.81572
 -21.19719    2.01938
 -20.99552    1.61464
 -20.69459    1.99388
 -20.82300    1.85311
 -20.65520    2.03523
 -20.24234    2.16891
 -20.46955    1.69813
 -20.85207    1.94133
 -20.36853    1.50062
 -20.71794    1.50577
 -20.64091    1.75355
 -20.74375    1.99634
 -19.43259    1.65506
 -19.10592    1.25670
 -18.61187    2.03680
 -21.36246    2.33330
 -20.11338    1.91159
 -20.66154    2.00648
 -20.16562    1.79533
 -21.06179    1.94779
 -20.17759    1.52633
 -18.55775    1.32252
 -19.77182    2.02704
 -19.50303    2.17097
 -20.67290    1.82290
 -20.26404    1.25709
 -18.77580    1.08802
 -19.89891    1.76762
 -20.34942    1.76827
 -19.59979    1.99191
 -20.03422    1.41644
 -21.16122    1.55978
 -20.07472    1.33609
 -18.65471    1.36620
 -18.34687    1.60073
 -19.30979    1.69564
 -19.38600    1.68052
 -19.95407    1.98574
 -18.97714    1.63675
 -20.42246    1.72252
 -20.51163    1.32110
 -19.85961    1.63909
 -18.58192    1.77861
 -19.90967    1.88600
 -21.60316    1.99468
 -20.61491    1.34959
 -19.08638    1.93710
 -19.22965    1.52015
 -19.39549    1.68700
 -20.00616    1.56016
 -18.95413    1.27558
 -19.10623    1.35326
 -19.19645    1.32097
 -19.36607    1.60498
 -20.00200    1.40242
 -20.05709    1.38725
 -20.49653    1.55454
 -19.69233    1.37119
 -19.41933    1.47458
 -19.72681    1.16965
 -18.56713    1.09691
 -20.36698    1.62139
 -21.36951    1.90577
 -20.96175    1.79104
 -19.56030    1.29508
 -20.28184    1.46097
 -19.78164    1.60625
 -19.20325    1.72024
 -18.97668    1.54122
 -18.43169    1.04365
 -19.14526    1.12292
 -19.63700    1.18688
 -19.51870    1.25966
 -18.22847    0.98063
 -18.98438    1.01621
 -19.33615    1.77011
 -20.15455    1.13396
 -18.31932    1.23047
 -19.25670    1.13971
 -19.59535    1.46662
 -19.56646    1.55114
 -18.69892    0.87689
 -19.28907    1.03119
 -18.45295    0.78969
 -19.20960    1.18277
 -18.49546    1.05850
 -19.87996    1.11167
 -18.65240    0.64061
 -19.33906    1.11473
 -19.36822    1.29379
 -19.00374    1.18929
 -18.30515    1.49232
 -20.25805    1.83989
 -19.09855    1.28835
 -20.61080    1.69509
 -19.53953    1.70010
 -18.49506    1.30357
 -18.58723    1.38363
 -19.06811    1.85730
 -19.23702    1.51055
 -19.82115    1.54957
 -18.99270    1.71971
 -20.07512    1.56294
 -20.65294    1.92143
 -20.43183    1.76607
 -20.55945    1.80125
 -18.40625    1.50571
 -18.03577    1.54695
 -18.49878    1.37417
 -20.05182    1.60112
 -20.85880    1.70160
 -20.47500    1.48474
 -18.27152    1.58821
 -19.72581    1.26633
 -20.29021    1.16574
 -19.77741    1.53453
 -19.11700    1.41298
 -18.52106    1.12273
 -19.01678    1.45685
 -19.68915    1.44923
 -19.58500    1.21466
 -19.82421    1.53270
 -19.46086    1.36759
 -20.19900    1.88448
 -19.37731    1.44343
 -17.94921    1.27298
 -18.97587    1.38878
 -17.81166    1.56822
 -18.57181    1.53839
 -19.45480    1.60587
 -18.15665    1.38768
 -19.15536    1.88087
 -19.62005    1.70571
 -19.00393    1.46401
 -18.11874    0.91746
 -18.02072    1.25180
 -19.13798    1.34254
 -18.38929    1.45182
 -19.42957    1.35403
 -19.54363    1.48851
 -20.03157    2.01105
 -19.42560    2.06807
 -20.30933    1.61187
 -20.59252    1.68134
 -19.97356    1.80843
 -20.16204    1.60732
 -19.62491    1.58228
 -19.66325    2.04760
 -18.87986    1.37052
 -18.61659    1.35729
 -19.41537    1.62544
 -19.67641    1.58846
 -19.03537    2.03174
 -19.34035    1.81522
 -19.79679    1.72102
 -19.39109    1.60203
 -18.56235    1.26067
 -18.62437    1.19694
 -18.87331    1.52041
 -18.72722    1.63631
 -18.77505    1.62225
 -19.15287    1.65768
 -19.36032    1.35157
 -17.76167    1.03949
 -17.75719    0.89529
 -18.59540    1.03793
 -19.58532    1.43420
 -19.48836    1.39380
 -19.46561    1.14958
 -19.62761    1.47763
 -18.85020    1.07462
 -19.68198    1.53584
 -18.96501    1.53032
 -19.19134    1.41762
 -20.95782    1.69952
 -19.34159    1.51585
 -17.74961    0.98448
 -19.36879    1.02452
 -19.11023    1.42403
 -18.89027    1.42492
 -18.49756    1.36841
 -17.61395    1.45615
 -18.14444    1.33403
 -18.64285    1.28655
 -18.49221    1.78848
 -18.40834    1.81058
 -18.50487    1.42868
 -19.17783    1.78482
 -17.84773    1.46032
 -17.40326    1.60838
 -17.30108    1.39398
 -18.12140    1.29071
 -16.79127    1.28392
 -18.36042    1.30670
 -18.35281    1.18443
 -19.19058    1.73043
 -17.99109    1.54728
 -18.84764    1.44647
 -18.43864    1.49031
 -17.95646    1.31435
 -17.14875    1.21000
 -18.37482    1.30995
 -19.26655    1.47571
 -17.80483    1.25806
 -17.44723    0.91760
 -18.38404    1.23545
 -18.45688    1.29583
 -17.91100    1.30325
 -18.83621    1.06556
 -18.07318    1.14393
 -19.40579    1.10434
 -17.36829    1.04487
 -17.97130    1.28875
 -17.95086    1.27619
 -18.39380    1.51986
 -18.29036    1.33648
 -19.40629    1.52617
 -17.85923    0.93971
 -18.52633    1.39866
 -17.84169    1.32492
 -18.78044    1.12693
 -18.53896    1.37556
 -18.59637    1.37859
 -19.51849    1.56896
 -19.26033    1.52041
 -19.76408    1.17129
 -17.35974    1.27407
 -17.89934    1.24116
 -18.45051    1.44232
 -17.97342    1.44726
 -18.39176    1.74297
 -18.28810    1.42725
 -19.12258    1.36855
 -20.30238    1.52153
 -18.80001    1.41645
 -20.22552    1.88227
 -19.58062    1.42421
 -18.71966    1.18502
 -18.62490    1.59688
 -20.24604    1.69556
 -18.73128    1.41441
 -19.17133    1.31120
 -18.86196    1.38318
 -17.67702    1.20124
 -17.28745    0.96721
 -18.73393    1.20626
 -18.16957    1.44238
 -17.88622    1.06658
 -18.36489    0.98109
 -18.87021    1.56917
 -18.84830    1.42322
 -18.99427    1.95292
 -18.99579    1.12873
 -19.07287    1.69742
 -20.32329    1.84829
 -18.47042    1.51568
 -20.24653    1.77262
 -19.36111    2.28019
 -19.96561    1.79189
 -18.71410    1.13497
 -17.98470    1.06911
 -19.44752    1.60897
 -19.15783    1.25006
 -19.50286    1.16569
 -20.03886    1.56515
 -19.12756    1.14426
 -20.16134    1.41856
 -19.22165    1.53927
 -20.65744    1.74879
 -21.31393    1.63826
 -19.52817    1.83711
 -20.35788    1.83492
 -19.59375    1.62419
 -19.04667    0.85160
 -20.38193    1.45579
 -20.28728    1.30499
 -20.46179    1.65896
 -20.56776    1.34801
 -21.46680    1.96481
 -22.17476    2.03477
 -22.21997    1.93630
 -21.48940    1.71434
 -20.75359    1.34283
 -21.75692    1.56097
 -20.36301    1.50077
 -19.91602    1.44445
 -20.42020    1.32640
 -20.72877    1.37827
 -19.72495    1.57239
 -20.11124    1.55517
 -19.11731    1.37045
 -20.40787    1.26475
 -18.67956    1.68468
 -19.09070    1.75314
 -18.84271    1.46752
 -18.35374    1.41588
 -18.25115    1.54951
 -18.82615    1.85540
 -17.05691    1.12903
 -19.62333    1.91609
 -18.87724    1.84823
 -18.97144    1.60228
 -17.34953    1.79201
 -18.27976    1.79671
 -18.74992    1.74558
 -17.32334    1.56207
 -18.03375    1.55917
 -18.32730    1.69397
 -21.01474    1.72936
 -20.92031    2.01728
 -20.23619    1.91563
 -20.78349    1.82112
 -21.71416    1.84037
 -20.97720    1.60416
 -20.55864    1.98142
 -20.67570    2.07572
 -20.78011    2.14756
 -20.87861    2.09830
 -22.61170    1.96184
 -22.76087    1.91212
 -22.51421    1.72494
 -20.70456    1.68510
 -20.68812    1.75262
 -20.57634    1.63179
 -19.56641    1.36997
 -20.36778    1.60090
 -20.09475    2.06605
 -21.64575    2.28184
 -20.72015    1.90687
 -20.13046    1.99568
 -20.62230    1.53495
 -19.95609    1.67412
 -19.01391    1.72069
 -19.01879    1.35684
 -19.51700    1.75723
 -18.85912    1.27865
 -19.52041    1.79130
 -19.01532    1.69691
 -20.28480    1.51730
 -18.95135    1.75394
 -20.12677    1.97329
 -19.28098    2.15483
 -19.96465    2.10480
 -20.56969    2.10047
 -18.68065    1.61250
 -20.55464    2.27662
 -19.16299    2.35452
 -20.28491    1.87680
 -19.55897    1.83351
 -19.24602    1.81582
 -19.77834    1.85483
 -18.21506    1.80564
 -19.39327    1.60365
 -17.87638    1.17380
 -19.16928    1.77467
 -18.44262    1.33949
 -19.10753    1.40685
 -19.13876    1.17093
 -19.08451    1.54414
 -19.79833    1.84770
 -18.45857    2.10580
 -19.88806    1.79219
 -21.24758    2.05805
 -18.78870    1.97109
 -19.59043    1.82852
 -16.92517    1.45053
 -18.37335    1.62669
 -19.16277    1.64876
 -18.40863    1.25929
 -19.36647    1.64683
 -18.68514    1.28121
 -19.31298    1.50881
 -19.01459    1.74263
 -18.67127    1.61363
 -18.31288    1.90066
 -20.09928    1.76614
 -18.81026    1.21864
 -20.44858    2.08105
 -19.70466    1.65210
 -19.94159    2.04895
 -19.85325    1.87957
 -20.90300    1.81082
 -19.02864    1.37388
 -20.86347    2.07742
 -21.47442    1.96113
 -20.70591    1.52818
 -22.22714    2.16473
 -20.69753    2.24858
 -20.31811    1.58581
 -20.89396    1.61965
 -20.32971    1.79521
 -19.64197    1.85976
 -19.63120    1.44077
 -19.24710    1.71789
 -21.00391    1.83062
 -21.19965    1.86702
 -20.51690    1.40035
 -21.18027    2.09911
 -21.02227    1.70353
 -20.74241    1.84515
 -20.45135    1.54703
 -20.41137    1.30527
 -20.49385    1.63188
 -19.95000    1.44929
 -20.57284    1.89315
 -21.52006    1.72435
 -22.21435    1.69032
 -22.03670    1.60223
 -21.95232    2.01152
 -19.27563    0.92447
 -19.80263    1.71405
 -19.09521    1.77298
 -19.16795    1.14305
 -19.85220    1.48907
 -19.43019    1.21161
 -16.67019    0.85167
 -17.47907    1.06793
 -18.06421    1.11289
 -18.40580    1.80818
 -18.90949    1.50831
 -19.76199    1.16440
 -18.79721    1.39006
 -19.32248    1.06670
 -19.46267    1.45493
 -20.14441    1.57084
 -20.73298    2.00605
 -20.59948    1.65317
 -20.85557    1.58627
 -21.12120    1.78177
 -22.38888    1.76081
 -21.79709    2.03161
 -20.96241    1.56108
 -21.44296    1.79555
 -21.18047    1.91809
 -19.37536    1.36915
 -20.21570    1.43515
 -20.89396    1.87987
 -20.67954    1.98507
 -20.10478    1.41705
 -20.23497    1.64335
 -20.08538    1.50436
 -21.34539    1.78500
 -20.48705    1.47167
 -20.58837    1.52819
 -21.40890    1.53743
 -20.62569    1.69981
 -20.37255    1.57394
 -20.83856    1.70513
 -22.66914    1.59388
 -21.66483    1.85282
 -20.93734    2.21562
 -19.83095    1.13758
 -19.71054    1.57628
 -19.41100    1.08965
 -18.39537    1.48163
 -18.40154    1.41837
 -18.30269    1.57495
 -18.73211    1.46099
 -19.28029    1.25007
 -19.87971    1.45916
 -21.07918    1.66173
 -21.09911    1.62961
 -21.08427    1.55489
 -19.49062    1.73062
 -19.78186    1.33910
 -20.13062    1.22821
 -20.82049    1.26379
 -19.62046    1.67193
 -18.50903    1.53268
 -19.65922    1.50196
 -20.99592    1.44832
 -20.31663    1.43029
 -20.72442    1.47548
 -20.97261    1.47445
 -21.30008    1.80874
 -21.70140    2.11591
 -21.08735    1.76536
 -22.34204    1.76881
 -21.97845    1.68449
 -21.94364    1.68462
 -23.02470    1.70230
 -22.14502    1.73249
 -21.99187    2.03509
 -22.92767    2.11492
 -22.37375    1.94906
 -21.89689    1.55998
 -23.70716    1.89068
 -23.25744    1.92692
 -22.94127    2.26538
 -22.66646    2.00290
 -22.23039    1.83870
 -22.04309    2.00525
 -20.85349    1.97654
 -21.69960    2.63277
 -21.82970    2.12410
 -22.69536    2.52334
 -21.36004    1.98833
 -20.48256    1.87741
 -22.43812    2.23910
 -22.34290    1.95879
 -22.56819    2.48249
 -23.08108    2.63412
 -23.48174    2.22544
 -22.66388    2.50991
 -22.91588    2.48989
 -24.58356    2.57673
 -23.15620    2.32982
 -23.53506    2.21949
 -22.79149    2.01108
 -21.90439    2.25911
 -21.99209    2.35492
 -21.28672    1.76139
 -21.38380    1.73742
 -21.69588    2.09855
 -22.69566    1.91963
 -22.94824    2.23879
 -22.38806    2.45428
 -22.55129    2.30856
 -22.45421    2.43433
 -21.60822    2.18846
 -20.73210    1.74810
 -20.22333    1.94429
 -21.34632    2.03858
 -21.42950    1.74517
 -20.05758    1.70480
 -19.73413    1.65389
 -21.93520    2.01033
 -22.71327    2.04787
 -22.10886    1.95529
 -23.95855    1.92264
 -23.96183    1.96329
 -21.67930    2.45080
 -21.41278    2.36687
 -20.84191    1.78419
 -22.58023    2.35858
 -21.53440    2.23451
 -21.08494    1.66850
 -21.72246    2.00763
 -21.13112    1.92982
 -21.01373    2.02374
 -20.76996    2.21434
 -20.58234    2.01648
 -21.95976    1.97722
 -22.52986    2.30262
 -21.93299    2.19519
 -24.39912    2.51078
 -23.35670    2.24977
 -21.68560    1.75019
 -22.12979    2.39708
 -23.76573    2.50067
 -22.94279    2.11111
 -21.75919    2.11192
 -21.92797    1.99190
 -22.29546    2.00622
 -21.74268    1.76784
 -21.23028    2.02426
 -21.15613    2.22824
 -21.69915    1.96366
 -20.53938    1.64395
 -20.72538    1.94259
 -21.57776    2.50365
 -21.84059    1.69601
 -22.17175    2.27646
 -21.23417    1.75834
 -21.73049    2.00737
 -21.38050    2.37749
 -22.04531    1.86864
 -21.48765    1.88146
 -20.34728    1.86608
 -21.77498    2.25626
 -21.25580    1.85308
 -21.02174    1.79829
 -19.98380    1.55904
 -21.62082    1.80810
 -21.62041    1.67577
 -20.71345    1.65437
 -21.09934    1.90622
 -22.11582    1.97181
 -22.43270    2.54077
 -21.44630    2.00521
 -23.49807    2.42305
 -24.29769    2.19804
 -24.20347    2.30388
 -22.30813    1.93008
 -21.69906    2.00248
 -21.24516    1.57128
 -21.85572    1.68740
 -21.38832    1.66370
 -20.83431    2.01842
 -20.76299    1.99306
 -21.46627    1.94545
 -22.43151    1.84798
 -21.46479    1.84381
 -23.27093    2.14083
 -22.74454    2.10157
 -22.35401    2.15658
 -22.61845    1.83230
 -21.27047    2.02146
 -21.54220    2.25293
 -22.11302    2.11513
 -22.03686    1.61761
 -22.20705    1.93583
 -21.65924    1.46404
 -21.62563    1.75779
 -22.39961    1.97133
 -22.32030    1.83032
 -20.81319    1.63359
 -21.32294    1.88988
 -21.86644    2.04376
 -22.34242    1.97464
 -21.86734    2.05693
 -21.50651    1.66849
 -22.97406    2.07684
 -22.36621    1.95013
 -23.30396    2.09781
 -25.03515    2.50070
 -25.18497    2.79592
 -23.58977    2.44928
 -23.66159    2.73551
 -23.27302    1.97418
 -23.30229    1.88490
 -23.65279    1.79004
 -23.09645    2.06530
 -23.57479    1.88202
 -24.40728    2.66610
 -24.26146    2.19060
 -23.73622    2.29663
 -23.25427    2.06854
 -23.36792    1.57330
 -21.15805    1.61768
 -21.37143    1.62915
 -21.85419    1.88715
 -20.85532    2.06997
 -21.29646    1.64036
 -21.51326    2.11751
 -22.69736    2.15311
 -22.86600    2.12360
 -22.11855    1.60154
 -21.87774    2.12271
 -22.28349    2.36816
 -22.41491    2.19601
 -23.16428    2.05690
 -24.28337    2.25088
 -22.28137    1.81242
 -20.59483    1.66301
 -21.63373    1.79981
 -22.46779    2.33910
 -22.59867    2.08571
 -21.77266    2.02390
 -21.10655    1.92673
 -22.09874    2.07435
 -22.19744    2.12828
 -20.69902    1.90829
 -20.60328    1.52537
 -20.06389    1.82071
 -21.59116    1.92665
 -22.86742    2.06392
 -22.93258    2.20892
 -21.49679    1.74224
 -20.43604    1.66866
 -22.35304    2.10007
 -20.45748    2.11193
 -22.87616    2.27526
 -22.22622    2.22277
 -23.29822    2.22975
 -22.93847    2.92720
 -23.34073    2.28299
 -21.96357    2.40631
 -20.84103    2.23143
 -22.80444    2.42132
 -21.69364    2.15758
 -21.29162    1.88177
 -22.91532    2.46139
 -23.08718    2.09174
 -22.96985    3.02217
 -22.36651    2.32278
 -24.03927    2.37675
 -22.65133    2.13117
 -24.45985    2.56498
 -24.11641    3.02389
 -23.61745    2.56008
 -23.79910    2.62486
 -22.07719    2.22625
 -22.79743    2.55562
 -23.20039    2.42272
 -23.29016    2.42747
 -22.99101    2.19097
 -23.18422    2.43319
 -23.36883    2.27648
 -23.51399    2.44642
 -23.57364    2.48543
 -21.10855    1.95648
 -22.31443    1.79574
 -22.08333    2.07922
 -21.59243    1.70129
 -21.06441    1.99283
 -20.68979    1.91347
 -21.50327    1.46464
 -23.16857    1.97840
 -22.20391    2.11705
 -22.69427    2.52959
 -21.83792    2.17425
 -22.89722    2.05347
 -22.46961    2.08395
 -22.86871    2.17723
 -23.48895    2.26542
 -21.92759    2.36378
 -21.95637    1.97628
 -21.68024    1.74622
 -23.22995    2.26008
 -24.51080    2.59347
 -22.70943    2.19095
 -21.19774    2.06797
 -21.42962    2.03737
 -20.55098    1.81954
 -20.80252    1.99171
 -20.84402    2.03457
 -22.19006    2.13397
 -22.10668    2.02695
 -20.62022    2.11173
 -21.22597    2.02751
 -23.53263    2.13673
 -24.19109    2.42322
 -22.81388    2.32918
 -22.98730    2.43205
 -22.82461    2.19618
 -25.26407    2.64064
 -23.63992    2.36872
 -22.91472    2.45325
 -22.39072    2.60505
 -23.95201    2.77323
 -22.83582    2.61319
 -22.58523    2.35813
 -22.57969    2.36326
 -22.22672    1.91006
 -20.66844    2.20736
 -22.85341    2.33755
 -22.22115    2.33182
 -21.72348    2.18343
 -22.69001    2.25944
 -23.05257    1.75741
 -22.75004    2.04139
 -21.19436    1.96404
 -21.77618    2.20636
 -23.34217    2.48356
 -22.79973    2.52089
 -22.05986    2.01193
 -22.07045    2.44889
 -21.51995    1.97623
 -21.39226    1.39406
 -23.25829    2.07207
 -22.68109    1.84845
 -20.76047    1.84291
 -21.44765    1.62174
 -22.07337    1.89569
 -20.94961    2.19297
 -20.05003    1.89662
 -19.15704    1.26531
 -20.57093    1.80278
 -20.58849    2.08192
 -20.62959    2.34777
 -20.41246    2.02387
 -20.11210    1.66639
 -19.91697    1.72523
 -20.92833    1.89433
 -21.43519    1.94896
 -22.95121    2.20434
 -21.05223    1.95829
 -21.54887    1.98934
 -21.37433    2.15183
 -19.60345    1.96654
 -20.48902    2.37743
 -22.18729    2.76619
 -22.00122    2.65842
 -23.37752    2.59982
 -22.30254    2.64959
 -21.40588    2.21921
 -22.74865    1.97598
 -23.14778    2.73140
 -23.39685    2.28725
 -23.14109    2.33076
 -23.55667    2.84210
 -23.25918    2.56151
 -23.10689    2.29996
 -23.64088    2.73251
 -20.96003    2.20150
 -21.31536    2.13913
 -21.14021    2.28119
 -20.86961    2.31371
 -20.59476    2.67757
 -20.39680    2.65619
 -21.35377    2.65831
 -21.60201    2.66249
 -21.88285    2.91991
 -22.22264    2.51043
 -20.32312    1.95467
 -22.07127    2.42481
 -21.34166    2.03340
 -21.34042    1.97145
 -21.35703    2.53378
 -22.01670    2.69098
 -19.41660    2.30113
 -19.83061    2.19668
 -20.62121    2.14083
 -19.72705    2.01915
 -19.92816    1.87106
 -20.04821    1.71492
 -20.68770    1.95013
 -20.29053    1.38968
 -19.03406    1.27635
 -19.36423    1.54022
 -19.91390    1.65296
 -20.17703    1.71070
 -19.03195    1.76038
 -21.11020    1.76729
 -20.29164    1.29074
 -19.68542    1.62566
 -19.42688    1.58496
 -18.96566    2.00312
 -20.05319    1.94380
 -18.53570    1.46756
 -18.90226    1.75178
 -17.83446    1.16774
 -19.81388    1.55022
 -17.93896    1.47178
 -18.30327    1.57796
 -18.09749    1.50877
 -18.87694    1.78436
 -19.64897    1.70727
 -19.71042    2.26720
 -20.53364    1.52888
 -20.39673    2.03171
 -20.61177    2.15830
 -20.21945    2.13333
 -20.38292    2.08258
 -21.61751    2.28134
 -19.66654    1.79363
 -19.42850    1.87899
 -21.14427    2.41321
 -19.83615    1.75032
 -19.84459    2.12243
 -20.02406    2.04754
 -20.53660    1.73413
 -20.13303    2.02566
 -20.73142    1.66944
 -21.14012    2.07091
 -20.82223    2.03463
 -21.32964    2.13085
 -21.80110    1.55353
 -21.47942    2.38819
 -19.53422    1.21866
 -19.93296    1.76867
 -18.93324    1.40973
 -19.21010    1.57383
 -19.55195    1.95437
 -19.18029    1.46086
 -19.39233    1.69419
 -20.26548    1.68341
 -19.77093    1.66844
 -19.74307    1.57738
 -20.67381    1.67062
 -19.86604    1.52893
 -18.83384    2.06937
 -19.84318    1.85664
 -20.90478    1.84965
 -20.22567    1.66613
 -19.46041    1.86197
 -18.99035    1.80288
 -20.08526    1.79223
 -20.71657    2.07196
 -20.24632    1.72290
 -21.08412    1.59571
 -18.49390    1.91830
 -19.97137    2.50129
 -21.37366    1.62534
 -20.00134    1.82397
 -21.08335    1.80261
 -19.92462    2.05166
 -21.28969    1.90508
 -19.99894    1.78815
 -21.52568    2.01772
 -21.40765    1.85208
 -21.63693    2.01687
 -22.00799    2.39732
 -21.88776    2.22833
 -22.36551    1.95875
 -22.72900    2.13973
 -21.71756    1.90142
 -19.84298    1.98732
 -20.49993    1.59893
 -20.15945    1.75092
 -20.69472    1.89669
 -19.94881    1.58463
 -20.95151    1.51743
 -22.20347    2.11080
 -22.11749    2.04378
 -21.09377    1.94660
 -21.67462    2.19064
 -20.19584    2.05973
 -20.93659    2.26765
 -20.65143    2.25937
 -21.21775    1.83087
 -22.47465    2.26793
 -21.36239    1.97140
 -20.66000    2.04063
 -20.11110    1.44219
 -20.59476    1.93762
 -20.82504    1.66923
 -20.62648    2.22637
 -20.03318    1.61110
 -20.48396    1.77748
 -20.97023    1.76343
 -21.98101    1.72195
 -22.79072    2.28076
 -20.77247    1.85589
 -21.24477    1.85081
 -22.21984    1.87064
 -22.57824    1.62456
 -21.28233    1.29092
 -21.18072    1.67121
 -20.66714    1.49642
 -20.78701    2.33557
 -20.64818    1.93765
 -21.38531    2.15644
 -21.10129    2.04031
 -20.36112    1.87455
 -21.10002    1.84402
 -20.57018    2.05245
 -22.61951    2.25605
 -22.40839    2.34318
 -22.05407    2.21604
 -20.55779    1.53383
 -22.05209    2.17041
 -20.65934    2.04269
 -22.00565    2.33606
 -22.52168    2.08970
 -22.92462    2.15404
 -22.87049    2.37844
 -21.64168    1.98964
 -20.74827    1.82723
 -21.91961    2.07138
 -20.61228    2.01421
 -20.84314    1.53135
 -22.50002    1.68151
 -18.94633    1.19612
 -20.56125    1.75401
 -19.37729    1.63167
 -18.84052    1.20087
 -19.00857    1.73292
 -18.91285    1.07775
 -18.95581    1.58250
 -20.08416    1.66336
 -18.13804    1.54069
 -17.94112    1.28402
 -19.10442    1.57747
 -20.23781    1.63026
 -20.05928    0.90167
 -20.61142    1.43015
 -18.79000    1.15033
 -18.54977    1.14834
 -18.76022    1.57686
 -18.56121    1.68031
 -19.00373    1.44537
 -19.31392    1.62823
 -19.20704    1.46676
 -19.41940    1.82673
 -20.70522    1.56803
 -17.48964    1.57088
 -19.29825    1.25655
 -18.95995    1.28132
 -18.87230    0.90435
 -18.57939    1.30515
 -18.96087    1.45598
 -19.07890    1.48166
 -19.33143    1.46911
 -19.39108    1.36134
 -20.31789    1.66396
 -19.41774    1.28208
 -20.73209    1.44695
 -20.58781    1.96139
 -21.76492    1.87224
 -20.44113    1.84297
 -19.98930    1.61070
 -19.13550    1.38067
 -19.98662    1.70319
 -19.97665    1.42454
 -20.01885    1.71015
 -19.36304    1.98835
 -19.76263    1.44935
 -18.81293    1.95530
 -19.15141    1.62259
 -18.43673    1.61031
 -19.32864    1.29078
 -19.24204    1.71909
 -20.15183    1.66192
 -20.32050    2.14530
 -19.42490    1.71119
 -17.31275    1.50552
 -18.03559    1.15437
 -19.40612    1.69978
 -19.30792    1.45418
 -18.22754    1.00505
 -18.38636    1.86665
 -19.71573    1.82010
 -19.86711    1.71763
 -18.67096    1.73028
 -20.12700    1.91549
 -18.54691    1.51720
 -19.35158    1.65661
 -19.07340    1.65534
 -19.36745    1.56766
 -18.55836    1.65989
 -19.79306    1.71567
 -19.02935    1.75180
 -20.10936    1.35775
 -19.60831    1.98697
 -18.45402    1.34565
 -19.27158    1.57666
 -18.19308    1.51976
 -17.69132    1.49330
 -19.19957    1.69591
 -20.30404    1.71051
 -19.53182    1.54210
 -20.63735    1.72065
 -19.89043    2.01606
 -20.12411    1.72085
 -19.42474    1.83371
 -19.19984    1.78953
 -18.59154    1.56804
 -17.08940    1.16589
 -18.48460    1.39424
 -19.24634    1.24804
 -18.27403    1.19637
 -19.07745    1.65305
 -18.38668    1.22009
 -18.28693    1.20773
 -18.58237    1.44001
 -19.95345    1.81264
 -19.70042    1.95069
 -19.02389    1.35308
 -18.97812    1.40267
 -18.77110    1.66406
 -18.89433    1.73020
 -19.69704    1.42063
 -18.87846    1.63939
 -20.42348    1.45251
 -20.65891    1.64033
 -18.52258    1.42573
 -18.87016    1.44043
 -18.11812    1.20262
 -17.93315    0.99601
 -17.86435    1.14260
 -19.24916    1.39497
 -18.69652    1.63167
 -18.46442    1.55177
 -19.19619    2.07583
 -17.82077    1.29832
 -18.62463    1.52114
 -18.58426    1.19537
 -17.45185    1.15465
 -17.54830    1.42402
 -18.91488    1.43803
 -19.19600    1.51693
 -19.02187    1.33697
 -19.39299    1.21504
 -18.69772    1.34102
 -17.70867    1.68948
 -17.11731    1.22691
 -18.22116    1.39318
 -17.41235    1.38732
 -17.61164    0.85360
 -17.92099    1.66115
 -18.00861    1.31591
 -17.35378    0.72378
 -17.55719    1.28505
 -17.76208    0.95280
 -18.07302    1.22872
 -17.79296    1.14844
 -18.54015    1.44766
 -17.40858    1.31859
 -17.85878    1.49853
 -18.41846    1.37563
 -18.72743    1.60304
 -18.85980    1.58396
 -18.31771    1.36092
 -17.08872    1.49095
 -17.97185    1.33532
 -18.27252    1.26576
 -18.23352    1.34536
 -18.93355    1.71573
 -18.69090    1.51024
 -18.87904    1.60955
 -18.57847    1.17271
 -19.89316    1.67278
 -18.39152    0.97166
 -19.59327    1.53195
 -19.61250    1.45011
 -18.47136    1.37632
 -17.86929    1.03540
 -18.52831    1.41341
 -19.57910    1.22244
 -20.71464    1.52999
 -18.79425    1.52039
 -19.16391    1.35217
 -19.22784    1.53749
 -20.95742    2.16861
 -20.67862    2.02078
 -20.44325    1.53055
 -20.14902    1.45521
 -20.66746    2.02676
 -20.82701    2.03585
 -21.88977    2.18382
 -22.67097    2.04885
 -21.81919    2.27175
 -21.99690    2.07481
 -22.54083    2.16657
 -21.51582    1.97908
 -20.54050    1.85156
 -20.18489    1.51636
 -20.97298    1.50658
 -18.91461    1.83153
 -19.56313    1.26203
 -19.65915    1.70114
 -18.76906    1.61506
 -19.76051    1.29991
 -20.69575    1.39109
 -20.26101    1.68920
 -20.20446    1.60061
 -20.11255    1.19576
 -19.08657    1.19150
 -20.67854    1.57553
 -19.90910    1.44121
 -20.42880    1.60917
 -20.63863    1.26674
 -20.33254    1.49198
 -21.33885    1.39021
 -21.99440    1.67361
 -20.99776    1.32708
 -21.45573    2.00258
 -20.72226    1.55400
 -21.12598    1.49555
 -22.09156    1.78486
 -20.90818    1.71335
 -21.26759    0.94592
 -21.38784    1.73847
 -21.38797    1.53056
 -21.70931    1.81500
 -21.47059    1.31861
 -23.17441    2.19699
 -22.40707    1.99427
 -21.15073    1.49959
 -22.24396    2.07185
 -21.27246    1.55302
 -19.62143    1.51445
 -17.79891    1.31772
 -17.95249    1.35145
 -19.09335    1.51268
 -18.92890    1.68938
 -20.76370    1.83935
 -20.33028    1.94503
 -19.03039    1.32876
 -19.64208    1.62056
 -19.87803    1.56705
 -20.32679    1.64383
 -20.51326    1.73162
 -18.50370    1.67666
 -19.33223    1.37126
 -18.77946    1.54065
 -18.75899    1.20010
 -20.26315    1.47152
 -18.73191    1.54226
 -20.30635    1.69922
 -19.65536    1.35239
 -20.25560    1.57535
 -18.74124    1.09734
 -18.74906    1.17214
 -19.36601    1.34619
 -19.29840    1.33306
 -18.80749    1.33843
 -20.75003    1.60080
 -20.18368    1.62288
 -21.18785    1.75607
 -20.86930    1.21479
 -20.52387    0.89150
 -20.42624    1.03255
 -20.21187    1.16572
 -19.49255    1.63787
 -20.38037    1.07852
 -19.95576    1.25059
 -23.62606    2.23784
 -21.87263    1.55504
 -20.84242    1.49999
 -22.69800    1.71195
 -21.48098    1.71173
 -20.72767    2.11965
 -21.79279    1.49590
 -21.53966    1.77485
 -21.48874    1.37338
 -20.54275    1.36757
 -20.85512    1.38276
 -21.18478    1.36646
 -20.33488    1.75728
 -21.77137    1.80633
 -20.85671    1.89035
 -19.42490    1.35924
 -19.26269    1.31754
 -19.79566    1.22273
 -20.75532    1.17517
 -20.22648    0.95917
 -20.72503    1.11405
 -20.24827    1.47544
 -19.82242    1.49645
 -21.33033    1.83150
 -21.37783    1.72813
 -21.85362    2.12882
 -22.74128    1.87537
 -22.31634    1.80345
 -20.45472    1.61674
 -20.45877    1.23457
 -20.61497    1.51584
 -20.22062    1.37361
 -20.41308    1.08959
 -19.68822    1.45167
 -19.50642    1.28866
 -20.10757    1.29824
 -20.53161    1.44801
 -21.28483    1.65389
 -21.33867    1.63545
 -19.66603    1.00604
 -19.40808    1.19327
 -20.74548    1.25917
 -20.56809    1.23582
 -21.36040    1.56103
 -21.59430    1.39640
 -20.97225    1.57821
 -21.10229    1.18156
 -19.28196    1.03495
 -19.13583    0.86668
 -20.01542    1.35999
 -19.43850    0.93318
 -20.68238    1.44114
 -21.93028    1.59917
 -21.43105    1.60976
 -21.54924    1.85605
 -20.66835    1.34019
 -20.83370    1.58380
 -20.77907    1.67073
 -21.00561    1.77416
 -21.54045    1.63140
 -18.46124    1.51003
 -19.01529    1.06678
 -20.40218    1.73008
 -19.45434    1.70736
 -19.81909    1.22683
 -19.54498    1.46726
 -20.01030    1.95094
 -21.37969    1.78303
 -21.43327    1.61282
 -21.05040    1.54816
 -20.99625    1.27840
 -19.48730    1.44044
 -19.42484    1.68842
 -20.36857    1.67745
 -21.26205    1.97387
 -20.76369    1.46937
 -20.66790    1.34298
 -18.64174    1.20588
 -20.90038    1.39096
 -20.42045    1.32934
 -20.42149    1.74006
 -20.45483    1.61669
 -19.61135    1.64819
 -19.64360    1.39914
 -18.71638    1.14877
 -17.82000    1.17938
 -18.08754    1.40585
 -18.41713    1.59798
 -17.57774    1.24036
 -16.92458    0.89002
 -16.85936    0.90781
 -18.74694    0.94106
 -20.38598    1.60825
 -18.96168    1.22781
 -18.26099    1.17051
 -18.11401    0.90141
 -18.12765    1.05609
 -19.94144    1.30081
 -18.89275    1.40273
 -20.20563    1.00220
 -19.72656    1.36421
 -19.59571    1.31314
 -19.57895    1.29277
 -20.16980    1.32984
 -20.32592    1.45276
 -19.89917    0.96364
 -20.39833    1.04972
 -20.01630    1.07878
 -19.96830    1.25931
 -20.09479    1.19035
 -20.91632    1.45374
 -21.66218    1.68897
 -20.94559    1.52270
 -20.82330    1.31466
 -21.36598    1.48226
 -19.75756    0.99140
 -21.49434    1.61838
 -20.18504    1.06808
 -20.01333    1.19902
 -20.67648    1.35208
 -20.13245    1.25263
 -19.75348    1.13311
 -19.83600    1.17376
 -20.09256    1.16322
 -21.59271    1.01391
 -22.19026    1.59291
 -23.41779    1.67130
 -23.40484    1.50065
 -23.76824    1.68744
 -22.64618    1.82998
 -22.79222    1.25021
 -22.37793    1.37957
 -22.92972    1.60114
 -23.59304    1.96103
 -22.26959    1.74459
 -22.72367    1.54647
 -21.93984    1.68627
 -22.26691    1.66901
 -21.40642    1.74119
 -23.52407    2.18189
 -21.97620    1.90481
 -21.77795    1.45241
 -21.56001    1.46126
 -21.14485    1.66718
 -21.48406    1.78962
 -19.82766    1.28296
 -20.50442    1.42544
 -21.38507    1.65357
 -20.18985    1.78411
 -19.64438    1.38279
 -20.32273    1.37989
 -20.32437    1.34603
 -19.95087    1.51148
 -20.49085    1.08896
 -19.44952    1.37614
 -18.78795    1.22039
 -20.59477    1.21585
 -19.44272    1.30437
 -20.55255    1.46021
 -20.53259    1.36125
 -20.81739    1.23802
 -23.74628    1.81565
 -22.31078    1.64498
 -22.79461    1.78091
 -21.90972    1.73466
 -21.73696    1.28974
 -21.54831    1.68223
 -25.13513    2.27639
 -23.24706    2.09170
 -22.95807    2.17769
 -21.52181    1.81054
 -22.99982    1.81563
 -21.66422    1.76540
 -20.61176    1.38193
 -20.16412    1.39420
 -23.07425    1.73143
 -22.76066    1.56196
 -23.60378    1.72908
 -22.47507    2.35508
 -22.09312    1.88850
 -21.42759    1.67142
 -24.40146    2.03568
 -24.46246    2.12175
 -23.15467    1.85303
 -22.76619    1.96119
 -21.62380    1.65595
 -21.18130    1.72735
 -22.08096    1.58500
 -21.76538    2.03793
 -23.06386    2.25785
 -22.19621    1.65569
 -22.60669    1.94548
 -21.44537    1.53725
 -22.19741    2.18289
 -22.58831    1.95004
 -21.67761    1.92711
 -21.05548    1.64720
 -20.52909    1.58996
 -21.68610    1.83329
 -22.02861    1.72307
 -21.83257    1.59859
 -22.45789    2.14386
 -22.31535    1.73956
 -21.34305    1.86481
 -20.69844    1.80791
 -20.58189    1.33640
 -19.26391    0.91297
 -20.42691    1.36971
 -19.48108    1.60461
 -22.67154    2.03588
 -21.37799    1.57254
 -20.42239    1.60014
 -19.59378    1.31607
 -20.83937    1.68684
 -21.96206    1.73536
 -19.83900    1.81306
 -20.11239    1.60242
 -21.58153    1.39972
 -21.16520    1.43841
 -20.25966    1.55007
 -20.57023    1.56855
 -21.34915    1.57371
 -21.01130    1.57599
 -20.72970    1.88598
 -20.31586    2.24264
 -20.09698    1.77497
 -20.73020    1.96985
 -21.27975    1.75235
 -20.59015    1.87375
 -21.74282    1.54631
 -20.70755    1.94047
 -20.52640    1.61950
 -20.06343    1.69905
 -19.38793    1.50339
 -20.81843    1.79884
 -22.18178    1.87686
 -23.57387    2.22844
 -23.72967    1.91263
 -22.65901    1.79909
 -22.89000    1.89035
 -22.66428    1.80592
 -21.49652    1.79742
 -22.29854    1.89364
 -21.99976    2.19019
 -22.85820    1.70900
 -23.51699    1.48935
 -23.27740    1.51684
 -21.14260    1.48340
 -22.22148    1.82886
 -21.50640    1.40730
 -22.59790    1.47161
 -22.60783    1.54536
 -23.43343    2.26107
 -22.29929    1.77352
 -22.22796    1.49309
 -22.46510    1.68806
 -22.67904    1.72347
 -22.27623    1.62502
 -22.95189    2.17650
 -22.88445    1.95118
 -21.69570    2.00703
 -21.72757    1.59075
 -20.60262    1.62523
 -20.79599    1.53748
 -20.47038    1.41071
 -21.14562    1.49845
 -22.24973    1.45767
 -22.05361    1.75168
 -22.54290    1.78802
 -21.90515    1.61421
 -23.63065    1.82313
 -22.45447    1.84006
 -22.40946    1.93319
 -20.55022    1.32412
 -21.38083    1.72438
 -21.46196    1.81494
 -23.06321    2.20558
 -20.91950    1.87808
 -21.13220    1.26596
 -21.57524    1.69435
 -22.78008    1.99764
 -23.08726    2.23978
 -21.70988    2.01784
 -22.27913    2.29330
 -20.38448    2.27196
 -21.00265    1.92959
 -22.17807    2.36973
 -22.33652    2.11548
 -21.64083    2.04381
 -22.04468    1.83123
 -20.45151    1.76596
 -18.97805    1.64265
 -21.10513    1.53652
 -20.19444    1.30939
 -22.19637    2.09710
 -20.66105    1.77411
 -21.90567    2.57636
 -22.61563    2.68855
 -21.79727    2.21687
 -21.53073    2.11435
 -21.16491    1.52171
 -21.04452    1.55361
 -20.44301    1.79029
 -19.39802    1.50906
 -18.40278    1.12250
 -18.55803    1.05673
 -19.04664    1.60862
 -21.01827    2.01701
 -20.43824    1.32543
 -19.34202    1.34190
 -19.72559    1.56409
 -20.84154    1.99319
 -19.28514    1.77542
 -18.68962    1.33819
 -19.31945    1.71217
 -19.35488    1.41405
 -19.99343    1.86401
 -19.98624    1.42361
 -20.08437    2.31444
 -20.67675    1.81322
 -20.12742    1.58454
 -20.45422    1.65742
 -20.00879    2.07742
 -21.53635    1.85215
 -22.42788    2.07117
 -20.63465    1.76406
 -20.26446    1.93045
 -18.84501    1.28142
 -19.65913    1.56317
 -19.30020    1.42753
 -18.74470    1.31797
 -19.40079    1.47936
 -18.54487    1.35264
 -19.33763    1.49532
 -18.07963    1.28412
 -18.99160    1.07640
 -18.26454    1.33933
 -18.14039    0.85616
 -18.22832    0.77753
 -18.78642    1.34767
 -18.37639    0.77075
 -19.51320    1.46354
 -19.89484    1.68221
 -19.65023    1.63535
 -20.76991    1.60397
 -20.82274    1.52837
 -20.15784    1.43445
 -19.04977    1.22000
 -19.70598    1.82796
 -19.74034    1.99270
 -19.26136    1.54126
 -19.51242    1.53004
 -21.69357    1.84002
 -21.62452    1.93039
 -21.59613    2.32965
 -21.54739    1.63523
 -21.71954    1.70264
 -20.66504    1.24417
 -20.18379    1.46598
 -20.94763    1.85218
 -21.64807    1.43906
 -20.68921    2.05069
 -19.88521    1.60758
 -20.46420    1.49415
 -20.42346    1.25991
 -18.83415    1.61795
 -20.14741    1.42793
 -20.42764    1.37141
 -18.61788    1.33815
 -19.81362    1.35810
 -20.52600    1.38658
 -20.35949    1.53880
 -19.19835    1.72405
 -20.51613    1.56219
 -20.22709    1.65145
 -19.77966    1.86814
 -20.71230    1.31976
 -20.03952    1.43209
 -20.09072    1.55456
 -19.55436    1.53683
 -19.81411    1.94092
 -20.42182    1.35698
 -19.92200    1.56451
 -19.05344    1.26358
 -19.66466    1.91549
 -19.53748    1.52024
 -19.24532    1.67603
 -20.25558    1.44498
 -19.72088    1.44447
 -19.40918    1.32753
 -18.76726    1.23332
 -18.25790    1.45652
 -18.59563    1.43219
 -18.64822    1.41565
 -19.23028    1.50715
 -18.47791    1.67484
 -17.82010    1.40927
 -17.97802    1.77991
 -17.80828    1.69053
 -19.74478    2.07264
 -17.80496    1.72741
 -18.43904    1.64814
 -18.28460    1.33130
 -19.29110    1.66976
 -18.23301    1.46667
 -18.02075    1.29057
 -18.92886    1.53207
 -18.26855    1.32742
 -20.01715    1.88087
 -19.94518    1.82485
 -21.83579    2.22821
 -21.49679    2.24616
 -21.58345    2.37223
 -22.87521    2.43462
 -21.69206    2.26339
 -20.52563    1.99009
 -21.19316    2.30369
 -20.73463    2.05199
 -21.59730    2.20290
 -21.89608    2.22988
 -21.95228    2.34011
 -20.86318    2.12923
 -20.63433    2.43137
 -19.83212    2.09064
 -20.55544    2.36821
 -20.41797    2.16709
 -20.89879    2.53932
 -20.43974    1.92816
 -19.18791    1.96090
 -19.55188    2.20049
 -19.25175    2.14204
 -19.88851    1.89542
 -20.71949    2.46340
 -20.54261    2.15517
 -21.46768    2.33477
 -21.57086    1.87767
 -22.18117    2.32441
 -21.91800    2.26896
 -22.53767    2.66657
 -21.95014    2.05371
 -20.75961    2.24605
 -23.07018    2.16033
 -23.37774    2.09396
 -22.40730    2.65219
 -21.48160    2.23426
 -21.75701    2.12413
 -22.15107    2.32602
 -22.76203    2.47626
 -22.35695    2.13202
 -20.69070    2.08607
 -21.99800    2.35386
 -21.19344    2.46325
 -21.05780    1.94534
 -19.73679    1.77196
 -19.74746    1.47352
 -19.29036    1.81061
 -18.78604    1.33183
 -19.72507    1.66051
 -19.69877    1.52022
 -16.75221    0.92667
 -18.32820    1.34924
 -18.45476    1.44522
 -19.15210    1.34660
 -19.58403    1.35756
 -18.91017    1.47852
 -19.96772    1.92504
 -21.03589    1.66869
 -19.98287    1.58465
 -21.78576    2.03081
 -21.04327    2.03136
 -21.96678    1.89284
 -20.80692    1.79430
 -21.71981    2.24509
 -20.27014    2.08789
 -20.78023    2.09504
 -21.13815    1.86541
 -18.62979    1.73044
 -18.58276    1.63033
 -18.78044    2.23083
 -19.00493    1.69513
 -20.86926    2.13824
 -19.93232    1.97145
 -18.53274    1.53582
 -18.30434    1.36004
 -18.92566    1.65564
 -18.22718    1.84083
 -20.46484    2.53366
 -21.56152    2.54108
 -20.78315    1.90123
 -21.49631    1.75820
 -20.04606    2.18833
 -20.15504    1.98824
 -19.76411    1.99438
 -20.30011    1.86409
 -19.20252    2.11100
 -20.29947    2.16708
 -21.55143    2.26129
 -21.39969    2.42696
 -20.12583    2.28535
 -20.79916    2.17042
 -20.52279    2.13208
 -19.76646    2.19149
 -20.11194    1.78673
 -19.82367    1.87347
 -20.95504    1.92939
 -19.92972    2.43765
 -20.57584    2.57345
 -20.69737    2.23963
 -19.35767    2.02616
 -20.76524    2.69220
 -19.99479    2.29630
 -20.21260    2.44204
 -19.18880    2.87157
 -19.39796    2.06056
 -20.07597    2.00036
 -19.51946    1.63506
 -19.03465    1.85781
 -20.42097    2.31704
 -20.36667    1.86119
 -18.62620    0.79235
 -18.87714    1.40153
 -17.22983    1.49649
 -19.30305    1.93294
 -19.68884    1.95254
 -18.65021    1.66140
 -19.56286    1.64473
 -18.93771    2.29860
 -19.65531    1.83329
 -19.88530    1.50969
 -19.23494    1.27554
 -18.66062    1.51153
 -19.74112    1.61926
 -21.05497    1.54486
 -20.79665    1.60612
 -21.71122    2.07104
 -22.25735    1.95708
 -21.64090    1.87355
 -21.17384    1.71900
 -21.30445    1.55466
 -23.03325    1.97240
 -22.81756    2.36791
 -22.62505    1.50347
 -21.25395    1.69390
 -20.59916    1.17216
 -20.55323    1.60207
 -21.65504    1.83468
 -20.63890    1.22651
 -19.94317    1.45096
 -19.57769    1.32502
 -19.95270    1.34286
 -20.09576    1.74230
 -20.44274    1.40871
 -19.35330    1.25851
 -19.46420    1.49829
 -18.88638    1.67623
 -19.98353    1.01914
 -20.25976    1.65888
 -20.97222    1.57073
 -22.23352    2.00340
 -20.15966    1.73181
 -20.90825    1.25213
 -20.26858    1.41151
 -19.58555    1.27452
 -20.23720    1.53682
 -19.58073    1.12006
 -18.46821    1.24489
 -19.52058    1.21714
 -18.44677    1.17860
 -17.82643    1.16414
 -19.40793    1.23173
 -19.10285    1.69094
 -18.96836    1.25968
 -19.68493    1.22721
 -18.94069    1.38470
 -18.20920    1.09876
 -18.26961    1.33652
 -19.70754    1.20996
 -19.51083    1.36063
 -17.99386    1.20728
 -19.13530    1.27905
 -19.09028    1.26768
 -19.71461    1.43457
 -18.91245    0.89231
 -20.00686    1.18755
 -21.10032    1.48457
 -20.52931    1.58609
 -21.20880    1.95108
 -19.81969    1.43532
 -20.07543    1.47953
 -20.67340    1.42564
 -19.44083    1.49925
 -19.43523    1.49502
 -19.22813    1.37569
 -19.34140    1.61274
 -19.94711    1.92721
 -21.53755    1.94822
 -21.00562    1.86764
 -19.86095    1.27541
 -19.34431    1.22791
 -20.76512    1.69103
 -21.36728    1.91185
 -19.86297    1.54900
 -21.00018    1.42291
 -20.13652    1.90470
 -20.11710    1.69955
 -21.75521    2.32630
 -20.82627    1.59290
 -20.85275    1.92897
 -20.93964    1.80504
 -19.95659    1.99778
 -19.60403    1.47814
 -19.71766    1.82787
 -21.53694    1.96901
 -19.78110    1.80059
 -20.46301    1.43108
 -20.17242    1.68027
 -21.39040    1.85197
 -20.24668    1.68905
 -20.77191    1.66568
 -20.06617    1.58047
 -20.66449    1.68837
 -20.96701    1.84725
 -20.25605    1.95852
 -20.93648    2.11800
 -21.35222    2.35771
 -20.30260    2.05260
 -20.10608    1.91789
 -20.95543    1.96013
 -20.29937    1.63792
 -19.01948    1.72904
 -18.98985    1.57967
 -18.69914    1.76310
 -18.91022    1.77653
 -17.71777    1.65267
 -18.11807    1.48822
 -18.35037    1.49653
 -19.94230    1.84438
 -18.53621    1.78534
 -19.55664    2.07503
 -19.87372    1.96673
 -20.51519    1.69223
 -21.03226    2.04452
 -20.54893    1.98268
 -18.57377    1.64611
 -20.04728    1.60414
 -19.94730    1.42674
 -19.18155    1.82343
 -19.65586    2.26344
 -20.78366    1.62160
 -19.13638    1.91519
 -19.88430    1.77539
 -21.56865    1.35865
 -20.72463    1.69395
 -21.52055    1.47309
 -20.64928    1.43257
 -21.61343    1.72974
 -20.96281    2.12075
 -21.07249    1.93481
 -23.36651    1.98364
 -23.87741    2.04860
 -24.58323    2.29173
 -24.72304    2.44087
 -25.62845    2.90533
 -25.04761    2.61788
 -24.49516    2.56645
 -23.32218    1.97978
 -20.48915    1.53686
 -22.41833    2.15375
 -23.15557    1.86618
 -24.30347    2.32644
 -22.70191    2.00690
 -24.12495    2.05172
 -24.38760    2.10268
 -22.73621    1.73792
 -23.23040    2.10744
 -23.61012    2.11339
 -22.53012    2.39819
 -23.17553    1.99975
 -23.48976    2.08836
 -23.50021    2.07375
 -23.84178    2.41340
 -23.67031    2.61511
 -23.92961    2.96085
 -23.84758    2.62004
 -22.28372    2.03391
 -21.26842    2.02689
 -20.41072    2.23111
 -22.38360    2.14201
 -21.77781    2.19777
 -22.34866    2.73510
 -20.84092    2.06574
 -22.00418    1.79634
 -20.41082    1.47013
 -20.37039    1.86446
 -19.80488    1.72070
 -19.27319    1.36484
 -19.07456    1.45264
 -19.38334    1.46445
 -19.92145    1.59650
 -19.33344    1.46557
 -19.54965    2.13539
 -19.79117    1.96859
 -19.29832    1.61968
 -17.19681    1.35448
 -17.22027    1.36350
 -18.88427    1.66495
 -20.61090    2.05357
 -20.15835    1.80059
 -19.64627    1.93178
 -20.57083    2.14201
 -19.42346    2.06643
 -19.56366    1.74925
 -18.36256    1.39381
 -17.38330    1.72878
 -17.56231    1.42034
 -17.83710    1.72605
 -17.10371    1.43060
 -19.09153    2.01935
 -17.80857    1.82591
 -17.49635    1.90509
 -16.74743    1.36308
 -17.87506    1.76430
 -19.01506    1.73472
 -19.18757    1.98136
 -18.49814    1.85421
 -18.33059    1.46725
 -18.52690    1.66977
 -19.03250    2.11596
 -19.05630    1.76478
 -18.66471    1.85176
 -18.96414    1.89001
 -19.89238    2.46222
 -20.63293    2.12552
 -20.15622    1.99031
 -17.81470    1.69021
 -18.45670    1.93529
 -17.45897    1.78869
 -18.76980    1.93442
 -18.86502    1.73183
 -18.57383    1.50360
 -19.72836    1.59917
 -20.04054    1.94022
 -19.97592    1.99565
 -20.46518    2.23021
 -20.22339    2.28285
 -19.90039    2.04222
 -19.50741    1.85555
 -20.15747    2.12593
 -19.84908    1.66724
 -19.88723    1.90940
 -17.99447    1.78078
 -17.52170    1.49058
 -17.95168    1.89014
 -19.88162    1.82148
 -20.33715    2.06099
 -18.24662    1.94446
 -18.94670    1.74954
 -20.73439    2.14990
 -19.52857    2.26659
 -18.39203    2.01430
 -17.88514    1.64839
 -19.60442    1.93892
 -19.79572    2.01279
 -18.55247    1.92558
 -20.45777    2.04134
 -20.33249    1.95150
 -19.84943    1.83583
 -18.82253    1.50769
 -17.41951    1.50334
 -19.26484    1.76803
 -18.55158    1.14648
 -19.36160    1.38411
 -18.73172    1.39940
 -18.22165    1.28087
 -17.30269    1.70948
 -17.35200    1.78952
 -17.64999    1.85818
 -17.33124    1.74766
 -18.98332    1.77546
 -19.33750    1.99036
 -18.89508    1.68862
 -18.90968    1.80092
 -19.52236    1.90371
 -19.42950    1.87182
 -19.43324    1.71909
 -21.29306    2.58783
 -20.24088    2.41174
 -19.86653    2.04293
 -20.68228    2.42872
 -20.60526    2.44932
 -18.47568    2.10775
 -18.41802    2.30040
 -18.61648    2.01289
 -19.43553    2.31329
 -19.51157    2.43459
 -19.20187    2.34368
 -19.49478    2.02774
 -19.88062    2.00792
 -19.99552    2.15069
 -20.13200    2.13849
 -21.36774    2.16932
 -20.44391    2.40159
 -20.08187    2.39153
 -19.95996    1.86709
 -18.70674    2.29310
 -17.39492    1.84451
 -19.65289    2.37538
 -18.16935    1.99121
 -18.32693    1.59987
 -16.36876    1.42901
 -16.16229    1.61091
 -17.55076    2.01639
 -16.95748    1.74887
 -17.86544    1.68477
 -18.50848    2.20912
 -18.20886    1.94297
 -18.30694    1.67645
 -17.34292    1.64798
 -18.74172    1.53049
 -17.76936    1.33735
 -18.35968    1.97780
 -17.05545    1.69755
 -16.92400    1.42348
 -17.47766    1.53645
 -16.33702    1.35766
 -18.11397    1.44379
 -17.26485    1.45479
 -17.15441    1.26705
 -17.88380    1.29713
 -16.68568    1.38418
 -17.51883    1.10578
 -16.75208    1.43538
 -18.08894    1.29596
 -19.02528    1.78175
 -18.15965    1.64336
 -18.97304    1.59352
 -18.15101    1.95630
 -18.72938    1.53234
 -18.17627    1.56904
 -18.30131    1.68089
 -18.13519    1.36384
 -18.43768    1.82037
 -19.17051    1.82608
 -18.47336    1.83142
 -18.79347    1.87545
 -18.97134    1.89415
 -18.56741    1.80907
 -18.87252    1.43358
 -17.73723    1.63887
 -17.09463    1.48957
 -17.90798    1.66938
 -17.63690    1.59261
 -16.92999    1.96100
 -17.43001    1.69609
 -16.86139    1.84120
 -17.22923    2.15285
 -16.46698    1.51429
 -17.31462    1.62632
 -17.84403    1.99047
 -19.09650    2.03996
 -18.58418    2.00265
 -18.47814    1.99018
 -18.76315    2.42440
 -16.96420    1.65795
 -18.51935    1.85734
 -17.27254    2.33168
 -16.74239    1.83658
 -17.73727    2.11771
 -17.66169    1.65216
 -17.74581    2.20642
 -17.10239    1.60204
 -16.71077    1.91009
 -17.13023    1.55616
 -17.33382    1.56971
 -16.27976    2.00246
 -17.67246    1.85638
 -17.98596    2.24504
 -18.22251    2.15696
 -18.98407    2.24252
 -17.74773    2.21200
 -18.25194    1.86883
 -17.95349    2.12950
 -17.73576    2.10628
 -18.07031    2.19122
 -17.63181    2.14354
 -18.20477    2.23019
 -17.55621    1.89247
 -17.72108    1.93528
 -17.80523    1.83220
 -18.44174    1.84457
 -17.86183    1.44535
 -17.19602    1.50853
 -16.92665    1.60809
 -18.65494    1.77642
 -18.83805    1.45283
 -18.30631    1.62797
 -18.01109    1.32863
 -17.44019    1.65729
 -18.28727    1.48657
 -17.06843    1.88127
 -18.36802    1.60978
 -18.44033    1.66930
 -18.88689    1.92711
 -18.52680    2.05739
 -19.29120    1.94421
 -18.79333    1.75535
 -19.76232    2.06218
 -19.95866    1.85541
 -18.90035    2.01629
 -17.93347    1.81324
 -19.63065    1.94689
 -18.79029    1.82917
 -18.58665    2.16723
 -17.70761    2.21343
 -18.48032    1.85018
 -18.21589    1.58700
 -17.45649    2.04392
 -18.07025    1.89822
 -18.07872    1.76319
 -18.14611    2.26962
 -19.75941    2.04279
 -19.04245    1.98890
 -19.57291    2.10870
 -19.62975    2.08797
 -19.75281    2.11166
 -21.06997    2.35705
 -19.83535    2.17453
 -19.27889    2.65702
 -20.47597    2.46672
 -19.75573    2.08805
 -20.26682    2.09198
 -20.49576    2.50599
 -20.31115    2.25649
 -19.49825    2.63505
 -17.48479    2.44790
 -17.68242    2.12347
 -18.32512    2.58443
 -18.32126    2.37224
 -19.32498    2.54362
 -19.01499    2.50912
 -18.58502    2.34064
 -19.85404    2.67803
 -18.34118    2.13009
 -19.33477    2.18672
 -19.61712    2.42805
 -19.28247    2.70884
 -19.60427    2.14972
 -19.90155    2.41751
 -18.45064    2.36728
 -18.37601    2.43340
 -18.26641    1.81164
 -17.11279    2.23864
 -16.48479    1.90917
 -17.71939    2.01646
 -17.75270    2.20884
 -17.48780    1.97215
 -17.07536    2.26314
 -17.76146    2.34458
 -18.31515    2.48703
 -18.05599    2.39577
 -18.74129    2.35120
 -19.32750    2.67273
 -17.39455    2.10027
 -18.70720    2.32583
 -18.79973    2.33917
 -19.81190    2.81417
 -19.40649    2.24064
 -18.53385    2.07968
 -17.74018    1.58538
 -18.03630    2.13546
 -19.52825    2.41367
 -18.36772    2.20118
 -19.25638    2.36545
 -19.44723    2.44127
 -17.73756    1.77390
 -18.41107    2.11076
 -17.17220    2.10252
 -18.57936    2.26171
 -18.51517    2.22835
 -18.22627    1.95861
 -17.97253    2.22317
 -17.44943    2.15018
 -17.68174    2.13826
 -18.91175    2.49449
 -18.37792    2.10350
 -18.24178    2.32602
 -18.05451    2.40645
 -18.39422    2.27269
 -19.24298    2.35886
 -20.26322    2.31880
 -18.71826    2.40689
 -18.41233    2.15921
 -18.56113    2.39634
 -18.87327    2.19122
 -19.85663    1.94107
 -19.34319    1.81449
 -19.46285    2.15785
 -20.17179    2.54631
 -19.09526    2.07528
 -18.24229    2.12780
 -19.06600    2.24408
 -19.49048    2.08496
 -18.09870    2.32409
 -18.54914    2.42637
 -19.50757    2.80604
 -19.83004    2.59302
 -18.25026    2.38182
 -18.92536    2.07049
 -18.70236    2.40631
 -18.90864    1.96745
 -19.02168    1.70713
 -18.85868    2.19926
 -18.42901    2.37922
 -18.29702    2.20613
 -18.98522    2.59899
 -20.46144    2.35149
 -19.98941    2.41367
 -18.66376    2.39067
 -18.26109    1.81969
 -19.96194    1.60574
 -19.95645    2.44871
 -20.79234    2.24012
 -19.23826    2.26275
 -19.53322    2.24085
 -20.09898    1.91699
 -19.76016    1.92869
 -19.53860    1.98603
 -19.94015    2.03533
 -19.67718    2.01517
 -19.06076    1.82845
 -20.13003    2.18491
 -20.58562    1.94877
 -19.68792    1.89340
 -19.68425    1.81960
 -19.40294    1.48525
 -19.38734    1.73543
 -17.57616    1.52607
 -19.17746    1.82101
 -20.08093    1.79641
 -20.37309    1.83870
 -18.71769    1.96233
 -18.86060    1.89211
 -20.29049    1.73033
 -19.00624    2.05047
 -19.45398    1.64631
 -18.90756    1.31592
 -18.24879    1.19463
 -19.82791    1.90932
 -18.89864    1.64488
 -20.31686    2.14245
 -19.58721    2.10259
 -20.35435    1.74997
 -19.23414    1.78541
 -20.13178    1.87784
 -18.55534    2.13162
 -19.77536    1.67216
 -20.58776    2.11746
 -20.55338    2.35266
 -19.22967    2.41289
 -20.79799    2.30772
 -19.36555    1.72250
 -19.99942    2.38954
 -21.35323    2.43695
 -20.98281    2.24375
 -21.20928    2.55070
 -20.80297    2.67337
 -19.68924    2.47305
 -20.99469    2.54370
 -20.24537    2.22350
 -19.50377    2.34305
 -19.24620    1.87199
 -19.45266    2.22618
 -20.12483    2.24273
 -19.55120    2.12647
 -19.26886    2.31345
 -19.75091    2.00164
 -19.43581    1.97372
 -20.37947    2.09097
 -21.09400    2.25157
 -20.19825    2.27763
 -21.19950    2.35848
 -19.78122    2.00386
 -19.85123    1.78340
 -20.73166    1.97185
 -20.43355    2.21570
 -20.51011    2.40930
 -20.72060    2.30646
 -20.92166    2.73420
 -20.60523    2.41166
 -21.81981    2.36177
 -21.80164    2.50420
 -20.37319    2.56591
 -20.86085    2.38903
 -21.33440    2.75262
 -21.20228    2.34787
 -21.67996    2.49685
 -20.62595    2.35444
 -20.96037    2.41207
 -20.61096    2.86575
 -19.20856    2.67655
 -20.71971    2.50352
 -20.84131    2.71464
 -19.48608    1.87176
 -20.28653    2.02144
 -19.98810    1.81327
 -18.62122    1.07065
 -19.88674    1.82763
 -22.74784    2.40403
 -21.64112    1.91384
 -21.21013    2.31737
 -20.39766    2.16909
 -21.25785    2.31935
 -20.40619    2.30530
 -19.27632    2.27296
 -21.73615    2.14479
 -22.36947    2.36760
 -21.63361    2.22884
 -22.15067    2.44872
 -22.11998    1.70246
 -20.81121    2.58712
 -21.35175    2.02554
 -19.51883    2.04567
 -19.03693    2.14534
 -19.44199    1.91776
 -20.79335    2.23952
 -20.83547    2.25496
 -20.32110    2.04280
 -22.34270    2.43576
 -21.16315    2.48580
 -21.07543    2.17215
 -21.14682    2.06698
 -22.71437    2.30391
 -19.71458    2.20232
 -19.86201    2.91125
 -21.44207    2.25130
 -20.85947    2.35747
 -21.24080    2.30371
 -21.40967    2.03432
 -21.01938    2.12507
 -21.69142    2.37083
 -20.29738    2.26384
 -20.66635    2.27707
 -22.34866    2.56729
 -21.89030    2.18845
 -21.95338    2.45377
 -22.38741    2.30601
 -23.77144    2.46301
 -22.94317    2.16665
 -21.97174    2.57718
 -20.96924    2.51552
 -20.45542    1.88852
 -20.31498    1.91593
 -20.99985    2.17944
 -20.30378    1.60775
 -19.93722    1.70529
 -20.92926    1.63872
 -20.72687    1.98015
 -20.21999    2.18301
 -19.16891    1.71370
 -18.27182    1.33226
 -18.81402    1.98334
 -19.59687    1.76075
 -20.19627    1.95838
 -20.55013    1.73398
 -22.27361    2.15194
 -20.32597    2.17770
 -20.72332    2.16567
 -21.27039    2.07949
 -20.20090    1.89677
 -20.80808    2.54398
 -21.14549    2.60601
 -21.63221    2.91309
 -20.87057    2.26041
 -20.37125    2.51157
 -20.04166    2.46069
 -20.77652    2.80638
 -21.11049    2.42222
 -21.48037    2.33380
 -21.72916    2.61070
 -21.60758    2.33090
 -21.54612    2.46941
 -20.49456    2.43602
 -22.12528    2.55004
 -21.01834    2.65886
 -19.90626    2.52287
 -19.08075    1.99945
 -20.98749    2.37656
 -18.97880    1.83045
 -20.25268    2.01287
 -21.17736    2.45792
 -20.63770    2.46757
 -20.34323    2.35424
 -19.79155    2.53046
 -18.84707    2.28786
 -20.20757    2.39227
 -19.81102    2.18515
 -18.23449    1.89317
 -18.26014    1.91104
 -18.53567    2.18474
 -20.40670    2.51965
 -21.38691    2.41896
 -21.08339    2.04319
 -21.37133    2.22235
 -20.70210    2.18743
 -19.80166    1.66675
 -20.27876    1.99704
 -20.24876    2.15675
 -21.06431    1.94857
 -19.95095    2.14363
 -19.37102    2.10218
 -19.67809    2.46427
 -20.84698    2.15959
 -20.73079    2.20224
 -19.17585    2.03089
 -18.56407    2.02245
 -18.85798    1.79227
 -18.19625    1.51464
 -18.98234    1.80968
 -18.56215    1.71154
 -17.72915    1.44042
 -17.11034    1.79068
 -18.57990    2.24657
 -19.25222    2.28857
 -17.40242    2.14772
 -19.00571    2.13747
 -18.62626    2.29960
 -19.05214    2.24425
 -17.58678    2.10354
 -17.65369    1.94333
 -18.68282    2.01884
 -18.05048    2.12699
 -17.72730    2.17585
 -17.22262    2.08498
 -19.17408    2.00277
 -18.09148    2.03407
 -17.11025    1.74813
 -18.94154    2.48857
 -18.73465    1.81182
 -19.55999    2.02066
 -18.41867    2.03792
 -17.38878    1.76837
 -17.92920    2.18241
 -19.25163    2.10562
 -19.86598    2.30296
 -17.28762    1.87410
 -17.33383    1.84492
 -18.91529    2.09227
 -19.60224    2.27524
 -18.16050    1.60605
 -18.22497    2.20874
 -18.73258    1.85838
 -20.07611    1.88418
 -18.33245    2.22991
 -17.66135    1.83771
 -18.04373    1.78270
 -17.68080    1.92527
 -17.07389    1.56008
 -17.71962    1.89897
 -18.97983    1.67583
 -17.34026    1.48970
 -16.81811    1.39559
 -17.87128    1.52352
 -17.02507    1.46648
 -18.00787    1.84352
 -18.45169    1.60343
 -18.04429    1.98993
 -17.98741    1.87676
 -18.69157    1.97248
 -18.12953    1.64076
 -18.71127    2.05276
 -18.64313    2.02883
 -18.31566    2.24292
 -18.38479    2.11724
 -16.47424    2.04069
 -17.07084    1.91532
 -17.32825    1.90037
 -17.25841    1.78310
 -16.90900    1.74678
 -16.94878    1.52290
 -17.15193    1.80529
 -17.82047    1.67757
 -17.73821    1.73326
 -16.74751    1.73134
 -19.29197    1.87695
 -17.97739    1.89642
 -16.98594    1.55601
 -15.88324    1.76801
 -17.23569    1.64252
 -18.52917    1.90356
 -17.06083    1.52108
 -17.20350    1.67782
 -16.22321    1.65003
 -16.46903    1.18232
 -16.34937    1.56524
 -17.51933    2.02448
 -17.42867    1.88534
 -17.68515    2.13526
 -17.86019    2.25507
 -17.62432    1.92260
 -15.69790    1.35585
 -16.25265    1.68586
 -17.07403    1.65891
 -17.00811    2.04290
 -17.49876    1.63612
 -18.40464    2.17788
 -16.66456    1.67169
 -18.08453    1.57108
 -17.11979    1.38238
 -17.76287    1.58340
 -17.30164    1.63665
 -17.43378    1.54377
 -17.83978    1.85110
 -17.02218    1.54571
 -18.91885    2.13568
 -17.42767    1.68821
 -17.54278    1.29923
 -19.17163    1.73471
 -17.66658    1.45679
 -17.96952    1.37637
 -18.57400    2.37769
 -19.19553    1.41312
 -19.08039    2.10856
 -19.65267    1.86634
 -18.68837    1.86337
 -18.10107    1.85078
 -17.59450    1.49507
 -16.63951    1.69528
 -17.95726    1.98377
 -17.70453    1.91004
 -19.58168    2.00790
 -18.67728    1.93340
 -18.50125    1.91992
 -19.24452    1.80321
 -18.43234    2.30425
 -16.93173    1.76366
 -18.65270    2.27180
 -17.02389    1.99433
 -16.77331    1.80872
 -16.96288    1.36825
 -17.16296    1.53481
 -17.99422    1.96907
 -19.63451    2.24176
 -18.27658    2.21522
 -18.34842    1.88111
 -17.80419    2.00252
 -17.31579    1.81173
 -16.93556    1.54829
 -18.69107    1.72733
 -18.02676    1.65503
 -16.76674    2.02394
 -16.29843    1.78303
 -17.66084    2.29429
 -17.90093    2.42839
 -17.99714    2.13841
 -18.77606    2.42074
 -19.30635    2.39861
 -19.39290    2.45193
 -18.74961    2.42233
 -18.82322    2.09430
 -20.12054    2.41810
 -19.24890    2.07395
 -17.79467    1.91897
 -17.22973    1.64703
 -17.06700    1.86986
 -16.37816    1.66490
 -17.14508    1.58941
 -19.04367    1.67357
 -18.52880    1.90474
 -19.67400    1.92897
 -17.50975    1.36677
 -17.48431    1.29470
 -18.73775    1.58352
 -18.48782    1.85022
 -17.07443    1.83370
 -17.39407    1.67045
 -18.41323    1.65522
 -18.39534    1.82274
 -16.62597    1.93282
 -17.26941    1.86537
 -16.59567    1.68204
 -17.36682    1.87683
 -18.38033    1.58063
 -17.71197    1.66564
 -17.59466    1.76296
 -18.37059    2.24593
 -17.65108    1.79925
 -16.87148    1.69269
 -17.27084    1.84876
 -18.03489    1.68178
 -17.81714    1.72127
 -17.95989    1.36883
 -17.90083    1.45488
 -18.19693    1.62701
 -18.23129    1.39539
 -17.72345    0.91136
 -17.39619    1.34468
 -17.38135    1.09139
 -16.32411    0.78432
 -17.69265    1.06979
 -18.38178    1.11844
 -18.00945    0.94054
 -18.06968    1.41812
 -16.61916    1.12296
 -16.54108    1.34736
 -17.95412    1.36982
 -17.18423    1.25500
 -18.74899    2.26892
 -17.51985    1.65036
 -16.61980    1.71429
 -17.84688    1.82111
 -17.99047    1.90395
 -17.89703    1.87268
 -18.73083    1.97462
 -17.25971    1.63550
 -17.96320    1.66522
 -18.50783    2.03188
 -18.60746    2.06412
 -16.27923    1.70101
 -17.26854    1.90298
 -17.82384    1.63817
 -16.70503    1.79906
 -17.20628    1.82631
 -19.01032    1.46906
 -19.49513    2.07354
 -19.05139    1.80775
 -19.69565    2.24640
 -18.51848    1.97562
 -19.77462    2.28047
 -19.38098    2.01773
 -19.29199    1.80272
 -17.95745    2.08608
 -17.68904    2.21910
 -17.43879    1.92762
 -16.78840    1.94780
 -17.17840    1.43929
 -17.34016    1.48380
 -16.39370    1.52150
 -16.57313    1.26692
 -16.19327    1.58417
 -16.77725    1.74821
 -17.39342    1.71542
 -18.37495    1.97466
 -18.06508    1.87414
 -16.54850    1.87618
 -16.20580    1.54386
 -17.11134    1.59503
 -16.22585    1.60089
 -16.52844    1.51132
 -16.08236    1.42543
 -16.15563    1.47435
 -15.57102    1.08931
 -17.15080    1.62409
 -16.76701    1.28724
 -16.70340    1.57526
 -17.43695    1.60267
 -16.46630    1.23137
 -15.59012    1.61144
 -16.14429    1.93954
 -17.43108    1.57398
 -17.00539    1.75790
 -16.60496    1.59599
 -17.67196    1.43326
 -18.33132    1.72032
 -17.37339    1.16768
 -18.62216    1.31498
 -20.01465    1.82237
 -19.07788    1.59324
 -17.52316    1.69395
 -17.16284    1.48316
 -16.54412    1.28911
 -15.81573    1.50200
 -16.85481    1.29598
 -16.65393    1.40925
 -18.32672    1.64339
 -16.16812    1.45772
 -16.79803    1.57400
 -17.35339    1.60824
 -16.46283    1.60525
 -17.38582    1.73758
 -17.89534    1.16131
 -17.36110    1.35570
 -16.43283    1.26895
 -16.89199    1.22309
 -15.94501    0.81547
 -17.26678    1.32002
 -18.52689    1.61588
 -17.90792    1.68008
 -18.86405    1.87267
 -19.49212    1.45540
 -17.59043    1.89220
 -17.76704    1.42235
 -18.17032    1.21593
 -17.32759    0.99801
 -17.77687    1.58926
 -17.62724    1.40273
 -16.76071    1.16695
 -17.67008    0.87634
 -17.57263    1.17383
 -17.35754    1.13876
 -16.91773    1.98017
 -17.28078    1.63924
 -17.12202    1.78061
 -16.92011    0.92140
 -16.92688    1.52913
 -16.60774    1.61947
 -17.84705    1.69014
 -17.85544    1.35113
 -18.21808    1.74781
 -18.71818    1.51857
 -18.10627    1.42577
 -18.55265    1.71221
 -18.65980    1.81656
 -17.97640    1.38857
 -17.63465    1.31277
 -17.76389    1.57574
 -16.99020    1.46019
 -17.48555    1.59298
 -17.21663    1.43549
 -17.91647    1.60839
 -17.43807    1.88336
 -17.96164    1.73661
 -17.17147    1.49978
 -16.47614    1.44570
 -16.83816    1.17290
 -17.12458    1.40464
 -17.76093    1.63083
 -17.24911    1.71740
 -17.13588    1.72704
 -17.78489    1.69637
 -17.91320    1.81795
 -16.61388    1.51162
 -17.08116    1.57423
 -17.23463    1.34497
 -17.34840    1.14628
 -16.34246    1.55638
 -18.02129    1.69605
 -17.27606    1.50423
 -17.64435    1.70688
 -18.11762    2.33512
 -16.49514    1.49178
 -16.40968    1.34754
 -17.03765    1.55119
 -17.53789    1.54317
 -17.12686    1.63838
 -17.24353    1.64062
 -16.69384    1.94764
 -17.14382    1.74643
 -15.88918    1.26039
 -16.46107    1.56426
 -15.47401    1.87297
 -15.91447    1.21856
 -15.40732    1.43986
 -16.09498    1.38947
 -16.65819    1.50212
 -15.08703    1.65759
 -16.31603    1.73229
 -18.10546    2.02630
 -17.65231    1.62954
 -16.28989    1.35821
 -17.48565    1.46284
 -18.32129    1.95216
 -17.69557    1.98409
 -15.76692    1.38287
 -17.20140    1.38411
 -17.19846    1.88430
 -18.06125    1.70495
 -16.56522    1.60257
 -17.13734    2.08002
 -18.05713    1.84997
 -19.44949    2.10932
 -20.00821    2.36419
 -18.54882    1.34755
 -18.07991    1.39004
 -16.80683    1.34900
 -18.27818    1.65051
 -19.12749    1.44570
 -17.91365    1.28453
 -18.21854    1.31496
 -18.74751    1.63960
 -17.28086    1.43083
 -18.47697    1.37174
 -17.31688    1.23607
 -16.79696    0.99833
 -16.97133    1.38968
 -15.45920    1.30796
 -16.19296    1.11445
 -18.14779    1.65056
 -18.46380    1.46725
 -19.37946    1.55832
 -17.97937    1.34532
 -19.36619    1.76932
 -17.21651    1.48797
 -15.88725    1.42386
 -16.75329    2.11723
 -17.98724    2.09685
 -18.25320    2.62432
 -17.27404    2.36259
 -18.74402    2.39612
 -17.51498    1.46301
 -19.23113    1.54399
 -19.19031    1.22323
 -18.88130    1.90417
 -18.28194    1.41676
 -19.24365    1.43453
 -19.79648    1.74482
 -19.69553    1.76345
 -17.79419    1.55431
 -18.67248    1.56485
 -19.21545    1.99204
 -19.64626    2.08668
 -18.88568    1.76794
 -19.78918    2.14437
 -20.07104    2.38481
 -20.84015    2.01453
 -19.66683    1.71930
 -19.94448    1.97573
 -20.00869    2.01557
 -20.13925    2.52621
 -20.09489    2.23169
 -18.49183    1.52284
 -19.01449    2.05768
 -19.07088    1.70886
 -18.73174    1.75404
 -18.93371    1.35289
 -17.86070    1.97396
 -18.68125    1.74360
 -19.12400    2.12611
 -18.41045    1.98734
 -17.50262    1.80518
 -16.38120    1.70785
 -15.75111    1.35342
 -16.75014    1.06863
 -17.14445    1.47155
 -17.74185    1.78765
 -17.62147    1.71646
 -17.29977    1.79683
 -16.95535    1.42456
 -16.82250    1.04190
 -17.07141    1.11536
 -16.57450    1.49392
 -18.30248    1.50960
 -17.54387    1.45305
 -18.44127    1.18707
 -19.37698    1.62500
 -19.51527    1.82870
 -18.43855    1.75586
 -18.83711    1.65658
 -17.63112    1.48914
 -17.83812    1.58554
 -17.89593    1.12728
 -18.62323    1.51096
 -17.69162    1.51817
 -17.84791    1.43267
 -17.57602    1.61664
 -18.52558    1.56965
 -19.79166    1.67244
 -20.54791    1.60178
 -20.42776    1.74292
 -20.73182    1.73380
 -20.48509    1.70867
 -20.57573    1.67360
 -20.22647    1.82693
 -19.29232    1.42953
 -19.24869    1.43941
 -19.30487    1.53639
 -20.08257    1.65845
 -19.25025    1.74430
 -19.61050    1.71042
 -20.90495    1.93656
 -19.78292    1.53926
 -19.07840    1.61213
 -18.75156    1.43282
 -19.04823    1.11328
 -20.07920    1.61496
 -18.97807    1.49448
 -18.49608    1.32203
 -18.02272    1.32655
 -17.78053    0.87818
 -17.87144    1.59204
 -18.67337    1.74908
 -17.65275    1.35802
 -17.02402    1.33023
 -17.41516    1.30373
 -16.76925    1.29067
 -16.49218    1.20530
 -16.34890    1.00532
 -16.01185    1.33374
 -17.45662    1.58838
 -16.67521    1.39384
 -15.89346    1.08003
 -16.10722    1.25163
 -17.30382    1.52543
 -16.39676    1.10556
 -15.95621    1.32016
 -16.92894    0.95318
 -16.32766    1.24921
 -15.92036    1.12614
 -15.02967    1.06554
 -15.72693    1.36013
 -15.85994    1.08703
 -16.17798    1.16763
 -15.13619    0.79697
 -15.83641    1.01458
 -15.15690    0.92806
 -15.20607    0.86919
 -14.47324    0.99756
 -15.15102    0.98656
 -15.03734    0.89590
 -14.67469    0.71269
 -15.08208    0.42145
 -15.74195    1.04334
 -15.77435    0.91890
 -16.01309    0.84304
 -15.43886    0.87225
 -16.38594    1.12729
 -15.33818    0.71926
 -15.25492    0.49703
 -14.58917    0.68687
 -15.72770    0.77595
 -15.86833    0.83320
 -15.51385    0.65667
 -16.08983    1.23435
 -15.75983    1.29947
 -15.96841    1.20052
 -15.35082    0.97691
 -15.02907    1.01752
 -15.86406    1.70314
 -16.87644    1.71651
 -15.90791    1.34094
 -15.83343    1.32089
 -16.09413    1.29595
 -16.72573    1.27818
 -17.18291    1.15015
 -17.53044    1.20198
 -17.02798    1.46811
 -17.19317    1.26624
 -17.08547    1.31019
 -16.50680    1.32863
 -16.52064    1.03472
 -16.36804    0.71834
 -15.52383    0.96931
 -15.66214    0.77194
 -16.53853    1.16615
 -17.41928    1.63003
 -17.02007    1.23614
 -18.36739    1.39128
 -16.92875    1.05766
 -16.45639    1.26075
 -18.29389    1.18207
 -17.08772    0.76690
 -16.83508    1.24007
 -16.98777    1.23130
 -16.70894    1.52463
 -17.55285    0.80896
 -16.81261    1.31162
 -16.75323    1.26830
 -16.56787    1.09905
 -16.21675    0.88099
 -16.40875    1.30748
 -17.13259    1.22001
 -15.01075    1.12793
 -15.18302    1.40149
 -15.10230    1.58660
 -15.55447    1.16020
 -14.85613    1.40912
 -15.13181    1.14548
 -15.49980    1.53274
 -16.11383    1.58249
 -15.28641    1.29571
 -14.45315    1.13683
 -14.96702    1.25216
 -15.16905    1.06635
 -16.48422    1.28996
 -16.43778    1.25910
 -15.87962    1.23415
 -16.93145    1.25769
 -17.40317    1.27210
 -18.88657    1.41518
 -17.51073    1.21713
 -17.06210    1.16470
 -16.60775    1.43726
 -16.80213    1.62107
 -17.15786    1.40517
 -16.98874    1.69881
 -16.69826    1.31055
 -16.42853    1.46774
 -16.49336    1.37468
 -15.76653    1.55092
 -16.30364    1.53324
 -16.04813    0.90830
 -16.04350    1.18053
 -16.39771    1.27239
 -15.48512    0.76853
 -13.71846    0.67433
 -15.92847    1.17083
 -16.22525    1.24037
 -14.70138    1.06489
 -15.61891    0.97645
 -14.38293    0.61371
 -15.38154    1.13253
 -14.94939    0.96241
 -16.04793    0.91204
 -15.91397    0.79855
 -15.55336    0.69856
 -15.51346    0.90312
 -16.16584    0.81280
 -14.80940    0.53383
 -15.86629    0.70543
 -14.83110    0.72389
 -14.30202    0.92048
 -14.56720    0.99301
 -14.33986    0.55938
 -14.09612    0.77767
 -15.72733    0.69149
 -15.55294    0.48425
 -15.74599    1.16913
 -14.99588    0.62076
 -14.62030    0.80602
 -14.10109    0.32850
 -14.12853    0.40937
 -14.53336    0.31744
 -14.01916    0.91975
 -15.06229    0.61684
 -14.24802    0.76474
 -14.19392    0.25610
 -15.59459    0.72436
 -14.57034    0.50259
 -15.28345    0.65350
 -15.45750    0.72562
 -15.77463    0.72521
 -15.60479    0.93786
 -15.15000    0.87179
 -16.17684    0.48596
 -14.99449    0.84123
 -16.47024    0.88958
 -15.74769    0.93506
 -15.30369    0.82235
 -16.94317    1.00618
 -15.59342    0.96683
 -14.46724    0.61238
 -15.84429    1.07031
 -15.20085    0.53167
 -14.93143    1.03019
 -15.20191    0.66304
 -15.87652    1.02464
 -14.93336    0.99805
 -13.87572    0.51627
 -14.41618    0.59776
 -14.25992    0.86745
 -16.37851    0.96826
 -16.25001    0.98116
 -17.26814    1.06755
 -16.36135    0.97225
 -15.56677    0.90492
 -14.65101    1.06062
 -15.33827    1.55828
 -15.08052    0.97072
 -15.44316    1.03577
 -15.83510    0.66362
 -16.21775    1.09474
 -15.44089    1.10677
 -15.47176    1.31844
 -16.38111    1.19014
 -15.83533    0.93972
 -15.33101    1.04452
 -15.75342    0.88313
 -15.56775    0.76639
 -15.80744    1.08430
 -15.60787    1.03728
 -15.38119    0.82780
 -15.83810    0.72439
 -16.61768    0.80322
 -16.22004    0.88963
 -17.06238    0.97912
 -15.94772    0.72032
 -15.65000    0.65247
 -14.56991    0.75702
 -15.34489    0.64072
 -15.37145    0.89411
 -15.63792    0.68898
 -15.52127    0.54976
 -15.14986    0.57897
 -15.20190    0.70915
 -16.44306    1.18486
 -16.29877    1.01074
 -14.56772    0.87622
 -15.15509    0.47225
 -15.48277    1.02883
 -15.13800    0.90479
 -14.96081    0.79893
 -16.69640    1.27818
 -16.43277    1.39005
 -15.73175    0.87477
 -15.33772    1.19705
 -16.13443    0.79583
 -15.55587    1.20371
 -15.13567    0.70443
 -15.26451    0.81306
 -16.32286    1.21208
 -16.86117    0.74689
 -16.35476    1.19042
 -16.16849    1.22590
 -15.94231    0.63261
 -16.57489    0.67857
 -16.68201    0.99198
 -14.96247    0.80567
 -16.39251    0.77300
 -15.78231    0.86416
 -16.05314    0.82097
 -16.92158    0.79411
 -15.83711    0.89115
 -16.04198    0.72583
 -15.44162    0.69526
 -16.13273    0.88707
 -16.17011    0.80108
 -16.43614    0.76579
 -15.60195    0.63447
 -16.04396    1.08465
 -16.46697    0.60413
 -15.84376    0.87378
 -16.37345    1.15806
 -16.60947    1.27086
 -15.79952    0.83777
 -15.38382    0.86469
 -15.95949    1.04136
 -14.69428    0.21880
 -15.70480    1.01374
 -16.52582    0.83962
 -16.88896    0.91438
 -15.65897    0.91915
 -15.93471    0.70932
 -16.25430    0.97918
 -16.47036    1.10897
 -16.35765    0.47222
 -16.07172    0.70708
 -16.58900    1.01262
 -15.66999    0.81892
 -16.26129    1.10900
 -15.12718    0.61761
 -15.07289    0.90596
 -15.36417    0.51438
 -15.73704    0.75912
 -16.15147    0.54879
 -15.43193    0.98398
 -15.03863    0.56092
 -15.12978    0.90267
 -14.77032    0.47049
 -15.76822    0.56406
 -15.94226    0.95336
 -15.87837    0.60894
 -15.93398    0.95372
 -15.92134    0.82230
 -16.71255    0.92395
 -15.82416    1.17460
 -15.27693    0.36007
 -15.77863    0.80267
 -16.15101    1.05190
 -15.51446    1.12849
 -14.25655    1.04147
 -15.66978    0.61517
 -16.05548    1.21980
 -15.81533    1.11000
 -15.77811    0.81188
 -15.17838    0.93476
 -16.75075    0.94077
 -15.85459    0.86934
 -16.03562    0.90432
 -17.07839    0.54494
 -15.55646    0.76643
 -16.09231    0.78374
 -15.83501    1.25017
 -15.03272    0.91224
 -15.38814    1.32019
 -15.08862    1.05277
 -15.60285    0.90983
 -15.13856    1.08322
 -15.92985    0.82896
 -14.66768    0.98491
 -15.03156    0.73021
 -16.09981    1.02644
 -15.14197    1.05171
 -15.33707    1.23368
 -16.60976    1.23566
 -15.55028    0.69009
 -15.46702    1.04635
 -15.50352    1.12027
 -14.87138    0.85547
 -16.01073    0.95567
 -17.93564    1.34463
 -15.91163    1.33092
 -16.69644    1.30069
 -16.76960    0.83462
 -17.28220    1.27598
 -16.67533    1.12156
 -15.85767    1.43806
 -15.72664    1.29129
 -15.69275    0.88076
 -15.81957    1.12953
 -16.60429    1.44475
 -16.95512    1.41211
 -17.82440    1.31754
 -17.17994    1.28903
 -17.01554    1.13725
 -17.38197    1.19992
 -16.67012    1.29485
 -16.61231    1.30867
 -16.47341    1.56629
 -15.48719    1.45726
 -15.85122    1.13891
 -15.84013    0.77314
 -16.18663    0.75870
 -15.67602    1.18978
 -15.39484    1.15296
 -16.79692    0.73583
 -15.56369    0.99986
 -16.49081    0.69543
 -17.16183    0.60744
 -16.64259    0.65672
 -16.28257    1.03344
 -16.44521    0.80726
 -16.29132    0.66427
 -16.23462    0.36576
 -16.97290    0.83933
 -16.27222    0.84415
 -15.49072    0.58750
 -15.70248    0.90775
 -17.42120    0.92202
 -16.13139    0.84387
 -16.71024    1.12822
 -16.38687    0.89437
 -15.88019    0.33921
 -15.77154    0.51314
 -16.13683    1.14095
 -16.20141    0.88457
 -15.28254    0.48213
 -14.87844    0.90981
 -15.31751    0.68058
 -15.76248    0.42060
 -15.47435    0.86425
 -17.12375    1.28643
 -16.74187    1.05411
 -17.10971    0.67679
 -17.23867    1.14856
 -16.39404    0.91714
 -16.59567    0.66548
 -17.78657    1.10253
 -16.83201    1.33151
 -17.08160    0.71627
 -15.96542    0.75299
 -15.43415    1.01301
 -17.22098    0.90239
 -16.29911    0.33634
 -16.09465    0.50282
 -16.82071    0.71519
 -17.36034    0.89198
 -17.19098    1.13505
 -18.04908    1.02629
 -16.95131    0.65901
 -16.51975    0.84139
 -17.70015    1.01992
 -17.14201    0.70891
 -18.34491    1.01979
 -18.00746    0.92121
 -18.59692    0.88613
 -17.56893    1.19313
 -17.18866    1.13818
 -17.73686    0.89143
 -17.41268    0.69856
 -16.70765    0.78146
 -15.99607    0.60174
 -16.80595    0.75526
 -17.25557    1.00393
 -17.20064    0.91965
 -16.31450    0.66053
 -19.29556    1.27324
 -18.30838    1.08392
 -17.33212    1.33780
 -17.79440    0.73213
 -17.94587    1.32156
 -17.01952    1.17709
 -18.38510    1.17724
 -17.74519    1.09223
 -19.03404    1.46050
 -16.17666    0.68534
 -16.56340    0.89285
 -16.02808    1.08850
 -18.90277    1.25597
 -17.06207    0.67426
 -16.99876    0.64923
 -17.65165    0.97100
 -17.40218    1.11823
 -16.59029    1.00846
 -16.73677    0.70172
 -16.48964    0.64924
 -17.20256    0.66400
 -15.84629    0.57044
 -16.16903    0.68288
 -18.08849    0.98755
 -15.85366    0.49186
 -16.81692    0.61280
 -16.54733    0.55599
 -16.83166    0.71279
 -16.32771    0.78456
 -16.93494    1.09233
 -16.95043    0.46876
 -16.57911    0.65691
 -16.03338    0.40915
 -15.93142    0.67604
 -15.08707    0.42664
 -16.79399    0.51627
 -15.03447    0.16383
 -15.58259    0.38223
 -15.31117    0.13976
 -16.35959    0.44811
 -17.07547    0.56136
 -15.75546    0.28672
 -16.12272    0.60851
 -16.63576    0.93677
 -17.96635    1.07678
 -16.79297    0.99686
 -17.17167    0.87391
 -17.56379    1.31887
 -16.54077    0.97922
 -15.49829    0.87441
 -16.26996    0.87797
 -17.11145    0.96800
 -18.59026    0.87227
 -16.17572    0.56937
 -16.92727    1.06058
 -15.51383    0.56132
 -16.46853    0.77485
 -15.92404    0.31552
 -16.40599    0.78788
 -15.16168    0.84098
 -16.15692    0.64992
 -16.21116    0.70704
 -15.77818    0.62394
 -15.84688    1.17054
 -15.90239    0.68722
 -15.48583    0.65442
 -17.90130    0.88169
 -16.85229    0.98731
 -16.56769    0.55072
 -16.81761    1.11081
 -16.37181    0.77150
 -16.58173    1.13754
 -17.29423    1.28059
 -16.42181    1.30700
 -16.62105    0.94759
 -15.31975    0.85083
 -15.56179    1.10101
 -16.20818    0.89105
 -16.16406    1.31487
 -16.00630    0.73165
 -16.71256    1.07365
 -16.12932    0.73877
 -15.88496    0.69378
 -15.50008    0.90180
 -16.54360    0.77190
 -16.76064    0.70700
 -16.95140    0.84457
 -15.98638    1.12101
 -16.03188    0.90915
 -15.76112    0.70665
 -15.58322    0.68163
 -16.11070    1.28876
 -16.45059    0.80194
 -17.37553    1.14146
 -16.40566    1.11140
 -16.08725    0.79091
 -16.62661    1.18246
 -17.33794    0.89649
 -17.44069    1.10568
 -16.30406    1.11951
 -17.47118    1.40895
 -16.74417    1.06017
 -17.06205    0.72726
 -16.18121    1.11281
 -17.45778    1.20294
 -17.90626    1.58015
 -16.59225    0.94304
 -16.48809    0.85548
 -15.95207    0.69822
 -16.73552    0.86310
 -16.92684    1.09804
 -18.27295    1.20749
 -18.70509    0.98786
 -19.00980    1.23359
 -17.53526    1.03579
 -16.88183    1.14176
 -15.23411    0.95370
 -17.73286    1.53117
 -16.43332    1.48442
 -17.34561    1.32979
 -16.40383    1.13516
 -16.04914    1.32273
 -16.40863    1.01076
 -15.34457    0.97999
 -16.09147    0.85933
 -15.92292    1.35250
 -14.77192    1.18283
 -15.41148    0.62296
 -14.83323    0.41706
 -16.21227    0.76542
 -15.58661    0.78729
 -16.01711    0.80840
 -16.15925    0.59174
 -15.45421    0.69159
 -16.34739    0.92821
 -15.32527    0.66609
 -16.35490    1.03287
 -16.38662    0.81326
 -15.31670    0.59166
 -15.56449    1.07807
 -15.19069    0.99494
 -15.74580    1.13348
 -15.82453    1.38322
 -16.68394    0.81910
 -15.81097    0.94476
 -15.96330    0.76993
 -16.22792    0.90211
 -15.57857    0.79648
 -15.92096    1.02685
 -15.07935    0.60521
 -15.71341    0.71528
 -16.83965    1.30542
 -16.35254    1.13059
 -16.25448    0.72394
 -16.19394    0.49661
 -17.62525    0.92321
 -16.84788    1.00663
 -15.19317    0.70545
 -14.83062    0.58055
 -15.51764    0.78256
 -15.50168    0.80744
 -14.78325    0.50399
 -14.95072    0.60387
 -14.52284    0.47103
 -15.00325    0.52082
 -14.38312    0.82016
 -14.67783    0.82299
 -14.98027    0.68053
 -14.60568    0.60126
 -15.69546    0.73628
 -16.33893    0.93824
 -15.65609    0.74664
 -15.36974    0.56189
 -15.45313    1.05776
 -14.95885    0.75893
 -15.31153    0.65044
 -15.25057    0.50196
 -14.89668    0.54628
 -14.58242    0.32859
 -15.84276    0.42865
 -16.47886    0.74117
 -15.35132    0.71731
 -16.94339    1.15699
 -16.69524    1.04590
 -16.95049    0.84810
 -17.57741    1.32486
 -16.75272    1.21796
 -16.45250    1.02032
 -17.43040    1.32901
 -15.92014    0.92499
 -15.00916    0.93877
 -16.85040    1.36255
 -15.48284    0.88605
 -14.73967    0.86330
 -14.85761    0.53530
 -14.55964    0.58090
 -15.34315    1.22538
 -15.08993    0.87971
 -15.05491    0.51151
 -15.11877    0.85092
 -14.75488    0.59753
 -14.95831    0.56098
 -16.55369    0.95290
 -16.42044    0.96217
 -16.14107    0.71302
 -15.14257    0.70523
 -15.46804    1.03433
 -16.07967    0.64211
 -16.49393    0.78418
 -14.90580    0.66236
 -15.23316    0.85220
 -14.88998    0.71868
 -14.73523    0.30160
 -15.84286    1.19041
 -15.25506    0.91893
 -15.15726    0.73968
 -15.00660    1.12920
 -15.83442    0.93791
 -15.71284    0.36720
 -14.36514    0.84793
 -16.27542    0.70218
 -17.29730    0.84131
 -17.85454    0.84390
 -17.02088    1.05951
 -16.87708    1.09678
 -15.76703    1.02945
 -16.53663    1.19463
 -16.00852    1.03519
 -16.81387    1.12157
 -16.12099    1.20372
 -15.90375    0.94776
 -15.95730    1.03719
 -15.82548    0.72568
 -15.65475    0.88637
 -14.83002    0.54653
 -16.79668    0.74740
 -16.09023    1.03679
 -16.32635    0.48448
 -15.39325    0.75027
 -15.66727    0.96654
 -15.38028    0.48366
 -15.99169    0.68524
 -14.84713    0.32634
 -15.40128    0.86037
 -15.06294    0.57683
 -15.12896    0.76485
 -16.28128    0.75181
 -15.41928    0.94765
 -14.95717    0.52637
 -14.99582    0.47518
 -15.92339    0.49165
 -15.69923    0.33470
 -14.74807    0.36282
 -14.63939    0.41140
 -14.59047    0.27427
 -15.34612    0.65231
 -14.21943    0.74319
 -14.28097    0.46371
 -15.90563    0.43763
 -15.77082    0.72758
 -15.60307    0.41802
 -15.77500    0.72100
 -15.44386    0.50116
 -15.91883    0.60571
 -15.68350    0.66711
 -15.62448    0.65545
 -15.93091    0.86439
 -16.24294    0.85261
 -16.38781    0.75958
 -17.29839    1.09128
 -16.41570    0.70399
 -16.02962    0.86611
 -16.04862    1.00990
 -15.84595    0.83239
 -15.81434    0.76963
 -16.92402    1.31669
 -15.93918    1.13805
 -15.40452    0.58408
 -15.87629    0.48131
 -16.22702    0.48540
 -15.56482    0.64030
 -15.89081    0.52516
 -15.48764    0.60596
 -16.65874    1.08508
 -15.32639    0.90475
 -15.81818    0.95918
 -16.08061    0.74224
 -15.84713    0.58414
 -15.68257    0.73835
 -15.84668    1.03084
 -15.65742    0.68660
 -14.38326    0.58289
 -15.47828    0.27069
 -15.47217    0.48868
 -17.16812    0.84130
 -14.89812    0.64702
 -15.78769    0.54936
 -16.73203    0.74703
 -16.85384    0.72180
 -16.54929    0.95086
 -14.31600    0.94518
 -14.02863    0.84429
 -14.16744    0.61342
 -14.16184    0.21660
 -16.36372    0.75499
 -14.96742    0.60709
 -15.10882    1.00124
 -15.73159    0.71716
 -15.12858    0.89253
 -14.95765    1.01395
 -15.64663    0.99952
 -16.27967    1.15579
 -15.29284    0.59637
 -15.76157    1.05547
 -15.76920    0.79452
 -16.01237    0.59804
 -15.12887    0.71409
 -14.69695    0.54780
 -16.83511    0.75941
 -15.96136    0.43993
 -15.35267    0.52751
 -15.68177    0.41831
 -15.17165    0.92396
 -14.71519    0.46521
 -14.63954    0.67787
 -13.62089    0.51084
 -14.75581    0.67699
 -15.13483    0.91518
 -14.22293    0.52972
 -13.72808    0.56294
 -13.42653    0.71947
 -14.75043    0.85783
 -14.34527    0.48157
 -14.20186    0.64928
 -13.60637    0.40640
 -14.96120    0.81233
 -14.16458    0.74305
 -14.55460    0.93447
 -14.65956    0.89257
 -13.55670    0.39259
 -15.63897    1.11574
 -14.15701    0.88864
 -14.92724    1.05289
 -13.49938    0.42717
 -14.36867    0.62228
 -15.35360    0.86363
 -16.01173    1.10019
 -15.26800    1.08790
 -15.92408    1.08724
 -15.50838    0.81557
 -16.36438    1.27749
 -14.51179    0.89787
 -16.33311    1.14841
 -14.75685    0.76308
 -14.61461    0.65823
 -13.66912    0.52673
 -14.71266    0.66929
 -15.47080    1.38052
 -16.06193    0.97821
 -16.35299    1.17725
 -15.30509    0.70950
 -16.49033    1.12258
 -16.43902    1.24714
 -14.79555    1.20856
 -15.23356    1.10102
 -15.72533    1.04608
 -15.14809    0.83026
 -15.62674    1.54183
 -15.68348    1.45828
 -16.42303    1.64370
 -14.96628    1.36561
 -14.44751    1.28126
 -14.88714    1.19356
 -15.59853    1.72892
 -15.94169    1.37099
 -16.19221    1.48516
 -14.79300    1.39979
 -15.32605    1.42499
 -15.12722    1.16746
 -15.59314    1.39547
 -15.20766    1.25777
 -14.89542    1.27714
 -16.62620    1.29444
 -15.43971    1.23935
 -15.14182    1.20873
 -15.06225    1.38225
 -15.81100    1.49545
 -15.23660    1.16973
 -16.06102    1.19792
 -15.62925    1.47645
 -15.93079    1.22174
 -16.12181    1.55927
 -14.56471    1.22611
 -15.38734    1.00057
 -15.14039    1.41745
 -15.48984    1.33284
 -15.56147    1.00734
 -15.35052    0.90019
 -14.60010    0.93928
 -14.92523    0.82609
 -16.44958    0.97097
 -15.54872    0.96686
 -15.75065    0.87419
 -15.60261    0.55106
 -15.18197    0.69424
 -15.74005    1.25338
 -16.10092    1.07860
 -15.62349    1.41695
 -16.44190    0.75118
 -15.40856    1.24533
 -15.52875    1.20605
 -15.16357    0.85039
 -16.48879    1.11479
 -15.28670    0.75269
 -16.84962    1.09844
 -16.93376    1.39344
 -15.93477    1.10687
 -16.56996    1.08150
 -17.00793    1.10365
 -17.08307    0.79747
 -16.37216    1.29084
 -16.74378    1.38703
 -15.60867    0.90996
 -14.49176    0.91936
 -15.06349    0.77508
 -15.60754    0.97555
 -15.25096    0.47018
 -15.78676    1.00151
 -15.60623    0.99680
 -14.41216    0.67739
 -14.87549    0.77323
 -13.51462    0.70506
 -15.52445    0.84257
 -15.35682    0.73171
 -15.74507    1.16103
 -15.94581    1.00277
 -16.35252    0.83254
 -15.73876    1.36209
 -15.29123    0.88100
 -15.31639    0.93649
 -14.88163    0.89778
 -16.25893    1.19854
 -15.04511    0.74738
 -16.05639    0.91957
 -15.65126    0.62357
 -16.00846    1.41071
 -15.85685    0.92534
 -15.52701    1.19935
 -14.99366    1.13336
 -16.00948    1.19935
 -16.36625    1.25983
 -15.35776    1.19658
 -15.34834    1.03114
 -15.52179    0.96551
 -16.53448    1.27279
 -16.30071    1.27585
 -15.56942    0.77567
 -15.70037    0.88364
 -15.30000    0.84630
 -14.82496    1.04341
 -15.27582    1.35024
 -16.26288    1.22383
 -16.09856    1.07608
 -16.57973    1.55875
 -16.67607    1.08755
 -16.95917    1.19183
 -16.36161    1.53708
 -15.92677    1.03500
 -16.15556    0.85690
 -17.73093    1.44812
 -16.21219    1.00314
 -16.57119    1.05147
 -16.22584    0.85446
 -14.72399    0.88092
 -16.10950    1.22726
 -15.03067    0.88404
 -15.30904    0.83371
 -14.85141    0.83199
 -15.69033    0.86008
 -15.10093    0.73342
 -14.66232    0.89411
 -15.21335    0.88284
 -15.28828    1.12419
 -16.00058    1.05413
 -15.93111    1.28498
 -15.80465    0.65723
 -14.45956    0.74511
 -15.95308    1.16096
 -15.62076    0.91198
 -15.53902    1.27862
 -14.40013    0.62940
 -14.83493    1.06212
 -14.49773    1.31250
 -14.28116    1.04224
 -14.32648    0.83235
 -13.57889    0.87253
 -14.93959    1.02258
 -15.11113    0.98929
 -16.20206    1.33206
 -16.55206    1.20674
 -17.32047    1.31082
 -17.31985    1.45832
 -16.71964    0.94435
 -17.99000    1.39371
 -16.16283    1.13982
 -17.23985    1.14380
 -16.08842    0.98968
 -17.37149    1.17573
 -16.47913    0.98926
 -17.06619    1.49344
 -16.68016    1.49153
 -15.17460    0.94897
 -15.45192    0.94650
 -15.86611    1.25744
 -14.91144    0.71706
 -15.78991    0.70418
 -15.77061    1.25104
 -16.04004    1.52428
 -16.31157    1.21715
 -15.85269    0.96496
 -16.11171    1.25784
 -14.71441    1.39779
 -15.73609    0.75375
 -15.78183    1.12857
 -15.81680    0.96344
 -16.39793    0.99960
 -15.29644    1.06246
 -15.23817    0.64554
 -16.07840    0.75592
 -14.36453    0.92462
 -14.58743    0.67203
 -15.24915    0.90820
 -15.47705    0.76027
 -14.90259    0.77304
 -15.86063    1.09856
 -16.56297    1.01830
 -15.85690    0.98782
 -16.43715    0.90985
 -15.98133    0.49810
 -16.32802    0.52220
 -16.07959    0.21744
 -14.89535    0.75491
 -16.90858    0.92828
 -15.71278    0.62496
 -16.22279    1.33834
 -17.31170    1.52014
 -17.84315    0.87741
 -17.78659    1.27237
 -15.60589    0.72261
 -16.19900    0.90615
 -15.19242    0.90505
 -16.24328    0.55899
 -16.78104    1.06067
 -17.43799    1.20718
 -17.43579    1.17698
 -18.02040    1.10778
 -16.23246    1.11409
 -16.53376    0.92106
 -15.93301    1.05163
 -16.81145    1.07088
 -18.16519    1.69505
 -19.09343    1.26741
 -19.01822    1.24282
 -17.57447    1.51188
 -17.70963    1.24969
 -17.25237    1.00500
 -17.73031    1.33800
 -18.23306    1.10648
 -18.30163    1.34845
 -17.36687    0.77153
 -18.30579    1.74270
 -17.70069    1.14181
 -16.49866    0.77735
 -19.27247    1.13254
 -18.78790    1.02180
 -18.57940    1.53113
 -19.33077    1.76087
 -18.73907    1.58701
 -18.05668    1.38441
 -17.89410    1.04275
 -16.47712    1.21089
 -16.78952    0.83009
 -16.33120    0.61703
 -17.38218    0.86171
 -18.12617    1.02966
 -16.84937    0.67587
 -16.73857    0.88738
 -16.44818    0.77568
 -17.07888    0.77077
 -16.84575    1.07921
 -16.32178    0.98423
 -15.57608    0.90749
 -15.59422    0.73268
 -15.44819    0.95763
 -14.81315    0.93747
 -15.54254    1.03038
 -15.78285    1.19778
 -14.51367    1.06235
 -15.32689    0.91276
 -14.75307    0.95421
 -16.14944    1.05771
 -15.45813    1.36491
 -16.54226    1.25506
 -16.81190    1.30783
 -15.40144    1.55268
 -15.43864    0.91243
 -16.18990    1.25897
 -15.89604    1.61852
 -16.59315    1.16140
 -14.62784    1.11723
 -15.63408    1.00680
 -14.74276    0.65580
 -14.34683    1.07245
 -15.47133    1.55262
 -16.74824    1.66996
 -16.12371    1.50636
 -15.88784    1.04267
 -15.69501    1.19652
 -16.55351    1.38807
 -15.74725    1.05988
 -16.15470    1.11172
 -14.50828    1.06406
 -15.64386    0.94246
 -15.68970    1.23494
 -16.26219    1.25842
 -16.11878    1.06562
 -15.59453    1.18832
 -16.77272    1.65572
 -16.43587    1.52957
 -16.36093    1.20735
 -16.87863    1.35463
 -16.58541    1.38004
 -15.40676    1.11510
 -15.66764    1.38470
 -15.48916    1.09025
 -15.67839    1.46155
 -17.01454    1.61389
 -14.76638    1.45856
 -16.55390    1.22835
 -17.06645    1.12829
 -18.46288    1.91035
 -14.73315    1.07508
 -15.41231    0.71500
 -15.27225    1.57795
 -15.60401    1.39013
 -17.12548    1.53583
 -15.97621    1.51088
 -16.93738    1.31763
 -16.28732    1.24977
 -16.06000    1.29232
 -15.47213    1.12405
 -15.33279    0.93691
 -15.59197    1.34112
 -16.04698    1.24209
 -16.29041    1.35138
 -14.72530    0.66279
 -15.71204    1.29812
 -17.21485    1.77091
 -15.73954    1.23105
 -16.35228    1.38525
 -16.18377    1.33001
 -15.37552    1.28324
 -16.17902    1.41711
 -15.44936    0.91809
 -15.72335    1.18531
 -15.46785    1.28802
 -17.19208    1.39973
 -15.75640    1.16553
 -16.06768    1.39396
 -16.11086    1.74794
 -16.66685    1.16691
 -16.37441    1.26937
 -14.62564    1.42736
 -16.46060    1.36661
 -17.38108    1.56159
 -16.06929    1.71764
 -16.00658    1.37425
 -14.36708    1.46871
 -16.06609    1.15109
 -14.30229    1.28434
 -14.58479    1.21288
 -14.77929    1.43486
 -15.65203    1.52854
 -15.64075    1.36190
 -15.77397    1.75748
 -16.19540    1.88230
 -15.89035    1.51241
 -15.44531    1.46043
 -14.97285    1.17022
 -16.22219    1.88225
 -14.42177    1.71649
 -15.56971    1.46431
 -14.23333    1.64049
 -16.08817    1.53182
 -15.79356    1.52539
 -16.61868    1.93850
 -15.01364    1.66666
 -17.34259    1.68461
 -16.38237    1.46266
 -15.98162    1.47023
 -15.82969    1.72643
 -16.33373    1.24220
 -15.64181    1.44089
 -15.80166    1.64964
 -16.18862    1.47400
 -16.12481    2.00885
 -15.04114    1.52717
 -14.55988    1.29819
 -16.13443    1.43334
 -15.63012    1.64573
 -16.49103    1.62603
 -14.70485    1.32758
 -17.08786    1.31717
 -16.58526    1.33140
 -17.00740    1.64217
 -17.04443    2.00554
 -16.16887    1.35471
 -16.76056    1.56439
 -16.24481    1.73298
 -16.39925    1.33542
 -16.89641    1.69215
 -18.44895    2.13936
 -17.66125    1.62547
 -17.95030    1.79579
 -15.69019    1.79812
 -16.63168    1.39710
 -17.02011    1.40139
 -16.92584    1.38515
 -15.97684    1.21924
 -17.04561    1.83115
 -16.17715    1.11611
 -15.92964    1.61577
 -16.36462    1.46889
 -15.49842    1.18844
 -16.56188    1.44727
 -17.48562    1.51546
 -15.59697    1.27502
 -16.82540    1.58513
 -14.87393    1.33253
 -16.51368    1.38076
 -16.04570    1.26527
 -17.02571    1.23513
 -17.78346    1.46726
 -17.77837    1.24425
 -17.18338    1.16418
 -16.29323    1.33463
 -15.93211    1.03304
 -15.86669    1.33842
 -16.89362    1.41325
 -17.05714    1.46126
 -15.90964    1.51621
 -17.23158    1.38568
 -16.96150    1.35296
 -17.13129    1.40216
 -16.12643    1.01536
 -17.99585    1.10300
 -17.18647    1.03012
 -16.93913    1.64714
 -15.59824    1.29486
 -16.88306    1.56719
 -18.41478    1.61183
 -17.29698    0.98163
 -16.61150    1.38252
 -17.20790    1.55583
 -17.94189    1.80146
 -17.55218    1.81870
 -18.02409    1.00838
 -17.34156    1.39464
 -17.98292    1.64923
 -17.87157    1.47924
 -16.15003    1.30220
 -16.55314    1.27515
 -16.28180    1.72962
 -16.00135    1.57880
 -16.61165    1.49717
 -16.14739    1.80753
 -15.45895    1.78118
 -15.91969    1.82709
 -18.02278    1.87453
 -15.74968    1.81427
 -15.22306    2.03399
 -15.80445    1.71682
 -15.89639    1.44887
 -13.89817    1.43874
 -15.66051    1.24598
 -15.44123    1.40252
 -16.67532    1.78207
 -15.21964    1.36781
 -15.70964    1.82361
 -15.16973    1.58534
 -14.25815    1.44874
 -13.68844    1.55417
 -13.29223    1.53108
 -14.66456    1.71445
 -15.57202    1.97994
 -14.84756    1.72850
 -16.19812    1.83965
 -15.59987    1.64890
 -14.74471    1.15571
 -15.39101    1.73563
 -14.88160    1.61225
 -14.66456    1.62926
 -15.28517    1.78710
 -14.40004    1.74380
 -15.94701    1.61915
 -15.50409    1.62920
 -14.23391    1.25968
 -14.01432    1.69204
 -15.07067    1.47238
 -14.03354    1.18988
 -14.93904    1.47347
 -13.92404    1.65608
 -14.03028    1.28154
 -15.61636    1.71966
 -14.77677    1.73250
 -16.02081    1.59605
 -14.32429    0.90265
 -13.88648    1.44308
 -15.39288    1.20294
 -14.58867    1.11190
 -13.88928    0.88610
 -15.49126    1.49096
 -14.36365    1.13532
 -14.18400    1.07089
[truncated: 1,247,093 more chars]
