# Supplementary material for: Microtubule assembly governed by tubulin allosteric gain in flexibility and lattice induced fit
Source: eLife. 2018 Apr 13;7:e34353. doi: 10.7554/eLife.34353 (PMC5945277; doi:10.7554/eLife.34353)
Supplement: Figure 3—source data 3. [file elife-34353-fig3-data3.txt]

# (-1)*pc1   pc2
  -2.91662    0.68587
  -3.18495    0.07975
  -3.98664    0.16149
  -3.72089    0.41871
  -4.53319    0.53109
  -4.36193    0.58507
  -4.65501    0.22070
  -5.14735    0.62830
  -5.97575    0.94333
  -5.58253    0.69277
  -5.73829    0.45253
  -5.66889    0.78172
  -6.59887    0.93422
  -6.17558    0.62827
  -6.13167    0.76234
  -6.03816    0.87761
  -5.29605    0.67741
  -5.28048    0.45444
  -5.60785    0.49084
  -6.73873    1.07849
  -5.65279    0.76479
  -6.54076    1.08191
  -8.09441    1.32839
  -8.17487    1.09073
  -8.25501    1.23943
  -8.79301    1.19003
  -7.47148    0.78953
  -8.26519    0.80936
  -7.38731    0.85747
  -7.14471    0.50631
  -7.78808    0.89627
  -8.43886    0.84925
  -7.14313    0.91429
  -7.66362    1.13420
  -7.36663    1.20556
  -7.37934    0.97266
  -8.24975    0.96955
  -8.79357    1.33643
  -8.38108    1.24441
  -8.15720    1.50151
  -7.37127    1.11753
  -7.73488    0.95382
  -8.48237    1.12102
  -8.89995    1.16764
  -8.48972    1.23032
  -7.83001    1.21904
  -7.80722    0.92332
  -7.55989    1.25276
  -7.13481    0.97897
  -7.98553    1.19681
  -7.94609    0.93117
  -7.72581    0.65381
  -7.82303    0.97771
  -8.08470    0.84636
  -8.73369    1.29421
  -7.21335    1.20852
  -7.19731    0.81270
  -7.85920    0.80794
  -7.53339    0.40206
  -7.29395    0.64514
  -7.60510    0.42225
  -8.56189    0.97196
  -8.95518    0.97463
  -9.56812    1.29772
  -9.84144    0.95790
  -8.09329    0.96093
  -7.75474    0.98575
  -8.47265    0.89235
  -9.82301    1.24386
  -7.90153    1.19624
  -8.13390    0.91153
  -9.14472    1.32737
  -9.35567    1.43399
  -8.89911    0.82412
  -8.55310    1.03181
  -8.71511    1.02404
  -9.95282    1.53745
  -7.84103    1.25189
  -8.69342    1.27545
  -8.55672    1.40851
  -8.72743    1.00889
  -9.27938    1.15117
  -8.99610    1.39522
  -8.53636    1.33824
  -9.05736    1.04554
  -8.56906    1.12465
  -8.13229    0.96999
  -8.93534    1.13040
  -8.84629    0.87690
  -8.25331    0.68939
  -8.94775    1.30685
  -9.46626    1.07925
  -8.96983    1.32000
  -7.91199    1.31178
  -8.76236    1.45526
  -7.81811    1.61917
  -7.52191    1.07156
  -7.82818    1.30411
  -7.84396    1.14286
  -8.64973    1.50524
  -9.12794    1.37737
  -8.51789    1.56575
  -9.19982    1.25356
  -7.45283    0.92218
  -9.08792    1.17194
  -8.66080    1.16972
  -8.34187    1.34515
  -8.08353    1.25598
  -7.21375    1.13094
  -7.07087    0.89781
  -8.44792    1.28139
 -10.65821    1.25820
  -9.95120    1.47023
 -10.15461    1.62288
 -10.68041    1.50485
  -9.83467    1.23858
 -10.15341    1.24512
 -10.00796    1.16298
  -8.87089    0.77159
  -9.86024    0.79207
  -8.22775    1.00972
  -8.30164    0.49331
  -8.73704    0.49002
  -9.37752    0.96822
  -9.17654    0.81853
  -9.07520    0.96331
  -9.84603    1.02995
  -9.30388    1.06971
 -10.01841    1.19916
 -10.22855    1.43578
 -10.97872    1.72309
 -10.12719    1.25017
 -10.75538    1.41723
 -10.06741    1.38697
 -10.27540    1.35900
 -10.04580    1.49861
 -11.37999    1.78338
 -10.84962    1.41487
 -10.80064    1.53241
  -9.79326    1.12937
  -9.82229    0.79167
 -10.02508    1.61194
 -10.21197    1.30592
 -10.96526    1.66495
  -9.66018    0.92149
  -9.47572    0.84447
  -9.54148    1.13246
 -10.04954    1.06611
  -9.54928    1.19654
  -9.10541    1.35851
  -8.92721    0.88947
 -10.42277    1.17114
  -9.95610    1.12968
  -9.70968    0.97656
  -9.58790    1.02317
 -10.08682    1.29744
 -10.16825    1.13906
  -9.80220    1.08854
 -10.10136    0.89904
 -10.50749    0.92318
 -10.21475    0.72874
 -10.58229    1.09408
  -9.21490    1.19996
  -9.57144    1.14601
  -9.76498    1.13349
 -10.24058    1.11200
 -10.35714    1.40476
 -11.16607    1.46699
  -8.97569    1.20852
 -11.03809    1.57424
 -10.38779    1.11176
  -9.19416    1.16868
 -10.08588    0.73203
 -11.12930    1.04848
 -10.52769    1.25925
 -10.19904    1.14408
  -9.78478    0.92272
  -9.88900    1.32184
 -10.44676    1.08258
  -8.57885    1.13455
  -9.82984    0.74943
  -9.01225    0.78912
 -10.27748    1.13923
  -9.14398    0.86086
 -10.37783    1.45888
 -11.45062    1.83544
 -10.03016    1.62981
  -8.69325    1.18990
  -9.43259    1.11896
  -8.98307    1.19591
 -10.53372    1.55366
  -9.68634    1.15042
  -8.97345    1.24091
  -9.81850    1.45591
 -10.93663    1.68738
 -10.08984    1.50040
 -10.35239    1.28754
  -9.86108    1.47609
  -8.81569    1.28529
  -9.89327    1.48306
 -10.12762    1.00073
  -8.99911    1.14569
  -9.21564    0.85891
  -8.84827    0.72324
  -9.56484    1.01677
  -9.77252    0.98112
  -8.19281    1.01259
  -9.82101    0.99479
  -9.35451    1.09005
  -8.88691    0.82864
  -9.20475    1.21379
  -8.52121    0.86875
  -9.21943    0.99742
  -9.30866    1.39494
  -9.73620    1.52063
  -8.80283    1.54805
  -8.50756    1.18483
  -8.26119    1.44111
  -9.05219    1.54091
  -8.82876    1.60514
  -9.09993    1.18683
 -10.01699    1.65791
 -10.03625    1.42923
  -8.73465    1.24523
  -8.21698    1.46742
  -9.22814    1.42141
  -8.51126    1.11685
  -9.97994    1.72597
  -8.78000    1.39970
  -9.38052    1.76839
  -9.22547    1.95105
  -9.16307    1.62295
  -8.30487    1.49241
  -7.88822    1.55938
  -8.63927    1.41494
  -9.12479    1.70234
  -8.76088    1.40480
  -6.74910    1.00263
  -8.21055    1.14867
  -8.45203    1.29283
  -8.66688    1.35301
  -9.31155    1.78178
 -10.88306    1.90564
  -9.31042    1.72881
  -9.09372    1.29076
  -7.69912    0.75204
  -9.89003    1.18715
  -9.27559    1.07242
  -9.22791    1.39457
  -9.01755    0.83236
  -8.71850    1.61379
  -7.77325    1.12982
  -7.46962    1.54733
  -8.43440    1.51356
  -7.78044    1.50394
  -6.68777    0.80162
  -7.33542    0.89281
  -7.51126    0.94083
  -7.26317    1.02798
  -7.27471    0.82663
  -7.23384    1.09633
  -6.03984    0.88086
  -7.58242    1.51150
  -8.50005    1.45757
  -8.61103    1.52858
  -8.75996    1.40852
  -9.30621    1.59838
  -8.21464    1.51878
  -7.14874    1.52531
  -7.53120    1.30629
  -7.21986    1.04606
  -6.70168    1.17182
  -8.13396    1.45598
  -5.51113    1.31155
  -6.01264    1.66520
  -6.01047    1.65617
  -8.73011    1.48494
  -8.25926    1.85723
  -8.81126    1.89011
  -6.71188    1.28983
  -8.14884    1.79182
  -9.12436    1.60697
  -8.32225    1.81923
  -8.87880    2.00067
  -9.14860    1.70585
  -7.79334    2.08367
  -8.01244    1.82566
  -7.56357    1.42938
  -7.63637    2.00243
  -7.73054    1.34373
  -7.99126    1.77313
  -8.47485    1.67132
  -7.66442    1.39665
  -8.33769    1.32995
  -7.38039    1.37167
  -8.09873    1.75790
  -9.13634    1.67795
  -9.18128    1.40788
  -9.02300    1.52431
  -8.75256    1.41049
  -8.30536    1.39384
  -8.93113    1.67493
  -7.37361    1.41849
  -8.77203    1.24499
  -7.71124    1.38059
  -7.27335    0.88227
  -7.06110    1.44305
  -7.35164    1.30044
  -8.05808    1.41839
  -7.33594    1.18940
  -7.43552    0.61928
  -8.33503    1.73935
  -6.93812    0.63552
  -6.89240    1.20998
  -7.06687    1.47545
  -7.68746    1.50674
  -8.81402    1.63091
  -8.19879    1.15377
  -8.40281    1.21442
  -8.27610    1.41998
  -8.58616    1.21370
  -7.27010    1.33452
  -7.93897    1.48154
  -8.08949    1.18842
  -7.71606    1.09717
  -7.40242    1.50877
  -7.31196    1.47830
  -7.35366    1.30580
  -6.90990    0.99082
  -6.70149    1.24280
  -7.15081    1.14981
  -7.07667    1.36315
  -7.36617    1.18417
  -6.63709    1.13875
  -6.81628    1.34436
  -7.05924    1.45228
  -7.10875    1.06649
  -7.04753    0.88822
  -6.86757    1.10947
  -6.81749    1.11644
  -7.41907    0.99478
  -7.70126    1.28641
  -8.40292    1.63921
  -9.35538    1.07496
  -7.14921    0.45585
  -8.37010    0.93377
  -9.09161    1.22817
  -8.24899    0.91973
  -9.12628    1.35716
  -9.05388    1.37404
  -8.86169    1.41957
  -8.64490    1.40845
  -8.35658    1.63801
  -8.25662    1.41963
  -8.94303    1.21102
  -7.52410    1.31575
  -9.09850    1.46641
  -8.18838    1.02013
  -8.22459    1.65205
  -9.22597    1.38940
  -8.77790    1.24365
  -8.20125    1.34743
  -8.37954    1.51245
  -8.27499    1.34850
  -7.36158    1.52946
  -8.38774    1.65168
  -7.95544    1.46955
  -8.30908    1.83973
  -6.84819    1.07064
  -7.14579    1.18557
  -7.93732    1.20872
  -6.82531    1.38188
  -7.45718    1.10812
  -8.40476    1.49688
  -7.66723    1.08195
  -8.07683    1.16430
  -8.16784    1.40460
  -8.40763    1.48396
  -7.79596    1.62619
  -7.71285    1.37656
  -7.91434    1.52694
  -8.68916    1.54978
  -8.63224    1.61016
  -7.72980    1.78701
  -8.24575    1.76319
  -7.05400    1.33283
  -7.76602    1.22180
  -7.61642    1.33758
  -7.14175    1.40189
  -7.86538    1.43968
  -8.34554    1.20707
  -8.22505    1.67653
  -8.31948    1.47794
  -7.97797    1.28765
  -7.49354    1.70797
  -6.93755    1.08978
  -6.82063    1.54889
  -7.28891    1.17585
  -6.80882    1.32729
  -7.25415    1.31785
  -8.52648    1.36519
  -8.68231    1.33105
  -8.66093    1.48446
  -8.90979    1.81007
  -7.85936    1.29573
  -8.15236    1.41974
  -8.53470    1.29443
  -8.61630    1.50914
  -7.40290    1.09334
  -7.28286    0.92366
  -7.70195    1.44390
  -7.30481    1.42611
  -6.85517    1.19608
  -6.85733    0.69770
  -6.06722    1.16167
  -6.95791    1.03507
  -5.91518    1.06605
  -8.53082    0.91366
  -6.65296    0.92155
  -8.01885    0.89764
  -8.13013    0.73449
  -8.06933    0.78275
  -6.76681    1.15671
  -6.45660    0.91623
  -6.68271    0.85730
  -6.86036    0.98753
  -6.41333    0.86693
  -7.51363    0.86568
  -7.66942    0.74583
  -7.35436    0.75241
  -5.53691    0.43412
  -6.13695    0.72377
  -7.11207    0.88128
  -7.44018    0.74720
  -8.28825    1.20577
  -7.57192    0.84717
  -7.84519    0.90498
  -7.32099    1.11503
  -7.21736    0.98234
  -7.39061    1.15058
  -7.86158    1.18543
  -6.92740    1.16738
  -6.87504    0.94157
  -8.18091    0.75588
  -8.38717    1.22105
  -7.47519    0.82850
  -8.22270    1.01769
  -7.80567    0.81743
  -7.70597    0.83152
  -8.67897    1.34124
  -7.33680    0.94469
  -8.57445    1.34661
  -7.13549    1.10212
  -9.37872    1.59383
  -8.17292    1.22752
  -6.82256    0.93361
  -7.95253    1.16914
  -6.82931    1.15041
  -7.69508    1.15130
  -8.51407    0.96179
  -7.19080    0.61377
  -7.37108    0.82990
  -7.52415    0.81591
  -8.48854    1.31297
  -7.34139    1.03076
  -7.84288    0.79720
  -7.94609    1.11455
  -9.08294    1.31496
  -8.11866    1.09774
  -7.34144    0.61679
  -7.84381    0.88348
  -7.80068    0.69456
  -8.88035    1.52351
  -7.26315    1.25722
  -7.66639    1.38383
  -7.36888    1.24350
  -7.05841    1.35629
  -7.89955    1.09002
  -7.36867    1.50188
  -8.09185    1.24662
  -7.12904    1.05583
  -6.94917    1.18659
  -8.09396    1.34453
  -8.02528    1.46848
  -6.75098    1.17398
  -7.31845    1.30285
  -7.00751    1.22437
  -6.93768    1.57049
  -7.68892    1.42848
  -7.14818    1.03731
  -7.87413    1.34019
  -7.60313    1.31229
  -6.72485    1.30251
  -6.83573    0.68867
  -8.29620    1.20914
  -6.97945    1.03227
  -7.47400    1.18441
  -7.11371    1.09999
  -8.42062    1.33463
  -8.15645    1.24220
  -7.85736    1.43362
  -6.81121    0.77504
  -8.14472    1.05892
  -6.61619    0.89288
  -6.23198    0.87082
  -6.55782    1.01145
  -7.59829    1.02878
  -6.72774    1.39346
  -6.98643    1.23471
  -6.69410    1.16861
  -8.20194    1.25041
  -6.98936    1.09863
  -7.66442    1.12076
  -8.08326    0.90200
  -7.82511    1.17040
  -7.04610    0.86055
  -8.03586    1.16509
  -7.42340    0.88875
  -7.98063    1.22421
  -8.45716    1.16567
  -7.68032    1.02382
  -6.94971    0.51955
  -7.17896    1.04164
  -7.04006    0.99882
  -6.63753    0.77222
  -7.36793    0.69693
  -6.55748    0.54108
  -5.73753    0.17940
  -6.14574    0.32958
  -5.39122    0.56832
  -6.85834    1.20103
  -6.22882    0.53827
  -7.60459    0.58069
  -7.14498    0.63371
  -7.92022    0.80462
  -7.49767    0.62411
  -8.48473    1.08746
  -6.47297    0.55126
  -7.31553    0.89726
  -6.76698    0.89063
  -7.72586    1.11016
  -6.48431    0.73203
  -7.08753    0.67284
  -6.17737    0.47272
  -6.64094    0.51759
  -7.86520    1.03317
  -6.62064    0.68223
  -7.09129    1.07439
  -6.84719    0.55966
  -6.61010    0.74849
  -6.03348    0.70250
  -8.52863    0.87916
  -7.83366    1.06533
  -6.48397    0.81125
  -6.18626    0.58570
  -6.52644    0.77344
  -6.53500    0.88533
  -6.68963    0.23849
  -7.31378    0.77076
  -5.99403    0.32516
  -6.45592    0.52310
  -5.40679    0.43340
  -5.95207    0.46541
  -6.76721    0.68849
  -6.91079    0.41719
  -4.67053    0.26356
  -4.82922    0.22575
  -4.45798    0.01138
  -5.21045    0.04857
  -5.54487    0.08548
  -5.29495    0.22120
  -6.37536    0.32865
  -6.38597    0.40401
  -8.24603    0.64899
  -7.04654    0.61574
  -6.90663    1.00245
  -6.44761    0.53871
  -6.70416    0.66199
  -6.39783    0.30654
  -6.84791    0.90286
  -6.34668    0.59843
  -5.53084    0.79785
  -5.52288    0.95010
  -6.04058    0.79620
  -5.79453    0.73838
  -6.93614    0.75120
  -5.99467    0.78039
  -5.94903    0.69920
  -6.61680    0.68539
  -5.82440    0.41635
  -7.12162    0.78002
  -6.40434    0.79375
  -6.88216    0.31923
  -7.53454    1.24437
  -6.41796    0.81076
  -7.13178    0.87270
  -6.83930    0.91219
  -7.47727    1.06787
  -7.08481    1.20588
  -8.02880    1.11549
  -8.35901    1.01802
  -6.62185    0.60695
  -6.26358    0.79905
  -5.58528    0.28708
  -6.08550    0.70336
  -6.18360    0.60680
  -4.92026    0.36435
  -5.53389    0.60576
  -5.74085    0.57075
  -5.89697    0.51043
  -6.93884    0.93941
  -7.10363    0.81319
  -8.15357    0.96914
  -6.32641    0.86661
  -6.39975    0.83753
  -5.95029    0.82911
  -6.58588    0.67394
  -6.35440    0.68282
  -6.47350    0.85263
  -6.54015    0.39370
  -5.89917    0.67059
  -6.11535    0.53682
  -7.07175    0.64100
  -6.39979    0.82600
  -5.01661    0.64324
  -4.53621    0.53064
  -6.55590    0.38198
  -4.93847    0.20979
  -5.21134   -0.03864
  -5.87974    0.70761
  -5.23779    0.69198
  -6.25617    0.40185
  -6.37901    0.44159
  -6.76451    0.88386
  -7.47232    0.81927
  -6.76550    0.55991
  -6.55119    0.90120
  -6.07451    0.78136
  -6.55835    0.48459
  -5.08116    0.43231
  -7.16601    0.56926
  -6.92913    0.66566
  -6.85440    0.44782
  -6.16343    0.50305
  -6.54049    0.19412
  -6.15841    0.27249
  -6.76343    0.21968
  -5.80292    0.28147
  -6.04102    0.60605
  -5.73266    0.45884
  -6.24710    0.78791
  -6.85725    0.70000
  -6.83233    0.41594
  -6.66787    0.75259
  -5.53454    0.72488
  -6.11740    0.51418
  -6.16181    0.83863
  -5.93571    0.57427
  -6.35074    0.58489
  -5.84648    0.21149
  -5.72949    0.38824
  -5.53718    0.42993
  -6.52618    0.53772
  -6.81387    0.35187
  -5.86607    0.50832
  -5.54614    0.49535
  -7.14271    0.52200
  -5.91107    0.19693
  -6.73544    0.48453
  -5.93925    0.01804
  -6.35591    0.00645
  -6.52045    0.19756
  -7.12152    0.31349
  -6.80579    0.53903
  -6.68100    0.49716
  -6.39512    0.06427
  -6.04088   -0.00869
  -7.29249    0.30260
  -7.36113    0.30913
  -7.57208    0.59778
  -7.61108    0.47007
  -7.83005    0.73436
  -7.00661    0.31337
  -7.23387    0.44420
  -5.65524    0.16517
  -6.93171    0.47421
  -6.07477    0.23294
  -6.52679    0.51962
  -6.45775    0.55621
  -6.28196    0.36894
  -6.53783    0.21543
  -6.80254    0.22159
  -8.53200    0.42632
  -8.05367    0.50869
  -6.73731   -0.00754
  -6.93774    0.23777
  -6.49785    0.25108
  -6.98837    0.24259
  -7.16602    0.24597
  -5.97501    0.28230
  -6.71720    0.27656
  -6.25118   -0.10016
  -6.43556    0.10817
  -5.41475   -0.14071
  -5.74532   -0.00449
  -6.79200    0.07216
  -5.40667   -0.51743
  -6.00424   -0.53769
  -5.89885   -0.02333
  -6.34677    0.27508
  -6.12098   -0.35632
  -5.25293   -0.01387
  -5.89889    0.09618
  -5.40334   -0.07416
  -5.97819   -0.25612
  -6.29516    0.02663
  -5.51545   -0.19843
  -5.78789   -0.09214
  -6.84980    0.20061
  -6.04401    0.05500
  -6.36601    0.07958
  -5.79838   -0.37559
  -7.12463    0.19917
  -5.65521    0.08743
  -6.36586    0.42930
  -6.42542    0.39456
  -5.44996    0.18210
  -6.42281    0.48889
  -6.58026    0.42162
  -6.18117    0.73754
  -5.83468    0.38837
  -6.50247    0.32685
  -5.71713    0.13438
  -5.23010    0.06513
  -6.17511    0.34673
  -5.28828    0.08083
  -6.04034    0.47187
  -5.44498    0.35821
  -5.62043    0.05305
  -5.70789    0.08821
  -6.34693    0.24371
  -6.24202    0.19241
  -6.27571    0.34374
  -5.28402    0.07889
  -5.49228    0.41126
  -6.07523    0.24471
  -5.85635    0.08804
  -6.02342   -0.00365
  -6.21393    0.10384
  -5.25320   -0.24599
  -6.16931    0.20974
  -5.24410   -0.43131
  -5.44508   -0.12223
  -4.74802    0.00774
  -5.48055   -0.08924
  -5.82072    0.16529
  -6.31871    0.29650
  -5.87546    0.21428
  -5.75635    0.42325
  -5.16765    0.08196
  -5.91606    0.31248
  -4.38327   -0.21829
  -4.90053   -0.06728
  -4.60098   -0.03771
  -4.22858   -0.25676
  -5.19027    0.03541
  -5.23059    0.30933
  -5.01023    0.17097
  -5.56373    0.31911
  -5.44653   -0.01108
  -6.26364    0.16927
  -5.06084    0.11507
  -5.11399    0.09509
  -5.01803   -0.05502
  -5.35081   -0.10172
  -5.44401    0.14688
  -5.23942    0.21219
  -5.43730    0.07114
  -5.92074    0.09400
  -5.78178    0.09578
  -5.76762    0.04618
  -5.10340   -0.08761
  -5.76114    0.25996
  -4.95878   -0.10311
  -4.78461    0.03587
  -4.98013   -0.09168
  -5.05648   -0.20007
  -5.74537    0.33247
  -6.12480    0.28340
  -5.40286    0.08052
  -5.64498    0.16672
  -6.40375    0.00311
  -5.49415    0.06243
  -5.19476   -0.25611
  -5.71363   -0.05391
  -5.91597    0.37330
  -6.79038    0.32745
  -7.25028    0.37227
  -5.82326    0.04099
  -5.91899    0.17904
  -5.49205    0.52510
  -6.50007    0.12529
  -6.51305   -0.00008
  -7.23167    0.24189
  -6.42490    0.36136
  -6.73690    0.32082
  -5.97234    0.26893
  -5.49135    0.58218
  -6.44259    0.37751
  -6.62014    0.49641
  -6.52571    0.03051
  -6.70819    0.60775
  -7.08960    0.31300
  -6.63499    0.52101
  -6.55422    0.14182
  -6.56321    0.57378
  -6.07444    0.48142
  -6.23385    0.60267
  -6.15422    0.72632
  -6.65148    0.34783
  -6.34128    0.42833
  -5.73546    0.53036
  -7.13275    0.64535
  -7.35734    0.39454
  -6.89035    0.64462
  -7.13422    0.68623
  -5.97659    0.56811
  -6.59659    0.49384
  -6.29073    0.47053
  -7.22941    0.67348
  -6.21911    0.61607
  -6.05414    0.93489
  -7.05647    0.46616
  -5.86950    0.62520
  -6.65429    0.55347
  -6.09525    0.36058
  -6.81310    0.80451
  -7.61392    0.73326
  -7.01375    0.96330
  -7.71002    0.51076
  -7.72016    0.96005
  -7.36335    0.55544
  -7.06741    0.77198
  -7.48064    1.04669
  -7.66183    1.06609
  -7.48534    1.21448
  -6.00642    0.79795
  -6.12364    0.85378
  -7.21888    0.97067
  -7.40928    0.81209
  -5.56015    0.52809
  -5.92188    0.91565
  -6.38239    0.74942
  -6.55229    0.63253
  -6.08345    0.73548
  -6.19616    0.87498
  -6.85882    1.11535
  -7.15970    1.33992
  -7.67928    1.08626
  -6.18869    1.24332
  -5.79897    0.93798
  -5.52732    0.93105
  -6.15341    1.00453
  -6.18862    0.89573
  -6.70216    0.94561
  -7.49150    1.14204
  -7.53521    1.59538
  -7.88928    1.21027
  -6.90010    1.12991
  -7.46325    1.03699
  -7.75321    1.28969
  -7.01226    1.26231
  -6.66677    0.88652
  -7.01301    1.28363
  -6.21839    0.87000
  -7.20010    1.02680
  -7.12135    1.01840
  -6.94560    1.07285
  -7.02371    0.78041
  -7.79861    1.16800
  -6.84181    0.50527
  -7.50140    1.41042
  -6.67031    1.30938
  -6.44333    0.77432
  -6.89555    0.99552
  -7.37570    0.95551
  -7.34549    1.17806
  -6.96732    0.75858
  -6.49040    1.05972
  -8.02346    1.37525
  -7.89495    1.19850
  -6.91102    1.33522
  -6.46256    1.42116
  -8.44395    1.43338
  -8.23045    1.43290
  -7.51568    1.19928
  -6.75565    1.25478
  -6.41441    1.42025
  -7.31187    1.64829
  -7.77692    1.68580
  -7.50882    1.56434
  -7.57328    1.80516
  -6.97435    1.76498
  -7.22313    1.22787
  -7.67147    1.72582
  -7.57502    1.90884
  -6.45771    1.24894
  -6.00411    1.27909
  -6.80678    1.63859
  -5.56120    1.27795
  -5.55507    0.82042
  -6.75756    1.52274
  -5.39522    1.32925
  -6.02804    1.21726
  -7.20485    1.01589
  -7.29853    1.19519
  -6.26146    1.13924
  -5.04148    1.08412
  -6.08131    1.03494
  -7.54182    1.43014
  -7.18234    1.53481
  -7.45195    1.34881
  -6.95027    1.10754
  -6.85065    1.21360
  -6.80652    1.32318
  -7.10685    1.27170
  -7.42820    1.40011
  -5.96998    0.88260
  -7.80861    1.59442
  -6.94330    0.96804
  -7.19296    0.98389
  -6.77920    0.83969
  -6.39310    0.91221
  -6.67762    1.21517
  -7.64808    1.16088
  -6.76199    1.02465
  -7.79384    1.42591
  -7.56232    1.52339
  -7.56996    1.56363
  -7.66062    1.38478
  -7.01100    1.17888
  -6.29031    1.19900
  -7.97141    1.49110
  -6.71017    1.32436
  -6.71632    1.23562
  -8.11844    1.08782
  -7.91676    1.22834
  -7.17898    1.28298
  -7.29679    1.01132
  -7.42988    1.27247
  -7.17061    1.00814
  -7.38357    0.65590
  -7.24567    0.96064
  -7.12355    1.28420
  -7.24452    0.78769
  -7.75805    0.86084
  -6.81920    0.86631
  -6.59678    0.63952
  -6.61612    0.72108
  -7.59256    1.03502
  -6.13973    0.72015
  -6.67760    0.82196
  -7.02739    0.80572
  -6.53001    0.73253
  -6.10559    0.63662
  -6.76397    0.87318
  -6.57100    0.51035
  -6.11784    0.63980
  -7.27719    1.07713
  -7.28113    0.85559
  -7.77226    1.03121
  -6.48891    0.65693
  -6.76197    0.68004
  -7.14010    0.45236
  -8.12871    1.25435
  -7.80214    0.81609
  -7.92067    0.95854
  -6.22146    0.57269
  -7.07018    0.83366
  -7.36579    0.90688
  -7.25454    1.13688
  -7.07586    0.75852
  -6.69389    1.11088
  -6.53346    0.76621
  -5.86499    0.63899
  -6.86286    0.71465
  -6.71101    0.71951
  -5.64811    0.51157
  -6.83057    1.02446
  -7.22829    0.99381
  -7.10728    1.12964
  -6.27532    1.06632
  -6.34618    1.25990
  -6.76995    1.28537
  -4.68764    0.55682
  -6.12350    0.89355
  -5.50800    1.21528
  -6.13536    1.08701
  -6.38712    1.13087
  -6.12290    1.45393
  -7.78718    1.55641
  -5.90806    0.85112
  -6.78799    1.15010
  -6.53126    1.14016
  -6.24134    0.96518
  -7.17535    0.96713
  -7.19197    1.08276
  -5.07500    0.71198
  -5.89511    0.89895
  -5.73487    0.96202
  -6.74226    0.89388
  -7.56865    0.80632
  -5.83041    0.77527
  -6.55725    1.04477
  -6.34509    0.83563
  -6.73824    1.10923
  -5.88044    1.09566
  -6.37097    0.87209
  -7.39539    1.07602
  -6.21596    1.12805
  -6.21984    0.89105
  -7.13783    1.14146
  -5.53593    0.96764
  -6.88090    1.30384
  -6.11126    1.05081
  -6.27384    1.23551
  -6.17248    1.38028
  -6.56904    1.19160
  -4.84640    0.81856
  -5.39194    0.85099
  -6.50152    1.04941
  -6.32455    0.96471
  -6.30071    1.05295
  -6.74618    1.30371
  -5.39886    1.02120
  -6.06897    1.68137
  -5.41344    1.16955
  -5.21160    1.04549
  -5.86628    0.96623
  -5.58008    1.24605
  -5.27296    0.83119
  -6.58856    0.86564
  -6.33725    0.96598
  -5.44488    0.82119
  -6.96367    0.75299
  -5.70190    0.48060
  -6.84403    0.89725
  -7.24015    1.07684
  -6.71091    1.08923
  -6.23940    0.91056
  -7.01182    0.98268
  -7.79238    1.01063
  -6.71673    1.11499
  -5.97679    0.87024
  -7.02189    1.08224
  -6.22563    0.81401
  -8.21624    1.14262
  -6.92440    1.03206
  -6.48673    0.94049
  -7.48351    1.03228
  -6.25075    0.29777
  -7.80142    1.20658
  -7.18724    1.23159
  -6.60388    0.93248
  -6.30099    0.77932
  -5.83748    1.06908
  -6.18775    1.12068
  -6.47845    1.17782
  -7.08177    1.24405
  -7.14627    1.11129
  -6.19759    0.64839
  -6.64598    0.89984
  -7.29250    1.03288
  -6.73246    0.92233
  -6.08699    0.93104
  -7.15723    1.28536
  -6.30575    1.13112
  -6.65918    1.38588
  -5.94854    0.90399
  -6.05372    0.93775
  -6.41458    1.16615
  -6.86068    0.99096
  -6.68938    1.23134
  -6.78846    1.03060
  -6.14395    1.07717
  -7.27526    1.11210
  -6.83283    1.30620
  -6.75212    1.17037
  -5.61846    1.04407
  -7.04531    0.94055
  -6.09552    1.28662
  -6.32726    1.26161
  -5.86376    1.09266
  -6.22179    1.23855
  -6.41906    1.21827
  -6.73132    1.51650
  -6.71115    1.46862
  -6.71039    1.18708
  -6.89962    0.86253
  -6.97945    0.67191
  -6.26325    1.24904
  -6.36955    1.22191
  -6.80279    1.02545
  -6.65783    1.12059
  -6.74632    0.64086
  -5.41794    0.59067
  -5.29354    0.70179
  -6.79491    0.60866
  -6.88256    1.12425
  -6.27526    1.05003
  -5.40777    1.10476
  -6.97152    1.13841
  -5.37240    1.00632
  -6.16906    1.05091
  -7.03843    1.22664
  -6.12889    0.92988
  -6.58937    0.96901
  -6.06588    0.73201
  -7.73783    1.13290
  -7.35970    1.21325
  -6.85074    1.39552
  -7.15064    1.07444
  -7.87654    1.06164
  -7.77819    1.27792
  -6.42350    0.90146
  -6.21072    1.17523
  -6.57400    0.60296
  -5.31478    0.78187
  -5.71785    1.04901
  -6.38369    1.07354
  -6.02308    0.98643
  -6.85854    1.01224
  -6.29765    0.70466
  -6.82669    0.89389
  -5.81086    0.86617
  -5.46530    0.86819
  -5.58797    1.01618
  -5.50893    1.12224
  -6.56405    0.76815
  -5.68763    0.63565
  -6.47207    1.18759
  -6.88429    0.65851
  -6.55058    1.05615
  -5.76959    0.91031
  -7.78719    1.04238
  -6.76196    1.25370
  -6.55782    0.86987
  -7.08049    1.03764
  -6.55411    1.16761
  -6.72845    1.40995
  -7.40051    1.32688
  -6.32269    1.25022
  -8.22303    1.24011
  -6.89768    0.95061
  -7.05643    0.89279
  -6.36147    0.67824
  -7.99022    1.21891
  -8.20914    1.33248
  -7.20444    1.14940
  -6.74688    1.18597
  -7.00723    1.07541
  -7.60379    0.90354
  -7.41316    0.81260
  -7.75827    0.96025
  -7.84501    1.01561
  -7.99633    1.23866
  -8.80123    1.45500
  -7.95030    1.09091
  -7.72962    1.45661
  -7.53726    1.28760
  -7.06398    1.46137
  -6.09520    0.93159
  -7.17410    1.01904
  -7.55012    1.06250
  -7.16733    0.98152
  -8.29163    1.39126
  -7.42559    0.47927
  -7.85445    1.10948
  -7.97938    0.93404
  -6.78413    0.84041
  -7.12433    1.22104
  -7.10791    0.76700
  -6.70009    1.05707
  -7.05924    1.19787
  -7.56451    1.40029
  -6.11983    1.06412
  -7.43197    1.05766
  -7.46650    1.56559
  -6.77382    1.27688
  -6.84590    1.02750
  -6.98397    0.89082
  -7.54159    0.99762
  -7.18830    0.71669
  -6.69283    1.11565
  -6.44851    0.99748
  -7.25469    0.89593
  -6.77858    0.88202
  -6.75006    0.38459
  -6.31353    0.47444
  -7.46467    0.84822
  -7.04259    0.45769
  -7.39419    1.06005
  -7.16165    0.79032
  -7.14889    0.77549
  -6.77819    0.64819
  -6.70916    0.47206
  -6.64054    0.66113
  -7.25137    0.54266
  -7.29864    0.90944
  -6.52131    0.78729
  -7.81743    0.63126
  -8.54721    1.07560
  -7.39096    1.20651
  -7.54007    1.11874
  -7.36735    1.13139
  -7.24794    0.95123
  -7.06041    1.13207
  -7.28293    0.96224
  -7.87616    1.01709
  -7.16270    0.75862
  -5.62178    0.91116
  -6.36476    0.84374
  -6.59767    0.45308
  -6.85818    0.87181
  -6.33494    1.11521
  -6.49608    0.80581
  -7.17682    0.57497
  -7.10523    0.87941
  -7.33377    0.57233
  -7.48858    0.64177
  -7.24243    0.70747
  -7.10200    0.59742
  -6.58939    0.43058
  -7.40259    0.45495
  -5.97644    0.77328
  -6.97458    1.04493
  -7.60317    0.85544
  -6.01312    0.64763
  -6.30168    0.84964
  -6.98196    0.80113
  -7.38170    0.93339
  -7.58355    1.16102
  -7.68866    1.15561
  -7.21071    1.01583
  -7.27753    0.94917
  -7.36663    0.78552
  -7.06013    0.44040
  -7.81750    1.14269
  -7.64778    0.61900
  -5.52304    0.33204
  -6.84764    0.50998
  -6.24481    0.19520
  -6.60372    0.76397
  -6.89861    0.94155
  -6.55833    0.78986
  -5.43833    0.80216
  -6.16824    1.03021
  -6.50763    1.02750
  -6.17627    0.78103
  -6.30819    0.51460
  -6.47963    0.44810
  -5.80736    1.00583
  -7.45069    0.82268
  -6.43815    0.82529
  -7.62652    1.10068
  -7.56273    1.21700
  -7.15078    0.84217
  -7.07905    0.61700
  -6.24957    0.76375
  -7.33886    0.89092
  -6.90909    0.72042
  -6.80811    1.37761
  -7.15037    0.91393
  -6.39185    1.10361
  -5.12400    0.82358
  -6.12174    1.14653
  -6.84448    1.05163
  -6.35597    0.88643
  -6.67707    1.13129
  -5.85723    1.24749
  -6.90372    0.97789
  -7.43110    1.05712
  -6.18813    0.53396
  -5.72852    0.84702
  -6.89975    0.85510
  -6.09882    0.89163
  -6.76780    0.94799
  -7.29640    0.97017
  -7.02002    0.89512
  -7.31478    0.71228
  -6.70079    0.64468
  -7.43709    0.64154
  -7.15636    0.63466
  -6.98312    0.94006
  -6.62308    0.77486
  -7.24937    1.00179
  -6.78173    1.13619
  -7.00347    1.05083
  -8.75116    1.27338
  -8.26196    1.17165
  -7.62069    0.60005
  -8.56441    1.17271
  -8.29284    1.18049
  -7.68776    1.12402
  -7.94895    0.96698
  -8.49278    1.24263
  -7.44740    0.64386
  -7.48473    0.90003
  -7.99352    0.98847
  -7.64996    1.16907
  -8.51018    1.04803
  -7.95937    0.89876
  -8.45974    0.92591
  -7.14654    0.46865
  -7.75557    0.93945
  -8.34359    1.09208
  -7.45358    0.72656
  -7.20365    0.49902
  -7.60627    0.98334
  -7.86185    0.66185
  -8.08351    0.87654
  -7.46622    0.99961
  -8.50067    1.00079
  -8.71361    1.23022
  -7.91182    1.06423
  -8.73945    0.98553
  -8.12864    1.05828
  -7.73734    0.85536
  -8.06785    0.64560
  -8.31099    0.92867
  -8.46177    0.98624
  -7.75383    1.03073
  -7.01722    0.85654
  -7.94012    1.11366
  -8.92418    0.91627
  -7.23439    1.02189
  -7.07062    1.18615
  -8.01418    0.91582
  -8.09409    1.22211
  -8.15141    1.06896
  -7.93645    0.94239
  -8.81112    1.02450
  -7.82544    0.98267
  -7.18669    1.03699
  -7.25944    1.03883
  -7.49111    0.72969
  -7.19912    0.77741
  -7.74597    0.92780
  -7.47743    1.22440
  -6.95696    0.90359
  -7.05793    0.75562
  -7.27055    0.84817
  -8.07448    0.93359
  -6.98047    0.80089
  -6.81841    0.86038
  -6.61495    0.60670
  -7.36098    0.24972
  -7.02609    0.23694
  -7.27376    0.35405
  -6.28013    0.12766
  -7.25748    0.78755
  -7.70699    0.99654
  -7.25859    0.97708
  -7.82698    0.96985
  -7.34521    0.80809
  -7.00806    0.54059
  -7.00595    0.82943
  -7.17651    0.78429
  -7.79615    1.07684
  -6.77831    0.83047
  -6.92717    0.53752
  -7.14816    0.89884
  -7.21342    0.89596
  -7.51714    0.79467
  -8.11649    1.09396
  -7.06519    1.07292
  -7.94478    0.92109
  -7.49518    0.40913
  -7.88291    1.07924
  -7.03379    0.49659
  -7.40449    0.95807
  -7.43154    0.97597
  -7.18613    0.65327
  -6.98810    0.93327
  -7.65438    1.23160
  -7.64641    0.90198
  -7.04435    0.93201
  -7.50831    0.63673
  -7.66236    1.13588
  -7.78746    1.20827
  -7.74047    0.90740
  -7.28752    0.58769
  -6.44594    0.73472
  -7.19195    0.67391
  -6.94997    0.48109
  -6.18222    0.36061
  -6.25488    0.67948
  -7.41799    0.89278
  -7.76622    0.92123
  -7.74218    0.71199
  -7.57114    0.38372
  -7.18699    0.67992
  -6.48952    0.58593
  -7.51153    0.79000
  -6.96733    0.66444
  -7.36477    1.14690
  -6.94050    0.82273
  -7.01402    0.66818
  -6.67775    0.52595
  -7.70719    1.04402
  -7.63409    0.60652
  -7.52761    0.52601
  -7.25226    0.65426
  -7.51176    0.53690
  -7.83220    0.74497
  -7.09314    0.70942
  -7.02645    0.40192
  -6.86246    0.97081
  -6.87275    0.51206
  -6.86053    0.48413
  -7.64793    0.68362
  -7.78808    0.59451
  -7.27624    0.55243
  -7.67117    0.85101
  -6.64766    0.60520
  -6.64701    0.72483
  -6.30557    0.45840
  -7.20559    0.68516
  -7.10287    0.87656
  -6.43710    0.61079
  -6.64845    0.46237
  -7.26812    0.84022
  -5.59697    0.69279
  -7.07063    0.67797
  -7.76655    1.11840
  -6.99636    0.59639
  -6.41421    0.95006
  -6.78057    0.68016
  -6.82865    0.32455
  -5.93385    0.68174
  -6.42495    0.53448
  -6.47523    0.84468
  -6.29216    0.75722
  -5.82012    0.58819
  -7.08906    0.65198
  -6.62596    0.81392
  -5.95343    0.52185
  -5.83343    0.78097
  -6.64930    0.58905
  -5.29552    0.46743
  -6.08872    0.71628
  -6.64846    0.97756
  -6.09031    0.95296
  -6.10436    0.71382
  -6.65781    0.68407
  -6.63494    0.77681
  -6.63266    1.07461
  -6.00011    0.67203
  -5.98495    0.50231
  -6.03279    0.71445
  -7.46733    0.96174
  -6.96543    0.75908
  -6.82766    0.65850
  -7.41001    0.57265
  -6.96336    0.95276
  -6.99317    1.27116
  -6.12457    0.64714
  -6.00729    0.86408
  -6.16929    0.71037
  -6.02602    0.65374
  -7.19007    0.95706
  -5.49562    0.28406
  -6.31383    0.69968
  -6.19413    0.98583
  -6.54728    0.94640
  -5.54834    0.55159
  -5.90308    0.57820
  -5.80818    0.65318
  -5.26381    0.61611
  -6.29408    0.16279
  -5.39084    0.21574
  -5.47939    0.57979
  -5.46981    0.76981
  -5.88585    0.54034
  -6.56134    0.64211
  -6.62170    0.77440
  -6.06642    0.74718
  -6.51431    0.25361
  -5.23025    0.32952
  -6.20369    0.70288
  -5.74366    0.50310
  -6.78190    0.74445
  -7.02806    0.51496
  -6.58070    0.39362
  -6.05542    0.45371
  -6.45289    0.43370
  -5.74907    0.48995
  -5.82900    0.96572
  -6.98849    0.61432
  -5.67811   -0.01336
  -5.16724    0.36536
  -5.25666    0.31159
  -5.91346    0.38396
  -6.40654    0.38891
  -5.62789    0.61073
  -5.50828    0.52309
  -6.67621    0.91162
  -5.33245    0.14543
  -6.40861    0.49348
  -4.60249    0.36839
  -5.95514    0.39618
  -5.86136    0.25752
  -5.38344    0.45204
  -6.10185    0.74549
  -6.08382    0.95997
  -6.10642    0.71192
  -6.33966    0.85789
  -6.27585    0.78820
  -5.95874    0.72350
  -5.71435    0.93736
  -5.69130    0.87245
  -6.20072    0.77708
  -5.70591    0.46375
  -5.34463    0.60634
  -4.10045    0.09631
  -5.85297    0.71367
  -5.81710    0.63556
  -6.07614    0.62997
  -6.17179    0.42288
  -5.83630    0.30840
  -6.13328    0.67114
  -5.45826    0.37763
  -6.20765    0.73720
  -5.60013    0.56701
  -6.29021    0.50639
  -6.26005    0.77178
  -5.23162    0.39047
  -7.23586    0.71148
  -6.10349    0.71142
  -6.02099    0.56424
  -5.48838    0.61647
  -5.92417    0.55352
  -5.32229    0.41140
  -6.55177    0.68679
  -5.97598    0.49261
  -5.91611    0.79348
  -6.41250    0.27219
  -6.73261    0.44345
  -6.23833    0.75072
  -4.80441    0.60336
  -5.65100    0.78858
  -5.64633    0.75999
  -6.15616    0.90183
  -7.10703    1.05486
  -6.80493    0.99179
  -6.33468    1.03054
  -6.41770    0.85353
  -6.89125    0.91064
  -6.92067    1.38071
  -6.16765    1.07001
  -6.25372    0.91521
  -5.88445    0.77790
  -5.66361    0.66514
  -5.93597    0.81208
  -6.05918    0.81968
  -6.49854    0.72681
  -5.84343    0.42791
  -6.43144    0.76565
  -5.79142    0.43657
  -7.28053    0.95372
  -6.76232    0.83944
  -7.11292    0.84519
  -7.11976    0.93835
  -5.69136    0.66471
  -5.25352    0.54429
  -6.27784    1.25253
  -5.85271    0.68782
  -7.06897    0.89358
  -5.42953    0.79639
  -5.79198    0.67923
  -6.13350    0.54838
  -6.00426    0.48066
  -5.90357    0.75001
  -6.74920    0.82057
  -6.02681    0.80151
  -5.63697    0.63859
  -6.22768    0.82261
  -6.38581    0.53143
  -6.15772    0.74148
  -5.71643    0.60052
  -5.87435    0.47025
  -6.87376    0.65229
  -6.44436    0.65492
  -6.94291    0.95173
  -6.38004    0.58521
  -5.99887    0.79329
  -7.29044    1.03864
  -5.98270    0.60114
  -6.67566    0.72292
  -7.21835    0.66131
  -6.99278    0.85290
  -7.01875    1.07032
  -6.57843    0.78500
  -6.97086    0.81289
  -6.90542    0.55776
  -6.43220    0.70191
  -6.45084    0.80286
  -6.27972    0.91930
  -6.28245    0.50486
  -6.32430    0.54439
  -5.70505    1.07128
  -5.89448    0.60047
  -6.58627    0.30222
  -7.08473    0.76864
  -6.52334    1.14834
  -5.36057    0.72874
  -6.59620    1.00470
  -5.96022    0.60610
  -6.67926    0.45130
  -5.56723    0.72879
  -7.12959    0.67834
  -4.95885    0.17594
  -6.39153    0.57149
  -5.82318    0.18482
  -6.12169    0.57315
  -5.40595    0.65534
  -6.03277    0.61352
  -6.23422    0.36759
  -6.79241    0.86826
  -6.02869    0.68561
  -5.56579    0.68549
  -6.39085    0.97347
  -6.49211    0.73024
  -5.62074    0.60299
  -6.35954    0.61028
  -7.11666    0.92542
  -6.23426    0.74778
  -6.43121    0.95376
  -6.63665    0.97435
  -6.19925    0.67747
  -6.73534    0.79052
  -6.66298    0.80822
  -6.80927    0.61995
  -6.79022    0.73947
  -6.28395    0.95624
  -6.19639    0.99275
  -6.16981    0.86714
  -6.16528    1.03874
  -5.77814    0.90346
  -6.61797    0.88206
  -5.74544    0.95096
  -6.57080    1.07980
  -7.33836    1.09794
  -6.17638    0.99690
  -6.17286    0.70789
  -5.37840    0.81997
  -6.74336    0.78699
  -5.30838    0.44406
  -5.89684    0.74768
  -6.87248    0.68022
  -6.73500    0.62960
  -6.28520    0.53610
  -6.56189    0.45210
  -6.59280    0.91415
  -6.47736    0.63104
  -5.89328    0.48215
  -5.81534    0.52814
  -5.86745    0.70537
  -7.39107    0.97837
  -5.58365    0.99125
  -6.52751    0.85029
  -7.01270    1.11275
  -7.45912    1.31168
  -8.01342    1.12528
  -6.87678    1.11266
  -6.59538    1.19509
  -5.72838    0.70648
  -6.08071    0.49413
  -6.11411    0.79347
  -6.33845    0.91519
  -6.02143    0.47983
  -5.98571    0.58546
  -5.20549    0.79112
  -5.72815    0.76790
  -6.20385    0.98673
  -5.94969    0.71770
  -6.21602    0.75530
  -6.17254    0.96084
  -5.68503    0.69275
  -6.28130    0.56077
  -6.02364    0.50156
  -6.10063    0.84751
  -5.86606    0.73508
  -6.56177    0.46910
  -5.77937    1.01793
  -5.98538    0.74023
  -5.87708    0.37460
  -5.73565    0.57716
  -5.92979    0.28816
  -5.96159    0.49767
  -7.18547    0.62108
  -6.42297    0.87481
  -7.09399    1.07976
  -5.82502    0.64526
  -5.46333    0.42675
  -6.34218    0.51078
  -5.85360    0.38870
  -6.45604    0.62801
  -5.84844    0.19309
  -6.33282    0.50578
  -7.19205    0.74754
  -6.83726    0.40087
  -6.78379    0.54400
  -6.75863    0.45836
  -7.52598    0.76443
  -8.03395    0.56028
  -6.10004    0.72649
  -5.96636    0.27335
  -6.59143    0.63061
  -6.39486    0.49128
  -5.76420    0.50011
  -6.51848    0.44470
  -5.85060    0.60915
  -6.59717    0.55291
  -6.96395    0.98572
  -6.30915    0.64738
  -6.95368    1.06427
  -6.34002    0.49715
  -6.44181    0.78388
  -6.34215    0.62641
  -6.90140    0.86298
  -6.03398    0.84820
  -5.55403    0.60043
  -5.99201    0.60801
  -5.54168    0.71905
  -5.94903    1.03996
  -6.16902    0.69523
  -5.62454    0.81064
  -5.32252    0.37277
  -5.45423    0.47395
  -6.24383    0.73384
  -6.25848    0.99592
  -6.33319    0.83945
  -6.13884    0.63246
  -6.73013    1.11216
  -5.22778    0.83123
  -5.96650    0.72711
  -6.70531    0.80935
  -6.33583    0.60114
  -6.80351    0.81836
  -6.41557    0.84749
  -5.88365    0.63935
  -5.06349    0.62115
  -5.60814    0.94965
  -5.30648    0.62096
  -5.02263    0.55211
  -5.47760    0.73407
  -4.78092    0.18681
  -4.57353    0.22775
  -5.07635    0.43684
  -5.70476    0.58052
  -4.68845    0.65838
  -4.78083    0.99041
  -5.05286    0.69844
  -5.65461    0.70813
  -5.22319    0.38314
  -5.40345    0.53979
  -6.19143    0.77984
  -6.79618    0.82349
  -5.78155    1.10309
  -7.71519    0.68048
  -7.02103    1.09685
  -6.91464    0.84689
  -6.67912    0.74408
  -7.22751    1.20144
  -6.62291    0.88730
  -5.74740    0.76914
  -5.71143    0.80819
  -5.70513    1.02520
  -6.73274    0.41795
  -6.10322    0.63363
  -5.29844    0.46912
  -6.29011    0.53905
  -6.12022    0.50953
  -7.97266    0.99928
  -6.08526    0.58457
  -6.96886    0.78539
  -7.24321    0.56992
  -6.41761    0.48674
  -6.98003    0.79157
  -6.42199    0.58572
  -6.47584    0.49825
  -6.69957    0.85778
  -5.61145    0.43792
  -6.46539    0.76073
  -7.05750    0.39868
  -6.64573    0.48741
  -6.16731    0.37681
  -5.85166    0.21441
  -6.44385    0.80783
  -6.31563    0.37527
  -7.02326    0.49284
  -7.02641    0.52121
  -6.70577    0.41136
  -6.90349    0.80733
  -6.96009    0.42632
  -5.61510    0.72598
  -6.26146    0.41496
  -6.28734    0.64470
  -5.43305    0.76976
  -5.97240    0.72056
  -6.65169    0.60880
  -6.66920    0.32244
  -5.64201    0.33120
  -5.12493    0.60102
  -4.93585    0.35210
  -5.64558    0.15321
  -5.42953    0.58795
  -5.69564    0.43624
  -6.21996    0.66045
  -5.61741    0.37269
  -6.18352    0.58521
  -5.16473    0.37595
  -5.65157    1.26943
  -5.60406    0.78126
  -5.40114    0.76851
  -5.57802    0.37861
  -6.54180    0.91829
  -5.71052    0.34906
  -6.40728    0.46074
  -6.60692    0.81881
  -6.64129    0.78946
  -5.64934    0.98920
  -5.61488    0.62824
  -6.57619    0.86844
  -6.78159    1.15293
  -6.60649    0.86359
  -7.52195    1.17934
  -6.48612    0.87888
  -6.29040    0.91083
  -6.70011    0.57821
  -7.16029    0.65096
  -7.58605    1.27261
  -7.04401    0.90127
  -6.88437    1.00499
  -7.48537    1.30726
  -6.53481    0.89561
  -6.41385    0.79436
  -5.85943    0.61282
  -6.09464    1.00729
  -6.62095    0.77992
  -6.22181    1.37124
  -6.42932    0.99165
  -5.69445    0.95099
  -5.22403    0.90979
  -5.51034    0.78631
  -5.53669    0.55297
  -6.88527    0.95261
  -6.11353    0.85877
  -7.08987    1.00617
  -6.35260    1.10238
  -5.71528    0.94574
  -7.50925    1.35103
  -6.09269    1.21371
  -5.31551    1.24143
  -6.66277    1.03929
  -6.49747    0.73053
  -5.31034    0.47772
  -5.33780    0.94974
  -5.19385    0.87021
  -5.97926    1.13693
  -6.05574    1.18953
  -4.76950    1.09857
  -5.36481    0.92109
  -5.28843    0.84380
  -6.30436    0.83510
  -6.46905    1.32041
  -5.66943    0.92332
  -6.52565    0.91913
  -6.55371    1.11731
  -5.35342    1.28448
  -6.58323    1.00324
  -6.81448    1.00082
  -6.67350    0.89295
  -6.24856    1.22701
  -5.96518    0.53696
  -6.77622    0.70424
  -7.79341    0.95884
  -6.81212    0.90714
  -6.11225    0.91746
  -7.04538    1.02748
  -7.09409    1.21529
  -6.11906    0.90295
  -6.39126    0.90845
  -6.63718    1.12271
  -6.48563    0.73031
  -6.40221    0.96087
  -6.29972    0.76897
  -7.01794    0.93542
  -7.17329    0.47920
  -7.23133    0.88518
  -8.07499    0.56456
  -7.75363    0.52804
  -6.30523    0.47075
  -6.41292    0.51543
  -6.61740    0.98902
  -6.04288    0.74863
  -6.17538    0.78079
  -6.67286    0.77752
  -6.99393    0.67857
  -6.17112    0.44371
  -6.14474    0.43637
  -6.29109    0.50808
  -6.04597    0.34395
  -5.54056    0.20775
  -6.04651    0.27466
  -5.71685    0.30857
  -5.30557    0.58825
  -4.39366    0.21929
  -5.22749    0.26632
  -5.91831    0.77402
  -5.64380    0.43265
  -5.71493    0.26399
  -6.07928    0.73215
  -6.20383    0.54796
  -6.18151    0.24176
  -4.84161    0.19263
  -5.66816    0.31008
  -5.72391    0.61280
  -6.20583    0.54682
  -6.43020    0.61817
  -5.98091    0.79132
  -5.22801    0.53921
  -4.89625    0.36821
  -5.93163    0.50438
  -4.97943    0.64542
  -5.19500    0.33923
  -5.25309    0.09818
  -6.77126    0.73842
  -5.98955    0.70920
  -6.54408    0.71684
  -6.50117    0.42485
  -5.92893    0.23460
  -5.92382    0.53313
  -5.87825    0.42586
  -6.13068    0.53955
  -5.29639    0.71963
  -5.54712    0.73737
  -6.10679    0.70720
  -5.79632    0.79429
  -6.18872    0.65170
  -6.78215    0.67686
  -5.88550    0.81860
  -6.29183    0.60689
  -4.96568    0.39276
  -6.93164    0.66567
  -5.47393    0.61075
  -6.67392    0.45687
  -5.73360    0.53607
  -6.48363    0.84359
  -5.82605    0.72226
  -6.55341    0.78748
  -5.61065    0.46707
  -5.97563    0.55921
  -5.92808    0.63433
  -7.13020    0.56062
  -7.51418    0.76287
  -6.80884    0.26506
  -6.22586    0.43108
  -6.03615    0.17445
  -5.53526    0.58927
  -6.07349    0.41502
  -5.97818    0.31539
  -6.06148    0.50684
  -6.15174    0.22143
  -6.99785    0.22624
  -6.25794    0.42894
  -5.52016    0.38327
  -6.18026    0.41481
  -5.59168    0.54330
  -5.70592    0.60626
  -6.24034    0.19175
  -5.85407    0.68223
  -5.85503    0.88713
  -5.87351    0.81045
  -5.79833    0.79997
  -5.28768    0.72877
  -4.93084    0.33784
  -6.22380    0.85376
  -5.91665    0.73458
  -6.16075    0.85514
  -6.05807    0.58545
  -6.10028    0.61093
  -5.23715    0.25906
  -5.07976    0.40379
  -7.12143    0.53533
  -6.25473    0.57613
  -6.52451    0.53787
  -6.72216    0.56729
  -6.24001    0.64662
  -6.83999    1.16748
  -6.68269    0.46618
  -6.53340    0.33992
  -6.89720    0.25923
  -6.10795    0.13405
  -5.88054    0.62772
  -6.23643    0.26129
  -7.01051    0.59347
  -6.50159    0.62179
  -6.43133    0.80545
  -6.62250    0.54477
  -6.69749    0.33324
  -6.56628    1.18682
  -7.73178    0.85941
  -5.88229    0.48946
  -6.28429    0.66358
  -6.33154    0.57353
  -5.96588    0.53285
  -5.23155    0.69789
  -7.19450    1.03041
  -5.89142    0.68288
  -6.62571    0.73593
  -5.55562    0.81739
  -6.19744    0.90780
  -6.18700    0.41915
  -5.92812    0.32922
  -5.75364    0.31482
  -6.30601    0.27172
  -5.91819    0.51969
  -6.62940    0.22605
  -6.61057    0.49195
  -6.46176    0.53146
  -5.80792    0.60033
  -6.45500    0.68709
  -6.92337    0.48176
  -6.09591    0.44347
  -6.98866    0.66038
  -6.85589    0.81557
  -6.60849    0.52145
  -6.18787    0.19746
  -6.39681   -0.00180
  -6.09928    0.29350
  -6.35236    0.39501
  -6.61286    0.44705
  -6.86726    0.33047
  -5.66995    0.35039
  -6.10295    0.22472
  -4.75518    0.06249
  -6.04640    0.62788
  -5.45833    0.48313
  -6.48546    0.42971
  -5.41800    0.18515
  -4.87199    0.16644
  -6.51941    0.87823
  -5.47797    0.59096
  -5.78581    0.82961
  -5.11179    0.52147
  -5.81243    0.30456
  -5.82513    0.50859
  -6.06596    0.40791
  -6.22409    0.74826
  -5.48784    0.50867
  -4.92085    0.20415
  -5.63063    0.47513
  -5.97566    0.56995
  -5.71408    0.61139
  -5.64526    0.46080
  -5.93060    0.34337
  -5.84235    0.53380
  -5.42711    0.59635
  -5.69462    0.32735
  -5.77954    0.70559
  -6.36267    0.77535
  -6.23306    0.53954
  -5.66873    0.32995
  -4.95751    0.16261
  -4.26537    0.19745
  -4.78292    0.60142
  -5.80670    0.53671
  -5.55612    0.47946
  -5.17383    0.58047
  -6.14774    0.38323
  -6.16460    0.36501
  -6.33599    0.49297
  -6.21789    0.40729
  -6.01301    0.90853
  -5.91121    0.92688
  -6.74405    0.83289
  -6.14816    0.34450
  -5.29381    0.43128
  -7.11542    0.29383
  -6.33634    0.13738
  -5.31057    0.00835
  -5.10210    0.12895
  -6.12118    0.23301
  -5.82397    0.10558
  -4.91793    0.04675
  -5.57068    0.32290
  -6.73246    0.54699
  -5.72824    0.84466
  -6.17662    0.47365
  -5.82071    0.30846
  -6.40944    0.83907
  -5.86537    1.08738
  -6.94822    0.56682
  -5.29499    0.89795
  -6.64953    0.38495
  -7.04621    0.48745
  -6.30478    0.14297
  -6.47725    0.59058
  -6.64082    0.48384
  -6.96899    0.68894
  -7.28271    0.53589
  -6.82721    0.22615
  -6.51776    0.32899
  -7.18603    0.33650
  -7.06005    0.56585
  -6.97708    0.35140
  -6.30495    0.56835
  -6.74989    0.76376
  -7.64002    0.67646
  -8.13565    0.28188
  -7.88592    0.45218
  -7.68490    0.44627
  -6.92622    0.33256
  -6.36966    0.04829
  -7.19444    0.22335
  -7.50511    0.48467
  -7.40527    0.46688
  -7.44721    0.23384
  -7.16415    0.45721
  -6.83713    0.50204
  -7.02039    0.75474
  -7.42657    0.71516
  -6.73522    0.45594
  -6.83845    0.36913
  -6.48036    0.62845
  -6.63337    0.29734
  -6.05537    0.10208
  -7.00962    0.47154
  -6.80416    0.26222
  -6.80926    0.39355
  -6.42280    0.38114
  -6.70929    0.08718
  -6.06944    0.33277
  -6.80441    0.91422
  -6.25750    0.44237
  -5.44619    0.27536
  -6.54041    0.24713
  -6.82685    0.27137
  -6.31282    0.49440
  -7.64459    0.69588
  -6.33617    0.24063
  -7.62122    0.80210
  -7.39366    0.96934
  -7.33293    0.43903
  -6.89645    0.90438
  -5.81530    0.48911
  -6.28048    0.22836
  -6.25788    0.10176
  -6.92275    0.43949
  -7.06530    0.75422
  -6.63756    0.39171
  -6.54873    0.79679
  -6.31759    0.40439
  -7.44720    0.39788
  -7.18667    0.48968
  -7.83194    0.45594
  -6.25567   -0.14102
  -5.26122    0.32215
  -6.69184    0.18604
  -5.67737    0.34958
  -6.35632    0.47225
  -7.28093    0.42854
  -6.43698    0.33387
  -6.80282    0.38820
  -6.77916    0.31123
  -7.12761    0.95035
  -6.90227    0.27525
  -7.35465    0.48606
  -7.06428    0.46704
  -6.21870    0.27282
  -7.13547    0.53576
  -5.77555    0.21417
  -6.46200    0.79586
  -7.04672    0.54950
  -6.42216    0.29615
  -6.87018    0.28938
  -6.49665    0.36983
  -6.09745    0.44497
  -7.21414    0.56163
  -6.98707    0.52213
  -7.83338    0.99131
  -6.59852    0.54496
  -6.43344    0.54540
  -6.43823    0.83634
  -6.48583    0.40003
  -6.55016    0.84488
  -6.35894    0.79964
  -7.01058    0.29230
  -7.24852    0.52466
  -7.37213    0.54467
  -6.45452    0.53572
  -6.76555    0.38422
  -7.28462    0.87210
  -7.51922    0.71711
  -7.95402    0.67682
  -7.29949    1.01698
  -7.44544    0.89218
  -7.15116    0.91913
  -6.61667    0.56009
  -7.36337    0.61989
  -6.42837    0.72725
  -5.62152    0.31156
  -6.72128    0.62934
  -6.95357    0.41557
  -6.07382    0.42791
  -5.12685    0.61593
  -5.58092    0.36520
  -6.84422    0.54390
  -5.70999    0.81870
  -5.71528    0.52103
  -5.22019    0.46773
  -5.36564    0.28208
  -5.44769    0.51261
  -6.71609    0.08505
  -6.97365    0.58408
  -5.78319    0.33841
  -5.49034    0.14080
  -6.65435    0.70788
  -7.18068    0.88642
  -7.24906    0.54180
  -6.56532    0.38646
  -6.88973    0.58097
  -5.31814    0.52675
  -6.13789    0.57069
  -5.99481    0.53147
  -6.05068    0.72682
  -6.75869    0.61213
  -6.48704    0.43453
  -7.43291    0.68448
  -6.61125    1.19651
  -6.12746    0.45473
  -6.16598    0.37140
  -6.43373    0.43463
  -7.22497    0.72935
  -6.33320    0.38163
  -5.68735    0.33259
  -6.48803    0.66324
  -6.28849    0.65576
  -6.40353    1.02695
  -6.69697    0.47436
  -6.25455    0.79589
  -5.98305    0.49171
  -6.17597    0.50991
  -6.23925    0.97584
  -6.37953    0.60619
  -7.41522    0.90612
  -6.01920    0.69103
  -5.92359    0.57262
  -5.38275    0.39851
  -6.36810    0.35305
  -6.81492    0.53036
  -6.29424    0.63854
  -5.95938    0.59469
  -5.67779    0.47769
  -6.52472    0.55646
  -6.61180    1.13448
  -6.61422    0.53464
  -6.84011    0.66626
  -6.71863    0.72599
  -7.97253    1.12201
  -6.63268    0.48302
  -7.55505    1.01884
  -7.76611    0.65905
  -7.70768    0.47015
  -6.67637    0.51067
  -6.83427    0.77871
  -5.91009    0.55427
  -7.16784    0.50971
  -6.51682    0.93181
  -7.10734    0.93407
  -6.67608    0.67570
  -6.65690    0.55097
  -7.37417    0.50457
  -6.85980    0.77097
  -7.06789    0.75922
  -6.91072    0.63251
  -6.61355    0.37171
  -7.81954    0.43220
  -7.51873    0.67399
  -8.13877    0.57756
  -6.31773    0.20231
  -7.17589    0.35752
  -7.02159    0.35356
  -7.82707    0.49039
  -7.24257    0.55136
  -7.20955    0.50023
  -7.11857    0.91221
  -7.11348    0.69288
  -7.38306    0.42150
  -6.14625    0.48790
  -7.13656    0.83272
  -6.37777    0.75356
  -7.24287    0.53339
  -6.84903    0.91062
  -7.37379    0.80806
  -8.09892    0.68804
  -6.62767    0.18644
  -7.16128    0.43724
  -6.96086    0.54383
  -7.07084    0.63769
  -7.01271    1.02640
  -7.34807    0.49531
  -6.67175    0.77156
  -5.51416    0.34934
  -6.33608    0.20795
  -6.18270    0.49439
  -6.39570    0.56745
  -6.65470    0.55457
  -6.05771    0.71541
  -6.09935    0.47652
  -6.51706    0.70249
  -6.76474    0.55497
  -6.72856    0.65989
  -7.17391    0.62109
  -7.27184    0.54890
  -7.03409    0.63362
  -7.95173    0.70472
  -8.12119    0.54855
  -7.28508    0.60920
  -8.38446    0.98366
  -8.03571    0.74430
  -6.97772    0.11247
  -6.51827    0.49962
  -6.74691    0.51913
  -7.68924    1.09672
  -7.54887    0.78178
  -5.36500    0.14571
  -8.15154    0.35239
  -6.22967    0.20450
  -6.43578    0.29195
  -6.68162    0.69301
  -6.32294    0.45625
  -6.42631    0.33013
  -7.08076    0.41427
  -7.16465    0.27300
  -7.00231    0.45773
  -6.26737    0.22264
  -6.72134    0.66500
  -8.13400    1.00585
  -8.42150    1.01837
  -7.50911    1.01398
  -6.20176    1.00488
  -8.11561    1.04707
  -7.28614    0.61302
  -7.40667    0.75529
  -6.42264    0.62868
  -6.55869    0.57726
  -6.63002    0.67283
  -6.39168    0.22174
  -6.56136    0.60676
  -6.83507    0.55473
  -6.39157    0.80591
  -6.41001    0.54528
  -6.63371    0.78249
  -7.19072    1.01890
  -7.99196    1.33611
  -7.36326    0.85533
  -7.09907    0.94189
  -6.93194    0.92530
  -7.76395    0.77405
  -6.69666    0.83802
  -6.99680    0.63440
  -6.23129    1.18714
  -6.76492    0.90415
  -6.72636    0.88777
  -7.06807    0.48962
  -5.79222    0.68063
  -7.38801    0.75310
  -6.34813    0.66889
  -6.83329    0.62986
  -7.30106    0.58778
  -6.58515    0.69527
  -7.30500    0.73592
  -7.13297    0.77674
  -7.32391    0.99781
  -7.13264    0.80863
  -6.64833    0.77666
  -5.82966    0.72466
  -7.82853    1.01775
  -5.64197    0.43342
  -7.10913    0.66949
  -7.44254    0.24155
  -6.19820    0.46365
  -6.14241    0.44008
  -7.75124    1.25959
  -7.17151    1.14166
  -7.09347    0.57903
  -6.65774    0.63086
  -6.01211    0.40219
  -6.40156    0.20288
  -6.09229    0.33704
  -7.20299    0.57007
  -6.89088    0.72617
  -7.58127    0.90037
  -6.84017    0.89139
  -6.44787    0.67963
  -7.72459    1.09314
  -5.63741    0.78164
  -6.97698    0.87396
  -6.14710    0.17753
  -6.73793    0.94428
  -6.68793    0.76966
  -5.67213    0.61329
  -5.41697    0.73976
  -5.79447    0.57683
  -6.42052    0.53516
  -6.47063    0.61534
  -6.39208    0.54274
  -6.02278    0.79814
  -7.32768    0.69310
  -6.50954    0.76767
  -7.72236    0.56278
  -7.63370    0.75385
  -6.50808    0.62657
  -6.96117    0.55481
  -7.01292    0.87374
  -6.79298    0.70716
  -7.59124    0.83814
  -6.65360    0.32619
  -6.66406    0.77339
  -7.49724    0.59637
  -6.80013    0.51217
  -5.95627    0.65443
  -6.55777    0.74919
  -6.04474    0.55057
  -6.74065    0.79112
  -6.32789    0.68786
  -7.33085    0.59422
  -7.83085    0.93961
  -7.30792    1.13079
  -7.44459    0.61620
  -7.76809    0.70639
  -7.76134    0.98302
  -7.30342    0.58210
  -7.79806    0.93021
  -7.35364    0.88763
  -6.30353    0.36683
  -6.24968    0.75684
  -6.93685    0.63307
  -7.14871    0.60044
  -5.12531    0.29079
  -5.56632    0.70146
  -6.14745    0.61860
  -6.21007    0.69296
  -6.78080    0.78779
  -7.19976    0.48781
  -7.21578    0.54617
  -6.95243    0.82245
  -7.05816    0.47748
  -7.52538    0.59411
  -6.59180    0.71623
  -7.42931    0.71277
  -6.49096    0.61260
  -7.64398    0.72766
  -7.16301    0.51543
  -6.45819    0.48787
  -7.15242    0.60195
  -6.36055    0.16840
  -7.85090    0.35853
  -7.70291    0.75192
  -7.64112    0.43456
  -7.64361    0.62658
  -6.93990    0.32650
  -7.57390    0.47838
  -7.11409    0.32532
  -6.86464    0.60538
  -6.87647    0.55332
  -7.12730    0.78230
  -6.56825    0.53938
  -6.35258    0.65178
  -5.43505    0.44405
  -6.13903    0.11722
  -6.47907    0.48225
  -6.07845    0.70069
  -8.16126    0.97711
  -6.91905    0.82899
  -6.95633    0.47331
  -7.86670    0.87301
  -8.01396    0.61809
  -6.64426    0.63128
  -7.24973    0.60737
  -6.57012    0.39131
  -7.85891    0.75209
  -6.71412    0.68056
  -6.62888    0.78145
  -7.32424    0.84870
  -6.24946    0.75891
  -6.01346    0.56884
  -6.80517    0.67320
  -6.64874    0.60763
  -6.28431    0.59009
  -5.09691    0.35424
  -6.07758    0.36552
  -6.92315    0.13921
  -7.54438    0.61780
  -7.15451    0.30845
  -6.84895    0.40651
  -7.67444    0.54202
  -7.02068    0.68204
  -8.07772    0.67550
  -7.54285    0.49997
  -7.81524    0.96557
  -7.70752    0.47043
  -7.23018    0.40028
  -7.88530    0.49076
  -7.08085    0.38955
  -6.64328    0.57295
  -7.42886    0.34770
  -6.26304    0.35446
  -7.14910    0.74767
  -6.11788    0.12907
  -6.50968    0.51929
  -7.25387    0.38048
  -6.50247    0.27533
  -7.10715    0.27153
  -7.39050    0.63430
  -6.73587    0.37318
  -7.06371    0.22140
  -7.51423    0.50865
  -6.85897    0.32264
  -7.20354    0.45637
  -7.44197    0.26133
  -7.50362    0.55080
  -7.66481    0.53076
  -6.80641    0.36106
  -6.43910    0.64462
  -5.88337    0.55847
  -6.24934    0.39728
  -6.76710    0.32469
  -5.65749    0.29659
  -7.19036    0.58742
  -7.44397    0.66853
  -6.54920    0.49529
  -7.81599    0.58120
  -6.96195    0.58908
  -6.15281    0.66975
  -5.92944    0.41639
  -7.95298    0.44288
  -6.44830    0.39098
  -7.51940    0.68125
  -5.58464    0.12116
  -6.60336    0.61042
  -6.67839    0.54056
  -6.71347    0.33195
  -6.74365    0.23023
  -6.57679    0.62225
  -6.85920    0.11579
  -6.50555    0.47495
  -7.47558    0.50033
  -6.78338    0.36566
  -6.55014    0.39046
  -6.47264    0.60118
  -6.64456    0.32706
  -7.15672    0.57637
  -7.07748    0.43959
  -5.79387    0.68377
  -5.68254    0.33992
  -5.96905    0.23923
  -4.64823    0.33700
  -5.40539    0.15122
  -6.13683    0.94894
  -6.95684    0.49423
  -6.14951    0.63995
  -6.42872    0.53654
  -5.54401    0.31172
  -5.67326    0.21951
  -6.27452    0.27061
  -7.59206    0.35473
  -6.02176    0.44138
  -6.45030    0.39840
  -6.78000    0.39438
  -5.30353   -0.00692
  -5.87439    0.54403
  -6.14948    0.44818
  -6.32507    0.64662
  -6.25428    0.64455
  -6.14066    0.42121
  -5.70574    0.59744
  -6.32341    0.26367
  -5.95877    0.59235
  -6.30286    0.56958
  -5.34544    0.48683
  -6.24746    0.64708
  -6.15150    0.21938
  -5.61196    0.27729
  -5.07999    0.31962
  -5.90668    0.47341
  -5.94771    0.30573
  -7.93092    0.71318
  -7.23995    0.79705
  -6.37951    0.67635
  -6.13044    0.11349
  -5.47046    0.12471
  -6.78594    0.89618
  -6.49376    0.72442
  -6.80682    1.09025
  -5.90712    0.37983
  -5.65614    0.22978
  -5.88865    0.30233
  -5.86992    0.33417
  -5.60836    0.08316
  -5.67371   -0.13225
  -5.56340   -0.24320
  -6.65873   -0.08132
  -7.10543    0.45525
  -6.04984    0.30260
  -6.50748    0.73236
  -6.23001    0.14195
  -6.02393    0.29728
  -7.27493    0.27758
  -7.56031    0.44785
  -7.38040    0.42544
  -6.43855    0.32661
  -7.51237    0.43313
  -5.91227    0.27801
  -5.94098   -0.17431
  -5.28205    0.25592
  -6.17943    0.28663
  -5.59187    0.16509
  -5.61068    0.37150
  -5.49775    0.46112
  -6.54684    0.51282
  -5.11926    0.04286
  -5.30009    0.38515
  -4.83754    0.22381
  -4.89710    0.03522
  -6.31988    0.62165
  -5.99272    0.10010
  -5.58910    0.26817
  -6.41738    0.28777
  -5.87145    0.20983
  -4.80917    0.25913
  -6.22210    0.06526
  -5.43253    0.19407
  -5.99101    0.36421
  -5.77143    0.11431
  -6.48741    0.49473
  -5.60178    0.32823
  -5.89084    0.18156
  -6.66783    0.17377
  -6.01294    0.53545
  -5.38928    0.10599
  -5.85985    0.38578
  -5.69466    0.45718
  -5.22046    0.25574
  -5.44148    0.32777
  -4.70284    0.61067
  -5.64601    0.53014
  -5.55208    0.95845
  -5.11473    0.36677
  -4.44337   -0.00534
  -5.66104    0.70541
  -6.09828    0.43961
  -6.24858    0.63345
  -6.26574    0.70851
  -4.98860    0.53686
  -5.36774    0.42210
  -7.03381    0.59662
  -5.99062    0.63356
  -6.18435    0.48415
  -6.01139    0.43948
  -5.95071    0.28810
  -5.08936    0.31681
  -5.91672    0.51583
  -5.08474    0.11874
  -6.70853    0.29588
  -4.89252   -0.09192
  -5.95264    0.29583
  -6.33835    0.82812
  -5.50078    0.39835
  -6.12080    0.25269
  -5.60003   -0.06231
  -6.16251   -0.01203
  -5.61787    0.08254
  -5.64243    0.25562
  -6.95316    0.07366
  -7.52866    0.57816
  -5.86096    0.29698
  -6.08633    0.44987
  -6.37356    0.43742
  -5.69330    0.52154
  -6.75980    0.21631
  -6.51780    0.33175
  -6.72001    0.59649
  -6.04753    0.44068
  -6.37733    0.48467
  -6.44170    0.49865
  -5.96479    0.26698
  -6.13801    0.36172
  -6.23308    0.50796
  -6.71666    0.77016
  -5.46746    0.49483
  -6.13469    0.45416
  -6.20584    0.62069
  -6.35948    0.66855
  -5.38486    0.12006
  -6.60274    0.49536
  -6.50249    0.50102
  -5.80108    0.76156
  -6.52702    0.51079
  -6.61932    0.48993
  -7.85876    0.80914
  -6.48431    0.46421
  -5.71792    0.53630
  -5.87823    0.51968
  -5.77257    0.50844
  -5.57843    0.41289
  -7.22800    0.64063
  -6.59273    0.27451
  -7.13107    0.52512
  -7.23807    0.63751
  -6.35307    0.31851
  -5.94250    0.44373
  -5.81420    0.29990
  -6.18250    0.19758
  -6.41349    0.36090
  -6.25892    0.34337
  -6.90025    0.71661
  -6.29041    0.48217
  -6.93703    0.39879
  -7.35484    0.43384
  -7.10032    0.77888
  -6.18435    0.20936
  -6.60826    0.56912
  -5.53108    0.27046
  -6.45951    0.44858
  -5.72988   -0.16805
  -5.59412    0.12734
  -6.63375    0.51261
  -6.30573    0.30352
  -6.15164    0.39052
  -5.70518    0.38432
  -6.67488    0.37209
  -6.66122    0.39325
  -6.52424    0.11056
  -5.30647    0.22680
  -6.43224    0.35816
  -6.00986    0.72818
  -5.43034   -0.08026
  -6.17223    0.23438
  -6.56781    0.40097
  -7.23039    0.63300
  -6.98589    0.31872
  -7.57990    0.36935
  -6.73014    0.45216
  -6.87025    0.72060
  -7.46349    0.66850
  -6.22303    0.57511
  -6.82646    0.04723
  -5.79538    0.20333
  -6.16986    0.51849
  -6.56235    0.10491
  -6.68973    0.67571
  -6.71390    0.43961
  -6.51161    0.49214
  -6.48710    0.22768
  -5.97114    0.28598
  -6.10177    0.51279
  -5.41330    0.36786
  -6.93911    0.56461
  -6.71396    0.51744
  -6.70448    0.25585
  -7.98336    0.46325
  -7.00546    0.75631
  -7.49073    0.65215
  -7.37387    0.58434
  -7.29108    0.58155
  -6.83638    0.52937
  -6.32913    0.41399
  -6.54075    0.75794
  -6.51911    0.36201
  -6.85956    0.51137
  -5.96067    0.47714
  -6.49464    0.17561
  -5.51617    0.21444
  -6.20650    0.55675
  -5.77590    0.15074
  -6.38497    0.56281
  -7.23738    0.53196
  -6.90695    0.75194
  -5.84214   -0.02334
  -7.08110    0.33452
  -6.02083    0.13585
  -7.22529    0.15843
  -7.25143    0.13937
  -7.29348   -0.00815
  -7.04357    0.25049
  -6.76733    0.38130
  -6.95811    0.44949
  -7.42210    0.62345
  -6.95077    0.25900
  -5.71126    0.26435
  -6.53991   -0.16679
  -6.83464    0.45439
  -7.85385    0.35788
  -7.15007    0.25480
  -6.92555   -0.33716
  -7.10506    0.08134
  -7.57269    0.40457
  -7.42350    0.17390
  -6.33455    0.18425
  -7.86538    0.33641
  -6.93529    0.48467
  -6.32012    0.45782
  -7.37714    0.17490
  -7.25578    0.64603
  -6.86980    0.81418
  -7.63702    0.76845
  -6.67076    0.67838
  -7.53002    0.92157
  -7.45993    0.68449
  -7.81073    0.54319
  -7.54604    0.27236
  -5.61462    0.28777
  -6.67747    0.32115
  -7.01471    0.44454
  -6.91551    0.56542
  -6.91007    0.56001
  -6.98528    0.24956
  -6.15088    0.07681
  -6.66857    0.50759
  -6.69449    0.77420
  -6.97260    0.30599
  -7.33765    0.53254
  -6.25638    0.61562
  -6.41489    0.47639
  -6.75315    0.30442
  -6.22279    0.59833
  -6.27854    0.29661
  -6.53570    0.30641
  -6.71367    0.23367
  -6.85783    0.76307
  -6.40211    0.28034
  -6.69231    0.19069
  -6.63101    0.58034
  -7.38189    0.62602
  -5.05473    0.29565
  -7.48871    0.30559
  -6.43721    0.30207
  -6.50501    0.43792
  -5.78722    0.00959
  -6.70121    0.23204
  -6.55767    0.27821
  -7.22444    0.47364
  -6.07566    0.32235
  -7.09805    0.38550
  -6.75640    0.39592
  -6.99334    0.64781
  -7.63114    0.74589
  -6.59646    0.45171
  -6.58774    0.03309
  -5.70779   -0.01904
  -5.98396    0.36541
  -5.67861    0.24021
  -6.25586    0.38589
  -6.99630    0.45668
  -7.13298    0.66456
  -6.60021    0.59235
  -6.41558    0.35878
  -7.16048    0.40086
  -6.13294    0.38437
  -5.44418   -0.05648
  -5.92370    0.26685
  -5.14993    0.07673
  -5.21959    0.26167
  -5.59469    0.15662
  -7.67847    0.34104
  -6.00707    0.17028
  -6.68706    0.02915
  -5.39084    0.24272
  -5.60738    0.20460
  -7.03481    0.44383
  -6.46290    0.16842
  -7.05246    0.83445
  -6.25913    0.13098
  -5.85954    0.02952
  -5.70860    0.13907
  -5.83338    0.15180
  -5.31020    0.21548
  -6.33743   -0.04270
  -6.26759    0.42877
  -5.77773   -0.07902
  -5.96628    0.16834
  -7.46265    0.20695
  -5.58187   -0.00021
  -5.88195    0.24620
  -6.26944    0.03351
  -6.67896    0.32970
  -5.16952    0.26942
  -5.65067    0.07748
  -6.32508   -0.04669
  -5.23594   -0.05242
  -6.16060    0.30127
  -6.09606    0.28888
  -6.69563    0.47230
  -6.16940    0.25565
  -6.54718    0.67060
  -5.37964    0.07942
  -6.23923    0.61329
  -6.14939    0.31164
  -6.91208    0.72468
  -5.74531    0.28423
  -6.31507    0.37306
  -6.77296    0.91548
  -8.57200    1.02541
  -7.31296    0.66961
  -7.10319    0.58377
  -6.10778    0.35489
  -6.77021    0.20942
  -7.41023    0.86137
  -5.94615    0.50978
  -5.53366    0.06434
  -6.32551    0.23026
  -5.74086    0.28456
  -6.70777    0.74422
  -6.82454    0.99214
  -6.24251    0.34073
  -5.15832    0.37891
  -5.57507    0.47598
  -6.79442    0.43415
  -5.14545    0.39341
  -4.28527    0.10941
  -4.92025    0.20676
  -5.43060    0.27710
  -5.22360    0.43636
  -5.58859    0.22560
  -5.70240    0.49926
  -6.08134    0.47555
  -5.65145    0.36790
  -6.17779    0.61118
  -6.47819    0.73880
  -5.98145    0.58796
  -5.68924    0.71000
  -7.45003    0.73237
  -6.54456    0.58660
  -6.36285    0.47643
  -5.79748    0.76520
  -6.29462    0.39665
  -5.60768    0.91858
  -5.72218    0.57975
  -5.27709    0.55025
  -5.57897    0.48976
  -5.19138    0.29734
  -6.04029    0.45969
  -5.84825    0.49540
  -5.96792    0.48958
  -6.21916    0.53492
  -7.06319    0.68425
  -7.04282    0.54622
  -6.76309    0.81788
  -7.32791    0.26752
  -7.59854    0.72894
  -7.41162    0.70252
  -6.95160    0.58609
  -6.20075    0.38240
  -6.84992    0.20466
  -5.84658    0.34824
  -7.28240    0.72509
  -7.61118    0.31445
  -6.04485    0.53921
  -5.91986    0.43428
  -6.91501    0.92692
  -6.37535    0.63542
  -6.34531    0.28575
  -6.30806    0.37482
  -5.49224    0.50693
  -6.10234    0.53546
  -6.57586    0.76956
  -5.84479    0.16083
  -5.34136    0.06941
  -6.19924    0.00396
  -5.89714    0.10972
  -6.36804    0.17985
  -6.57258    0.20414
  -7.19262    0.47540
  -7.18857    0.43314
  -6.48979    0.45889
  -6.77205    0.25999
  -5.94905    0.31538
  -6.72529    0.55916
  -6.87319    0.31207
  -5.84383    0.25681
  -6.50980    0.02469
  -6.09703    0.11169
  -6.80638    0.04917
  -7.19845    0.33526
  -6.05332    0.06980
  -5.79388    0.31592
  -6.81712    0.36456
  -7.31455    0.46443
  -6.56992    0.46196
  -6.18710    0.59282
  -6.28802    0.56611
  -6.48110    0.41403
  -7.18876    0.46004
  -6.51912    0.59311
  -5.75602    0.12321
  -6.42228    0.55678
  -7.38628    0.67644
  -7.06550    0.44938
  -6.80839    0.19872
  -6.85407    0.21763
  -6.70374    0.10068
  -6.04729    0.29713
  -6.55078    0.42621
  -6.15070    0.07790
  -6.12894    0.20926
  -6.62634    0.18179
  -6.98225    0.20893
  -6.85961    0.75574
  -7.21984    0.11487
  -7.04834    0.35319
  -7.31160    0.28244
  -7.36110    0.43158
  -8.12488    0.43494
  -6.34224    0.06551
  -7.65099    0.44401
  -6.14684    0.18735
  -6.42661    0.75342
  -6.39844    0.43376
  -5.91113    0.16087
  -5.67087    0.38683
  -6.41172    0.10747
  -6.98261    0.33236
  -6.40660    0.25304
  -6.99096    0.52270
  -6.82288    0.56915
  -6.22001    0.33809
  -5.74410    0.17736
  -5.68884    0.20807
  -6.18577    0.33306
  -5.86783    0.37070
  -7.19432    0.20923
  -5.48904    0.17355
  -6.21775    0.23916
  -7.57635    0.65426
  -6.71093    0.71191
  -6.36704    0.53299
  -5.81826    0.42524
  -5.83692    0.58560
  -7.11201    0.74359
  -5.88340    0.44094
  -6.45113    0.46346
  -5.90783    0.26340
  -5.98996    0.43398
  -6.47357    0.45719
  -6.92666    0.60191
  -6.91200    0.14051
  -5.77006    0.09601
  -5.82098   -0.05142
  -5.61546   -0.04198
  -6.31078    0.50050
  -6.11891    0.51385
  -6.01557   -0.10278
  -6.03391    0.41627
  -5.44938    0.15279
  -5.56956    0.47123
  -6.89976    0.40240
  -5.75402    0.29588
  -6.42819    0.26182
  -6.10538    0.18144
  -6.34776    0.44296
  -6.51301    0.52002
  -6.70713    0.33699
  -6.81939    0.29391
  -7.03748    0.53130
  -6.90381    0.18280
  -6.67067    0.30190
  -7.11508    0.40720
  -6.85952    0.42073
  -6.93296    0.76279
  -6.99690    0.62047
  -6.98829    0.68385
  -5.76033    0.61858
  -7.06249    0.49375
  -6.04109    0.48230
  -6.40212    0.26498
  -6.47187    0.50301
  -7.12887    0.48347
  -7.36545    0.85776
  -5.43069    0.24848
  -6.49102    0.39945
  -5.98828    0.51459
  -6.29081    0.57375
  -6.44151    0.73432
  -7.12014    0.86150
  -5.90715    0.33228
  -5.81095    0.54027
  -7.00439    0.66072
  -6.40904    0.88364
  -6.86849    0.88266
  -6.63718    0.94176
  -6.91764    0.82487
  -7.13851    0.81531
  -7.12078    0.80266
  -6.15018    0.72901
  -5.97183    0.71705
  -6.38902    0.88956
  -6.48728    0.78662
  -7.07384    0.96857
  -5.86267    0.54581
  -7.27525    0.85271
  -6.52215    0.23964
  -7.21064    0.86482
  -6.62945    0.48914
  -7.24049    0.38158
  -6.30366    0.57362
  -6.37596    0.63323
  -5.51498    0.55180
  -6.03800    0.80476
  -6.06248    0.65750
  -5.78223    0.54760
  -7.04027    0.91371
  -6.44920    0.73512
  -6.53761    0.87873
  -6.57648    0.71210
  -7.11185    0.66098
  -7.73931    1.21896
  -6.90266    0.76201
  -6.57220    0.62875
  -7.39108    0.49597
  -6.47688    0.60640
  -6.35968    0.42084
  -6.07784    0.40074
  -7.10147    0.77076
  -6.79141    0.54331
  -6.45621    0.74367
  -7.04982    0.77639
  -6.77422    0.43076
  -6.99167    0.61798
  -6.80706    0.52303
  -7.32463    0.40085
  -7.58965    0.71062
  -6.26221    0.74062
  -7.09350    0.62387
  -6.45252    0.61216
  -6.61664    0.30558
  -5.00128    0.17904
  -6.54321    0.29880
  -7.56717    0.82178
  -6.88788    0.61493
  -7.50615    0.62101
  -6.59978    0.89575
  -6.69604    0.39459
  -7.16648    0.39725
  -7.75040    0.64439
  -7.50938    0.29790
  -6.98864    0.65714
  -8.30237    0.76230
  -6.89873    0.46665
  -8.15195    0.89251
  -7.28551    0.60737
  -7.45125    0.43431
  -7.28402    0.72796
  -6.76460    0.50816
  -6.71265    0.28890
  -7.35950    0.67341
  -6.82254    0.72333
  -6.98070    0.44902
  -6.60127    0.76511
  -7.44562    1.00612
  -7.09165    0.88251
  -6.98864    1.00545
  -7.80406    0.62715
  -7.73260    0.93218
  -7.40902    0.64784
  -7.29307    0.30568
  -7.53626    0.97160
  -6.75582    0.64837
  -6.45765    0.93941
  -6.64863    0.55924
  -6.91730    0.58543
  -5.77665    0.45231
  -6.73381    0.65506
  -7.23312    0.86345
  -7.41853    0.95555
  -7.74309    0.96852
  -6.89762    0.85703
  -6.94622    0.97314
  -6.85832    0.60098
  -7.12458    0.84852
  -5.83643    0.83033
  -6.00611    1.02975
  -6.36803    0.77230
  -6.69063    0.90403
  -6.82673    0.64813
  -6.83841    1.15743
  -5.22309    0.52758
  -7.78884    1.52074
  -7.71501    1.00479
  -6.56022    0.70211
  -6.68260    0.79211
  -6.83750    0.57361
  -7.34954    1.08169
  -6.62295    0.92890
  -7.26793    0.90202
  -5.91715    0.77122
  -6.79327    0.68015
  -7.35207    0.96097
  -7.05011    0.77726
  -7.14289    0.64836
  -6.39935    0.57116
  -5.66192    0.71949
  -6.82261    0.87686
  -8.04455    0.97065
  -6.94912    0.80416
  -5.62993    0.73559
  -5.82540    0.83467
  -6.70500    0.88341
  -6.08328    0.68959
  -5.40236    0.43711
  -5.96491    1.12781
  -6.01790    0.59153
  -7.39538    0.96444
  -6.64934    0.85972
  -6.00383    0.96915
  -5.72226    0.42123
  -6.75939    0.67489
  -6.45718    1.01789
  -6.27262    0.87678
  -7.45886    0.68076
  -7.01460    1.04561
  -7.68589    0.56342
  -7.73723    0.73060
  -7.99133    0.59353
  -7.95802    0.48140
  -7.22174    0.49102
  -6.42810    0.65106
  -7.93987    0.67490
  -6.96681    0.94867
  -8.03818    0.84298
  -6.03904    0.82258
  -7.79761    0.75638
  -6.60962    0.54840
  -6.33175    0.71515
  -5.88984    0.60206
  -6.18020    0.45579
  -6.60040    0.39957
  -7.91152    1.41884
  -8.33415    0.99668
  -7.89101    1.18074
  -7.54551    1.07583
  -7.00464    0.92000
  -8.28994    0.88633
  -8.18283    0.90326
  -8.18204    1.31688
  -7.70423    0.48752
  -7.58295    0.92546
  -7.57932    0.79246
  -6.80223    0.82686
  -7.77942    0.79073
  -6.77922    0.45665
  -6.83030    0.59972
  -7.03790    0.62464
  -7.01753    0.83038
  -7.33057    1.34167
  -8.51408    1.11257
  -7.19349    1.00146
  -8.59920    0.98819
  -8.14157    1.17560
  -7.02812    0.58470
  -8.38077    1.10034
  -7.37771    1.13953
  -6.60933    0.54694
  -6.77834    0.96093
  -8.05564    1.11044
  -7.48877    1.16500
  -7.54217    1.11598
  -7.29461    1.05272
  -8.30806    1.08639
  -6.95691    1.16212
  -7.07403    0.91564
  -6.79834    0.66667
  -7.56498    1.17674
  -7.11497    1.11596
  -7.08639    0.86818
  -6.73987    0.77216
  -6.68315    0.76034
  -7.46295    0.99413
  -7.45069    0.88649
  -7.00069    0.86618
  -5.63167    0.68084
  -6.78054    0.80496
  -6.22936    0.55150
  -6.57745    0.75342
  -7.04318    0.97017
  -7.17950    0.65764
  -6.54977    0.66270
  -7.61471    1.19661
  -6.65922    0.61677
  -5.50716    0.47512
  -5.02249    0.49250
  -5.55170    0.73609
  -5.56436    0.57631
  -6.14714    0.70039
  -5.30536    0.49862
  -5.56058    0.39681
  -5.34818    0.84571
  -5.85507    0.69531
  -6.35116    0.66474
  -5.77012    0.20913
  -5.80376    0.27143
  -6.88356    0.26824
  -5.95157    0.51774
  -5.44867    0.27049
  -5.23126    0.33998
  -5.61025    0.59623
  -6.05783    0.24653
  -5.47650    0.34896
  -7.24209    0.96684
  -7.23953    1.06446
  -6.10660    0.54870
  -6.93049    0.47401
  -7.78909    0.81761
  -7.55080    1.05804
  -7.08978    1.13914
  -8.26981    0.99478
  -8.51440    0.88126
  -7.61889    0.65505
  -7.35004    0.91769
  -8.07532    0.88783
  -6.84832    0.73980
  -7.40319    0.77176
  -7.10682    0.78647
  -7.92178    0.95929
  -7.66349    0.64322
  -6.71331    0.56525
  -7.83382    0.68821
  -7.99538    0.80876
  -7.46436    0.44444
  -6.29918    0.51377
  -7.44891    0.87422
  -7.80104    0.97280
  -7.82397    1.03071
  -7.29775    0.39726
  -7.00184    0.98678
  -6.37998    0.55748
  -7.43095    0.40082
  -7.00955    0.40299
  -7.84720    0.22804
  -8.37660    0.47439
  -7.52671    0.44385
  -8.13956    0.42662
  -7.46327    0.52969
  -7.62678    0.53038
  -8.58076    1.07520
  -7.55470    0.55252
  -7.65916    0.33368
  -7.56776    0.83209
  -8.49805    0.82938
  -8.89075    1.21659
  -7.03177    0.75238
  -7.61443    0.74429
  -7.67833    0.80319
  -5.75432    0.69404
  -8.14190    0.70524
  -7.27819    0.64531
  -7.09872    0.92437
  -7.21568    0.60127
  -7.06755    0.52042
  -7.74243    0.86056
  -8.07394    0.27573
  -7.41691    0.66673
  -7.01729    0.54791
  -7.87634    0.76159
  -7.33548    0.70579
  -7.62676    1.09684
  -6.73835    0.74696
  -7.28613    0.82153
  -6.71831    0.85710
  -7.15498    0.60433
  -5.99960   -0.03609
  -6.75698    0.57221
  -7.24542    1.03763
  -7.50246    1.11611
  -7.70004    1.28842
  -7.58448    0.96327
  -7.62966    1.06050
  -7.30091    0.44949
  -6.96307    0.95969
  -6.83115    0.48147
  -8.13839    1.12718
  -8.33277    0.89966
  -6.93563    0.90574
  -7.26256    0.82587
  -7.02287    0.50090
  -5.89774    0.95670
  -6.84200    0.88746
  -6.10451    0.70152
  -7.16240    0.89762
  -7.66267    0.78436
  -8.40311    0.65752
  -6.66768    0.64843
  -7.25181    0.75013
  -7.50479    0.44077
  -6.67467    0.42367
  -6.32644    0.80905
  -7.15639    0.69602
  -7.27158    0.71963
  -7.80155    1.22295
  -6.83485    0.54341
  -8.09229    0.81030
  -7.11610    1.16594
  -6.44358    0.67744
  -7.69222    0.59346
  -7.69279    0.79015
  -8.03905    0.82321
  -6.51642    0.61111
  -7.15144    0.75445
  -6.28835    0.70356
  -6.66496    0.35898
  -6.36809    0.68469
  -5.84657    0.20868
  -6.84204    0.28102
  -6.85065    0.32850
  -8.10579    0.69032
  -7.13437    0.24373
  -6.21605    0.43882
  -6.20963   -0.03279
  -6.81430    0.20904
  -6.91165    0.56991
  -7.75684    0.48183
  -6.27365    0.41128
  -5.61766   -0.10325
  -6.34380    0.30335
  -7.21787    0.59069
  -5.99051   -0.01388
  -6.44068   -0.16185
  -7.76498    0.64571
  -7.42510    0.67154
  -6.78058    0.42652
  -7.06856    0.80718
  -7.94726    1.04373
  -6.62942    0.81746
  -6.36518    0.36433
  -7.19681    0.46270
  -7.77688    0.45077
  -7.32503    0.23522
  -7.15393    0.76896
  -7.03548    0.56854
  -7.17819    0.61479
  -7.17349    0.52792
  -7.62919    0.53057
  -7.23238    0.72478
  -8.24340    1.08846
  -6.60782    0.28994
  -7.76005    0.79295
  -8.10259    0.63550
  -8.13192    0.79443
  -7.73085    0.71235
  -7.56854    0.93484
  -7.53993    0.73321
  -8.52036    1.05508
  -7.11508    0.59834
  -7.65721    0.84293
  -7.35383    0.86293
  -7.68215    0.64865
  -7.99539    0.77454
  -8.31426    0.65942
  -8.12860    0.85752
  -7.65885    0.52139
  -7.46704    0.50591
  -6.88076    0.67416
  -7.19987    0.52628
  -8.96244    1.02751
  -8.18875    0.94012
  -9.05095    0.80081
  -7.91382    0.71109
  -7.98462    0.58331
  -8.12710    0.86730
  -8.83334    0.50857
  -9.46587    1.00270
  -8.27038    0.73582
  -7.25374    0.90316
  -7.84114    0.42614
  -7.26467    0.60425
  -7.56449    0.74145
  -8.25045    0.71633
  -7.82686    0.83035
  -9.23437    0.97278
  -8.31535    1.09790
  -7.34853    0.68354
  -8.16805    0.97250
  -8.75632    0.97680
  -8.72682    1.03823
  -9.33994    1.31633
  -8.19937    1.09342
  -9.43443    0.92078
  -8.07820    0.92720
  -8.05674    0.96901
  -8.67955    0.81795
  -8.56122    1.29774
  -8.68169    1.06382
  -8.28782    0.97527
  -8.49492    0.77858
  -7.66263    0.89790
  -8.02677    1.17795
  -8.02138    0.95963
  -6.69393    0.73058
  -6.88031    0.52188
  -5.70170    0.70133
  -7.66263    1.04306
  -7.46732    1.00801
  -7.59063    0.96027
  -7.21663    0.89922
  -8.55164    1.08413
  -8.16137    1.22586
  -9.11783    1.04805
  -8.03157    0.55361
  -8.62201    0.93738
  -8.13667    0.70186
  -7.64442    0.45070
  -7.24537    0.69900
  -7.46016    0.73206
  -7.18186    0.68107
  -7.88387    0.44470
  -7.25859    1.08690
  -8.24234    0.66887
  -6.23198    0.35720
  -7.06600    0.76896
  -6.96428    0.71317
  -7.67790    0.94794
  -8.02553    0.90047
  -8.50813    1.00265
  -8.58850    1.02468
  -7.70093    0.87783
  -7.50998    0.34468
  -6.79368    0.59934
  -8.50334    0.73744
  -7.48479    0.74717
  -8.57631    0.71066
  -7.65395    0.82779
  -7.24878    0.67058
  -7.74110    0.97451
  -8.76444    1.25488
  -7.21058    0.52572
  -7.43176    0.63282
  -8.10442    0.94025
  -7.01932    0.56734
  -6.23421    0.89456
  -5.66859    0.64350
  -7.19842    0.66489
  -8.19469    1.13723
  -6.41161    0.63450
  -7.65974    1.01089
  -7.69469    0.93728
  -7.93290    0.91375
  -7.32164    0.80527
  -6.19625    0.61269
  -8.31315    0.97657
  -7.28256    0.66455
  -7.42983    1.42210
  -7.95746    1.36694
  -7.38096    1.19308
  -6.28949    0.69538
  -7.20240    0.42775
  -7.07509    0.61982
  -7.32778    0.80584
  -6.23640    0.52953
  -7.33884    0.59927
  -7.31835    0.64549
  -6.95479    0.58876
  -6.64158    0.49689
  -5.48188    0.60630
  -5.76988    0.73007
  -7.02118    0.62950
  -6.81868    0.91712
  -6.14043    0.53649
  -5.31311    0.58930
  -6.66288    0.70011
  -6.83673    0.70243
  -6.41911    0.75512
  -6.40745    0.57502
  -5.24325    0.59483
  -6.14950    0.51604
  -7.00851    0.85017
  -6.68362    0.56613
  -6.08322    0.33310
  -6.03975    0.96953
  -6.08931    0.55074
  -5.26224    0.57619
  -5.67014    0.09341
  -5.42294    0.05138
  -5.73036    0.41755
  -6.03186    0.81271
  -6.18473    0.19303
  -6.94754    0.46444
  -5.64974    0.76163
  -6.10040    0.55088
  -6.97021    0.88617
  -6.77866    0.62718
  -6.28137    0.62603
  -6.22636    0.47357
  -6.40873    0.37880
  -5.85319    0.01031
  -6.53555    0.36410
  -6.78808    0.85700
  -6.81315    0.79506
  -6.02349    0.70790
  -7.30653    0.76144
  -6.66817    1.02819
  -6.51895    0.96574
  -6.31961    0.65689
  -7.36885    0.84202
  -6.75640    0.72735
  -6.65062    0.64096
  -6.64741    0.66264
  -7.12944    0.60623
  -6.77506    0.87264
  -5.99680    0.67581
  -7.47561    0.89275
  -7.16735    1.24865
  -6.36768    0.65894
  -6.53391    0.79425
  -7.17271    0.66165
  -6.56058    0.56923
  -6.36155    0.58193
  -5.47260    0.50657
  -5.77662    0.35514
  -5.70662    0.40779
  -6.07949    0.58430
  -4.82669    0.35770
  -5.43479    0.70975
  -5.62721    0.53102
  -6.05034    0.72591
  -6.33192    0.72869
  -6.84721    0.76471
  -6.72428    0.63070
  -6.87917    0.67686
  -7.19874    0.94751
  -7.74790    0.97518
  -6.28013    1.06565
  -7.39239    0.88997
  -7.70229    1.32644
  -7.36037    1.25110
  -7.22064    0.82495
  -7.72740    0.87822
  -6.62292    0.51807
  -7.63585    0.80381
  -7.30127    1.36565
  -5.78798    1.08124
  -7.32734    0.82314
  -5.75126    0.64068
  -6.49798    0.70695
  -6.53693    0.73454
  -7.30972    0.94696
  -6.50668    0.67897
  -6.97816    0.57957
  -7.37741    0.78482
  -7.75568    0.93723
  -7.42173    1.12514
  -7.80278    0.91036
  -7.58385    1.18512
  -7.14087    0.66708
  -7.52366    0.90732
  -7.30022    0.90593
  -7.22249    0.80880
  -6.67146    0.53998
  -7.53685    0.85272
  -6.37924    0.19752
  -7.99307    1.02824
  -7.02792    0.61851
  -6.37429    0.72999
  -7.09117    0.75598
  -6.14407    0.64725
  -6.96247    1.21862
  -7.24756    1.26484
  -5.73084    0.63591
  -6.12625    0.51249
  -5.61949    0.24588
  -5.90831    0.37683
  -6.59984    0.81093
  -6.99674    0.98758
  -5.85555    0.44327
  -6.20057    0.47466
  -5.89519    0.22394
  -6.48671    0.50232
  -4.86994    0.47845
  -5.64562    0.34292
  -5.20081    0.19757
  -5.69338    0.04770
  -4.12598    0.17369
  -5.81036    0.00078
  -6.21437    0.50978
  -5.84071    0.32780
  -5.59833    0.46520
  -6.27972    0.66672
  -6.37087    0.44101
  -5.87911    0.12082
  -6.61905    0.61785
  -5.57184    0.72844
  -5.85706    0.68806
  -7.35103    0.77647
  -6.82642    0.83492
  -7.35729    0.81653
  -7.05408    0.46685
  -5.90304    0.90771
  -6.55896    0.41223
  -5.52071    0.17400
  -7.28657    0.80033
  -6.33312    0.48559
  -6.97231    0.61874
  -6.46104    0.65273
  -5.78602    0.49966
  -6.18753    0.66822
  -6.05099    0.82652
  -6.28795    0.44784
  -6.83030    0.26919
  -6.27379    0.23590
  -7.06574    0.51093
  -7.74952    0.97112
  -7.74994    0.87287
  -6.08470    0.82968
  -5.51056    0.76010
  -5.57414    0.40041
  -6.47740    0.25811
  -4.90067    0.39343
  -5.48044    0.57954
  -4.71781    0.06621
  -5.95999    0.19229
  -5.60141    0.21133
  -5.34982    0.05751
  -5.98322    0.47795
  -7.28350    0.83215
  -6.32395    0.55623
  -6.13104    0.71547
  -5.74476    0.48736
  -7.23542    0.72551
  -6.16059    0.38543
  -5.99189    0.59158
  -5.88142    0.48605
  -7.48312    0.62768
  -6.48069    0.49337
  -6.67403    0.64321
  -7.26775    0.65889
  -5.84817    0.45310
  -5.69981    0.50205
  -6.40407    0.91433
  -5.12722    0.70110
  -5.94829    0.42327
  -5.91236    0.68279
  -6.01868    0.31670
  -5.37024    0.58858
  -5.00494    0.24140
  -5.57298    0.70023
  -4.10755    0.26679
  -5.76459    0.90281
  -5.39240    0.26039
  -5.25609    0.10627
  -4.48773    0.37396
  -4.37870    0.16664
  -4.37980    0.06384
  -5.86947    0.62840
  -5.16584    0.29634
  -4.42198    0.32015
  -3.75964    0.11120
  -5.31797    0.09018
  -4.45249   -0.10582
  -5.62742   -0.12661
  -6.59654    0.38999
  -6.22213    0.43611
  -5.34111    0.43049
  -5.56553    0.56954
  -5.24790    0.24011
  -5.05742    0.16255
  -5.99349    0.62217
  -5.29517    0.25995
  -5.43797    0.17209
  -5.95640    0.59264
  -6.16438    0.39795
  -6.22009    0.55151
  -5.87362    0.44239
  -6.50164    0.52811
  -6.02969    0.34151
  -6.64289    0.63225
  -6.32445    0.74070
  -5.41310    0.83540
  -5.57994    0.55883
  -5.57742    0.21375
  -3.56459    0.45322
  -5.90294    0.24468
  -6.19373    0.93874
  -6.00653    0.63068
  -5.22035    0.39447
  -5.74994    0.56520
  -6.49565    0.66153
  -7.12276    0.58183
  -5.69433    0.42506
  -5.76187    0.16156
  -5.42934    0.47572
  -6.13282    0.48411
  -5.01633    0.20145
  -4.86588    0.19081
  -6.02318    0.41716
  -7.03015    0.19010
  -5.97519    0.62432
  -5.36672    0.54674
  -5.64954    0.76330
  -6.35060    0.53391
  -5.78939    0.29224
  -6.06648    0.66219
  -6.12517    0.60422
  -5.76152    0.78905
  -6.82569    1.02836
  -5.74985    0.44023
  -6.09643    0.54236
  -5.39166    0.19239
  -4.97158    0.22619
  -5.54386    0.47789
  -5.13270    0.49255
  -5.46583    0.47639
  -5.26986    0.49679
  -5.11495    1.06093
  -5.52357    0.59528
  -5.72445    0.35447
  -5.28974    0.58001
  -5.70525    0.19418
  -4.64733   -0.10169
  -4.04328    0.32597
  -3.63351    0.26975
  -4.32718    0.50881
  -4.26515    0.57261
  -5.35541    0.44813
  -5.91333    0.35483
  -5.36434    0.20714
  -5.78049    0.13719
  -4.82817    0.30905
  -4.17389    0.12704
  -4.78813    0.22324
  -4.52779    0.42634
  -5.66466    0.02468
  -5.85737    0.73523
  -5.40444    0.34317
  -5.84865    0.52537
  -5.22933    0.43249
  -5.96435    0.05924
  -5.94392    0.35865
  -5.97666    0.35133
  -5.19725    0.00669
  -4.55541    0.25131
  -5.67406    0.40665
  -4.50187    0.17952
  -4.99187    0.36859
  -5.96704    0.58930
  -5.87323    0.13873
  -5.55435    0.55922
  -3.70742    0.26558
  -4.83971    0.24322
  -5.72845    0.29853
  -5.17792    0.42591
  -4.91213    0.32246
  -5.13303    0.46154
  -4.33314    0.22554
  -5.50752    0.38071
  -5.11532    0.23431
  -5.10094    0.22860
  -5.83797    0.35194
  -5.88432    0.29627
  -6.10192    0.78186
  -4.88063    0.43259
  -5.23454    0.72811
  -5.83155    0.57366
  -6.21642    0.58160
  -5.99992    0.83171
  -6.14121    0.74982
  -5.61339    0.44411
  -5.83897    0.66668
  -5.69420    0.31100
  -5.35471    0.35284
  -6.38017    0.50524
  -6.01650    0.58870
  -6.01349    0.64781
  -5.69867    0.67554
  -5.46795    0.42044
  -5.61768    0.76946
  -5.53552    0.30303
  -5.56490    0.91036
  -5.59529    0.85698
  -6.21246    0.59386
  -6.57386    1.10506
  -6.80568    0.71530
  -6.62094    1.04141
  -5.93743    0.57441
  -5.98147    0.59940
  -5.99544    0.62931
  -6.09645    0.47668
  -6.39255    0.64926
  -6.82117    0.97135
  -6.38264    0.76378
  -5.72743    0.45240
  -5.05944    0.55912
  -5.51863    0.66984
  -4.89529    0.53780
  -6.21806    0.85728
  -6.40008    0.60369
  -5.31316    0.31527
  -6.20065    0.63912
  -5.09467    0.65194
  -6.30310    1.05194
  -5.56470    0.44150
  -5.61010    0.73395
  -6.62837    0.77246
  -5.69904    0.60372
  -5.84107    0.48466
  -5.19177    0.65473
  -5.37949    0.73850
  -6.31297    0.65901
  -5.77267    0.70025
  -6.18887    0.49678
  -7.03362    0.66721
  -7.22556    0.69857
  -6.09967    0.91746
  -6.87255    1.08544
  -6.25781    1.00269
  -5.51841    0.90811
  -5.76799    0.48425
  -5.75258    0.90071
  -5.22022    0.78994
  -5.66163    0.95126
  -5.44120    0.89394
  -5.61518    0.54659
  -5.99438    1.20299
  -6.32282    0.53870
  -5.28905    0.39738
  -4.95270    0.46420
  -5.94659    0.59827
  -7.13039    0.92474
  -6.23289    0.98019
  -6.96815    0.85199
  -7.13368    1.33597
  -6.43463    0.85070
  -6.37625    1.02178
  -6.31409    0.77188
  -6.16223    0.78349
  -5.72600    0.71052
  -6.77827    0.81974
  -5.76058    0.64539
  -7.19774    1.21948
  -7.33770    0.60742
  -6.96535    0.99058
  -5.26307    0.41306
  -6.41923    0.65768
  -5.93883    0.71810
  -5.02211    0.61979
  -6.01768    0.67219
  -5.90275    0.46084
  -5.74802    0.73848
  -6.09883    0.64014
  -6.56701    0.85425
  -5.42089    0.71669
  -6.13779    0.77067
  -6.26221    0.49391
  -6.16357    0.50197
  -5.12270    0.20746
  -5.21204    0.61825
  -6.34252    0.31830
  -5.86102    0.25081
  -6.30775    0.29885
  -6.78962    0.81537
  -5.65534    0.48893
  -5.77967    0.23023
  -5.68305    0.52366
  -6.20346    0.38949
  -6.76077    1.19054
  -7.25338    0.54339
  -5.76451    0.66967
  -6.93302    0.65001
  -6.49067    0.36998
  -5.94979    0.28700
  -5.13419    0.46918
  -5.58170    0.54769
  -6.51247    0.36125
  -5.19878    0.89431
  -6.29546    0.86450
  -5.58091    0.62292
  -5.53454    0.53358
  -5.52833    0.43877
  -4.54042    0.04218
  -5.78811    0.36691
  -6.23461    0.47847
  -5.11062   -0.05618
  -6.08933    0.49434
  -5.48107    0.36690
  -6.37545    0.72380
  -6.56538    0.86689
  -4.93893    0.18267
  -7.50672    1.01093
  -5.45082    0.75583
  -6.20751    0.69841
  -5.66643    0.48595
  -5.21033    0.26741
  -4.56022    0.09186
  -5.90595    0.56829
  -5.39251    0.37671
  -5.59328    0.82689
  -6.14570    0.63399
  -6.59135    0.44449
  -6.71654    0.70327
  -5.37224    0.41700
  -4.90485    0.49627
  -6.30878   -0.04485
  -6.58472    0.25645
  -4.93391    0.18445
  -4.92032    0.42810
  -5.39971    0.75658
  -5.49547    0.48219
  -5.38329    0.77052
  -5.45837    0.72196
  -6.10708    0.75706
  -6.30938    0.72873
  -5.32026    0.52880
  -5.18268    0.82782
  -6.16812    1.03857
  -5.47316    0.12134
  -5.13412    0.17393
  -5.51806    0.83669
  -5.30645    0.60118
  -6.54215    0.82931
  -6.67353    0.67052
  -5.85043    0.33259
  -5.28478    0.30197
  -6.35426    0.43006
  -5.45243    0.43692
  -5.76232    0.48376
  -4.97385    0.42367
  -4.81825    0.20019
  -5.87175    0.96978
  -5.79714    0.41877
  -6.01350    0.14692
  -6.29440    0.56210
  -6.73242    0.58838
  -5.55869   -0.07645
  -6.11114    0.53608
  -6.26646    0.31425
  -5.85205    0.01921
  -6.87704    0.60193
  -5.59637    0.19215
  -6.31290    0.56428
  -6.13463    0.73860
  -6.17059    0.31140
  -6.10816    0.33363
  -4.97069    0.25552
  -6.50376    0.56095
  -5.62844    0.28827
  -5.95998    0.22258
  -5.47281    0.05810
  -5.65927    0.40923
  -5.65442    0.23605
  -7.06105    0.62257
  -5.72618    0.52536
  -6.19208    0.56476
  -5.08598    0.21081
  -5.57200    0.53887
  -6.38603    0.86771
  -5.02630    0.64917
  -6.13880    0.43405
  -5.44478    0.51588
  -5.11013    0.51648
  -5.68888    0.69421
  -5.34068    0.18797
  -5.46684   -0.21129
  -6.01580    0.55727
  -5.68588    0.04254
  -5.28907    0.27890
  -6.18111   -0.10682
  -5.18426    0.23560
  -5.46839    0.56270
  -6.68373    0.29292
  -7.48524    0.52202
  -5.36940   -0.14386
  -5.91428    0.31934
  -5.06269    0.43014
  -5.58511    0.54238
  -5.04546    0.02886
  -5.10119    0.29692
  -6.15626    0.54006
  -5.41203    0.14059
  -5.88253    0.34777
  -5.35920    0.13056
  -7.18455    0.72547
  -6.49521    0.63704
  -7.02098    0.80672
  -6.59678    0.79260
  -6.88974    0.48386
  -6.52280    0.69294
  -5.72872    0.37424
  -5.61220    0.60387
  -6.46021    1.08720
  -7.46664    1.22602
  -6.46743    0.77363
  -5.29515    0.43198
  -6.14598    0.24867
  -6.72547    0.39583
  -7.38923    0.64939
  -6.68078    0.50063
  -6.63386    0.51494
  -7.41003    0.45481
  -6.53334    0.16604
  -7.91337    0.33061
  -6.47564    0.29043
  -6.34452    0.03667
  -7.34684    0.53177
  -7.25425    0.23961
  -6.83348    0.36497
  -7.56363    0.18056
  -6.81184    0.18863
  -6.90071    0.46003
  -5.85477   -0.01778
  -7.62499    0.76128
  -6.27718    0.01547
  -5.93297   -0.11655
  -5.73898    0.04096
  -6.63269    0.18816
  -6.84227    0.61228
  -6.02585    0.28479
  -6.33542    0.54621
  -6.41741    0.17087
  -6.47795   -0.00470
  -6.73839    0.29780
  -5.55022   -0.06345
  -6.36221    0.20467
  -6.83217    0.45445
  -6.56409    0.09920
  -6.39477   -0.13666
  -6.98230    0.05467
  -7.08843   -0.15209
  -6.25035   -0.04557
  -6.33572    0.38037
  -7.10167    0.07957
  -6.71883    0.40231
  -5.58020    0.17480
  -5.64959    0.58792
  -6.50784    0.55057
  -6.73315    0.72734
  -6.49038    0.22403
  -5.82051    0.25172
  -7.07139    1.00580
  -6.17088    0.36435
  -6.87295    0.61650
  -6.62990    0.60555
  -5.38277    0.10842
  -6.27765    0.20723
  -6.17880    0.64413
  -7.13986    0.49366
  -7.69785    0.70374
  -6.71760    0.56825
  -6.62861    0.46517
  -8.50393    0.83738
  -6.87255    0.33517
  -7.45883    0.65217
  -6.99788    0.47661
  -6.50972    0.36605
  -6.95417    0.41912
  -5.84266    0.01906
  -5.77647    0.18728
  -5.39920    0.19297
  -5.15083    0.38567
  -6.43509    0.57272
  -5.77515    0.38683
  -5.00592    0.07174
  -4.73152   -0.14855
  -4.46881    0.06038
  -5.10211   -0.16813
  -5.22983    0.00469
  -4.38474   -0.17887
  -4.87825    0.14631
  -5.71993    0.45275
  -5.56802    0.10529
  -6.12633    0.57896
  -5.90509    0.44306
  -5.43353    0.66583
  -6.66631    0.91871
  -6.58170    0.25479
  -6.55646    0.44250
  -6.49534    0.61773
  -6.15036    0.42672
  -6.52682    0.20738
  -6.61880    0.37482
  -6.56242    0.73176
  -7.33977    0.71944
  -6.80496    0.74085
  -7.61874    0.91810
  -7.49220    0.80469
  -7.37859    0.58264
  -7.26847    0.75175
  -7.60900    0.69017
  -6.93407    0.67934
  -6.96070    0.49362
  -5.95558    0.82286
  -6.36899    0.52098
  -6.88934    1.08097
  -6.13297    0.54228
  -7.47354    1.05778
  -6.74578    0.61775
  -6.64574    0.84372
  -6.62855    0.65057
  -6.84351    1.05061
  -6.96707    0.81555
  -6.65449    0.72674
  -6.09474    0.23794
  -6.33731    0.65202
  -6.35279    0.74822
  -5.82833    0.53506
  -5.10360    0.47504
  -4.59671    0.03307
  -5.52697    0.36818
  -5.77519    0.18217
  -5.71677    0.69480
  -5.17275    0.78395
  -6.24000    0.69712
  -4.59999    0.28795
  -6.49361    0.70223
  -6.28125    0.80883
  -6.49013    0.57207
  -5.56101    0.60023
  -5.54179    0.44609
  -5.07799    0.45340
  -5.99524    0.84113
  -6.16388    1.06521
  -5.83216    0.55159
  -5.73346    0.46463
  -6.14812    0.56987
  -6.06149    0.66841
  -5.69195    0.52929
  -6.24860    0.63275
  -6.20929    0.73958
  -6.02336    0.46932
  -5.69764    0.39507
  -5.55555    0.54684
  -5.92979    0.29451
  -5.36867    0.29182
  -5.56865    0.42233
  -5.96941    0.76193
  -5.43210   -0.08455
  -6.09455    0.31069
  -6.79453    0.21574
  -6.56058    0.39036
  -6.05304    0.37481
  -6.01891    0.30036
  -6.05129    0.25641
  -5.89480    0.02704
  -6.17353    0.12030
  -6.00563    0.44087
  -6.23684    0.35765
  -6.74126    0.01114
  -6.60941    0.64891
  -6.12356    0.07831
  -5.88747    0.06081
  -6.05736    0.16162
  -6.01683    0.38446
  -6.62693    0.17534
  -5.88341    0.04590
  -5.75728    0.32277
  -5.79918    0.29342
  -5.75063    0.07714
  -6.05438    0.15458
  -5.69464    0.37667
  -5.51057    0.46989
  -5.53707    0.40677
  -7.56530    0.46604
  -6.83401    0.20799
  -6.06916    0.00648
  -5.93813    0.29047
  -7.12589    1.05335
  -6.67508    0.71973
  -6.51488    0.36702
  -6.59765    0.68061
  -6.65659    0.52591
  -7.35854    0.60153
  -7.58696    0.28112
  -6.40117    0.20181
  -6.75972    0.49031
  -6.16693    0.60201
  -6.04112    0.67630
  -5.65442    0.45865
  -6.46057    0.59044
  -6.62625    0.43888
  -6.37038    0.28822
  -5.85586    0.71156
  -4.15522    0.08005
  -5.60567    0.67168
  -5.90525    0.58688
  -6.00967    0.50348
  -6.12444    0.33710
  -6.85648    0.85376
  -6.50736    0.49603
  -6.66286    0.62799
  -6.37164    0.54995
  -6.42500    0.73033
  -7.25089    0.85531
  -6.29349    0.66940
  -6.44423    1.06692
  -5.96240    1.04994
  -6.33985    0.88494
  -6.61792    0.58838
  -6.82447    0.93728
  -6.87890    0.74985
  -6.38621    0.62067
  -6.38630    0.68374
  -6.82180    0.75970
  -7.08279    0.50573
  -7.58284    0.39003
  -6.62570    0.45140
  -6.98552    0.39510
  -6.73724    0.31997
  -7.54542    0.49425
  -7.29129    0.13979
  -6.79944    0.62928
  -6.31794    0.63158
  -6.20490    0.19719
  -6.31579    0.27067
  -6.31498    0.10021
  -6.68490    0.49210
  -6.42171   -0.01864
  -5.54970    0.02631
  -6.33716    0.04699
  -4.70129    0.43770
  -5.88807    0.68842
  -6.35823    0.44698
  -6.18410    0.32119
  -6.20753    0.46891
  -5.64000    0.46768
  -6.01030    0.19004
  -5.98013    0.12760
  -4.95312   -0.14186
  -5.54373    0.01864
  -4.82029    0.24728
  -5.56334    0.33245
  -5.46950    0.36150
  -5.76212   -0.00388
  -5.59552    0.36050
  -6.58844    0.53642
  -6.17451    0.51391
  -6.25615    0.52400
  -5.79935    0.45605
  -5.12167    0.21288
  -6.18079    0.41288
  -6.24302    0.65685
  -7.04385    0.54056
  -6.14313    0.90191
  -6.99398    0.62805
  -7.00154    0.53838
  -6.35620    0.45364
  -5.76810    0.81061
  -6.91939    0.68706
  -6.25864    0.10610
  -6.66784    0.66907
  -7.09220    0.36017
  -7.74297    0.67150
  -7.78148    0.53689
  -7.00221    0.53093
  -7.71559    0.36965
  -6.46547    0.36248
  -7.02012    0.04496
  -7.65628    0.24506
  -6.68316    0.50991
  -5.84007    0.13042
  -5.56878    0.23027
  -6.29443    0.71564
  -5.31911    0.33262
  -5.93795    0.89561
  -6.14029    0.36584
  -5.68841    0.18768
  -5.49000    0.14252
  -6.11767    0.62085
  -5.79202   -0.00235
  -6.46804    0.57310
  -6.26597    0.69122
  -6.24636    0.03675
  -4.78721    0.41193
  -6.08379    0.64397
  -6.25746    0.54864
  -4.85449    0.18069
  -5.10660    0.20679
  -5.95790    0.10185
  -5.63137    0.29006
  -6.33867    0.26149
  -6.30444    0.14828
  -5.72295    0.38525
  -6.74359    0.01408
  -6.16944   -0.04277
  -5.83251   -0.10543
  -5.36616    0.07998
  -6.44660    0.12514
  -5.64797    0.16986
  -4.42995    0.42588
  -5.37767    0.56400
  -5.43526    0.34963
  -5.80518    0.31411
  -5.99615    0.21737
  -5.94517    0.44025
  -7.02515    0.26409
  -6.88670    0.64241
  -6.26330    0.36203
  -6.89794    0.59658
  -6.28048    0.32504
  -5.78735   -0.18218
  -5.49310    0.13166
  -5.99023   -0.01095
  -4.64703    0.07297
  -6.35664    0.35498
  -5.16637    0.22673
  -5.72839    0.07221
  -5.56558   -0.00438
  -5.85436    0.14928
  -6.23257    0.13768
  -4.45534    0.19817
  -5.51797    0.38784
  -5.80550    0.52381
  -5.05662    0.22526
  -5.77961    0.56651
  -4.81857    0.16597
  -5.36645    0.45273
  -5.07931    0.20553
  -4.99223    0.40348
  -4.01499    0.18335
  -6.45349    0.53886
  -6.09846    0.39900
  -6.11004    0.45924
  -5.92825   -0.10761
  -5.62044   -0.06256
  -5.82106    0.23465
  -6.45419    0.53383
  -5.38760    0.53630
  -6.46702    0.36419
  -5.90976    0.24061
  -6.05870    0.13831
  -6.09170    0.17134
  -5.58525    0.71472
  -5.89422    0.42186
  -5.22208    0.29654
  -6.22205    0.62203
  -6.14075    0.51850
  -6.10809    0.12054
  -6.41547    0.48740
  -4.95025    0.06725
  -6.64709    0.54381
  -5.46049    0.60501
  -5.64452    0.27032
  -6.51401    0.28393
  -6.21821    0.34556
  -6.53555    0.68299
  -5.43506    0.57178
  -4.92361    0.39578
  -6.66345    0.64653
  -6.00465    0.32970
  -5.49933    0.63131
  -6.52694    0.50440
  -6.67740    0.44244
  -5.91966    0.75029
  -6.42774    0.38010
  -5.20185    0.36272
  -5.63078    0.07203
  -5.94211    0.12038
  -6.00670    0.30259
  -5.75912    0.10845
  -6.27420   -0.02635
  -6.93854    0.54298
  -6.75734    0.78509
  -7.03573    0.69002
  -6.20771    0.15523
  -6.52096    0.18655
  -5.62095    0.29510
  -7.44882    0.29736
  -6.48836    0.60229
  -5.95070    0.65289
  -6.24147    0.56352
  -5.86182    0.27103
  -6.78042    0.41810
  -7.14914    0.68954
  -6.12245    0.59002
  -5.74302    0.64367
  -6.57649    0.69259
  -7.17188    0.83208
  -6.27963    0.48679
  -6.49849    0.55244
  -6.77673    0.57572
  -6.38538    0.48249
  -6.72837    0.05676
  -5.74393    0.88602
  -8.01260    0.64484
  -6.20976    0.70683
  -6.97930    0.67751
  -5.62282    0.61096
  -6.34962    0.79935
  -7.25907    1.01201
  -5.33732    0.73285
  -5.49119    0.36872
  -5.74699    0.67657
  -5.59085    0.79509
  -6.09881    0.49080
  -5.06864    0.54492
  -5.86406    0.75535
  -6.03454    0.64389
  -7.01064    0.61766
  -5.95240    0.47831
  -5.40291    0.45269
  -6.11652    0.33292
  -5.17534    0.01791
  -6.77795    0.29351
  -6.20713    0.57548
  -6.19938    0.71062
  -6.41462    0.71244
  -6.47308    0.19115
  -6.11156    0.27576
  -5.74486    0.04790
  -7.46178    0.70974
  -6.24409    0.56695
  -6.43788    0.56594
  -6.09635    0.46959
  -6.63900    0.79269
  -6.09283    0.66046
  -7.12498    0.57442
  -6.32267    0.63173
  -6.50209    0.71969
  -6.70463    0.56843
  -7.21542    0.48213
  -5.24375    0.65424
  -6.01138    0.49403
  -6.07294    0.74200
  -6.20411    0.68720
  -6.84324    0.31151
  -5.89851    0.35510
  -5.83388    0.12189
  -4.56409    0.00144
  -5.55513    0.28084
  -6.94904    0.89792
  -6.17870    0.58653
  -6.08719    0.45579
  -5.91324    0.29679
  -5.70262    0.28850
  -5.33728    0.34769
  -5.06206    0.42746
  -4.83525    0.72727
  -5.25712    0.36687
  -5.93852    0.77245
  -5.42209    0.78856
  -5.90262    0.49956
  -6.28526    0.40474
  -6.09487    0.47162
  -4.66812    0.40579
  -5.97510    0.43576
  -5.13994    0.63791
  -4.78661    0.42258
  -5.82258    0.68217
  -4.84590    0.14018
  -5.16590    0.38387
  -5.15063    0.11879
  -5.63122    0.43728
  -5.68675    0.42035
  -4.63052    0.18126
  -5.32158    0.18742
  -4.82217    0.29332
  -5.63793    0.15750
  -5.33473    0.36300
  -4.70122    0.36652
  -5.57234    0.49428
  -5.04373    0.43718
  -5.45869    0.27108
  -4.94073    0.48365
  -5.77791    0.35407
  -5.57144    0.44817
  -5.96862    0.70400
  -5.13699    0.40565
  -5.55928    0.23679
  -4.78781    0.59331
  -5.40963    0.80744
  -4.71669    0.16241
  -4.43199    0.18708
  -5.76823    0.78246
  -4.97422    0.69290
  -5.68753    0.96044
  -5.88487    0.57724
  -6.31687    0.68151
  -5.31988    0.29422
  -5.50571    0.29014
  -5.11233    0.33164
  -5.43485    0.18619
  -7.44353    0.32422
  -6.07806    0.33295
  -7.46117    0.52997
  -5.43546    0.08871
  -5.99818    0.06396
  -5.68118    0.42096
  -6.42987    0.48571
  -6.10613    0.29558
  -5.36841    0.36328
  -5.49718    0.23596
  -6.47767    0.24169
  -5.85499    0.25619
  -6.38281   -0.00514
  -4.31766    0.05803
  -5.07526   -0.00802
  -5.91751    0.25481
  -5.56817   -0.21016
  -6.51078    0.42051
  -7.49391    0.65580
  -5.77981    0.32138
  -7.23723    0.44178
  -6.50756    0.47857
  -5.90343    0.41320
  -6.00596    0.73002
  -6.24106    0.60228
  -5.75275    0.56315
  -5.42340    0.65282
  -6.66417    0.62340
  -5.94719    0.34806
  -6.22720    0.74859
  -7.06935    0.41741
  -6.55471    0.63875
  -6.99118    0.62462
  -6.55714    0.64231
  -6.33647    0.82680
  -6.54286    0.51447
  -6.56962    0.78274
  -6.01985    0.40011
  -5.51478    0.46310
  -5.16679    0.39668
  -6.71784    0.57725
  -5.87519    0.56706
  -5.70849    0.34656
  -5.60829    0.68114
  -6.71114    0.70663
  -6.29717    0.59512
  -5.92575    0.28021
  -6.19404    0.62248
  -6.68142    0.55447
  -6.83155    0.77208
  -7.32304    0.53674
  -6.87681    0.41877
  -6.61178    0.55960
  -7.26986   -0.12056
  -7.18954    0.37739
  -6.70513    0.42446
  -5.76165    0.36161
  -6.64753    0.34282
  -6.18677    0.60839
  -5.84487    0.59381
  -6.08768    0.77628
  -7.67324    0.64713
  -7.10701    0.16763
  -5.84698    0.46189
  -6.19686    0.70715
  -5.94339    0.57749
  -5.64973    0.49826
  -6.96360    0.63286
  -6.45432    0.40728
  -7.10014    0.69549
  -6.31242    0.57194
  -6.65305    0.79356
  -6.37225    0.33996
  -6.15148    0.47593
  -6.64476    0.72450
  -6.79831    0.60177
  -7.39086    1.13232
  -7.83683    0.86579
  -5.75719    0.65741
  -7.02207    0.45061
  -8.00205    0.91533
  -7.89812    0.98249
  -7.75772    0.90754
  -7.20849    0.77897
  -7.33385    0.71101
  -7.63137    0.84639
  -6.72118    0.59836
  -7.20220    0.56534
  -5.79074    0.46158
  -6.41281    0.65203
  -6.80586    0.42755
  -5.85183    0.34556
  -7.15466    0.58117
  -6.64715    0.52830
  -7.17299    0.63999
  -7.29894    0.86605
  -7.71311    0.98764
  -7.20629    0.89113
  -6.72087    0.58826
  -6.45369    0.52885
  -6.62403    0.69514
  -6.71791    0.43735
  -6.55622    0.88755
  -7.19986    0.49292
  -6.79061    0.40672
  -6.81844    0.11624
  -7.30392    0.44717
  -7.29817    0.54103
  -7.11480    0.49834
  -6.67062    0.79202
  -6.22468    0.51809
  -6.45124    0.16524
  -6.58564    0.19763
  -6.76180    0.42494
  -6.32430    0.58789
  -6.72611    0.35328
  -6.61116    0.64587
  -6.80519    0.42329
  -6.54786    0.38781
  -6.03399    0.15742
  -6.77256    0.47662
  -5.85180   -0.08223
  -7.20366    0.48963
  -7.11175    0.93324
  -6.48948    0.41093
  -6.72294    0.45922
  -6.30646    0.44750
  -6.20654    0.25758
  -7.39919    0.66287
  -7.67344    0.62954
  -6.92221    0.80369
  -6.89904    0.80703
  -6.67654    0.74391
  -6.94712    0.73750
  -6.99636    0.73490
  -7.97498    0.75832
  -7.47561    0.48125
  -6.66275    0.59610
  -7.27305    0.72290
  -7.38694    0.43635
  -8.71410    0.85700
  -8.98526    0.75906
  -8.51011    0.60829
  -7.80457    0.40389
  -7.13635    0.48664
  -6.96111    0.68578
  -7.72706    0.89114
  -8.23767    0.94832
  -7.78189    0.96110
  -8.38169    0.69065
  -7.71515    1.00739
  -8.83324    1.18449
  -6.60522    0.45651
  -7.38203    0.84796
  -7.33197    0.69890
  -7.38638    0.58915
  -7.52419    0.36224
  -8.84107    1.02455
  -8.98142    0.79143
  -8.10966    0.57956
  -7.20761    0.60023
  -7.22869    0.51981
  -8.80203    0.97388
  -8.15516    0.59654
  -7.62332    0.20239
  -7.00299    0.08760
  -7.59713    0.93277
  -8.06690    0.61654
  -7.78326    0.59339
  -8.31982    1.11407
  -8.10028    0.74001
  -6.80718    0.46463
  -6.72252    0.64659
  -7.81049    0.88902
  -8.23833    1.12457
  -7.36543    0.70240
  -7.71639    0.91047
  -8.32050    1.01293
  -7.63980    0.52871
  -7.07594    0.47381
  -7.33557    0.67418
  -7.53303    0.69173
  -7.96214    0.93717
  -7.39778    1.22415
  -7.83164    1.20296
  -8.29256    0.73740
  -6.60828    1.03981
  -6.50560    0.42435
  -7.25656    0.57257
  -7.77278    0.90964
  -7.23392    0.91386
  -8.15206    0.74857
  -7.50491    0.65720
  -7.25208    0.75906
  -7.20194    0.89796
  -6.55451    0.68493
  -7.27624    0.78297
  -7.01870    0.75790
  -7.27354    0.65093
  -7.73634    0.92442
  -7.37829    0.52066
  -6.70498    0.42900
  -7.22865    0.89515
  -6.90233    0.73020
  -7.72982    0.72307
  -7.20608    0.64289
  -7.05435    0.82324
  -7.79228    0.85827
  -7.18424    0.60275
  -6.45934    0.55864
  -6.45165    0.29396
  -6.08971    0.48852
  -6.13038    0.40601
  -6.80393    0.40002
  -7.44521    0.53480
  -7.14544    0.29464
  -7.59977    0.71784
  -6.74879    0.39055
  -7.24832    0.25524
  -7.37147    0.72191
  -6.40479    0.57678
  -7.93324    1.08350
  -6.67485    0.45793
  -6.15834    0.34860
  -7.48519    0.60049
  -7.16151    0.83533
  -6.81616    0.52941
  -6.95268    0.68465
  -6.83390    0.53529
  -6.59223    0.29756
  -7.36043    0.40946
  -8.00833    0.83612
  -7.95709    0.78790
  -7.47478    0.61664
  -7.70733    0.65983
  -6.98728    0.64348
  -6.69242    0.59109
  -6.91920    0.45814
  -8.14024    0.85064
  -7.13713    0.55387
  -7.15885    0.66790
  -6.63262    0.86996
  -6.28439    0.84768
  -7.67651    1.30221
  -6.39969    1.08144
  -6.18372    1.03425
  -7.08877    1.13251
  -6.06643    0.76364
  -6.76173    0.96468
  -6.29830    0.78111
  -7.18942    0.66224
  -6.31437    0.61017
  -7.65361    0.64847
  -6.10455    0.59717
  -7.63474    0.67652
  -7.12796    0.31771
  -7.09065    0.40094
  -6.43694    0.38370
  -6.80006    0.67427
  -7.07802    0.92890
  -5.78793    0.82389
  -6.04162    0.66211
  -6.89459    0.69755
  -6.50681    0.90401
  -6.13530    0.60760
  -5.88386    0.76299
  -6.49684    0.59799
  -7.18198    0.73292
  -7.53276    0.77464
  -8.29930    1.16757
  -7.91008    0.96474
  -6.88733    0.35637
  -6.92823    0.47604
  -7.17417    0.54761
  -7.25862    0.60554
  -7.44812    0.69211
  -6.29131    0.63692
  -7.37883    1.09920
  -7.60686    0.90725
  -6.84839    0.77979
  -6.58378    0.51034
  -6.23730    0.33965
  -6.21679    0.29585
  -5.59358    0.41111
  -6.64889    0.80036
  -6.27430    0.51531
  -6.59525    0.45779
  -8.01038    0.61443
  -7.47676    0.51103
  -6.87056    0.87407
  -7.14704    0.62989
  -7.22520    0.38166
  -6.75769    0.55319
  -6.42367    0.45763
  -6.54097    0.78859
  -6.07627    0.63206
  -6.81787    0.82752
  -7.17909    0.43299
  -6.58119    0.90843
  -6.59398    0.53127
  -6.82025    0.54996
  -7.16155    0.79343
  -6.37231    0.63079
  -6.25344    0.57922
  -6.52110    0.81299
  -7.43512    0.44406
  -6.69535    0.66777
  -8.14516    0.75985
  -7.24290    0.70052
  -6.94248    0.44162
  -7.05179    0.74933
  -7.61503    0.80496
  -7.39510    0.42140
  -7.31723    0.71518
  -6.67378    0.72792
  -7.82050    0.71116
  -6.53761    0.46667
  -6.80356    0.36256
  -7.34617    0.65848
  -6.60167    0.40003
  -7.37511    0.54725
  -6.76978    0.33891
  -7.91330    0.56393
  -7.79696    0.73046
  -6.74127    0.06580
  -6.62414    0.40150
  -6.89699    0.52274
  -7.46220    0.66156
  -8.12434    0.74875
  -7.95031    0.68352
  -8.09846    0.61879
  -7.33941    0.44323
  -7.51511    0.29994
  -6.84113    0.60738
  -7.32119    0.94594
  -6.93858    0.72430
  -7.30862    0.67077
  -6.56171    0.36536
  -6.02495    0.37412
  -6.41261    0.27088
  -7.08697    0.38664
  -7.96055    0.74453
  -6.77836    0.78594
  -6.35743    0.51199
  -7.16380    0.56691
  -7.36267    0.68751
  -7.70873    0.48161
  -7.01668    0.85745
  -7.58551    0.69622
  -7.49096    0.60461
  -5.68467    0.13953
  -6.33305    0.50370
  -6.94554    0.79419
  -7.41578    0.67033
  -7.65181    0.51033
  -7.52138    1.00475
  -7.07449    1.03958
  -6.26288    0.69614
  -5.70003    0.33135
  -7.08265    0.79228
  -7.10665    1.06191
  -6.84617    0.22154
  -7.09995   -0.09560
  -5.87220    0.59549
  -6.43053    0.41932
  -6.83251    0.73379
  -7.19092    0.48029
  -6.75437    0.73272
  -7.01684    0.90395
  -5.93019    0.65766
  -7.04240    0.62756
  -5.72287    0.08284
  -6.66284    0.71897
  -7.20108    0.90029
  -7.46034    0.85987
  -6.57881    0.70803
  -7.64072    1.16959
  -6.97340    0.69704
  -6.63652    0.53331
  -7.05337    0.57219
  -6.65498    0.51283
  -7.56606    0.62984
  -7.31822    0.01516
  -8.44637    0.86034
  -7.66417    0.26772
  -7.41187    0.67004
  -6.84325    0.62925
  -7.01939    0.16087
  -7.43259    0.29678
  -6.75420   -0.02263
  -6.94121    0.21403
  -6.88177    0.18975
  -7.04390    0.29318
  -6.62851    0.58274
  -6.89490    0.25117
  -6.89577    0.38726
  -6.15298    0.54929
  -6.20087   -0.05251
  -7.77259    0.40071
  -6.54867    0.59676
  -7.19491    0.36771
  -7.00710    0.55123
  -6.68098    0.40160
  -5.50043    0.07874
  -5.49456   -0.02968
  -4.68637   -0.26333
  -5.89570    0.25716
  -6.10273    0.43239
  -6.82822    0.62269
  -7.52144    0.72896
  -6.95145    0.41433
  -6.41525    0.62478
  -6.08000    0.17481
  -6.72547    0.26410
  -7.20020    0.83671
  -6.49034    0.76829
  -6.54376    0.72648
  -6.88006    0.51366
  -6.50936    0.46593
  -6.47697    0.44497
  -6.07926    0.17079
  -7.35583    0.63912
  -6.63548    0.20904
  -7.57101    0.61627
  -7.63493    0.78354
  -6.15323    0.06948
  -6.05349    0.31749
  -6.70131    0.47835
  -6.98705    0.73816
  -7.74275    0.94373
  -8.28617    0.84313
  -7.25257    0.37511
  -6.84464    0.29723
  -7.27819    0.16762
  -7.53372    0.10278
  -7.03819    0.60851
  -6.07254    0.30657
  -6.52036    0.19473
  -6.84915    0.35497
  -6.16063    0.32143
  -6.87792    0.74660
  -6.85163    0.65057
  -6.61589    0.56124
  -6.91483    0.67302
  -5.77282    0.31694
  -7.85829    0.81621
  -7.42490    0.39588
  -7.23066    0.36677
  -6.92447    0.60259
  -7.84199    1.02607
  -6.70316    0.67728
  -7.19041    0.65127
  -6.37638    0.60652
  -6.96747    0.52988
  -7.20168    0.67237
  -7.75959    0.59838
  -7.12414    0.85597
  -6.84550    0.53745
  -6.43200    0.92955
  -6.14652    0.21164
  -6.62042    0.74118
  -6.69936    0.60377
  -5.53442    0.65088
  -6.11187    0.46066
  -7.32832    0.70221
  -5.53095    0.23333
  -6.01563    0.65795
  -7.46697    0.83917
  -6.70571    0.58498
  -7.30090    0.72598
  -6.97214    0.38088
  -7.60850    0.70233
  -7.47108    0.59337
  -6.03340    0.43257
  -6.54581    0.66481
  -6.15320    0.55514
  -5.90667    0.27597
  -6.52603    0.22268
  -6.10496    0.52580
  -5.77180    0.44882
  -6.14278    0.64369
  -6.32209    0.31849
  -7.20417    0.71406
  -6.77637    0.48936
  -6.82137    0.62919
  -6.64497    0.56877
  -6.96648    0.67684
  -6.22592    0.81903
  -6.68901    0.38838
  -6.31326    0.14972
  -6.89555    0.68469
  -6.79569    0.63233
  -6.59590    0.29523
  -6.21100   -0.18313
  -6.16769    0.16728
  -7.52644    0.46784
  -6.38889    0.51032
  -7.37545    0.59981
  -7.71957    0.25618
  -7.71740    0.60369
  -7.19310    0.54834
  -7.53153    0.57291
  -7.29735    0.83839
  -7.62629    0.75519
  -7.01814    0.43458
  -7.22577    0.84330
  -8.22785    0.62239
  -7.46916    0.74983
  -7.26809    0.85172
  -7.21137    0.86330
  -6.29574    0.50818
  -6.96482    0.93169
  -7.53269    0.68360
  -7.10232    0.82376
  -7.20969    0.39130
  -7.84440    0.71162
  -6.93301    0.50890
  -7.45833    0.92826
  -6.50748    0.59718
  -7.11524    0.56148
  -7.14894    0.38886
  -7.50898    0.71393
  -8.06401    0.58625
  -7.18382    0.42681
  -6.60775    0.35107
  -7.06830    0.23646
  -6.96452    0.61227
  -6.14597    0.30773
  -5.92717    0.24963
  -6.44521    0.64423
  -7.06774    0.36252
  -7.13935    0.43926
  -6.42263    0.12227
  -7.40111    0.70008
  -7.55981    0.66595
  -6.21064    0.51185
  -5.93586    0.08761
  -6.90151    0.08973
  -6.00888    0.34112
  -6.64115    0.52515
  -6.69167    0.31630
  -7.06933    0.39466
  -7.14952    0.60675
  -6.78888    0.42759
  -6.54798    0.38084
  -6.17066    0.06770
  -7.35064    0.64331
  -7.27342    0.45315
  -7.03509    0.46628
  -6.35609    0.25785
  -7.61610    0.53484
  -6.66942    0.57919
  -6.79378    0.49930
  -6.83546    0.68201
  -6.43877    0.43581
  -7.76273    0.35739
  -7.34262    0.49391
  -6.36279    0.39633
  -6.74224    0.46265
  -7.19833    0.45148
  -7.07851    0.60584
  -6.92299    0.30657
  -7.03707    0.62682
  -6.36901    0.52771
  -5.52270    0.06814
  -6.83449    0.52391
  -6.43033    0.59712
  -6.89035    0.85009
  -5.69577    0.62093
  -6.46698    0.75658
  -5.87507    0.35912
  -6.37078    0.32471
  -6.53922   -0.06148
  -4.87557    0.25277
  -6.36640    0.68384
  -4.83011    0.15368
  -7.02401    0.47838
  -6.94191    0.67695
  -6.92377    0.56165
  -6.87285    0.83964
  -6.75830    0.62134
  -7.18916    0.90362
  -6.51961    0.88981
  -7.40023    0.96094
  -6.88404    0.34822
  -7.58045    0.41883
  -7.15720    0.22424
  -6.53057    0.54746
  -6.37707    0.28558
  -7.67675    0.49987
  -7.51455    0.75070
  -7.26857    0.54883
  -6.48112    0.25380
  -7.19944    0.56844
  -7.10663    0.22286
  -6.38834    0.74917
  -6.22845   -0.01886
  -7.71619    0.39013
  -7.46261    0.71065
  -6.99040    0.51868
  -7.31655    0.35790
  -7.51301    0.71149
  -7.15357    0.59293
  -7.13530    0.60472
  -7.56286    0.44671
  -7.07970    0.19482
  -6.75599    0.18614
  -6.69994    0.25130
  -6.65598    0.27841
  -6.15132    0.65665
  -7.11340    0.52646
  -7.21264    0.71764
  -6.95787    0.57805
  -7.48511    0.66884
  -7.62790    0.80689
  -6.43746    0.43443
  -7.45963    0.74066
  -7.72244    0.55154
  -8.07284    0.71184
  -6.84987    0.64231
  -7.62804    0.57319
  -7.28927    0.61644
  -6.26415    0.58493
  -7.15670    0.34980
  -8.21717    0.73374
  -7.81617    0.65460
  -7.48833    0.36364
  -7.73489    0.64464
  -7.24862    0.91154
  -7.43864    0.68903
  -7.02242    0.85067
  -6.75875    0.61063
  -6.60426    0.69437
  -8.00345    0.98751
  -7.26965    0.83970
  -7.69053    0.59304
  -7.45162    0.67078
  -8.07531    0.99818
  -8.05217    0.66726
  -7.07755    0.78440
  -7.27654    0.98976
  -6.89699    0.84172
  -7.10860    0.59140
  -7.07594    0.74415
  -6.11844    0.70873
  -7.94582    0.81091
  -6.99151    0.80247
  -7.60242    0.86910
  -7.36262    0.67452
  -8.37683    1.11514
  -6.52690    0.77172
  -7.11939    1.16379
  -5.88504    0.63159
  -6.62675    0.82270
  -7.10847    0.84624
  -7.99330    1.24339
  -8.06603    0.58588
  -7.68884    1.23178
  -7.36414    0.87057
  -7.66173    0.67368
  -7.24801    0.35692
  -7.22990    0.54324
  -6.85233    0.53111
  -7.98190    1.00247
  -7.31285    0.63186
  -7.39294    0.72405
  -6.80970    0.65530
  -7.91347    1.32596
  -7.64435    0.82268
  -7.66173    1.02524
  -7.74779    0.70756
  -8.18384    0.93453
  -8.26796    1.21024
  -7.33211    0.97568
  -7.27883    0.94668
  -7.48797    0.98685
  -7.58038    0.90416
  -7.93269    0.70390
  -7.36035    0.53921
  -7.25675    0.60636
  -7.01646    0.77952
  -7.65152    0.94110
  -8.10656    0.77984
  -6.97248    1.00600
  -7.13100    0.68618
  -7.19023    0.57965
  -7.24638    0.70218
  -7.25533    0.60991
  -6.79751    0.50379
  -5.98880    0.70410
  -7.01368    0.71976
  -6.70324    0.71547
  -6.65508    0.39263
  -7.40258    0.52686
  -7.96389    0.72060
  -8.28300    0.99711
  -6.45869    0.38205
  -7.24453    0.71459
  -7.35812    0.38438
  -6.26363    0.40421
  -6.70377    0.59346
  -6.74403    0.41685
  -6.38231    0.65976
  -6.24639    0.62387
  -6.38866    0.70552
  -7.04366    0.60792
  -6.95077    0.67535
  -7.31753    0.55096
  -7.44264    0.78992
  -7.30647    0.79316
  -7.00303    0.58200
  -6.65191    0.78492
  -6.55293    0.56603
  -7.22341    0.42717
  -7.13200    0.66501
  -7.44236    1.19208
  -8.13297    0.76836
  -7.35194    0.64883
  -7.37414    0.85446
  -6.59609    0.76578
  -6.35536    0.87163
  -6.35731    0.87398
  -7.03672    0.62574
  -6.11723    0.64624
  -7.70686    0.83711
  -6.63379    1.00027
  -7.23990    1.32093
  -5.84537    0.90404
  -6.40668    0.81946
  -7.26705    0.50946
  -6.61464    0.82759
  -7.18354    0.92563
  -7.20396    0.69287
  -6.70092    0.80664
  -7.42518    0.91409
  -6.67189    0.74506
  -6.74869    0.37056
  -6.22733    0.62243
  -6.96423    0.32153
  -7.37248    0.60595
  -7.38230    0.52214
  -7.67437    0.49934
  -7.66314    0.89041
  -7.28846    0.36118
  -7.32839    0.70955
  -7.23744    0.58376
  -5.71788    0.13167
  -6.82858    0.66289
  -6.68864    0.84379
  -7.06529    0.72573
  -7.11378    0.83417
  -6.64218    0.95215
  -6.87864    0.69160
  -7.39576    0.70570
  -6.84774    0.68670
  -7.38139    0.77318
  -7.22093    0.79016
  -6.95594    0.41081
  -7.71892    0.93162
  -6.98758    0.74489
  -7.12775    0.71098
  -7.50032    0.75951
  -7.45967    0.69046
  -7.28673    0.28623
  -7.25058    0.40723
  -7.47342    0.14583
  -6.95031    0.83980
  -6.49379    0.64431
  -6.43897    0.51191
  -6.45962    0.31799
  -6.49610    0.56229
  -6.87646    0.32453
  -7.24921    0.63791
  -6.85190    0.71842
  -8.07508    0.86291
  -7.75711    0.83827
  -6.24575    0.54137
  -6.45170    0.51704
  -7.26589    0.71947
  -8.08848    1.01948
  -6.82614    0.51122
  -7.52058    0.61757
  -7.31607    0.23723
  -7.48882    0.71781
  -7.68234    0.54802
  -7.48670    0.76873
  -7.21023    0.83907
  -7.43870    0.52466
  -7.14290    0.60139
  -7.36923    0.29623
  -7.55434    0.35443
  -7.87437    0.36246
  -7.12699    0.17552
  -7.98478    0.59426
  -8.30190    0.39219
  -8.18628    0.33566
  -7.21331    0.48651
  -8.02624    0.77025
  -7.25378    0.53514
  -6.31001    0.44479
  -7.09821    0.33628
  -7.44119    0.77833
  -7.18761    0.35382
  -7.31515    0.66011
  -6.58409    0.40510
  -6.25750    0.70797
  -5.58907    0.39308
  -6.51446    0.66398
  -6.21212    0.38237
  -7.75998    0.80036
  -7.80891    0.80120
  -6.10932    0.52984
  -6.95042    0.08470
  -7.86828    0.66717
  -7.04704    0.49868
  -6.32738    0.23220
  -7.58291    0.20254
  -7.24739    0.53972
  -6.52683    0.39689
  -5.70498    0.24103
  -7.11035    0.21496
  -6.90404    0.41118
  -7.90748    0.79212
  -6.55714    0.54453
  -9.15140    0.41491
  -8.00786    0.30486
  -6.95338    0.63843
  -7.55145    0.60278
  -7.49495    0.65731
  -7.58891    0.47870
  -7.41214    0.28533
  -7.08942    0.16354
  -6.92618    0.20250
  -6.79309    0.27870
  -6.83470    0.12995
  -7.02630    0.25901
  -6.76536    0.19439
  -6.99402    0.17123
  -6.57088    0.41722
  -6.60878    0.33753
  -7.44621    0.44801
  -6.87890    0.26637
  -7.65659    0.47801
  -6.23280    0.16672
  -6.31377    0.46263
  -5.52421    0.08525
  -6.96812    0.18694
  -8.69428    0.73653
  -6.79894    0.37170
  -6.72050    0.12715
  -7.08004    0.39877
  -7.17300    0.32725
  -7.05254    0.27145
  -7.14815    0.24862
  -7.14257    0.43018
  -7.77084    0.47877
  -6.34901    0.33529
  -7.41261    0.30672
  -7.08680    0.88870
  -7.24504    0.54085
  -6.95756    0.61100
  -6.61876    0.40067
  -7.09264    0.15938
  -7.40087    0.58427
  -7.45512    0.28761
  -7.36568    0.40184
  -7.95012    0.42205
  -8.10814    0.10411
  -6.94936    0.42794
  -7.89435    0.50101
  -7.71273    0.64968
  -8.15750    0.32299
  -8.07162    0.76743
  -8.92322    0.44913
  -7.27057    0.77424
  -7.39769    0.20502
  -8.01372    0.44910
  -7.87212    0.62461
  -9.05560    1.03478
  -6.63089    0.48193
  -7.59951    0.61989
  -7.13004    0.29606
  -7.73061    0.51472
  -7.12689    0.37469
  -7.15238    0.54121
  -7.11552    0.75189
  -8.03604    0.53203
  -7.66633    0.58089
  -8.39551    0.77010
  -7.79220    0.39883
  -7.84715    0.77387
  -7.21045    0.82624
  -6.59124    0.67795
  -6.86715    0.76327
  -7.10441    0.25946
  -7.23305    0.52503
  -7.48006    0.55584
  -8.30014    0.77114
  -7.23196    0.72955
  -7.09019    0.56439
  -7.64354    0.74846
  -7.37377    0.31201
  -7.60040    0.43918
  -6.40653    0.38380
  -6.73789    0.20051
  -7.04021    0.41708
  -7.38624    0.45045
  -6.53322    0.50210
  -7.72955    0.88023
  -7.72209    0.45030
  -7.83559    0.69592
  -7.22827    0.53074
  -7.36171    0.65155
  -6.05105    0.19441
  -7.47653    0.36016
  -7.36243    0.34458
  -6.23042    0.30404
  -6.98419    0.77808
  -7.87436    0.68211
  -7.85622    0.68295
  -6.97634    0.43814
  -6.80869    0.35761
  -8.02120    0.31305
  -7.44008    0.15684
  -7.93916    0.14437
  -7.20308    0.35378
  -7.61466    0.49593
  -7.22143    0.81960
  -7.67216    0.42208
  -7.92270    0.71740
  -7.89702    0.59657
  -7.31765    0.53692
  -8.42886    0.37990
  -8.16565    0.55532
  -7.81542    0.38445
  -7.44365    0.00135
  -7.67521    0.04317
  -7.80290    0.51643
  -7.46249    0.16319
  -7.80156    0.47214
  -6.90072    0.07608
  -7.13846    0.19098
  -7.68198    0.13699
  -6.68350    0.06091
  -7.02246   -0.03529
  -7.87460    0.38731
  -7.04903    0.06384
  -8.36832    0.41333
  -8.02371    0.57863
  -8.40794    0.44970
  -7.65774    1.06265
  -7.29137    0.54228
  -7.43868    0.35665
  -8.16670    0.43392
  -8.80042    0.65716
  -8.29788    0.47233
  -8.32018    0.66672
  -8.42440    0.72144
  -7.80165    0.25419
  -7.32031    0.04543
  -6.98092    0.34789
  -7.07037    0.43837
  -7.60201    0.32934
  -6.82948    0.63465
  -7.55994    0.50901
  -8.69007    0.38113
  -7.70657    0.44173
  -7.57702    0.36375
  -7.33032    0.76209
  -7.23319    0.40557
  -8.23346    0.78712
  -7.21767    0.73285
  -7.28570    0.74515
  -6.94898    0.33360
  -7.39074    0.26894
  -7.73272    0.32079
  -7.81709    0.59016
  -7.27671    0.52921
  -7.45767    0.58584
  -7.32247    0.34580
  -7.63849    0.63838
  -6.73963    0.19716
  -5.90320    0.27225
  -6.39650    0.18974
  -6.92610    0.23411
  -7.04391    0.53026
  -6.52573    0.09928
  -7.28706    0.58982
  -7.77793    0.25647
  -7.54344    0.65655
  -5.87150    0.44281
  -7.27750    0.58110
  -7.51506    0.38621
  -6.77373    0.52920
  -7.70421    0.56006
  -6.83519    0.43210
  -6.77741    0.61971
  -8.05867    0.49998
  -8.41266    0.81696
  -6.51870    0.24293
  -6.95724    0.28398
  -7.04185    0.21512
  -6.88957    0.38501
  -7.10686    0.47456
  -6.88282    0.25618
  -5.54249    0.12782
  -7.50937    0.21216
  -7.23123    0.24771
  -7.20641    0.22369
  -7.06482    0.62296
  -7.25716    0.32502
  -6.47931    0.45242
  -7.38444    0.56715
  -6.81206    0.62424
  -6.95490    0.52810
  -7.58199    0.47250
  -6.80119    0.34728
  -6.35810    0.70778
  -6.13691    0.63585
  -6.18294    0.33515
  -6.79483    0.64895
  -7.36171    0.96326
  -7.90466    0.73958
  -6.85499    0.84547
  -6.66111    0.53744
  -7.43889    0.79690
  -6.33561    0.43229
  -6.95685    0.38307
  -7.15200    0.70116
  -6.54263    0.61892
  -7.58409    0.47965
  -7.14488    0.28474
  -6.65702    0.46987
  -5.97696    0.19267
  -5.58244    0.39718
  -6.25555    0.39475
  -7.12783    0.41085
  -7.86643    0.55198
  -7.67432    0.44291
  -7.54152    0.60980
  -7.32302    0.77083
  -7.04557    0.42252
  -7.83387    0.29131
  -9.07409    0.64378
  -7.75047    0.43522
  -7.82395    0.42695
  -8.07646    0.66396
  -7.45925    0.77089
  -6.81843    0.37001
  -7.86050    1.33029
  -7.84180    0.65479
  -7.07851    0.61631
  -8.57418    0.79162
  -7.34467    0.89428
  -7.03620    0.51100
  -7.62424    1.04802
  -7.81345    0.55043
  -6.99466    0.77826
  -6.89206    0.67845
  -6.45790    0.50844
  -6.73454    0.67889
  -6.83314    0.63452
  -7.19965    0.86954
  -7.52688    0.47218
  -5.84347    0.24115
  -5.80901    0.21095
  -6.87255    0.81195
  -7.42791    0.72613
  -7.45760    0.51888
  -7.84970    0.43017
  -7.13670    0.59480
  -7.85457    0.48638
  -7.32291    0.75919
  -7.00357    0.66921
  -7.44932    0.34051
  -8.29459    0.98457
  -7.35469    0.38434
  -7.12829    0.69642
  -8.72039    0.83061
  -7.09065    0.58693
  -7.01957    0.89407
  -6.56281    0.96828
  -6.32459    0.76106
  -7.17231    0.80800
  -7.40976    0.98698
  -6.59829    0.76089
  -7.56040    0.82974
  -7.24636    0.79751
  -6.12480    0.82129
  -7.93300    0.69953
  -7.06445    0.54774
  -6.18770    0.35871
  -8.25965    1.34619
  -7.52581    0.56545
  -6.96845    0.74101
  -6.12454    0.40302
  -5.61433    0.24533
  -5.68053   -0.06410
  -6.80667    0.76324
  -5.23772    0.26054
  -5.93063    0.53586
  -6.29673    0.65550
  -6.64736    0.59720
  -6.40322    0.53444
  -6.98199    0.55302
  -6.58128    0.42431
  -6.99213    0.67347
  -6.93606    0.73789
  -7.52622    0.42363
  -7.57292    0.83437
  -6.96745    0.85249
  -7.42670    0.56691
  -7.00442    0.91199
  -7.04818    0.83075
  -6.60664    0.64537
  -7.04014    0.36720
  -7.80581    0.62677
  -7.38295    0.31873
  -7.73886    0.55681
  -7.66515    0.70485
  -7.64271    0.89523
  -6.63950    0.20515
  -8.26142    0.56767
  -6.80684    0.49306
  -7.06163    0.59140
  -6.32097    0.26207
  -6.91975    0.34850
  -7.29390    0.58611
  -7.06442    0.51095
  -7.79553    0.81715
  -6.82860    0.49061
  -6.98359    0.37769
  -6.76079    0.85962
  -7.32653    0.67525
  -7.29566    0.95746
  -7.78980    0.79419
  -6.92224    0.81533
  -7.09478    0.73991
  -7.31394    0.50737
  -7.46535    0.84507
  -8.53839    0.67059
  -8.39275    0.62350
  -7.52354    0.50271
  -8.59285    0.84779
  -8.03974    0.46999
  -8.14752    0.60112
  -7.62558    0.55443
  -6.97908    0.54595
  -6.38521    0.21794
  -7.22956    0.61838
  -7.90855    0.78526
  -7.30099    0.45786
  -7.15315    0.26182
  -7.25011    0.62410
  -8.27612    0.70350
  -5.86564    0.28315
  -7.02768    0.22207
  -7.49740    0.46282
  -6.52157    0.59769
  -7.05135    0.48720
  -6.35737    0.85933
  -7.10232    0.72252
  -6.56453    0.79797
  -6.15000    0.71488
  -7.44238    0.62761
  -6.81623    0.50870
  -6.79699    0.47333
  -7.80557    0.67075
  -7.24032    0.64155
  -7.66139    0.49703
  -7.00703    0.54221
  -6.67161    0.55464
  -6.82144    0.16419
  -7.79638    0.33084
  -6.68341    0.54256
  -8.70118    0.35891
  -6.72795    0.22495
  -7.39057    0.43617
  -7.47834    0.64340
  -7.25870    0.41487
  -7.15292    0.34213
  -6.70263    0.23249
  -6.89087    0.51774
  -6.76804    0.97816
  -5.63436    0.47398
  -5.93601    0.52043
  -6.28893    0.00197
  -6.65511    0.55464
  -6.75371    0.39948
  -6.81185    0.91529
  -7.53528    0.87982
  -6.68103    0.78292
  -6.72849    0.23548
  -7.51081    0.23153
  -6.90559    0.42613
  -6.94520    0.84851
  -7.28114    0.73398
  -7.07036    0.53636
  -6.43948    0.47794
  -6.43531    0.53577
  -6.90229    0.47604
  -5.85144    0.61626
  -5.34074    0.52932
  -6.28630    1.02396
  -7.86980    0.65062
  -7.59668    0.83957
  -7.48932    0.67976
  -7.66323    1.06684
  -7.77541    0.89966
  -6.66232    0.66608
  -6.92578    0.59702
  -7.97473    0.99386
  -7.93545    0.69802
  -7.10946    0.80191
  -6.73862    0.68577
  -6.10303    0.33898
  -6.33266    0.42644
  -5.33920    0.39274
  -5.96057    0.75252
  -6.66345    0.49590
  -6.42416    0.38104
  -7.84601    0.75745
  -7.94832    0.79505
  -7.26766    0.78150
  -7.56190    0.79061
  -6.65573    0.87208
  -6.71984    0.58057
  -6.64363    0.60565
  -6.40167    0.52785
  -7.17497    0.81571
  -5.81461    0.10045
  -5.90244    0.65869
  -7.12626    0.60562
  -6.03849    0.85292
  -6.31394    0.64213
  -5.43794    0.75901
  -6.97662    1.05938
  -5.77843    0.61148
  -6.57014    0.87647
  -6.31576    0.55134
  -6.54134    0.71881
  -6.56648    0.69624
  -6.58657    0.75566
  -6.41640    0.72344
  -7.05164    0.74498
  -6.84228    1.01645
  -8.12864    0.76493
  -6.48352    0.71394
  -5.78922    0.58504
  -6.15622    0.48303
  -7.67486    1.02442
  -7.48759    0.91806
  -6.72129    1.01914
  -7.79504    0.36284
  -6.80026    0.55645
  -7.40586    0.72992
  -7.49024    0.78333
  -7.10541    0.85660
  -6.87445    0.61450
  -7.51900    0.55785
  -7.12483    0.82007
  -7.33141    0.65271
  -7.45478    0.38268
  -6.26183    0.74368
  -5.87358    0.30995
  -6.69674    0.42784
  -6.35562    0.37478
  -6.30469    0.75815
  -7.02619    0.56786
  -6.32460    0.96671
  -6.61011    0.37928
  -6.54563    0.24813
  -6.79436    0.20868
  -6.46558    0.52181
  -5.85962    0.68620
  -7.05663    0.54616
  -6.83445    0.48684
  -7.15492    0.76650
  -6.15493    0.24937
  -6.46145    0.69073
  -5.41737    0.08803
  -5.40750    0.37269
  -5.04652    0.27054
  -6.02248    0.38241
  -5.67335    0.07341
  -6.89137    0.51866
  -6.41224    0.22372
  -5.91582    0.16486
  -5.53690   -0.04095
  -6.84480    0.42774
  -6.90230    0.63773
  -6.19125    0.36424
  -6.61034    0.48107
  -6.66495    0.34749
  -6.66659    0.43137
  -6.77151    0.52321
  -5.68018    0.42183
  -6.15400    0.32419
  -6.26785    0.36835
  -6.77546    0.30304
  -6.87966    0.30072
  -6.20865    0.53363
  -7.15169    0.54374
  -6.97289    0.60523
  -6.38588   -0.02051
  -5.82225    0.28355
  -6.04223    0.44001
  -6.41817    0.37142
  -6.03231    0.08122
  -6.45485    0.39826
  -6.44106    0.42685
  -5.65287    0.04110
  -5.61032    0.23222
  -5.73663    0.15275
  -7.13737    0.67378
  -5.66886   -0.12062
  -7.03801    0.40445
  -6.23669    0.20931
  -7.51425    0.53928
  -7.05132    0.19060
  -7.20950    0.62868
  -7.39893    0.28841
  -6.05132    0.15110
  -7.42339    0.39551
  -6.97921    0.31312
  -6.29790    0.43731
  -6.42528    0.42714
  -6.73625    0.01630
  -5.96317   -0.07855
  -6.08375    0.28871
  -6.14255    0.10758
  -5.14373    0.36314
  -6.25304    0.85160
  -5.84708    0.41094
  -5.59192    0.11629
  -5.21384    0.20465
  -6.39413    0.29778
  -5.24871    0.26624
  -5.04554    0.28551
  -5.62773    0.16931
  -6.11772    0.45181
  -5.94218    0.39804
  -6.13003    0.11329
  -6.87943    0.23910
  -5.19661    0.28279
  -6.18910    0.16606
  -6.55010    0.05048
  -6.66761    0.29202
  -5.88745   -0.08114
  -6.83634    0.37016
  -6.86047    0.52965
  -6.68859    0.37444
  -5.87335    0.12418
  -7.15978    0.73018
  -5.83392   -0.03976
  -6.40099    0.34962
  -5.95616    0.42035
  -7.35449    0.32953
  -6.37101    0.56707
  -6.16125    0.46960
  -5.56399    0.48010
  -7.00613    0.25272
  -7.69968    0.46015
  -6.68889    0.39867
  -6.18125    0.48811
  -6.79596    0.23465
  -6.90625    0.51294
  -5.88760    0.11235
  -5.93301    0.11832
  -5.66948   -0.08640
  -6.23872    0.11170
  -5.70736    0.25365
  -6.36764    0.43704
  -6.34786    0.38568
  -5.71709    0.12341
  -6.25245    0.37148
  -6.40279   -0.10450
  -6.95048    0.60946
  -5.75461    0.48438
  -6.16964    0.40151
  -5.77994    0.28153
  -5.04739    0.26530
  -6.52668    0.23772
  -7.01397    0.25048
  -5.81445    0.30147
  -6.31716    0.20045
  -5.95369    0.50290
  -5.96016    0.24724
  -5.46693    0.55304
  -6.48085    0.59647
  -6.39525    0.58153
  -6.91841    0.79975
  -6.85816    0.53619
  -5.32194    0.44080
  -5.41270    0.41209
  -6.34383    0.76130
  -5.29519    0.64439
  -6.34514    0.47813
  -6.35393    0.52826
  -7.29626    0.89216
  -6.79254    0.58047
  -7.68497    0.60365
  -8.27236    0.86566
  -7.81756    0.80360
  -6.48808    0.56848
  -6.85913    0.85813
  -7.50700    0.76654
  -7.59894    0.77585
  -6.99653    1.09352
  -6.68603    0.71423
  -6.68195    1.01871
  -6.73492    0.76736
  -6.52028    1.02452
  -6.73652    0.57514
  -6.01664    0.35214
  -7.10829    0.73472
  -7.29706    0.75345
  -6.66394    0.60751
  -6.80356    0.87866
  -7.02380    1.10740
  -7.37199    0.75600
  -6.99148    1.01178
  -6.39878    0.51342
  -6.79346    0.59421
  -6.72099    0.68856
  -6.52306    0.27209
  -6.19428    0.38429
  -7.05622    0.79551
  -7.77205    0.73444
  -7.34216    0.40469
  -7.63576    0.67725
  -7.56247    0.91649
  -7.96537    0.75420
  -8.17986    0.65797
  -6.74471    0.39292
  -7.16310    0.42031
  -7.14268    0.64731
  -7.61497    0.65129
  -7.45807    0.74024
  -7.24807    0.45573
  -7.52027    0.82722
  -8.15178    0.94813
  -7.56993    0.40329
  -7.92650    0.56601
  -6.24898    0.67099
  -7.29021    0.74251
  -6.81749    0.20527
  -7.82184    0.70183
  -7.47938    0.57740
  -6.76119    0.64425
  -6.14220    0.56960
  -5.49495    0.38746
  -5.56606    0.18505
  -6.24775    0.27927
  -6.53729    0.65036
  -6.01624    0.43256
  -5.69723    0.59638
  -6.12788    0.47850
  -6.24609    0.29968
  -6.00779    0.34931
  -6.10981    0.60690
  -5.16307    0.35249
  -5.48589    0.24573
  -6.11389    0.37461
  -6.51423    0.34000
  -6.53309    0.47111
  -6.34046    0.52487
  -6.43600    0.47724
  -6.72706    0.91727
  -5.73213    0.09826
  -5.82555    0.26142
  -5.72193    0.33935
  -6.27402    0.55940
  -5.64171    0.31151
  -5.96259    0.48273
  -6.27603    0.37055
  -6.46167    0.48344
  -6.52614    0.46329
  -6.43914    0.38530
  -5.75795    0.46340
  -7.34299    0.48551
  -6.19510    0.48781
  -6.36359    0.27336
  -5.79301    0.26072
  -6.00615    0.14619
  -5.55405    0.25522
  -5.62107    0.51437
  -4.89184    0.19226
  -5.70479    0.20499
  -5.25113    0.05673
  -7.01374    0.77945
  -6.45356    0.44717
  -5.94209    0.59908
  -7.04615    0.54787
  -7.06661    0.84762
  -7.15984    0.56472
  -6.78282    0.58643
  -5.97688    0.46225
  -6.54252    0.40271
  -6.76475    0.37489
  -6.25266    0.20632
  -6.12873    0.09466
  -5.58885    0.03217
  -5.92218   -0.00503
  -5.49541    0.34675
  -6.77705    0.30280
  -5.47506   -0.01644
  -5.41225    0.12659
  -5.53290    0.60280
  -6.74984    0.47166
  -5.45248    0.15821
  -5.77269    0.25690
  -5.50171    0.41341
  -4.88621   -0.08755
  -5.69740    0.01798
  -5.22733    0.18236
  -5.02117    0.31316
  -6.29124    0.23795
  -5.21313    0.18478
  -5.44969    0.07681
  -6.32576    0.62271
  -5.98399    0.39590
  -5.99529    0.46621
  -6.58376    0.48714
  -5.62205    0.17317
  -5.88004    0.13744
  -6.04376    0.14856
  -5.75699    0.24390
  -5.73435    0.63834
  -6.43837    0.50453
  -6.37184    0.20945
  -6.57794    0.39986
  -7.21569    0.50878
  -6.19062    0.24675
  -5.88729    0.18575
  -5.94722   -0.12428
  -6.52294    0.54932
  -6.12326    0.24056
  -6.34884    0.22851
  -6.29481    0.48597
  -6.13671    0.10567
  -5.25355    0.04266
  -5.35615   -0.14892
  -5.35203    0.12448
  -5.04827   -0.21041
  -6.03994    0.37447
  -6.57650    0.67749
  -6.31969    0.35725
  -6.57904    0.25060
  -6.15836    0.22503
  -5.28139   -0.02525
  -6.45205    0.33727
  -6.23475   -0.19548
  -5.32417   -0.05825
  -6.09554    0.14845
  -6.47150    0.31268
  -6.74143    0.11261
  -5.73314    0.16516
  -5.76763    0.17625
  -6.06895    0.04158
  -6.11623    0.35834
  -5.40070    0.38112
  -6.51065    0.31565
  -5.99703    0.22167
  -6.81584    0.51451
  -6.36381    0.61530
  -4.94548   -0.06729
  -6.02182    0.24378
  -6.04513    0.30859
  -6.41370    0.31584
  -6.34616    0.44276
  -5.87634    0.11020
  -6.35983   -0.05372
  -6.39191    0.19855
  -5.93789    0.32057
  -5.49860    0.26600
  -6.34422    0.43390
  -4.97350    0.26407
  -5.37569    0.29377
  -5.77265    0.32794
  -7.23500    0.30451
  -6.21352    0.21541
  -6.79272    0.54990
  -5.44483    0.23151
  -6.47910    0.21337
  -6.04834    0.30197
  -7.19678    0.58123
  -6.21601    0.28031
  -6.63039    0.06108
  -4.94281    0.31390
  -4.53645   -0.21817
  -5.60913    0.17068
  -6.15899    0.36668
  -6.19916    0.38198
  -5.60559    0.20633
  -6.59700    0.46954
  -6.97900    0.58501
  -5.99564    0.32757
  -5.96064    0.41505
  -6.03921    0.41575
  -6.55815    0.07831
  -6.08970    0.34102
  -5.79614    0.55147
  -6.06182    0.08126
  -6.49808    0.35721
  -6.52979    0.72114
  -6.62095   -0.10318
  -6.57223    0.51795
  -5.91832    0.11812
  -5.98748    0.01681
  -5.99725    0.16208
  -7.14434    0.31899
  -6.29852    0.39606
  -6.43683    0.22782
  -6.41682    0.07580
  -6.60042    0.39969
  -6.38092    0.04427
  -6.21228   -0.23655
  -6.57503    0.53467
  -6.89619    0.36843
  -6.74775    0.50860
  -6.89782    0.41315
  -6.21951   -0.11240
  -6.46252    0.12606
  -7.05516    0.34027
  -6.68127    0.32845
  -6.39215    0.24580
  -7.95446    0.20746
  -6.70628    0.12527
  -7.54804    0.37627
  -7.40582    0.12184
  -6.62919   -0.10617
  -6.97993    0.32801
  -6.72472    0.48728
  -6.90518    0.47577
  -7.55450    0.97241
  -8.00085    0.53246
  -6.73486    0.58076
  -6.00116    0.26538
  -5.54618    0.27105
  -7.54887    0.60398
  -6.37142    0.41713
  -6.85288    0.49310
  -6.26955   -0.41834
  -6.40061    0.48818
  -7.60541    0.33804
  -6.18883    0.15242
  -6.10889    0.48170
  -5.69666    0.39644
  -5.74935    0.62457
  -7.17159    0.18854
  -5.42070   -0.10019
  -5.65969   -0.05798
  -7.02334    0.22402
  -6.46798   -0.00008
  -6.74975    0.21086
  -5.46151   -0.45858
  -6.79487    0.17740
  -5.96880    0.25540
  -6.07035    0.05310
  -7.75556    0.60864
  -8.15534    0.61950
  -5.21348    0.06874
  -5.62463    0.43309
  -6.85464    0.36752
  -6.80685    0.41557
  -6.92178    0.35535
  -6.51631    0.26624
  -7.28017    0.56383
  -5.94368    0.02301
  -5.93927    0.12894
  -6.09390    0.03610
  -6.14437    0.40071
  -7.00115    0.44173
  -7.15810    0.24077
  -6.75584    0.35585
  -6.44238    0.15490
  -7.12460    0.16168
  -6.97474    0.16688
  -7.83837    0.02761
  -7.00985   -0.08535
  -7.42712   -0.07639
  -7.54648    0.23773
  -7.66907    0.03764
  -6.44706    0.06326
  -6.17091    0.10252
  -7.46287    0.22895
  -6.53671    0.16619
  -6.74214    0.02995
  -6.78823   -0.05481
  -6.70303   -0.27717
  -5.71233   -0.00696
  -6.94845   -0.09641
  -7.29445    0.52951
  -7.18436    0.65283
  -6.57975    0.23014
  -6.19371    0.49083
  -5.29611   -0.10747
  -5.32889   -0.31756
  -6.73741    0.29510
  -6.06213    0.12075
  -6.56244    0.56695
  -7.06434    0.46640
  -6.07617    0.16758
  -5.58696   -0.18094
  -7.28578    0.27008
  -8.56572    0.43304
  -7.43776    0.54498
  -7.44597    0.24793
  -7.27082   -0.01138
  -7.50512    0.65771
  -6.80567    0.28001
  -7.13080    0.18022
  -6.40289    0.09860
  -6.17652    0.56420
  -7.09722    0.54907
  -7.07311    0.71923
  -6.49070    0.55587
  -6.82732    0.46946
  -6.79611    0.71836
  -6.09242    0.47273
  -6.05579    0.31625
  -7.38679    0.53610
  -7.61098    0.56464
  -6.67359    0.56493
  -6.67464    0.73406
  -6.96524    0.20625
  -6.92009    0.76409
  -6.97801    0.40206
  -6.93367    0.62000
  -7.77915    0.58635
  -6.19694    0.28582
  -7.18261    0.29825
  -6.58895    0.06449
  -6.17540    0.28865
  -7.17985    0.16989
  -6.33862    0.22823
  -7.03206    0.33121
  -6.69071    0.56118
  -7.37499    0.36493
  -6.93254    0.26380
  -6.81877    0.26272
  -7.62524    0.69138
  -7.35492    0.61968
  -7.33029    0.14109
  -5.75832    0.16285
  -7.26800    0.26535
  -7.74066    0.41564
  -6.85667    0.63699
  -7.18809    0.24666
  -7.18963    0.37320
  -7.74275    0.65265
  -6.96718    0.77507
  -7.19614    0.62439
  -6.91272    0.36639
  -6.84633    0.02821
  -6.48872    0.52239
  -6.06877    0.26360
  -6.51244    0.31986
  -7.20218    0.50920
  -5.69806    0.07423
  -6.18942    0.01124
  -7.10346    0.62648
  -6.68054    0.35825
  -6.70834    0.51643
  -6.92137    0.57125
  -6.46496    0.07254
  -6.44159    0.51709
  -6.71525    0.28343
  -6.61272    0.28817
  -6.27259    0.32221
  -6.18879    0.11153
  -5.79641    0.16912
  -5.76328    0.01146
  -5.86738    0.12029
  -5.99853    0.30869
  -5.94673   -0.08009
  -6.98350    0.66226
  -6.76715    0.57811
  -6.18225    0.31758
  -5.61379    0.06300
  -5.49873   -0.01829
  -6.45054    0.25781
  -6.55393    0.39516
  -5.64022    0.25812
  -5.82341    0.25374
  -5.64159    0.55120
  -5.98630    0.36793
  -6.51881    0.19665
  -5.79859    0.35916
  -6.06265    0.13334
  -6.23239    0.35603
  -7.33758    0.65534
  -6.02318    0.38753
  -6.21848    0.27026
  -6.41974    0.39088
  -6.11841    0.33040
  -6.18003    0.18536
  -6.55551    0.32571
  -6.37439    0.15460
  -6.77179    0.39586
  -7.10786    0.32034
  -6.42852   -0.04823
  -6.56910    0.35436
  -6.98078    0.34172
  -7.36733    0.26278
  -6.73744   -0.01115
  -7.28391    0.04735
  -8.17984    0.18465
  -6.52497    0.12410
  -6.80058    0.14910
  -6.95892    0.07881
  -7.66726    0.28273
  -7.31190    0.26588
  -6.97515    0.37707
  -6.76716    0.70200
  -7.75089    0.35723
  -6.86936    0.31410
  -7.56879    0.33591
  -7.35933    0.74497
  -6.57285    0.73596
  -6.82762   -0.03382
  -6.71675    0.31195
  -7.14006    0.64998
  -6.71370    0.21890
  -7.13075    0.61748
  -7.39452    0.58608
  -7.77835    0.63218
  -6.38805    0.17387
  -6.77661    0.69485
  -6.59203    0.59632
  -7.42100    0.77965
  -6.70832    0.50650
  -7.13915    0.40742
  -7.17427    0.53296
  -6.61513    0.63616
  -6.91801    0.79494
  -6.76613    0.45415
  -7.61270    0.66602
  -8.14125    1.05505
  -7.85553    0.87230
  -7.16622    0.59924
  -6.99149    0.44862
  -6.92452    0.39235
  -5.70690    0.30895
  -5.03426    0.50169
  -6.99362    0.49361
  -7.03690    0.75830
  -6.91543    0.51844
  -6.73033    0.61475
  -6.31895    0.40494
  -7.62102    0.38517
  -7.89008    0.90024
  -6.95848    0.43769
  -7.25955    0.67610
  -6.89620    0.44507
  -8.32185    0.67158
  -6.39837    0.27149
  -6.39686   -0.00759
  -6.70201    0.44360
  -5.83593    0.01729
  -6.41579    0.32762
  -6.99935    0.53042
  -7.88249    0.90851
  -7.12535    0.31216
  -7.30441    0.51193
  -6.47006    0.48692
  -8.04601    0.52959
  -7.75106    0.44242
  -7.57970    0.46880
  -7.21688    0.36890
  -7.17675    0.34160
  -6.74621    0.44745
  -6.99415    0.48311
  -6.99303    0.57615
  -7.35596    0.79586
  -6.88787    0.24825
  -6.88987    0.21841
  -6.97533    0.33660
  -7.26969    0.52088
  -7.52619    0.44550
  -6.25998    0.39970
  -6.70895   -0.07372
  -6.23909    0.07000
  -6.98443    0.09283
  -7.29643    0.43441
  -7.02655    0.12015
  -7.78317    0.48006
  -6.87812    0.15211
  -6.63002    0.23916
  -7.41127    0.38127
  -6.67925    0.31875
  -5.94679    0.39259
  -6.85901    0.14605
  -7.61776    0.51957
  -6.86716    0.18286
  -7.62199    0.67712
  -6.98024    0.17174
  -7.59428    0.55629
  -6.78812    0.18873
  -7.59479    0.25053
  -6.99309    0.32901
  -6.28336    0.52392
  -6.95030    0.36881
  -7.20475    0.38534
  -6.81788    0.39028
  -7.81888    0.51132
  -6.27557    0.28075
  -7.28600    0.28529
  -7.19734    0.41072
  -7.77747    0.51763
  -6.44149    0.23920
  -6.62454    0.03268
  -5.65687    0.23891
  -6.71165    0.56849
  -5.65290    0.04231
  -6.36514    0.46322
  -6.08831    0.43571
  -6.53822    0.42969
  -5.32648    0.25600
  -6.08204    0.47779
  -6.43816    1.07327
  -6.53890    0.56257
  -7.01157    0.28866
  -5.61281    0.54643
  -6.38503    0.71335
  -6.67393    0.81615
  -6.44925    0.60788
  -5.75242    0.26738
  -6.32855    0.80233
  -6.38680    0.87416
  -6.55329    0.90268
  -6.89452    0.86310
  -6.84601    1.21985
  -7.59987    0.81842
  -7.02099    0.85829
  -7.07962    0.57803
  -6.70107    0.53344
  -5.91764    0.69053
  -6.78148    0.89261
  -6.21374    0.56228
  -7.05343    0.65000
  -5.44998    0.55451
  -4.96908    0.31874
  -5.40488    0.61790
  -5.51970    0.40889
  -4.90831    0.63657
  -5.16116    0.26830
  -5.72545    0.48407
  -6.32036    0.44795
  -6.29711    0.70762
  -7.32177    1.20150
  -7.09225    0.66450
  -7.69313    0.69194
  -6.61345    0.86920
  -7.15889    0.64970
  -7.00698    0.50263
  -7.02712    0.72874
  -7.26987    0.65530
  -6.33535    0.69866
  -6.39187    0.70957
  -6.11684    1.01911
  -7.15774    0.54818
  -7.95065    1.00817
  -6.28451    0.66375
  -7.03920    0.45298
  -7.85977    0.31741
  -7.31735    0.46930
  -7.07917    0.42546
  -6.82449    0.67881
  -7.35654    0.65347
  -7.07710    0.88144
  -7.75743    0.85620
  -6.30972    0.11053
  -6.88261    0.40889
  -5.86534    0.32053
  -5.63737    0.06769
  -5.27596    0.43968
  -6.21707    0.33118
  -6.89394    0.76212
  -7.15679    0.33343
  -7.02198    0.22232
  -6.37505    0.67385
  -6.82518    0.86863
  -6.45637    0.41848
  -6.77362    0.85700
  -7.22860    0.47731
  -6.83570    0.16558
  -6.77563    0.57238
  -7.03478    0.46774
  -5.72054    0.51118
  -7.16827    0.52577
  -5.33797    0.29497
  -7.70387    0.10706
  -6.81158    0.40546
  -6.76736    0.95168
  -7.29522    0.65985
  -7.23012    0.63895
  -7.49936    0.42939
  -7.33263    0.49741
  -6.86193    0.21329
  -6.35399    0.30050
  -6.38427    0.56611
  -6.98783    0.89717
  -5.86891    0.37297
  -5.54585    0.60491
  -6.24799    0.53141
  -5.41343    0.47202
  -6.17977    0.63489
  -7.08117    0.80239
  -7.07124    1.14936
  -8.50965    1.40784
  -8.65534    1.21341
  -8.35793    1.05180
  -6.60496    0.94534
  -7.20287    0.85974
  -6.70018    0.86093
  -7.33436    1.06862
  -6.23559    0.90817
  -7.00573    0.90299
  -5.97718    0.54698
  -6.39615    0.72107
  -6.50747    0.97446
  -6.34607    0.19473
  -6.83017    0.43606
  -6.09716    0.48372
  -7.67291    1.06302
  -7.06241    0.63010
  -8.02118    0.83401
  -7.56077    1.31107
  -7.44262    0.83925
  -7.64604    1.08505
  -5.79178    0.76697
  -6.38833    0.76080
  -8.02036    1.02840
  -6.82661    0.57972
  -7.44475    0.85562
  -7.12575    0.52729
  -6.95400    0.77122
  -7.07108    0.57132
  -6.53011    0.61127
  -6.88883    0.66990
  -6.24645    0.56901
  -6.17957    0.60220
  -6.49947    0.66728
  -6.40552    0.22863
  -5.85452    0.43425
  -5.91202    0.53398
  -6.46979    0.73120
  -5.82505    0.54638
  -5.44814    0.12099
  -5.87284    0.73734
  -6.48390    0.63536
  -6.07437    0.60547
  -6.02553    0.55978
  -6.65781    0.68622
  -6.85102    0.41176
  -7.85552    0.64029
  -6.75676    0.79444
  -7.50131    0.98956
  -8.22399    0.86526
  -6.80070    0.84760
  -6.76818    1.12161
  -6.11769    0.79735
  -6.76490    1.18174
  -6.80302    0.97609
  -7.35253    1.10357
  -6.94415    1.20059
  -6.47570    1.46064
  -6.36175    1.10124
  -6.25717    1.13098
  -5.69780    1.21553
  -6.85252    1.03247
  -6.63023    1.21124
  -7.20853    1.01009
  -6.09048    0.94721
  -6.89399    0.75724
  -6.13402    0.56291
  -6.08687    0.51661
  -5.76113    0.87284
  -5.14873    0.43791
  -6.22963    0.96157
  -5.87065    0.85666
  -6.60009    0.93311
  -6.09405    0.52868
  -6.72834    1.03064
  -6.39763    0.66702
  -5.74342    0.64313
  -5.89726    0.73764
  -6.50192    1.12755
  -6.67930    0.92884
  -7.46469    1.09447
  -7.21127    0.86076
  -6.64558    0.77053
  -5.82849    0.31254
  -5.52127    0.49268
  -6.14405    1.16589
  -7.53030    1.06185
  -6.33118    0.88830
  -7.06920    0.98597
  -6.47708    1.23886
  -7.27024    1.39755
  -6.64264    1.14261
  -6.42287    0.83255
  -5.52588    0.84688
  -5.70295    0.98056
  -6.59820    0.59848
  -6.54050    0.77215
  -5.66447    0.51472
  -6.89901    0.62483
  -7.31516    0.81407
  -6.27226    0.60053
  -6.17337    0.59840
  -6.13728    0.62170
  -5.77843    0.66497
  -6.30627    0.73019
  -5.97600    0.23774
  -5.47585   -0.06131
  -5.68108    0.47863
  -5.80436    0.52607
  -5.66845   -0.20131
  -5.70235    0.44737
  -5.06644    0.29150
  -5.71887    0.15500
  -5.09331    0.22818
  -5.81188    0.14697
  -4.98504   -0.01356
  -5.01779    0.53553
  -5.37487    0.06838
  -4.85870    0.52979
  -5.81838    0.61561
  -4.52893   -0.13786
  -5.19752    0.41463
  -4.99256    0.36586
  -5.81419    0.66220
  -4.96336    0.09753
  -4.82919    0.05475
  -5.18586    0.16313
  -4.86097    0.47282
  -5.62264    0.20770
  -3.91486   -0.12266
  -3.59716    0.16886
  -4.02167    0.00168
  -4.18547   -0.07214
  -5.05913    0.15314
  -4.72425    0.04125
  -4.89912    0.17213
  -4.56195    0.02528
  -4.47962   -0.15767
  -3.98922    0.04076
  -3.60308   -0.02069
  -4.08569   -0.05445
  -4.69352   -0.11040
  -3.97353   -0.32327
  -4.29649    0.08470
  -4.16276   -0.31311
  -4.83223    0.10532
  -5.65445   -0.09766
  -6.27005    0.08913
  -5.17371    0.02210
  -6.20155    0.49274
  -5.39149    0.18105
  -5.59344    0.35595
  -6.20195    0.37064
  -5.67873    0.06258
  -6.58865    0.66944
  -5.35113    0.46312
  -6.42552   -0.01369
  -4.99398    0.06315
  -5.26133    0.12680
  -5.64537    0.19016
  -5.09846    0.48722
  -5.47098    0.23165
  -5.56490    0.40028
  -5.92594    0.42905
  -5.72170    0.54931
  -6.23682    0.54410
  -5.24625    0.19488
  -5.82299    0.46543
  -6.77715    0.65412
  -6.05737    0.48445
  -6.70734    0.45122
  -6.46700    0.37703
  -5.78122    0.63596
  -6.31059    0.89922
  -4.94765    0.42470
  -4.42895    0.15503
  -6.04944    0.45322
  -4.86186    0.29074
  -5.26026    0.35613
  -5.77553    0.44586
  -5.37408    0.13788
  -5.49350    0.47971
  -5.80908    0.35102
  -6.11788    0.75442
  -7.03682    0.58310
  -6.20421    0.35671
  -6.24889    0.23194
  -6.32871    0.32347
  -5.89717    0.16778
  -5.80618    0.22872
  -5.80738    0.21110
  -5.99430   -0.02091
  -5.60030    0.40188
  -5.02677    0.27017
  -5.75865    0.43187
  -6.57664    0.28155
  -5.57029    1.00390
  -6.13168    0.67194
  -6.32004    0.59286
  -6.91060    0.84577
  -7.24241    0.74754
  -6.47664    0.55083
  -6.46033    0.44075
  -6.46212    0.56087
  -6.02048    0.56283
  -6.73655    0.51031
  -6.09697    0.21122
  -5.65212    0.54938
  -6.28901    0.45609
  -6.33931    0.40205
  -6.08389    0.48814
  -5.93849    0.59101
  -5.10080    0.69896
  -6.06854    0.91737
  -6.50911    0.86212
  -7.46331    0.91354
  -6.68026    0.79209
  -6.15916    0.97526
  -6.86287    0.54781
  -6.33927    0.84605
  -7.37214    0.55040
  -5.38096    0.26763
  -5.69475    0.30434
  -5.98088    0.65806
  -6.31425    0.81899
  -5.20537    0.22181
  -5.61490    0.12847
  -5.37420    0.57868
  -5.43037    0.31257
  -5.28430    0.09360
  -5.79174    0.35843
  -5.76449    0.18842
  -5.00574    0.02033
  -4.49195    0.00690
  -6.53560    0.42180
  -5.51544    0.22992
  -5.71407    0.45350
  -6.23095    0.46307
  -6.67766    0.60797
  -6.76737    0.20607
  -6.69325    0.69298
  -6.21945    0.38566
  -6.07649    0.33563
  -7.14615    0.26159
  -6.10478    0.26140
  -6.30379    0.34095
  -5.98931    0.69224
  -5.16778    0.19788
  -4.75672    0.44232
  -4.84646    0.37345
  -5.35926    0.56368
  -4.75033   -0.01578
  -4.51182   -0.21304
  -4.75154   -0.03941
  -4.51215    0.01070
  -5.45421    0.47664
  -5.11523    0.02660
  -5.39943    0.11642
  -5.38808    0.11732
  -5.24240    0.28875
  -5.05194    0.30111
  -5.88922    0.23346
  -5.69399   -0.08489
  -5.99731    0.33935
  -5.65298   -0.07628
  -6.48806    0.41569
  -5.74991    0.35165
  -5.46312    0.05988
  -5.84429    0.25716
  -6.04068    0.55594
  -6.05896   -0.22331
  -5.01255   -0.16091
  -4.83076   -0.11116
  -5.62465   -0.04462
  -5.44009   -0.46943
  -5.21933   -0.24539
  -5.74636    0.38940
  -4.26292   -0.16068
  -4.57778    0.49360
  -5.32830    0.29594
  -5.53119   -0.00203
  -5.55172    0.26032
  -5.53895    0.42511
  -5.57822    0.22172
  -5.81499    0.20866
  -5.67469    0.49719
  -6.23935    0.34127
  -6.76993    0.45339
  -5.43972    0.34143
  -5.26053    0.20422
  -5.71019    0.39772
  -6.71113    0.44367
  -6.66022    0.30622
  -6.27295    0.54227
  -6.20971    0.53220
  -5.54712    0.31229
  -5.81211    0.48062
  -6.58152    0.28902
  -6.24239    0.68117
  -6.90461    0.57449
  -6.78815    0.56954
  -6.38092    0.70688
  -7.37748    0.65370
  -7.16156    0.78924
  -6.28768    0.34780
  -6.74667    0.31156
  -7.42278    0.64786
  -6.48806    0.26010
  -6.58221    0.34011
  -5.90506    0.64746
  -5.86390    0.23067
  -5.28959    0.11738
  -5.85896    0.24831
  -6.62555    0.32895
  -6.07327    0.46304
  -6.51070    0.81097
  -7.24775    0.86583
  -6.43800    0.49486
  -6.92601    0.40312
  -7.07254    0.43103
  -6.63937    0.21696
  -5.95299    0.31996
  -6.54655    0.02715
  -5.30809    0.08213
  -6.85382    0.19518
  -6.74705    0.09823
  -6.71647    0.39327
  -7.08323    0.27577
  -6.34581   -0.17299
  -6.90278    0.31244
  -6.40172    0.18289
  -6.29090    0.11351
  -6.97104    0.51316
  -7.34113    0.40400
  -6.54292    0.19345
  -5.98189   -0.00984
  -7.38506    0.27391
  -6.32477    0.31552
  -5.21298    0.03101
  -5.87400    0.27752
  -6.26663    0.11553
  -6.43525    0.15301
  -6.57729    0.25317
  -5.41333    0.20158
  -6.06815    0.29043
  -6.23338    0.26621
  -6.57094    0.65705
  -4.93458    0.19759
  -5.89047    0.48129
  -6.31121    0.30675
  -5.91965    0.24953
  -5.58367    0.32488
  -6.59521    0.39044
  -7.37143    0.71222
  -6.56329    0.27314
  -6.77949    0.04345
  -6.28769    0.57543
  -6.10193   -0.04100
  -5.76752    0.27675
  -5.90871    0.21003
  -5.64315    0.10574
  -6.42038    0.29100
  -8.05311    0.82986
  -6.21013    0.27103
  -4.84648   -0.05994
  -5.90098    0.28699
  -5.29956    0.25062
  -5.95455    0.00580
  -5.94383    0.39183
  -5.77769    0.00191
  -6.00026   -0.20491
  -6.42900    0.00580
  -5.57014   -0.06219
  -6.25208    0.24487
  -5.76273    0.50008
  -7.02414    0.25617
  -6.35097    0.26412
  -6.58927    0.33804
  -6.51198    0.20039
  -6.00483    0.12179
  -5.25828    0.05760
  -5.62545    0.08876
  -6.40621   -0.07880
  -6.48515    0.47859
  -6.93715    0.25397
  -6.52698   -0.01344
  -6.10711    0.01123
  -6.26170    0.17344
  -6.44747    0.01802
  -6.49217    0.04543
  -5.92247   -0.01002
  -5.41775    0.12139
  -5.43146   -0.14465
  -6.49021    0.16605
  -5.54622    0.12831
  -5.67277    0.09923
  -5.97718    0.10775
  -6.87565    0.45927
  -5.72044    0.42995
  -6.31127    0.20837
  -7.24329    0.70901
  -7.50799    0.38342
  -6.46774   -0.07433
  -6.78521    0.34405
  -5.97731    0.21978
  -6.51035    0.12882
  -6.90723    0.39830
  -6.69479    0.22645
  -6.10777    0.47070
  -6.58917    0.13464
  -6.37286    0.08345
  -6.09631    0.38239
  -5.77811    0.15713
  -5.28113    0.34625
  -5.62388    0.19625
  -5.79883    0.04377
  -6.04095    0.11430
  -5.41815    0.07328
  -6.47745    0.01130
  -6.25673    0.21638
  -5.44511    0.10298
  -6.47992    0.25911
  -6.82582    0.46830
  -7.01079    0.38814
  -6.42622   -0.04703
  -5.70251    0.04411
  -5.61759    0.18786
  -6.55129    0.23909
  -5.93059   -0.15191
  -6.06236    0.22843
  -5.94963    0.12464
  -5.50794   -0.10376
  -6.53403    0.40313
  -5.67697    0.03855
  -5.85215    0.11867
  -6.07495    0.42493
  -5.99358    0.02853
  -5.77386    0.31677
  -5.30342    0.04272
  -6.57164    0.23292
  -5.24676    0.03777
  -5.15170    0.23257
  -5.96445    0.17051
  -5.74439    0.14240
  -6.40578    0.04217
  -5.76755    0.22522
  -6.35596    0.65806
  -5.81480    0.28754
  -5.91200    0.41805
  -6.16904    0.26458
  -5.71161    0.05133
  -5.34345    0.09002
  -4.83977   -0.16051
  -5.80099    0.10520
  -5.71321    0.14163
  -6.06624    0.03573
  -6.32391    0.10568
  -7.19701    0.05068
  -6.22633    0.01936
  -5.74977   -0.10627
  -5.82743    0.19990
  -5.86001    0.09084
  -5.84386    0.31932
  -5.63009   -0.12008
  -5.95822    0.03293
  -5.72977    0.29739
  -6.53336   -0.07903
  -5.94280   -0.06233
  -6.17432    0.17799
  -5.15843    0.10947
  -6.20147    0.24953
  -6.30862    0.00456
  -5.78983   -0.01174
  -5.69135   -0.09931
  -5.98776    0.38921
  -5.56185    0.10685
  -4.92883   -0.00225
  -5.65456    0.49238
  -5.27532   -0.06629
  -5.69719    0.13464
  -5.11143    0.04117
  -5.29071   -0.04174
  -5.10790    0.13006
  -4.97185   -0.12490
  -5.48722    0.32572
  -6.13061    0.07946
  -5.01921   -0.13549
  -5.28046    0.01728
  -6.12882    0.19228
  -5.64523    0.08782
  -5.37587    0.12861
  -5.33456    0.40808
  -6.81128    0.45687
  -6.68637    0.55368
  -5.81791    0.41920
  -6.23011    0.15253
  -5.91929    0.27168
  -4.54113    0.29475
  -6.30479    0.30862
  -5.97891    0.36069
  -6.38515    0.41564
  -5.99910    0.05459
  -6.00314   -0.18316
  -6.75887    0.08157
  -6.16244    0.03982
  -7.10128    0.39305
  -6.60105   -0.13969
  -6.98759    0.30702
  -7.40430    0.38811
  -6.32177    0.36925
  -6.64569    0.54469
  -7.41606    0.21378
  -6.78190    0.17359
  -6.00347   -0.20730
  -6.69446   -0.30664
  -6.61508    0.28037
  -6.71436   -0.30327
  -6.66526    0.34030
  -6.14417    0.10252
  -6.01594    0.09354
  -6.47087   -0.03727
  -5.20335   -0.33375
  -5.22498   -0.11499
  -6.10068   -0.06923
  -5.85194   -0.17698
  -5.74322    0.07456
  -7.23965   -0.10191
  -5.71740   -0.02583
  -5.62993   -0.39127
  -5.98431   -0.04875
  -5.44800   -0.23892
  -6.37390    0.14033
  -5.92887    0.06023
  -6.13280    0.04239
  -6.09196    0.45973
  -6.51821    0.00301
  -5.98293    0.19376
  -6.48453    0.23731
  -6.57209    0.13798
  -7.17730    0.30697
  -6.40502    0.38422
  -6.34412   -0.00117
  -6.38556   -0.03839
  -6.75407    0.00498
  -6.80866    0.28296
  -6.33567   -0.04280
  -6.67988   -0.02178
  -6.81021    0.27741
  -6.70728    0.15730
  -5.41053    0.05224
  -5.80125    0.15424
  -6.11744   -0.12004
  -6.47033    0.06578
  -6.41261    0.32956
  -6.67958    0.17848
  -5.41601    0.23698
  -5.38893    0.45442
  -6.42188    0.40710
  -5.36060    0.22815
  -5.78756    0.26827
  -5.57466    0.06624
  -7.09846    0.30759
  -6.86038    0.06381
  -6.86651    0.12026
  -6.21647    0.12572
  -6.22354    0.09571
  -6.50532    0.47234
  -5.92893    0.44433
  -5.85399    0.57213
  -6.38241    0.36954
  -6.79343    0.39161
  -6.15054    0.31177
  -7.46995    0.80110
  -6.30115    0.03135
  -6.06208    0.38598
  -6.23888    0.53208
  -6.70068    0.65870
  -7.99470    0.77551
  -7.73594    0.52664
  -7.44171    0.51279
  -7.38452    0.10776
  -7.32326    0.46137
  -6.14872    0.29376
  -7.33085    0.36682
  -6.74994    0.35055
  -6.86432    0.45090
  -7.43368    0.49762
  -6.82456    0.30177
  -6.51733    0.25484
  -6.51997    0.38404
  -6.77597    0.55407
  -6.40805   -0.24666
  -6.28884    0.51861
  -6.03590    0.44947
  -5.85874    0.40058
  -6.01116    0.40853
  -6.52139    0.25186
  -6.38185    0.56550
  -6.94905    0.49364
  -6.66671    0.21751
  -6.37576    0.52707
  -6.01110    0.50588
  -5.08004    0.01755
  -5.51433    0.26615
  -7.02447    0.43220
  -6.20406    0.01703
  -4.84713    0.08656
  -7.05911    0.48630
  -5.80738    0.03472
  -5.96949    0.44374
  -5.25341   -0.05071
  -6.03166    0.09966
  -7.16837    0.35726
  -5.90538    0.05537
  -7.06124    0.47088
  -7.24937    0.73734
  -6.57123    0.29389
  -6.58733    0.38283
  -6.42761    0.08181
  -6.39098    0.28295
  -4.95627    0.11634
  -6.39441    0.13079
  -5.81864    0.26633
  -6.03973    0.39767
  -6.48051    0.43178
  -6.09575    0.17036
  -6.13327    0.39062
  -6.48417    0.83274
  -5.94130    0.18065
  -6.53600    0.54905
  -5.91145    0.39016
  -6.84104    0.50102
  -6.10171    0.31973
  -6.32835    0.43690
  -6.94957    0.48590
  -5.93741    0.25327
  -6.23170    0.76206
  -6.69103    0.64009
  -6.11136    0.49352
  -6.89842    0.59506
  -6.88070    0.55374
  -7.12992    0.63432
  -7.03902    0.43796
  -6.75613    0.56385
  -7.41139    0.49531
  -7.39585    0.63992
  -6.22046    0.26662
  -6.96410    0.32653
  -6.79438    0.67876
  -7.29309    0.77678
  -7.24103    0.74873
  -6.35157    0.65102
  -5.05257    0.86409
  -6.63485    0.70231
  -6.81044    0.87584
  -5.77832    0.33251
  -7.42760    0.62957
  -6.70342    0.67626
  -6.03491    0.69719
  -6.16718    0.49279
  -5.52042    0.39565
  -6.03725    0.50261
  -5.92883    0.59742
  -6.35299    0.53774
  -5.53002    0.73501
  -5.49674    0.47857
  -5.92366    0.62639
  -5.57714    0.22867
  -5.25883    0.43052
  -5.65959    0.61097
  -5.57018    0.40948
  -5.51667    0.11864
  -5.08475    0.33378
  -5.92125    0.29752
  -5.48655    0.34485
  -5.87846   -0.23977
  -5.81681    0.45784
  -6.04389    0.37977
  -6.32240    0.10011
  -7.03090    0.58464
  -7.27864    0.51602
  -6.80991    0.54465
  -6.08156    0.11670
  -7.01409    0.51350
  -6.46899    0.22404
  -6.90587    0.90325
  -6.72971    0.42740
  -6.79247    0.62655
  -6.53972    0.41630
  -6.88106    0.41650
  -7.05205    0.58598
  -6.98848    0.69055
  -7.36052    0.44635
  -6.82793    0.57180
  -6.80312    0.32115
  -7.72621    0.81922
  -7.52482    0.53831
  -6.62721    1.02069
  -6.94025    0.29220
  -7.02377    0.55857
  -7.07956    0.33430
  -6.77256    0.40550
  -6.55415    0.42914
  -6.51503    0.51893
  -6.19409    0.57278
  -5.63064    0.43601
  -5.32058    0.37919
  -5.50985    0.43315
  -6.80845    0.54989
  -7.27425    0.84991
  -6.73738    0.50132
  -7.12031    0.18205
  -6.51775    0.11926
  -5.54843    0.20426
  -5.68857    0.25951
  -6.76004    0.34945
  -6.51107    0.88437
  -6.51645    0.73688
  -5.87754    0.65709
  -6.89110    0.39001
  -5.61296    0.07305
  -6.55624    0.12622
  -6.25673    0.29177
  -6.50637    0.00916
  -6.08403    0.44031
  -5.75396    0.20072
  -5.74674    0.07021
  -7.25132    0.57232
  -6.99327    0.21006
  -6.57709    0.01245
  -6.64126    0.37880
  -7.20040    0.29920
  -6.16059    0.28521
  -7.35290    0.47843
  -7.11392    0.38984
  -6.55100    0.40862
  -6.35403    0.18990
  -5.79650   -0.22986
  -6.68387    0.19899
  -5.79912    0.23747
  -5.84438    0.34853
  -5.31713    0.06427
  -5.36828    0.00926
  -6.69715   -0.00102
  -5.59893    0.26313
  -6.74444    0.26847
  -7.21804    0.31839
  -6.33973    0.21733
  -5.88555    0.03647
  -6.32601    0.35379
  -6.76486    0.38011
  -5.91347    0.31101
  -6.85886    0.25284
  -7.36508    0.61098
  -6.38170    0.41501
  -6.72366    0.26049
  -6.95613    0.46297
  -5.85301    0.42195
  -5.87408    0.05737
  -5.93721    0.39894
  -5.90947    0.11740
  -5.64269    0.32855
  -6.27955    0.80006
  -6.28727    0.32576
  -5.94162    0.50594
  -5.73182    0.44854
  -6.16084    0.30446
  -6.36669    0.42766
  -5.38523    0.08710
  -6.81028    0.00752
  -7.25423    0.74964
  -6.58319    0.27960
  -6.34661    0.33008
  -6.37112    0.35411
  -7.42950    0.93555
  -6.39894    0.49105
  -7.23734    0.58944
  -6.92060    0.52087
  -5.90912    0.15630
  -7.19787    0.62450
  -6.22063    0.22449
  -5.66807   -0.05987
  -6.19314    0.12055
  -5.67918    0.46483
  -4.88298    0.21493
  -6.22736    0.44444
  -6.58381    0.29003
  -7.06430    0.26801
  -5.31310    0.32272
  -5.81353    0.31577
  -5.17633    0.38842
  -6.48644    0.28058
  -6.54133    0.46206
  -6.65876    0.25545
  -6.12234    0.14590
  -6.26511    0.37847
  -6.44778    0.26175
  -6.91822    0.42456
  -6.20980    0.61253
  -6.41501    0.15760
  -7.22830    0.47290
  -5.65490    0.04200
  -6.15527    0.47975
  -6.86612    0.48411
  -6.65924    0.77230
  -7.04236    0.63261
  -6.27912    0.51713
  -7.19075    0.96906
  -6.37222    0.69576
  -6.57996    0.82448
  -7.15641    0.62032
  -7.79173    0.66188
  -7.18111    0.58476
  -6.53013    0.77373
  -5.24524    0.42281
  -5.83796    0.28997
  -7.23945    0.38643
  -7.05453    0.37724
  -6.62040    0.53635
  -7.00933    0.41366
  -6.83303    0.42843
  -6.68870    0.45867
  -6.70319    0.46808
  -7.09451    0.16014
  -6.50007    0.43715
  -7.04931    0.48011
  -6.49634    0.21956
  -5.83950    0.15750
  -6.91691    0.37678
  -6.66899    0.61364
  -7.21964    0.30542
  -6.09665    0.40086
  -6.84108    0.52459
  -6.83999    0.51780
  -6.09553    0.28677
  -6.26977    0.35693
  -6.35779    0.11421
  -6.17373    0.53486
  -5.47572    0.40171
  -6.46996    0.48168
  -5.13314    0.12750
  -6.03881    0.16732
  -6.23251    0.55786
  -5.24278    0.06555
  -5.61715    0.63614
  -6.71693    0.66643
  -5.87970    0.46202
  -5.55407    0.06353
  -6.42211    0.59133
  -6.23863    0.30163
  -6.71590    0.07347
  -6.38334    0.20508
  -7.08320    0.56807
  -5.98499    0.44491
  -6.79379    0.76576
  -6.05825    0.41386
  -5.26646    0.30154
  -5.91794    0.60662
  -6.73157    0.26055
  -5.75325    0.38244
  -6.09989    0.82374
  -5.06840    0.69700
  -6.16533    0.50434
  -5.51516    0.66976
  -5.39469    0.30049
  -6.02608    0.59363
  -5.64575    0.76835
  -5.73615    0.95123
  -6.50677    0.62747
  -6.30873    0.66229
  -5.39396    0.48703
  -5.72637    0.42789
  -5.40195    0.72695
  -6.63615    0.12318
  -5.71431    0.09205
  -6.35007    0.15166
  -5.81028    0.16159
  -5.45335    0.33622
  -6.00839    0.25479
  -6.30329    0.33826
  -5.99532    0.31642
  -5.80922    0.20714
  -5.93432    0.30026
  -5.49609    0.06319
  -6.02102    0.30795
  -4.91165    0.46608
  -5.77624    0.48481
  -5.63926    0.25435
  -5.17397    0.13620
  -6.09001    0.18277
  -5.89502    0.47686
  -6.13186    0.44190
  -5.01007    0.60152
  -5.47878    0.41666
  -4.91272    0.13862
  -5.57187    0.46970
  -5.05989   -0.12972
  -5.32914    0.38378
  -5.15941    0.33575
  -6.94938    0.33685
  -6.06621    0.22040
  -5.38526    0.27568
  -5.58892    0.07346
  -5.24798   -0.36010
  -5.20244    0.17412
  -5.96114    0.42000
  -6.67075    0.41635
  -5.92187    0.18427
  -6.93445    0.53394
  -5.59578    0.16822
  -6.63057   -0.00871
  -5.70363   -0.20359
  -6.51506    0.59675
  -6.48983    0.31057
  -6.54830    0.34253
  -6.92130    0.39113
  -7.13323    0.19605
  -6.36471    0.23118
  -5.96544    0.06921
  -5.07067    0.22283
  -5.49440    0.12207
  -7.02462    0.42463
  -5.74220    0.02347
  -5.83678    0.43751
  -5.62159    0.24332
  -5.15527    0.26470
  -6.50588    0.52907
  -6.68893    0.37464
  -5.97989    0.73337
  -6.15663    0.11568
  -5.55526    0.23891
  -5.80178    0.08758
  -5.82368    0.31429
  -5.39375    0.18264
  -6.03185    0.09149
  -5.69167   -0.12008
  -5.75765    0.42991
  -6.04159    0.38228
  -5.84250    0.33760
  -7.10816    0.66639
  -5.87780    0.31004
  -6.05059    0.24691
  -6.29615    0.13558
  -6.90474    0.60843
  -6.99096    0.11436
  -6.87359    0.29696
  -6.49476    0.38726
  -6.18965    0.47312
  -4.97354    0.48697
  -5.80039    0.33266
  -5.83446    0.61703
  -6.75292    0.43654
  -6.90657    0.81813
  -5.93429    0.53726
  -5.02675    0.51453
  -5.84846    0.22748
  -5.81749    0.73773
  -6.23117    0.69834
  -6.16989    0.68260
  -6.35774    0.62086
  -6.32328    0.46855
  -5.94957    0.57306
  -6.64882    0.72475
  -7.65602    0.62544
  -7.57104    0.52719
  -6.38696    0.18479
  -6.75955    0.30800
  -6.00012    0.27060
  -6.51919    0.40721
  -5.87020    0.78192
  -5.81317    0.28848
  -5.62186    0.40746
  -5.84683    0.30906
  -6.17730    0.33586
  -6.62073    0.10432
  -7.60098    0.46388
  -5.44668    0.18122
  -6.29559    0.26160
  -5.79304    0.15028
  -6.20210    0.46870
  -5.85852    0.25343
  -5.71364    0.51559
  -6.78710    0.16821
  -6.40206    0.30293
  -5.34218    0.30989
  -6.11961    0.53390
  -6.52760    0.28960
  -6.69680    0.26900
  -6.07126    0.20474
  -6.45216    0.47286
  -6.54220    0.61131
  -6.19123    0.44261
  -6.73182    0.32310
  -6.30622    0.33294
  -6.01571    0.39315
  -6.03537    0.49506
  -5.25185    0.31683
  -6.18603    0.38010
  -6.06511    0.20808
  -5.61427   -0.01403
  -5.58090    0.14091
  -6.14358    0.36295
  -5.65181    0.32378
  -5.34275    0.42989
  -6.20021    0.66386
  -6.02329    0.53857
  -7.02164    0.23859
  -7.32433    0.31646
  -7.16229    0.76955
  -6.03741    0.47966
  -6.35924    0.38864
  -6.10506    0.28960
  -6.09991    0.59670
  -6.17726    0.51338
  -6.76458    0.24267
  -6.17731    0.61129
  -7.28691    0.57492
  -7.14800    0.90454
  -7.13650    1.11263
  -6.56514    0.48578
  -6.63365    0.49984
  -6.40940    0.59163
  -7.30204    0.49408
  -7.03031    0.30052
  -6.14115    0.37907
  -6.73450    0.47132
  -6.25188    0.33752
  -6.18724    0.08792
  -6.46655    0.29694
  -6.66698   -0.04822
  -6.63879   -0.12457
  -5.50938    0.09352
  -6.37321    0.06501
  -6.74195    0.10352
  -6.46242    0.10047
  -6.15825    0.36551
  -6.44637    0.29332
  -6.40963    0.27595
  -5.73285    0.06125
  -6.02726    0.21250
  -6.05956    0.50921
  -7.05057    0.39959
  -5.62057    0.14830
  -6.11217    0.33290
  -5.73892   -0.09275
  -5.94999    0.41355
  -5.54528   -0.01086
  -6.61439    0.32200
  -6.23145    0.63061
  -6.35351    0.15046
  -5.47339    0.28798
  -6.22905    0.63286
  -5.39743    0.15365
  -7.48117    0.59480
  -5.95435    0.41847
  -6.56595    0.28920
  -7.47376    0.59365
  -6.31138   -0.11643
  -6.69604    0.49333
  -6.59215   -0.22408
  -7.09947    0.28140
  -7.40504    0.08579
  -6.74092    0.50802
  -7.25024    0.31170
  -7.13085    0.30125
  -6.28920    0.58863
  -7.18366    0.77153
  -7.35036    0.57850
  -5.87418   -0.01217
  -7.46296    0.58056
  -6.70395    0.20680
  -7.37636    0.70692
  -7.71146    0.37927
  -7.20302    0.68466
  -7.47802    0.55263
  -7.40072    0.41666
  -7.71725    0.40360
  -7.53344    0.31921
  -7.52730    0.28564
  -7.25996    0.28044
  -7.91821    0.33704
  -7.13181    0.54608
  -7.42359    0.63847
  -8.54775    1.05381
  -7.78766    0.30536
  -6.98671    0.05763
  -7.66414    0.46426
  -7.94388    0.51300
  -8.16316    0.39441
  -7.68486    0.67783
  -5.72321    0.20710
  -6.01885   -0.00576
  -6.25254    0.31583
  -6.70295    0.29773
  -6.52075    0.20010
  -8.32291    0.60851
  -8.00657    0.51144
  -7.44982    0.48821
  -7.81145    0.40596
  -6.63607    0.39663
  -6.55880    0.50801
  -6.38709    0.25388
  -7.55747    0.57166
  -7.90784    0.40099
  -8.01020    0.31439
  -7.31497    0.43028
  -6.53632    0.31818
  -7.41008    0.53328
  -7.92917    0.55190
  -7.69570    0.55976
  -7.36941    0.55414
  -8.37831    0.73462
  -7.86049    0.74484
  -7.39113    0.51769
  -8.50622    0.72038
  -9.03139    0.83823
  -8.40066    0.42382
  -8.07189    0.50244
  -8.44923    0.54698
  -7.85816    0.04782
  -8.19828    0.63662
  -8.04379    0.36191
  -7.26235    0.18752
  -8.12134    0.69378
  -7.68068    0.42780
  -7.43119    0.39590
  -7.37023    0.49547
  -6.96096    0.17515
  -7.44213    0.27462
  -6.56277    0.50441
  -7.45547    0.50887
  -6.98219    0.13928
  -7.48337    0.28240
  -7.44523    0.45938
  -6.49687    0.30949
  -6.94256    0.20435
  -7.33201    0.52251
  -6.76392    0.31415
  -6.70655    0.25276
  -6.65265    0.32733
  -7.71987    0.22482
  -7.12477    0.16552
  -7.25847    0.00985
  -6.08717    0.30370
  -7.04221    0.33326
  -6.73126   -0.14423
  -6.28161    0.34486
  -6.53551    0.47099
  -7.53313    0.39446
  -6.39921    0.21458
  -6.57325    0.08616
  -6.81368    0.24513
  -6.73127    0.31895
  -7.16104    0.76639
  -6.48468   -0.03857
  -6.57790    0.32607
  -6.40034    0.05216
  -5.51072    0.09851
  -6.80715    0.31209
  -7.15419    0.32383
  -6.79753    0.02315
  -7.43716    0.19659
  -6.93093   -0.08897
  -6.34157    0.00039
  -6.58226   -0.00489
  -7.05503    0.04673
  -6.01757    0.17727
  -6.01089   -0.03962
  -7.04362    0.26890
  -6.49225    0.11208
  -6.26630    0.31007
  -7.01625    0.37032
  -6.91815   -0.15753
  -6.06002    0.17048
  -5.97928    0.39284
  -7.44864    0.14501
  -6.81782    0.24181
  -7.11672    0.28699
  -6.59042    0.03319
  -7.58760    0.51177
  -6.32599    0.01560
  -5.77728    0.46489
  -5.42023    0.15117
  -5.70795   -0.02259
  -6.46998    0.25092
  -6.99090    0.39191
  -6.24735    0.32822
  -6.17108    0.12263
  -6.25594    0.28159
  -5.94137    0.00201
  -6.75653    0.24072
  -6.11638    0.23867
  -6.50061    0.33536
  -6.92843    0.01041
  -6.11016   -0.10450
  -6.21979   -0.25033
  -6.04028    0.29678
  -6.37058    0.01353
  -6.34804    0.09854
  -6.04024    0.26527
  -6.19840   -0.08464
  -6.32556   -0.08186
  -6.95826    0.31637
  -6.06517    0.01362
  -6.23798   -0.07254
  -5.98783   -0.01790
  -6.54727    0.25787
  -6.68531    0.32262
  -6.69608    0.17604
  -8.10424    0.65860
  -7.58909    0.60995
  -6.17677    0.31250
  -7.87828    0.54304
  -8.60002    0.81665
  -7.89169    0.45715
  -8.30568    0.40468
  -8.09325    0.34694
  -7.39865    0.35631
  -7.31180    0.40906
  -7.03803    0.77096
  -7.40241    0.62163
  -7.76742    0.31963
  -7.07850    0.25542
  -7.33064    0.38341
  -7.21792    0.51912
  -5.81842    0.41042
  -6.80054    0.14256
  -7.65812    0.30800
  -7.35890    0.05485
  -7.16799    0.19375
  -7.12444    0.82543
  -7.27647    0.57153
  -6.67694    0.19239
  -6.93263    0.38600
  -6.63678    0.29549
  -6.63978   -0.10871
  -6.99562    0.55086
  -7.27396    0.63853
  -6.65590    0.44518
  -7.03199    0.71896
  -8.28043    0.67089
  -7.76352    0.28440
  -7.64607    0.72469
  -6.99328    0.13457
  -7.21542    0.37756
  -7.97021    0.49239
  -7.09083    0.43286
  -6.82347    0.57520
  -7.49783    0.63665
  -7.14691    0.63085
  -7.25207   -0.00022
  -7.96713    0.36104
  -6.35879    0.07604
  -7.01731   -0.16988
  -5.77201   -0.02837
  -6.78407    0.25234
  -6.44154   -0.08244
  -6.97322    0.07078
  -6.42182    0.16378
  -6.18517   -0.05553
  -6.28914    0.07270
  -5.72253   -0.03994
  -7.06240    0.10384
  -6.53871    0.09265
  -5.92587   -0.00420
  -5.38400   -0.14086
  -5.90978    0.29398
  -5.85583    0.21412
  -5.57709   -0.02173
  -6.03620    0.07130
  -6.28453   -0.05310
  -5.29521   -0.11172
  -6.09780    0.25842
  -6.00571    0.26568
  -5.19597   -0.24260
  -5.70723   -0.05435
  -6.06677    0.15702
  -5.71691   -0.27684
  -6.78584    0.23022
  -7.04651    0.78371
  -6.16466    0.27214
  -6.28950   -0.27388
  -6.56269   -0.03724
  -6.82995   -0.35130
  -7.53414    0.03633
  -7.29114   -0.21181
  -6.53497    0.13529
  -6.22110    0.01963
  -6.50950    0.20253
  -6.64408    0.12762
  -6.58606   -0.10474
  -6.42709   -0.14538
  -6.71151   -0.24515
  -5.55763    0.21063
  -6.58201    0.12516
  -6.94307    0.28390
  -6.93525   -0.07210
  -5.71799   -0.15763
  -6.53350    0.19880
  -5.65555   -0.12029
  -5.90183   -0.10959
  -6.80164    0.03604
  -6.04441    0.50594
  -6.24889    0.13003
  -6.35160    0.12015
  -6.34216    0.51973
  -6.21842    0.13791
  -5.21424    0.12981
  -5.43230    0.22186
  -5.50345   -0.07837
  -4.91616    0.19079
  -4.93146   -0.09386
  -5.20633    0.01556
  -6.52367   -0.05501
  -6.17594    0.06923
  -6.08787    0.09300
  -5.75086    0.19192
  -6.03316    0.13057
  -4.85205   -0.09350
  -5.44007    0.00930
  -5.44716    0.10165
  -6.03261    0.33300
  -6.88777    0.53244
  -7.75129   -0.04328
  -6.69081    0.43113
  -6.33617   -0.21627
  -7.00542    0.06812
  -7.04901    0.40887
  -6.71393    0.32578
  -6.64338    0.34527
  -6.13134    0.26525
  -5.79796   -0.13721
  -6.73377   -0.04124
  -6.91672    0.34445
  -5.93801   -0.14608
  -6.41559   -0.03046
  -6.52869    0.10272
  -5.74823    0.10666
  -6.05605    0.18233
  -6.12666    0.18488
  -6.00640    0.09348
  -5.86338    0.20278
  -5.92521    0.25708
  -6.07560    0.47197
  -4.96994    0.26036
  -5.29195   -0.06608
  -6.96825    0.15396
  -6.07466    0.02106
  -5.97795    0.06671
  -6.96585    0.40236
  -6.44666    0.21600
  -6.09111    0.12253
  -6.62325    0.00340
  -6.64191    0.28968
  -6.25747    0.14010
  -6.45741   -0.07144
  -6.16667    0.17001
  -4.77577    0.04115
  -5.52664    0.55759
  -5.54785    0.01006
  -6.03599    0.54361
  -6.71469    0.16953
  -6.35476    0.42786
  -6.21843    0.31309
  -6.36687    0.37024
  -5.93940    0.14761
  -6.30574    0.21220
  -6.57051    0.18981
  -7.16946   -0.12667
  -6.32975   -0.11090
  -6.75093    0.25233
  -7.20253    0.19477
  -6.63982    0.23199
  -6.58227   -0.05856
  -7.26438    0.49479
  -6.42208    0.20004
  -6.36451    0.27265
  -6.73719    0.06208
  -6.23705    0.19383
  -6.17339    0.37435
  -7.64079    0.13199
  -5.91530    0.43718
  -5.55691    0.15831
  -6.21660    0.27174
  -5.90179    0.63296
  -6.28405    0.43923
  -6.70864    0.35766
  -7.42272    0.30917
  -7.68222    0.55479
  -6.83705    0.16585
  -5.88614    0.46941
  -7.73741    0.18067
  -6.50300    0.30165
  -6.94167    0.40293
  -7.89952    0.56608
  -6.47326    0.81812
  -6.61220    0.27779
  -6.86974    0.32869
  -6.11444    0.19267
  -6.43561    0.35833
  -5.78477    0.52939
  -5.88561    0.34168
  -5.95287    0.37772
  -6.85054    0.48028
  -7.61462    0.50276
  -7.05709    0.54209
  -6.30471   -0.24082
  -6.79001   -0.25520
  -7.69216    0.60743
  -7.14567    0.68696
  -7.06423    0.32206
  -6.47259    0.14452
  -6.80136    0.74705
  -7.39518    0.62251
  -7.31576    0.50215
  -6.40657    0.14937
  -6.64526    0.33378
  -6.56660    0.62180
  -6.10092    0.39821
  -6.92313    0.39780
  -6.71621    0.42975
  -6.72167    0.55796
  -7.14499    0.71041
  -6.20769    0.59231
  -6.20450    0.19766
  -6.24559    0.15350
  -6.80918    0.49720
  -7.60382    0.64907
  -7.72055    0.34794
  -6.82542    0.37092
  -6.16994    0.15751
  -6.49001    0.19497
  -7.28452    0.59344
  -7.38163    0.11998
  -7.36504    0.51358
  -6.19831    0.21871
  -6.86191    0.46808
  -7.17257    0.62381
  -6.77187    0.41082
  -6.95529    0.47988
  -6.90750    0.45279
  -6.10283    0.26892
  -6.23090    0.31006
  -6.73534    0.58529
  -7.12307    0.57252
  -7.11999    0.74489
  -8.20103    0.47698
  -8.34370    0.94289
  -7.66687    0.48545
  -7.47824    0.77864
  -6.27611    1.01842
  -7.02719    0.57810
  -6.71188    0.74201
  -7.25892    0.60358
  -7.71970    0.42108
  -6.94563    0.62432
  -6.84912    0.54297
  -6.19562    0.50080
  -5.73897    0.37729
  -6.44327    0.45515
  -7.46988    0.55854
  -6.55435    0.33287
  -6.12675    0.13402
  -6.24283    0.17789
  -6.75473    0.67383
  -6.72759    0.05734
  -5.87769    0.29673
  -6.70158    0.80551
  -5.92751    0.36556
  -6.18651    0.24887
  -5.33709    0.28396
  -5.72280    0.28378
  -5.10389    0.22184
  -5.30161   -0.27758
  -5.94370    0.37273
  -6.17874    0.44383
  -6.14737    0.38435
  -5.88827    0.16794
  -6.56488    0.13840
  -5.80358    0.16050
  -6.74977    0.26548
  -6.12168    0.07736
  -5.57759    0.34392
  -5.60650    0.44630
  -6.13893    0.32159
  -6.36249    0.39141
  -7.11679    0.39997
  -6.88370    0.45385
  -6.40771    0.50405
  -5.47333    0.48207
  -6.12841    0.11804
  -6.22818    0.63144
  -6.61380    0.23940
  -6.47583    0.56495
  -5.89034    0.06191
  -6.46143    0.50663
  -6.59697    0.39372
  -6.51897    0.01916
  -7.66337    0.24829
  -6.36570    0.29030
  -5.93100    0.50292
  -6.53346    0.51297
  -7.06994    0.17075
  -6.48402    0.56428
  -6.67028    0.19688
  -6.53320    0.76369
  -6.33396    0.52957
  -5.51475    0.51872
  -6.37817    0.32827
  -5.77411    0.57916
  -5.90461    0.34421
  -5.53650    0.11222
  -6.19840    0.25829
  -6.81405    0.75824
  -6.47763    0.51481
  -5.07839    0.17780
  -5.98533    0.52947
  -5.94746    0.54157
  -6.18936    0.62325
  -5.32642    0.35894
  -6.28025    0.35979
  -6.64197    0.22514
  -7.18026    0.41408
  -6.98540    0.50148
  -6.38397    0.61827
  -6.72608    0.82032
  -6.33850    0.49580
  -5.48763    0.35451
  -6.31233    0.60237
  -6.83440    0.46028
  -6.19064    0.46553
  -5.58551    0.04384
  -6.94574    0.23601
  -6.68580    0.16815
  -6.32710    0.45737
  -5.69052    0.43365
  -5.10922    0.04397
  -6.51556    0.27539
  -6.81492    0.50263
  -6.89459    0.23351
  -6.89427    0.10669
  -6.57714    0.14094
  -6.55861    0.24961
  -6.69237    0.18946
  -6.10706   -0.05104
  -6.49418    0.24984
  -6.87285    0.30668
  -6.12602    0.25483
  -7.00776    0.28541
  -7.47076    0.27081
  -6.42628    0.46124
  -7.05654    0.42802
  -5.87238   -0.00336
  -6.62608    0.02141
  -7.22856    0.17574
  -5.49101    0.04258
  -6.04451    0.27970
  -7.15166   -0.01586
  -6.29409   -0.15493
  -6.05495    0.12441
  -6.88884    0.13454
  -6.33996    0.21725
  -5.95397    0.03711
  -6.17473    0.14072
  -6.87686    0.22179
  -6.52439    0.25816
  -6.51822    0.50274
  -5.89255    0.40014
  -5.53309    0.02040
  -5.61860   -0.19453
  -6.04632    0.41857
  -7.32463    0.79795
  -6.62809    0.34476
  -7.36274    0.45841
  -6.55481    0.10291
  -7.22750    0.10636
  -6.34332    0.12422
  -7.57238    0.39794
  -6.93150    0.14178
  -7.56669    0.29313
  -7.39967    0.40804
  -7.27964    0.38708
  -6.91130   -0.49009
  -6.47162    0.31527
  -6.79340    0.12788
  -6.92386    0.03191
  -6.92690   -0.24126
  -7.24116    0.26704
  -5.89516    0.01285
  -6.90711    0.20055
  -6.38931   -0.11674
  -7.00662   -0.08443
  -7.45469    0.10970
  -6.85093    0.12164
  -7.20298    0.11951
  -6.90911    0.15074
  -6.50229    0.12402
  -6.59892    0.48525
  -6.07258    0.30251
  -6.30880    0.13970
  -6.20071    0.17710
  -5.98699   -0.03548
  -6.65824    0.34635
  -6.68155    0.08213
  -5.93968    0.00593
  -5.60504   -0.04965
  -5.53471   -0.31371
  -6.11528   -0.25736
  -6.49928    0.29066
  -6.08104   -0.00230
  -6.39755    0.26859
  -6.19392    0.63413
  -6.26302    0.60993
  -5.96366    0.56037
  -6.86270    0.24792
  -6.70914   -0.09302
  -6.65825    0.03056
  -5.94048   -0.09740
  -6.55029    0.22751
  -5.68293    0.01563
  -5.79578    0.21317
  -6.32834    0.19359
  -6.43716    0.36397
  -6.12973    0.17995
  -6.47969    0.32794
  -6.04300    0.11931
  -6.06209    0.19407
  -6.07721   -0.11624
  -5.73092    0.17908
  -6.52475    0.14013
  -6.69692    0.33123
  -6.98621   -0.06860
  -7.00638   -0.33908
  -6.26476   -0.01077
  -7.23934    0.18534
  -6.54563   -0.01637
  -6.49172   -0.05603
  -6.33535    0.01519
  -6.81767   -0.15566
  -7.92843    0.14871
  -7.09934   -0.13315
  -7.73505    0.11816
  -7.17810    0.01355
  -7.60574    0.16925
  -8.41994    0.02139
  -8.08414    0.13782
  -7.00152    0.12227
  -6.57336    0.22262
  -7.21157    0.23592
  -6.68474    0.06356
  -6.83237    0.30303
  -7.06363    0.24245
  -7.57555    0.01869
  -7.25306    0.40564
  -7.31430    0.14075
  -7.17896    0.11340
  -7.19241    0.37524
  -7.16630    0.40252
  -6.70683    0.44324
  -6.64521    0.34231
  -5.56500   -0.37994
  -6.82772    0.13110
  -6.60772    0.41621
  -6.14360    0.20476
  -6.05215   -0.00947
  -7.24458    0.26687
  -6.08524   -0.11637
  -5.67896    0.14178
  -6.24271   -0.08846
  -5.94856   -0.25787
  -6.86760    0.11456
  -6.78655    0.35049
  -5.90131   -0.35325
  -6.93018   -0.13282
  -6.59646   -0.11529
  -6.29427   -0.18452
  -6.47104    0.18360
  -7.05387    0.06596
  -6.53618   -0.16755
  -5.54734   -0.03317
  -5.90802   -0.29222
  -6.71453    0.17166
  -6.66825    0.24405
  -5.84218   -0.00438
  -5.79200   -0.38773
  -6.21599   -0.20150
  -4.86528   -0.07599
  -5.78607   -0.23917
  -6.79800   -0.10502
  -6.46078   -0.37487
  -6.09362    0.07855
  -6.45265   -0.01318
  -5.51210    0.12958
  -5.82605    0.04106
  -5.87034   -0.00886
  -6.42553   -0.17977
  -6.36787   -0.00691
  -5.79483    0.06048
  -5.02133   -0.43909
  -6.15229   -0.27944
  -5.87869   -0.32295
  -5.90531   -0.19029
  -6.13916   -0.07161
  -5.86961   -0.32316
  -5.54488   -0.27088
  -5.78661   -0.31206
  -5.00493   -0.53724
  -4.86793    0.08783
  -5.77731   -0.07844
  -5.15503   -0.41122
  -5.76603   -0.36947
  -5.68508   -0.13240
  -6.28682   -0.31961
  -5.82064   -0.57925
  -6.42208   -0.48864
  -5.44891   -0.27136
  -5.57497   -0.16558
  -5.65365   -0.37273
  -5.93122   -0.30082
  -6.02307   -0.11714
  -5.70692   -0.28839
  -6.67173    0.00353
  -4.92018   -0.77755
  -5.58912   -0.54687
  -5.49887   -0.81733
  -5.37910   -0.74800
  -6.05866   -0.71766
  -6.44613   -0.53909
  -6.28720   -0.44695
  -6.06572    0.03607
  -5.86888   -0.02267
  -6.49440   -0.08412
  -5.38986   -0.15934
  -6.15695   -0.30008
  -6.68931    0.02297
  -6.33642   -0.24271
  -5.83743   -0.35356
  -7.10585   -0.42309
  -6.66970   -0.29583
  -6.20158   -0.29329
  -6.83198    0.00225
  -6.61314   -0.43708
  -6.54447   -0.16981
  -6.64920   -0.24276
  -7.17381   -0.14169
  -7.91815    0.21762
  -7.69161    0.00448
  -6.78149   -0.00157
  -6.85354    0.14194
  -7.18030    0.46490
  -5.90912   -0.25746
  -6.00911   -0.39818
  -5.69258   -0.15685
  -5.17670   -0.66783
  -5.16068   -0.24031
  -5.27186   -0.31006
  -6.46572   -0.10006
  -7.07830    0.36565
  -6.27422    0.03257
  -5.87730    0.24395
  -6.43218    0.17354
  -6.78746    0.30743
  -6.67172    0.34500
  -6.66588    0.37876
  -6.79581    0.38244
  -6.17139   -0.15411
  -6.49794    0.27641
  -6.68844   -0.07428
  -5.42444   -0.38866
  -6.55887    0.31981
  -6.75926    0.05865
  -6.34960   -0.11948
  -6.54678    0.03130
  -5.55814    0.09267
  -6.02960   -0.04077
  -7.05015    0.25147
  -6.66077   -0.15628
  -7.12391   -0.15648
  -6.69128   -0.27687
  -7.89937    0.29209
  -7.16212    0.21853
  -6.52552    0.26910
  -7.46653    0.29828
  -6.86583    0.09551
  -7.34351   -0.13903
  -6.95288    0.18236
  -7.16179    0.29141
  -6.27240    0.12022
  -6.33363    0.33580
  -6.61037    0.27229
  -6.82436   -0.01581
  -7.35867    0.06365
  -6.97342    0.30141
  -6.99358    0.35200
  -6.98678    0.22539
  -7.22088    0.50820
  -6.92050    0.20617
  -6.63741    0.03354
  -6.57162    0.42110
  -7.41983    0.08977
  -7.28341    0.13144
  -8.44495    0.48134
  -7.05071    0.15437
  -6.43964    0.03221
  -7.18642   -0.01839
  -7.00521   -0.11483
  -7.15063   -0.02639
  -6.58032    0.57509
  -6.93979    0.06892
  -6.27719    0.27130
  -6.26062    0.11267
  -6.54354    0.35939
  -5.78489    0.20750
  -5.80617    0.10917
  -5.35991    0.11380
  -7.27363    0.30923
  -6.19025    0.11210
  -5.58025    0.02365
  -6.33535    0.22682
  -6.84200    0.02637
  -6.33883   -0.24890
  -6.10237   -0.09192
  -7.14063    0.30032
  -6.64720   -0.06820
  -7.95346   -0.22071
  -6.80090    0.13992
  -6.74578    0.14773
  -5.70576   -0.38569
  -6.33906    0.39961
  -6.59158    0.05099
  -6.30301   -0.29736
  -6.55380   -0.24043
  -7.10585    0.33373
  -6.41808   -0.06023
  -6.36146   -0.13307
  -7.28302    0.36658
  -7.31216    0.53098
  -7.43370   -0.06064
  -6.55900    0.18425
  -6.47481   -0.40265
  -6.37051   -0.05565
  -6.41776   -0.40364
  -6.69802   -0.28096
  -7.19838   -0.10356
  -6.01027   -0.23316
  -6.48523   -0.24782
  -6.83004   -0.17678
  -6.92537   -0.21546
  -7.55238    0.00578
  -6.35767   -0.01299
  -6.90914   -0.05012
  -5.93129   -0.36395
  -5.46675   -0.23997
  -7.39818    0.17410
  -6.13560   -0.30771
  -6.31851   -0.08771
  -6.69344   -0.36449
  -6.42488   -0.22740
  -6.31264   -0.36908
  -6.40418   -0.38048
  -6.49049   -0.25483
  -6.71163   -0.56349
  -6.27272   -0.37267
  -6.89989   -0.45921
  -6.16165   -0.04455
  -6.71281   -0.47384
  -5.92759   -0.38018
  -5.79884   -0.11460
  -5.48793   -0.24371
  -5.72549   -0.53947
  -6.45178   -0.42495
  -5.90310   -0.18028
  -6.14887   -0.13073
  -6.84479    0.29149
  -6.90944    0.30846
  -6.38245   -0.33178
  -6.05381   -0.66796
  -6.41423   -0.16962
  -6.54863   -0.14067
  -6.39782   -0.07147
  -5.89206   -0.28970
  -6.95924   -0.44405
  -6.57671   -0.37342
  -6.09328   -0.41362
  -6.61280   -0.30040
  -6.80374   -0.30362
  -5.76922   -0.53380
  -6.58935   -0.27080
  -6.70191   -0.11085
  -6.34249   -0.21119
  -7.02883   -0.06619
  -6.42636    0.06546
  -6.25333    0.10244
  -6.18675   -0.45463
  -6.06874   -0.17002
  -7.04587   -0.44133
  -6.78922   -0.24121
  -7.19837   -0.12217
  -6.07430   -0.17708
  -6.97086   -0.09804
  -5.33833   -0.46341
  -6.03791    0.01283
  -5.87561   -0.14588
  -6.34296   -0.29037
  -6.06307    0.18944
  -5.96866   -0.19564
  -6.52396   -0.21307
  -7.00228   -0.02666
  -5.79689   -0.16590
  -7.02770    0.10820
  -6.84531    0.06729
  -6.12579   -0.12043
  -7.09185   -0.44424
  -6.01887   -0.17767
  -6.99842    0.05554
  -7.01915    0.11001
  -6.98485    0.18191
  -7.14551    0.47748
  -6.60645    0.03638
  -7.00977   -0.12606
  -6.97475    0.18538
  -6.46578   -0.30097
  -7.16604   -0.00139
  -7.56671   -0.09758
  -6.47958   -0.29391
  -7.51514    0.20317
  -6.47071   -0.27682
  -7.26713    0.14122
  -7.86243    0.24507
  -7.37156   -0.08072
  -6.17258   -0.45684
  -6.58972   -0.24932
  -6.87951   -0.19959
  -7.00026    0.46471
  -6.65542    0.20837
  -7.15317   -0.01554
  -7.89735    0.27363
  -6.99993    0.40457
  -6.92462    0.09676
  -7.01243    0.13145
  -7.16879    0.49607
  -6.64115    0.27239
  -7.70533    0.26104
  -6.09133    0.16912
  -7.16503    0.08865
  -7.65897    0.01852
  -6.64335    0.21818
  -7.10849   -0.12071
  -7.08293    0.21629
  -7.55180    0.21572
  -7.81379    0.04689
  -7.18847    0.01321
  -6.68399   -0.02573
  -7.49083    0.07708
  -6.45364    0.38818
  -6.93416    0.34430
  -6.73526    0.03400
  -6.25773    0.31956
  -6.93354   -0.30880
  -6.58582    0.16540
  -6.97871   -0.32762
  -7.20113   -0.19233
  -7.00386    0.04771
  -6.06737   -0.06288
  -6.46360   -0.04213
  -6.94645    0.19926
  -6.27221   -0.12125
  -6.06357   -0.32085
  -6.53892    0.21638
  -6.71601    0.05303
  -7.07311    0.12901
  -6.81315   -0.12027
  -7.57702    0.38053
  -7.65219    0.35365
  -7.25651    0.04678
  -7.57997    0.47412
  -6.81807    0.33736
  -6.30427   -0.41776
  -7.24940    0.40544
  -7.03627    0.03411
  -7.14991    0.25941
  -7.61859    0.47136
  -6.91213    0.35312
  -7.60335    0.51496
  -6.56678    0.34239
  -7.04188    0.07269
  -6.77952    0.54791
  -7.07053    0.27015
  -6.98271    0.23966
  -6.59319   -0.13820
  -6.77512    0.26580
  -6.73132    0.31587
  -6.76093    0.40733
  -7.14451   -0.28457
  -6.25396   -0.46583
  -6.48375   -0.11789
  -6.19452   -0.16366
  -6.15388   -0.28734
  -7.27839   -0.10324
  -6.54033    0.06654
  -7.49750    0.20727
  -7.43630   -0.00892
  -6.77754   -0.29707
  -6.52954   -0.11212
  -6.79722   -0.00228
  -7.60190   -0.12471
  -7.68762   -0.08724
  -7.28621   -0.04297
  -6.99099   -0.08321
  -7.76679    0.01635
  -7.56149    0.20305
  -7.25983   -0.06960
  -6.25003   -0.38141
  -7.46960   -0.11393
  -7.39226    0.23528
  -6.40783   -0.09007
  -6.16276   -0.13496
  -6.83860    0.17094
  -6.38759   -0.00710
  -6.36385    0.22080
  -7.05397    0.33397
  -7.46467   -0.26206
  -7.62563    0.19775
  -7.52880    0.38310
  -6.99405    0.08484
  -6.44639   -0.09161
  -6.75724    0.10671
  -6.44327    0.35173
  -6.89275    0.07399
  -6.72558    0.03387
  -6.81208   -0.09567
  -6.86266    0.28674
  -7.55915    0.20471
  -6.25807   -0.06866
  -6.02643   -0.20195
  -6.49202   -0.02018
  -6.71411   -0.10882
  -6.10860    0.06385
  -6.22991   -0.19406
  -6.32235    0.12219
  -6.39863    0.37371
  -6.52836    0.03510
  -7.60184    0.10211
  -8.10149    0.10601
  -8.25293    0.43990
  -7.81279    0.27115
  -7.92102    0.38819
  -6.89177    0.17353
  -6.93031    0.04903
  -6.62743   -0.03488
  -6.78986    0.37510
  -6.94441    0.54448
  -6.91797    0.48185
  -6.85536    0.15470
  -6.80815    0.55004
  -7.19961    0.30546
  -6.72951    0.04654
  -7.50636    0.01600
  -7.30279    0.63991
  -4.98189    0.03214
  -6.74233    0.54777
  -6.49167    0.36275
  -5.79021    0.09295
  -6.31495    0.06083
  -6.92174    0.14285
  -6.63612    0.17945
  -6.85518    0.06902
  -7.63984    0.21125
  -5.91301   -0.00880
  -7.04476   -0.07834
  -5.56807   -0.09838
  -6.41875    0.07821
  -6.29126    0.21910
  -5.57966    0.06440
  -6.99850   -0.00247
  -6.32366   -0.16052
  -5.70999   -0.22425
  -6.64601   -0.06589
  -6.74552    0.16256
  -7.01325    0.21439
  -6.99485    0.34083
  -7.99157    0.09759
  -7.73729    0.09506
  -5.78968   -0.13874
  -6.93916    0.11796
  -6.62441    0.17631
  -7.14789    0.21006
  -6.79342    0.04963
  -6.65347   -0.02722
  -7.03696    0.18315
  -6.35017   -0.20823
  -7.28936    0.26988
  -7.34165   -0.18760
  -7.79753    0.16892
  -6.37406   -0.22643
  -6.54811   -0.23923
  -7.05443   -0.22128
  -7.60138   -0.24781
  -7.70278    0.21808
  -7.60005   -0.28650
  -6.79357   -0.36157
  -6.82781   -0.43168
  -6.38518    0.09459
  -6.65127    0.01104
  -6.78450    0.02207
  -7.52203    0.16873
  -7.73632    0.43823
  -6.29117   -0.09376
  -6.60999   -0.12220
  -7.13484    0.18414
  -5.71538   -0.14446
  -5.90602    0.00432
  -5.69360    0.13816
  -6.53139    0.02115
  -7.13963    0.42760
  -6.20891    0.14197
  -6.88204   -0.12079
  -7.16819   -0.15986
  -6.89675   -0.08784
  -6.68505    0.04393
  -5.38469   -0.16111
  -6.75972    0.01152
  -7.18409    0.13013
  -7.05754   -0.08537
  -6.98833   -0.23161
  -7.29890    0.20265
  -6.62602   -0.19921
  -6.60182   -0.07613
  -7.02192    0.10627
  -5.85599   -0.18604
  -4.82997   -0.19612
  -5.89643    0.00462
  -6.54007    0.03867
  -7.24284   -0.08861
  -6.78380   -0.23184
  -8.70814    0.28811
  -8.14957    0.13138
  -8.51448    0.24163
  -7.81102    0.17870
  -7.67459   -0.20281
  -8.02187    0.15979
  -8.04569   -0.13764
  -6.90871   -0.11667
  -7.88404    0.05251
  -6.50822   -0.64923
  -6.35717   -0.34676
  -6.48846   -0.47805
  -6.84335   -0.05882
  -6.55104   -0.24374
  -7.09422    0.13154
  -7.97565    0.08259
  -7.29564    0.13812
  -7.29386   -0.06432
  -6.40934   -0.08477
  -6.67718    0.02471
  -7.15641    0.26183
  -6.49471   -0.01281
  -6.47901    0.26752
  -7.18700    0.39357
  -7.49981    0.38988
  -8.01688    0.30646
  -6.43508   -0.26028
  -7.87446   -0.10251
  -7.37568    0.17547
  -6.75616    0.07682
  -7.03636    0.17917
  -6.19212   -0.27816
  -6.97685   -0.06453
  -6.03905   -0.26778
  -5.66291   -0.18454
  -5.71254   -0.37046
  -5.36359   -0.04538
  -6.03256   -0.00081
  -5.60193   -0.19808
  -6.17811    0.32133
  -6.89434    0.27157
  -5.62602   -0.09998
  -6.27996   -0.03131
  -6.59081   -0.21593
  -6.03481    0.25845
  -6.85437   -0.38487
  -6.98263   -0.06063
  -7.02294    0.04146
  -7.90038    0.29377
  -6.38083    0.22933
  -6.50974   -0.31879
  -7.24334    0.08127
  -7.13084    0.10041
  -7.55069    0.31981
  -7.14509    0.17122
  -6.44761    0.13712
  -7.61759    0.27575
  -7.53542    0.05220
  -7.23810    0.41052
  -6.48785    0.07607
  -6.73788    0.36253
  -6.97879    0.36399
  -8.30171    0.08373
  -7.56846    0.36806
  -7.14131    0.19952
  -8.25802    0.22433
  -7.10225   -0.03892
  -7.59356   -0.04612
  -7.13344    0.11489
  -7.87318    0.31990
  -7.63680   -0.18981
  -7.38000    0.18631
  -7.08912    0.00185
  -6.89703    0.02154
  -6.99728   -0.26666
  -7.26904    0.35472
  -7.26953    0.10796
  -7.33866    0.22045
  -6.96566    0.09694
  -6.60669    0.03532
  -7.68069    0.28890
  -6.83245    0.24890
  -6.65917    0.07672
  -6.95845    0.38967
  -7.30511    0.30557
  -7.17683    0.16697
  -7.10724    0.02697
  -7.20916    0.05613
  -7.16135    0.19045
  -6.11211    0.46660
  -7.10205    0.77729
  -6.00688    0.15780
  -6.78473    0.41492
  -7.24391    0.23538
  -6.00052    0.03667
  -6.93495    0.47064
  -7.48689    0.38274
  -7.07945   -0.06185
  -7.15813    0.13287
  -7.73965    0.18255
  -7.25823    0.27812
  -7.20319    0.19999
  -6.63615    0.01556
  -6.88766    0.40601
  -6.65358    0.15812
  -7.52067    0.30667
  -6.46003    0.25994
  -7.66977    0.14795
  -7.05297    0.33035
  -7.87328    0.34031
  -6.31256    0.51465
  -6.50308    0.30913
  -6.82966    0.68088
  -7.13247    0.35883
  -7.04611    0.83372
  -7.09301    0.47268
  -7.05341    0.21592
  -6.48792    0.09586
  -6.21468    0.15641
  -6.87889    0.37839
  -6.66049    0.37734
  -6.93457    0.29932
  -6.98807    0.53692
  -6.82569    0.53310
  -7.39712    0.99929
  -7.27629    0.62221
  -6.90999    0.38490
  -6.42986    0.54875
  -7.40015    0.35299
  -7.44387    0.45520
  -7.25315    0.23889
  -7.25292    0.27732
  -6.97219    0.21458
  -6.97753   -0.00461
  -6.73256    0.43935
  -7.24058    0.29076
  -7.49612    0.53971
  -6.75847    0.33910
  -6.95387    0.43216
  -6.81924    0.45844
  -7.46679    0.55862
  -7.19663    0.12474
  -7.43046    0.39178
  -7.82549    0.36042
  -8.31054    0.50033
  -7.15991    0.36529
  -7.47906    0.65446
  -7.22040    0.47143
  -6.77563    0.32466
  -7.65129    0.34517
  -6.97140    0.42990
  -8.46521    0.33665
  -9.17521    0.23633
  -8.21193    0.28510
  -8.22493    0.73138
  -6.70056    0.29744
  -7.19239    0.74385
  -6.69313    0.33399
  -7.90883    0.35913
  -8.02056    0.11429
  -6.65417    0.26138
  -5.93055   -0.11724
  -6.35621    0.18073
  -6.84309    0.29840
  -7.71184    0.20632
  -6.38138    0.34030
  -7.63046    0.45461
  -7.53711    0.67006
  -7.79079    0.61033
  -7.22269    0.24176
  -6.55510    0.12269
  -7.15954    0.48356
  -7.23471    0.53161
  -7.16877    0.53371
  -7.50531    0.16500
  -7.94847    0.31820
  -8.15120    0.37010
  -7.60563    0.49050
  -6.98770    0.02756
  -7.79815   -0.01471
  -6.62505    0.39977
  -8.22155    0.31323
  -6.72699   -0.20618
  -7.84205    0.09546
  -6.97941   -0.01053
  -7.80933    0.18457
  -7.89400    0.37633
  -7.74842    0.41153
  -7.62414    0.38047
  -8.07692    0.38438
  -7.26553    0.22716
  -6.94367    0.53159
  -8.44678    0.42929
  -7.36430    0.40030
  -8.50414    0.61073
  -6.75034    0.26281
  -8.11974    0.38467
  -7.37378    0.35459
  -7.93371    0.76931
  -7.96946    0.42790
  -8.29532    0.68305
  -8.33408    0.54255
  -8.81704    0.51376
  -7.55852    0.38061
  -8.04752    0.47711
  -8.17246    0.50264
  -7.70345    0.30297
  -8.03753    0.52815
  -6.54706   -0.02891
  -7.93128    0.19836
  -7.74661    0.57997
  -6.60908    0.36661
  -7.80288    0.29590
  -6.99522    0.11304
  -8.48077   -0.00964
  -7.53996    0.11568
  -8.38339    0.55464
  -8.31106    0.47727
  -8.28436    0.67287
  -7.74556    0.34980
  -8.14722    0.11022
  -7.66478    0.38573
  -7.73437    0.18388
  -7.02600    0.06645
  -6.91233    0.38225
  -6.68196    0.08366
  -6.65270   -0.07552
  -7.88902    0.11086
  -6.96784    0.15475
  -7.09271    0.08823
  -7.33536    0.38785
  -7.63135    0.41091
  -7.38025    0.31576
  -7.35317    0.49683
  -7.15371    0.20947
  -7.99074    0.42195
  -7.38333    0.27752
  -7.70772    0.30041
  -7.88842    0.22807
  -7.01342    0.03010
  -6.75369    0.37273
  -7.32553    0.51684
  -7.29606    0.32356
  -7.29000    0.13091
  -6.53122    0.12043
  -7.49187    0.11332
  -7.76676    0.45629
  -7.13103    0.14030
  -7.00376    0.26917
  -7.22735    0.20939
  -7.36056    0.05146
  -6.93504    0.17619
  -7.24336    0.29231
  -7.03256   -0.31677
  -6.90635   -0.08085
  -6.32509    0.25764
  -6.95184    0.23300
  -7.86817    0.06046
  -7.93526    0.27425
  -8.49252    0.32959
  -7.79982    0.32740
  -8.65894    0.39613
  -8.99048    0.70475
  -8.67204    0.24580
  -8.97947    0.31252
  -8.10113    0.33440
  -7.89186   -0.09941
  -8.04224    0.20425
  -8.31159    0.29363
  -8.17085    0.17407
  -8.33975   -0.13753
  -7.52301    0.02843
  -7.59122    0.09053
  -7.61235    0.08693
  -8.52193    0.27562
  -7.26931    0.27575
  -7.60233    0.35403
  -7.60308    0.06201
  -8.19067    0.17129
  -8.50622    0.17273
  -7.51458    0.00602
  -8.34836    0.20998
  -7.44173    0.14365
  -8.11448    0.41950
  -7.47482    0.25901
  -8.49358    0.31205
  -9.13177    0.42574
  -8.06453    0.18315
  -7.60115    0.07610
  -8.45843    0.16173
  -7.94452    0.27375
  -7.74682    0.15349
  -7.46025    0.16292
  -6.75816   -0.04043
  -8.07923    0.56170
  -7.77324    0.33096
  -7.61453    0.32624
  -8.11983    0.19231
  -8.41433    0.00583
  -8.09791   -0.00273
  -7.46913   -0.22742
  -8.23088   -0.02475
  -7.24914   -0.28637
  -7.83092   -0.02348
  -7.18051   -0.22793
  -7.66632   -0.17412
  -6.83135   -0.37401
  -7.61935    0.11812
  -8.26856   -0.41776
  -7.97092   -0.20206
  -6.73360   -0.12783
  -7.14229    0.11475
  -7.12722    0.06656
  -7.61813    0.07765
  -7.51587    0.02512
  -8.15318    0.03622
  -8.33123    0.14641
  -8.01077    0.02434
  -8.20027    0.22477
  -8.06223    0.43998
  -7.87365   -0.08333
  -8.14256    0.32391
  -7.97745    0.30326
  -8.44170    0.13394
  -7.89409    0.23381
  -8.58849    0.09237
  -7.71527   -0.17534
  -7.97885    0.08842
  -7.95096    0.25944
  -8.42234   -0.06601
  -8.31141    0.27431
  -8.53342    0.31985
  -8.76370    0.05869
  -8.41519   -0.06782
  -7.45693    0.13343
  -7.87420    0.03187
  -7.52591    0.23332
  -8.31186    0.19781
  -7.58843    0.36298
  -8.90709    0.29665
  -8.40066   -0.19096
  -7.29788   -0.05121
  -7.50377    0.18041
  -7.86566   -0.29255
  -7.94121   -0.09624
  -7.62705   -0.16965
  -8.15087   -0.25850
  -7.33998   -0.21196
  -6.42748   -0.53773
  -7.13838    0.14327
  -7.64643   -0.13756
  -7.20948   -0.14183
  -6.79552   -0.10674
  -7.33068   -0.22872
  -7.78488   -0.09398
  -8.34280   -0.10687
  -7.35432   -0.03245
  -7.05681   -0.15515
  -6.86271    0.01996
  -7.05775   -0.00319
  -6.79327   -0.34168
  -7.89576    0.10713
  -8.32963   -0.16812
  -8.10172    0.23506
  -6.27760    0.08897
  -7.43653   -0.01348
  -8.08817    0.03155
  -7.57906    0.07037
  -7.46350    0.16558
  -6.26355    0.07024
  -7.37407    0.05506
  -7.16985   -0.27455
  -7.48449   -0.00141
  -7.30210   -0.12860
  -8.25613   -0.21357
  -7.08042   -0.25404
  -6.93372   -0.05764
  -7.60667    0.14172
  -7.32669   -0.08123
  -7.33095   -0.53907
  -6.92793   -0.41811
  -7.31815   -0.15222
  -6.17457   -0.02091
  -6.59471   -0.16759
  -6.98886    0.10283
  -6.92297   -0.45933
  -6.53653   -0.38289
  -7.12035   -0.27849
  -7.13464   -0.41317
  -7.52679   -0.27933
  -8.43102   -0.11016
  -7.75482   -0.03766
  -6.75034   -0.30220
  -8.25400    0.13676
  -6.98023   -0.48964
  -7.72672   -0.27538
  -6.61914    0.20891
  -6.43636   -0.23633
  -7.01948   -0.13891
  -6.66778   -0.01489
  -7.79380   -0.11610
  -8.11577   -0.06923
  -7.51703   -0.30584
  -7.57788   -0.25843
  -8.17895   -0.41702
  -8.10835   -0.12469
  -7.47245   -0.45329
  -7.66372    0.01281
  -7.88905    0.02252
  -7.41691   -0.52440
  -8.27815   -0.12349
  -8.10144    0.10108
  -7.29145   -0.43009
  -8.33963   -0.09675
  -8.20007   -0.06402
  -7.64341   -0.10847
  -7.04758   -0.24951
  -6.83070   -0.17581
  -7.47793   -0.62997
  -7.70431   -0.34850
  -7.76998   -0.13000
  -7.86287   -0.25516
  -8.55036    0.06299
  -7.45910   -0.21471
  -9.16939   -0.45730
  -7.46688   -0.33717
  -8.67385   -0.42282
  -7.72912   -0.31382
  -8.54301   -0.06801
  -8.87429    0.39500
  -7.96053   -0.39432
  -7.38901   -0.36873
  -7.42831   -0.52644
  -7.76328   -0.24459
  -7.63273   -0.01534
  -8.18463    0.28083
  -8.25915    0.27187
  -7.94670   -0.09180
  -8.24041    0.01260
  -8.10476    0.03768
  -7.94263    0.10346
  -8.09731   -0.23416
  -8.36601    0.03561
  -8.39168    0.04712
  -8.41167    0.18398
  -7.70628   -0.16947
  -8.33051   -0.10945
  -8.43650   -0.08075
  -8.29807    0.01389
  -8.76114    0.20029
  -7.69194   -0.20630
  -8.89145    0.25382
  -8.03131   -0.05542
  -8.31177   -0.01519
  -8.70123   -0.05370
  -8.18966    0.00900
  -8.11829    0.11245
  -7.59790    0.04158
  -8.11817    0.34103
  -8.50366    0.28160
  -9.20131   -0.09651
  -8.48273   -0.16942
  -8.18657    0.07652
  -8.73717    0.07235
  -8.02928   -0.20377
  -8.36878    0.00167
  -7.85633   -0.25187
  -7.31977   -0.06389
  -8.31367   -0.03458
  -9.19145    0.33447
  -7.77751   -0.10288
  -8.83003    0.13950
  -8.11389    0.30054
  -8.00233    0.03505
  -7.94022    0.03772
  -7.93569   -0.01281
  -8.56524    0.27967
  -8.84592    0.27712
  -8.18369   -0.00617
  -7.62106   -0.06998
  -7.20712   -0.11471
  -8.56246    0.05183
  -7.78130    0.08071
  -7.48735    0.28678
  -8.08065    0.31952
  -6.77255   -0.46046
  -7.49309   -0.22574
  -8.15209   -0.39845
  -7.15309   -0.52153
  -7.77182   -0.17840
  -6.58101   -0.59019
  -7.68299   -0.21645
  -7.57044   -0.26094
  -7.01280    0.17184
  -7.45628    0.24403
  -8.46572    0.37619
  -7.39512   -0.09554
  -7.53632    0.13364
  -7.34937   -0.11178
  -7.71107   -0.25062
  -8.06515    0.10282
  -8.64695    0.28345
  -7.82805   -0.10547
  -6.74819    0.00469
  -8.09153    0.14529
  -7.25447   -0.15311
  -7.17982    0.14933
  -8.23640    0.22564
  -7.77843    0.03302
  -7.68293    0.01538
  -7.57071    0.32803
  -8.72691    0.22671
  -7.53540   -0.05468
  -7.06602   -0.06203
  -8.52145    0.47166
  -7.80107    0.17956
  -7.45285   -0.01567
  -7.33350    0.29636
  -7.24139   -0.27724
  -7.82389   -0.03224
  -8.07259   -0.09151
  -8.19154   -0.04051
  -8.85555    0.08358
  -8.04966    0.00870
  -7.04518    0.08801
  -8.27418    0.13011
  -8.09456   -0.09189
  -7.53294   -0.21236
  -8.52121   -0.15789
  -8.58004    0.21288
  -6.56484   -0.06180
  -7.91613   -0.00075
  -7.46227   -0.16535
  -7.55482   -0.19294
  -6.52309   -0.31191
  -7.91805   -0.17111
  -8.31704   -0.25345
  -7.41202   -0.43493
  -7.88301   -0.13022
  -7.61277    0.13900
  -6.92159   -0.24047
  -8.78202    0.13864
  -8.39742    0.27281
  -9.09089    0.49931
  -9.10203    0.13856
  -8.32078    0.08637
  -7.96563    0.11868
  -7.99208    0.36922
  -7.91535    0.40710
  -8.64400    0.67994
  -8.54542    0.55932
  -8.73381    0.54425
  -9.05924    0.36960
  -8.44024    0.23600
  -8.82035    0.40066
  -9.93297    0.61874
  -8.69633    0.43193
  -8.25178    0.03241
  -8.34843    0.15913
  -8.19695    0.09551
  -8.57783    0.32036
  -9.30120    0.05604
  -8.19014   -0.14761
  -8.79737    0.09587
  -9.08807    0.32420
  -8.71077    0.02897
  -8.16569    0.00570
  -9.28046    0.30098
  -8.21620    0.12303
  -8.03549    0.04075
  -8.33232   -0.15385
  -8.43095    0.04811
  -7.65588    0.06269
  -8.74011   -0.14433
  -7.91714   -0.47923
  -8.47787   -0.03995
  -8.57393    0.15488
  -9.17990    0.07761
  -8.84051   -0.00126
  -8.01951   -0.18670
  -8.60791    0.21051
  -7.74437   -0.12048
  -8.14823   -0.15200
  -7.83651   -0.06648
  -8.12222    0.26577
  -8.98368    0.12494
  -8.78866   -0.18476
  -8.48667    0.27595
  -8.65130    0.37042
  -8.42152    0.08317
  -8.65467    0.44851
  -8.68091    0.39682
  -8.40281    0.35820
  -7.74195   -0.12728
  -7.74023    0.21842
  -8.24139    0.29889
  -8.23717   -0.16216
  -7.07058    0.15410
  -8.12615    0.07317
  -7.64098    0.04959
  -7.18720    0.08094
  -8.54313    0.13939
  -7.16604   -0.11727
  -7.26876    0.02567
  -6.45768   -0.10903
  -8.24592    0.37171
  -7.24496   -0.02078
  -6.62768   -0.24850
  -7.09947   -0.04991
  -7.90604    0.07026
  -8.75201   -0.06994
  -7.69968   -0.20441
  -7.71334   -0.13517
  -7.67641   -0.11317
  -7.65108    0.20804
  -8.57872    0.38163
  -8.30337    0.22672
  -7.44087    0.09393
  -7.43294   -0.15200
  -8.15040    0.07779
  -8.15898   -0.18325
  -6.82029   -0.06365
  -7.83493   -0.06858
  -7.86587   -0.09523
  -7.34683    0.12141
  -7.54908    0.24552
  -7.79230    0.15109
  -7.06395   -0.15889
  -6.75895    0.03247
  -7.25750    0.24876
  -8.15795    0.23625
  -8.76788    0.15133
  -8.47726    0.85116
  -8.51283    0.52136
  -8.43252   -0.05756
  -8.42159   -0.08906
  -8.19520    0.16838
  -7.69323    0.07573
  -7.84596   -0.00877
  -7.61526    0.12936
  -8.40816    0.40129
  -7.68234   -0.16194
  -8.07668   -0.11990
  -8.62505    0.32404
  -7.60382   -0.06486
  -8.36161    0.01824
  -9.39817    0.33548
  -7.42627    0.09832
  -8.39929    0.41286
  -7.79874    0.14106
  -7.56432   -0.12789
  -7.75897   -0.11299
  -8.89882    0.05595
  -7.45089   -0.01341
  -8.03617   -0.06631
  -7.66107   -0.39541
  -7.89007   -0.14439
  -8.45735   -0.34216
  -9.00092   -0.06847
  -9.12636   -0.16653
  -7.53941   -0.21343
  -8.35833    0.04195
  -8.33130    0.11608
  -7.90156   -0.09703
  -7.87263   -0.05318
  -7.70225   -0.08081
  -7.87327   -0.18487
  -8.61214    0.32098
  -8.12551    0.02530
  -7.79952   -0.06513
  -8.72828   -0.04090
  -8.30674   -0.14456
  -7.48041   -0.04088
  -8.90312    0.26104
  -7.41108   -0.20832
  -8.81389   -0.23005
  -8.29001   -0.01955
  -8.31938   -0.33916
  -7.80871    0.07890
  -7.80854   -0.34584
  -7.91006   -0.23167
  -8.37074   -0.15940
  -8.14480   -0.24866
  -7.89370   -0.22176
  -8.07431   -0.04529
  -7.33455    0.06293
  -7.07845   -0.09621
  -7.81469    0.15327
  -7.45619   -0.06423
  -7.15597   -0.35723
  -8.00834    0.03534
  -6.97601   -0.25840
  -7.82746   -0.04563
  -7.00822    0.02386
  -6.97219   -0.16372
  -6.75078    0.16294
  -7.59881   -0.14349
  -8.11386   -0.35400
  -7.24422   -0.09219
  -8.27370   -0.03032
  -7.76401   -0.15404
  -7.98019    0.10680
  -8.40647    0.22322
  -7.41919   -0.03016
  -8.13602   -0.02335
  -7.64115    0.04185
  -7.27825    0.10996
  -7.57545   -0.15131
  -7.79892    0.12212
  -7.25895    0.04697
  -7.18510    0.04893
  -8.23836    0.30108
  -7.47064    0.19879
  -6.30015   -0.25285
  -6.96530    0.07248
  -6.64801   -0.18116
  -7.87690    0.15458
  -7.64123   -0.06734
  -7.60505   -0.04832
  -6.56610   -0.32012
  -6.30501   -0.07031
  -7.34348    0.52115
  -8.32651   -0.09041
  -7.13991   -0.06401
  -7.10917    0.04140
  -6.90775   -0.04455
  -7.46031    0.25053
  -7.77265   -0.07402
  -7.67313   -0.07291
  -6.85542    0.01246
  -7.25821   -0.28018
  -8.50205    0.23897
  -7.79702    0.18808
  -8.61274    0.42011
  -7.66483    0.08569
  -6.96227   -0.31997
  -6.98026   -0.24743
  -7.07359   -0.35922
  -7.70096   -0.12817
  -6.92614   -0.18481
  -7.04401    0.27323
  -7.57889    0.00559
  -6.42431   -0.17903
  -6.75866   -0.21972
  -7.13385    0.04177
  -7.50505    0.24246
  -7.52748   -0.02421
  -7.79739    0.02647
  -7.06259   -0.24656
  -7.98461    0.10449
  -7.44868    0.07618
  -7.35085    0.03070
  -7.31058    0.10089
  -7.81531    0.15700
  -6.15787   -0.00248
  -6.50367   -0.00728
  -7.33357    0.19538
  -8.09748   -0.27967
  -6.65545   -0.13943
  -7.48882   -0.26611
  -7.33186   -0.19471
  -7.18169    0.14660
  -7.29688    0.27501
  -6.75480    0.25030
  -6.43258    0.12834
  -7.57482    0.17412
  -8.08224    0.30465
  -7.52184    0.30047
  -7.16365    0.51618
  -7.81537    0.42196
  -7.35411    0.40872
  -7.62068   -0.04615
  -8.92697    0.59093
  -8.79661    0.52213
  -6.78706    0.14624
  -7.78642    0.12393
  -7.57980    0.18601
  -8.01036    0.20317
  -7.58840   -0.08385
  -7.63925    0.11791
  -7.46487    0.00567
  -8.22098    0.04561
  -7.55570    0.20288
  -7.66754    0.44915
  -8.98302    0.61177
  -9.07503    0.43301
  -8.86841    0.39319
  -7.97795    0.08209
  -8.49187    0.30332
  -8.66892    0.04876
  -8.46332    0.45930
  -7.78266    0.17991
  -8.67542    0.44925
  -7.95769    0.22134
  -9.04972    0.51585
  -8.87242    0.58872
  -8.39540    0.49490
  -8.54169    0.55676
  -8.67771    0.59523
  -8.92625    0.61867
  -8.95695    0.76637
  -8.71576    0.45712
  -9.45561    0.60102
  -8.85455    0.26789
  -8.58542    0.25900
  -8.52674    0.13292
  -8.04002    0.11918
  -8.01876    0.19458
  -8.06311    0.63970
  -9.13351    0.49655
  -8.51974    0.35830
  -8.37484    0.52402
  -8.42323    0.42860
  -8.21716    0.26315
  -7.76314    0.19685
  -7.99044    0.11224
  -7.94950    0.30029
  -8.21882    0.18594
  -7.17094    0.20287
  -9.53959    0.53036
  -7.78373    0.16634
  -8.62897    0.30176
  -7.90205    0.29949
  -8.03245    0.52074
  -7.89329    0.05207
  -8.38086    0.57722
  -8.15656    0.26272
  -8.11831    0.33177
  -7.86808    0.54341
  -7.58833    0.22903
  -8.26695    0.15081
  -7.88915    0.20622
  -7.69524    0.25424
  -8.52052    0.25219
  -8.48461    0.28841
  -7.86347    0.23355
  -6.66464   -0.16393
  -7.29783   -0.14312
  -8.21265    0.46516
  -8.52310    0.34508
  -7.68696    0.47578
  -8.95883    0.67625
  -8.39712    0.47908
  -7.27372    0.29880
  -8.08010    0.36663
  -7.58147    0.49191
  -7.67503    0.54750
  -7.73900    0.13455
  -7.42513    0.31538
  -7.63692    0.33469
  -7.67382    0.69117
  -8.94335    0.51259
  -8.38349    0.46813
  -8.22800    0.39751
  -7.99869    0.38982
  -7.93213    0.13534
  -8.01268    0.37793
  -6.75488   -0.01625
  -6.89657    0.17624
  -6.24959    0.19880
  -6.62793    0.32566
  -6.30831    0.07067
  -7.46127    0.05437
  -7.04554    0.35033
  -6.40273    0.22793
  -7.07449    0.19917
  -6.69223    0.05941
  -7.68750    0.26489
  -7.55509    0.17633
  -7.74163    0.33936
  -6.57919    0.10959
  -6.80348   -0.11554
  -7.42949    0.37967
  -8.02387    0.32008
  -7.70790    0.07797
  -7.20992    0.19259
  -6.94929    0.19027
  -6.86594    0.23958
  -7.73907    0.31863
  -7.27141    0.49839
  -7.72091    0.17079
  -6.59541    0.32146
  -7.64127    0.44053
  -7.46660    0.16206
  -7.78737    0.33222
  -7.95078    0.43733
  -8.51873    0.27494
  -7.80903    0.58767
  -7.39213    0.27541
  -7.52087    0.46729
  -8.08209    0.14486
  -7.79818   -0.14048
  -8.40674    0.47579
  -8.38920    0.34626
  -7.78294    0.07646
  -7.95456    0.35126
  -8.16316    0.17687
  -8.72061    0.07335
  -8.21959    0.56821
  -7.25921    0.24217
  -7.44399    0.10954
  -6.91763    0.51485
  -6.75167    0.18930
  -6.62059    0.26134
  -6.35404    0.24596
  -7.71110    0.18613
  -6.61644    0.02851
  -6.52476    0.26369
  -7.30502    0.41977
  -6.48547    0.17152
  -6.18511   -0.09862
  -6.84279    0.26879
  -7.18215    0.48487
  -7.37254    0.30766
  -7.35192    0.19475
  -7.42746   -0.02758
  -8.28245    0.38847
  -8.30963    0.63515
  -7.47766    0.21241
  -7.75931    0.15139
  -7.47075    0.24944
  -6.35528    0.35460
  -8.06315    0.15872
  -8.18625    0.00424
  -7.51245   -0.11537
  -7.43093    0.44804
  -6.91424    0.31750
  -7.81618    0.35563
  -8.18935    0.58033
  -7.69824    0.57372
  -7.83147    0.36857
  -7.94523    0.33480
  -7.68598    0.09143
  -7.89279    0.41238
  -7.83808    0.37758
  -6.92269    0.47490
  -6.66347    0.33005
  -7.45796    0.42147
  -6.57598    0.40516
  -7.19926    0.41998
  -7.85657    0.34811
  -6.61948    0.10604
  -6.20175    0.22708
  -6.87077    0.16359
  -7.17327    0.60164
  -6.27644    0.45738
  -6.73801    0.44070
  -7.30709    0.24620
  -7.00183    0.19525
  -7.26698    0.41974
  -6.65631    0.33924
  -7.38813    0.22593
  -6.51462   -0.16519
  -6.91296    0.16394
  -7.30044    0.31998
  -7.23107    0.30183
  -7.79631    0.69473
  -7.55500    0.06086
  -7.59586    0.26290
  -7.99928    0.26022
  -7.46279    0.27795
  -6.86159    0.22914
  -7.89375    0.40841
  -7.62048    0.23546
  -7.73547    0.49051
  -6.99096    0.19466
  -7.45858    0.40457
  -6.85667    0.29216
  -7.09466    0.31975
  -7.18097    0.23195
  -7.88390    0.75244
  -6.98897    0.38359
  -6.99573    0.38606
  -7.63096    0.33243
  -6.40288   -0.05600
  -6.49462    0.44366
  -7.13021   -0.00922
  -6.51689    0.39193
  -6.94216    0.11169
  -6.81680   -0.03517
  -7.91160    0.18053
  -7.23383    0.33142
  -6.70032    0.27679
  -6.83895    0.31902
  -6.52787    0.10030
  -7.58475    0.30354
  -7.15811    0.00464
  -7.46997    0.30619
  -7.43851    0.33963
  -6.26435    0.23018
  -6.79688   -0.04779
  -7.42034    0.09617
  -6.41887    0.45077
  -6.78487    0.21994
  -6.68429    0.20445
  -6.71880    0.37770
  -6.85814    0.27851
  -7.35227    0.32561
  -7.06854   -0.05820
  -7.27952    0.30955
  -6.73752   -0.03887
  -7.67259    0.14070
  -6.90437    0.35604
  -7.62784    0.15371
  -6.92615    0.60363
  -7.10365    0.20833
  -6.70184    0.42994
  -5.96201    0.24158
  -6.28902    0.60193
  -7.19470    0.28987
  -5.98543    0.12350
  -6.39174    0.08685
  -7.17441    0.61422
  -6.30372    0.24782
  -7.97105    0.89004
  -9.09499    0.85094
  -7.70341    0.12801
  -7.01546    0.18455
  -7.73779    0.36738
  -8.02813    0.40844
  -6.99132    0.35851
  -7.31588    0.28307
  -6.76699    0.43139
  -8.58157    0.65106
  -7.74160    0.40615
  -7.81372    0.65368
  -8.14296    0.30614
  -7.53508    0.31668
  -7.61811    0.28304
  -7.25207    0.73784
  -7.23360    0.16202
  -7.54932    0.58630
  -7.77245    0.02361
  -7.63113    0.76874
  -7.19847    0.45538
  -7.36845    0.48757
  -7.46833    0.38193
  -7.33369    0.19318
  -6.92727    0.34741
  -6.58511    0.23668
  -6.65307   -0.09977
  -7.12193    0.46747
  -6.36918    0.62054
  -7.73774    0.11751
  -8.23105    0.38311
  -7.37807    0.14053
  -7.98295    0.34252
  -7.61738    0.75827
  -7.79565    0.47533
  -7.85102    0.70101
  -8.02366    0.55593
  -8.13191    0.69581
  -8.07748    0.30985
  -8.06624    0.56921
  -7.61110    0.75942
  -6.36528    0.60540
  -7.25042    0.46051
  -6.85661    0.47452
  -6.77100    0.30786
  -8.19857    0.56668
  -8.71538    0.50600
  -7.01497    0.35694
  -7.45751    0.23511
  -7.39473    0.45545
  -7.67657    0.52900
  -7.38927    0.43488
  -6.71210    0.42951
  -7.37561    0.73233
  -7.64496    0.41694
  -6.48816    0.62774
  -7.16427    0.56167
  -7.55089    0.45916
  -7.92260    0.50202
  -8.24851    0.41060
  -8.16172    0.58559
  -6.75494    0.07796
  -7.51697    0.40957
  -7.71430    0.29699
  -7.68118    0.42049
  -6.94928    0.26285
  -7.32966    0.40241
  -7.13057    0.50464
  -6.92636    0.29787
  -6.92388    0.46903
  -6.70980    0.24677
  -7.32607    0.37292
  -6.10544    0.49593
  -7.14995    0.35006
  -7.28481    0.77258
  -6.76505    0.60367
  -7.46494    0.46310
  -7.09688    0.70214
  -7.60227    0.49514
  -7.20414    0.71891
  -7.54860    0.56629
  -7.83827    0.18079
  -6.75046    0.17607
  -6.57378    0.32373
  -7.78104    0.15374
  -8.52640    0.32734
  -7.02065    0.07159
  -7.51417    0.26584
  -7.75645    0.13380
  -7.65134    0.26176
  -7.36459    0.11737
  -6.42036    0.15946
  -6.59050    0.01594
  -6.87060    0.40267
  -6.88976    0.30816
  -7.16492   -0.07183
  -6.43519   -0.04828
  -6.99097    0.38084
  -7.73825    0.11412
  -6.75399    0.22191
  -6.94900    0.28368
  -6.63171   -0.02532
  -6.79915    0.18757
  -6.17167   -0.16968
  -7.01854    0.11129
  -6.94277   -0.02344
  -7.43119   -0.05143
  -7.39484    0.21822
  -7.43965    0.17833
  -7.44444    0.35442
  -7.90732    0.37633
  -6.16418    0.09368
  -7.46206    0.28865
  -7.86065   -0.03428
  -7.41512   -0.11070
  -7.81509   -0.02513
  -7.14106   -0.14192
  -7.76718    0.20368
  -6.96470    0.06206
  -7.67253    0.21956
  -6.94066    0.23017
  -6.99000   -0.16027
  -7.29722    0.26152
  -7.32292   -0.16516
  -7.24033   -0.08798
  -7.80005    0.28897
  -7.56882    0.42513
  -7.84218    0.03254
  -7.17444   -0.31866
  -7.01185   -0.27705
  -6.88983    0.23748
  -6.86910   -0.28993
  -7.39850   -0.04793
  -7.31274    0.02331
  -7.65611    0.18598
  -7.52635    0.11507
  -7.98742    0.05612
  -6.61973   -0.28300
  -6.60014   -0.18722
  -6.75644    0.13074
  -7.62591    0.15012
  -8.17109    0.49184
  -7.25980    0.00435
  -6.28703    0.27191
  -7.41814    0.10720
  -6.17940    0.05272
  -7.23438    0.25184
  -6.45711    0.11688
  -6.76557    0.34268
  -7.58670    0.22377
  -7.29606    0.35981
  -7.01528    0.21224
  -6.83107    0.18223
  -6.52218    0.34825
  -6.24086    0.28844
  -6.75196   -0.02024
  -7.25495    0.21262
  -7.71677    0.39210
  -6.35984   -0.06517
  -6.71310    0.04398
  -6.29068    0.09093
  -7.09741    0.01171
  -6.97666    0.10199
  -6.82740   -0.25141
  -7.03700   -0.24898
  -7.00270   -0.03987
  -6.44117   -0.13158
  -7.06008   -0.05616
  -6.28637    0.35976
  -6.45268   -0.00605
  -6.47007   -0.07393
  -6.65516   -0.17474
  -6.03030    0.21951
  -6.11694   -0.08763
  -6.56636   -0.07328
  -5.81115   -0.20027
  -6.62328    0.17942
  -7.19547    0.50655
  -7.16922   -0.20444
  -7.36498    0.08747
  -7.12317    0.16017
  -6.41039   -0.00808
  -5.26309   -0.24937
  -6.54082    0.21299
  -7.20222    0.22303
  -5.44073   -0.12105
  -5.91504    0.43793
  -5.84535    0.10997
  -6.16635    0.02944
  -5.55284    0.28228
  -4.70463    0.10573
  -5.91766    0.03687
  -5.99293    0.08506
  -5.51803    0.14515
  -6.55201    0.23306
  -6.21165    0.02817
  -6.68188    0.05342
  -7.14045   -0.09638
  -6.40663    0.07237
  -6.86157    0.38077
  -7.97115    0.57851
  -7.60133    0.02242
  -6.29501   -0.41528
  -6.48065    0.36141
  -6.88738   -0.23834
  -7.96510    0.22953
  -6.35579   -0.18052
  -6.60694    0.47090
  -7.43129    0.32705
  -6.79056    0.22577
  -7.10944    0.14248
  -7.95452    0.26319
  -7.50392    0.01984
  -7.21238    0.26617
  -7.13431    0.26193
  -7.37914    0.13317
  -7.97416    0.23555
  -7.99806    0.57222
  -8.00201    0.26393
  -8.34544    0.11085
  -7.05124   -0.04461
  -6.55768    0.34734
  -7.01105    0.14968
  -6.40320    0.35718
  -6.94112    0.36599
  -6.23154    0.08846
  -6.73592    0.20996
  -6.21316    0.06870
  -5.62133    0.20756
  -6.34197   -0.09648
  -6.01513    0.32365
  -5.24116   -0.21978
  -6.45039    0.39688
  -6.28455   -0.04023
  -6.44006    0.22444
  -6.64096    0.05526
  -6.80127    0.27418
  -7.11776    0.09672
  -7.41142    0.40372
  -6.89699    0.54587
  -6.67689    0.23447
  -6.43607    0.20655
  -6.73003    0.31611
  -6.01448    0.30685
  -5.90112    0.16299
  -7.43004    0.16754
  -7.07432   -0.17374
  -7.55176    0.26062
  -7.25383   -0.04331
  -6.46756   -0.32995
  -7.83353   -0.06170
  -6.29965    0.08325
  -6.86832    0.15027
  -7.51159    0.41210
  -6.49021    0.60160
  -7.52477    0.24883
  -7.01468    0.37089
  -7.76430    0.76366
  -6.62387    0.50523
  -6.76400    0.48352
  -6.20333    0.14113
  -6.53170   -0.08608
  -6.89859    0.33649
  -6.25864    0.29789
  -6.32664   -0.16659
  -6.58208    0.02195
  -6.64239    0.13991
  -6.09314   -0.21207
  -7.13376    0.11867
  -5.95969    0.16277
  -6.96199    0.10172
  -7.17958    0.18025
  -7.24549   -0.04975
  -7.39305    0.46235
  -6.67422    0.09352
  -7.47311    0.02917
  -7.22411    0.24933
  -7.68615    0.24915
  -7.93055    0.20703
  -6.99763    0.40993
  -7.34983    0.18414
  -7.36839    0.20175
  -7.15296    0.08479
  -8.04271    0.25809
  -5.92251   -0.11335
  -6.30799   -0.13556
  -7.27428    0.28575
  -6.31109    0.22271
  -6.85096    0.18262
  -5.88437    0.35468
  -6.68707    0.10901
  -7.06285    0.22397
  -6.74165    0.37425
  -5.67647    0.15109
  -6.24899    0.01310
  -6.68485   -0.03661
  -6.79737    0.27789
  -5.75032   -0.11071
  -6.36777    0.32987
  -6.86290    0.34573
  -7.18050    0.28934
  -6.78451    0.12152
  -5.49904   -0.06697
  -6.27404    0.32451
  -6.69301    0.05091
  -7.53748    0.28859
  -7.18613    0.27572
  -6.85973    0.19008
  -6.67386    0.02388
  -6.52800    0.44465
  -6.40743    0.19179
  -7.01120    0.12952
  -6.74838    0.10786
  -6.86704    0.03586
  -6.99354    0.61141
  -5.86173    0.12539
  -7.11151    0.43105
  -6.99977    0.27549
  -6.37381    0.43771
  -6.91450    0.27899
  -6.05379    0.06441
  -6.21717   -0.00927
  -6.10127    0.00191
  -6.60703   -0.00076
  -6.89302    0.00240
  -5.77132    0.39457
  -6.55412    0.20183
  -6.98762    0.26637
  -6.86411    0.15733
  -7.77003    0.46098
  -7.86995    0.19288
  -7.88615    0.59088
  -6.76310    0.04178
  -7.66704    0.84229
  -7.04856    0.54580
  -7.71160    0.62396
  -6.47759    0.53966
  -7.08942    0.34088
  -7.07971    0.15158
  -8.16195    0.39590
  -7.37768    0.30549
  -6.74726    0.45339
  -7.11959    0.43675
  -5.84501    0.56288
  -8.16456    0.25348
  -7.32296    0.23376
  -6.87444    0.14872
  -6.05390   -0.14504
  -5.74559    0.01560
  -7.16177    0.36372
  -6.62591    0.29824
  -7.18290    0.18924
  -6.13326   -0.09995
  -6.22907    0.23274
  -6.46465    0.49100
  -6.72119    0.38301
  -6.12942    0.12157
  -6.42174    0.09687
  -7.48961    0.36912
  -7.38143    0.31076
  -7.31418    0.11859
  -8.47966    0.52934
  -7.78241    0.44222
  -7.81017    1.00807
  -7.43652    0.23893
  -6.24381    0.27640
  -6.96280    0.42492
  -7.16301    0.62050
  -7.39911    0.54227
  -6.56066    0.55003
  -7.25887    0.73543
  -6.51879    0.09983
  -6.08078    0.31021
  -7.04251    0.26573
  -6.81361    0.88919
  -5.70893    0.11028
  -6.45203    0.29384
  -6.62836    0.65112
  -7.44898    0.40615
  -6.80645    0.47551
  -5.96578    0.04437
  -6.94065    0.31409
  -6.49136    0.10728
  -6.75892    0.23503
  -6.57085    0.11028
  -6.72463    0.45735
  -6.03120    0.10622
  -5.30372    0.16817
  -5.81536    0.49707
  -6.48882    0.04640
  -6.75025    0.52321
  -7.22978    0.89939
  -6.45576    0.44577
  -7.59188    0.70000
  -6.80195    0.21777
  -5.96093    0.37765
  -6.42619    0.12423
  -6.41253    0.19742
  -7.05829    0.47976
  -6.48567    0.39368
  -6.19691    0.12804
  -6.42396    0.10317
  -6.35091    0.16932
  -5.89587    0.27248
  -7.43993    0.16488
  -7.09796    0.24088
  -7.20166    0.21860
  -6.70092   -0.04896
  -6.37829    0.14291
  -6.42633   -0.04642
  -6.88991    0.45344
  -5.98082    0.23667
  -6.30833    0.26522
  -6.24970    0.32143
  -6.77358    0.23412
  -6.09669    0.29867
  -6.07468    0.42091
  -6.49648    0.41534
  -6.45143    0.35497
  -6.97913   -0.05751
  -7.10417    0.17245
  -7.11191    0.28321
  -7.13140    0.44810
  -5.79731    0.11151
  -6.87961    0.52398
  -6.39427    0.26918
  -6.50481    0.65323
  -7.00938    0.33722
  -6.75282    0.53181
  -5.58526    0.22207
  -6.64976    0.21355
  -7.34112    0.49195
  -6.40371    0.45423
  -7.23902    0.30850
  -6.89166    0.76361
  -6.80872    0.74379
  -6.97634    0.53630
  -6.95510    0.51659
  -6.25220    0.56160
  -6.71462    0.23402
  -7.06910    0.44604
  -6.63620    0.31640
  -6.61181    0.27962
  -6.17543   -0.08760
  -6.77776    0.20999
  -6.25172    0.12499
  -5.27152   -0.03456
  -6.06159    0.24258
  -6.13009    0.31250
  -6.43028    0.22108
  -6.83197    0.26112
  -7.67040    0.17465
  -5.52296    0.15044
  -7.09083    0.24887
  -6.85185    0.45465
  -6.48184    0.53988
  -6.07861    0.35875
  -6.44185   -0.03061
  -7.61370    0.31124
  -7.88344    0.21065
  -7.60841    0.46779
  -7.67818    0.39804
  -7.36268    0.02005
  -7.92436    0.13888
  -7.08141    0.19580
  -7.37102    0.10404
  -7.09532    0.33670
  -6.90751    0.23197
  -6.51403    0.01165
  -7.52953    0.47184
  -6.32224    0.42275
  -6.57908    0.18069
  -7.73027    0.72067
  -6.61905    0.08336
  -6.64378    0.27498
  -7.14631    0.37682
  -6.84533    0.28872
  -7.01338    0.33275
  -7.16019    0.26132
  -7.38869    0.45410
  -7.97274    0.49299
  -6.89080    0.16253
  -7.39807    0.24097
  -7.53868    0.17289
  -7.17040    0.36573
  -6.34604    0.22235
  -6.32531    0.41363
  -7.30777    0.16779
  -7.17478    0.40049
  -6.68670    0.01302
  -6.34723    0.10106
  -6.82080   -0.13851
  -6.43534   -0.04366
  -8.12358    0.06184
  -6.62109   -0.10960
  -6.95897    0.14628
  -6.19439    0.23280
  -7.83278    0.21285
  -6.98867    0.15860
  -7.72152    0.36735
  -7.82203    0.11808
  -7.84332   -0.27783
  -7.29918   -0.04518
  -7.94495    0.00265
  -8.47657    0.08842
  -8.04882    0.14587
  -7.55200    0.32704
  -7.17517    0.24054
  -6.98522    0.02569
  -7.31360    0.05773
  -8.10447    0.31002
  -7.36650    0.23759
  -7.44932   -0.08183
  -8.37585    0.17614
  -7.10310    0.30497
  -6.97324    0.06074
  -6.53682    0.06573
  -6.55027    0.43366
  -6.93922    0.54916
  -7.37042    0.34574
  -5.70102    0.21189
  -6.30293    0.55552
  -6.69895    0.41836
  -6.57869    0.46988
  -7.80569    0.68156
  -6.80734    0.10914
  -7.05969    0.46906
  -6.68464    0.43276
  -7.44363    0.35641
  -7.75483    0.34250
  -7.74642    0.46582
  -6.46213    0.03609
  -7.40823    0.10974
  -6.65408    0.02556
  -6.39001    0.05972
  -7.28311    0.17596
  -6.72505    0.23655
  -7.83236    0.40119
  -7.55932    0.19442
  -7.29725    0.38134
  -7.58043    0.51939
  -7.28796    0.27470
  -6.16377   -0.24072
  -5.93521    0.24553
  -7.21409    0.32782
  -6.46978   -0.00842
  -6.47996    0.24477
  -7.58514   -0.13380
  -6.51042    0.15056
  -6.77242    0.03474
  -5.60184    0.05777
  -6.24875   -0.10562
  -6.93861   -0.13862
  -7.10238    0.02684
  -7.15420    0.18826
  -6.73298    0.22290
  -7.82720    0.33385
  -7.05319   -0.02464
  -6.55115   -0.13053
  -6.92228    0.14399
  -8.07685    0.39750
  -7.44127   -0.25032
  -7.18429    0.47967
  -7.35556    0.07473
  -7.22422    0.42342
  -7.90142    0.45340
  -7.60613    0.35174
  -6.96401    0.62535
  -7.69236    0.05303
  -6.98073    0.07210
  -6.90462   -0.11354
  -6.98951    0.26962
  -6.78770    0.05103
  -7.34090    0.21835
  -6.53536    0.13173
  -7.46431    0.08157
  -6.53125    0.12725
  -6.02832    0.25276
  -6.87764    0.14361
  -8.01127    0.32635
  -7.61448    0.14702
  -6.92840    0.02899
  -6.35162   -0.25079
  -6.26101    0.02268
  -6.07084   -0.07443
  -7.48458    0.16479
  -6.81375   -0.13497
  -6.61334    0.25962
  -6.88255    0.22164
  -6.20351    0.17106
  -5.71139    0.19595
  -6.45455    0.29782
  -5.95210    0.20957
  -5.57436   -0.13332
  -6.14033    0.02531
  -6.50105   -0.22205
  -7.03917    0.20546
  -5.87660    0.24586
  -6.48484    0.18652
  -5.94234   -0.27833
  -6.53276    0.16023
  -6.26837    0.36579
  -6.65567    0.51113
  -6.53693    0.06063
  -6.73094    0.12643
  -6.62915    0.23944
  -7.01896   -0.05039
  -6.67627    0.09992
  -6.56052    0.02174
  -7.02395    0.25784
  -6.73485    0.05013
  -7.49872    0.31474
  -6.94935    0.22091
  -6.52898    0.21715
  -7.86500    0.38341
  -6.57123    0.11840
  -6.40936    0.69647
  -6.48580    0.18137
  -6.21787    0.19178
  -6.60234    0.24318
  -6.73691    0.08004
  -6.94488    0.36640
  -6.79037   -0.04520
  -6.87125    0.29390
  -7.30625    0.07827
  -6.58781    0.29633
  -7.20078    0.23221
  -7.45829    0.35957
  -7.15751    0.70714
  -7.35601    0.43263
  -7.56387    0.44866
  -7.39250    0.35336
  -7.98658    0.66479
  -6.78361    0.30066
  -7.20217    0.64991
  -8.05864    0.67524
  -7.55979    0.25114
  -8.25530    0.41458
  -7.45766    0.44671
  -7.53208    0.29645
  -7.86800    0.29464
  -7.88529    0.30198
  -6.44708    0.10609
  -7.07061    0.34128
  -7.53611    0.51092
  -6.87608    0.40969
  -7.70411    0.47815
  -7.11173    0.16905
  -6.80834    0.18644
  -7.16432    0.49896
  -7.09872    0.41000
  -6.04775    0.44031
  -7.00137    0.89164
  -6.90635    0.63499
  -6.73917    0.67079
  -7.25286    0.40653
  -7.30708    0.55603
  -7.28605    0.71311
  -8.20467    0.65735
  -7.50691    0.56262
  -7.56714    0.56669
  -6.69105    0.43921
  -7.65703    0.88471
  -7.22266    0.53459
  -7.65743    0.69494
  -8.23420    0.54810
  -7.08764    0.27760
  -7.04757    0.55210
  -7.06865    0.50178
  -7.54393    0.33973
  -6.87556    0.63280
  -7.31670    0.45455
  -7.18334    0.60380
  -7.08391    0.37693
  -6.58701    0.10883
  -6.80950    0.38463
  -7.40328    0.35990
  -8.01694    0.57280
  -7.06016    0.50534
  -6.69481   -0.02819
  -7.45374    0.32533
  -6.45392    0.15922
  -6.66774    0.26380
  -7.63568    0.33922
  -6.44689    0.47282
  -7.55885    0.13974
  -7.81615    0.15302
  -6.49765   -0.12472
  -6.53479   -0.05750
  -7.63342    0.43976
  -8.02141    0.48618
  -6.59612    0.11416
  -6.92300    0.05486
  -7.72844    0.21917
  -6.88357    0.21990
  -7.07309    0.32140
  -6.72870    0.36445
  -6.90811    0.08411
  -7.07266    0.14814
  -7.37626    0.19042
  -6.80201    0.25093
  -7.09741    0.10971
  -7.07431    0.19291
  -6.30639   -0.22680
  -6.82030    0.26054
  -7.91343    0.25598
  -7.45262    0.29659
  -7.19846    0.26411
  -7.30220    0.26402
  -7.55302    0.09840
  -7.80841    0.07823
  -8.09440    0.25712
  -8.68769    0.37449
  -8.58774    0.07412
  -7.65537    0.06475
  -7.58178    0.44496
  -7.48215    0.30555
  -7.15380   -0.05978
  -7.90720    0.54606
  -7.13643    0.16247
  -6.88684   -0.16979
  -7.67569    0.33399
  -7.98612    0.30950
  -6.77234   -0.00994
  -6.48698    0.13763
  -7.08783   -0.31251
  -6.66145    0.04414
  -7.50336    0.13581
  -8.64882    0.45197
  -8.37494    0.31899
  -8.72219   -0.08533
  -8.11885    0.23967
  -8.23220    0.53603
  -6.48223    0.09213
  -7.66251    0.30367
  -7.71059    0.30309
  -8.70218    0.42589
  -8.04947    0.25068
  -7.88426    0.23678
  -7.77845    0.35547
  -8.11210    0.69820
  -7.21510   -0.00975
  -8.47637    0.31052
  -7.69602    0.44627
  -6.38249    0.04710
  -7.03781    0.25934
  -7.44807    0.26725
  -7.95062    0.27869
  -8.43950    0.38013
  -8.49832    0.43838
  -8.34484    0.38080
  -8.28361    0.11238
  -7.87651   -0.04114
  -7.99818    0.05178
  -8.44955   -0.26347
  -8.08736    0.08861
  -8.58416    0.12435
  -7.95849    0.20585
  -8.35807    0.25255
  -7.58492    0.26676
  -8.54705    0.17657
  -7.51542   -0.16534
  -8.16415   -0.19996
  -9.09330   -0.08403
  -7.39537   -0.18262
  -8.51138    0.14937
  -8.29052    0.34767
  -7.39327    0.20245
  -8.35514    0.23511
  -7.67856   -0.04014
  -7.02113    0.00006
  -6.76792    0.04613
  -6.07176   -0.44491
  -6.90971    0.02792
  -6.25327   -0.12170
  -7.47586    0.24892
  -6.38549   -0.04197
  -7.79696    0.30875
  -6.92069    0.23033
  -6.34362    0.34146
  -6.67963    0.56138
  -6.36802    0.22187
  -6.15368    0.27124
  -7.71675    0.14245
  -7.20233    0.10130
  -7.13175    0.18640
  -7.27549    0.68256
  -7.68194    0.58639
  -6.87610    0.22847
  -6.17723    0.31834
  -6.35930    0.01722
  -6.99523    0.41757
  -7.30993    0.33929
  -7.41143    0.52763
  -6.17551   -0.06079
  -6.70935    0.20306
  -7.12396    0.14737
  -7.77415   -0.20148
  -7.35677    0.15402
  -7.83063    0.06118
  -7.33321   -0.06624
  -6.97684   -0.17271
  -6.98111   -0.10604
  -6.36243    0.24178
  -6.65723   -0.19075
  -6.55746   -0.18792
  -6.61894    0.04936
  -6.48680   -0.21322
  -5.88710    0.00393
  -7.42048    0.38483
  -7.22762    0.23682
  -6.83763    0.01367
  -7.20214    0.30822
  -7.09582    0.33323
  -7.32924    0.06701
  -7.41524   -0.21347
  -5.75832    0.00922
  -5.79079   -0.23897
  -6.25271    0.04333
  -6.56032    0.08847
  -6.07022   -0.12158
  -5.72060    0.08345
  -6.77387   -0.05244
  -6.13442   -0.17593
  -6.76477   -0.20472
  -6.36022    0.01870
  -6.16821    0.33020
  -6.22679   -0.03498
  -6.75698    0.11119
  -6.27690    0.25070
  -6.58319    0.34912
  -7.53706    0.39114
  -7.34290    0.14791
  -6.63481    0.03129
  -6.47388    0.00196
  -7.05675   -0.12502
  -6.52006    0.01845
  -7.73832    0.33941
  -7.36677    0.20678
  -7.18504   -0.01140
  -7.68222    0.29296
  -7.36933   -0.40323
  -7.37490   -0.01787
  -7.06411    0.12629
  -7.98104    0.22595
  -7.14138   -0.23767
  -8.36714   -0.00333
  -7.62021    0.15279
  -7.83197    0.09839
  -7.86167    0.32960
  -8.42169    0.32565
  -7.97591    0.21569
  -8.32985    0.31757
  -8.60415    0.57425
  -7.95733    0.29659
  -8.09444    0.18023
  -8.31244    0.13191
  -8.81198    0.69570
  -8.22390    0.17897
  -8.41473    0.41315
  -7.28124    0.15948
  -8.00624    0.02364
  -7.86550   -0.11233
  -7.74217   -0.06414
  -7.27732   -0.02952
  -7.36288    0.04616
  -7.91434    0.07334
  -7.03459   -0.16213
  -7.55218    0.05086
  -8.09393    0.07847
  -8.16289   -0.01731
  -8.10107    0.03889
  -8.68626    0.39395
  -7.86356    0.33489
  -7.73923    0.19033
  -8.42056    0.12713
  -8.25084    0.41625
  -6.42563   -0.03786
  -7.65069   -0.00179
  -7.74217    0.06575
  -8.02100    0.25134
  -6.90693    0.09206
  -7.48075   -0.09330
  -7.19804    0.10340
  -7.51631   -0.14506
  -7.48992    0.25385
  -7.09552   -0.01902
  -7.73820    0.06520
  -7.05345   -0.07659
  -7.55282    0.16236
  -6.61934   -0.09978
  -7.11375   -0.06711
  -8.02428    0.17335
  -7.55752    0.18089
  -7.93794    0.04419
  -7.72816   -0.03599
  -7.62780    0.10479
  -6.86032    0.03595
  -7.22211    0.37242
  -6.79997    0.15330
  -6.63264   -0.05748
  -7.12953   -0.09482
  -7.66799    0.06020
  -7.30714   -0.16804
  -6.78956   -0.10748
  -6.72106   -0.05283
  -8.09518    0.15112
  -6.90418   -0.15125
  -7.15881   -0.22913
  -7.65786    0.10407
  -7.30589    0.06885
  -7.00094   -0.21079
  -6.64644   -0.08629
  -7.41492    0.05866
  -5.93827   -0.35198
  -7.17174    0.09050
  -7.77599   -0.10240
  -7.06959   -0.23231
  -7.47856   -0.00909
  -7.10220   -0.46380
  -8.37968    0.14071
  -7.45993   -0.35999
  -6.69374   -0.07195
  -6.35913   -0.12068
  -6.28880   -0.40112
  -6.52105   -0.14489
  -6.32931   -0.09835
  -6.64792   -0.11322
  -5.67461   -0.24052
  -7.00031    0.08446
  -7.10702   -0.24025
  -6.33676   -0.12670
  -6.95911    0.08167
  -6.69649   -0.09880
  -6.82159   -0.27593
  -7.26448    0.17969
  -5.94182    0.03867
  -6.98397    0.32587
  -6.69198   -0.06021
  -7.01996   -0.04047
  -6.17029   -0.08461
  -6.20899    0.32971
  -7.11932    0.02703
  -6.64022    0.14770
  -6.57952    0.22827
  -6.72924    0.12125
  -5.95985    0.10861
  -6.44652    0.06748
  -6.25883   -0.13699
  -6.93945    0.09026
  -7.96815   -0.05542
  -7.99033   -0.00418
  -7.48174   -0.35468
  -7.63223    0.03450
  -7.77746    0.02026
  -7.46613   -0.03427
  -7.67928    0.43670
  -6.11202   -0.24182
  -6.61608    0.11704
  -6.75719   -0.33531
  -6.98225   -0.28705
  -8.59056   -0.03106
  -8.86865    0.05363
  -9.44705    0.00174
  -8.48302   -0.12721
  -7.41542   -0.40054
  -7.63580   -0.30818
  -7.92555   -0.26140
  -7.62006   -0.51316
  -7.71617    0.00478
  -7.40094   -0.20764
  -7.62666   -0.14745
  -6.56967   -0.59924
  -6.71829   -0.15831
  -7.13233   -0.29443
  -7.78101   -0.04021
  -7.79358   -0.21122
  -8.01723    0.17403
  -7.32671   -0.07178
  -7.37918    0.18073
  -6.96349   -0.16800
  -7.13310    0.17815
  -7.47028   -0.00644
  -6.84787    0.22316
  -6.91908   -0.51190
  -7.38327   -0.28499
  -7.51136    0.11524
  -6.67435   -0.30410
  -6.95445   -0.17771
  -7.05111   -0.33483
  -6.64011   -0.35527
  -6.03722   -0.57540
  -6.44566   -0.43040
  -6.74332   -0.13892
  -6.28512   -0.24628
  -6.63490   -0.08209
  -6.04801   -0.02497
  -6.89041   -0.18036
  -6.58665   -0.08843
  -6.86307   -0.14876
  -6.83507   -0.10152
  -6.96411   -0.13458
  -5.85820   -0.12242
  -6.36699   -0.23794
  -6.55313   -0.19262
  -6.33752    0.08038
  -8.16094   -0.03848
  -6.93239   -0.25718
  -7.63914    0.03935
  -6.73297   -0.26999
  -7.38033   -0.34550
  -6.72030    0.00104
  -7.69876   -0.03046
  -6.65666   -0.36217
  -6.65421   -0.37962
  -7.47986   -0.38535
  -7.28237   -0.58137
  -8.24175   -0.21690
  -6.26320   -0.46714
  -7.17273   -0.30937
  -7.03401   -0.25905
  -6.96883   -0.38557
  -7.02951   -0.57471
  -6.25166   -0.75877
  -7.38277   -0.07791
  -5.78443   -0.69447
  -6.05686   -0.44371
  -7.93408   -0.05079
  -7.05724   -0.24229
  -7.17303   -0.14510
  -6.80871   -0.13335
  -7.92006    0.22434
  -6.49935   -0.12787
  -7.95663    0.14574
  -6.94716   -0.46843
  -7.91791    0.06789
  -8.21465    0.20821
  -7.48199    0.10604
  -7.06448    0.01148
  -8.64235    0.15878
  -6.76058   -0.19939
  -6.89401   -0.14354
  -6.52563   -0.26573
  -8.03776   -0.30730
  -6.62999   -0.19524
  -6.88948   -0.14790
  -6.30995   -0.18325
  -7.41571   -0.07567
  -7.37370   -0.05307
  -8.06973    0.02148
  -7.38886   -0.17467
  -7.16357   -0.16948
  -7.10081   -0.05013
  -6.75016   -0.07066
  -7.01957    0.00740
  -7.17949    0.03530
  -8.31063    0.07078
  -7.49646   -0.05172
  -7.09621    0.10331
  -7.31671   -0.00683
  -7.70672    0.08122
  -8.52462    0.44176
  -7.87937    0.15132
  -8.02567    0.19277
  -7.54588   -0.10956
  -7.53126    0.09867
  -7.92800    0.18427
  -7.64880    0.16294
  -7.92980    0.12382
  -8.02944   -0.04800
  -7.52341   -0.24521
  -7.60022    0.17789
  -7.86207   -0.10466
  -7.73509   -0.27030
  -8.18800    0.31778
  -8.05128    0.11404
  -8.32166   -0.17093
  -8.63329    0.02052
  -7.36688   -0.17342
  -7.51508   -0.40410
  -8.49927   -0.21114
  -7.62823   -0.32388
  -7.97961   -0.09903
  -8.61720   -0.06443
  -8.46533    0.10408
  -7.64593    0.09638
  -7.78628   -0.02557
  -8.91619   -0.06885
  -7.37104   -0.05730
  -7.59480   -0.04683
  -8.02600   -0.09369
  -7.74589    0.06765
  -7.89997    0.13003
  -7.34894   -0.02737
  -6.90683   -0.15084
  -7.66995   -0.12996
  -6.83034    0.18795
  -8.10870    0.08730
  -6.66843   -0.39869
  -6.89536   -0.35828
  -6.98752   -0.00762
  -7.44564   -0.12281
  -6.58329   -0.05747
  -6.88850   -0.30040
  -7.71505   -0.26594
  -7.68026   -0.07878
  -7.48364   -0.17173
  -6.99316   -0.19173
  -7.14801   -0.15037
  -7.23540   -0.16733
  -7.42220   -0.47585
  -8.08609   -0.09434
  -7.46650   -0.12103
  -6.95008    0.12938
  -6.81452   -0.55791
  -6.00952    0.00797
  -8.51621    0.05251
  -7.99321    0.15572
  -6.77487   -0.20770
  -7.62650    0.27258
  -6.94530   -0.25384
  -7.88466    0.11012
  -7.85768   -0.19616
  -6.97255   -0.38864
  -7.77425   -0.17976
  -6.45934    0.08526
  -6.69271   -0.41844
  -7.62293   -0.30642
  -8.55331   -0.29723
  -7.46085   -0.25075
  -7.93367   -0.14086
  -6.80205   -0.22636
  -6.59725   -0.11571
  -6.71764    0.08510
  -7.25375   -0.10439
  -6.73431   -0.07499
  -7.11377    0.08972
  -7.04053   -0.13850
  -7.00462   -0.25610
  -6.62738   -0.00246
  -6.72527   -0.33112
  -7.05988   -0.08222
  -7.26134    0.19758
  -6.32362   -0.38233
  -6.65966    0.04088
  -5.69147   -0.04518
  -5.97975    0.11934
  -6.40730   -0.34843
  -6.57940   -0.17918
  -6.59694   -0.21244
  -7.24394    0.16216
  -8.15409   -0.10886
  -6.67294   -0.41424
  -7.00208   -0.22281
  -7.21307    0.08567
  -6.63409    0.26750
  -7.90490   -0.02685
  -7.53382   -0.30294
  -7.53319   -0.28058
  -8.09464    0.08317
  -6.14870   -0.00812
  -7.11833   -0.18509
  -6.98540   -0.27856
  -6.62375   -0.03994
  -7.47293   -0.28516
  -7.38668   -0.01273
  -6.65052   -0.19216
  -6.45285   -0.17593
  -6.49760   -0.08981
  -6.96845    0.18380
  -7.02707    0.04669
  -6.74368    0.10712
  -6.62329   -0.27333
  -6.34037    0.18387
  -6.79280   -0.08381
  -6.37161    0.18732
  -7.02290   -0.11609
  -7.92192   -0.01363
  -7.38972   -0.18362
  -6.79633   -0.25287
  -7.45605    0.17221
  -7.52899    0.33875
  -8.64964    0.17808
  -7.29010    0.08574
  -6.82317   -0.01460
  -7.49577    0.05851
  -7.23679    0.18383
  -7.06233   -0.00394
  -7.50499    0.13967
  -7.69186   -0.08625
  -7.75810    0.20920
  -7.96849    0.10941
  -7.18180    0.39972
  -7.30618    0.16235
  -7.82790    0.31320
  -7.11206    0.27112
  -7.16381    0.20948
  -7.78979    0.36323
  -7.40421    0.07720
  -6.06098   -0.09478
  -7.11285   -0.19495
  -8.14316    0.19248
  -7.55846    0.34412
  -8.33261   -0.21577
  -7.60827    0.05272
  -7.27673   -0.06457
  -8.63038    0.24374
  -8.00146   -0.19116
  -7.54806    0.31460
  -7.76901   -0.08048
  -6.89683   -0.09623
  -7.12652   -0.52487
  -6.95840   -0.25518
  -6.37394   -0.08172
  -6.90354   -0.12449
  -6.70359   -0.16741
  -7.53331   -0.00184
  -6.58699   -0.27581
  -7.93249    0.12217
  -7.72417    0.11392
  -7.69945    0.09137
  -7.68726    0.12935
  -8.93353    0.32868
  -7.47896   -0.15359
  -7.72190    0.12010
  -8.04584    0.08180
  -8.15566    0.16072
  -7.23439   -0.13097
  -7.05961    0.09540
  -6.94124    0.09957
  -7.72608    0.08427
  -6.84798   -0.13870
  -8.36306   -0.11420
  -8.06522   -0.02536
  -7.98511   -0.27750
  -7.82466    0.00840
  -8.33967   -0.08530
  -8.65628    0.05709
  -8.14923    0.05932
  -9.07417    0.48518
  -7.83999    0.29115
  -7.61248    0.27729
  -7.85005    0.36143
  -8.78743    0.64692
  -8.28821    0.28671
  -8.29976    0.26319
  -7.84872    0.13362
  -7.91121    0.04313
  -7.47965    0.18002
  -7.73741   -0.00151
  -7.57394   -0.29273
  -8.01811    0.44019
  -8.24829    0.31148
  -7.81433    0.28563
  -8.52546   -0.09124
  -8.83954   -0.00479
  -9.04287    0.37060
  -9.20508    0.06371
  -8.84369    0.13729
  -8.64373    0.24899
  -8.35521    0.83327
  -7.95461    0.49916
  -8.32696    0.60010
  -8.35563    0.42137
  -8.55518    0.59420
  -8.95921    0.59444
  -8.67470    0.45507
  -8.35450    0.11338
  -6.61998    0.10877
  -7.65171    0.39586
  -7.65954    0.23775
  -8.53600    0.50991
  -7.91282    0.69831
  -8.51681    0.22424
  -7.71571   -0.02913
  -7.96151    0.03023
  -9.04541    0.45537
  -6.42487    0.12370
  -7.91833    0.40034
  -7.47832    0.04337
  -8.01087    0.43976
  -7.65055    0.14403
  -7.81089    0.08021
  -7.35413    0.02502
  -7.22247    0.29160
  -8.02645    0.37187
  -7.87470    0.12212
  -7.14624   -0.01131
  -6.86482   -0.18480
  -7.69059    0.32190
  -7.24496    0.31509
  -7.30689    0.47378
  -7.39308    0.31291
  -8.49733    0.18848
  -7.73830   -0.12509
  -7.72523    0.45769
  -7.85517    0.33020
  -7.08197    0.06879
  -7.46659    0.03457
  -8.18593    0.44590
  -8.90423    0.23323
  -7.47334    0.25851
  -8.87606    0.37994
  -8.96491    0.39529
  -8.91182    0.43791
  -7.92810    0.30110
  -7.96900    0.20293
  -8.35792    0.46248
  -8.02891    0.64412
  -8.51632    0.24430
  -8.22624   -0.01426
  -7.69703    0.22925
  -8.04572   -0.13334
  -7.80781    0.29347
  -8.03155    0.14786
  -8.51531    0.08659
  -9.22285    0.33879
  -8.58233    0.33661
  -7.67956    0.23172
  -8.30082   -0.01066
  -7.97446   -0.28787
  -7.77613    0.07528
  -8.36977    0.41653
  -8.30825   -0.04586
  -7.78565   -0.07405
  -8.43688    0.41257
  -7.75364    0.08903
  -7.52130   -0.04683
  -7.19637   -0.01324
  -7.81169    0.29285
  -8.17076    0.08387
  -8.54786    0.11662
  -8.28430   -0.16925
  -8.50408    0.18095
  -7.54909    0.46409
  -8.93145    0.37373
  -8.51529    0.01136
  -8.49464   -0.32542
  -7.06519   -0.34349
  -8.97996    0.16835
  -8.01582    0.28560
  -8.53690    0.08990
  -7.72097    0.01586
  -7.48503   -0.12763
  -7.63288    0.19465
  -8.31241   -0.11870
  -7.60332   -0.22890
  -7.89766   -0.25580
  -8.59137    0.02316
  -7.12906   -0.37302
  -6.04171    0.10407
  -8.19215    0.12900
  -8.50468    0.01083
  -8.51630    0.10522
  -8.23549    0.24341
  -7.40309   -0.37142
  -8.41465   -0.05191
  -8.44763   -0.16569
  -8.19874   -0.22477
  -8.64628   -0.03494
  -7.59063   -0.26992
  -7.91147    0.04730
  -7.51281   -0.13086
  -7.82425   -0.23249
  -8.11839   -0.06773
  -7.69501   -0.06916
  -7.20782    0.10498
  -8.47195    0.27180
  -8.79661    0.36991
  -7.62009    0.06199
  -8.14465    0.52026
  -7.92072    0.32590
  -7.42548    0.15589
  -6.93132    0.02378
  -7.06362   -0.04418
  -7.15731   -0.24403
  -6.65725   -0.43885
  -7.46306   -0.17043
  -6.90955   -0.08575
  -8.06395   -0.21799
  -7.53850   -0.55531
  -7.25657    0.08849
  -7.15348   -0.11711
  -7.71822    0.02062
  -7.58490   -0.04823
  -8.46305    0.13969
  -8.27303    0.00782
  -8.44139    0.02844
  -8.04273    0.05528
  -7.64803   -0.17103
  -8.37443   -0.11179
  -8.04350   -0.06068
  -7.84728   -0.20225
  -8.21772   -0.08161
  -8.97468    0.25996
  -8.55194   -0.04079
  -7.90275   -0.40981
  -7.59772   -0.13878
  -8.24560    0.21615
  -8.26472    0.04810
  -8.28244    0.26145
  -7.93257   -0.14761
  -7.72622    0.02090
  -7.89576   -0.42276
  -7.90216   -0.13696
  -8.73423    0.22890
  -8.36328    0.01745
  -8.19953   -0.13648
  -7.09634   -0.12171
  -7.02524    0.27293
  -8.53113    0.07767
  -7.47309    0.05006
  -7.70398   -0.05714
  -9.12717    0.06967
  -7.81556    0.30208
  -8.17935    0.25415
  -8.70086    0.20643
  -8.24119   -0.03817
  -8.39500    0.35640
  -7.89145    0.40440
  -7.79221    0.03053
  -7.35523   -0.02099
  -8.80233    0.01913
  -8.66559    0.25529
  -8.37404    0.45520
  -8.23608    0.08173
  -7.78369    0.11036
  -8.51871    0.24138
  -8.36703    0.73224
  -8.94154    0.50916
  -9.13349    0.46075
  -7.89569    0.28600
  -7.88821    0.33058
  -7.92414    0.03181
  -8.39678    0.14400
  -8.25895    0.58380
  -7.46856    0.23373
  -6.35569   -0.17988
  -7.35838   -0.24090
  -7.45816    0.05213
  -7.49954    0.02922
  -7.70304    0.10333
  -7.67153    0.33867
  -7.61905    0.06302
  -7.11609   -0.05471
  -8.12908    0.03222
  -8.02152   -0.10777
  -8.61363    0.08826
  -8.33863   -0.06093
  -7.45458   -0.13547
  -8.16318    0.03534
  -6.86992    0.00972
  -8.43648   -0.08204
  -8.48789    0.17281
  -8.12982   -0.09253
  -7.80792   -0.05525
  -7.80009    0.00965
  -8.27343    0.03619
  -8.23027    0.01110
  -8.10396    0.06077
  -7.73329    0.05811
  -8.19674   -0.04884
  -8.35728   -0.05958
  -8.37632   -0.15237
  -8.31626    0.00516
  -8.62755    0.06719
  -7.88492    0.15217
  -8.38918    0.19831
  -7.68542   -0.21038
  -8.55431    0.11359
  -7.56693    0.24715
  -8.65597   -0.01263
  -8.70652    0.22612
  -7.71274    0.55128
  -8.15172   -0.03097
  -7.91650    0.05780
  -7.63569   -0.36284
  -8.37063   -0.34827
  -8.76171    0.05309
  -8.62135   -0.09588
  -7.51469   -0.20395
  -7.50338    0.03061
  -7.80254   -0.18960
  -7.98382   -0.03458
  -7.71490    0.07634
  -7.85313   -0.30551
  -8.56456    0.08459
  -7.60443   -0.09378
  -8.02116   -0.29273
  -8.65226    0.05709
  -8.32319   -0.01934
  -6.92317   -0.17359
  -8.33135    0.27188
  -8.32110    0.23681
  -7.75428    0.11071
  -8.39154    0.43869
  -7.68694   -0.06634
  -8.13569    0.27365
  -6.61095    0.10540
  -6.56102   -0.08669
  -7.12461    0.31452
  -7.08357   -0.07729
  -7.60278   -0.10240
  -7.49852    0.07394
  -7.61245    0.28774
  -7.58861   -0.02571
  -8.18377    0.06922
  -8.49779    0.01218
  -8.20901   -0.21683
  -7.80876   -0.09309
  -8.67269    0.42788
  -8.29901    0.28331
  -8.24648    0.27817
  -7.93647   -0.01651
  -8.38678   -0.20688
  -8.67899    0.03227
  -8.05639    0.04886
  -7.99061   -0.24328
  -7.87168    0.27333
  -7.37668   -0.54227
  -8.56001   -0.01606
  -7.92871   -0.05605
  -8.32823    0.17404
  -8.87183    0.30511
  -7.67360   -0.03736
  -7.07103   -0.53508
  -7.36801   -0.11593
  -8.70953   -0.16935
  -8.30496   -0.09721
  -7.47066   -0.13832
  -8.18859    0.24043
  -7.41075    0.24521
  -7.96522   -0.19620
  -7.89701   -0.15088
  -7.62959   -0.09009
  -7.19544   -0.48002
  -8.19284   -0.06568
  -7.77546   -0.05034
  -7.66597   -0.02674
  -7.95720    0.13911
  -7.91579    0.47972
  -7.20068    0.00151
  -7.69226    0.32776
  -8.20876    0.37405
  -6.93924    0.09947
  -7.07106   -0.15654
  -7.94707   -0.04717
  -8.73877   -0.09785
  -7.41020   -0.09506
  -8.93124   -0.06116
  -7.90300   -0.26712
  -6.99943   -0.23103
  -8.18843    0.01102
  -8.59436   -0.47162
  -8.29873   -0.14268
  -8.41008    0.13257
  -8.10818    0.15730
  -7.81011   -0.03801
  -7.68056   -0.04140
  -8.45621    0.07187
  -8.36024    0.45167
  -7.79026    0.02610
  -7.56748   -0.42430
  -8.14749    0.02896
  -8.07072    0.18789
  -8.15133    0.03445
  -7.31827    0.22929
  -8.05342    0.21030
  -8.63223    0.13943
  -8.37319    0.17987
  -8.37270   -0.32291
  -7.98040   -0.19940
  -7.54093   -0.10402
  -8.88284   -0.16591
  -8.28509    0.45551
  -7.79082   -0.04604
  -8.12347    0.08158
  -8.05711    0.17310
  -8.88485    0.15377
  -8.49691    0.05581
  -9.35583    0.16442
  -8.53328   -0.00015
  -8.72695    0.47276
  -8.93701    0.58478
  -9.72011    0.55360
  -9.17465    0.42122
  -8.73093    0.29455
  -8.51633    0.08819
  -8.73450    0.11822
  -8.30852    0.03176
  -7.65854    0.05204
  -8.37815    0.13298
  -8.07507    0.11064
  -8.23119    0.24586
  -8.86700    0.37191
  -7.08731    0.27514
  -8.45467   -0.03232
  -8.17758    0.17259
  -8.65957    0.20755
  -8.19807    0.07324
  -7.34169    0.23329
  -8.37968   -0.14295
  -7.94962   -0.00746
  -8.16522    0.12349
  -7.34158   -0.04496
  -8.07325    0.00311
  -8.13301    0.00515
  -7.48868   -0.26589
  -7.56991   -0.03442
  -7.48669   -0.15414
  -7.92640   -0.34247
  -8.19545   -0.20477
  -8.13324    0.18948
  -9.30442   -0.01939
  -7.79057   -0.18558
  -8.63574   -0.15582
  -8.99835   -0.10258
  -9.14480   -0.18730
  -8.50305   -0.10228
  -8.02756   -0.34037
  -8.81532   -0.09513
  -8.19284   -0.17850
  -8.01751   -0.02641
  -8.19358   -0.21447
  -8.10891   -0.13570
  -8.03562   -0.24471
  -8.37420   -0.30282
  -8.73531   -0.10161
  -9.21840    0.17616
  -7.84209   -0.33961
  -7.38375   -0.44187
  -7.83599   -0.22477
  -9.34904   -0.16397
  -8.31543   -0.10848
  -8.18974   -0.03357
  -7.72210   -0.08522
  -9.20453    0.30381
  -8.98202    0.06974
  -7.17603   -0.34865
  -7.29008   -0.46700
  -8.21663   -0.16518
  -7.66628   -0.05048
  -8.53848   -0.06582
  -9.36543   -0.05480
  -7.28056   -0.30027
  -7.99461   -0.35255
  -7.23508    0.00683
  -8.15167   -0.04788
  -9.02501    0.32544
  -8.72985   -0.12744
  -8.54992   -0.00112
  -8.45433    0.15077
  -8.53608    0.07866
  -8.28198    0.20257
  -8.15107   -0.37493
  -7.78853   -0.00903
  -7.73581    0.04095
  -7.89202   -0.19657
  -8.23044   -0.21445
  -9.51661   -0.00569
  -7.84971   -0.10562
  -7.99634    0.19508
  -8.49440    0.23092
  -8.70553    0.00844
  -9.10682   -0.02020
  -9.20891    0.32579
  -8.04795    0.27882
  -7.79712    0.21983
  -7.93114    0.03078
  -8.02400    0.17490
  -8.17831    0.23591
  -7.85445   -0.23679
  -8.31550    0.21572
  -8.19112    0.17653
  -8.29202   -0.02734
  -8.77807   -0.01085
  -8.43820   -0.17983
  -8.93404    0.07130
  -9.05154    0.24349
  -8.34297   -0.24862
  -8.06188   -0.05503
  -8.36550   -0.29492
  -9.06850   -0.01771
  -8.13808   -0.23020
  -7.87227   -0.48452
  -8.53341   -0.40055
  -8.74869   -0.08824
  -8.51963   -0.09891
  -8.14808   -0.26199
  -7.76656   -0.17032
  -7.86383   -0.13981
  -8.35093    0.08861
  -8.35742    0.12042
  -7.34247   -0.48797
  -7.93529   -0.16554
  -7.15615   -0.32152
  -6.18776   -0.70513
  -7.51141   -0.16337
  -8.07758   -0.22404
  -8.18520   -0.28230
  -7.57968   -0.40129
  -7.09049   -0.55787
  -7.78457   -0.12895
  -8.52624   -0.36077
  -7.31752   -0.39063
  -7.72124   -0.14595
  -6.96186   -0.28486
  -7.69289   -0.22218
  -8.31232   -0.01036
  -8.20510   -0.06476
  -7.50136    0.17608
  -7.85716    0.17149
  -6.88517   -0.23847
  -8.45543   -0.15370
  -7.52083   -0.10660
  -7.28166    0.04994
  -8.30159   -0.01050
  -6.76610   -0.23299
  -8.55290    0.19162
  -7.89644   -0.33633
  -7.56492   -0.39877
  -8.19740   -0.01899
  -8.40786   -0.22246
  -8.07495   -0.09250
  -7.55489   -0.19704
  -8.97799    0.21130
  -8.32281    0.12960
  -7.63893    0.01283
  -8.32400    0.56739
  -7.00442   -0.00057
  -7.76239    0.02328
  -7.32911    0.24354
  -7.13494    0.40501
  -8.09363    0.01761
  -8.84597    0.16221
  -7.64031    0.06095
  -7.34862    0.25754
  -7.56915    0.23716
  -8.18951    0.20434
  -7.21768   -0.16384
  -7.30741   -0.02791
  -8.40563    0.13889
  -7.44224    0.14290
  -7.89148   -0.08826
  -6.46118    0.00259
  -8.02643   -0.01694
  -7.68946   -0.22092
  -7.36889   -0.03911
  -7.31814   -0.08851
  -7.58408   -0.08778
  -7.72645    0.24393
  -7.82430    0.11016
  -7.49904   -0.04954
  -7.52630   -0.05378
  -7.80728    0.07690
  -8.40659   -0.22264
  -7.81780    0.34580
  -8.63650    0.05011
  -8.88568    0.09635
  -8.19112    0.16682
  -9.40855    0.23902
  -8.17390    0.39023
  -8.90804    0.26607
  -7.63383    0.05795
  -6.98125    0.24238
  -7.50128    0.24180
  -7.13125    0.14031
  -8.03614    0.21457
  -7.45295    0.33607
  -7.47292    0.35485
  -8.51651    0.31605
  -8.55781   -0.15792
  -7.82739    0.08391
  -8.25999    0.48971
  -8.70992    0.25635
  -9.93963    0.47352
  -9.65938    0.37713
  -8.40740    0.10850
  -8.29633    0.17636
  -8.70373   -0.03584
  -7.78208    0.69488
  -7.28994    0.21816
  -8.86663    0.49559
  -9.00191    0.45568
  -9.19958    0.12719
  -8.40098    0.16031
  -7.99901    0.09287
  -8.63112    0.51404
  -8.74357    0.32413
  -6.80186   -0.33234
  -7.10692   -0.29964
  -7.18686    0.04130
  -7.02601   -0.00491
  -8.26391    0.06784
  -7.94695    0.14870
  -8.13121    0.05986
  -8.56841    0.24418
  -9.20570    0.03314
  -8.05026    0.25158
  -8.34178    0.16267
  -8.31167    0.28681
  -8.23472    0.11917
  -8.21334    0.33278
  -9.56765    0.36629
  -7.88349    0.36095
  -8.55515    0.35363
  -8.18462    0.12096
  -7.85203   -0.01816
  -7.88776   -0.14278
  -8.03485    0.01960
  -9.18872    0.46368
  -8.38915    0.25997
  -6.66448   -0.21166
  -8.13573    0.34774
  -7.17023   -0.19373
  -8.83835    0.01962
  -7.33057    0.14093
  -7.63994   -0.40475
  -7.82648   -0.15038
  -8.46310    0.09510
  -8.21442    0.27744
  -8.79163    0.13363
  -8.47722   -0.08220
  -8.16057   -0.12570
  -8.53688   -0.07345
  -8.58080   -0.02621
  -8.26828    0.26440
  -7.77293   -0.07301
  -8.56165   -0.35313
  -8.18009   -0.28225
  -7.88084   -0.08557
  -7.47050   -0.19275
  -7.49639   -0.03132
  -7.66117    0.00139
  -8.21885   -0.08107
  -8.45934    0.08975
  -8.57111    0.22740
  -7.34336   -0.33406
  -7.19215    0.16679
  -7.48404   -0.16820
  -8.27955   -0.38931
  -8.67184    0.01948
  -8.41836    0.00903
  -8.25410    0.49753
  -8.41244    0.15253
  -8.10656    0.26936
  -8.92961    0.45481
  -9.12370    0.58571
  -8.02357    0.40548
  -7.82143    0.41935
  -6.92809    0.23351
  -7.75277    0.22237
  -7.69708    0.20998
  -8.67351    0.45851
  -7.51810    0.58710
  -8.66906    0.37213
  -8.64510    0.12723
  -7.39505    0.10795
  -8.75538    0.84512
  -9.19182    0.82883
  -8.51439    0.55274
  -8.20151    0.25858
  -8.06284    0.13598
  -9.00532    0.52179
  -8.50439    0.11259
  -9.17008    0.47730
  -8.59772    0.09779
  -9.07061    0.33932
  -9.10750    0.54965
  -8.76956    0.62231
  -8.78636    0.09760
  -9.25447    0.28830
  -8.47922    0.20718
  -7.25732    0.42333
  -8.53680    0.68375
  -8.61386    0.43903
  -8.23243    0.20466
  -6.97661    0.19773
  -9.18998    0.49973
  -8.52815    0.25065
  -8.33674    0.33670
  -8.15943   -0.00430
  -7.80562    0.28066
  -9.42019    0.23560
  -7.32095   -0.28853
  -8.46562   -0.03417
  -8.95084    0.04002
  -8.22576    0.32073
  -7.34299   -0.24771
  -8.31629   -0.13246
  -8.17978   -0.01845
  -8.31198   -0.05238
  -8.19568   -0.03566
  -6.54388   -0.34916
  -7.63032   -0.03215
  -7.31037   -0.01715
  -7.74049   -0.15491
  -8.32283    0.07282
  -6.90042   -0.21201
  -7.72230    0.03636
  -6.91619   -0.34381
  -7.03443   -0.12710
  -7.85109    0.18817
  -7.69605    0.04151
  -6.28073    0.06221
  -7.07766    0.10383
  -7.89096    0.17724
  -7.81599    0.08960
  -8.17211    0.03790
  -7.53043   -0.19528
  -7.70352   -0.08373
  -7.44587   -0.18117
  -7.45054    0.06595
  -6.98381    0.08829
  -7.91830    0.21217
  -7.44266   -0.15941
  -7.65264   -0.11819
  -8.31423    0.12593
  -8.56757   -0.15852
  -9.54174    0.43884
  -8.33259   -0.13012
  -8.30369    0.09283
  -8.96584    0.28945
  -8.23302    0.15937
  -9.05367    0.19456
  -8.21083   -0.00046
  -7.92517    0.30181
  -8.42411    0.45261
  -7.52198    0.22316
  -8.07203   -0.04905
  -8.08553   -0.02662
  -6.94911   -0.17364
  -7.10552    0.16072
  -6.34085    0.22142
  -8.41450    0.10501
  -8.11196    0.53256
  -6.65168   -0.22326
  -7.45527    0.05618
  -7.52546   -0.00476
  -7.22996    0.10774
  -7.31796   -0.08206
  -7.23111    0.35351
  -8.12453    0.37901
  -7.46211   -0.05229
  -7.06246    0.04047
  -7.07063   -0.06490
  -6.85102   -0.13850
  -7.15816    0.02084
  -6.48895   -0.24831
  -5.56407   -0.40769
  -5.65611   -0.09368
  -5.82746   -0.43103
  -6.11038   -0.25580
  -6.21546   -0.60162
  -5.66516   -0.49567
  -7.29239    0.05186
  -6.75400   -0.23408
  -6.76350    0.07904
  -7.04590   -0.50214
  -7.79558   -0.02126
  -7.23424   -0.23495
  -6.92307    0.31148
  -7.23652    0.31474
  -7.17065    0.16572
  -8.16822    0.39945
  -7.51402    0.14386
  -7.99470   -0.18436
  -8.08346   -0.07223
  -7.72463   -0.00422
  -8.65757    0.06262
  -7.20683   -0.07461
  -7.25632   -0.17544
  -8.21679   -0.09480
  -8.10917   -0.02271
  -7.67174    0.16413
  -7.61296   -0.33129
  -6.78686   -0.24404
  -7.42331    0.02947
  -7.52281    0.02278
  -7.34562   -0.05741
  -7.27444   -0.13780
  -8.56985    0.16826
  -7.47022    0.02579
  -8.54048    0.07391
  -7.27362    0.05561
  -7.67478    0.03367
  -8.01425    0.03256
  -7.27171   -0.08134
  -7.84434    0.03477
  -8.28766    0.04614
  -6.42130    0.04480
  -7.12532   -0.24258
  -6.94054   -0.00863
  -7.89993    0.07205
  -6.98107   -0.13507
  -6.62901   -0.25988
  -8.10074    0.02725
  -7.46214   -0.20714
  -7.16310    0.23061
  -7.77530    0.01248
  -7.07806   -0.42931
  -7.62197   -0.24929
  -7.77290   -0.02636
  -7.93600   -0.07178
  -7.84798    0.29710
  -8.07657    0.02791
  -7.61417   -0.11708
  -7.21618   -0.07882
  -7.86861   -0.02835
  -6.85061    0.03109
  -8.28439    0.10104
  -6.61652   -0.00363
  -8.19877    0.23777
  -8.53254    0.05118
  -7.16457   -0.19051
  -8.07211    0.36212
  -8.17220    0.62573
  -7.59352    0.16278
  -7.95857   -0.12048
  -9.09397    0.59488
  -8.22561    0.39360
  -7.78506    0.13781
  -7.86668    0.39694
  -8.31784    0.06866
  -6.79326   -0.05270
  -7.31005    0.05953
  -7.94566    0.00307
  -7.60875    0.03625
  -7.65649    0.13205
  -7.22786   -0.28487
  -7.95693   -0.26732
  -7.87793    0.02716
  -6.87703    0.14825
  -7.74508    0.06270
  -7.80639    0.25581
  -9.08310    0.28141
  -6.69628   -0.19116
  -8.24384    0.27899
  -8.25196    0.18816
  -7.34637    0.09608
  -7.26595    0.10976
  -7.46566    0.06848
  -7.58498    0.37604
  -7.49892   -0.11565
  -8.66318   -0.00453
  -7.99667   -0.24276
  -8.34766   -0.14752
  -7.45152    0.04652
  -7.11794   -0.07311
  -7.53793   -0.12890
  -7.99965   -0.08182
  -8.20751    0.27775
  -7.77431    0.04066
  -6.90085   -0.14282
  -6.96763   -0.10346
  -7.67648   -0.15767
  -7.68805    0.02451
  -8.25123    0.33469
  -8.34978    0.26021
  -7.95295    0.25843
  -7.78212    0.13712
  -7.38712   -0.27733
  -7.90869    0.03317
  -8.68957    0.38090
  -8.19167    0.48032
  -7.55875   -0.02036
  -7.34483    0.10264
  -7.80124    0.22893
  -7.28081    0.20085
  -8.64727    0.55068
  -7.47772    0.26841
  -7.72815    0.00690
  -6.17905   -0.01954
  -7.03101    0.15051
  -6.64009    0.07062
  -6.49795    0.10901
  -7.09650    0.19495
  -7.57461    0.10471
  -6.71177    0.14925
  -8.39211    0.39973
  -8.63776    0.37348
  -8.66687    0.39762
  -7.94933   -0.20824
  -7.96678    0.09943
  -8.03680    0.14117
  -7.85336    0.06020
  -8.59347    0.22986
  -8.21843   -0.00797
  -7.87372    0.77367
  -8.58124    0.11721
  -8.51491    0.23271
  -8.53957    0.04295
  -8.83216    0.55306
  -7.79719    0.16062
  -7.78596    0.07238
  -8.55774    0.45130
  -8.23261    0.34015
  -7.45964    0.06479
  -8.13153   -0.09271
  -8.25193    0.15485
  -7.81781    0.21825
  -8.21097    0.22012
  -7.12271   -0.10918
  -7.77134    0.39641
  -6.13889   -0.22490
  -7.27586    0.05026
  -7.46368    0.00005
  -6.46390   -0.09200
  -7.77796    0.16160
  -7.57483    0.03309
  -7.05408   -0.24305
  -7.25275    0.00302
  -8.01721    0.22189
  -6.91087    0.02037
  -7.01923   -0.07429
  -6.87298    0.27902
  -7.07396   -0.12227
  -6.99126    0.28154
  -6.57097   -0.15240
  -7.79662   -0.02138
  -6.20110   -0.00668
  -7.79201    0.25577
  -6.87528    0.04972
  -7.25956    0.67058
  -6.62440    0.28702
  -7.25822    0.17909
  -7.14529    0.16763
  -7.71624    0.33807
  -7.08808    0.16028
  -7.76718    0.37435
  -7.85875    0.53547
  -7.79778    0.49766
  -8.35961    0.37985
  -7.59319    0.44875
  -7.98511    0.60629
  -7.05665    0.28693
  -7.01325    0.44838
  -7.65210    0.62042
  -6.75795    0.15849
  -7.26664    0.18916
  -7.24859    0.06888
  -7.05579    0.30260
  -7.39461    0.40806
  -7.44443    0.31550
  -7.02626    0.36654
  -6.57281   -0.06602
  -6.49662    0.27671
  -7.32721    0.24312
  -7.68110    0.21641
  -6.84024    0.31407
  -6.35852    0.22164
  -6.71403    0.22438
  -6.74010    0.38146
  -6.61942   -0.12064
  -5.10173   -0.19881
  -6.30686   -0.06860
  -7.57307    0.55248
  -7.01344    0.44550
  -6.42403    0.32177
  -6.56572    0.00377
  -6.12999   -0.06679
  -6.77799    0.03331
  -7.20199    0.14923
  -6.98233   -0.10380
  -5.67178   -0.11021
  -6.97696    0.09574
  -6.33211    0.11234
  -7.29232    0.12926
  -5.64705   -0.03694
  -7.21986    0.02605
  -7.51981    0.10094
  -6.69566    0.14616
  -6.37814    0.18316
  -6.69789   -0.08539
  -7.16765    0.27196
  -6.82002   -0.08368
  -6.43509    0.15042
  -6.88808    0.23993
  -7.20644    0.22565
  -6.73665   -0.39698
  -6.18657   -0.41433
  -7.42437   -0.05409
  -6.68373   -0.02000
  -7.15204   -0.26506
  -7.70167   -0.13599
  -7.57573    0.04072
  -7.75479    0.28141
  -6.24287   -0.00424
  -7.03332   -0.25081
  -5.73136   -0.25179
  -5.60254   -0.12193
  -6.68931    0.29650
  -6.25403   -0.12683
  -7.14529    0.12054
  -6.66966   -0.03975
  -6.24185   -0.20244
  -7.96763   -0.08218
  -6.78141    0.10548
  -7.03544    0.07604
  -7.08449   -0.13736
  -6.95983    0.08670
  -6.83396   -0.02280
  -6.38844   -0.03087
  -6.62000    0.15029
  -6.44866   -0.05868
  -7.15964   -0.04297
  -6.26379   -0.22376
  -7.24717   -0.27822
  -6.81381   -0.05277
  -6.74171   -0.06658
  -7.32656    0.04128
  -6.63979   -0.19888
  -7.10026   -0.07447
  -6.83705    0.03308
  -5.92774   -0.05105
  -5.56046   -0.31110
  -5.93992   -0.24399
  -5.82468   -0.13843
  -5.95979   -0.56910
  -5.68451   -0.11914
  -7.24399    0.20816
  -6.37870    0.02883
  -7.51462   -0.06624
  -6.60649   -0.15708
  -7.00183    0.00013
  -6.63274   -0.14304
  -6.66237   -0.36622
  -6.98672   -0.25216
  -7.20230   -0.03812
  -7.27522    0.56164
  -7.23399   -0.01478
  -7.74906    0.11057
  -7.28998    0.10251
  -6.57142    0.05196
  -6.68299    0.24791
  -7.34611    0.25279
  -6.34335   -0.02136
  -6.65242    0.27553
  -5.44387   -0.31035
  -7.12520   -0.13173
  -6.51822   -0.13079
  -5.77600   -0.26701
  -5.65212   -0.00238
  -7.17080    0.05382
  -6.42976    0.05354
  -7.49946    0.35361
  -6.28328   -0.07330
  -6.83506    0.23137
  -7.32069    0.29019
  -7.81846    0.38518
  -6.84519    0.09151
  -7.92743    0.28027
  -7.97885    0.39717
  -7.45588    0.41065
  -7.74900    0.31578
  -7.42399    0.38370
  -6.78147    0.52397
  -7.86550    0.12339
  -6.84801    0.18189
  -7.13825    0.52156
  -6.49370   -0.10959
  -7.70816    0.02147
  -6.77296    0.06450
  -7.52020    0.63300
  -6.20622    0.09454
  -7.82302   -0.10200
  -7.91490    0.05749
  -8.13745   -0.12441
  -7.41100   -0.11407
  -7.51409    0.01587
  -8.30735    0.13888
  -8.09441    0.24701
  -7.21557    0.08923
  -7.81952    0.22495
  -8.73908    0.66499
  -8.52948   -0.18251
  -8.31022   -0.04362
  -8.15400    0.17768
  -7.43627   -0.12704
  -8.47902    0.12174
  -9.16192    0.47485
  -8.76501    0.44726
  -9.02731    0.37591
  -7.98976    0.01920
  -7.68989   -0.01595
  -7.57484    0.28068
  -6.86946   -0.13238
  -7.41465    0.28766
  -7.45390    0.21954
  -7.67967    0.41502
  -7.64362    0.56603
  -6.63731    0.13870
  -7.03520    0.67057
  -7.76897    0.14207
  -7.00801    0.40527
  -8.10342    0.56892
  -8.02135    0.09013
  -7.83333    0.13198
  -7.26428    0.30565
  -6.02946   -0.05980
  -6.72443    0.07836
  -6.30974   -0.22715
  -6.45583   -0.53463
  -6.41598   -0.10800
  -7.54875    0.12471
  -6.90093   -0.09334
  -5.83576   -0.45166
  -7.00873   -0.11090
  -6.76296   -0.36779
  -7.50391   -0.02090
  -6.73014   -0.12427
  -6.46555    0.04551
  -7.03761   -0.05268
  -6.89134    0.10442
  -6.34143   -0.32434
  -6.34148    0.20588
  -6.97503   -0.04503
  -6.09346    0.06481
  -6.65693    0.16196
  -6.17540    0.04746
  -5.63207   -0.32168
  -5.63110   -0.22336
  -6.27248   -0.00823
  -6.84186   -0.25319
  -6.63731    0.15239
  -6.28101   -0.36480
  -5.56279   -0.08130
  -6.16966   -0.48248
  -4.87104   -0.20454
  -5.41436   -0.76433
  -6.96413   -0.41853
  -7.31169   -0.08593
  -6.49323   -0.45778
  -6.97166   -0.31598
  -6.27556   -0.36499
  -4.90718   -0.68361
  -4.50758   -0.60256
  -6.57837   -0.32463
  -5.58850   -0.47452
  -6.76334   -0.19423
  -6.50331   -0.24431
  -5.83134   -0.38381
  -5.64612   -0.46189
  -5.02599   -0.36781
  -5.81881   -0.34101
  -6.18915   -0.31613
  -5.73248   -0.33374
  -6.29920   -0.11839
  -6.48538   -0.23308
  -6.71934   -0.01868
  -6.82434   -0.41410
  -5.74553   -0.55508
  -6.34536   -0.15070
  -6.96954   -0.07697
  -6.69435    0.03735
  -7.25458    0.08303
  -7.16001   -0.22677
  -7.82561   -0.14430
  -6.17103   -0.50723
  -6.34056   -0.16318
  -6.78374   -0.36315
  -6.57277   -0.35944
  -6.45264   -0.54722
  -6.68716   -0.25626
  -6.54239   -0.15088
  -7.16544    0.00067
  -6.27783    0.04929
  -6.42016   -0.14095
  -6.58881   -0.15753
  -7.77915    0.05346
  -5.93407   -0.33043
  -7.43292    0.02839
  -6.74863    0.11360
  -6.65910    0.08823
  -5.93317    0.00011
  -5.80605   -0.03819
  -6.54533    0.15933
  -7.12664   -0.13160
  -6.92395   -0.23884
  -7.20005   -0.12596
  -6.95048   -0.28356
  -6.54547   -0.22104
  -6.78957    0.06910
  -6.91471   -0.11788
  -6.19382   -0.49280
  -6.24392   -0.30478
  -5.47680   -0.54000
  -5.82080   -0.61269
  -6.61225   -0.45161
  -6.63299   -0.05151
  -6.36822   -0.51610
  -6.57111   -0.29358
  -5.86066   -0.23199
  -6.22153   -0.26654
  -5.88239   -0.33561
  -5.89719   -0.54757
  -6.57715   -0.33337
  -7.17669   -0.10724
  -6.22455   -0.05071
  -5.99414   -0.58230
  -6.40579   -0.38698
  -6.58427   -0.30351
  -6.20924   -0.40545
  -6.44141   -0.24552
  -6.32280   -0.15927
  -6.56499   -0.52547
  -7.76998    0.01215
  -7.33552   -0.22481
  -6.97409    0.08976
  -7.33038   -0.24381
  -6.67573   -0.28046
  -6.85125   -0.17619
  -6.53755   -0.01280
  -7.69173    0.02187
  -6.54223   -0.46322
  -6.87527   -0.34883
  -6.00110   -0.36933
  -6.20134   -0.27110
  -6.89317   -0.54929
  -6.71980   -0.41075
  -6.40508   -0.66135
  -7.50977   -0.55085
  -7.23579   -0.48287
  -6.70414   -0.32430
  -7.50721   -0.27091
  -7.02493   -0.13190
  -6.89226   -0.03097
  -5.71460   -0.50161
  -6.89778   -0.47218
  -6.25732   -0.49744
  -5.21610   -0.51091
  -5.77474   -0.54667
  -5.38296   -0.66865
  -6.59300   -0.02964
  -6.14946   -0.33133
  -6.44133   -0.05031
  -7.07478   -0.34512
  -6.36156   -0.44303
  -5.65900   -0.74642
  -5.35586   -0.41456
  -6.38944   -0.18734
  -5.80156   -0.48885
  -6.25065   -0.32700
  -6.41110   -0.31319
  -5.84390   -0.39233
  -6.44231   -0.38806
  -6.24873   -0.54445
  -5.94455   -0.54580
  -6.05713   -0.53863
  -6.01654   -0.26370
  -5.49914   -0.37957
  -5.54170   -0.18881
  -6.36442   -0.59053
  -5.90679   -0.09178
  -5.42725   -0.15183
  -5.80148   -0.17326
  -7.07025    0.02141
  -5.52051   -0.32553
  -5.47030   -0.10677
  -6.12494   -0.07923
  -5.65541   -0.33976
  -6.04947   -0.22091
  -5.55429   -0.19091
  -5.64285   -0.16401
  -4.78257   -0.27287
  -6.19545   -0.07860
  -6.79898    0.23062
  -6.88142   -0.11660
  -6.36121    0.00305
  -7.04644    0.22226
  -6.81594    0.08919
  -7.19184    0.13995
  -7.46516   -0.00343
  -6.87999    0.03860
  -6.50268    0.16976
  -5.80742   -0.16268
  -6.21442   -0.23375
  -5.83100    0.07696
  -5.65247   -0.10167
  -5.13197   -0.32284
  -5.27349   -0.30308
  -4.78114   -0.51770
  -5.47500   -0.32554
  -5.65545   -0.33397
  -5.76758   -0.26868
  -5.25970   -0.03910
  -4.76818   -0.02433
  -4.29510   -0.44828
  -6.36175   -0.21563
  -5.75514   -0.25172
  -5.47038   -0.60193
  -5.44817   -0.53328
  -5.60537   -0.04472
  -6.15891    0.19668
  -4.83532    0.05096
  -5.34830   -0.22980
  -5.23273   -0.29352
  -5.12325   -0.65145
  -5.51424   -0.23079
  -5.48043   -0.41882
  -5.93864   -0.06185
  -5.03360   -0.02188
  -3.93424   -0.13042
  -6.01250   -0.13876
  -4.94582   -0.36740
  -5.09389   -0.43782
  -4.39192   -0.09778
  -5.94758   -0.17011
  -6.44401    0.02312
  -6.27434   -0.30034
  -5.43376   -0.51685
  -4.66776   -0.28577
  -5.88613   -0.07999
  -6.36190    0.18130
  -6.24387   -0.44938
  -5.55508   -0.04294
  -5.23040   -0.37057
  -5.61881   -0.45420
  -5.13804   -0.59223
  -6.72666   -0.26323
  -4.80433   -0.66533
  -5.45319   -0.50345
  -5.67147   -0.29107
  -5.52525   -0.15788
  -4.92253   -0.62136
  -5.22292   -0.65163
  -5.21709   -0.71631
  -5.39479   -0.53360
  -5.12248   -0.47371
  -5.28408   -0.48522
  -5.28145   -0.59452
  -6.58382   -0.30142
  -5.79496   -0.46798
  -5.62956   -0.31213
  -4.90508   -0.49189
  -5.67852   -0.49937
  -5.31792   -0.70230
  -4.86387   -0.81976
  -5.96832   -0.55933
  -5.33720   -0.59164
  -5.21533   -0.59813
  -5.47476   -0.37464
  -5.07305   -0.38248
  -6.19185   -0.06622
  -5.68340   -0.71096
  -4.78606   -0.70800
  -5.93042   -0.68023
  -5.35781   -0.84151
  -5.62356   -0.33244
  -6.05467   -0.41443
  -5.77361   -0.43207
  -5.26649   -0.85001
  -5.26297   -0.60594
  -5.34613   -0.64188
  -5.74314   -0.63022
  -6.18659   -0.48259
  -6.11805   -0.66436
  -6.32746   -0.20698
  -6.36931   -0.32058
  -6.45368   -0.20655
  -6.18534   -0.51700
  -5.72288   -0.60887
  -6.85195   -0.52512
  -5.52192   -0.32508
  -5.01470   -0.47745
  -4.84435   -0.42617
  -5.80165   -0.55443
  -5.64236   -0.44204
  -4.76929   -0.45014
  -4.88029   -0.44370
  -5.17980   -0.40994
  -6.23244   -0.04517
  -5.57535   -0.50216
  -6.43524   -0.24129
  -5.16870   -0.27719
  -5.82873   -0.20653
  -5.25903   -0.31894
  -4.89514   -0.47223
  -5.90014   -0.10557
  -6.00991   -0.11836
  -6.68308   -0.11072
  -6.94672   -0.12128
  -5.56557   -0.17968
  -6.00773   -0.15832
  -5.85866   -0.20350
  -5.67689    0.03140
  -5.47398   -0.30647
  -5.72813   -0.27045
  -5.40981   -0.09483
  -6.03277   -0.37935
  -5.46799   -0.46235
  -6.00858    0.02161
  -6.40438   -0.16524
  -6.92880   -0.07240
  -7.19169   -0.18559
  -6.98504   -0.01433
  -6.82260   -0.04657
  -6.46822   -0.18162
  -8.02245    0.35528
  -7.38518    0.13140
  -8.56614    0.01614
  -6.61415    0.11243
  -8.46246    0.42263
  -7.22658    0.14910
  -7.20137    0.11931
  -7.52337    0.02452
  -7.58054   -0.07151
  -7.22239   -0.00749
  -7.00949    0.12790
  -5.83456   -0.29881
  -6.89358    0.10194
  -7.50924   -0.06463
  -7.26570   -0.38884
  -7.09446    0.10820
  -6.98745    0.04721
  -6.54151   -0.28708
  -7.08471   -0.40191
  -7.01091   -0.44555
  -6.33104    0.16811
  -6.62998   -0.21156
  -6.90100    0.00710
  -5.95356   -0.12418
  -6.34714   -0.07809
  -6.32675    0.30853
  -6.83001    0.20874
  -5.87617   -0.20439
  -5.42902   -0.00330
  -5.59723   -0.29289
  -4.54961    0.07249
  -5.65039   -0.02234
  -5.04870   -0.47361
  -5.73962   -0.30091
  -5.48431   -0.35141
  -5.78582   -0.06666
  -6.32315    0.02641
  -6.12666    0.03841
  -5.85715   -0.16002
  -5.14700   -0.28645
  -4.94704   -0.32614
  -5.47417   -0.17086
  -5.11068   -0.03258
  -5.71598   -0.48175
  -5.69162   -0.41372
  -5.83242   -0.29114
  -6.59034    0.07359
  -4.92028   -0.51300
  -5.58372   -0.34114
  -6.42923    0.01378
  -5.85192    0.06152
  -5.97201   -0.18469
  -5.74034    0.19120
  -5.05396   -0.14847
  -5.18587   -0.53293
  -4.81667   -0.59454
  -4.60745   -0.73312
  -5.61734   -0.31666
  -5.79457   -0.54118
  -5.73426   -0.67396
  -5.89544   -0.29993
  -5.94707   -0.23696
  -6.65281    0.30537
  -5.24600   -0.60527
  -6.11702   -0.49286
  -5.68537   -0.41398
  -5.88507   -0.40834
  -5.92838   -0.53806
  -5.46223   -0.13160
  -5.79244    0.25530
  -6.13486   -0.03499
  -5.31311   -0.20261
  -4.80659   -0.28319
  -5.47887   -0.03011
  -5.87938    0.05177
  -4.85430   -0.16090
  -5.41229   -0.23058
  -5.81816   -0.27729
  -5.31309   -0.60005
  -5.36551   -0.26534
  -5.15064   -0.49799
  -5.33349   -0.34432
  -6.09432   -0.41519
  -4.67943   -0.37813
  -5.32728   -0.25431
  -5.37037   -0.56235
  -6.11244    0.04087
  -6.25542   -0.13444
  -6.22568   -0.12994
  -5.81904    0.07467
  -5.69186   -0.15207
  -5.87520   -0.31973
  -6.23698   -0.08628
  -6.08953   -0.06440
  -5.60265   -0.00622
  -5.74781   -0.09169
  -5.46011   -0.14113
  -5.60354   -0.30549
  -5.22181   -0.73348
  -5.84149   -0.11680
  -6.20951   -0.02505
  -4.60937   -0.47533
  -5.12542   -0.16181
  -5.28031   -0.31371
  -5.91468   -0.52438
  -5.97702   -0.29431
  -6.08718   -0.41526
  -5.88550   -0.43853
  -6.88857   -0.20886
  -5.32159   -0.26549
  -5.87071   -0.40476
  -5.83727   -0.13460
  -6.58499   -0.20493
  -6.18745   -0.03187
  -6.25190   -0.04449
  -6.05995   -0.25903
  -5.96272   -0.00339
  -6.94985    0.18776
  -6.31252   -0.04797
  -6.35549   -0.01899
  -6.33742   -0.69850
  -7.73069   -0.17190
  -6.49557   -0.32269
  -7.37000    0.16466
  -6.43520   -0.32123
  -5.95125   -0.23680
  -5.53919    0.24408
  -6.59530   -0.07960
  -5.86324   -0.11249
  -6.76691    0.05036
  -6.07676    0.09421
  -6.82074   -0.13684
  -6.86349    0.08549
  -5.90678   -0.27772
  -7.88194    0.29127
  -6.55820    0.21567
  -6.90627    0.08061
  -7.08024    0.01010
  -7.50662   -0.17970
  -7.15006   -0.21043
  -7.55676    0.02703
  -7.35021    0.01786
  -7.03276   -0.04161
  -7.51950   -0.37580
  -7.38901   -0.16816
  -7.17010    0.16075
  -6.35840   -0.35407
  -7.85828   -0.12189
  -8.09526    0.09762
  -7.55412   -0.01950
  -7.66297   -0.29422
  -7.67656   -0.28048
  -7.16785   -0.35093
  -7.21838   -0.41475
  -7.08057    0.02342
  -7.49399   -0.08541
  -7.39363   -0.13454
  -6.83006   -0.26878
  -7.75122   -0.22325
  -8.18211   -0.39082
  -7.31319    0.07017
  -7.38257   -0.22064
  -6.91841   -0.27847
  -7.40565    0.01747
  -6.58156   -0.44571
  -5.70249   -0.59621
  -6.51542   -0.41981
  -6.11463   -0.25537
  -5.84563   -0.59235
  -6.12497   -0.38623
  -5.76730   -0.28549
  -6.12724   -0.03230
  -5.95095   -0.20063
  -6.49708    0.08753
  -6.59845   -0.07805
  -6.21208   -0.04268
  -6.88706   -0.14724
  -6.89977    0.21287
  -6.32942   -0.39393
  -6.21139   -0.41555
  -6.46766   -0.30349
  -5.68446   -0.50947
  -6.42988   -0.56360
  -7.11467    0.00390
  -6.70870   -0.05509
  -6.35960   -0.16235
  -6.06847   -0.04219
  -5.62953   -0.20100
  -5.55210   -0.47138
  -6.40808   -0.31652
  -6.39149   -0.31627
  -6.80984   -0.28176
  -8.19636   -0.02157
  -7.42589   -0.04485
  -5.83392   -0.81190
  -7.20233   -0.17348
  -6.77762   -0.35832
  -6.40079   -0.33453
  -5.76079   -0.32076
  -6.42045   -0.51134
  -6.78784    0.29136
  -6.79963    0.10084
  -6.03459   -0.02161
  -6.27763    0.12532
  -5.75680   -0.32789
  -5.68097   -0.06986
  -5.67284   -0.38274
  -6.48343   -0.09663
  -7.15173   -0.14001
  -6.42666   -0.25812
  -6.60577   -0.18329
  -6.40031   -0.14988
  -5.90593   -0.31945
  -6.69862   -0.34412
  -5.67840   -0.51655
  -6.80700   -0.11383
  -5.84970   -0.18472
  -5.70179   -0.29438
  -5.41996   -0.35977
  -6.61496   -0.25497
  -5.43316   -0.54783
  -6.26094   -0.33157
  -6.03392   -0.14241
  -6.83456   -0.60175
  -6.48988    0.14314
  -7.25423   -0.06809
  -6.41758   -0.24892
  -6.95325   -0.12857
  -7.00292    0.16722
  -7.09596    0.17500
  -6.97272    0.28057
  -7.41392    0.12306
  -6.40361   -0.25167
  -6.95463   -0.31603
  -6.79083   -0.03870
  -6.15070   -0.33566
  -6.22695   -0.37898
  -6.16677   -0.23775
  -6.33661   -0.11488
  -6.13554   -0.61665
  -6.19940   -0.33926
  -5.80934   -0.54167
  -6.56662   -0.33843
  -6.24762   -0.22315
  -6.03423   -0.16878
  -5.89466   -0.27675
  -5.60759   -0.48100
  -5.29233   -0.04800
  -4.85699   -0.41745
  -5.22365   -0.34029
  -5.24814    0.16109
  -4.57829   -0.18064
  -4.85935   -0.45338
  -5.50410   -0.38033
  -5.39571    0.05765
  -5.32188   -0.06940
  -4.81965   -0.32809
  -4.60445   -0.53747
  -4.86922   -0.19863
  -5.58288   -0.11200
  -6.08762    0.20946
  -5.05608   -0.29423
  -5.75971    0.02967
  -5.63502   -0.00023
  -4.16789   -0.86347
  -4.71863   -0.29863
  -5.12579   -0.45314
  -5.95850   -0.43950
  -6.83071    0.06314
  -5.46360    0.03459
  -5.97478   -0.12834
  -6.19730   -0.15463
  -5.28792   -0.58276
  -4.58848   -0.51552
  -5.46148   -0.24264
  -4.87515   -0.19757
  -5.38211   -0.46547
  -6.50279   -0.40949
  -6.04613   -0.24843
  -5.48918   -0.90269
  -5.97230   -0.17157
  -6.15245   -0.41994
  -6.86029   -0.29696
  -5.50024   -0.87683
  -6.57850   -0.27110
  -6.51548   -0.04766
  -5.80198   -0.24449
  -5.42945   -0.39996
  -5.53518   -0.17118
  -6.33777   -0.02882
  -6.36944   -0.40328
  -5.42197   -0.20695
  -6.16341   -0.18504
  -5.55122   -0.43551
  -6.30060   -0.33535
  -5.81083   -0.50967
  -6.06693   -0.26036
  -6.31958   -0.36842
  -6.35510    0.20168
  -6.11947   -0.30467
  -6.63433   -0.12171
  -7.40176   -0.01352
  -6.93715   -0.31366
  -6.98368   -0.26986
  -6.41462   -0.22814
  -6.93072   -0.52951
  -6.70154   -0.23630
  -7.28512    0.16657
  -7.21364   -0.25222
  -7.46530   -0.31818
  -6.53559   -0.09185
  -6.89990   -0.35931
  -6.86629   -0.22553
  -7.32271   -0.35209
  -7.15677   -0.39662
  -7.67278   -0.01356
  -6.79526    0.02443
  -5.41615   -0.47709
  -6.98370   -0.09274
  -6.94819   -0.09634
  -7.03791   -0.14466
  -7.05242    0.06459
  -6.34558   -0.06238
  -7.11019   -0.02935
  -6.54081   -0.14451
  -6.58990   -0.26103
  -7.50310   -0.14966
  -6.86785   -0.06372
  -7.29354   -0.03341
  -7.11461   -0.04740
  -7.35510    0.09461
  -6.71044    0.18179
  -7.52728    0.22875
  -7.44402    0.06453
  -7.79169   -0.02343
  -7.82006    0.08713
  -8.25125    0.24977
  -7.25576    0.00721
  -8.05377    0.29215
  -7.85726    0.16906
  -7.56823    0.23984
  -7.77907    0.38530
  -7.91626    0.30764
  -8.08193    0.24975
  -7.65825    0.64504
  -7.49977    0.29444
  -6.85988    0.17727
  -7.92344    0.12092
  -6.51139   -0.41018
  -7.18035    0.12281
  -6.86119    0.31436
  -6.61361    0.07714
  -6.31090    0.15831
  -7.05437    0.28837
  -7.13250    0.19847
  -5.99720   -0.25233
  -6.59746    0.03314
  -5.86832   -0.07370
  -6.16370    0.02672
  -6.92401    0.00452
  -6.95492   -0.00993
  -6.65020    0.15972
  -7.82840    0.43128
  -7.63398    0.44738
  -7.01698    0.25405
  -6.88727   -0.09465
  -6.51436   -0.08272
  -6.84037    0.10392
  -6.27530   -0.11422
  -6.54507   -0.20694
  -6.49111   -0.19075
  -6.44693   -0.04384
  -5.65774    0.05494
  -5.74684   -0.00463
  -6.64041    0.00268
  -5.51879   -0.19560
  -6.38600    0.12741
  -5.58476   -0.06414
  -5.85263   -0.27736
  -5.95896   -0.44172
  -6.20139    0.09957
  -6.83550   -0.07958
  -5.51615    0.03025
  -6.24422   -0.14621
  -6.30576   -0.67848
  -6.45120   -0.17514
  -6.55128    0.07564
  -7.05535    0.00300
  -6.45266    0.04790
  -5.33483   -0.25291
  -6.13730   -0.12696
  -6.37264   -0.07974
  -6.27650    0.28245
  -6.05095    0.00881
  -5.85548   -0.10938
  -5.36654   -0.33353
  -5.21013   -0.05878
  -5.80718   -0.06127
  -4.89080   -0.37068
  -5.94604   -0.13163
  -5.78334    0.02132
  -7.01960   -0.07722
  -6.37275   -0.04961
  -5.75236   -0.21654
  -5.63702   -0.36525
  -5.94500   -0.33012
  -5.37331   -0.33749
  -5.58873   -0.35790
  -5.91273   -0.37565
  -6.09744   -0.24471
  -5.65173   -0.33491
  -6.42158    0.14265
  -6.14694   -0.04264
  -5.68076   -0.42791
  -6.02343   -0.11040
  -6.80774   -0.15754
  -5.04759   -0.48396
  -6.06793   -0.19677
  -5.61580   -0.55288
  -5.95210   -0.09133
  -6.20968   -0.13040
  -7.11561    0.10586
  -6.57876    0.06983
  -7.02157   -0.05674
  -8.27895   -0.02314
  -7.73565    0.22573
  -6.26943   -0.08612
  -6.41446   -0.44502
  -6.28261   -0.31919
  -6.89148   -0.02068
  -6.64042    0.06135
  -7.37346   -0.34247
  -7.24791   -0.09830
  -7.24449    0.30107
  -6.91530   -0.10695
  -6.68191   -0.28815
  -6.35654    0.06129
  -6.30322   -0.05011
  -6.16264   -0.18892
  -6.71459   -0.22424
  -6.53990   -0.34212
  -6.16935   -0.26843
  -5.97082   -0.28062
  -6.63524    0.05574
  -6.44437   -0.17697
  -6.75897   -0.31836
  -4.90679   -0.22292
  -5.37010   -0.65257
  -5.22116   -0.03919
  -5.27619   -0.51734
  -5.92356   -0.34197
  -5.18892   -0.45975
  -5.41674   -0.49779
  -6.01549   -0.40722
  -5.02071   -0.49915
  -5.23713   -0.47316
  -6.12103   -0.04189
  -6.23978   -0.25818
  -5.84771   -0.11886
  -5.46418   -0.31874
  -5.87106   -0.63108
  -6.39022   -0.65617
  -5.87774   -0.49669
  -5.96619   -0.24773
  -6.43154   -0.38051
  -6.29227   -0.31694
  -5.53046   -0.37239
  -6.52103   -0.18430
  -6.79626    0.01520
  -6.15782   -0.07811
  -7.12824    0.13003
  -6.56658    0.03537
  -5.80062   -0.19195
  -6.11603   -0.10920
  -6.12642   -0.44661
  -5.60443   -0.36994
  -5.81998   -0.30823
  -6.17237   -0.52457
  -6.09242   -0.38813
  -6.84215   -0.39269
  -6.11918   -0.15308
  -7.23181   -0.38579
  -6.95711   -0.17081
  -6.68922    0.03284
  -6.36148    0.00230
  -7.09056    0.20793
  -6.49262    0.25638
  -5.73330   -0.00401
  -5.67570   -0.24603
  -5.39048   -0.08319
  -5.47646    0.02591
  -5.89945   -0.08173
  -5.75067    0.29967
  -5.98489   -0.13365
  -5.05313   -0.48228
  -7.07902    0.22870
  -6.45489    0.08743
  -6.76685   -0.08478
  -6.74696   -0.05324
  -6.57871    0.10160
  -6.51025    0.40260
  -6.05001    0.11525
  -6.93336    0.15622
  -6.86839    0.23548
  -7.52536    0.22250
  -6.74170    0.43109
  -5.85059    0.06662
  -5.15448    0.32346
  -5.10239   -0.52073
  -5.56174    0.00502
  -5.75665   -0.12806
  -5.59435   -0.09547
  -6.36031   -0.22587
  -5.71855   -0.13204
  -5.26570    0.21353
  -6.38466   -0.00709
  -6.55798    0.09010
  -6.29392    0.07544
  -6.06614   -0.13662
  -6.18269    0.29638
  -6.77023    0.11961
  -6.52565    0.50964
  -6.26387    0.36172
  -5.54298    0.22598
  -5.97548    0.15951
  -5.56024    0.06256
  -6.32036    0.61117
  -5.08392    0.04492
  -4.55916    0.01802
  -5.83421    0.27837
  -4.78426   -0.05564
  -5.56794    0.03460
  -6.22093   -0.18005
  -5.96709   -0.06474
  -6.24431   -0.18742
  -5.88735    0.08219
  -6.12331   -0.04393
  -6.77056    0.08055
  -5.86903    0.07848
  -5.94280    0.34585
  -5.40652   -0.11217
  -5.50505   -0.12811
  -7.28115   -0.02314
  -6.93763   -0.21235
  -6.26351    0.11802
  -7.27138    0.35361
  -6.51041    0.29651
  -5.73209   -0.03289
  -6.02545   -0.13538
  -7.08749   -0.05809
  -7.44325    0.18620
  -7.64713    0.20930
  -7.46266    0.35172
  -6.45849    0.10771
  -7.04193    0.23891
  -6.59538    0.35792
  -6.46638    0.24737
  -6.79299    0.25344
  -7.07914    0.08369
  -7.01639   -0.19469
  -5.89068    0.09984
  -6.01405   -0.10069
  -5.66120   -0.49782
  -5.04606   -0.01568
  -5.45046    0.01378
  -5.77630    0.67295
  -6.19605    0.09781
  -6.29455    0.22403
  -6.13813    0.29463
  -5.77575   -0.27089
  -6.85896    0.32543
  -6.06986   -0.11062
  -7.45564    0.09195
  -5.98781   -0.16570
  -5.62869    0.34506
  -6.12392    0.00292
  -6.58367    0.06391
  -6.02372    0.31746
  -5.73842   -0.00205
  -5.89950   -0.02246
  -6.35371    0.17321
  -6.16073    0.16317
  -6.51710    0.00238
  -6.24443    0.14527
  -5.64169    0.11879
  -5.41915   -0.44701
  -6.06206   -0.07757
  -6.23492    0.25335
  -6.40581    0.16323
  -6.15134    0.31000
  -6.50205    0.39076
  -4.44549   -0.25874
  -5.38783    0.25920
  -5.19602    0.20686
  -5.63273    0.26976
  -5.69107    0.16766
  -5.63900    0.14451
  -5.54177    0.07913
  -5.19914   -0.04749
  -5.45309   -0.01822
  -7.23006    0.15294
  -6.07263    0.71826
  -5.71525   -0.01034
  -5.23239   -0.34556
  -5.55747   -0.27733
  -5.74762   -0.03380
  -5.30925   -0.04108
  -4.90418   -0.10366
  -5.19039   -0.19072
  -4.83808   -0.04765
  -4.69339    0.05794
  -5.14715    0.08409
  -5.91405    0.08607
  -5.25372   -0.02220
  -5.25089    0.19067
  -5.78165    0.18437
  -5.36533    0.03421
  -5.31268    0.23967
  -6.42333    0.21538
  -5.48254    0.08815
  -6.79077    0.33576
  -4.88475   -0.25007
  -6.30078    0.13906
  -6.01326    0.46669
  -5.94530    0.18750
  -5.90014    0.61559
  -5.62744    0.51804
  -5.74999    0.53194
  -5.32483    0.17976
  -5.82046    0.31089
  -5.71581    0.53263
  -5.55553    0.35383
  -6.05987    0.31512
  -6.20819    0.46477
  -5.84383    0.13595
  -5.17835   -0.07261
  -4.81317    0.78980
  -5.33763    0.11577
  -5.68402    0.22768
  -6.32744    0.46562
  -6.45959    0.51631
  -5.67614    0.31893
  -5.54463    0.20840
  -5.70808    0.16059
  -5.56680    0.15197
  -5.34315   -0.16860
  -6.16421    0.29683
  -5.93245    0.68035
  -5.37175    0.31303
  -5.73300    0.48623
  -4.74892    0.39197
  -4.59492   -0.22625
  -5.11646   -0.05179
  -6.11111    0.32820
  -4.78178    0.12379
  -4.89394    0.38173
  -4.81823   -0.01045
  -5.41552    0.25332
  -4.40800    0.33270
  -5.27857    0.33218
  -4.47859    0.20542
  -4.81761    0.43632
  -4.12018    0.15500
  -5.29051    0.05264
  -4.60208    0.23411
  -5.02271    0.46279
  -5.99888    0.23794
  -4.02412    0.10048
  -4.89331    0.21970
  -4.99045    0.17160
  -5.19848   -0.16026
  -5.18718    0.01562
  -4.86960    0.05461
  -5.07675    0.09628
  -4.46607    0.10431
  -4.82318   -0.14477
  -5.34443   -0.29392
  -4.89188   -0.46676
  -5.31908    0.09746
  -4.88785   -0.04404
  -5.20563    0.06436
  -5.16197    0.02017
  -6.02498    0.31700
  -6.41548    0.09587
  -6.22966    0.10069
  -5.51321    0.00079
  -5.24023   -0.12407
  -5.34175    0.10481
  -4.80047   -0.00297
  -5.54176    0.51002
  -5.33258    0.14090
  -5.86992    0.22435
  -4.60572   -0.07859
  -5.81268   -0.08162
  -5.22276    0.10254
  -4.88667   -0.03799
  -4.91076   -0.40749
  -5.31384    0.22206
  -5.75127   -0.19334
  -5.36364   -0.19208
  -5.70245    0.22453
  -5.35807    0.20652
  -6.06856    0.08238
  -5.54602    0.08207
  -5.68946    0.21106
  -5.31633   -0.30180
  -5.72118    0.06493
  -5.77819    0.35363
  -5.85056    0.10177
  -5.28846    0.43885
  -5.95473    0.21534
  -5.40456    0.20031
  -5.17717    0.12152
  -5.13945    0.19884
  -5.22272    0.35100
  -5.38784    0.12704
  -5.13196    0.27662
  -5.27739    0.43533
  -5.45666    0.25406
  -4.72065    0.16275
  -4.93678    0.38819
  -5.24150    0.07621
  -4.19444    0.16304
  -3.88264    0.06783
  -5.84412    0.36932
  -5.86296    0.25509
  -5.25025    0.30835
  -5.53784    0.27054
  -5.15932    0.28306
  -5.35108    0.29286
  -5.22528    0.12328
  -6.03797    0.29882
  -5.38188    0.35374
  -6.48000    0.05181
  -5.67704    0.26086
  -6.31340    0.26614
  -5.40802    0.32656
  -5.63596    0.16947
  -5.03211   -0.07236
  -5.01385   -0.07447
  -5.53187    0.15213
  -5.99197    0.37707
  -5.97897    0.28006
  -6.33561    0.04047
  -5.83067    0.30065
  -5.54693   -0.02095
  -5.59723    0.08718
  -6.14306   -0.04624
  -4.37982   -0.29481
  -5.84182    0.06922
  -6.06065   -0.08128
  -4.55957   -0.19902
  -5.26262    0.22622
  -5.46260    0.18846
  -6.22787    0.41371
  -5.75734    0.27559
  -6.05167    0.05304
  -6.21365   -0.18275
  -4.55779   -0.19322
  -6.36465    0.12091
  -6.42038    0.48591
  -6.23883    0.18462
  -6.28656   -0.00222
  -6.61377    0.10192
  -6.30845    0.08629
  -6.31238    0.25772
  -5.37698   -0.16026
  -6.00777    0.07816
  -5.02007    0.09945
  -5.74202    0.33568
  -4.98712    0.00787
  -5.19693   -0.18611
  -5.67358    0.23050
  -5.85656    0.32292
  -7.12992    0.49892
  -7.65541    0.65100
  -7.18266    0.28572
  -5.05756    0.09713
  -6.59242    0.43874
  -6.38257    0.04031
  -5.19214    0.55326
  -5.82751    0.10728
  -6.47653    0.20729
  -5.92403    0.59632
  -6.57276    0.35898
  -6.12735    0.18504
  -6.21276    0.42359
  -5.81510    0.14873
  -6.14786    0.58215
  -6.45104    0.30020
  -7.59866    0.43181
  -5.86253    0.21606
  -5.25451    0.26755
  -5.87728    0.41710
  -5.29473    0.21136
  -6.23365    0.65054
  -6.11827    0.16961
  -6.33045    0.22295
  -5.70840    0.15056
  -4.68169   -0.00186
  -5.59453   -0.15370
  -6.57391    0.12361
  -4.99308   -0.21989
  -5.82125    0.61936
  -5.76097    0.16263
  -6.04854   -0.10096
  -5.85954    0.34335
  -6.29334    0.30914
  -5.16440    0.12988
  -5.52080   -0.01782
  -5.44446   -0.11814
  -5.47003   -0.13486
  -5.48831   -0.32706
  -4.96685   -0.08709
  -5.08264    0.06116
  -5.12793    0.27180
  -4.72324    0.19715
  -5.11090    0.49699
  -4.21378    0.38478
  -4.60016    0.25577
  -5.26785    0.34443
  -5.42555    0.37123
  -5.50747    0.58020
  -6.24571    0.71953
  -6.23921    0.78652
  -5.76041    0.26376
  -5.27812    0.87843
  -5.74585    0.35194
  -5.54701    0.25315
  -5.06838    0.20107
  -4.75311    0.14505
  -5.49532    0.45850
  -5.34801   -0.00111
  -5.70452    0.38984
  -4.80220    0.07809
  -5.19064    0.37914
  -5.06241    0.46506
  -4.93805    0.22580
  -5.44725    0.67136
  -6.05686    0.62215
  -5.27005    0.52447
  -4.28297    0.23808
  -5.50465    0.39843
  -5.01426    0.47105
  -5.67476    0.25560
  -5.32284    0.22828
  -5.66402    0.31034
  -5.65110    0.59612
  -5.52508    0.54403
  -5.15383    0.46031
  -5.50706    0.42540
  -4.43348    0.34055
  -5.25312    0.47538
  -4.50403    0.68928
  -5.18492    0.52495
  -5.38642    0.71738
  -5.95508    0.62407
  -5.39966    0.41850
  -5.75042    0.43517
  -5.75142    0.52441
  -6.08544    0.30487
  -4.79437    0.51188
  -3.23391   -0.03529
  -5.01216    0.09559
  -5.83080    0.60301
  -4.93438    0.18249
  -4.45210    0.14000
  -4.68877    0.08332
  -4.83628    0.26946
  -4.51264    0.36953
  -4.84819    0.43931
  -4.39305    0.25770
  -5.25973    0.73856
  -3.84067    0.35485
  -5.04462    0.43981
  -4.90073    0.36691
  -5.14105    0.26498
  -4.47079    0.46258
  -4.02017    0.19169
  -4.35878    0.25104
  -5.04959    0.34968
  -3.56534   -0.09809
  -5.34102    0.07714
  -5.06953    0.19797
  -4.30338   -0.02189
  -4.92268   -0.19782
  -4.92632   -0.18862
  -5.41324    0.05272
  -5.07919    0.21742
  -5.20971    0.53340
  -5.78431    0.21852
  -5.73413    0.71096
  -5.45192    0.27818
  -4.97532    0.65167
  -5.40667    0.37370
  -5.32815    0.15037
  -5.03406    0.03186
  -4.87121    0.03379
  -5.15859    0.33647
  -4.56028    0.45087
  -6.14194    0.31274
  -4.20299    0.23992
  -5.05284    0.06011
  -4.90556    0.26526
  -5.61577    0.27365
  -5.12932    0.24909
  -5.39101    0.26966
  -4.18965    0.14727
  -5.69088    0.11046
  -4.49093   -0.10290
  -4.92838    0.26182
  -5.14925    0.49307
  -4.98559   -0.00685
  -4.93444    0.54136
  -4.69674    0.60960
  -5.31175    0.34456
  -5.73174    0.42880
  -5.89935    0.60322
  -5.61471    0.21133
  -5.76390    0.46822
  -5.32529    0.11281
  -5.77204    0.01005
  -4.27294    0.06053
  -5.57938    0.44048
  -4.90971   -0.02469
  -4.90464    0.17569
  -4.93998    0.06903
  -5.54924    0.33664
  -5.59029    0.04330
  -4.90749   -0.11884
  -5.21161    0.12860
  -5.21215    0.22893
  -4.58738    0.06789
  -5.04996    0.28236
  -5.21024    0.19937
  -4.73890   -0.00852
  -5.31771    0.16498
  -5.41197    0.03578
  -5.22600    0.26971
  -4.43126    0.14288
  -5.33428    0.07064
  -4.84214    0.13135
  -5.21732    0.20173
  -4.54856    0.06486
  -5.69886    0.36225
  -6.12021    0.42900
  -5.65053    0.45215
  -4.69198    0.11957
  -5.38905   -0.10068
  -5.55006    0.44578
  -4.65673   -0.02384
  -5.23578    0.20228
  -5.14333   -0.22350
  -4.43138    0.06220
  -5.69274    0.75214
  -5.65036    0.18846
  -5.62743    0.59679
  -5.14381    0.29837
  -5.60353    0.05659
  -5.64659    0.49413
  -5.16554    0.16228
  -4.84351    0.02701
  -5.19541    0.27185
  -4.75820    0.37364
  -5.08529    0.38417
  -5.19656    0.39701
  -4.83978    0.35988
  -5.06261    0.39627
  -5.08860   -0.00820
  -6.07915    0.40299
  -5.77401    0.71822
  -4.58123    0.23341
  -5.50572   -0.07545
  -5.72273    0.48476
  -5.06445    0.32525
  -5.51840    0.40113
  -6.49184    0.65255
  -5.30306    0.05629
  -5.99811   -0.03937
  -5.87323    0.44528
  -5.90873    0.39940
  -6.56539    0.73540
  -5.62730    0.43156
  -5.80315    0.19033
  -5.22250    0.09149
  -5.31884    0.08960
  -5.35638    0.10517
  -5.32934   -0.05755
  -4.64994   -0.28864
  -4.77880    0.01929
  -5.42834    0.11751
  -4.65106    0.03388
  -3.37811    0.14659
  -5.09169    0.17188
  -4.64931    0.46144
  -3.80219    0.08887
  -4.89235    0.14275
  -4.84161   -0.05658
  -3.94570    0.25202
  -4.93589    0.14727
  -4.33122    0.10406
  -6.14726    0.19477
  -5.17809    0.14601
  -5.02191   -0.17062
  -4.97400    0.01474
  -4.87562   -0.22625
  -4.99652   -0.11460
  -5.02366   -0.20322
  -4.41785    0.13614
  -4.73779   -0.04143
  -4.31489    0.03511
  -5.09113    0.11166
  -4.70482    0.11160
  -4.86498   -0.13022
  -5.82415    0.08997
  -5.87416   -0.04623
  -5.19939   -0.05596
  -5.21036    0.13586
  -5.64798    0.12080
  -6.69370    0.44835
  -5.75086    0.25224
  -4.41524    0.02814
  -4.66966    0.01173
  -5.55165    0.12216
  -5.37855    0.14881
  -5.55459    0.18459
  -5.70850    0.44229
  -5.41749    0.36901
  -5.88951    0.10984
  -5.47411    0.24361
  -5.00789   -0.13671
  -5.89746    0.19342
  -5.67480   -0.17013
  -5.33842   -0.17549
  -4.96986   -0.17784
  -4.53096   -0.10607
  -5.33201   -0.08963
  -4.87058   -0.12547
  -6.30754    0.05904
  -5.50670   -0.22133
  -6.09237   -0.06978
  -5.68789    0.01924
  -7.23739    0.01612
  -5.90256   -0.00211
  -5.91595    0.11711
  -6.55356    0.28382
  -6.30142    0.41948
  -6.39332    0.08315
  -5.09290    0.09488
  -6.32443    0.36141
  -5.25513    0.31476
  -5.61687    0.20095
  -5.71081    0.11133
  -5.93472    0.22397
  -5.42324    0.26348
  -5.41278    0.21237
  -5.08436   -0.04094
  -5.90014    0.12995
  -5.11721    0.16647
  -6.15707   -0.04421
  -5.92562    0.01318
  -6.01128    0.27159
  -6.07475    0.36710
  -5.46187    0.41642
  -5.74587   -0.05869
  -5.60821    0.15979
  -5.36320    0.60562
  -5.76086    0.09794
  -4.79841    0.45056
  -4.65104   -0.12076
  -4.94310   -0.07298
  -4.59334    0.31438
  -4.28067   -0.03477
  -4.87314   -0.01545
  -4.68920    0.38812
  -4.66163    0.05471
  -5.59559    0.28353
  -4.97463   -0.06431
  -4.50230    0.09803
  -4.99076    0.35042
  -4.83779    0.28926
  -4.88053   -0.10802
  -6.34525    0.45285
  -5.63216    0.05597
  -5.05103   -0.06024
  -5.46566   -0.20407
  -5.39118   -0.01833
  -6.58569   -0.02496
  -4.80597   -0.04561
  -5.48981    0.16265
  -4.84060   -0.08937
  -4.75275    0.29760
  -5.14283    0.20034
  -5.87698    0.03335
  -6.09137    0.48844
  -5.38967    0.31049
  -5.15542    0.17232
  -5.38038    0.38208
  -3.98416   -0.35804
  -5.46083    0.45639
  -5.15395    0.27081
  -5.00854    0.04669
  -5.35702    0.19062
  -5.07964    0.10309
  -5.40743    0.47648
  -5.89618    0.23987
  -5.95415    0.04930
  -6.58795    0.42401
  -5.81767    0.09625
  -5.11086    0.07184
  -5.41234   -0.06914
  -6.45734    0.40837
  -4.78727   -0.01449
  -5.85160   -0.08455
  -5.59742    0.29914
  -6.11756   -0.04491
  -5.32629    0.11786
  -6.50697    0.09391
  -6.89882    0.26598
  -4.33477   -0.09381
  -5.68053    0.26574
  -5.41357    0.18097
  -4.87569   -0.16340
  -5.24681    0.13404
  -5.46301    0.12309
  -6.45076    0.11998
  -5.27826    0.27513
  -5.72642    0.21778
  -5.23175   -0.16364
  -5.92984    0.04209
  -5.51551   -0.39283
  -5.54022   -0.40793
  -6.54966    0.02905
  -5.54651    0.02803
  -6.52078    0.08475
  -4.85353   -0.10021
  -4.69790   -0.30183
  -4.74218   -0.15543
  -5.22029   -0.14183
  -4.62683    0.03398
  -5.24081   -0.17896
  -5.80742    0.16957
  -5.76356   -0.04994
  -5.95399    0.08909
  -5.51404    0.02074
  -4.79673    0.41785
  -5.07742    0.20698
  -5.75877    0.06208
  -5.55266    0.10239
  -4.72676   -0.16119
  -3.57133   -0.18360
  -5.21775    0.22687
  -4.61041   -0.36085
  -5.33965   -0.21448
  -5.07460   -0.14459
  -5.50398    0.42241
  -4.73282    0.01564
  -4.65795   -0.01465
  -5.55313    0.21165
  -5.28718    0.14103
  -5.32969    0.08547
  -4.64610   -0.26813
  -6.01237   -0.12430
  -5.30538   -0.07722
  -4.67807   -0.26944
  -5.01235   -0.30422
  -5.10172    0.15996
  -4.06446   -0.22336
  -4.78716   -0.27637
  -6.13222    0.10358
  -5.36588    0.17227
  -4.86854   -0.04243
  -5.22782    0.00507
  -6.15504   -0.09192
  -5.39149   -0.33718
  -6.82556    0.28148
  -4.86356    0.14604
  -4.99748   -0.14857
  -5.21096    0.35671
  -5.46668   -0.15159
  -4.77720    0.04227
  -5.09807    0.22138
  -5.51929    0.17332
  -5.45920    0.37003
  -5.50454    0.22275
  -6.00300    0.19807
  -6.44992    0.35006
  -5.19247    0.34443
  -5.14052   -0.00387
  -5.78065    0.06317
  -5.67970    0.23247
  -5.64266    0.34835
  -6.00064    0.32004
  -5.47115    0.49309
  -5.81277    0.22541
  -5.31293    0.11615
  -5.28560    0.12414
  -4.48211   -0.09407
  -4.78787    0.35108
  -4.80846    0.21141
  -5.89438   -0.05850
  -5.72442    0.08656
  -4.95725    0.06570
  -4.77313    0.06308
  -5.78903    0.41883
  -6.32106    0.28260
  -5.12252    0.24087
  -5.29278    0.22776
  -5.17253    0.18915
  -5.44746    0.13459
  -5.71712    0.26231
  -5.76578    0.15663
  -5.56758    0.01208
  -5.18120    0.33162
  -4.87876    0.29417
  -6.00655    0.29987
  -6.00793    0.12835
  -5.60557    0.22783
  -5.29564    0.48226
  -5.15900    0.28435
  -5.38144    0.34998
  -4.02918   -0.13369
  -4.50826    0.35695
  -5.50258    0.28808
  -5.17348    0.28591
  -6.06361    0.30683
  -5.11484    0.18305
  -5.01808    0.26779
  -4.45824   -0.01993
  -4.00133    0.00234
  -5.89051    0.29988
  -5.57866    0.07100
  -4.99147   -0.02825
  -5.36948    0.09847
  -4.92447    0.01300
  -5.67212   -0.10210
  -4.75071   -0.39380
  -5.28277   -0.00957
  -6.32183    0.19197
  -4.72887   -0.08837
  -4.82143    0.01096
  -4.82620   -0.23901
  -4.35656    0.01326
  -3.91664   -0.59506
  -4.96196   -0.34080
  -4.20735   -0.14772
  -5.09603   -0.39990
  -4.63429   -0.01304
  -4.40127   -0.16492
  -4.28619   -0.44079
  -5.03579    0.03059
  -4.80526   -0.29310
  -4.54496   -0.37037
  -4.58219   -0.35719
  -4.95209   -0.24569
  -4.59548   -0.46191
  -4.52819   -0.30347
  -4.67504    0.00510
  -5.14337   -0.33995
  -3.51548   -0.32139
  -5.43214   -0.06463
  -4.53511   -0.34007
  -4.86142   -0.01247
  -4.09293    0.15054
  -4.49281    0.02892
  -4.40902    0.05193
  -4.88951   -0.49859
  -4.53818   -0.20785
  -5.15140    0.17762
  -4.63081    0.13146
  -4.08954   -0.17012
  -5.20747    0.08074
  -4.24581   -0.31641
  -4.61521   -0.17623
  -5.59775    0.02002
  -4.82535   -0.24148
  -5.00580   -0.00199
  -4.93973   -0.39959
  -5.86822    0.04777
  -5.62365    0.10481
  -5.46942   -0.17894
  -4.92236   -0.15140
  -5.02728    0.00718
  -4.71829    0.40775
  -4.93419    0.41898
  -4.94016    0.48320
  -4.59758    0.04445
  -4.47036    0.28307
  -5.02175    0.59624
  -4.80953    0.43328
  -4.60410    0.29873
  -4.69133    0.07622
  -3.83391    0.19359
  -4.75780    0.26174
  -4.16531    0.71427
  -4.27386    0.39660
  -4.80003    0.24270
  -4.35049    0.08624
  -5.05663    0.34467
  -3.49209   -0.06871
  -4.74946    0.43252
  -4.84481    0.07436
  -5.43420    0.45562
  -4.46688    0.30143
  -4.64549    0.25773
  -5.01958    0.48591
  -4.67323    0.27489
  -5.65553    0.49870
  -5.09176    0.27264
  -4.61515    0.37064
  -4.35689    0.38650
  -4.84584    0.42053
  -5.30833    0.11889
  -4.62174    0.53576
  -5.60489    0.33214
  -4.37506    0.13648
  -4.39656    0.17596
  -5.01744    0.17005
  -4.80075   -0.00489
  -4.90659   -0.56401
  -5.24170    0.05426
  -4.14130   -0.14374
  -4.80884   -0.07332
  -4.98674   -0.19446
  -5.50694   -0.01299
  -5.17295    0.13678
  -5.06561   -0.01405
  -5.52652   -0.04810
  -5.70523   -0.01029
  -4.24413   -0.22796
  -4.67215   -0.19975
  -5.17694   -0.24862
  -5.12781   -0.10624
  -4.84223   -0.20552
  -5.08604   -0.21762
  -4.49755   -0.17191
  -4.61919    0.18386
  -4.58934   -0.11417
  -4.51625   -0.09514
  -4.67784    0.23673
  -4.47982    0.32736
  -4.36064    0.49084
  -4.79645    0.15018
  -5.10301    0.15292
  -5.07016    0.23921
  -5.44922    0.01261
  -6.08216    0.19845
  -5.58356   -0.04769
  -5.16740    0.11027
  -6.07178    0.06913
  -4.87791    0.19769
  -5.64847   -0.19187
  -5.22482    0.09451
  -5.65190    0.16449
  -5.63023    0.03164
  -5.28298    0.03094
  -5.06121   -0.23061
  -5.24124    0.23664
  -5.81269    0.15434
  -5.18713   -0.09099
  -5.08605    0.22833
  -4.44635    0.23911
  -4.56993    0.16279
  -4.92839   -0.32356
  -5.16034    0.06390
  -4.97475    0.04248
  -4.49982   -0.15246
  -4.84694    0.15439
  -5.02559    0.27431
  -4.56014    0.09432
  -3.97645    0.07616
  -4.01752    0.33441
  -4.53689    0.66556
  -4.29158    0.34378
  -5.26906    0.67085
  -5.24751    0.45873
  -4.20622    0.15714
  -3.84979    0.19780
  -4.88890    0.45583
  -4.23188   -0.01646
  -4.54698    0.25667
  -4.58690    0.53436
  -4.13336    0.41588
  -5.09436    0.55572
  -5.25316    0.41963
  -4.77758    0.19758
  -5.43107    0.62395
  -4.98639    0.46882
  -5.41189   -0.07639
  -5.27173   -0.12898
  -4.67856    0.13019
  -5.42729    0.41948
  -5.49574   -0.00033
  -4.97358    0.46098
  -4.92275   -0.00332
  -4.98744    0.07949
  -4.84127    0.33238
  -5.97023    0.19279
  -4.68837    0.22766
  -5.35031    0.37012
  -4.32334   -0.06538
  -5.10287    0.20718
  -4.20757   -0.07776
  -5.00236    0.03942
  -4.86831    0.20588
  -4.63298   -0.26944
  -4.08918   -0.16660
  -4.08131   -0.06053
  -4.93957    0.60632
  -5.13804    0.29773
  -4.92710   -0.14936
  -3.81463   -0.30693
  -5.33230    0.03267
  -4.75633    0.07048
  -5.32928    0.16846
  -4.90397   -0.20225
  -5.01969   -0.23710
  -5.17145   -0.01922
  -5.02256    0.16945
  -5.33681    0.06435
  -5.17024    0.24278
  -5.10673    0.30078
  -4.85427   -0.10333
  -5.22126    0.24900
  -5.00012    0.02306
  -4.47513   -0.04627
  -5.05735    0.11722
  -5.67731    0.29675
  -5.62453   -0.06100
  -4.94835    0.13822
  -5.22826    0.15274
  -4.31903   -0.07938
  -4.81485    0.00748
  -4.77041    0.11029
  -5.22941    0.34100
  -4.74887    0.04238
  -4.44191    0.09725
  -4.76323   -0.06227
  -5.07929   -0.14063
  -4.08013   -0.16354
  -4.64848   -0.28193
  -5.08430   -0.01535
  -5.31515   -0.19440
  -5.06074   -0.20509
  -5.78462   -0.29047
  -4.82386   -0.46759
  -5.31515   -0.18860
  -5.25684    0.00930
  -5.25417   -0.06414
  -5.80785   -0.02219
  -4.89186   -0.00647
  -5.14667   -0.57443
  -4.54636   -0.40270
  -5.13538   -0.00021
  -5.42897   -0.27710
  -4.84421    0.00623
  -4.30212   -0.16166
  -4.06042   -0.10568
  -6.41501    0.08602
  -4.77658   -0.00707
  -4.22358   -0.44796
  -4.68121   -0.56978
  -5.31849    0.04247
  -4.23527   -0.83183
  -4.13558   -0.45067
  -4.23538   -0.14158
  -3.87388   -0.29542
  -4.66680   -0.33411
  -4.35523   -0.49050
  -4.32597   -0.65358
  -4.98666   -0.18886
  -4.08930   -0.38770
  -5.61542   -0.14689
  -4.99168   -0.40846
  -5.03617   -0.05401
  -5.38321   -0.08549
  -5.83675   -0.09989
  -5.64545   -0.06313
  -6.02260    0.28054
  -5.90747    0.19350
  -5.50650    0.12179
  -6.32919    0.19024
  -6.16037    0.16939
  -5.43339   -0.05975
  -4.69731    0.18825
  -4.98206   -0.13943
  -5.66919    0.17434
  -5.31205   -0.08858
  -6.13267   -0.19940
  -5.57859   -0.26407
  -4.64338   -0.46691
  -5.07176   -0.04007
  -4.84834   -0.10627
  -4.51721   -0.26520
  -5.46203   -0.01929
  -5.12697   -0.20647
  -5.01800   -0.19141
  -3.44173   -0.00825
  -3.22599   -0.54434
  -5.44393   -0.18397
  -5.50074    0.18738
  -5.74845   -0.14977
  -5.04708   -0.04510
  -3.51613   -0.69864
  -5.26971   -0.37939
  -3.92344   -0.62856
  -4.87237   -0.32675
  -4.92769   -0.26910
  -4.27972   -0.40031
  -4.35598   -0.52191
  -5.61482   -0.15125
  -5.68124   -0.08234
  -5.24126   -0.21635
  -5.19115   -0.39482
  -4.38631   -0.33115
  -5.12073   -0.14310
  -5.05083   -0.07414
  -5.54051   -0.26276
  -5.85399    0.05749
  -5.58046   -0.18892
  -5.39955   -0.14616
  -6.09960    0.21706
  -5.76447   -0.12949
  -5.22569   -0.02804
  -4.97480   -0.45003
  -4.66498   -0.45444
  -4.93454   -0.36506
  -4.20596   -0.36423
  -4.32868   -0.33907
  -4.12293   -0.39675
  -4.72341   -0.07526
  -4.53655   -0.04763
  -4.04295   -0.68484
  -6.06789   -0.12180
  -3.65371   -0.47115
  -4.67534   -0.63919
  -3.97436   -0.44476
  -3.81787   -0.38070
  -5.02635   -0.20496
  -4.84887   -0.30188
  -5.08260   -0.57274
  -5.87323    0.00321
  -4.97674    0.03725
  -4.95551   -0.25526
  -4.08909   -0.62150
  -5.27002   -0.19681
  -4.54743   -0.58329
  -4.93180   -0.30977
  -5.90283   -0.07650
  -5.09730   -0.40915
  -4.64474   -0.19620
  -4.29203   -0.32110
  -4.65691   -0.30074
  -5.55552    0.15410
  -5.29049    0.32496
  -4.14708   -0.36728
  -4.69684   -0.37626
  -5.17407   -0.14621
  -4.55831   -0.52558
  -5.12229    0.06167
  -3.61353   -0.52307
  -4.88484    0.15293
  -4.49708   -0.18864
  -4.14364   -0.16542
  -4.60762   -0.06375
  -5.29681    0.06176
  -5.45533    0.26022
  -4.84390   -0.21537
  -4.04893   -0.48361
  -4.97359    0.11038
  -4.83314   -0.36602
  -5.07008    0.20601
  -5.90870   -0.08041
  -4.28212   -0.04865
  -4.43321   -0.07563
  -5.16497    0.20690
  -4.71705    0.12755
  -4.37077    0.06049
  -3.87896   -0.17432
  -4.19144   -0.08301
  -3.82747    0.01392
  -5.04986    0.24771
  -3.95396   -0.24298
  -4.00741   -0.16567
  -3.95645    0.09724
  -3.19654    0.01750
  -3.84419   -0.03565
  -4.60818   -0.05232
  -3.64763   -0.16901
  -4.08863    0.01082
  -3.80808   -0.35316
  -4.74627    0.22772
  -3.76924   -0.02222
  -3.74404   -0.11143
  -3.77338   -0.44744
  -3.83686   -0.49058
  -4.43834   -0.07756
  -3.74158   -0.37909
  -4.57675    0.18315
  -3.80653   -0.12196
  -3.31309   -0.15460
  -5.38393   -0.12120
  -4.61135   -0.09116
  -3.98595   -0.17787
  -4.06694   -0.36085
  -3.93561   -0.53154
  -4.18067   -0.14717
  -4.35230   -0.15934
  -4.03503   -0.21453
  -4.24149   -0.10609
  -4.59735   -0.01837
  -4.37641   -0.35777
  -5.04106    0.11379
  -4.68408   -0.21747
  -4.69520    0.02565
  -4.64335   -0.12471
  -4.86056   -0.04163
  -5.26481   -0.34787
  -3.93491    0.03170
  -4.90516    0.19204
  -5.68707    0.20517
  -4.86174    0.14774
  -4.67652   -0.20266
  -3.54801   -0.36469
  -3.48265   -0.60297
  -3.54430   -0.70691
  -3.39492   -0.33749
  -4.07394    0.06424
  -3.84224   -0.36613
  -4.42686    0.05419
  -4.21922   -0.46241
  -4.57868   -0.49325
  -6.21227    0.20583
  -5.28765    0.05936
  -4.00250   -0.67780
  -5.06596   -0.40848
  -5.01078    0.28087
  -4.41462   -0.10911
  -4.53046    0.05098
  -4.13586   -0.24995
  -4.95239    0.21088
  -4.81766   -0.11144
  -3.64874   -0.50038
  -4.36335   -0.22833
  -4.69455   -0.18679
  -3.76661   -0.06980
  -4.58208   -0.14581
  -5.43626    0.19045
  -5.31346    0.09305
  -4.59936    0.01885
  -4.46939    0.03549
  -4.77161    0.16524
  -4.41788   -0.07533
  -5.05342    0.39967
  -4.17512    0.22163
  -4.88953   -0.13271
  -4.84485   -0.11154
  -5.22463    0.06463
  -4.42333   -0.16325
  -4.84113   -0.04619
  -5.45410    0.39757
  -5.28305    0.04180
  -5.87288    0.08325
  -5.61810    0.41448
  -4.00291   -0.12638
  -4.76769   -0.11181
  -5.33148    0.06201
  -5.70308   -0.00237
  -4.67484   -0.16848
  -5.78933    0.33747
  -6.15709    0.47487
  -4.93674    0.30668
  -4.83608    0.23710
  -5.35768    0.00099
  -4.59223    0.13159
  -5.93618    0.16918
  -5.29019   -0.14723
  -5.97055    0.22921
  -4.61841   -0.17083
  -4.68326   -0.19938
  -4.64717    0.06344
  -4.96591    0.35282
  -4.43535   -0.09158
  -5.02455    0.08215
  -5.40118    0.24794
  -6.00836    0.33078
  -4.91585    0.03127
  -4.44049   -0.16995
  -4.06876   -0.00107
  -4.83408   -0.06491
  -4.47526    0.00955
  -4.76768   -0.08919
  -4.16957   -0.26185
  -4.27296   -0.25377
  -4.55556    0.12391
  -4.40021   -0.03175
  -5.15322   -0.02527
  -5.10472    0.39140
  -4.92245    0.06123
  -4.56593   -0.03483
  -4.95104    0.17879
  -4.77709   -0.13603
  -4.40196   -0.33129
  -4.34228   -0.06733
  -5.45183   -0.04620
  -4.73594   -0.10412
  -4.84779   -0.04340
  -5.94207    0.02148
  -5.61599    0.35064
  -4.93844    0.26873
  -4.99123    0.04421
  -5.66018    0.30825
  -5.52913    0.14957
  -5.57295   -0.21953
  -4.53219    0.02815
  -4.41169   -0.19265
  -5.13516   -0.25446
  -5.68181   -0.06480
  -6.09769    0.22416
  -4.72893   -0.21069
  -4.96495    0.19055
  -4.97490    0.12635
  -3.87397    0.00088
  -4.61948    0.22949
  -4.40271    0.06652
  -5.16990   -0.05635
  -5.10144    0.11326
  -5.45269    0.11292
  -4.61064   -0.15877
  -3.37530   -0.30850
  -4.43383   -0.26021
  -4.80058   -0.03096
  -4.64964   -0.20129
  -4.27108   -0.05655
  -4.82294   -0.39313
  -3.57033   -0.19857
  -4.75987   -0.03911
  -4.94920    0.06401
  -4.39013   -0.47798
  -4.73459   -0.05874
  -4.47938   -0.28864
  -4.64589   -0.16688
  -5.12569   -0.14308
  -4.58626   -0.33114
  -4.81440   -0.05005
  -5.25297   -0.12047
  -4.64247   -0.12246
  -4.77397    0.25105
  -5.80572    0.07294
  -4.70675    0.01261
  -4.75684    0.24646
  -4.98908   -0.12485
  -5.50984    0.19401
  -5.36511   -0.03526
  -5.23200   -0.17248
  -4.84387   -0.42214
  -4.47852   -0.33318
  -5.34219   -0.33887
  -4.49614   -0.17461
  -4.60062   -0.05063
  -5.42237    0.00313
  -4.25936   -0.42535
  -4.94388    0.18256
  -5.04560    0.05620
  -5.69768    0.23060
  -4.82040   -0.02679
  -4.80796   -0.16457
  -5.05323   -0.05285
  -5.25241   -0.07344
  -4.94923   -0.18710
  -5.14236    0.03924
  -4.82972   -0.50817
  -5.03917   -0.06038
  -4.89575   -0.09552
  -5.80841    0.09481
  -5.28610   -0.27150
  -4.97203    0.05800
  -5.60077    0.08824
  -5.88478    0.10107
  -5.28810    0.15629
  -5.05518    0.08454
  -4.58317   -0.05019
  -3.62156   -0.29735
  -4.99215   -0.16405
  -5.59096    0.15257
  -4.43221    0.02623
  -4.98089    0.47284
  -5.00019    0.00294
  -4.65978   -0.25423
  -5.73086    0.11962
  -5.13249   -0.29807
  -4.99901    0.05135
  -3.51604   -0.45784
  -4.58880   -0.14295
  -4.32614    0.17189
  -4.47337   -0.08848
  -5.05685   -0.13901
  -4.94118   -0.21252
  -4.68267   -0.03217
  -4.25563   -0.22307
  -4.91051   -0.32558
  -4.91765   -0.24886
  -5.08318   -0.30200
  -5.17043    0.18304
  -5.70176    0.06392
  -5.04167   -0.14473
  -5.87302    0.23084
  -6.10826    0.43952
  -5.23376   -0.12450
  -5.27966    0.12996
  -5.74353    0.14396
  -4.79673    0.05310
  -4.54005   -0.13747
  -4.99783   -0.05467
  -5.47503   -0.27098
  -5.45837    0.14356
  -5.51017    0.32021
  -5.19462   -0.06809
  -4.70646   -0.33740
  -4.95215   -0.22790
  -5.37114    0.03340
  -4.23326   -0.19017
  -4.82000   -0.12174
  -5.11419   -0.40901
  -5.09693    0.24319
  -5.96822    0.17690
  -4.62528    0.07651
  -4.96334   -0.35759
  -4.72896   -0.02320
  -5.28110    0.05605
  -4.55337   -0.02826
  -5.95832    0.09440
  -4.84299   -0.00742
  -4.82386    0.43545
  -4.55212   -0.13418
  -4.61660    0.22194
  -4.96029    0.07166
  -4.89115    0.12383
  -5.46397    0.13441
  -4.99758   -0.08690
  -5.19557    0.04820
  -5.92078    0.03890
  -5.33041   -0.15352
  -5.24678   -0.30590
  -5.39861   -0.23163
  -4.91169   -0.11917
  -4.84468   -0.08372
  -5.08967   -0.32374
  -5.39351   -0.17936
  -5.15232   -0.14885
  -5.41515    0.02299
  -4.73241   -0.20278
  -4.55208   -0.02257
  -5.29567    0.20569
  -5.34307    0.01621
  -4.91136    0.02200
  -5.58154   -0.02050
  -5.15089    0.04907
  -5.32104   -0.04346
  -4.76865   -0.09854
  -5.34201    0.02475
  -5.12127   -0.17856
  -4.17408   -0.26084
  -4.82317   -0.30974
  -5.26401    0.07391
  -5.08463    0.07606
  -5.21463    0.14924
  -4.69611    0.08833
  -4.75767    0.09906
  -5.12132   -0.01044
  -5.02993    0.27670
  -4.58572    0.05547
  -4.59830    0.13214
  -4.43493   -0.32697
  -5.10400    0.18066
  -4.91581   -0.10171
  -6.11943   -0.10351
  -6.46129    0.14418
  -5.71202    0.06620
  -5.15231   -0.04958
  -4.82360    0.07846
  -5.47091   -0.16801
  -5.53458    0.08919
  -5.68673    0.15256
  -6.30306    0.12523
  -5.29111    0.04572
  -6.46635    0.04477
  -5.48632   -0.12984
  -6.82172   -0.17077
  -5.94074    0.05283
  -5.55149    0.19204
  -5.58433   -0.02352
  -6.38457    0.20764
  -5.91141   -0.02723
  -5.98049   -0.05372
  -6.07095    0.15872
  -7.02806    0.36648
  -6.30038   -0.08737
  -6.48749    0.33040
  -6.35647    0.09183
  -6.26557    0.07724
  -6.36200    0.14207
  -5.87493    0.01010
  -4.96078    0.08355
  -5.31222    0.11707
  -5.24043    0.02049
  -4.92945   -0.01603
  -5.66095   -0.21117
  -6.26644   -0.04900
  -5.73977   -0.22941
  -6.39748   -0.04590
  -6.52974   -0.07044
  -5.76139   -0.03746
  -5.53027    0.00776
  -5.47052    0.25029
  -5.01578   -0.10014
  -4.78461   -0.18220
  -5.78652   -0.15715
  -6.17486   -0.05723
  -5.94529   -0.26422
  -5.15632   -0.36613
  -6.02965   -0.10216
  -5.76815    0.35199
  -6.16685    0.14696
  -5.83845    0.38326
  -5.55588    0.20205
  -6.60832    0.47904
  -6.30973    0.13063
  -5.26288   -0.10303
  -5.48943   -0.05873
  -5.59391   -0.16210
  -5.82604    0.22489
  -5.51601   -0.04543
  -5.84802   -0.19746
  -5.15409   -0.18275
  -5.25915    0.18781
  -5.34380    0.02426
  -5.60035    0.07552
  -5.43493    0.27411
  -4.59104   -0.24628
  -4.56474    0.04097
  -4.99443    0.04482
  -5.52508    0.18259
  -5.29375   -0.00430
  -5.96134    0.14520
  -5.97346   -0.26257
  -5.23879    0.05653
  -4.98934   -0.02369
  -5.60354    0.17699
  -4.33342   -0.15111
  -5.86240   -0.03530
  -4.85493   -0.03657
  -4.27635   -0.25733
  -5.04292   -0.07773
  -4.89227   -0.16073
  -5.29605   -0.51180
  -5.86396   -0.06292
  -4.70500    0.08416
  -4.88582    0.11164
  -4.48811   -0.25648
  -4.64269   -0.09389
  -4.33000   -0.17764
  -6.07377    0.22971
  -4.93525   -0.12182
  -5.08880    0.38470
  -5.39594    0.18050
  -5.49384    0.13858
  -6.36717    0.23187
  -4.75400   -0.01200
  -4.76640    0.32802
  -4.85610    0.28915
  -5.16106   -0.07692
  -5.01835    0.07407
  -5.09668    0.35447
  -5.00824    0.52183
  -5.95350    0.35665
  -5.52808    0.07076
  -4.79624    0.01234
  -4.57798   -0.04765
  -5.02650    0.06126
  -4.86050   -0.17588
  -4.49191    0.17881
  -4.59516    0.24475
  -5.30144   -0.15665
  -5.02720    0.02291
  -5.20040    0.15651
  -4.78873    0.05843
  -4.56673    0.06841
  -4.64132   -0.10293
  -4.24353    0.12748
  -4.18187    0.12659
  -4.98419    0.33114
  -4.54560    0.41336
  -4.72969    0.50349
  -4.45629    0.10273
  -4.31936   -0.34564
  -4.56730    0.19147
  -4.94831    0.13712
  -4.49999    0.18941
  -4.14798    0.20450
  -5.14262    0.22421
  -5.32519    0.05155
  -6.05078    0.37421
  -5.38226    0.46483
  -4.46575    0.33995
  -4.90953    0.14802
  -6.33709    0.35397
  -4.90601    0.08695
  -4.96238    0.00258
  -5.58125   -0.17259
  -5.31411    0.20588
  -5.58619    0.06711
  -5.22023    0.37818
  -4.70381   -0.06126
  -4.55644    0.28230
  -3.81895   -0.06043
  -4.78807    0.03360
  -3.93798   -0.43188
  -3.97248   -0.18943
  -4.32466   -0.06560
  -3.75574    0.06409
  -3.75503    0.08230
  -5.43288    0.15899
  -3.99614   -0.20443
  -3.83658   -0.07452
  -3.76385   -0.19907
  -4.93116    0.09729
  -4.44638    0.26467
  -4.39077    0.39543
  -4.37696    0.24228
  -4.07559   -0.15363
  -5.37491   -0.26684
  -4.17733   -0.09805
  -4.91020    0.14331
  -4.57931   -0.27110
  -3.99939   -0.09812
  -4.65861    0.05066
  -4.93387   -0.38383
  -4.46721   -0.12144
  -5.69235   -0.01684
  -5.37182    0.24246
  -4.80139    0.24016
  -4.48236   -0.03918
  -4.68925   -0.11256
  -4.75858   -0.04729
  -4.80117   -0.31783
  -3.23732    0.05010
  -4.05502    0.47869
  -5.06501    0.41514
  -5.26938    0.35877
  -4.67708    0.14981
  -5.31154    0.26869
  -4.97915    0.29999
  -4.49205    0.15424
  -4.93569    0.49701
  -4.61554    0.40093
  -3.79420    0.23494
  -4.00920    0.07742
  -5.45665    0.70238
  -5.24860    0.36921
  -5.10880    0.29372
  -5.21625    0.14005
  -5.19009    0.37457
  -4.90088    0.16755
  -5.43492    0.07810
  -5.76305    0.29719
  -4.36142   -0.00284
  -4.78072    0.18440
  -4.95646    0.05033
  -5.30342    0.18234
  -3.88299    0.12823
  -4.79456    0.20053
  -4.79852    0.18197
  -5.00548    0.44996
  -5.15126    0.38389
  -4.70383    0.02674
  -4.74999   -0.06674
  -4.32095   -0.02782
  -4.78033    0.13916
  -4.60528    0.34511
  -4.69848    0.05653
  -4.23837    0.06320
  -5.14554   -0.02983
  -5.44177    0.25106
  -4.41235    0.06846
  -4.60495   -0.28950
  -4.75159   -0.02058
  -4.47813   -0.21990
  -4.90044    0.03950
  -5.33003   -0.05883
  -5.25469    0.27261
  -4.97366    0.27775
  -4.41305   -0.11990
  -3.79449   -0.26063
  -3.79119   -0.32459
  -3.96713    0.05432
  -5.79133    0.15212
  -4.58176   -0.06214
  -5.06803    0.16358
  -4.71316   -0.00475
  -5.31818   -0.04917
  -5.28467    0.09186
  -5.17041    0.12510
  -3.95212    0.20075
  -4.75287    0.03371
  -4.67132   -0.18812
  -4.83162   -0.01291
  -4.84832    0.31817
  -4.09672    0.07152
  -4.30483   -0.14912
  -4.78848   -0.23824
  -5.20591    0.22173
  -5.47216    0.05973
  -4.91997    0.00633
  -4.33905   -0.47225
  -4.36669   -0.44228
  -3.13179   -0.50338
  -3.84811   -0.46329
  -4.10489   -0.10182
  -4.10578   -0.47227
  -4.46647   -0.49767
  -4.44114   -0.26895
  -4.42776   -0.06334
  -4.08562   -0.35087
  -4.63316   -0.23157
  -4.63051   -0.20500
  -4.11911   -0.62479
  -3.69831   -0.33592
  -3.91040    0.04177
  -4.41177   -0.28171
  -4.63506    0.12251
  -4.13586   -0.05559
  -4.49577   -0.01328
  -3.53472   -0.19654
  -4.53168   -0.26366
  -4.27461   -0.34139
  -4.72882    0.02297
  -4.01725    0.01320
  -3.65331   -0.08025
  -4.31711   -0.06014
  -5.08502   -0.11309
  -5.13411   -0.13460
  -4.77131   -0.12805
  -4.58020    0.08014
  -3.88766    0.04459
  -4.68725   -0.37237
  -4.55181   -0.08009
  -4.75811   -0.36572
  -4.83279    0.07361
  -4.41484   -0.37805
  -4.73352   -0.19230
  -4.21965   -0.36412
  -4.89304   -0.35406
  -4.78314   -0.38777
  -4.44431   -0.59600
  -4.67226   -0.51872
  -5.15810   -0.29312
  -4.84928   -0.18693
  -4.49021   -0.00045
  -4.69875   -0.33764
  -4.97689   -0.25909
  -4.06355   -0.29596
  -4.98221   -0.28645
  -4.32378   -0.32406
  -4.68877   -0.33897
  -5.15990   -0.39187
  -5.10874   -0.23300
  -6.14356   -0.11358
  -5.31069   -0.16487
  -5.07260   -0.21183
  -4.69673   -0.35599
  -5.35477   -0.08099
  -5.30025   -0.05551
  -4.71102   -0.42081
  -5.26235    0.08411
  -5.17483   -0.23749
  -5.15810   -0.42306
  -4.65406   -0.37130
  -5.13850   -0.00250
  -4.88437   -0.28737
  -5.28067   -0.24084
  -4.69885   -0.07378
  -4.60727   -0.09947
  -4.48858   -0.03811
  -4.07472   -0.52647
  -4.95425   -0.07686
  -4.83073   -0.23691
  -5.52814    0.07341
  -5.09448   -0.24136
  -5.30011   -0.34350
  -4.73993   -0.30991
  -4.21377   -0.42177
  -4.43440   -0.41909
  -4.31985   -0.41973
  -4.68450   -0.30552
  -4.32495   -0.10330
  -5.40473   -0.29700
  -5.31914    0.04383
  -4.56557   -0.25224
  -4.96538   -0.01067
  -5.07355   -0.26472
  -4.98640   -0.26963
  -5.16772   -0.19432
  -4.86270   -0.11021
  -4.44675   -0.53308
  -4.45485   -0.59313
  -4.06177   -0.38941
  -4.46144   -0.37157
  -4.63229   -0.29715
  -4.78226   -0.21676
  -5.41923   -0.43183
  -4.71787   -0.20520
  -4.68258   -0.22845
  -4.48253   -0.15928
  -4.24361   -0.05497
  -4.11992   -0.27633
  -5.02269   -0.01013
  -4.40258   -0.28063
  -4.25611   -0.17918
  -4.29528   -0.03932
  -4.88699    0.15709
  -4.87690   -0.17025
  -3.98285   -0.36073
  -4.30462   -0.11240
  -5.61172    0.09987
  -4.18043   -0.32337
  -5.13591    0.09389
  -5.58007    0.35529
  -4.61952   -0.51316
  -4.17703   -0.45373
  -4.44944   -0.08818
  -3.92389   -0.20461
  -5.07742    0.02648
  -5.17626   -0.07287
  -4.07103   -0.47204
  -5.55397    0.11438
  -5.86273   -0.34623
  -5.17905   -0.52873
  -4.07386   -0.34945
  -5.05834   -0.30800
  -4.97024   -0.14794
  -4.65754    0.11258
  -6.06449   -0.14417
  -5.21609   -0.36983
  -5.33092   -0.06208
  -4.85678    0.04152
  -5.06128   -0.43261
  -5.80477   -0.12486
  -5.06621   -0.40520
  -4.78008   -0.42891
  -5.07856    0.00947
  -4.89159   -0.33851
  -5.35922   -0.36811
  -5.75237   -0.28575
  -4.97069   -0.25271
  -4.84898    0.17858
  -4.70655   -0.38790
  -4.79088   -0.22576
  -5.92874   -0.11651
  -5.45529    0.02127
  -4.70322   -0.07490
  -4.94118   -0.58458
  -4.43665   -0.42026
  -4.82268   -0.32012
  -4.97233   -0.15729
  -4.96236   -0.02810
  -4.62114   -0.36428
  -5.31984   -0.43483
  -4.44020   -0.13527
  -4.27163   -0.39743
  -4.73480   -0.07786
  -4.61446   -0.14363
  -4.34576   -0.08017
  -3.98394   -0.56563
  -5.00693   -0.11542
  -4.63850   -0.48385
  -4.57672   -0.08815
  -3.90083   -0.34006
  -4.74236   -0.38723
  -5.06136   -0.46348
  -4.98830   -0.30253
  -4.79090   -0.39196
  -4.03320   -0.63263
  -3.87930   -0.54054
  -4.30616   -0.58677
  -3.96535   -0.44659
  -4.02389   -0.58525
  -3.72005   -0.54298
  -4.44198   -0.36987
  -3.79926   -0.23455
  -3.55131   -0.06889
  -3.73198   -0.21591
  -3.90048   -0.44053
  -4.35154    0.20127
  -4.39866   -0.32577
  -4.44229   -0.72543
  -3.99302   -0.39334
  -4.56871   -0.42847
  -3.89103   -0.18950
  -4.39117    0.14290
  -4.09286    0.05676
  -4.89052    0.08981
  -4.77251   -0.41523
  -4.98152   -0.20743
  -4.09080   -0.33365
  -4.16232   -0.46942
  -4.23560   -0.34477
  -4.73147   -0.06430
  -5.32976   -0.01554
  -4.41770   -0.20042
  -4.24084   -0.35278
  -3.66099   -0.27324
  -4.49281    0.11121
  -4.38725   -0.48210
  -4.32028   -0.41159
  -3.87748   -0.22544
  -4.48249   -0.20926
  -3.68046   -0.35433
  -5.04393   -0.12810
  -4.84196   -0.10622
  -4.64921   -0.25135
  -4.59925   -0.55542
  -4.46092   -0.04335
  -3.25437   -0.58060
  -4.01528   -0.23452
  -4.33656   -0.13794
  -4.57048    0.02710
  -4.57437    0.10266
  -3.96465   -0.28227
  -5.17598    0.18349
  -4.18620   -0.35202
  -4.32752   -0.11507
  -5.43306    0.09299
  -4.64564   -0.20653
  -4.08296   -0.26771
  -3.92115   -0.21601
  -4.05622   -0.23782
  -4.26120   -0.28707
  -4.93774   -0.51227
  -5.34396   -0.29670
  -5.06770   -0.41962
  -4.12448   -0.16648
  -4.32019   -0.11487
  -4.89153    0.18457
  -4.85891   -0.01228
  -3.85883   -0.32125
  -4.72509   -0.30740
  -4.55025   -0.27025
  -4.11281   -0.12532
  -5.03709   -0.05689
  -4.68091    0.04875
  -4.63496   -0.06036
  -4.87411   -0.14411
  -5.58936    0.00331
  -5.31388    0.18833
  -5.78209    0.48390
  -4.51554   -0.43487
  -4.34586    0.12068
  -4.82799    0.37629
  -3.22232   -0.03729
  -3.88732   -0.24224
  -5.15385    0.47607
  -4.82571    0.40111
  -3.12033   -0.16288
  -4.05664   -0.10215
  -4.21763   -0.28244
  -3.72013   -0.34891
  -3.98161   -0.02424
  -4.65178    0.43687
  -4.65541    0.38360
  -4.53068    0.16015
  -4.91998    0.09386
  -4.11759   -0.00121
  -4.43192   -0.07790
  -3.89952   -0.00693
  -4.40367   -0.28339
  -4.45080    0.29032
  -5.39411   -0.21884
  -3.80437    0.00014
  -5.12571    0.08402
  -5.70079    0.26387
  -4.65395    0.03577
  -3.94715   -0.22515
  -4.98559   -0.23609
  -5.14116    0.19428
  -5.11118    0.03271
  -5.14209    0.01136
  -4.95244   -0.19357
  -4.95747    0.03868
  -4.16672   -0.33481
  -4.24095   -0.12178
  -4.89942    0.24846
  -4.42974    0.30168
  -4.66732    0.22468
  -4.71009    0.11199
  -3.82836    0.20262
  -3.64967    0.04216
  -3.79316   -0.22780
  -4.69595   -0.07785
  -4.10417   -0.13982
  -3.82306   -0.28375
  -4.53787    0.05842
  -3.55403    0.01925
  -3.90197    0.10523
  -3.71652   -0.11361
  -4.97458    0.11497
  -4.35471    0.03678
  -4.81945    0.60903
  -4.71279    0.06054
  -3.44253   -0.28242
  -4.70303   -0.02198
  -4.98700    0.12074
  -5.04476   -0.08028
  -5.42435   -0.20677
  -4.12840   -0.25290
  -5.39432   -0.14017
  -4.60565   -0.09755
  -4.62601   -0.30003
  -5.33235    0.25957
  -5.16255    0.05267
  -5.00698    0.16639
  -5.10365    0.08731
  -5.08951   -0.10848
  -5.53136   -0.28979
  -5.32746   -0.31683
  -5.09427   -0.26588
  -5.39963    0.33717
  -4.76473   -0.06408
  -4.95257    0.22188
  -4.78801   -0.03280
  -5.09138    0.08185
  -5.40363    0.29648
  -4.88637    0.17243
  -4.54773    0.03281
  -5.11232    0.01520
  -5.90044    0.36686
  -3.94515   -0.03825
  -4.57998   -0.17815
  -5.09152    0.47114
  -4.59693    0.32801
  -5.06330    0.03056
  -5.74021    0.04243
  -5.44702    0.17985
  -4.67475   -0.18541
  -4.72883    0.02663
  -4.36838    0.13825
  -4.66023    0.06000
  -4.96686    0.08726
  -4.56058    0.10769
  -5.09279    0.18913
  -5.56415    0.02479
  -5.17457    0.20056
  -5.48266    0.22607
  -5.32797    0.19182
  -5.24189    0.37591
  -5.10139    0.26755
  -5.98544    0.57441
  -4.87638    0.19489
  -5.31644    0.12040
  -5.36515    0.06190
  -5.94329    0.42312
  -5.42390    0.37648
  -5.10072    0.04520
  -6.07206    0.40251
  -4.53080    0.01260
  -5.38045    0.16381
  -4.42915   -0.02122
  -4.31032   -0.10663
  -4.80522    0.15390
  -4.79865   -0.04770
  -5.20836   -0.18408
  -4.44182   -0.36377
  -5.16764    0.12553
  -4.56037   -0.10742
  -5.75526    0.14192
  -5.19851    0.21979
  -4.43993    0.08219
  -4.26306    0.08195
  -4.80423    0.05309
  -5.51086    0.16081
  -4.58847   -0.14026
  -3.76931   -0.12591
  -4.03111    0.12626
  -4.51958    0.26576
  -4.82164    0.16522
  -4.94118    0.09071
  -4.65727    0.28120
  -3.72173   -0.00948
  -3.75094   -0.14585
  -4.54375   -0.03929
  -5.35970   -0.08005
  -5.69923   -0.31177
  -5.67254    0.15871
  -4.62037    0.13573
  -4.64927   -0.02941
  -5.42923    0.09414
  -4.04611   -0.29399
  -4.88768   -0.12629
  -5.39938   -0.07340
  -4.98432   -0.29364
  -4.83288   -0.43450
  -4.35474   -0.17688
  -5.96478    0.27475
  -5.02631   -0.38567
  -5.68355   -0.03003
  -5.01196    0.04891
  -4.05791    0.13584
  -4.63127   -0.44401
  -4.75875   -0.32180
  -4.45046   -0.37242
  -4.62286   -0.12787
  -4.00950   -0.26322
  -3.62142    0.05380
  -4.29601   -0.20940
  -4.30624   -0.23555
  -4.68330   -0.43611
  -3.85810   -0.26230
  -3.85320   -0.53272
  -4.73666   -0.23343
  -4.60349    0.29325
  -4.85670    0.12647
  -4.29661   -0.39230
  -5.22048    0.06223
  -4.30610    0.21129
  -4.88867   -0.16088
  -4.11006    0.05863
  -5.50596    0.17837
  -4.97694    0.14193
  -5.89513    0.34332
  -4.53807    0.01108
  -4.79400    0.17444
  -4.93544   -0.21635
  -4.63453    0.03954
  -4.18925   -0.08679
  -4.09000   -0.49902
  -4.44587    0.06933
  -4.87794   -0.38893
  -5.09429   -0.28172
  -4.59235   -0.19362
  -4.68162   -0.37488
  -4.00598   -0.26646
  -4.40666   -0.36614
  -4.43961   -0.36094
  -4.79427   -0.25390
  -4.48020   -0.02117
  -4.99537   -0.19792
  -5.02531   -0.09098
  -5.00999    0.00784
  -4.85654   -0.10470
  -4.56520   -0.29352
  -4.26734   -0.12822
  -4.09688   -0.21676
  -4.19698   -0.03810
  -3.21090   -0.28170
  -4.42109   -0.07269
  -3.68586   -0.45942
  -4.39503   -0.23062
  -5.25599   -0.18483
  -4.84280    0.03162
  -4.64158   -0.06647
  -4.75393   -0.50325
  -3.40693   -0.18470
  -4.15598   -0.29576
  -4.17007   -0.02956
  -4.41501   -0.00924
  -3.62118   -0.19652
  -4.76778   -0.05370
  -4.55837    0.00718
  -4.86562    0.28725
  -5.95107    0.21835
  -5.52306   -0.03306
  -3.76077   -0.58257
  -4.32512    0.07565
  -4.88838    0.13121
  -4.53757    0.04446
  -4.38534   -0.44524
  -4.92620   -0.12020
  -5.09681   -0.02838
  -4.12824   -0.12881
  -5.23566    0.22959
  -5.07139    0.41848
  -5.11061    0.24219
  -4.45373    0.20071
  -4.86813    0.04369
  -4.69024    0.22923
  -5.59065    0.11365
  -4.95648   -0.08097
  -3.94845   -0.36656
  -4.64020   -0.19398
  -5.34970    0.20494
  -4.20054   -0.20890
  -5.45744    0.09648
  -4.86379   -0.10731
  -4.53522   -0.08641
  -4.06897   -0.39791
  -5.30462   -0.09326
  -5.54124    0.14340
  -4.60275   -0.08123
  -4.37662   -0.09991
  -4.99805    0.31872
  -4.95384    0.12621
  -5.61951    0.18948
  -5.27891   -0.26779
  -6.02638    0.14430
  -5.15866    0.16253
  -5.68680    0.33830
  -4.62826    0.14080
  -4.80078   -0.07084
  -4.84057   -0.08762
  -5.59855    0.45916
  -5.37030    0.50064
  -5.88742    0.17363
  -4.57915    0.26897
  -5.62526    0.36432
  -5.62757    0.35817
  -5.67124    0.39303
  -5.08922   -0.23537
  -5.23014    0.41320
  -4.76700    0.15528
  -5.83725    0.05555
  -5.39918    0.22702
  -6.24463    0.29609
  -6.55305    0.41274
  -5.99487    0.18718
  -4.70016   -0.24628
  -5.75667    0.24067
  -6.25221    0.07067
  -5.37651   -0.32972
  -6.60647   -0.10975
  -6.35933    0.35210
  -5.64152   -0.15356
  -5.46170    0.10977
  -5.40951    0.19075
  -6.22698   -0.00153
  -6.15752    0.36436
  -5.28880    0.24339
  -6.07599    0.32352
  -5.19340   -0.05460
  -5.61162   -0.05048
  -5.41127   -0.19848
  -5.68020   -0.09118
  -5.38897   -0.24018
  -5.72838   -0.29534
  -5.10780   -0.08654
  -5.45092   -0.14835
  -5.45970   -0.10179
  -5.31984    0.22369
  -4.92821   -0.09109
  -4.83767   -0.14945
  -5.59371   -0.11722
  -5.14937   -0.09998
  -4.97965   -0.22163
  -5.15060    0.01556
  -5.85407   -0.01531
  -5.60475   -0.15669
  -4.95656   -0.54173
  -5.44745   -0.12810
  -5.56326   -0.51463
  -5.01296   -0.06409
  -5.28683    0.10118
  -5.11391    0.21992
  -4.65437   -0.15387
  -4.99889   -0.11126
  -5.40448   -0.19905
  -6.00578   -0.48834
  -5.30773   -0.26642
  -4.31781   -0.07415
  -5.71446    0.01651
  -4.73031    0.19668
  -5.10620   -0.39349
  -5.42689   -0.16703
  -4.83399   -0.22512
  -4.40206   -0.44978
  -5.15721   -0.41248
  -5.15273   -0.10548
  -4.80362   -0.23409
  -5.01353    0.18677
  -4.69995   -0.23527
  -4.87096   -0.28083
  -4.32589   -0.67032
  -4.69176   -0.40658
  -5.21795   -0.37264
  -4.98331   -0.41822
  -5.77454    0.04809
  -4.66773   -0.42101
  -6.29186   -0.11749
  -5.96367    0.11761
  -4.93095   -0.27486
  -4.35854   -0.21702
  -3.85290   -0.38453
  -4.06131   -0.20168
  -5.01686    0.09427
  -4.95173   -0.09122
  -4.35113   -0.11052
  -4.93543   -0.28760
  -4.95872    0.07033
  -4.85282   -0.18455
  -5.47993    0.15864
  -4.83801   -0.13391
  -3.79111   -0.32557
  -5.02703   -0.25775
  -4.61796   -0.14101
  -4.75204   -0.14704
  -5.08123   -0.28158
  -4.81141   -0.57848
  -5.73354    0.00353
  -5.61954   -0.25136
  -4.53905   -0.17521
  -5.41351   -0.45525
  -3.87659   -0.47773
  -5.00910   -0.76369
  -4.52549   -0.65040
  -5.81597   -0.12707
  -5.64492   -0.53616
  -4.75190   -0.10178
  -4.89869   -0.20439
  -4.90210   -0.29132
  -4.85265   -0.22021
  -5.38921   -0.17424
  -4.67052   -0.26245
  -5.70010   -0.47253
  -5.47717   -0.11609
  -5.42866    0.15724
  -4.30318   -0.26875
  -4.63881   -0.24363
  -4.56428   -0.10480
  -5.31769   -0.28982
  -5.29484   -0.14435
  -5.68427    0.15192
  -5.73547   -0.47997
  -5.59384   -0.02866
  -4.95333    0.09474
  -5.28523    0.15666
  -5.95761    0.01813
  -5.21034    0.23163
  -4.95694   -0.19496
  -4.97782   -0.28654
  -6.19910   -0.17218
  -5.23719    0.04713
  -5.26121    0.20455
  -5.85062   -0.07931
  -5.72890    0.12847
  -5.22273   -0.06452
  -4.76467   -0.01527
  -5.85562    0.03098
  -4.80547   -0.45299
  -4.99004   -0.13263
  -5.75553    0.03526
  -5.67525   -0.04428
  -6.39978    0.36052
  -6.01863    0.05166
  -5.83348   -0.21649
  -5.02333    0.03031
  -4.91660    0.07640
  -4.95997   -0.07671
  -5.36638    0.26123
  -4.29126   -0.41491
  -4.78132    0.00534
  -5.91765   -0.01811
  -5.08923    0.22137
  -5.06601    0.10540
  -4.91185   -0.28800
  -5.89229    0.03977
  -5.37754   -0.38771
  -6.90070    0.33867
  -6.62116    0.25299
  -5.57462    0.11777
  -5.56277    0.01419
  -5.57739    0.03863
  -4.88983   -0.27038
  -5.00291   -0.31418
  -5.37629    0.08514
  -4.98548   -0.27191
  -4.96654    0.02906
  -5.58246    0.08415
  -6.16524    0.32390
  -4.37540   -0.09005
  -5.07120    0.22754
  -6.19254    0.33435
  -4.34296   -0.22027
  -4.70257   -0.23031
  -5.54786    0.03016
  -6.68757    0.41807
  -5.35423   -0.08101
  -5.30405    0.11038
  -5.18128   -0.04430
  -5.08961    0.05438
  -4.37436   -0.24262
  -4.95115   -0.11122
  -4.45796   -0.15242
  -5.97124   -0.22933
  -4.77856   -0.02102
  -4.67476   -0.29779
  -3.52955   -0.68895
  -4.12533   -0.20540
  -3.99398   -0.54119
  -4.60789   -0.01127
  -6.26324    0.04491
  -4.85043   -0.35700
  -4.39063   -0.19873
  -3.83010   -0.29150
  -4.04043   -0.32431
  -5.01314   -0.05283
  -4.27201    0.18836
  -4.49997    0.14512
  -3.58353    0.00631
  -3.73789    0.01203
  -4.50366   -0.43737
  -5.44546   -0.07383
  -5.41119    0.06900
  -4.27041    0.34155
  -5.53575    0.27106
  -5.53416   -0.03244
  -4.72751    0.02354
  -6.16418    0.07227
  -6.01480    0.31952
  -5.35167    0.28716
  -5.29022    0.07463
  -3.98531    0.08657
  -4.74862   -0.01121
  -4.11393   -0.13045
  -4.92844    0.33346
  -4.58424    0.38977
  -5.01271    0.28116
  -5.81902    0.22756
  -4.71579    0.57347
  -5.20023    0.61588
  -5.70740    0.28617
  -6.40342    0.40542
  -5.32554    0.20152
  -5.84648    0.40145
  -5.30602    0.32183
  -5.20040    0.27122
  -5.45492    0.31490
  -6.01057    0.76572
  -4.99232    0.16830
  -5.56759    0.47268
  -5.46546    0.65904
  -5.06398    0.46478
  -4.56710    0.15963
  -5.71446    0.44195
  -5.67636    0.40399
  -4.40076    0.24389
  -6.08051    0.53559
  -5.66376    0.57566
  -5.20035    0.18416
  -5.35819    0.14042
  -5.09310    0.47778
  -5.23464    0.16660
  -5.28523    0.20484
  -4.48179    0.20759
  -5.82714    0.30341
  -6.42368    0.50761
  -6.59365    0.42449
  -5.70053    0.33335
  -4.68058   -0.05927
  -6.32967    0.46275
  -6.46506    0.72165
  -6.50180    0.32703
  -5.45851    0.36017
  -5.04960    0.04899
  -5.76554    0.18410
  -5.59156    0.37294
  -5.79208    0.19365
  -5.93667    0.43098
  -5.16497    0.12463
  -5.56186    0.31778
  -6.28481    0.22772
  -4.93537   -0.02490
  -5.35599    0.20897
  -4.15180    0.00812
  -4.21899   -0.04122
  -5.70181    0.01856
  -4.18569   -0.15671
  -5.96742    0.30351
  -4.97127    0.12744
  -4.32454   -0.06149
  -5.49434    0.17871
  -4.53475   -0.33760
  -5.39967    0.00054
  -6.03690   -0.07417
  -4.36178   -0.11528
  -5.40577   -0.02329
  -5.30003   -0.05894
  -4.74170    0.25837
  -5.41748    0.21563
  -5.31673    0.16195
  -5.42770    0.24617
  -5.58136    0.45777
  -5.70414   -0.12452
  -4.61064   -0.08418
  -5.79138    0.13392
  -5.56448   -0.07898
  -5.65574    0.39188
  -4.61385    0.11551
  -5.17411   -0.05502
  -5.89469    0.33384
  -5.10041   -0.40320
  -5.66342    0.26270
  -4.70938    0.04031
  -4.12904   -0.13530
  -5.68800    0.00068
  -4.01081   -0.07516
  -3.94079   -0.00964
  -4.34755   -0.24584
  -4.83219    0.00135
  -4.83539    0.14785
  -4.36217    0.11938
  -4.16718    0.15841
  -4.89460   -0.11163
  -5.21548    0.35819
  -4.41651    0.05836
  -5.65094    0.25619
  -4.19126    0.08449
  -5.21915    0.06890
  -5.23018    0.48528
  -5.01871   -0.30716
  -5.82208    0.15559
  -4.98051    0.08091
  -4.96054    0.36769
  -5.19753    0.17721
  -4.92178    0.27025
  -5.23335    0.20737
  -5.29423    0.18249
  -5.62036    0.23218
  -5.49926    0.10407
  -4.70204    0.56387
  -5.40990    0.09810
  -5.68963    0.37148
  -4.11246    0.07936
  -4.27946   -0.00080
  -5.55749    0.02074
  -5.39052   -0.12548
  -5.14158   -0.21459
  -5.23633   -0.03388
  -5.57819   -0.05216
  -5.46773   -0.25340
  -5.03591   -0.06989
  -5.79474    0.05593
  -5.35406   -0.01316
  -5.72950    0.07953
  -4.89909   -0.09860
  -5.67341    0.04697
  -4.95275   -0.07127
  -4.93744   -0.26864
  -5.19738    0.17815
  -5.52400   -0.02143
  -5.15975   -0.33335
  -5.42015    0.11389
  -4.55764   -0.10037
  -5.50594    0.20031
  -6.44956    0.42461
  -5.17137    0.01247
  -6.02809    0.23585
  -5.19391   -0.00475
  -5.80026    0.04400
  -5.22888   -0.40125
  -3.69444   -0.17456
  -4.58222   -0.38643
  -4.63146   -0.02915
  -5.37726    0.03852
  -4.15661   -0.33120
  -4.33818   -0.12573
  -4.32920   -0.22814
  -5.11640    0.09476
  -4.79231   -0.09550
  -4.51199    0.08872
  -4.51977   -0.24545
  -5.68199   -0.13693
  -5.45659   -0.06410
  -4.84164   -0.14857
  -4.63217   -0.15340
  -4.95376   -0.15688
  -4.44836   -0.04113
  -6.16356    0.07591
  -5.34238   -0.09728
  -5.45117   -0.00169
  -5.36356   -0.32850
  -5.80354    0.17393
  -5.69886    0.13589
  -4.92094   -0.38509
  -5.17392   -0.32841
  -4.58220   -0.03819
  -4.44976   -0.18998
  -4.61344   -0.32655
  -5.56656    0.10676
  -4.53583   -0.00548
  -4.70898    0.07741
  -4.50453   -0.13602
  -4.74490   -0.25570
  -4.59296   -0.01863
  -4.41218   -0.36398
  -4.75519    0.12355
  -4.78021   -0.26689
  -4.73928    0.00491
  -4.50393   -0.01415
  -5.43198    0.11184
  -4.16050   -0.05399
  -5.31214    0.34968
  -4.47649   -0.58402
  -4.92733   -0.05995
  -5.23678   -0.12487
  -4.24752   -0.28787
  -4.92720   -0.17070
  -5.38519   -0.17143
  -5.00795   -0.06362
  -4.57865   -0.33802
  -4.52446   -0.49257
  -5.03834   -0.18255
  -4.84317   -0.05483
  -5.63418   -0.46078
  -5.91884   -0.11579
  -4.77539   -0.06115
  -5.47172   -0.16546
  -6.01838   -0.27974
  -5.78929    0.34221
  -4.85401   -0.05032
  -3.98830   -0.15102
  -4.49879    0.03753
  -4.32307   -0.26517
  -5.01612   -0.16821
  -6.13857   -0.07743
  -5.30226    0.11073
  -5.59027    0.12319
  -4.68499   -0.12629
  -4.04342   -0.02788
  -4.63896    0.22965
  -4.59951   -0.22947
  -5.44562   -0.12366
  -4.18187   -0.37447
  -4.51658   -0.11052
  -5.42912   -0.01019
  -4.94634   -0.42478
  -5.63753   -0.03654
  -4.56484   -0.21282
  -4.31692    0.01593
  -5.25689    0.19794
  -4.80846   -0.13185
  -5.10088    0.01054
  -5.31008    0.07550
  -5.79733    0.22440
  -4.74161    0.02556
  -5.40202    0.16685
  -3.99526   -0.28927
  -3.92952   -0.12593
  -5.02878   -0.09115
  -4.68556    0.12521
  -5.47748    0.10855
  -5.04053    0.14134
  -4.94526    0.06102
  -5.28324    0.16813
  -4.67075    0.14538
  -5.53954    0.16958
  -5.30497    0.64315
  -4.36571   -0.10815
  -4.28662    0.25844
  -4.78678    0.23603
  -4.40072    0.31918
  -5.59778    0.35078
  -4.95303    0.04853
  -6.56103    0.22114
  -5.60962    0.00444
  -6.25395    0.41381
  -4.55922    0.05588
  -5.37427    0.10874
  -4.43447    0.26715
  -4.84717    0.34477
  -5.43484    0.05711
  -4.72272    0.07795
  -5.96312    0.41304
  -5.34414    0.05883
  -4.93839    0.28565
  -5.12744    0.14601
  -5.58365    0.27559
  -5.67909    0.22967
  -5.29551    0.31223
  -5.36220   -0.05540
  -4.07380    0.08775
  -5.17143   -0.11993
  -5.20590    0.28950
  -5.15739   -0.08465
  -6.24980    0.24875
  -5.98122    0.18288
  -5.41900    0.08698
  -5.27633    0.15670
  -5.05885   -0.17867
  -5.35956    0.32114
  -5.09745    0.11189
  -5.18866   -0.12072
  -5.19824   -0.20243
  -5.70941   -0.19840
  -5.06245   -0.12063
  -4.21853   -0.03390
  -5.50594   -0.17813
  -6.12513    0.12390
  -6.34658    0.07719
  -5.83719    0.02514
  -5.81024   -0.06023
  -5.84866    0.00212
  -5.67583    0.09052
  -5.71841    0.27667
  -5.66835    0.03254
  -5.14479   -0.09123
  -5.24171   -0.04195
  -4.93224    0.25815
  -5.77762   -0.08743
  -4.96849   -0.01704
  -5.21067   -0.28252
  -5.41701    0.17940
  -5.95410    0.12442
  -5.63156    0.03838
  -5.96290   -0.08849
  -4.88872   -0.23942
  -5.30777   -0.24038
  -5.41898    0.11215
  -5.76259   -0.09153
  -5.41572    0.15864
  -4.80308    0.11355
  -6.24541    0.19844
  -4.97005   -0.11955
  -5.85246    0.07457
  -5.36788   -0.31016
  -5.36340   -0.38844
  -5.07529   -0.50360
  -5.30808   -0.24086
  -4.98308   -0.02883
  -5.54886    0.12732
  -5.42277   -0.07196
  -5.07939    0.12954
  -5.64930   -0.05760
  -5.80882   -0.25640
  -5.47700   -0.17812
  -4.59588    0.08745
  -5.07869   -0.00858
  -4.36973    0.07182
  -5.68873    0.06656
  -4.96520   -0.12599
  -5.59968   -0.06798
  -5.54631    0.32847
  -4.97039    0.12260
  -4.80551    0.06073
  -4.52273   -0.18463
  -5.67902    0.18150
  -5.62289   -0.34171
  -5.47432   -0.14080
  -5.61057    0.11218
  -4.85853   -0.45971
  -5.40682   -0.02312
  -5.44898    0.02945
  -5.77098    0.03125
  -4.63296   -0.48368
  -5.61825   -0.29222
  -5.13807   -0.21372
  -5.69931    0.36169
  -5.33716   -0.61616
  -4.42239   -0.46196
  -4.56260   -0.10109
  -3.51525   -0.23362
  -5.43400    0.10776
  -4.77739   -0.45392
  -4.52910   -0.21535
  -5.06236   -0.39225
  -5.33594    0.07164
  -4.89298   -0.08879
  -5.16241   -0.31580
  -5.44465    0.26683
  -5.84507    0.08001
  -6.00756    0.22200
  -5.43832   -0.09910
  -5.16842   -0.38700
  -6.17866   -0.06289
  -5.97983   -0.12630
  -6.38231    0.14935
  -5.37466    0.13639
  -5.68796    0.10207
  -5.64585   -0.07136
  -6.01657    0.07835
  -5.58907   -0.12490
  -4.70098   -0.51319
  -4.76418   -0.08932
  -5.41280   -0.20169
  -6.01921   -0.06694
  -5.33098   -0.15240
  -5.56562    0.05166
  -5.77438   -0.25445
  -5.10287   -0.13329
  -5.85563    0.01081
  -4.86071    0.06186
  -4.61938   -0.23312
  -4.10926   -0.24657
  -4.63981    0.08863
  -5.37503   -0.04588
  -5.21412   -0.04301
  -5.69245    0.12429
  -4.96349   -0.12216
  -4.58112   -0.06110
  -5.12576    0.04952
  -5.60882    0.11072
  -5.35819   -0.16938
  -5.34094   -0.42462
  -5.13206   -0.38721
  -4.58042   -0.21711
  -5.78797   -0.12199
  -6.03087    0.15365
  -6.72033    0.39271
  -6.21838    0.24022
  -6.36689    0.52679
  -5.50906   -0.09952
  -5.18513    0.24742
  -5.71056   -0.12937
  -6.20977   -0.10457
  -5.77456    0.06321
  -5.96618   -0.01759
  -5.66146    0.16505
  -5.75074   -0.13154
  -5.56593   -0.09748
  -5.12128   -0.13167
  -6.25022   -0.24049
  -5.57153   -0.15012
  -6.40139    0.16219
  -5.36652   -0.15599
  -4.49746   -0.26630
  -5.24129   -0.24245
  -4.91613   -0.02296
  -6.26511   -0.18356
  -5.86375   -0.22193
  -4.37443   -0.43246
  -5.50241   -0.09429
  -5.44479   -0.09933
  -4.96685   -0.30544
  -4.79610    0.06818
  -5.54835   -0.00888
  -5.78039    0.02940
  -4.23810   -0.32126
  -4.96811    0.09008
  -5.55810    0.23594
  -5.21213   -0.01494
  -5.08152   -0.01813
  -6.25812    0.01781
  -5.81570    0.13135
  -4.79344   -0.28991
  -5.25732    0.21848
  -5.26008    0.04891
  -5.63363    0.06350
  -4.41541   -0.06180
  -5.31712   -0.24004
  -5.73744    0.02434
  -5.34089    0.00764
  -5.22124    0.10210
  -6.11387   -0.01200
  -5.35988    0.19039
  -5.03466    0.05852
  -6.22621    0.36919
  -6.06174    0.38715
  -5.62181    0.20986
  -6.49122    0.26303
  -6.30333    0.32983
  -5.45847   -0.19094
  -4.88552   -0.19978
  -4.09212   -0.18328
  -5.39239    0.14041
  -5.12055   -0.08345
  -5.12960   -0.19928
  -4.82346    0.06335
  -5.03028    0.14081
  -6.36400    0.06856
  -6.27349   -0.10282
  -5.65410   -0.12270
  -5.69589    0.19942
  -6.40915   -0.05359
  -5.80312    0.06410
  -6.12334    0.07129
  -6.11515    0.12509
  -6.19736   -0.10805
  -5.58329    0.08024
  -4.94192    0.17882
  -6.17642    0.62206
  -5.60277    0.43470
  -6.43860   -0.09545
  -4.78630    0.08205
  -5.82655    0.08553
  -5.88080    0.04412
  -5.18485    0.04468
  -5.62026    0.31704
  -5.58614   -0.07675
  -6.11300   -0.10586
  -5.66563    0.24305
  -6.27978    0.43262
  -6.16493    0.07904
  -5.76743    0.05432
  -5.40102   -0.25328
  -6.39808   -0.25278
  -4.94013    0.18430
  -4.83848   -0.04168
  -5.34838    0.02176
  -4.75170   -0.40750
  -5.76313   -0.26072
  -5.00890    0.17887
  -6.00096    0.07048
  -6.99836    0.20441
  -6.08579   -0.01774
  -5.90757    0.02863
  -5.38472    0.19025
  -5.21944   -0.11766
  -5.99239   -0.02858
  -5.84653    0.15723
  -5.81800    0.11283
  -5.26146    0.01949
  -6.54634    0.14739
  -6.31033    0.51423
  -6.32961    0.37151
  -6.21500    0.10788
  -6.76055    0.19105
  -7.00994    0.23794
  -6.42697    0.01352
  -7.57413    0.34594
  -6.53799    0.14903
  -5.31972    0.00967
  -6.32397    0.35813
  -5.67927    0.12322
  -4.97255   -0.25844
  -5.52194   -0.15516
  -4.32544   -0.42329
  -5.22865   -0.11643
  -5.36564   -0.39279
  -5.41510   -0.23690
  -5.37366   -0.25144
  -5.82195   -0.10236
  -5.95556   -0.01019
  -5.96884    0.08028
  -6.66014   -0.09317
  -5.83778    0.01943
  -5.34013    0.06876
  -5.03340    0.27221
  -5.25501    0.18296
  -5.59893    0.20523
  -5.76424    0.53684
  -5.74713    0.28778
  -4.92229    0.12842
  -5.46734   -0.03864
  -5.42566    0.07983
  -5.36180   -0.05643
  -6.00129    0.11449
  -5.80675    0.11612
  -6.66467   -0.09052
  -5.10463   -0.31792
  -5.49724    0.13157
  -6.46676    0.27304
  -5.35297    0.08717
  -4.33721   -0.13858
  -4.70142    0.08795
  -4.56121    0.02311
  -5.37764   -0.09272
  -4.42198   -0.01991
  -4.36340   -0.11102
  -5.01416   -0.17014
  -4.74779    0.13521
  -5.27617   -0.01306
  -4.09006   -0.19792
  -4.68896   -0.00858
  -5.39411    0.05812
  -4.53512   -0.59287
  -5.50184   -0.24281
  -4.75821   -0.10134
  -5.18143   -0.53868
  -4.90334   -0.45573
  -4.54706   -0.48382
  -4.23895   -0.36593
  -3.89287   -0.07034
  -4.94602   -0.29556
  -5.55926   -0.13445
  -4.74081    0.15253
  -6.07404   -0.15645
  -5.25165    0.10320
  -5.02371   -0.21082
  -5.65940    0.13672
  -5.33549    0.00233
  -5.32668   -0.03009
  -5.05413   -0.29973
  -5.21508    0.47342
  -5.18466    0.28344
  -5.12467    0.00775
  -4.54895   -0.05737
  -5.01359   -0.02863
  -4.90937   -0.36512
  -4.76851   -0.61482
  -4.67969   -0.27955
  -3.63249   -0.79636
  -5.73637   -0.18201
  -5.64317    0.11829
  -5.73861    0.22805
  -5.05288   -0.10338
  -4.78351   -0.36262
  -5.23816   -0.06627
  -4.71103   -0.34621
  -5.48434   -0.30837
  -5.11791    0.21565
  -4.95070   -0.35026
  -4.36066   -0.58240
  -4.55800   -0.31475
  -4.96589   -0.12554
  -4.37833   -0.10835
  -4.93537   -0.18701
  -4.50998   -0.41221
  -4.62011    0.05425
  -4.50465   -0.16946
  -5.03835    0.03222
  -4.67518   -0.08936
  -5.06767   -0.16226
  -5.79002   -0.00022
  -4.86172   -0.16252
  -5.29476   -0.09694
  -5.29467   -0.23979
  -5.86646    0.22516
  -5.11075    0.00112
  -5.46115    0.01256
  -5.65850    0.06203
  -5.51344   -0.36762
  -4.65466   -0.33225
  -4.83247    0.00240
  -4.74148   -0.08660
  -4.56443   -0.38817
  -5.35020   -0.06917
  -4.97850   -0.00701
  -5.48596   -0.24623
  -5.47011    0.12750
  -4.82820   -0.22379
  -4.81892    0.16794
  -4.38455   -0.29654
  -4.21732   -0.38008
  -4.57242   -0.32272
  -5.04387    0.14930
  -5.39090    0.17551
  -4.63072   -0.21681
  -4.94094   -0.20348
  -5.41119    0.09194
  -6.25032    0.26742
  -5.23224   -0.16190
  -4.50746    0.00668
  -5.63943    0.14808
  -5.09497   -0.09743
  -5.00657    0.07894
  -5.16022   -0.23651
  -5.45717   -0.16691
  -6.40385    0.01147
  -5.47144    0.26476
  -6.15875    0.40094
  -6.27471    0.01807
  -4.85117   -0.14168
  -5.86319    0.04321
  -6.07834    0.34998
  -5.31174   -0.04990
  -5.72158    0.17882
  -5.84079   -0.33950
  -5.14388    0.24857
  -5.05379   -0.11879
  -5.76895   -0.04471
  -5.12864   -0.27527
  -5.67855    0.02330
  -5.94660   -0.01262
  -4.93233   -0.33673
  -5.45905   -0.02234
  -5.54406   -0.12575
  -4.96887   -0.27415
  -6.17135   -0.17821
  -6.30980    0.03584
  -4.75486    0.20159
  -5.89277    0.35171
  -5.77606    0.07667
  -4.28845   -0.55304
  -5.37152   -0.21960
  -5.33648    0.04947
  -5.20592   -0.20906
  -5.20583   -0.22721
  -4.40985   -0.30024
  -5.07178   -0.25118
  -5.10835    0.12693
  -4.45899   -0.20939
  -5.12760   -0.19039
  -5.54549   -0.37053
  -6.32317    0.05691
  -5.10746   -0.23734
  -5.47607   -0.21529
  -5.75576    0.04833
  -4.99275    0.25434
  -5.93929    0.00086
  -5.05303    0.09082
  -4.96435    0.16651
  -5.47496    0.10728
  -4.78894    0.03721
  -5.78138    0.07417
  -5.13783    0.02344
  -4.15756   -0.24064
  -4.83960   -0.10028
  -4.63489    0.04423
  -4.78876    0.15094
  -6.07738    0.57107
  -4.77751    0.33539
  -6.15605    0.38932
  -5.22562    0.19763
  -5.10000    0.02783
  -5.11577    0.13240
  -5.05504    0.09364
  -5.22463    0.19818
  -4.74803    0.13813
  -3.99662   -0.18544
  -4.62198   -0.11907
  -4.69905    0.13431
  -4.66614    0.11142
  -4.67733    0.19540
  -4.29260    0.08330
  -4.98470    0.08105
  -4.48083    0.01956
  -3.95462   -0.22456
  -4.92978   -0.06376
  -4.28912    0.12633
  -4.57060   -0.18143
  -4.65021    0.18332
  -3.69594   -0.27072
  -4.35246    0.01889
  -4.15199   -0.22906
  -4.38185   -0.19538
  -4.79063    0.16003
  -4.91366   -0.25563
  -4.96827   -0.10058
  -6.32857    0.03012
  -5.10628   -0.21453
  -4.81925   -0.03051
  -4.85332   -0.20101
  -5.02066   -0.12738
  -4.01604   -0.60671
  -4.29188   -0.32051
  -4.41451   -0.04106
  -3.63955   -0.74272
  -3.54922   -0.59587
  -4.12225   -0.17462
  -4.51224   -0.10413
  -3.81444    0.01189
  -4.13789   -0.42714
  -3.34171   -0.50401
  -4.67022   -0.21075
  -5.33698    0.02581
  -4.36831   -0.27160
  -4.21688   -0.20293
  -4.75456   -0.18426
  -5.40382    0.13042
  -4.04805   -0.20436
  -4.26847   -0.40221
  -4.88886   -0.38105
  -3.85999   -0.07171
  -5.39807    0.39892
  -4.70258   -0.14302
  -4.69850    0.13728
  -4.90180    0.10975
  -3.62333   -0.15311
  -4.45597   -0.20242
  -4.57497   -0.02665
  -3.84967    0.11572
  -3.66271   -0.54807
  -4.73803   -0.14351
  -4.44414   -0.10051
  -4.87953    0.01576
  -4.71025   -0.08914
  -4.74252    0.10320
  -4.41131   -0.24956
  -4.31826    0.08572
  -3.77479    0.15389
  -3.88985   -0.56833
  -4.01547   -0.14229
  -4.29658   -0.15989
  -4.12849   -0.54147
  -3.85069   -0.06113
  -4.58600   -0.29182
  -4.15760   -0.11138
  -4.13221    0.03052
  -5.03162    0.03307
  -5.00579   -0.35604
  -4.49199   -0.21523
  -5.40305   -0.19397
  -4.85849   -0.17949
  -4.31567   -0.39643
  -5.00693   -0.06159
  -4.27839    0.14697
  -4.30107   -0.18142
  -3.75354   -0.20798
  -6.05956    0.26507
  -4.56524   -0.16559
  -4.42430   -0.16887
  -4.79728   -0.05249
  -4.67298   -0.27149
  -4.26308   -0.22819
  -4.31520   -0.16096
  -4.47542   -0.17885
  -4.40027   -0.23785
  -4.73009   -0.04180
  -4.53389   -0.19904
  -4.55207   -0.07910
  -4.96592   -0.03925
  -4.54679   -0.24790
  -5.39958    0.20039
  -4.60120   -0.10741
  -4.25883    0.14294
  -4.09529   -0.33260
  -4.24910   -0.33857
  -4.17062   -0.66332
  -5.00532   -0.07080
  -5.12073    0.08077
  -4.89434   -0.18036
  -5.60742    0.12462
  -6.09312   -0.05896
  -4.44797   -0.18144
  -4.31909   -0.29398
  -4.41445   -0.04075
  -5.33380    0.14316
  -3.97052   -0.03649
  -5.57569   -0.04910
  -5.54275   -0.04738
  -5.66939    0.01201
  -5.23152   -0.01164
  -4.69673    0.07749
  -4.59781   -0.11357
  -3.94528   -0.16843
  -3.85564   -0.11068
  -4.39099   -0.32279
  -3.97050   -0.18096
  -4.20847   -0.24894
  -4.37841   -0.40213
  -3.95103   -0.23533
  -4.01858   -0.28112
  -3.50376   -0.20652
  -4.51939   -0.38436
  -4.08011    0.04524
  -4.71851   -0.21727
  -6.38291    0.16413
  -5.01201   -0.06275
  -5.93748    0.12850
  -4.13872   -0.01243
  -4.60617    0.05281
  -5.02189   -0.05378
  -5.46893    0.04854
  -5.49108   -0.38669
  -5.19200   -0.07927
  -5.44074   -0.14384
  -4.68165   -0.05371
  -5.00954    0.08239
  -4.01052   -0.50195
  -4.46453   -0.13755
  -4.24856   -0.32246
  -3.38112   -0.44119
  -3.97618   -0.16091
  -4.62893   -0.16401
  -4.47622   -0.02660
  -4.64363   -0.17520
  -3.67654   -0.13006
  -3.94742    0.01865
  -4.69603   -0.06786
  -4.10455   -0.22386
  -4.47402   -0.10053
  -3.56072   -0.14649
  -4.41281    0.15663
  -3.61587   -0.09378
  -4.83522   -0.08361
  -3.61416   -0.39816
  -4.33027   -0.10795
  -4.81071   -0.06970
  -5.04204    0.41887
  -4.95698    0.04490
  -4.45776   -0.31765
  -5.11303   -0.01260
  -4.62686   -0.08192
  -4.81005   -0.02222
  -4.58780    0.04100
  -4.51137    0.01267
  -4.78557   -0.10333
  -4.38368   -0.09856
  -4.06230   -0.39883
  -4.67751    0.26226
  -5.01900   -0.30735
  -4.53814    0.15844
  -4.47127    0.06767
  -4.63761    0.15476
  -3.79398   -0.23406
  -3.90574    0.06151
  -4.35150   -0.06881
  -4.14560   -0.14944
  -5.29103    0.28675
  -3.81444   -0.13361
  -4.37820   -0.30542
  -5.04350   -0.03126
  -4.55464    0.11105
  -5.18177    0.11514
  -4.51018   -0.23721
  -4.56264   -0.06147
  -4.56382   -0.35334
  -4.36282   -0.16607
  -4.72822    0.04609
  -4.83068    0.22423
  -4.69128   -0.22623
  -4.54841   -0.22438
  -3.54415   -0.50692
  -4.52403   -0.02165
  -4.72940    0.00178
  -3.84679   -0.36660
  -4.28693   -0.17148
  -4.21945    0.16713
  -3.77786   -0.41332
  -3.35726   -0.11663
  -4.28993   -0.15171
  -4.87713    0.00337
  -3.74377   -0.35280
  -3.02275   -0.34550
  -3.30519   -0.59641
  -4.18423   -0.16478
  -3.67001   -0.48475
  -4.24872   -0.49144
  -3.99868   -0.17080
  -4.10510   -0.55336
  -3.73815   -0.61604
  -3.92397   -0.39928
  -3.67229   -0.71429
  -3.44996   -0.42374
  -3.99786   -0.00774
  -4.23948   -0.27748
  -3.40094   -0.20642
  -3.93663    0.21694
  -4.22966   -0.26368
  -3.82728   -0.27144
  -4.25327   -0.25183
  -4.44115   -0.02336
  -4.88003    0.34071
  -4.47654   -0.02659
  -4.83499   -0.31362
  -3.29330   -0.40934
  -4.14607   -0.19217
  -4.98508    0.15218
  -4.42653   -0.18690
  -4.21903   -0.42330
  -4.43613   -0.16116
  -4.50236   -0.19166
  -4.37486   -0.14831
  -3.03876   -0.25858
  -3.34677   -0.31393
  -3.76526   -0.35378
  -3.94255   -0.11467
  -3.54411    0.13510
  -3.46108   -0.32448
  -4.24189   -0.46450
  -3.64451   -0.41944
  -3.44532   -0.48322
  -3.90594   -0.24036
  -3.35262   -0.37898
  -4.33981   -0.25729
  -4.31901   -0.19499
  -4.86467    0.13466
  -3.99027   -0.06031
  -4.42004    0.04192
  -4.85322    0.09602
  -4.58461   -0.36332
  -4.57164   -0.32970
  -3.40265   -0.45418
  -3.03119   -0.61830
  -4.51840    0.02455
  -4.84672   -0.20780
  -4.22888   -0.07486
  -4.76608   -0.01623
  -4.59124    0.00226
  -4.15452   -0.34809
  -5.32064    0.11001
  -4.44143   -0.14399
  -5.32600    0.08388
  -4.18405   -0.17857
  -4.89556   -0.03332
  -4.51726   -0.19297
  -4.57227   -0.27350
  -4.40127   -0.15186
  -5.02872   -0.02941
  -4.84512    0.11877
  -4.51867   -0.12045
  -4.85472    0.09146
  -3.96061   -0.30669
  -3.63203   -0.56937
  -4.57315    0.02669
  -5.34007   -0.07330
  -4.02264   -0.02501
  -3.88746   -0.18317
  -4.14994   -0.24057
  -4.10392    0.15094
  -4.57152   -0.33491
  -3.93026   -0.41645
  -3.77596   -0.17261
  -2.82789   -0.21742
  -3.56761   -0.49995
  -3.69177   -0.07336
  -3.96243   -0.04561
  -3.76138   -0.12220
  -4.42298   -0.19655
  -4.42921   -0.29337
  -3.86373   -0.03061
  -3.54544   -0.04682
  -4.26335   -0.33867
  -4.60169   -0.16321
  -4.34577   -0.26696
  -4.13875   -0.46823
  -4.57585   -0.23899
  -4.39055    0.02817
  -3.08919    0.16005
  -4.29035   -0.29236
  -3.86459   -0.11394
  -3.28810   -0.39829
  -4.04994   -0.13335
  -4.23967    0.01246
  -5.18795   -0.12876
  -4.54076    0.14044
  -3.80100   -0.05922
  -3.49496   -0.19622
  -4.05626   -0.11437
  -4.18773   -0.01885
  -4.52593   -0.10414
  -3.85787   -0.02028
  -3.76696   -0.27021
  -3.93609   -0.38347
  -4.04859   -0.54220
  -4.29388   -0.43145
  -4.53265   -0.21826
  -4.39646   -0.35344
  -4.63250   -0.32631
  -4.35751   -0.38207
  -4.27659   -0.46664
  -3.89091   -0.45432
  -4.40111   -0.20430
  -4.53321   -0.07687
  -5.21435   -0.20691
  -5.48960   -0.02433
  -5.87821   -0.32165
  -5.09865   -0.09062
  -4.59725   -0.19990
  -4.51952   -0.41617
  -4.68141   -0.07168
  -4.66900   -0.33490
  -4.99648   -0.18330
  -4.21389   -0.22186
  -4.27591   -0.49940
  -5.65286   -0.17931
  -3.91834   -0.41824
  -4.45102   -0.41999
  -4.37885   -0.38663
  -4.51293   -0.15108
  -4.44817   -0.25731
  -3.95567   -0.05385
  -4.78352   -0.22425
  -4.87953   -0.46192
  -5.66361   -0.20425
  -5.54307    0.13002
  -5.15501    0.00622
  -5.63093    0.08427
  -4.22726   -0.31219
  -5.28126    0.25420
  -4.62807   -0.13367
  -4.48044   -0.04542
  -4.36082   -0.19773
  -5.12419    0.07802
  -6.16252    0.01030
  -6.79122    0.20204
  -5.21887   -0.00641
  -5.79172    0.22878
  -4.50411    0.22901
  -4.22323   -0.20501
  -5.27822   -0.07325
  -4.69559    0.39869
  -4.57358    0.12014
  -5.66183    0.04878
  -4.07636   -0.30363
  -5.34851    0.06115
  -4.92897    0.15150
  -5.32150   -0.03999
  -6.37225    0.39111
  -5.81274    0.82861
  -5.95722    0.11107
  -5.37894    0.08880
  -5.57007    0.35306
  -4.67319    0.12062
  -5.46044   -0.04442
  -5.01642    0.13511
  -5.06113   -0.26226
  -5.54806   -0.14140
  -5.10043   -0.16958
  -4.44460    0.01729
  -4.61847   -0.10619
  -4.72169    0.05659
  -6.29393    0.25725
  -5.04807   -0.03120
  -4.99983    0.07189
  -5.90333    0.55165
  -5.50065    0.13711
  -5.06653   -0.38771
  -4.94330   -0.08540
  -5.76524   -0.10044
  -5.87114    0.03156
  -5.01680   -0.11429
  -4.85122    0.12867
  -4.63678   -0.21526
  -5.67157    0.15507
  -5.21661   -0.04196
  -4.98249   -0.02659
  -5.75346    0.07321
  -5.31982    0.04191
  -5.67548    0.35359
  -5.28610    0.21923
  -5.43700    0.39454
  -5.06986   -0.18230
  -5.49219    0.32531
  -5.28840    0.18429
  -5.54087    0.20450
  -5.35972    0.10924
  -5.59578    0.05608
  -6.66713    0.27150
  -4.36786   -0.10545
  -5.95679    0.18654
  -5.50895   -0.16907
  -5.60756   -0.15810
  -5.35075   -0.02896
  -5.56673    0.01757
  -5.57292   -0.05531
  -5.96725    0.24676
  -6.17983    0.14216
  -4.87333    0.01719
  -5.88405    0.12854
  -5.84918    0.18647
  -5.38920    0.20109
  -5.55368   -0.28292
  -5.21934   -0.00675
  -5.13801    0.04809
  -6.09635    0.25015
  -5.35476    0.32318
  -6.38068    0.05321
  -5.02383   -0.03112
  -5.75666    0.20085
  -5.17029    0.21705
  -4.66206    0.40173
  -5.67393    0.57904
  -6.05501    0.58371
  -4.17751    0.03131
  -5.40100    0.19704
  -5.48454    0.06672
  -5.83714    0.19627
  -6.14456    0.35460
  -5.01065    0.15970
  -5.14568    0.36640
  -5.33668   -0.12882
  -5.85600    0.22332
  -6.05725    0.11055
  -5.88939    0.15415
  -5.36187    0.00494
  -5.63573    0.29277
  -5.81050    0.20740
  -6.33972    0.09153
  -5.91297    0.35373
  -5.41958    0.23947
  -6.34678   -0.05559
  -5.39120    0.18970
  -5.68824   -0.11213
  -6.23547    0.21539
  -5.53672    0.03249
  -5.65335   -0.24593
  -5.62005    0.22805
  -6.07058    0.01359
  -6.63577    0.34055
  -6.76387    0.44592
  -5.86226    0.12277
  -6.86762   -0.24747
  -5.76053   -0.46118
  -6.10781   -0.23044
  -6.93449    0.04309
  -5.62483   -0.42062
  -5.48000   -0.43831
  -4.64006   -0.19738
  -6.23370    0.26030
  -5.33059    0.12878
  -5.58102    0.05410
  -6.94172    0.47734
  -6.04404   -0.06146
  -6.04834   -0.22712
  -5.81289    0.11201
  -5.89462   -0.01879
  -5.42217   -0.09202
  -5.17829   -0.01853
  -5.29820    0.03245
  -5.13755   -0.11555
  -6.22293    0.31823
  -6.35803    0.37383
  -5.72164    0.13144
  -6.06647    0.42227
  -4.66033   -0.43300
  -5.23523   -0.18661
  -5.78662    0.13002
  -5.66752    0.22501
  -5.57383    0.41828
  -5.46637    0.13263
  -5.75221    0.24415
  -6.45818    0.02761
  -6.46873    0.37973
  -7.02904    0.30694
  -6.56171    0.40580
  -6.19391    0.53476
  -6.22433    0.52936
  -5.49040   -0.03030
  -6.04709    0.59185
  -6.08094    0.33032
  -3.95841   -0.13036
  -5.18778    0.08392
  -6.28899    0.03105
  -5.82386    0.22150
  -5.29940   -0.24069
  -5.29539   -0.07893
  -4.38438    0.03285
  -5.18747   -0.30673
  -5.16123   -0.30964
  -4.95125   -0.29881
  -4.53032   -0.45996
  -4.54136   -0.31483
  -5.34731   -0.46308
  -4.25277   -0.39008
  -4.88020   -0.42199
  -5.45740   -0.24287
  -4.71139   -0.19606
  -4.54944   -0.08937
  -4.96435    0.16946
  -5.62095   -0.14351
  -5.91498   -0.06133
  -5.02021   -0.12457
  -5.10860   -0.10135
  -5.11008    0.50286
  -4.91965    0.25707
  -5.53961    0.42308
  -5.45995    0.29852
  -4.70228   -0.10851
  -4.45509   -0.08113
  -4.38761   -0.11388
  -4.78042   -0.05696
  -4.57397   -0.06590
  -4.26854   -0.15636
  -5.28772    0.13476
  -4.93648   -0.26108
  -4.66726    0.15156
  -4.36474   -0.07715
  -4.60634    0.18922
  -5.29069    0.30751
  -4.76875    0.37431
  -4.41443   -0.06734
  -4.97035    0.01174
  -4.64957    0.02554
  -4.83210   -0.00260
  -4.89823   -0.01631
  -5.63914    0.33455
  -5.51462    0.10966
  -5.42478    0.18541
  -4.60180   -0.07875
  -4.21278   -0.13161
  -4.96326   -0.52044
  -5.49176   -0.04312
  -4.74377   -0.10057
  -4.77913   -0.28541
  -5.02968    0.01638
  -5.54776   -0.21244
  -4.94359    0.01809
  -5.79364    0.06937
  -5.24993    0.10173
  -4.67858   -0.38985
  -6.01694    0.11095
  -5.13774   -0.06539
  -6.18679    0.14853
  -5.72262    0.09011
  -5.14047    0.13151
  -4.72122    0.00106
  -5.57591   -0.04733
  -5.75177   -0.11029
  -5.78007   -0.23436
  -5.34952   -0.46647
  -5.29642   -0.12949
  -5.24143   -0.18634
  -5.50964    0.00021
  -4.82897    0.12295
  -4.52372   -0.06143
  -5.49716    0.54770
  -5.89191    0.46200
  -6.52116    0.27936
  -5.12826   -0.26410
  -5.28033   -0.05390
  -5.38241   -0.10883
  -4.55118   -0.13909
  -5.18726    0.25413
  -6.29091    0.43508
  -5.71324    0.24816
  -5.17029    0.38270
  -7.22508    0.84281
  -5.84122    0.54133
  -4.91598    0.32077
  -6.42440    0.47954
  -6.48872    0.19873
  -6.10795    0.20046
  -5.90195   -0.26586
  -6.28388    0.16884
  -6.33402    0.32327
  -6.21640   -0.17923
  -5.59619   -0.11084
  -5.93740    0.11347
  -5.93335    0.49596
  -5.84454    0.14278
  -6.11827    0.35740
  -5.90914    0.06816
  -5.32219    0.17240
  -4.88947    0.40341
  -5.58174    0.35099
  -5.62385   -0.04530
  -6.24803    0.29349
  -4.26050   -0.13059
  -5.03809    0.05167
  -4.65832   -0.28015
  -4.97804   -0.09890
  -5.03223   -0.08134
  -5.78234    0.20419
  -4.95037    0.07108
  -5.62352    0.16747
  -5.50217    0.06995
  -6.37606    0.14770
  -6.38860    0.31303
  -6.01696   -0.13495
  -5.70164    0.11506
  -5.50289   -0.03877
  -5.60931   -0.14910
  -5.46439    0.20650
  -4.73953    0.41783
  -5.14690    0.40039
  -5.13616   -0.00194
  -5.29525    0.00778
  -4.13009    0.08024
  -5.66183    0.32755
  -4.67302    0.21407
  -5.29240    0.25072
  -5.79138    0.28983
  -5.13851    0.16026
  -6.12077    0.30569
  -5.84125    0.63831
  -4.21649    0.14371
  -6.09481    0.02914
  -6.34792    0.22588
  -5.67796    0.24969
  -5.20235    0.27823
  -5.55635    0.41288
  -5.35461    0.24197
  -4.55105    0.19001
  -5.23107   -0.03411
  -4.66425    0.26416
  -4.81113    0.42066
  -5.04818    0.68938
  -5.17850    0.22037
  -4.62167   -0.09487
  -5.02024   -0.09126
  -6.13082    0.11274
  -4.43561   -0.18484
  -4.81493   -0.10423
  -4.62428   -0.10731
  -4.08368   -0.15246
  -4.63989    0.12076
  -4.99012   -0.10976
  -5.39204    0.21107
  -5.03595    0.13588
  -4.84086    0.39779
  -5.55962    0.10032
  -4.95357    0.42487
  -4.34862    0.02369
  -5.53235    0.33918
  -5.26125   -0.13795
  -5.41894    0.03824
  -5.29870    0.03587
  -4.95160   -0.40375
  -5.40890    0.04933
  -5.03926   -0.12870
  -6.28387    0.01563
  -6.09907    0.55135
  -5.76770    0.04230
  -5.50696   -0.01973
  -5.79236   -0.15560
  -5.96472    0.18528
  -5.67029    0.01033
  -5.51900    0.15932
  -5.08454   -0.35770
  -5.48332    0.01485
  -6.90473    0.16422
  -6.62125    0.07190
  -6.31497    0.17815
  -6.39288    0.16638
  -6.13729    0.08927
  -6.43843    0.21517
  -6.82465    0.30369
  -6.05277    0.11521
  -5.42227    0.05404
  -5.59674    0.27295
  -6.34835    0.47857
  -6.15355    0.18197
  -6.30410    0.21415
  -7.67351    0.98222
  -5.77207    0.13294
  -6.84703    0.14991
  -6.12699    0.08430
  -6.01464   -0.04945
  -6.32503    0.03346
  -6.72200    0.18104
  -6.23525    0.19027
  -6.84272    0.41099
  -7.20682    0.48776
  -6.41109    0.38110
  -5.89837    0.57752
  -6.48576   -0.05062
  -6.40664    0.46568
  -6.79267    0.14124
  -6.24515    0.22972
  -6.00375    0.16550
  -5.61286    0.35700
  -6.41480    0.36744
  -6.27715    0.31231
  -5.56956    0.13329
  -5.05166    0.18881
  -5.94408    0.08265
  -5.44172    0.08047
  -5.85172    0.14789
  -6.61229    0.25281
  -6.11555    0.01852
  -4.82782    0.02079
  -5.43475   -0.00861
  -5.42200   -0.05178
  -6.17275    0.22517
  -6.05930    0.36933
  -5.00309   -0.02618
  -4.78141   -0.29367
  -5.11924   -0.26925
  -5.19260   -0.23849
  -5.37375    0.08896
  -4.71828   -0.23705
  -5.86305   -0.12097
  -3.89177   -0.13818
  -5.01815    0.08824
  -5.46971    0.01018
  -5.45762    0.26530
  -5.10185    0.11125
  -5.24076    0.33867
  -4.53239   -0.05227
  -5.74308    0.30191
  -5.72413    0.31533
  -5.80807    0.10683
  -6.37546    0.57978
  -5.42971    0.25569
  -5.97958    0.14897
  -5.14073    0.10864
  -6.34205    0.29058
  -5.76912    0.05630
  -5.88909    0.17785
  -5.70073    0.53460
  -6.36082    0.09603
  -6.61213    0.58723
  -5.64376    0.28897
  -6.25445    0.40519
  -5.44079    0.85281
  -5.82835    0.07440
  -6.00812    0.46904
  -6.51972    0.66657
  -5.89299    0.39083
  -4.59891    0.24316
  -6.69429    0.75384
  -5.69746    0.23328
  -5.93912    0.35008
  -6.33278    0.31303
  -6.34911    0.21359
  -6.34528    0.32786
  -5.93786   -0.17315
  -5.52683   -0.03730
  -7.16936    0.60065
  -7.00650    0.46605
  -6.94706    0.49779
  -6.61438    0.37403
  -6.00603    0.14928
  -6.71748    0.40644
  -6.83187    0.75695
  -6.53289    0.40572
  -6.51817    0.66404
  -7.04896    0.61796
  -6.31171    0.34303
  -7.32999    0.32874
  -6.57937    0.43297
  -6.91725    0.42286
  -6.01278    0.51329
  -6.98065    0.59735
  -6.66264    0.90736
  -6.95024    0.46010
  -7.34265    0.63709
  -7.29455    0.64778
  -6.82969    0.50703
  -7.79843    0.31355
  -7.23830    0.58091
  -7.15655    0.57410
  -6.97915    0.48024
  -6.85106    0.91122
  -5.36218    0.34975
  -5.50913    0.35669
  -4.65605   -0.00962
  -5.67070    0.25124
  -6.12915    0.04750
  -4.67262   -0.09004
  -5.29000   -0.01997
  -5.01902    0.27408
  -5.47160   -0.02225
  -5.42539    0.02399
  -4.86157   -0.06026
  -6.45854    0.19296
  -5.32555    0.22156
  -4.86883    0.00815
  -4.66049   -0.26597
  -4.90646   -0.03658
  -4.88719   -0.07924
  -4.81833   -0.31041
  -4.66816   -0.11793
  -4.49121   -0.24948
  -4.68059   -0.14720
  -5.37228   -0.31172
  -4.70530   -0.25543
  -4.95762   -0.18500
  -5.58632   -0.33907
  -5.15602   -0.17554
  -4.48416   -0.42177
  -4.35264   -0.48509
  -5.20850   -0.23432
  -4.69946   -0.34645
  -4.28988   -0.30556
  -5.30584   -0.06535
  -4.66625    0.12374
  -4.59938   -0.40258
  -4.74231   -0.24318
  -4.80723   -0.33490
  -4.11757   -0.51746
  -4.71554   -0.34499
  -4.44783   -0.28487
  -4.27132   -0.47566
  -4.98058   -0.41368
  -3.74653   -0.77117
  -5.36110    0.06330
  -5.25144   -0.10638
  -5.09538   -0.43800
  -4.89954   -0.22346
  -5.10136   -0.12353
  -5.17297   -0.06361
  -5.76311   -0.14509
  -5.64697   -0.07377
  -4.61056   -0.34605
  -6.02887   -0.17749
  -5.72482   -0.09318
  -6.36402    0.02196
  -6.33274    0.21051
  -5.75391    0.16988
  -5.67473   -0.07119
  -6.45387    0.08577
  -5.71586   -0.15998
  -5.35579   -0.16164
  -4.44363   -0.49621
  -5.70776   -0.20798
  -5.20629   -0.16328
  -4.72498   -0.41497
  -5.69651   -0.00323
  -4.98161    0.05931
  -5.87691    0.48527
  -5.13194    0.41001
  -6.18527    0.10276
  -4.85774   -0.15652
  -5.02788   -0.07848
  -5.41036    0.14710
  -6.14715    0.14472
  -5.67986   -0.03755
  -5.36816    0.20049
  -5.13857   -0.04339
  -5.11323   -0.19396
  -4.96590    0.15755
  -5.48570   -0.12159
  -5.31379    0.11533
  -5.40456   -0.05798
  -5.05487    0.26145
  -4.82707   -0.15622
  -3.89628   -0.18168
  -4.89882   -0.20348
  -4.74684   -0.32438
  -5.04032    0.08584
  -4.88779   -0.24404
  -4.98594    0.13371
  -4.40321   -0.20760
  -4.86183   -0.09604
  -4.20797   -0.31890
  -4.36880   -0.28287
  -4.02170   -0.38138
  -4.80928   -0.43067
  -3.71826   -0.46982
  -4.52047   -0.23432
  -4.81319   -0.15177
  -4.84057   -0.34772
  -4.96868   -0.01302
  -5.13065   -0.13162
  -4.41722   -0.27918
  -5.95707   -0.24713
  -4.44798   -0.17427
  -4.74632   -0.47216
  -5.50187   -0.43260
  -4.90806   -0.48063
  -4.76713   -0.44427
  -6.08664   -0.26196
  -5.24736   -0.53053
  -5.47213   -0.35853
  -5.67202   -0.18783
  -5.87391   -0.33912
  -4.76042   -0.35996
  -5.33518   -0.00832
  -4.96155   -0.11800
  -5.76983   -0.44009
  -5.50414   -0.35664
  -4.83818   -0.24476
  -5.53613    0.01885
  -5.44728   -0.53693
  -4.59189   -0.61072
  -4.45412   -0.56885
  -5.12201   -0.15947
  -4.65060   -0.50136
  -5.63007   -0.37320
  -5.31629   -0.52700
  -4.88658   -0.50124
  -4.30906   -0.51011
  -5.49860   -0.30342
  -5.03154   -0.13202
  -4.30157   -0.17199
  -4.55905   -0.44666
  -4.66412   -0.39738
  -4.80631   -0.52429
  -5.07277   -0.29513
  -5.01147   -0.02326
  -5.10970   -0.44729
  -5.30740   -0.41189
  -5.57152   -0.26364
  -5.80693    0.07159
  -4.45410   -0.21646
  -4.82600   -0.42274
  -4.21496   -0.74398
  -5.17875   -0.40054
  -5.07729   -0.52262
  -4.61057   -0.60426
  -5.71111   -0.13580
  -4.31567   -0.37676
  -4.87739   -0.53510
  -4.16156   -0.63021
  -4.69764   -0.17816
  -4.44514   -0.34070
  -5.76169   -0.11707
  -5.54073    0.07119
  -5.01105   -0.13537
  -4.93107   -0.18941
  -6.26549   -0.20280
  -4.71574   -0.31273
  -5.04146   -0.49428
  -4.59581   -0.43024
  -4.73607   -0.40432
  -5.04774   -0.36855
  -4.71479   -0.15907
  -5.19175   -0.54417
  -4.88829   -0.44856
  -5.42006   -0.08068
  -4.47257   -0.58025
  -4.88628   -0.91090
  -4.62433   -0.58694
  -5.16858   -0.41977
  -5.04145   -0.72016
  -5.31296   -0.31178
  -4.56702   -0.49286
  -4.43406   -0.22572
  -5.41791   -0.12181
  -4.64446   -0.51549
  -5.16289    0.10421
  -5.44218    0.01908
  -4.16596   -0.31699
  -5.32352    0.24593
  -5.31944    0.04480
  -4.22017   -0.30590
  -5.45203   -0.05512
  -4.41787   -0.26326
  -3.98723   -0.24985
  -4.48742   -0.43377
  -5.00075   -0.24046
  -4.36325   -0.20818
  -4.79271   -0.11815
  -5.95202    0.50041
  -4.80470   -0.25633
  -4.95677    0.09089
  -4.39482   -0.00364
  -4.75550   -0.03064
  -4.07553    0.03521
  -4.21706   -0.22483
  -4.19245   -0.38644
  -3.93120   -0.17400
  -5.97766    0.45902
  -5.41382   -0.00464
  -5.50933    0.25497
  -5.22360    0.26626
  -5.68578    0.17107
  -5.73237    0.17871
  -6.17501   -0.02921
  -5.52630    0.25495
  -5.64027    0.06573
  -5.82648    0.24285
  -5.41935    0.00882
  -5.29609    0.08586
  -6.22028    0.36680
  -5.50191   -0.16063
  -5.76718   -0.29129
  -5.80005    0.04993
  -6.23368    0.11606
  -6.24226   -0.00660
  -6.46422    0.01092
  -5.67832   -0.02097
  -7.07327    0.16285
  -5.48563    0.14114
  -5.26295    0.06060
  -6.93300    0.02554
  -5.08585   -0.41397
  -4.45079   -0.49336
  -4.77646   -0.11362
  -5.80082    0.34601
  -5.02413    0.04758
  -5.08452   -0.08267
  -5.32655   -0.02556
  -5.60452   -0.05951
  -5.49544    0.04940
  -5.56422    0.02347
  -4.80679   -0.33333
  -5.18076   -0.33618
  -5.55103   -0.28518
  -5.93471   -0.02271
  -5.26697    0.02115
  -6.68064   -0.02573
  -6.00657   -0.22086
  -6.28096    0.21238
  -5.44327   -0.00517
  -5.79581    0.07869
  -4.89459   -0.29074
  -5.44992   -0.19958
  -5.01395   -0.33313
  -5.09281   -0.03525
  -5.09383   -0.00663
  -5.35405   -0.31267
  -4.10063   -0.68174
  -4.79067   -0.32484
  -4.92283   -0.44595
  -5.32133   -0.18484
  -5.21063   -0.33655
  -5.49524   -0.03438
  -4.68373   -0.55935
  -5.55300   -0.17709
  -5.28124   -0.29818
  -5.73565   -0.31928
  -4.85618   -0.34573
  -4.93081   -0.36215
  -5.14032   -0.35489
  -4.65391   -0.64386
  -5.39832   -0.15599
  -4.95292   -0.13766
  -5.47468    0.00032
  -4.95700   -0.62706
  -4.42444   -0.70690
  -4.96644   -0.17442
  -4.19757   -0.20389
  -3.48274   -0.66074
  -6.28516   -0.05968
  -5.66208    0.05472
  -5.37645   -0.33527
  -4.44964   -0.29240
  -3.41637   -0.52995
  -5.04050    0.05225
  -4.59938   -0.39140
  -5.31093   -0.02926
  -4.53592   -0.22582
  -4.73944   -0.06860
  -4.70522   -0.46809
  -5.28253   -0.44156
  -4.20351   -0.37310
  -4.87840   -0.48856
  -4.66181   -0.49439
  -4.33149   -0.74100
  -4.15214   -0.48397
  -4.59176   -0.51746
  -4.73986   -0.52091
  -5.91166   -0.28380
  -5.42831   -0.70931
  -5.84550   -0.22624
  -5.67995   -0.52958
  -5.27185   -0.55056
  -5.36463   -0.17231
  -5.25863   -0.61166
  -5.70260   -0.29207
  -6.44715   -0.33070
  -4.85152   -0.66930
  -4.96639   -0.29350
  -4.88334   -0.25162
  -4.43399   -0.57025
  -4.86339   -0.29420
  -4.44298   -0.62524
  -5.55719   -0.51030
  -5.35327   -0.15543
  -5.36216   -0.04632
  -5.66593   -0.25839
  -4.73033   -0.18168
  -5.63930   -0.25086
  -5.35866   -0.49234
  -5.44012   -0.34117
  -5.24302   -0.29585
  -6.18178   -0.18383
  -4.84910   -0.40034
  -4.78673   -0.08637
  -4.78671   -0.23172
  -4.85138   -0.11473
  -5.66121   -0.26656
  -5.14792   -0.16214
  -4.93023   -0.42038
  -3.61292   -0.52261
  -5.22327   -0.30601
  -5.40725   -0.33301
  -4.63345   -0.17052
  -5.11855   -0.02760
  -4.10564   -0.16334
  -4.86375    0.00802
  -4.94383    0.12481
  -4.84094   -0.41837
  -4.08501   -0.32749
  -3.98382   -0.48718
  -3.44746   -0.50013
  -4.71265   -0.50823
  -3.60557   -0.56573
  -5.06092   -0.10289
  -5.08744   -0.27825
  -4.81806   -0.13029
  -4.18832   -0.35199
  -5.44635   -0.39004
  -5.26598   -0.66610
  -5.25350   -0.59982
  -5.55049   -0.43359
  -3.99992   -0.52389
  -4.47255   -0.20856
  -4.77599   -0.48839
  -4.66963   -0.50391
  -5.36740    0.05329
  -5.62899    0.12030
  -5.13390   -0.55581
  -4.97334   -0.45480
  -5.00603   -0.23888
  -4.95925   -0.28232
  -4.82043   -0.67119
  -6.00707   -0.24931
  -5.45378   -0.54057
  -5.68577   -0.01936
  -4.11294   -0.28121
  -4.98509   -0.27973
  -5.56363   -0.01805
  -5.28744   -0.35556
  -4.55463   -0.34157
  -4.88583   -0.09869
  -5.05362   -0.44698
  -5.14554   -0.16235
  -5.63763   -0.03046
  -4.90566    0.03975
  -5.75253   -0.20677
  -5.37779   -0.15538
  -4.45201   -0.47174
  -4.49409   -0.50315
  -4.95757   -0.51952
  -5.55049    0.10112
  -5.62167   -0.22787
  -4.91946   -0.25002
  -4.30830   -0.62739
  -4.64499   -0.72272
  -5.87654   -0.27787
  -4.98898   -0.23985
  -4.31432   -0.18333
  -4.88921   -0.44221
  -4.75261   -0.15091
  -4.95444   -0.30520
  -4.99331   -0.26668
  -4.42632   -0.34228
  -4.52051   -0.41816
  -4.37238   -0.60116
  -4.78299   -0.40613
  -4.63616   -0.27130
  -5.62307    0.14110
  -4.94597   -0.30674
  -5.66941   -0.36566
  -5.50405   -0.14598
  -5.05417   -0.22149
  -5.34153   -0.41646
  -4.93245   -0.18332
  -5.78280   -0.30254
  -5.74419   -0.24565
  -5.17644   -0.24237
  -4.33788   -0.40857
  -5.99392   -0.21154
  -5.41981   -0.33406
  -5.18936   -0.13830
  -4.76855   -0.08781
  -4.46387   -0.43703
  -4.41708   -0.35067
  -4.17233   -0.42655
  -5.42690   -0.13245
  -5.74723   -0.14855
  -5.48567   -0.41063
  -5.65470   -0.29603
  -5.13853   -0.47360
  -5.74559   -0.21242
  -5.09875   -0.43312
  -5.52320   -0.53121
  -4.21107   -0.65189
  -5.42736   -0.15884
  -4.11268   -0.64730
  -4.67930   -0.54528
  -4.09936   -0.42323
  -5.35791   -0.11908
  -5.02681   -0.44563
  -5.64183   -0.17723
  -5.59326   -0.23964
  -4.81356   -0.30908
  -4.86610   -0.53844
  -5.83537   -0.28962
  -5.43767   -0.22262
  -4.96230   -0.20944
  -5.24791   -0.49749
  -5.05416   -0.55624
  -3.88560   -0.52805
  -5.13990   -0.11843
  -4.05335   -0.42870
  -5.23527   -0.14966
  -5.38623   -0.29573
  -5.71504   -0.20758
  -5.66160   -0.21648
  -5.97697   -0.04220
  -5.30618   -0.53678
  -5.71520   -0.34923
  -4.76143   -0.41115
  -5.83277   -0.45742
  -6.03960    0.01466
  -5.82088    0.19415
  -6.22175   -0.08186
  -5.47112   -0.29591
  -5.80616    0.31251
  -5.29076   -0.03110
  -6.06565   -0.07193
  -5.02709   -0.24817
  -6.50230    0.00263
  -5.62842   -0.29320
  -4.89477   -0.44048
  -5.88284   -0.31999
  -4.64800   -0.42895
  -5.24602   -0.19422
  -4.60029   -0.26429
  -5.05314   -0.39984
  -4.30459   -0.20288
  -4.57063   -0.08160
  -4.88238   -0.24195
  -5.58376   -0.35919
  -5.19666    0.25761
  -6.09391    0.12423
  -5.33305   -0.09531
  -4.80067   -0.27679
  -6.13652    0.13060
  -5.53834   -0.23398
  -5.74458   -0.15156
  -5.60132    0.06411
  -5.26704   -0.26612
  -4.62960   -0.06327
  -6.15091    0.24401
  -5.97214   -0.23999
  -5.44686    0.12687
  -6.44628    0.18885
  -5.60608   -0.03142
  -5.58180    0.16807
  -5.30069   -0.13573
  -5.90230    0.25517
  -5.70814    0.15332
  -4.25792   -0.39040
  -5.95518   -0.09995
  -5.91316   -0.07606
  -5.20557   -0.12233
  -6.00357    0.39885
  -5.84442    0.04660
  -4.86563    0.04934
  -5.65571    0.11791
  -5.48647    0.41586
  -4.54951    0.30174
  -4.44593   -0.17533
  -5.85719    0.00942
  -4.65081    0.20171
  -5.32202   -0.08768
  -5.96386    0.38118
  -4.40018   -0.07491
  -4.71814   -0.05933
  -5.15027   -0.15160
  -5.06664   -0.10527
  -5.34878   -0.23797
  -5.73908   -0.12911
  -5.17522   -0.04331
  -5.39642   -0.02647
  -5.78621    0.02802
  -4.45471   -0.14829
  -4.46143   -0.07428
  -5.74145   -0.19930
  -4.58906   -0.48529
  -4.90958   -0.05289
  -5.33806   -0.04344
  -4.90081   -0.27994
  -5.27608    0.00670
  -5.63848   -0.00412
  -4.34851   -0.14380
  -5.53352   -0.12113
  -5.41556    0.06410
  -5.92507    0.00128
  -4.95864   -0.42346
  -5.65936   -0.28583
  -5.08873   -0.08782
  -4.08416   -0.58753
  -4.79302   -0.28502
  -4.42920   -0.36373
  -5.20327   -0.34742
  -5.06671   -0.16175
  -3.78591   -0.38224
  -5.70520   -0.11606
  -5.01216   -0.25303
  -5.80878   -0.52589
  -5.79418   -0.56521
  -5.38279   -0.13785
  -5.42229   -0.37887
  -5.01090   -0.32641
  -4.86617   -0.55055
  -5.70437   -0.58345
  -4.94460   -0.39855
  -4.94899   -0.16284
  -5.04645   -0.06829
  -5.26287   -0.27842
  -5.42097   -0.50009
  -4.97921   -0.31258
  -4.94203   -0.29086
  -5.48436   -0.52655
  -4.80293   -0.47158
  -4.32755   -0.64285
  -5.64853   -0.43178
  -4.27252   -0.56559
  -5.06186   -0.54914
  -5.65172   -0.31226
  -5.22714   -0.46529
  -5.35427   -0.38535
  -4.66624   -0.41518
  -4.50857   -0.54947
  -4.65897   -0.40033
  -5.01481   -0.44542
  -5.01995   -0.61533
  -4.31234   -0.79704
  -4.85517   -0.40113
  -4.72996   -0.08728
  -4.12273   -0.41569
  -4.68851   -0.37736
  -4.45424   -0.28382
  -4.08148   -0.72991
  -4.08198   -0.48450
  -4.58616   -0.52761
  -4.82250   -0.08897
  -4.75484   -0.08056
  -4.85157   -0.08644
  -4.29534   -0.32902
  -4.53166   -0.35999
  -4.30516   -0.59043
  -5.20762   -0.07331
  -4.44813   -0.33844
  -5.12259    0.09705
  -4.31560   -0.18928
  -5.14245   -0.20685
  -3.73127   -0.17359
  -4.21431   -0.59618
  -3.52182   -0.47672
  -4.89929   -0.72423
  -3.93568   -0.37806
  -4.71932   -0.43182
  -4.31569   -0.37482
  -4.55058   -0.37603
  -5.21199   -0.50408
  -4.57219   -0.57632
  -4.26646   -0.38642
  -4.57693   -0.35106
  -5.52434   -0.40120
  -4.97590   -0.44945
  -4.46408   -0.46820
  -4.25548   -0.52905
  -4.66480   -0.40492
  -4.38493   -0.39534
  -4.47379   -0.23446
  -4.27048   -0.27602
  -4.80880   -0.50327
  -4.11728   -0.49260
  -4.03465   -0.75435
  -4.31801   -0.37550
  -4.09399   -0.50783
  -4.42323   -0.35371
  -3.86273   -0.39547
  -4.04158   -0.33888
  -4.20026   -0.66486
  -3.78859   -0.41441
  -4.40081   -0.62221
  -4.14691   -0.68678
  -3.99020   -0.38785
  -4.46588   -0.28150
  -5.17621    0.17288
  -5.03939   -0.02102
  -5.13935   -0.26530
  -4.05859   -0.53585
  -4.00495   -0.32404
  -4.57550   -0.46820
  -4.03507   -0.20826
  -4.91102   -0.32552
  -4.71798   -0.24430
  -4.75909   -0.64541
  -4.34046   -0.40795
  -5.14448   -0.34285
  -4.60808   -0.25192
  -4.62996   -0.41519
  -3.28461   -0.42052
  -4.36533   -0.23551
  -4.14571   -0.46717
  -3.59366   -0.94060
  -4.61379   -0.55546
  -4.27660   -0.02487
  -4.42166   -0.34547
  -5.39799   -0.65284
  -5.13226   -0.29214
  -3.91683   -0.97109
  -4.01123   -0.70345
  -4.66889   -0.57020
  -4.35669   -0.45413
  -4.47387   -0.66729
  -5.13356   -0.46030
  -4.91659   -0.31969
  -4.18112   -0.54511
  -4.00960   -0.92041
  -4.61603   -0.91956
  -5.05717   -0.60943
  -4.07325   -0.55613
  -4.95188   -0.48271
  -5.03281   -0.54380
  -4.41218   -0.41984
  -5.28370   -0.46447
  -4.43837   -0.59935
  -3.72858   -0.84110
  -3.84827   -0.47176
  -3.17364   -0.44288
  -4.22479   -0.63296
  -3.61105   -0.88781
  -4.07038   -0.48261
  -4.91806   -0.73302
  -4.20513   -0.52808
  -3.26724   -0.75740
  -3.62867   -0.52450
  -3.63967   -0.36546
  -3.30130   -1.14382
  -3.48127   -1.00738
  -3.48126   -0.80027
  -4.12789   -0.81857
  -3.83684   -0.49790
  -4.44496   -0.20796
  -4.89244   -0.46776
  -3.76597   -0.57920
  -3.61126   -0.49868
  -4.05933   -0.20354
  -3.93842   -0.45857
  -3.70798   -0.59582
  -3.95545   -0.37387
  -4.86770   -0.40607
  -4.69215   -0.21732
  -4.20169   -0.38719
  -3.98801   -0.69490
  -3.11208   -0.36782
  -4.00451   -0.48326
  -5.23709   -0.51406
  -4.66329   -0.81805
  -4.26940   -0.45201
  -3.65232   -0.57009
  -2.97882   -0.82132
  -4.59914   -0.26467
  -4.06162   -0.75460
  -4.94402   -0.24671
  -4.29164   -0.36481
  -4.60597   -0.51951
  -4.02915   -0.51553
  -3.71039   -0.81004
  -3.90182   -0.78455
  -3.29835   -1.11578
  -4.14346   -0.89868
  -4.17302   -0.59646
  -3.83534   -1.09214
  -4.56624   -0.65048
  -4.35235   -0.64282
  -5.07605   -0.54133
  -3.77245   -0.93873
  -3.60573   -0.69724
  -3.88918   -0.52633
  -4.02293   -0.80849
  -3.17722   -0.89613
  -4.48738   -0.35316
  -3.57611   -0.76876
  -3.75603   -0.92309
  -3.76200   -0.64060
  -5.12153   -0.44701
  -4.88750   -0.53947
  -5.15880   -0.66038
  -3.83231   -0.71543
  -4.59589   -0.60269
  -3.85544   -0.96633
  -4.19938   -0.34418
  -4.28568   -0.60855
  -3.62922   -0.88661
  -4.37821   -0.83928
  -4.35513   -0.54231
  -3.21423   -0.99462
  -3.85483   -0.46498
  -3.55823   -0.70511
  -4.28113   -0.82354
  -3.35320   -0.81737
  -3.88212   -0.40885
  -4.07761   -0.57810
  -4.11527   -0.80671
  -3.88015   -0.79307
  -3.29954   -0.94986
  -4.24361   -1.08925
  -4.99572   -0.53729
  -4.80891   -0.35181
  -4.27063   -0.39916
  -3.72669   -0.38778
  -3.22934   -0.52964
  -3.69721   -0.36718
  -4.91355   -0.38062
  -3.32885   -0.52303
  -2.75669   -0.51852
  -3.49234   -0.80317
  -3.00039   -0.63719
  -3.02814   -0.90274
  -3.97552   -0.74938
  -3.65740   -0.89781
  -4.47615   -0.71163
  -3.44371   -0.76777
  -3.18738   -0.68848
  -4.66742   -0.69335
  -4.14918   -0.75126
  -3.98118   -0.75791
  -2.89848   -0.82313
  -4.20630   -0.85601
  -4.58814   -0.52064
  -4.45262   -0.22061
  -4.43656   -0.62101
  -4.17292   -0.48314
  -3.89808   -0.50873
  -4.37110   -0.14565
  -3.75341   -0.52690
  -3.97794   -0.54266
  -3.84050   -0.72419
  -4.70144   -0.56086
  -3.96075   -0.58460
  -3.56207   -0.60145
  -4.32113   -0.86513
  -4.15043   -0.61577
  -3.33760   -0.74582
  -3.98851   -0.60691
  -3.47295   -0.91750
  -3.53541   -0.65811
  -3.91364   -0.81629
  -4.52703   -0.58688
  -4.02114   -0.54053
  -4.52415   -0.64577
  -4.12983   -0.44602
  -4.79280   -0.78508
  -4.11230   -0.54360
  -4.23919   -0.60167
  -3.64118   -0.97586
  -4.07827   -0.39281
  -4.65279   -0.60397
  -4.32652   -0.41253
  -4.11347   -0.61918
  -3.87232   -0.92655
  -4.75903   -0.85166
  -4.81204   -0.93267
  -4.86222   -0.49385
  -4.51022   -0.47870
  -3.52950   -0.33718
  -3.83908   -0.69816
  -4.14199   -0.31504
  -3.96782   -0.75730
  -4.57570   -0.55921
  -4.38510   -0.55534
  -5.59641   -0.22688
  -4.61699   -0.53015
  -5.35194   -0.23421
  -5.53405   -0.31543
  -4.96765   -0.37011
  -5.03998   -0.47090
  -3.98602   -0.31013
  -4.52950   -0.36219
  -3.85890   -0.49694
  -3.99270   -0.28730
  -3.60624   -0.52696
  -3.43324   -0.59094
  -4.62040   -0.58586
  -4.17170   -0.53051
  -4.90730   -0.30475
  -4.00354   -0.47482
  -4.45088   -0.58432
  -5.55281   -0.34535
  -4.99021   -0.25294
  -5.32769    0.02461
  -4.34651   -0.65981
  -5.42909   -0.57716
  -5.38854   -0.45496
  -4.76794   -0.29466
  -5.53120   -0.12620
  -4.73096   -0.09175
  -4.98628   -0.23361
  -5.20547   -0.36031
  -4.81829   -0.16843
  -4.61988   -0.38886
  -4.45415   -0.44715
  -4.91831   -0.53067
  -4.80751   -0.55895
  -4.72028   -0.16832
  -4.22510   -0.60320
  -4.42711   -0.36511
  -5.49975   -0.15077
  -4.07979   -0.19727
  -4.94740   -0.16206
  -4.37174   -0.40272
  -4.24019   -0.33012
  -4.56846   -0.39007
  -5.47420   -0.40370
  -4.81966   -0.12045
  -5.40654   -0.37340
  -4.63874    0.29846
  -4.07121   -0.65044
  -4.72306   -0.27749
  -4.66135   -0.38728
  -5.45514   -0.03694
  -3.61818   -0.23827
  -4.10218   -0.48445
  -4.66398   -0.16399
  -5.13878   -0.26805
  -5.74766    0.15459
  -5.57028    0.01311
  -4.19266   -0.06257
  -4.27543    0.01908
  -5.54071    0.15583
  -4.28460   -0.04523
  -4.89144    0.11093
  -5.52139   -0.08639
  -5.79019   -0.18358
  -5.14409   -0.12776
  -5.92862   -0.22758
  -5.65290   -0.35515
  -5.46749   -0.00606
  -5.73331    0.10115
  -5.20839   -0.02600
  -4.49865    0.09956
  -4.56441   -0.12132
  -5.22876    0.11554
  -5.34925   -0.06369
  -4.67967   -0.52516
  -4.01971   -0.05846
  -4.05471    0.03490
  -3.92277   -0.14075
  -5.41207   -0.12374
  -4.15757   -0.24053
  -4.85003   -0.34065
  -4.46567   -0.28973
  -5.15934   -0.15140
  -4.62995   -0.23566
  -4.65083   -0.12550
  -3.62382   -0.16724
  -4.28383   -0.31387
  -3.77829   -0.06089
  -3.92642   -0.27236
  -4.83720   -0.32969
  -4.11667   -0.32465
  -3.63995   -0.60020
  -4.74951   -0.47035
  -3.89761   -0.24781
  -4.77549   -0.32151
  -4.75860   -0.18536
  -4.40177   -0.17011
  -4.62659   -0.25146
  -4.13585   -0.02613
  -4.31834    0.04178
  -4.32539   -0.40443
  -4.58225   -0.41872
  -4.65052    0.10663
  -3.87097   -0.07926
  -4.35335   -0.00920
  -4.67390   -0.06418
  -4.95117   -0.19469
  -4.82865   -0.37043
  -4.10640   -0.00492
  -4.17175    0.10373
  -3.98390   -0.20477
  -3.97179   -0.17618
  -5.13383    0.06262
  -3.69459   -0.11725
  -3.99059   -0.08087
  -3.09964   -0.43812
  -5.13286    0.15391
  -4.04062   -0.67812
  -4.52128    0.13534
  -3.15167   -0.39547
  -3.67215   -0.59016
  -3.97424    0.01545
  -4.06652   -0.02953
  -3.38704   -0.57124
  -3.22110   -0.41574
  -4.46649   -0.66144
  -3.10971   -0.50797
  -3.61525   -0.58307
  -3.20072   -0.79265
  -3.39758   -0.49083
  -3.63048   -0.46938
  -3.27535   -0.31922
  -3.54587   -0.63809
  -4.38384   -0.54201
  -4.41694   -0.48802
  -4.00659   -0.35806
  -3.90510   -0.61221
  -4.09189   -0.27164
  -3.33409   -0.41735
  -4.61967   -0.39058
  -3.84330   -0.26319
  -4.09802   -0.46220
  -4.49497   -0.48985
  -5.00700   -0.30274
  -3.54146   -0.36137
  -4.43365   -0.51238
  -4.54732   -0.29686
  -3.88366   -0.39494
  -4.57379   -0.17735
  -4.01900   -0.31253
  -4.55227   -0.10904
  -4.39672   -0.05441
  -3.41202   -0.28919
  -3.73261   -0.17320
  -3.43255   -0.34927
  -3.70233   -0.28762
  -3.14872   -0.42105
  -4.21646    0.04929
  -3.32871   -0.65961
  -4.30228   -0.11697
  -3.99797   -0.26387
  -4.01033    0.15266
  -4.36606   -0.25944
  -5.38193   -0.00713
  -4.12326   -0.07631
  -4.54402    0.19234
  -3.78903    0.20943
  -4.42165   -0.06918
  -5.29476    0.11104
  -5.28331    0.15700
  -5.47303    0.37129
  -5.15747    0.12264
  -4.11491    0.28314
  -5.15771    0.20322
  -4.54795   -0.24024
  -4.82517   -0.17817
  -4.94726    0.04385
  -4.05283   -0.00878
  -5.15981    0.17693
  -5.05011    0.13063
  -5.01020    0.14628
  -4.88012   -0.09286
  -4.65297    0.01003
  -5.03823    0.06393
  -5.13697   -0.19059
  -4.86769    0.22928
  -4.15357   -0.28005
  -5.86076   -0.02863
  -4.64722   -0.17947
  -5.17225   -0.15654
  -4.00696   -0.30813
  -4.62186   -0.20467
  -3.80697   -0.17941
  -4.61186    0.11474
  -4.44891   -0.39777
  -3.58664   -0.52728
  -4.93399    0.00056
  -4.25757   -0.26956
  -4.73180   -0.27392
  -4.95329   -0.13792
  -5.35350    0.08342
  -5.34930    0.10691
  -5.07558   -0.13826
  -5.24476    0.17184
  -5.25688    0.02388
  -4.74334   -0.20313
  -4.52931   -0.14984
  -5.37614   -0.16530
  -4.24368    0.07452
  -3.64445   -0.49340
  -4.49173   -0.17600
  -3.43211   -0.32625
  -3.64983   -0.60521
  -4.68853   -0.35459
  -4.03355   -0.30762
  -3.63492   -0.08413
  -4.00881   -0.50217
  -4.34715   -0.30901
  -3.66278   -0.43741
  -3.82123   -0.66823
  -3.99853   -0.77641
  -4.41312   -0.21501
  -4.67570   -0.28248
  -4.66710   -0.67403
  -4.76111   -0.76567
  -5.31095   -0.79797
  -4.03405   -0.65761
  -3.85922   -0.48704
  -4.82977   -0.65284
  -4.56401   -0.64412
  -4.07951   -0.60744
  -4.37032   -0.68525
  -4.29866   -0.75856
  -5.57118   -0.46964
  -4.23632   -0.52491
  -4.01391   -1.04615
  -3.70452   -0.51086
  -3.66171   -0.36376
  -5.15287   -0.06908
  -4.51712   -0.31563
  -4.41558   -0.65802
  -4.18984   -0.59946
  -5.55865   -0.51713
  -5.29135   -0.19552
  -3.82264   -0.61010
  -4.93313   -0.37670
  -4.50752   -0.49027
  -4.29734   -0.49241
  -4.38688   -0.27510
  -4.56562   -0.34620
  -4.63469   -0.65037
  -4.32238   -0.59763
  -4.15162   -0.39414
  -4.51875   -0.53675
  -4.86634   -0.23217
  -4.43361   -0.40323
  -4.60625   -0.40456
  -5.11554   -0.13062
  -4.46974   -0.17138
  -4.42604   -0.39567
  -4.16913   -0.34194
  -4.97936   -0.28524
  -5.07859   -0.44766
  -5.48609   -0.42721
  -4.49388   -0.69539
  -4.25043   -0.28292
  -4.64905   -0.19694
  -3.64094   -0.73901
  -5.10695   -0.70811
  -4.72621   -0.35143
  -5.06717   -0.31506
  -5.39283   -0.33799
  -5.31724   -0.26223
  -3.89233   -0.61296
  -4.63345   -0.32737
  -5.26744   -0.28345
  -4.71472   -0.21932
  -4.45035   -0.12588
  -5.05743   -0.23867
  -4.26936   -0.34133
  -5.39987   -0.38428
  -3.96282   -0.65927
  -4.58391   -0.63683
  -4.28938   -0.58085
  -4.05103   -0.62915
  -5.05763   -0.53562
  -4.65231   -0.19298
  -5.44703   -0.28857
  -5.38261   -0.45241
  -4.74562   -0.40728
  -4.73173   -0.30734
  -4.35416   -0.56575
  -4.36039   -0.77808
  -4.22769   -0.48921
  -4.86047   -0.25322
  -5.41996   -0.00752
  -4.50462   -0.57213
  -3.88500   -0.18987
  -4.68025   -0.20836
  -4.26127   -0.41182
  -4.42962   -0.20501
  -4.59087   -0.72829
  -4.83004   -0.44348
  -5.03279   -0.30445
  -4.84305   -0.39554
  -4.49640   -0.48682
  -3.97178   -0.47034
  -5.03043   -0.10835
  -5.21998   -0.05583
  -4.24190   -0.18410
  -4.52914   -0.43288
  -4.24202   -0.43967
  -4.74125   -0.32741
  -4.53120   -0.20585
  -4.19857   -0.29455
  -4.42463   -0.45071
  -4.68123   -0.52627
  -4.95583    0.20573
  -4.88416   -0.14990
  -4.98551   -0.00734
  -5.08449   -0.20591
  -4.08044   -0.32955
  -4.58137    0.24851
  -4.81943    0.02266
  -5.27980    0.08650
  -4.81998   -0.12072
  -4.96612   -0.02307
  -5.36974   -0.11387
  -4.67945   -0.17031
  -5.19678    0.11418
  -4.91227   -0.19492
  -4.57357   -0.03543
  -4.37620   -0.51062
  -4.88389   -0.14010
  -3.26033   -0.31840
  -3.41604   -0.71791
  -4.06626   -0.56709
  -4.56889   -0.45376
  -3.36616   -0.29747
  -4.83680   -0.57453
  -4.82204   -0.08236
  -5.47457   -0.21031
  -4.98836   -0.24864
  -5.11638   -0.13386
  -4.77876   -0.25708
  -5.55650   -0.07155
  -4.89430   -0.58313
  -6.94562    0.27145
  -4.32071   -0.62929
  -4.55730   -0.21293
  -6.06682   -0.21583
  -6.10942   -0.10116
  -5.56015   -0.20268
  -5.70067   -0.14641
  -5.25686   -0.38426
  -5.46291   -0.12398
  -4.25337   -0.36502
  -5.14750   -0.23454
  -4.62886   -0.46049
  -5.98083   -0.15160
  -3.88856   -0.32043
  -4.59735   -0.71268
  -5.76222   -0.20683
  -4.32613   -0.27563
  -5.21262   -0.34951
  -5.14014   -0.32605
  -5.12078   -0.51114
  -4.70048   -0.86228
  -4.78075   -0.17403
  -5.08034   -0.79234
  -4.62576   -0.46834
  -4.45718   -0.67434
  -4.78129   -0.45074
  -4.77283   -0.30518
  -5.35621   -0.23720
  -5.00646   -0.18829
  -4.97333   -0.40148
  -5.15410   -0.40974
  -5.27712   -0.55489
  -5.22650   -0.49947
  -4.98498   -0.17985
  -4.62908   -0.33918
  -5.38616   -0.09408
  -5.35753   -0.37039
  -4.01697   -0.41760
  -4.94149   -0.40356
  -4.79939   -0.63706
  -4.59537   -0.62853
  -3.87225   -0.42423
  -4.12050   -0.70495
  -5.13310   -0.37942
  -4.56519   -0.52628
  -5.04556   -0.09889
  -3.90289   -0.44896
  -5.00581   -0.52384
  -4.24326   -0.53427
  -4.58610   -0.65056
  -4.15320   -0.49880
  -4.36286   -0.46235
  -5.22173   -0.34418
  -4.30514   -0.50265
  -5.36944   -0.09456
  -5.02059   -0.13516
  -4.49388   -0.82803
  -4.18635   -0.45569
  -4.68691   -0.48937
  -4.02455   -0.41236
  -5.05753   -0.37267
  -4.38222   -0.32698
  -4.81638   -0.13700
  -4.77649   -0.40772
  -4.77072   -0.07937
  -4.76509   -0.06811
  -5.27267   -0.29773
  -4.79252   -0.49999
  -4.19583   -0.35256
  -4.66314   -0.78587
  -4.77105   -0.34081
  -5.37438   -0.36328
  -4.30592   -0.92638
  -4.37253   -0.57015
  -4.56003   -0.80066
  -4.96474   -0.67405
  -4.41455   -0.45615
  -5.42782   -0.64199
  -3.98601   -0.67766
  -4.91339   -0.89467
  -4.54236   -0.69281
  -5.04741   -0.32342
  -4.23371   -0.66523
  -4.37315   -0.71858
  -4.00206   -0.82136
  -5.09449   -0.26017
  -4.18504   -0.51301
  -4.74815   -0.24982
  -4.87750   -0.30166
  -4.71223   -0.41206
  -5.36737   -0.30588
  -4.48985   -0.64517
  -4.87375   -0.67681
  -4.73280   -0.46677
  -3.83074   -0.85106
  -4.13847   -0.63366
  -4.95429   -0.57575
  -3.84312   -0.88315
  -4.20490   -0.60635
  -3.34057   -0.79524
  -4.39840   -0.47824
  -3.69754   -0.92114
  -4.48506   -0.91379
  -4.29496   -0.87275
  -4.91212   -0.59310
  -4.13429   -0.69888
  -4.43111   -0.67855
  -4.22247   -0.78585
  -3.68032   -0.91137
  -4.97433   -0.70256
  -3.52318   -0.84474
  -3.76318   -0.77425
  -4.61299   -0.80490
  -4.10643   -0.56160
  -4.29573   -0.55144
  -3.71845   -0.57926
  -4.32729   -0.55478
  -4.29600   -0.69507
  -4.43741   -0.83696
  -4.55594   -0.72208
  -4.21984   -0.68745
  -4.91297   -0.67260
  -4.65874   -1.10044
  -4.51227   -0.49827
  -5.01393   -0.68971
  -4.54984   -0.70434
  -4.62726   -0.61114
  -4.95815   -0.49810
  -5.17473   -0.75114
  -4.75731   -0.52562
  -4.73175   -0.56657
  -5.73191   -0.49753
  -4.98594   -0.31148
  -4.69408   -0.50751
  -4.02879   -0.33292
  -4.57178   -0.87654
  -4.86503   -0.37814
  -4.15836   -0.45249
  -5.56495   -0.13489
  -5.22637   -0.52146
  -4.82017   -0.55095
  -5.01958   -0.32996
  -4.68172   -0.35218
  -6.17849   -0.30969
  -5.02290   -0.60058
  -5.07817   -0.44609
  -4.34290   -1.09827
  -4.80780   -0.39925
  -4.36731   -0.61557
  -5.36440   -0.52778
  -4.28115   -0.40610
  -5.23755   -0.09823
  -6.50087   -0.08024
  -5.80746   -0.42486
  -5.43189   -0.25426
  -5.40720   -0.72280
  -4.45880   -0.55584
  -5.66404   -0.11845
  -6.13182   -0.20145
  -5.71506   -0.19924
  -6.68703   -0.32437
  -5.23344   -0.92058
  -6.06086   -0.42527
  -5.95577   -0.62169
  -4.97315   -0.53951
  -5.41148   -0.50706
  -4.64690   -0.42949
  -4.99691   -0.88831
  -4.51603   -0.77970
  -5.22538   -0.35147
  -4.71567   -0.62506
  -4.32531   -0.37125
  -4.43808   -0.81767
  -5.03808   -0.84882
  -5.02168   -0.66838
  -4.75866   -0.66592
  -5.01282   -0.35270
  -5.49702   -0.29950
  -4.82618   -0.01147
  -4.83456   -0.13518
  -4.59207   -0.13107
  -4.79313    0.14977
  -4.34556   -0.40095
  -4.02206   -0.48593
  -4.80326   -0.41278
  -4.36159   -0.49050
  -5.36793   -0.45890
  -4.66786   -0.44538
  -4.54649   -0.50949
  -4.23253   -0.46777
  -4.38037   -0.63802
  -5.66032   -0.18626
  -4.48363   -0.45451
  -4.88866   -0.47951
  -5.51348   -0.25249
  -4.87139   -0.12883
  -4.84457   -0.58420
  -5.16893   -0.44071
  -4.33213   -0.62713
  -4.75000   -0.51448
  -5.06815   -0.48004
  -3.73937   -0.50450
  -3.98057   -0.81355
  -3.73382   -0.62552
  -3.61862   -0.42606
  -4.99025   -0.23608
  -3.54214   -1.08922
  -5.35432   -0.34716
  -4.95734   -0.56547
  -4.49323   -0.71297
  -4.84748   -0.54530
  -3.64771   -0.53718
  -4.47409   -0.50420
  -3.51651   -0.73492
  -4.25922   -0.47026
  -4.71209   -0.39917
  -4.69420   -0.62602
  -4.28203   -0.78753
  -3.80123   -0.50118
  -3.92091   -0.60941
  -3.37384   -0.69305
  -2.99337   -1.06425
  -3.71555   -0.76538
  -3.39168   -0.32556
  -3.59896   -0.50519
  -4.09394   -0.59390
  -3.89743   -0.68770
  -4.62381   -0.69498
  -3.95578   -0.71566
  -4.32412   -0.52429
  -3.50653   -0.76531
  -2.62558   -0.82719
  -3.85388   -0.79531
  -4.55314   -0.54929
  -4.51396   -0.18448
  -3.92258   -0.58098
  -4.53107   -0.44987
  -4.70438   -0.27769
  -3.78827   -0.41314
  -3.96170   -0.48464
  -3.80427   -0.23495
  -4.74388   -0.61875
  -4.16655   -0.80134
  -4.00928   -0.60059
  -3.50288   -1.06072
  -3.26559   -0.88994
  -4.02213   -0.58885
  -3.50284   -0.82967
  -4.22421   -0.76834
  -4.90768   -0.86114
  -4.73172   -0.88507
  -4.14333   -0.97305
  -4.31090   -1.12857
  -4.18357   -0.69801
  -3.77106   -1.24709
  -4.40455   -0.78567
  -4.17754   -0.74324
  -3.54683   -0.45050
  -4.36623   -0.88068
  -4.24353   -0.57785
  -4.37414   -0.59869
  -4.50443   -0.72115
  -5.61120   -0.44043
  -4.46810   -0.45002
  -4.43503   -0.69299
  -4.48582   -0.36315
  -4.18250   -0.68196
  -4.91580   -0.29709
  -5.03334   -0.53079
  -4.14702   -0.86425
  -4.86431   -0.71200
  -4.88560   -0.69180
  -4.50955   -0.48016
  -4.45448   -0.18584
  -5.34573   -0.44977
  -5.70302   -0.31298
  -6.19543   -0.39134
  -5.34858   -0.66134
  -5.47499   -0.72750
  -4.02396   -0.95878
  -5.37771   -0.75915
  -4.56354   -0.58679
  -4.40597   -0.73067
  -4.37417   -0.76728
  -5.56513   -0.62610
  -3.78122   -1.01743
  -4.37394   -1.09509
  -4.15669   -1.20374
  -5.12419   -0.91617
  -5.05028   -0.80081
  -3.81546   -0.91951
  -4.36860   -0.72707
  -4.23252   -0.95611
  -4.74370   -0.71001
  -4.59531   -1.09207
  -4.77228   -0.49152
  -4.49283   -0.38409
  -4.40375   -1.03994
  -4.45942   -1.41293
  -4.68504   -0.96634
  -4.17730   -0.89505
  -4.34547   -0.74676
  -4.52266   -1.08138
  -4.13327   -0.66805
  -3.46714   -0.93791
  -4.56543   -0.89013
  -4.41907   -0.74059
  -5.14190   -0.85352
  -5.37321   -0.98063
  -5.29530   -0.74483
  -4.50432   -0.77462
  -4.83550   -0.77620
  -4.83449   -0.82718
  -5.42043   -0.78141
  -4.76838   -0.90847
  -4.58594   -0.87790
  -4.67604   -0.70678
  -5.55366   -0.87359
  -5.20662   -0.79733
  -5.20177   -0.36079
  -4.45178   -0.84733
  -3.95292   -0.51531
  -4.91263   -0.37478
  -4.73067   -0.82882
  -5.54863   -0.32035
  -5.14577   -0.48620
  -4.40252   -0.90892
  -4.90952   -0.60739
  -5.40750   -0.55023
  -4.47542   -1.28277
  -4.60816   -0.90262
  -4.68834   -0.63043
  -4.62663   -0.67166
  -4.36680   -0.43010
  -5.20245   -0.89752
  -4.83240   -0.77812
  -5.48191   -0.53658
  -4.91809   -0.51315
  -4.89072   -0.57516
  -5.37738   -0.54297
  -5.34851   -0.98721
  -5.64795   -0.83007
  -4.63172   -0.70765
  -5.23195   -0.88173
  -4.66072   -0.84045
  -4.64060   -0.88187
  -4.48493   -0.77560
  -4.83061   -0.48593
  -4.84312   -0.41344
  -4.90993   -0.76594
  -3.95870   -0.90124
  -4.50725   -0.73673
  -4.89270   -0.94336
  -4.21908   -0.90513
  -3.91385   -0.70749
  -4.44244   -0.53749
  -5.18262   -0.27640
  -4.64487   -0.52314
  -5.56104   -0.23848
  -4.25259   -0.52605
  -4.72526   -0.21134
  -5.12350   -0.34701
  -3.83516   -0.67458
  -4.88555   -0.74470
  -4.97878   -0.78499
  -4.54713   -0.43111
  -4.39975   -0.72844
  -4.51795   -0.68866
  -4.23819   -0.88037
  -5.17066   -0.77338
  -4.07668   -0.79768
  -4.18188   -0.53525
  -5.32692   -0.42021
  -5.27727   -0.66788
  -3.57030   -1.07078
  -4.56739   -0.65350
  -3.55890   -0.76964
  -3.90874   -0.43197
  -4.97119   -0.59647
  -4.31039   -0.52350
  -3.83862   -0.47033
  -3.95513   -0.58934
  -3.63699   -0.88858
  -4.31153   -0.44078
  -4.46900   -0.31592
  -4.45567   -0.93619
  -4.50420   -0.92636
[truncated: 1,143,451 more chars]
