# Supplementary material for: Microtubule assembly governed by tubulin allosteric gain in flexibility and lattice induced fit
Source: eLife. 2018 Apr 13;7:e34353. doi: 10.7554/eLife.34353 (PMC5945277; doi:10.7554/eLife.34353)
Supplement: Figure 3—source data 4. [file elife-34353-fig3-data4.txt]

# (-1)*pc1   pc2
 -15.61460    1.84545
 -15.45511    1.58187
 -14.16360    1.06613
 -16.59439    1.54567
 -16.75601    1.90457
 -17.48384    1.82327
 -17.19928    1.48660
 -16.59632    1.91993
 -17.90496    2.05190
 -15.14879    1.20253
 -14.97279    1.24771
 -15.74031    1.37821
 -15.81214    1.04429
 -15.83204    1.12479
 -15.89142    1.62757
 -15.75276    1.33489
 -15.05004    1.50036
 -15.80645    1.84073
 -14.91357    1.55977
 -15.59914    1.68170
 -15.13660    1.49503
 -16.29339    1.68762
 -15.56748    1.66853
 -15.55724    1.58882
 -16.01991    1.70957
 -15.49659    1.42703
 -15.87528    1.31730
 -15.80035    1.97516
 -15.91995    1.97492
 -15.08850    1.47837
 -15.74153    1.40218
 -15.62970    1.64182
 -15.57732    1.52717
 -16.23917    1.44409
 -16.10205    1.73047
 -15.95954    1.65712
 -15.58262    1.84916
 -14.58951    1.56187
 -15.80069    1.57451
 -14.17610    1.36792
 -15.75126    1.68816
 -15.18534    1.57138
 -16.50059    1.51126
 -15.52076    1.37458
 -16.18557    1.79605
 -15.66688    1.87261
 -15.97196    1.68756
 -15.27429    1.36893
 -16.54990    1.79042
 -16.87251    1.87317
 -15.35698    1.60832
 -16.67394    1.99408
 -16.94073    1.87658
 -16.75328    1.43501
 -14.64800    1.14637
 -15.93487    1.82305
 -16.31082    1.92779
 -16.27034    1.78526
 -15.01737    1.87104
 -16.55726    1.96363
 -16.05387    1.55069
 -14.85091    1.96202
 -16.95795    1.45772
 -14.65717    1.10205
 -14.95699    1.34946
 -16.06647    1.65247
 -15.02895    1.37031
 -15.31741    1.66761
 -14.21057    1.35292
 -15.00605    1.44034
 -16.01464    1.68462
 -15.26149    1.54952
 -16.10781    1.50089
 -15.78663    1.73924
 -15.73168    1.20887
 -15.66828    1.00468
 -17.13314    1.74100
 -15.47195    1.41927
 -16.04938    1.65253
 -16.53715    1.45655
 -13.94471    1.10161
 -14.30961    1.25067
 -14.97732    1.54823
 -16.53819    2.09783
 -16.10195    1.58388
 -17.46007    2.01699
 -17.21017    2.28949
 -16.05430    1.85498
 -16.76425    1.79870
 -16.29148    2.11336
 -15.82522    2.14340
 -15.61519    1.69890
 -14.86663    1.81867
 -15.51169    2.13418
 -14.85766    1.73442
 -15.03305    1.90359
 -16.43414    2.36107
 -15.93822    1.85214
 -16.25844    1.81754
 -16.46489    1.70241
 -16.77723    1.97203
 -16.12626    1.64963
 -16.37960    2.07726
 -15.91796    1.76002
 -16.21058    1.65122
 -16.25598    1.74962
 -16.75516    1.88532
 -16.02947    1.99593
 -17.55034    1.95329
 -16.74228    1.70446
 -16.46294    1.57791
 -15.35412    1.73768
 -17.54865    2.03066
 -15.49812    1.47515
 -16.97843    1.73440
 -16.48652    1.85223
 -14.80940    1.70118
 -15.06946    1.62640
 -16.24897    1.33327
 -16.51594    1.88198
 -16.93226    1.83608
 -16.69311    1.89859
 -16.36585    1.86554
 -15.99423    1.74615
 -16.90928    2.04984
 -17.13396    2.04307
 -18.79665    2.45134
 -17.79565    2.10986
 -16.78074    1.81817
 -17.86380    1.77634
 -16.64696    1.75041
 -16.07812    1.83811
 -16.15789    2.05830
 -17.96302    1.90824
 -19.25575    1.81019
 -17.51628    1.86961
 -17.41032    1.47338
 -18.66395    2.02466
 -17.21268    1.70421
 -17.37303    1.87937
 -17.34765    1.96514
 -17.65583    2.06240
 -18.88441    1.98606
 -17.72550    1.95636
 -17.71078    1.70020
 -18.26458    1.74913
 -16.64548    1.56329
 -17.02525    1.55499
 -16.67228    1.93197
 -16.51048    1.48457
 -16.23573    1.54878
 -17.23281    1.82904
 -16.03168    1.35550
 -16.91121    1.37364
 -15.77949    1.54385
 -17.50211    1.88597
 -17.22260    1.72372
 -16.51391    1.80565
 -16.20156    1.36440
 -17.44037    1.71591
 -18.28544    1.75941
 -18.01360    1.89973
 -17.75039    1.73505
 -19.17632    1.90541
 -19.07223    1.88754
 -19.74105    2.23482
 -18.75496    1.61128
 -17.99152    1.83876
 -17.34075    1.73273
 -17.82037    1.72744
 -18.03230    1.94903
 -17.14066    1.85334
 -16.73163    1.81287
 -17.35652    1.99904
 -16.44030    1.86439
 -17.55206    2.23991
 -16.52870    1.98938
 -17.55592    2.02171
 -16.34104    2.13010
 -15.70810    1.76163
 -15.91911    1.73787
 -16.17565    1.41628
 -18.17664    1.91998
 -18.37379    2.07451
 -16.41187    1.78216
 -16.82007    1.79450
 -16.55791    1.44781
 -16.56556    1.53773
 -17.24051    1.47449
 -17.47789    1.50722
 -16.89282    1.54885
 -15.97038    1.29754
 -16.45083    1.21656
 -17.26315    1.59721
 -15.37049    1.50497
 -15.74938    1.47012
 -15.95624    1.70592
 -15.65662    1.36315
 -16.04289    1.73069
 -16.00918    1.48000
 -15.38402    1.26247
 -16.19502    1.62071
 -15.54606    1.30567
 -16.53811    1.35163
 -16.13856    1.24588
 -15.61086    1.59309
 -16.21512    1.42347
 -16.98553    1.51456
 -17.63567    1.62739
 -14.96566    1.12196
 -16.27564    1.54972
 -17.23458    1.65195
 -16.45531    1.65859
 -16.07651    1.27129
 -17.41539    1.57375
 -16.64321    1.23492
 -17.88811    1.65775
 -17.58926    1.67355
 -17.26833    1.35800
 -17.72343    2.10707
 -17.78279    2.05785
 -17.27715    1.74103
 -18.59893    1.80056
 -18.05642    1.95118
 -18.20597    1.53539
 -18.39286    1.88146
 -18.39010    2.18882
 -19.67185    2.24356
 -18.47613    2.17760
 -18.39091    1.71488
 -18.48609    1.78491
 -16.86337    1.43914
 -16.65530    2.10425
 -16.71974    1.35629
 -17.15540    1.56364
 -16.88504    1.70468
 -18.19486    2.26730
 -17.60738    1.58904
 -18.17962    2.03956
 -16.27152    1.84581
 -18.20921    2.10111
 -18.85492    2.36025
 -17.61934    2.29295
 -18.08523    2.34452
 -16.99845    2.21977
 -17.09266    2.06691
 -17.26033    2.08309
 -17.15035    2.08590
 -18.70603    2.25937
 -16.92301    2.02515
 -16.59350    2.03857
 -16.79209    2.25233
 -15.67938    1.63058
 -17.36173    1.89774
 -18.03373    1.90372
 -18.10999    2.09746
 -17.56775    1.89849
 -16.33563    2.22305
 -16.22918    1.76460
 -18.13249    2.36295
 -16.28601    2.11636
 -16.66844    2.02240
 -16.16806    1.59530
 -16.84505    1.83386
 -16.95863    2.00421
 -16.36676    1.45055
 -16.43891    1.61304
 -15.55747    1.87416
 -16.74575    1.84533
 -17.02224    1.37226
 -17.55099    1.85306
 -18.33051    1.97973
 -16.05012    1.41538
 -17.09937    1.81540
 -17.83825    2.15740
 -17.72572    1.84649
 -17.26343    1.74003
 -18.14403    1.77002
 -16.30589    1.96895
 -14.67743    1.27488
 -14.65695    1.68701
 -15.83667    1.57119
 -16.72194    1.29922
 -15.41792    1.40822
 -15.04204    1.70059
 -15.80877    2.08429
 -15.65189    1.81848
 -16.45117    1.85414
 -14.91080    1.79744
 -14.44479    1.40310
 -15.19896    1.25815
 -15.68930    1.50145
 -15.50971    1.89737
 -15.42347    1.83380
 -15.45843    1.86582
 -15.81008    1.87759
 -16.95100    2.12321
 -16.33800    2.08228
 -16.73232    1.84638
 -17.81455    1.85011
 -17.43239    2.52615
 -17.77386    2.05579
 -16.99386    2.11119
 -19.10669    2.31241
 -17.33699    1.93433
 -17.30984    2.07825
 -18.21750    2.04158
 -17.06826    1.70119
 -16.86052    1.95163
 -17.70438    1.77426
 -17.79037    2.31361
 -16.85056    2.31257
 -16.10233    1.93185
 -15.69117    2.14367
 -16.23941    1.92005
 -15.66266    1.76657
 -16.34574    1.95897
 -15.76444    1.86210
 -16.03039    1.66311
 -16.62644    2.04934
 -17.35519    1.87567
 -18.33903    2.07277
 -17.61582    2.07837
 -16.36470    1.91053
 -16.35714    1.64910
 -16.86754    2.03702
 -18.68849    2.02045
 -18.44410    1.98020
 -17.16694    1.41491
 -16.68205    1.65666
 -17.35767    1.40636
 -15.84799    1.41142
 -15.13154    1.36560
 -15.43667    1.24908
 -16.69150    1.32352
 -16.40256    1.28338
 -15.74828    1.14399
 -16.07239    1.33749
 -15.84543    1.13526
 -16.27123    1.50649
 -15.35894    1.10211
 -16.10378    1.42588
 -14.99581    0.92268
 -16.55921    1.67361
 -15.55316    1.11401
 -15.87797    0.89364
 -16.06842    1.23557
 -17.14982    1.58356
 -17.48329    1.63197
 -15.39121    1.27158
 -16.01351    1.22362
 -15.40841    1.00095
 -15.51674    0.98617
 -16.58424    1.58212
 -15.82522    1.38732
 -14.88332    0.78733
 -16.03929    1.61467
 -16.79131    1.33555
 -16.14730    1.46756
 -15.25769    1.10314
 -15.94778    0.95399
 -15.97030    1.21864
 -15.96769    1.40689
 -16.38229    1.39132
 -17.40228    1.57745
 -15.71941    1.23297
 -17.42936    2.08642
 -16.22955    1.88918
 -16.29154    1.64295
 -16.74781    1.69029
 -16.27089    0.96241
 -15.39797    1.40615
 -16.84512    1.61177
 -15.30871    0.79962
 -16.13682    1.17902
 -15.83359    1.49521
 -15.76571    1.16394
 -16.69149    1.25459
 -16.07736    1.30331
 -15.96113    1.70053
 -15.78844    1.96039
 -14.91702    1.31808
 -16.27380    1.59287
 -14.72953    1.12601
 -14.72123    1.45995
 -15.09308    1.39503
 -14.67016    1.25589
 -15.80990    1.26115
 -16.14977    1.94399
 -15.98719    1.75454
 -14.94870    0.95546
 -16.28410    1.35068
 -15.14432    1.03138
 -15.78306    1.17707
 -16.25653    1.56343
 -15.29288    1.16844
 -15.46045    1.34201
 -14.75005    1.52206
 -15.88252    1.43343
 -16.94066    1.68763
 -17.22231    1.65628
 -16.04383    1.93684
 -17.33892    1.94655
 -15.17473    1.46378
 -17.37137    1.69313
 -17.04332    1.90465
 -15.88650    1.60568
 -16.26752    1.48848
 -17.03192    1.67236
 -15.93109    1.58954
 -17.45953    1.77398
 -15.24636    1.23766
 -16.75491    1.51114
 -15.18791    1.32847
 -15.09686    1.33410
 -14.61675    0.98677
 -15.47116    1.30064
 -15.15037    0.95469
 -15.21423    1.37094
 -14.63621    0.99569
 -14.87354    1.32289
 -15.13887    1.12597
 -15.23764    1.36617
 -14.41311    0.85907
 -12.51652    0.97780
 -14.28752    0.95092
 -12.98577    0.65956
 -13.98114    1.25943
 -13.67738    0.94243
 -13.82995    0.96941
 -13.51653    0.86633
 -13.62140    0.68895
 -13.41038    0.22611
 -14.06907    1.12146
 -16.17826    0.98381
 -14.38334    0.82586
 -13.67901    0.42767
 -14.03996    0.97782
 -15.06122    0.76006
 -14.19363    0.55101
 -15.78074    1.10201
 -17.06346    1.21213
 -17.46393    1.52054
 -17.76063    1.35345
 -16.80999    1.12988
 -18.23892    1.50751
 -17.32754    1.50250
 -18.10635    1.40986
 -17.81174    1.11726
 -15.87862    0.94495
 -16.69325    1.03174
 -16.82333    1.22559
 -17.56859    1.03209
 -17.97798    1.17837
 -15.77939    1.10517
 -17.65740    1.69698
 -16.95052    1.66330
 -17.41825    1.25180
 -17.64545    1.38918
 -17.50920    1.66663
 -17.45269    1.30680
 -17.03473    1.50227
 -17.48017    1.37714
 -17.52589    1.44612
 -16.99272    1.63625
 -17.44483    1.70572
 -17.21419    1.45320
 -15.83202    0.88451
 -16.08995    1.06043
 -16.92109    1.17313
 -15.87771    0.86926
 -16.50628    1.16644
 -15.97121    0.99047
 -15.45014    0.92918
 -16.16799    1.04840
 -15.30144    0.62512
 -16.61311    0.92425
 -16.28193    1.02167
 -16.04687    0.60334
 -16.43854    1.23475
 -16.94002    0.95440
 -15.95050    0.99515
 -15.48299    1.02989
 -15.46537    0.87827
 -16.31442    1.06874
 -16.14891    0.85393
 -16.45685    0.72416
 -17.10446    1.50252
 -16.61453    1.04799
 -15.18143    0.89266
 -16.10492    0.85184
 -16.78783    1.11690
 -15.32036    1.01286
 -14.93978    0.95504
 -15.96876    0.90369
 -14.32623    0.87053
 -14.85905    1.07508
 -14.78399    0.94964
 -14.38344    0.93726
 -15.87870    1.01726
 -14.94017    0.80480
 -15.99103    0.86641
 -16.18817    1.44263
 -16.73301    1.31824
 -16.18289    1.38279
 -14.96036    1.24533
 -16.05725    1.19911
 -16.70695    1.48046
 -16.73822    1.36314
 -17.09433    1.22511
 -16.82635    1.51592
 -17.14091    1.59035
 -16.48301    1.66242
 -16.33195    1.19414
 -18.29956    1.57809
 -17.12030    1.31130
 -17.94756    1.37027
 -16.22707    1.55294
 -17.13023    1.12538
 -15.90174    1.34195
 -16.47500    1.43007
 -16.09978    1.29071
 -16.16553    1.26456
 -16.60588    1.25482
 -15.89965    1.32754
 -16.53646    1.47367
 -18.86098    1.82905
 -15.95643    1.33244
 -16.11778    1.21854
 -16.18330    1.23411
 -15.86363    1.36792
 -16.31284    1.24921
 -15.23459    0.85369
 -15.74829    1.26849
 -15.55085    1.26516
 -16.02207    1.35418
 -15.86874    0.88729
 -14.86282    0.91631
 -15.12414    0.84669
 -15.44327    0.79032
 -15.08492    1.13331
 -15.47998    1.04737
 -16.15114    1.50322
 -15.27529    0.97828
 -14.88407    1.12080
 -14.99988    1.37153
 -14.73178    1.30382
 -14.51017    0.96892
 -17.63683    1.44134
 -15.64642    0.91738
 -15.84477    1.03577
 -14.74065    1.12112
 -14.11617    0.68476
 -14.58525    0.84639
 -15.40586    1.56962
 -15.32594    1.36883
 -14.87474    0.71213
 -14.32251    0.87509
 -15.07078    0.73381
 -14.35124    0.91025
 -15.99399    0.76814
 -15.40318    0.88199
 -15.36542    1.26188
 -15.64607    1.46277
 -15.74225    1.08503
 -14.98735    1.31890
 -15.82588    0.81093
 -15.30389    1.05093
 -15.28952    1.34965
 -15.25873    0.89581
 -16.18209    1.16067
 -15.52972    0.79720
 -16.77866    0.65549
 -15.08786    0.71274
 -14.91347    0.51598
 -15.05715    0.75688
 -15.64682    0.78614
 -15.52996    0.88214
 -14.54220    0.43697
 -15.34214    0.76228
 -16.10319    0.78556
 -15.35092    0.74386
 -15.57870    0.73779
 -16.73101    1.22608
 -15.67089    0.62404
 -14.77807    0.38816
 -15.26058    1.03667
 -14.46233    0.50350
 -14.47958    0.32254
 -15.77220    1.05654
 -15.57357    1.11065
 -15.91673    1.10254
 -16.91715    1.04866
 -16.35245    1.52828
 -16.32786    0.94272
 -15.14369    0.94378
 -16.27839    1.12837
 -16.17059    1.15630
 -15.10726    0.80131
 -16.26851    0.62967
 -15.94649    0.74171
 -14.71880    0.92986
 -15.60862    1.11085
 -16.30375    1.05962
 -17.16350    1.00684
 -16.39475    0.73386
 -16.60487    0.92155
 -15.40172    0.68936
 -16.13603    0.71911
 -15.90421    0.44458
 -14.93212    0.51244
 -16.15220    1.01168
 -17.59407    1.17130
 -16.69805    0.99751
 -16.56870    1.12243
 -15.93672    0.89657
 -16.02697    1.22693
 -16.07147    1.19828
 -15.22841    1.04433
 -14.88572    1.16262
 -16.12155    1.18389
 -14.24451    0.75119
 -14.42536    0.79983
 -14.93381    0.80596
 -14.76715    0.36110
 -15.34903    0.86112
 -15.69424    0.64554
 -15.51552    0.72252
 -15.21672    0.71564
 -14.82072    0.48562
 -15.23500    0.67031
 -15.47476    0.89603
 -16.20883    1.01136
 -15.54591    0.70161
 -14.40306    0.86181
 -14.66177    0.45821
 -15.30047    0.98852
 -14.16672    0.55117
 -14.25118    0.55881
 -14.66333    1.13412
 -15.04894    0.96831
 -15.33480    1.34855
 -17.32059    0.90491
 -17.55492    1.24226
 -16.53580    1.10336
 -17.08905    1.03357
 -16.86600    0.97656
 -16.83736    1.20266
 -17.02806    1.21181
 -17.85547    1.54544
 -17.50741    1.44758
 -17.54602    1.64568
 -16.85729    1.32763
 -15.65945    0.53578
 -16.71156    1.43466
 -17.21178    1.02182
 -16.60846    1.32456
 -16.38268    1.26578
 -16.50871    1.09420
 -15.70597    0.64970
 -16.14209    1.12385
 -15.32917    0.98171
 -17.13013    0.98458
 -15.57674    0.44208
 -15.80181    1.10765
 -15.76231    0.74208
 -15.46029    0.87588
 -16.04549    0.68088
 -14.84020    0.57040
 -14.40861    0.18335
 -14.85072    0.69662
 -14.64616    0.75531
 -14.82213    0.92108
 -15.69620    1.30779
 -15.82068    0.62801
 -16.07542    0.49633
 -15.01994    0.74792
 -13.12792    0.62457
 -15.25451    0.79208
 -15.10187    0.58636
 -14.94864    0.53510
 -13.95393    0.38896
 -15.13865    0.27211
 -14.59732    0.79109
 -16.22495    0.65479
 -15.27416    0.56855
 -14.63477    0.49828
 -15.40160    0.79289
 -15.68357    0.91567
 -14.48378    0.79626
 -14.37157    0.72852
 -14.40868    0.79768
 -14.49076    0.79007
 -15.32274    0.56108
 -16.19687    1.00938
 -16.09601    1.08392
 -16.44223    0.84108
 -15.73759    1.05580
 -16.28570    0.83249
 -16.15921    0.76701
 -15.80981    1.26647
 -16.08512    1.06946
 -16.58948    0.98121
 -15.61829    0.42167
 -15.90936    0.89586
 -15.01556    0.79309
 -15.50693    0.61444
 -16.85828    0.91281
 -17.58134    1.26151
 -15.45400    0.80215
 -14.31199    0.89635
 -15.16319    0.89599
 -14.39771    0.82561
 -14.21129    0.99612
 -14.05578    0.64163
 -15.58737    0.99554
 -15.19055    1.05989
 -14.36536    0.66825
 -15.27597    0.55764
 -14.22610    0.56949
 -14.25305    0.43367
 -15.12100    0.63178
 -14.78644    0.47744
 -16.37329    0.61594
 -15.18941    0.55040
 -16.06285    0.80701
 -14.92986    0.50103
 -14.70670    0.60673
 -15.11823    0.79800
 -15.57386    0.94030
 -13.90330    0.61073
 -14.39047    0.97858
 -16.18785    0.81713
 -14.51030    0.94135
 -15.42634    0.86471
 -15.82088    0.99403
 -15.34911    0.88785
 -15.46044    0.99311
 -14.65566    1.08219
 -15.75835    1.21206
 -15.49033    1.24968
 -14.47377    1.00595
 -13.62687    0.41280
 -13.99741    0.46992
 -14.74397    0.67209
 -12.92304    0.65982
 -13.28894    0.80522
 -13.34281    0.92615
 -13.92624    0.78136
 -14.23287    0.65763
 -13.41528    0.75629
 -14.03058    0.66234
 -13.66995    0.39824
 -14.22792    0.42101
 -13.75309    0.51616
 -14.33891    0.70024
 -13.87309    0.53678
 -12.93607    0.09650
 -13.53917    0.28818
 -13.51737    0.58066
 -14.37197    0.39513
 -13.47473    0.15677
 -14.61204    0.52121
 -14.54308    0.41611
 -15.41178    0.62327
 -14.64957    0.69029
 -14.24267    0.34021
 -14.53396    0.75640
 -14.83209    0.52271
 -14.03407    0.60986
 -14.47343    0.69505
 -13.91286    0.47469
 -14.62359    0.52380
 -14.32680    0.61186
 -14.44470    0.97446
 -14.61858    0.77547
 -14.78013    0.55750
 -15.26748    0.72841
 -14.91892    0.74946
 -15.24679    0.80270
 -15.90904    0.84553
 -15.69440    0.62851
 -15.50661    0.56602
 -15.82907    0.82760
 -14.88146    0.94749
 -15.86133    0.79641
 -16.20278    0.77361
 -15.98771    1.04540
 -15.18822    0.75854
 -16.27345    0.72864
 -16.15958    0.67063
 -15.04540    0.56638
 -15.68954    1.14115
 -14.81347    0.51139
 -13.99737    0.17131
 -14.75605    0.81496
 -15.80604    0.87193
 -15.79867    0.62709
 -16.34954    0.81614
 -15.74905    0.49999
 -14.47463    0.34194
 -14.28304    0.36353
 -14.34786    0.63209
 -14.15142    0.61908
 -14.83686    0.52930
 -14.51321    0.43705
 -14.03150    0.46027
 -15.17910    0.97379
 -15.27547    0.71668
 -15.20450    0.47022
 -15.49603    0.69386
 -15.39826    0.93343
 -14.21901    0.39266
 -15.05622    0.50138
 -14.72009    0.63725
 -13.55787    0.16590
 -15.37275    0.53056
 -14.46854    0.43044
 -13.76151    0.35312
 -14.59711    0.43524
 -15.51131    0.37581
 -14.13555    0.02116
 -14.42486    0.36895
 -16.10316    0.58540
 -14.54146    0.96484
 -15.53560    0.79732
 -15.26659    0.93295
 -15.78199    0.94276
 -15.45100    0.75774
 -15.53514    0.82516
 -16.14514    0.79898
 -15.54950    0.46795
 -16.89121    0.93255
 -16.62051    1.10798
 -15.57864    1.20516
 -15.30508    0.78385
 -15.83363    0.80618
 -15.82222    0.61327
 -15.88789    0.83978
 -15.50651    0.98812
 -16.01900    0.56719
 -14.82948    0.56259
 -16.41597    0.82721
 -15.67944    1.02267
 -15.18910    0.70598
 -15.27469    0.94084
 -15.18813    0.60379
 -16.71829    1.11240
 -17.20521    0.82060
 -16.22047    0.74241
 -15.99925    0.97044
 -16.09254    1.00290
 -16.61110    1.09571
 -16.21707    0.43541
 -14.93948    0.14153
 -16.30869    0.43236
 -15.44017    0.71835
 -16.88399    1.00697
 -15.94292    0.93468
 -15.46612    0.77288
 -15.18083    0.84797
 -15.22318    0.61624
 -15.94138    0.85843
 -15.22183    0.49026
 -15.90969    0.68032
 -15.03682    0.52540
 -15.37552    0.49412
 -15.76119    0.73803
 -15.78347    0.90199
 -14.60384    0.18624
 -15.01319    0.57521
 -14.71153    0.78569
 -14.62076    0.11646
 -14.52969    0.83889
 -15.24879    0.82844
 -14.55710    0.50829
 -14.65181    0.48108
 -15.04620    1.02315
 -15.33641    1.01783
 -15.20884    0.90914
 -14.82499    0.90477
 -15.36813    0.74006
 -14.41336    0.72279
 -14.82911    0.81960
 -12.46518    0.00658
 -15.09284    0.63897
 -14.70022    0.87471
 -15.96327    0.83618
 -17.06208    1.07822
 -16.63577    0.92522
 -15.98380    1.20718
 -15.57785    0.80472
 -16.68291    0.97990
 -17.06451    1.50985
 -16.08007    1.24150
 -17.56314    0.79277
 -17.27482    1.12298
 -15.83605    1.15523
 -14.76295    1.22030
 -17.09908    1.01145
 -17.90382    1.49241
 -17.35318    1.25419
 -16.54111    1.15219
 -14.89425    0.93276
 -16.03959    1.03878
 -16.17750    1.57139
 -17.72327    1.57633
 -16.67693    1.39457
 -16.96540    1.47785
 -15.06793    1.02227
 -15.72822    0.81275
 -17.30098    1.33292
 -14.78943    1.14072
 -16.47745    1.23985
 -14.84605    1.23973
 -15.65813    1.04743
 -16.18928    1.30264
 -15.73032    1.35954
 -15.25566    0.96700
 -15.71723    1.23814
 -15.34586    0.91197
 -16.27740    0.90036
 -16.49192    1.47837
 -16.34195    1.40192
 -15.05890    1.14007
 -15.24586    1.39644
 -16.24130    1.39819
 -16.33325    0.95085
 -14.86186    1.13692
 -15.28775    1.02557
 -15.81618    0.73420
 -15.68891    1.29501
 -16.82948    1.54035
 -14.73081    1.01544
 -15.22174    1.06690
 -14.51633    1.04315
 -15.17656    0.94803
 -15.17311    0.93252
 -15.65767    1.06449
 -14.15353    1.03329
 -14.37151    1.27987
 -13.60814    0.51311
 -14.96101    1.56190
 -14.27127    1.04157
 -14.14090    1.15839
 -14.95818    1.16915
 -14.75960    1.35260
 -15.74247    1.45766
 -15.57585    0.62253
 -14.93586    1.57752
 -16.03425    1.69435
 -16.31759    1.43013
 -15.96399    1.28149
 -16.42652    1.12364
 -16.35308    0.91136
 -15.64312    0.88834
 -16.90703    1.08131
 -16.37155    0.71535
 -16.41354    1.01291
 -14.82954    1.39063
 -15.61308    0.93832
 -15.66302    1.08013
 -17.12904    1.41473
 -15.85716    1.22911
 -14.79566    0.76796
 -15.27390    1.23793
 -15.90477    1.29636
 -14.66495    0.85426
 -14.40281    0.97980
 -15.58419    1.02958
 -16.77292    1.05463
 -16.94852    1.06360
 -18.57254    1.34814
 -18.05866    1.38187
 -17.06938    1.20100
 -17.47982    1.12358
 -17.58030    1.66684
 -18.32739    1.43504
 -17.16059    0.73038
 -18.00971    1.16774
 -17.78642    1.42470
 -19.72923    1.81034
 -19.89140    1.55625
 -17.45446    1.11196
 -17.08862    1.36573
 -16.63423    1.13324
 -17.25486    1.46201
 -17.12130    1.51486
 -16.99727    1.02298
 -17.96183    1.45095
 -18.55727    1.19524
 -18.85785    1.18060
 -18.46008    1.39088
 -18.62480    1.39376
 -18.42704    1.37952
 -19.79048    1.70657
 -19.19506    1.50708
 -18.35603    1.68972
 -17.99976    1.32270
 -18.45318    1.27097
 -17.24430    1.27919
 -17.99638    1.09122
 -17.23157    0.96853
 -17.88268    1.06636
 -18.57251    1.83449
 -17.96593    1.42279
 -17.90326    1.21740
 -17.43311    1.56976
 -17.41435    1.51174
 -17.36358    1.81868
 -17.90715    1.69270
 -17.43156    1.96446
 -18.38401    2.18948
 -18.01432    1.70090
 -16.50768    1.35937
 -18.59689    1.55744
 -18.54687    1.61640
 -17.28107    1.39906
 -16.91828    1.53166
 -17.77306    1.23033
 -18.69122    1.57302
 -16.50596    1.09267
 -16.29592    1.10283
 -17.19069    1.72355
 -17.71133    1.76157
 -17.46165    1.61291
 -16.99532    1.43095
 -17.34379    1.48992
 -17.09092    1.69645
 -16.46929    1.91019
 -17.23528    1.56839
 -16.99737    1.74084
 -17.40291    1.74481
 -17.10133    1.86281
 -16.11379    1.03735
 -17.05381    1.46121
 -18.84974    1.52073
 -18.59461    1.35926
 -19.42609    1.53226
 -19.77004    1.84782
 -20.24079    2.05426
 -18.16875    1.52193
 -19.91829    1.65535
 -19.42301    1.70781
 -20.59834    1.64965
 -17.73979    1.72581
 -18.00648    1.69794
 -17.89795    1.64394
 -17.82172    1.00872
 -16.71961    1.29205
 -18.06672    1.51266
 -17.66418    1.48117
 -18.66176    1.56584
 -18.92835    1.52334
 -19.28428    1.71732
 -17.52616    1.08376
 -18.11201    1.54575
 -18.78432    2.17711
 -18.62271    2.22611
 -18.03162    1.45356
 -18.26928    1.83847
 -18.57308    1.82584
 -19.85808    1.78868
 -19.10966    2.25353
 -17.74653    1.75354
 -16.80782    0.92710
 -18.41311    1.79994
 -16.07500    1.52710
 -16.77100    1.55074
 -16.65904    1.44511
 -16.41744    1.27037
 -16.82132    0.92344
 -17.52563    1.56033
 -16.43671    1.22243
 -17.06152    1.09255
 -16.93115    1.48526
 -16.04157    1.60693
 -17.05829    1.62202
 -16.45761    1.54405
 -16.46350    1.82108
 -16.48696    1.32105
 -15.99089    1.68980
 -14.62630    0.80709
 -15.92028    1.41887
 -16.63140    1.55327
 -15.84508    1.79864
 -16.88045    1.71111
 -17.45889    1.99083
 -17.70122    1.84638
 -18.52280    1.70991
 -17.76586    1.61525
 -16.06402    1.58981
 -17.27796    1.70812
 -16.15829    1.65370
 -15.99080    1.44445
 -14.76793    1.43889
 -16.84169    1.68783
 -15.36133    0.96244
 -15.86982    1.21421
 -18.54689    1.33375
 -18.58221    1.58204
 -17.86881    1.44635
 -16.97631    1.44512
 -16.53739    1.52837
 -16.23038    1.18475
 -16.27849    1.24328
 -16.53004    1.36362
 -16.83771    1.18240
 -17.56778    1.59210
 -18.16403    1.38915
 -17.50184    1.82171
 -18.91484    1.78705
 -19.14040    1.61728
 -17.48256    1.58005
 -18.92895    1.69693
 -16.44267    1.18334
 -16.05852    1.45218
 -16.50179    1.38988
 -15.92561    1.45635
 -15.93769    1.41943
 -14.36271    1.10306
 -15.03615    0.85857
 -16.24062    1.29712
 -15.78429    1.00865
 -15.38187    1.05826
 -16.39130    0.97020
 -15.25797    0.94576
 -15.29578    0.98335
 -16.12633    0.74705
 -15.29183    0.80349
 -15.85869    1.07780
 -14.90422    1.01543
 -15.86768    0.79442
 -15.63629    1.06944
 -15.22917    0.94240
 -14.06754    0.72383
 -14.69667    0.49665
 -13.44005    0.72962
 -14.93418    0.44755
 -15.63812    1.20175
 -16.40833    1.31975
 -16.11772    1.27771
 -15.53480    0.77641
 -15.32978    0.73318
 -14.56194    0.67912
 -16.22554    1.13992
 -14.68947    1.24357
 -14.71650    0.97982
 -15.63417    1.41195
 -15.82654    1.36046
 -15.10842    0.92363
 -16.78942    1.00905
 -15.18143    1.16794
 -14.36287    0.76535
 -14.71724    1.11618
 -13.12261    1.05265
 -15.26529    1.20414
 -14.36687    1.11072
 -15.43056    1.20066
 -16.65096    1.24327
 -16.19980    1.18103
 -16.23530    1.13225
 -17.28600    1.66125
 -16.45374    1.32797
 -16.33758    1.21430
 -16.60584    1.32612
 -16.38699    1.25203
 -17.59223    1.51930
 -16.80412    1.37519
 -16.01334    1.14493
 -15.97569    0.77530
 -14.93628    0.82018
 -16.79436    1.41319
 -16.24998    1.15405
 -17.84519    1.31349
 -16.92361    1.19670
 -16.60587    1.41769
 -16.32179    1.17433
 -16.44533    0.92392
 -16.53934    1.41255
 -15.75374    0.84175
 -15.30675    1.02085
 -16.24815    1.18025
 -16.91864    1.68114
 -15.60141    1.19712
 -16.20756    1.04157
 -16.06220    0.93153
 -14.21504    1.17150
 -14.62530    0.96063
 -16.53515    1.46231
 -15.85678    1.53318
 -17.15744    1.74577
 -15.23088    1.22364
 -16.60741    1.33440
 -16.85807    1.08665
 -14.70500    0.68702
 -15.00419    0.97032
 -14.64590    0.84836
 -16.08992    1.35402
 -15.11464    1.03714
 -15.40851    1.35036
 -17.78933    1.67000
 -16.09252    1.06140
 -15.58018    0.73574
 -15.63186    1.23936
 -15.36601    1.29063
 -15.78676    0.87131
 -14.91861    1.17427
 -16.48865    1.07826
 -16.55143    0.93511
 -16.01040    0.93364
 -17.33351    1.08306
 -15.65562    0.77077
 -16.39830    0.76221
 -15.26677    0.99714
 -14.98543    0.57146
 -15.79557    0.70342
 -16.42213    0.76902
 -15.96458    0.68642
 -16.56553    1.04798
 -17.15385    1.32456
 -14.99777    0.98686
 -16.70399    1.16879
 -16.17841    0.72386
 -15.17506    0.69161
 -15.85785    1.01441
 -15.77506    0.98115
 -16.31502    1.06298
 -15.14145    0.98413
 -16.74945    0.61004
 -17.48165    1.15968
 -16.92059    0.86722
 -15.14630    0.91880
 -15.58758    1.00217
 -14.38386    0.64178
 -14.79926    1.03614
 -16.12459    1.03173
 -16.90909    1.36222
 -17.02325    0.90722
 -17.00893    0.88665
 -18.47624    1.44603
 -17.46818    1.35137
 -16.32564    1.23508
 -16.36062    0.88101
 -18.08344    0.53902
 -17.33439    0.98624
 -16.97966    0.93219
 -16.81420    1.36780
 -17.33337    1.18612
 -17.08163    1.52623
 -17.79058    1.50347
 -16.54331    0.37782
 -16.22853    0.76488
 -16.20151    0.91248
 -16.44745    0.62426
 -15.81080    0.80770
 -15.06012    0.73561
 -15.80317    0.76979
 -16.31372    0.87037
 -16.46188    1.12297
 -16.47093    1.05573
 -16.59935    1.04113
 -16.59152    0.96926
 -15.90695    0.83192
 -16.30490    1.12104
 -17.31786    1.14798
 -17.04696    0.70043
 -17.57006    0.76557
 -17.21858    0.90503
 -17.07147    0.89026
 -16.70393    1.08641
 -16.66996    1.33761
 -16.46063    1.03408
 -16.49475    0.69398
 -15.70209    0.82387
 -15.52494    0.89380
 -15.41727    0.86611
 -16.89866    0.77480
 -17.07986    0.99149
 -16.76430    0.73594
 -16.45288    0.93762
 -17.09481    0.72012
 -17.56306    0.83580
 -15.66981    0.46103
 -15.43203    0.54703
 -16.42974    0.61722
 -16.72308    0.84081
 -16.19592    0.71213
 -15.13394    0.68603
 -16.19010    0.46461
 -16.20934    0.81791
 -16.63976    0.92267
 -17.30483    0.87254
 -17.47639    0.96159
 -16.07613    0.77762
 -15.95461    0.87065
 -16.53557    0.75884
 -16.67304    0.81351
 -17.70458    1.03486
 -16.30253    0.56101
 -16.04575    0.97881
 -16.44280    1.01365
 -16.32736    0.62431
 -17.08598    0.84404
 -17.40079    0.67658
 -16.90158    0.85143
 -16.33854    0.54355
 -16.66406    1.08430
 -15.26512    0.73482
 -15.49310    1.10023
 -16.01154    0.57749
 -15.96311    0.78457
 -16.11829    0.63012
 -16.09763    1.23012
 -16.63619    0.91609
 -16.74441    1.49959
 -16.48915    1.14645
 -17.23980    1.24570
 -16.82880    1.37341
 -16.69870    0.85012
 -17.56052    1.03499
 -16.43764    0.97096
 -15.71065    0.82121
 -16.51733    1.13706
 -17.04629    0.97908
 -18.15178    1.23918
 -16.67836    1.39253
 -17.72067    0.97029
 -16.78643    1.05585
 -17.00160    1.18727
 -15.02064    1.17644
 -16.82380    0.87011
 -15.97089    1.05880
 -16.37681    1.07308
 -17.06664    1.47073
 -17.06897    1.69596
 -16.82455    1.62628
 -16.19340    1.89713
 -17.08965    1.53129
 -17.14502    1.32283
 -16.91858    1.03349
 -16.76535    1.28354
 -17.21897    1.13215
 -17.88241    1.33523
 -16.77121    1.01248
 -17.10119    1.19570
 -17.24880    1.25973
 -16.90333    1.13629
 -16.22733    0.92305
 -16.38725    1.27669
 -15.13948    0.88200
 -16.62202    1.32070
 -15.01865    1.14959
 -16.51774    1.38980
 -15.72098    1.24564
 -15.54761    1.33508
 -16.42885    0.98666
 -17.09914    1.57037
 -16.63302    1.49062
 -14.89233    1.14553
 -16.06917    1.43935
 -15.91919    1.36178
 -16.60677    1.87000
 -16.29300    1.48610
 -15.71772    1.08628
 -14.76330    1.31893
 -15.90006    1.52974
 -15.85330    1.29384
 -16.85885    1.58330
 -17.13396    1.32224
 -16.08688    1.37361
 -17.64374    1.43678
 -16.67031    1.60583
 -15.99014    1.32987
 -18.46747    1.86403
 -17.71379    1.72537
 -16.70667    1.27674
 -17.47727    1.97696
 -17.40808    1.62974
 -17.74084    1.64971
 -17.85938    1.85771
 -17.78256    1.71921
 -18.45851    1.51407
 -16.90067    1.22011
 -16.82650    1.29618
 -16.94593    1.17055
 -16.60741    1.51263
 -17.10969    1.70965
 -16.55044    1.26829
 -16.57805    1.32792
 -16.64796    0.94691
 -15.86579    1.65400
 -16.26057    1.22864
 -15.67430    1.06465
 -15.63808    1.01925
 -15.53807    1.01608
 -14.53319    1.29173
 -15.91636    1.28589
 -15.78571    1.18574
 -15.46340    0.87810
 -16.49764    0.71508
 -14.95508    0.69559
 -15.73506    1.11340
 -16.06608    1.17794
 -16.10088    1.05002
 -15.86854    0.85230
 -15.80051    1.13265
 -15.12340    0.74763
 -15.72665    1.12327
 -15.78888    1.26039
 -15.79697    1.49108
 -16.00763    0.95792
 -16.05573    1.05849
 -15.51914    1.11153
 -17.39197    1.16233
 -16.88734    1.25606
 -15.13503    0.67384
 -16.75595    1.22836
 -16.19777    1.23707
 -16.19745    0.89340
 -15.82349    0.91883
 -15.98799    0.61774
 -16.17677    0.87237
 -15.19919    0.63523
 -15.20552    0.73548
 -14.80006    0.92012
 -15.59978    1.05313
 -16.95361    0.88447
 -15.33623    1.06562
 -16.00227    1.23748
 -15.95530    0.95056
 -16.78434    0.91637
 -16.10882    1.34557
 -16.48438    1.12346
 -17.46769    1.17100
 -16.66411    1.22189
 -15.41929    1.30643
 -16.56639    1.28814
 -16.74965    1.44558
 -16.59707    1.24240
 -16.24725    1.23934
 -17.10065    1.50879
 -16.41103    1.25602
 -15.91693    1.37240
 -16.35699    1.70944
 -15.30861    1.07352
 -15.56554    1.32794
 -15.79479    1.07927
 -15.45868    1.21319
 -15.72497    1.03448
 -15.14462    0.78798
 -14.84636    0.78927
 -15.96531    0.96773
 -15.15160    0.45619
 -16.38596    1.01783
 -15.61925    1.04341
 -14.76912    1.01964
 -16.06237    1.32659
 -15.76902    0.92928
 -15.06764    0.97851
 -14.19977    0.83211
 -14.54862    1.07332
 -14.39836    0.97560
 -15.26627    0.80614
 -15.55667    1.00153
 -14.47535    0.97171
 -14.78033    1.20688
 -15.65757    1.05484
 -15.23988    1.04897
 -15.14199    1.22081
 -14.06316    0.93512
 -14.25267    0.74336
 -14.42893    1.33184
 -14.77057    0.89287
 -16.32013    1.24287
 -16.34037    1.41974
 -15.33046    1.06601
 -14.60036    1.08619
 -15.27290    0.83538
 -17.73037    1.26640
 -16.37679    1.20225
 -15.44040    0.98376
 -15.14881    0.73790
 -16.20733    1.34355
 -15.34760    0.54630
 -16.27924    0.73290
 -16.35202    0.90218
 -16.33407    1.01260
 -16.07983    0.53260
 -15.62079    0.88306
 -15.32892    0.58867
 -14.65804    0.62631
 -15.67704    0.96362
 -16.58701    0.72376
 -16.64415    0.86786
 -16.27958    0.93998
 -15.19095    0.62966
 -15.59606    0.69742
 -15.69259    0.87992
 -15.89497    0.99331
 -14.74691    0.99669
 -15.63930    1.08657
 -16.36021    1.28577
 -15.90311    1.06494
 -16.22826    1.10407
 -15.88043    0.92051
 -15.07211    0.65893
 -16.03644    1.27955
 -15.76462    0.87428
 -16.86607    1.10852
 -16.79333    1.18563
 -17.34199    1.20627
 -17.65128    1.52189
 -17.08072    1.73363
 -16.59635    1.47516
 -17.71420    1.33249
 -17.27172    1.36684
 -17.68041    1.54346
 -16.30263    1.39021
 -17.66341    1.65584
 -17.16676    1.58266
 -17.25576    1.47713
 -18.00562    1.72614
 -18.96458    1.59943
 -17.89301    1.48956
 -17.72124    1.20290
 -16.91306    1.32394
 -17.44722    1.52006
 -18.47780    1.83095
 -18.93877    1.93367
 -17.43970    1.62075
 -18.65831    1.84332
 -18.08211    1.87959
 -18.18028    1.99614
 -18.01790    1.55262
 -18.77860    1.26802
 -19.57803    1.72449
 -18.98282    1.56265
 -18.75823    1.44531
 -17.95623    1.37544
 -17.90643    1.51314
 -17.20708    1.31711
 -18.08645    1.18239
 -17.67558    0.92924
 -18.31789    1.36086
 -18.28190    1.33739
 -17.96023    1.10063
 -17.72783    1.39778
 -17.68592    1.63868
 -19.31400    1.42432
 -18.65470    1.15614
 -17.52058    1.15658
 -15.94734    1.11313
 -16.49919    1.16628
 -17.78242    1.35592
 -17.60020    1.15227
 -18.13595    1.29503
 -17.55449    1.25628
 -17.29453    1.21764
 -17.81690    1.29657
 -17.23987    1.15279
 -18.07975    1.20595
 -17.03519    1.03964
 -17.72053    1.70760
 -17.37874    1.30506
 -16.72426    1.06968
 -17.03453    0.90002
 -15.64287    0.94328
 -16.72966    1.11573
 -15.03450    0.68615
 -17.63553    1.44065
 -16.55479    1.11823
 -15.91104    0.85344
 -16.62272    0.85623
 -16.01271    0.64567
 -15.61127    1.02031
 -17.67056    1.44714
 -17.42267    1.21590
 -18.85275    1.52688
 -18.38497    1.17540
 -16.75735    1.07955
 -16.44179    1.02347
 -16.21970    0.91718
 -17.41264    1.43440
 -17.30992    1.53533
 -15.72601    1.14265
 -15.93761    1.01287
 -16.56458    0.90747
 -17.52599    1.14136
 -17.53340    1.50455
 -17.29357    1.51468
 -16.65737    1.05309
 -16.71814    1.10713
 -17.22549    0.69397
 -16.67216    1.17438
 -17.82596    1.46846
 -17.40211    1.43235
 -19.45036    1.36381
 -17.48473    1.09482
 -16.28879    1.11003
 -17.50624    1.11345
 -17.28076    1.12763
 -17.11307    1.21877
 -18.83167    1.43109
 -16.71437    1.13606
 -16.49354    0.89696
 -16.59566    1.18309
 -15.72126    1.54209
 -16.21405    1.03788
 -18.32897    1.84070
 -18.49900    1.53995
 -16.51841    1.17905
 -16.99510    1.48562
 -16.41519    1.41017
 -17.61100    1.36592
 -17.51140    1.34685
 -18.87559    1.65028
 -17.81404    1.47938
 -18.37437    1.55671
 -17.97756    1.40480
 -18.28944    1.31514
 -18.01009    1.21907
 -18.32344    1.36301
 -17.80956    1.87368
 -19.01776    1.69481
 -18.92529    1.61807
 -18.22259    1.22529
 -19.13290    1.77356
 -17.49377    1.25650
 -18.59609    1.94878
 -19.23991    1.33699
 -18.78515    1.56113
 -18.03049    1.57834
 -17.12911    1.33050
 -17.09268    1.56297
 -17.43031    1.34950
 -17.33009    1.74040
 -17.95700    1.38610
 -17.33552    1.46628
 -17.95511    1.30403
 -17.92535    1.41096
 -17.40068    0.86790
 -17.49939    1.39340
 -17.49765    1.22038
 -17.09667    1.13802
 -16.90553    1.25770
 -17.24706    0.79814
 -17.11445    0.99779
 -16.95605    1.07136
 -17.93336    1.10229
 -17.88531    1.34813
 -18.44014    1.37214
 -17.54481    1.41717
 -16.73464    1.26282
 -16.09822    1.08139
 -17.30419    1.35422
 -18.03991    1.55035
 -17.37931    1.33008
 -16.90725    0.97335
 -18.42263    1.17728
 -17.65611    1.19102
 -17.65314    1.17984
 -17.47513    1.61013
 -19.23519    1.70163
 -16.30481    1.16380
 -18.08949    1.50275
 -18.02724    1.54439
 -19.03362    1.36219
 -17.56417    1.38807
 -17.92062    1.10242
 -17.44375    1.22088
 -19.42076    1.37741
 -16.79114    0.67313
 -18.16345    1.12238
 -17.36036    1.44062
 -16.86267    1.31450
 -16.92570    1.15025
 -17.94282    1.37258
 -18.43775    1.51490
 -18.54215    1.54363
 -17.45366    1.24132
 -18.57806    1.34647
 -17.22219    1.18996
 -17.73482    1.27394
 -16.50015    1.47411
 -18.33540    1.58750
 -18.51965    1.46632
 -18.67063    1.43284
 -18.47598    1.64515
 -18.35200    1.34748
 -18.10093    1.28831
 -19.13541    1.37240
 -18.06113    1.53331
 -18.70214    1.59237
 -18.05494    1.23985
 -18.42176    1.17509
 -18.61321    1.45606
 -17.36367    1.27692
 -17.26960    1.39000
 -17.66737    1.13867
 -17.88395    1.44001
 -15.89706    1.03777
 -16.34884    0.88229
 -16.25607    0.52375
 -16.55880    0.76117
 -16.47860    0.93170
 -16.21934    0.99197
 -16.05659    1.19069
 -15.07389    0.61384
 -15.94353    1.04393
 -15.65670    0.74803
 -15.78406    0.94042
 -16.08093    0.99199
 -15.76976    0.71813
 -16.12239    0.87206
 -15.66936    1.08603
 -16.58659    1.18660
 -15.65739    1.00259
 -16.13450    0.90504
 -15.87076    1.06530
 -16.85978    1.45117
 -15.59369    0.83603
 -15.27396    0.78771
 -15.72180    0.74267
 -16.49582    1.18716
 -15.46937    0.84222
 -14.88598    0.72387
 -15.10429    0.86757
 -15.22798    1.00577
 -15.27073    0.66731
 -14.94369    0.76056
 -15.23582    0.99825
 -14.75946    0.26893
 -15.38739    0.55552
 -15.68868    0.39240
 -14.98805    0.67792
 -15.70449    0.81813
 -15.79556    0.42953
 -15.16097    0.12671
 -15.58759    0.99012
 -15.61739    0.40389
 -15.09522    0.45838
 -16.36264    0.69875
 -15.83955    0.92123
 -15.45025    0.56959
 -16.20105    0.80480
 -16.46546    1.02022
 -16.72327    0.75991
 -15.81002    0.72578
 -16.78411    0.81117
 -16.34488    0.70901
 -16.78617    0.41487
 -16.29618    0.57239
 -16.66264    0.75670
 -15.96362    0.60574
 -16.84107    0.56878
 -16.24901    0.73258
 -15.83353    0.91109
 -15.00666    0.37240
 -15.84864    0.50931
 -16.61975    0.69780
 -17.12135    1.01312
 -17.24766    0.92805
 -16.95891    0.81983
 -16.44477    0.64849
 -15.80267    0.43816
 -16.51441    0.61444
 -14.03561    0.44756
 -15.32255    0.94503
 -16.29395    1.05705
 -16.19920    0.94344
 -16.43450    0.85510
 -16.47501    1.14968
 -15.90652    0.81998
 -15.55807    0.82119
 -16.83462    0.89178
 -15.45972    0.78038
 -15.36975    0.80502
 -16.41862    0.98283
 -17.04113    0.66349
 -15.05731    0.82585
 -15.61686    0.54122
 -15.54972    0.90660
 -15.18535    0.36634
 -16.25902    0.62646
 -15.16755    0.47440
 -15.24454    0.30331
 -15.84962    1.05834
 -17.04391    1.13373
 -16.57855    0.45775
 -16.09573    0.33341
 -16.78680    0.76641
 -16.24813    0.82713
 -16.75603    0.92084
 -16.73450    1.13475
 -16.28457    0.83892
 -16.72194    1.16031
 -16.12360    0.77226
 -15.66755    0.49336
 -17.38164    0.83000
 -16.28665    0.85763
 -15.83784    0.32347
 -16.28491    0.73469
 -16.52620    0.52084
 -15.63346    0.89667
 -15.81686    0.87904
 -16.29869    0.48624
 -15.93293    0.80381
 -15.89083    0.65883
 -17.14008    0.99005
 -16.24553    0.48959
 -15.17568    0.56400
 -15.71496    0.46104
 -14.80595    0.38238
 -16.28038    0.59890
 -15.41070    0.64036
 -15.58785    0.73271
 -17.53158    0.76572
 -15.97718    0.64849
 -16.43229    0.51594
 -15.18888    0.49761
 -17.31050    0.56462
 -15.58380    0.55171
 -16.29824    0.62108
 -16.12273    0.77142
 -15.63622    0.39599
 -15.67287    0.66669
 -14.60072    0.58782
 -15.67571    0.67092
 -16.27045    0.64822
 -16.29338    0.56797
 -15.85649    0.84359
 -15.97644    0.76260
 -15.28565    0.95009
 -15.71310    0.63900
 -15.79655    0.66664
 -16.67555    0.92133
 -15.42539    0.46095
 -14.61643    0.33159
 -15.88354    0.69816
 -17.06789    0.74230
 -16.89692    0.57577
 -15.34179    0.41500
 -15.89147    0.67501
 -15.88116    0.69938
 -16.74189    0.70852
 -17.14510    0.74606
 -16.43983    0.86104
 -14.98987    0.32661
 -16.42940    0.82736
 -16.27545    0.66660
 -14.69270    0.62271
 -15.56006    0.46029
 -14.99379    0.38277
 -16.22979    0.44774
 -16.26585    0.49051
 -15.56758    0.43806
 -15.83685    0.79169
 -16.40194    1.06864
 -15.71265    0.43707
 -16.14648    0.64418
 -15.38498    0.58940
 -15.62605    0.11741
 -15.38793    0.52070
 -15.29317    0.78867
 -16.65306    0.67677
 -15.50788    0.79755
 -15.10014    0.77042
 -16.76364    0.67771
 -15.98106    0.45366
 -16.07487    0.87251
 -16.19756    0.53676
 -16.49192    0.69861
 -16.13281    0.86926
 -15.01114    0.53119
 -15.26732    0.43772
 -15.76176    0.64224
 -15.42390    0.46941
 -16.19308    0.85758
 -16.76424    0.63537
 -16.03856    0.28775
 -15.03905    0.74714
 -14.97951    0.59900
 -15.26610    0.41323
 -15.32682    0.45334
 -15.79672    0.37279
 -16.72948    1.11322
 -14.65269    0.48339
 -15.85692    0.64823
 -15.89383    0.68243
 -15.45921    0.99882
 -15.28177    0.65818
 -15.87083    0.78928
 -16.37872    1.28148
 -15.34170    1.01963
 -15.14776    0.79791
 -15.12472    0.70934
 -15.77766    0.88650
 -15.40373    0.86287
 -15.72066    0.74058
 -15.29751    0.42776
 -15.03204    1.02621
 -16.00829    1.01083
 -15.65180    0.65358
 -14.14659    0.23401
 -15.08613    0.58550
 -14.32858    0.84841
 -15.40450    0.66971
 -15.56401    0.90354
 -13.95377    0.40602
 -15.88787    0.96946
 -15.21970    0.41606
 -15.77739    0.89765
 -16.34453    0.99366
 -16.21864    1.10525
 -16.38381    1.26031
 -15.84584    0.74015
 -16.28078    1.07973
 -15.17448    0.71061
 -15.11203    0.74281
 -15.68439    0.74825
 -14.36001    0.84398
 -14.65830    0.98599
 -14.67750    0.55089
 -16.02769    0.51692
 -15.69034    1.08191
 -14.65955    0.87839
 -16.04957    1.02772
 -14.18502    0.78407
 -16.65848    0.85017
 -16.39032    0.48025
 -16.55205    1.03851
 -15.86954    1.12211
 -15.22726    0.63829
 -15.35117    1.17340
 -14.42145    0.73371
 -16.27153    0.72520
 -15.45832    0.52545
 -16.34626    1.01811
 -16.11171    0.85095
 -16.49612    0.92422
 -16.67229    1.15356
 -15.47161    1.09552
 -16.88146    0.94151
 -15.13146    1.03839
 -15.18687    1.03803
 -15.82378    0.86342
 -15.79729    1.29548
 -15.69757    1.04399
 -14.63255    0.58354
 -14.12636    0.55360
 -16.32537    0.83216
 -15.96900    1.02263
 -17.17311    1.00992
 -16.11363    0.95826
 -16.76074    1.25896
 -15.47148    1.12071
 -14.51170    1.23738
 -13.94654    0.69579
 -15.19868    0.82509
 -15.12724    0.89993
 -13.85692    0.93179
 -14.71501    0.90419
 -14.64204    1.06095
 -14.87360    0.97774
 -14.93766    0.88567
 -14.50388    1.16931
 -16.11855    1.16543
 -13.91841    0.61741
 -14.05534    0.65510
 -14.29769    0.64282
 -14.78918    0.85930
 -15.80892    0.78688
 -16.01375    1.07550
 -15.76614    1.04486
 -14.04233    0.98466
 -15.93303    0.72725
 -16.20647    0.85465
 -15.47470    0.97482
 -15.48612    1.12920
 -14.96694    0.85479
 -16.10524    1.24122
 -16.55787    1.03164
 -16.77226    1.10452
 -16.63394    0.92058
 -16.44680    1.03844
 -15.32855    1.14577
 -15.17463    1.31472
 -14.19500    1.25851
 -15.63669    1.04944
 -15.56665    1.39527
 -16.00819    1.19064
 -16.67466    1.42334
 -16.67664    1.28969
 -15.29229    0.96168
 -15.72594    1.33111
 -16.10140    1.19907
 -15.61945    1.00867
 -16.05591    0.86074
 -15.31355    0.60245
 -16.32668    1.19284
 -14.86296    0.81456
 -14.11281    0.73529
 -15.02093    0.75264
 -15.54096    0.81162
 -15.77794    0.75625
 -14.95836    0.51016
 -15.03954    0.55648
 -14.81718    0.56485
 -15.16344    0.77473
 -15.50031    0.96876
 -15.19423    0.71600
 -15.92468    0.87538
 -14.27959    0.62376
 -16.81488    1.33414
 -15.39132    0.71523
 -14.23477    0.51149
 -14.80016    0.87321
 -15.85950    1.01751
 -17.31166    1.62168
 -17.06503    1.09812
 -16.09887    0.82555
 -16.33151    0.95075
 -15.83789    0.60687
 -15.66166    1.10371
 -14.10427    0.64927
 -15.75869    1.08067
 -14.76159    0.69511
 -15.54017    0.80028
 -15.65576    0.76906
 -15.56797    0.81298
 -14.22807    0.97437
 -16.16146    0.85492
 -15.50883    1.07343
 -15.49464    1.22445
 -15.53886    0.44794
 -14.87340    0.83428
 -15.86079    0.92087
 -15.53302    0.97218
 -16.17866    1.38309
 -16.40911    1.15039
 -16.27159    1.51835
 -15.53382    1.23712
 -15.43843    1.38054
 -14.55501    1.04653
 -15.04280    0.63339
 -15.99480    0.93318
 -17.22607    1.13051
 -15.69728    0.86079
 -15.94130    0.55019
 -16.17189    0.78595
 -16.22703    0.67579
 -16.69172    1.40416
 -16.39014    0.88646
 -16.89972    1.01008
 -16.25336    0.92484
 -17.32313    1.09558
 -16.34878    1.10301
 -17.42694    1.07227
 -16.89550    1.14727
 -16.44010    1.13138
 -16.08227    0.91917
 -15.88348    0.62665
 -16.75022    0.72554
 -16.39978    0.40612
 -16.71144    0.45656
 -15.17962    0.84164
 -15.74115    0.42501
 -15.57338    0.83811
 -15.24384    0.92789
 -16.00487    0.83998
 -15.67606    0.43610
 -15.25659    0.78574
 -15.80581    0.79713
 -16.13653    0.87364
 -15.65677    0.96827
 -14.94111    0.82879
 -14.54238    0.75922
 -14.44095    0.79283
 -14.98107    0.85476
 -15.95429    0.88384
 -15.68295    0.73046
 -15.33240    0.78907
 -14.91951    0.69023
 -15.65802    0.48103
 -14.55503    0.73555
 -15.92416    0.87433
 -15.06821    0.84558
 -15.08183    0.74656
 -15.87873    0.75056
 -15.94440    0.68743
 -15.81911    0.83354
 -15.58852    0.95829
 -15.11862    0.52540
 -14.53184    0.54070
 -15.88483    1.01912
 -15.78649    0.89793
 -16.25886    0.75519
 -15.74823    1.00889
 -15.92765    0.78589
 -16.35771    1.11393
 -16.55276    0.94858
 -15.88951    0.84577
 -16.49325    0.67430
 -17.40577    1.11604
 -17.01930    0.97717
 -17.32205    0.93238
 -17.31951    0.97294
 -16.13986    1.16010
 -15.96780    1.26456
 -17.84741    1.24998
 -17.58270    1.45680
 -17.22935    1.20551
 -16.64388    0.81481
 -17.29486    1.23364
 -16.98687    1.10101
 -16.03345    0.89124
 -17.76395    0.89881
 -17.48736    0.79467
 -16.02072    0.99830
 -17.77680    1.10442
 -16.06199    0.61688
 -15.38216    1.05397
 -15.57233    1.03915
 -15.59237    1.09405
 -15.08291    0.94617
 -15.24116    0.64173
 -15.17224    1.31056
 -16.78959    1.33120
 -16.84506    0.82170
 -15.40219    1.06003
 -16.27124    1.40398
 -15.42234    0.70929
 -15.14850    0.66006
 -14.72776    0.53890
 -16.89765    0.75111
 -15.90548    1.08621
 -16.30104    0.85133
 -17.14705    0.82990
 -16.90029    1.10962
 -16.22996    0.94311
 -17.08372    1.16076
 -16.69082    0.83937
 -15.90752    0.68917
 -16.39977    0.98492
 -15.73965    0.98273
 -16.36986    0.88529
 -17.49568    1.05169
 -16.01067    1.00690
 -16.93096    0.96746
 -17.00051    0.71272
 -16.56119    1.24066
 -16.32878    1.42672
 -17.49196    0.79564
 -15.43272    0.80559
 -15.89316    1.02570
 -15.48294    0.63707
 -16.56190    0.98792
 -16.60541    1.09452
 -17.07647    1.40392
 -15.26127    0.65767
 -16.64404    0.98874
 -16.41779    0.71138
 -16.31552    0.73196
 -15.83865    0.42231
 -16.10390    0.94270
 -16.61301    0.84451
 -16.31535    1.16427
 -16.50241    1.37832
 -16.56234    1.16914
 -15.87087    0.97701
 -16.80755    1.00214
 -16.23849    1.02886
 -16.42870    1.16030
 -16.70605    0.83471
 -16.88117    1.21649
 -17.74105    0.95898
 -17.29858    1.22727
 -18.14557    0.96620
 -17.88482    1.01059
 -17.55068    1.32133
 -17.44644    1.02286
 -17.53138    0.78275
 -17.02224    1.17001
 -16.24390    1.05277
 -17.16249    1.31365
 -17.62205    1.28535
 -16.73360    1.05950
 -16.80223    1.17079
 -17.05147    1.44788
 -17.72557    1.27046
 -18.07392    0.81099
 -17.27987    0.54201
 -17.15353    1.02860
 -17.09852    0.78362
 -17.96829    1.12448
 -17.69257    0.57889
 -17.87096    1.05411
 -17.66265    1.21563
 -16.63254    1.32439
 -17.69328    1.52607
 -17.00774    1.00970
 -17.63202    0.54719
 -16.27193    0.64227
 -16.03744    1.10641
 -16.43646    0.98389
 -17.34763    0.74053
 -17.81480    1.10917
 -17.85577    1.63679
 -17.34038    1.21031
 -17.71505    0.97899
 -17.67793    1.25626
 -17.00656    1.29411
 -17.48053    0.86592
 -18.06427    0.89322
 -17.62310    1.14972
 -16.77307    0.84805
 -17.25714    1.41016
 -16.44395    1.13976
 -18.09811    1.48921
 -16.52641    1.14613
 -17.04797    1.56649
 -17.26016    1.20100
 -16.70612    0.98980
 -17.45367    1.19098
 -17.00766    1.08172
 -16.66759    0.84121
 -16.98301    1.07913
 -16.52373    1.06698
 -16.37055    0.82651
 -17.14367    0.98007
 -17.03350    0.89852
 -17.46616    0.97970
 -16.44358    1.28169
 -16.72765    0.97244
 -15.68134    0.95094
 -14.87189    0.79762
 -16.48136    1.09626
 -16.60996    1.32467
 -17.43219    1.16464
 -16.90834    1.24178
 -17.00781    0.96465
 -15.75786    0.80020
 -16.35882    1.29270
 -16.80489    0.71411
 -18.52481    0.95418
 -17.54924    1.11309
 -16.89398    1.28998
 -17.46792    1.54321
 -18.08532    1.24516
 -17.33513    0.87758
 -16.85288    0.85997
 -16.99640    1.11419
 -17.07134    0.93633
 -17.63532    1.25972
 -17.98631    1.33818
 -18.27101    1.62628
 -16.93331    1.33114
 -17.08490    0.79638
 -17.07160    1.09968
 -17.25835    0.90974
 -16.68126    1.09108
 -16.56791    0.96343
 -18.06029    1.19936
 -18.24778    1.16200
 -16.04826    1.05592
 -16.81889    0.97914
 -16.94965    1.07182
 -16.04140    0.62721
 -17.21066    0.98928
 -17.57297    1.04775
 -17.42791    1.31721
 -16.97656    1.30555
 -16.62858    0.91086
 -17.03745    1.29769
 -18.00867    1.40695
 -17.57015    1.20940
 -17.75302    1.15120
 -18.05351    1.28898
 -17.53474    1.50327
 -18.34756    1.32746
 -18.08978    1.58762
 -17.29386    1.05977
 -17.87341    1.34563
 -17.25349    0.98106
 -17.26425    0.89385
 -17.18104    1.08744
 -17.37349    0.55850
 -18.21371    1.04868
 -17.17959    0.74663
 -17.52024    0.83452
 -17.69685    0.97543
 -16.39917    0.51066
 -15.65114    0.89056
 -15.87883    0.96494
 -15.92934    0.72867
 -16.20941    1.12989
 -16.45439    0.91841
 -16.47031    0.83240
 -16.79723    0.82483
 -18.13111    0.75945
 -17.49266    1.78210
 -17.06683    1.47956
 -17.32735    1.24947
 -16.62705    1.17564
 -17.17794    1.49285
 -17.77704    1.35940
 -17.12159    1.28417
 -18.44998    0.96155
 -17.57339    1.17946
 -17.56548    1.21681
 -17.35269    1.42422
 -17.34298    1.11964
 -16.88279    1.01798
 -17.14725    1.35054
 -18.65928    0.93533
 -17.13204    1.25047
 -17.33505    0.76925
 -17.56272    0.85999
 -16.90996    0.42396
 -17.07777    0.91023
 -16.83050    1.17074
 -16.76572    0.95112
 -17.64926    1.15957
 -16.99320    0.89721
 -18.25163    1.35087
 -18.22033    1.31519
 -17.89363    1.00930
 -18.40166    1.20220
 -17.57327    1.34368
 -17.63292    1.15027
 -17.99649    1.01673
 -18.35840    1.29145
 -16.91819    1.04255
 -16.59614    1.46917
 -16.04307    1.25787
 -15.75916    1.21905
 -17.25600    1.18928
 -16.60307    1.11839
 -17.04341    0.93511
 -16.33636    0.82051
 -16.77040    1.17522
 -16.66032    1.11781
 -15.58265    0.88760
 -16.13166    0.84750
 -16.03911    1.25337
 -16.77007    1.10413
 -16.51450    1.13661
 -16.64805    1.28512
 -16.38026    1.23207
 -16.52736    1.10984
 -16.80119    1.63747
 -17.23624    1.31462
 -17.28053    1.62634
 -16.38392    1.52082
 -16.92893    1.10604
 -16.50654    1.39979
 -15.90581    1.02417
 -17.03474    1.17744
 -17.11999    1.04979
 -15.72174    0.99067
 -16.46666    1.16666
 -16.39607    1.20697
 -16.55384    1.18882
 -14.97142    0.95025
 -16.88730    1.26113
 -15.38851    1.05755
 -16.93697    1.30701
 -16.17704    0.90993
 -16.94691    0.92545
 -17.00760    0.79332
 -16.94378    1.27050
 -16.63854    1.01917
 -17.19358    0.65888
 -16.57535    0.79211
 -15.79515    0.40991
 -15.64043    0.93645
 -15.90869    0.91772
 -14.42278    0.68501
 -17.96417    1.08969
 -16.96016    0.96440
 -17.44568    0.82654
 -16.21774    0.81804
 -16.61113    0.82261
 -16.17081    0.75035
 -16.11190    0.82534
 -15.94206    0.78128
 -16.02327    0.44522
 -15.15787    0.82809
 -16.15208    0.91822
 -15.48668    0.86629
 -15.67633    0.99936
 -15.93481    0.98882
 -15.48720    1.28651
 -15.29668    0.91085
 -15.46548    0.88993
 -16.56502    1.32198
 -15.09502    0.82215
 -15.49743    1.16134
 -15.86078    1.06269
 -15.42501    1.15104
 -15.69753    0.58262
 -16.48226    0.61765
 -15.78346    1.14937
 -16.61086    1.18735
 -17.16313    1.00871
 -16.61261    1.04849
 -15.87051    0.82012
 -16.08254    0.91847
 -16.45931    1.39433
 -17.59155    1.31930
 -17.38578    1.32746
 -16.12624    0.79206
 -16.91183    0.76879
 -16.78490    1.03357
 -16.24533    0.74513
 -16.24887    1.29009
 -16.62868    0.92733
 -16.00631    0.91267
 -16.37890    0.44150
 -16.44935    0.88787
 -16.58143    1.36405
 -15.26897    0.84587
 -16.40194    0.71515
 -15.54436    0.47199
 -16.59826    1.14547
 -17.42264    1.03914
 -17.03356    0.70382
 -15.87152    0.81686
 -16.45936    0.69887
 -16.96502    0.76178
 -15.82493    0.62184
 -15.29121    0.81031
 -16.45335    1.21825
 -15.79703    0.81652
 -16.41970    1.06196
 -16.69032    0.98970
 -16.19058    1.38401
 -16.83713    1.14670
 -15.97694    1.09979
 -16.56921    0.97515
 -15.86344    1.17750
 -16.25927    1.19551
 -15.53636    1.36299
 -16.84377    1.18190
 -15.03875    1.07586
 -15.71598    1.12013
 -16.52614    1.16805
 -16.84704    1.24089
 -16.46992    0.92930
 -16.50539    0.83761
 -15.57201    0.37648
 -16.80089    1.12032
 -17.42169    0.69049
 -17.15684    1.01570
 -16.65962    1.06110
 -17.27345    1.47522
 -16.58404    1.05935
 -15.83146    0.89611
 -16.71382    1.17912
 -16.58487    0.77802
 -15.73096    1.07057
 -16.34768    1.01876
 -17.01896    1.65579
 -16.99240    1.17770
 -16.20103    1.09174
 -16.59279    0.99031
 -16.65907    1.43353
 -16.51675    1.23705
 -16.81206    1.29248
 -17.22292    1.04238
 -17.53622    1.33072
 -17.30340    1.50854
 -15.95716    1.24501
 -16.81325    0.96844
 -17.55775    1.07661
 -16.78477    1.13340
 -18.32989    1.01503
 -18.44164    1.41172
 -16.08873    1.32736
 -16.51197    1.18641
 -16.90775    1.22694
 -17.56974    1.29103
 -16.60970    1.49250
 -16.91999    1.39874
 -18.46741    1.61765
 -16.85614    1.63011
 -16.79994    1.53001
 -17.90206    1.61934
 -16.86310    1.02968
 -17.08998    1.56050
 -15.63170    0.99119
 -17.27068    1.41350
 -16.29508    1.33209
 -16.71831    1.69966
 -16.50657    1.22474
 -17.00414    1.32004
 -17.43643    1.59331
 -16.79892    1.14528
 -17.08736    0.90170
 -16.48460    0.97125
 -16.74121    0.83667
 -16.73750    0.95737
 -16.95298    1.28024
 -17.27795    0.94355
 -17.54084    0.81349
 -17.54194    1.46019
 -17.03334    0.68347
 -15.98794    0.83202
 -15.67732    1.22257
 -17.31246    1.11437
 -17.92399    0.86686
 -17.16546    0.86080
 -16.37373    0.77567
 -17.37467    1.01804
 -17.53123    1.50573
 -17.03779    1.17069
 -16.98679    0.76298
 -17.28882    1.32547
 -17.94863    1.19574
 -17.51395    1.08672
 -17.02204    1.45833
 -17.11672    1.82740
 -16.56705    1.65401
 -17.27493    1.40517
 -15.81679    1.34172
 -16.52225    1.22473
 -17.16562    1.50232
 -15.88276    1.28337
 -18.23732    1.72136
 -17.99387    1.83432
 -17.03064    1.71792
 -17.65666    1.50361
 -19.25522    2.11393
 -18.48796    1.30731
 -16.16560    1.59611
 -17.77357    1.05134
 -17.09797    1.42441
 -17.23798    1.52098
 -17.34339    1.55653
 -16.49944    1.42544
 -17.39770    1.56029
 -17.54313    1.42064
 -18.16536    1.88878
 -18.04588    1.49539
 -16.54813    1.37839
 -16.98581    1.51484
 -16.87178    1.25067
 -16.74095    1.12792
 -17.12103    1.18767
 -17.76875    1.71844
 -17.65618    1.14954
 -17.22621    1.61271
 -18.19700    1.32498
 -16.56242    1.16695
 -17.66896    1.16969
 -15.71701    1.55241
 -16.46595    1.41869
 -16.22141    1.28316
 -17.51424    1.37083
 -18.29717    1.29943
 -16.30470    1.14363
 -16.24316    1.12713
 -16.61710    1.10525
 -16.61326    1.05700
 -15.98083    0.99510
 -17.27018    1.12500
 -17.75487    0.98789
 -16.95009    0.98252
 -17.85931    1.06819
 -16.70123    1.27642
 -17.99925    1.59952
 -17.29293    1.54504
 -17.36415    1.57648
 -15.81318    0.89979
 -17.32592    1.12658
 -17.18824    1.23599
 -16.24433    0.99292
 -17.15931    1.36377
 -17.03149    0.82652
 -17.23293    0.53831
 -16.28501    0.91448
 -17.31462    1.27538
 -16.15022    1.56709
 -15.92499    1.14659
 -16.95130    1.02071
 -16.64016    1.24203
 -17.23847    1.19824
 -16.98368    1.21811
 -16.71182    1.03523
 -16.95036    1.34809
 -18.41549    1.69682
 -17.14134    1.06899
 -17.53325    1.36245
 -17.66838    1.84398
 -17.48534    1.68279
 -17.51775    1.23645
 -17.67945    1.41162
 -16.76709    1.45052
 -17.73377    1.36780
 -18.88380    1.58106
 -18.36369    1.68740
 -17.79550    1.65295
 -17.64225    1.94195
 -18.38107    1.75367
 -17.89957    1.97921
 -18.13331    1.72348
 -18.17706    1.46384
 -18.10129    1.80280
 -17.06914    1.37575
 -17.12534    1.23802
 -17.55741    1.28645
 -17.33043    1.34863
 -18.17454    1.70318
 -16.98027    1.71246
 -16.20636    1.48444
 -16.72932    1.47721
 -17.79981    1.56252
 -16.91840    1.61537
 -16.55402    1.34955
 -16.80834    1.09292
 -16.80495    0.76955
 -17.57362    1.09601
 -17.92131    0.95773
 -17.86724    1.57624
 -17.09742    1.28045
 -17.29812    1.20562
 -17.09061    1.28059
 -17.88078    1.25344
 -17.16110    0.82543
 -17.71772    1.47413
 -17.27301    1.38495
 -16.88985    1.55590
 -16.91056    1.02803
 -17.37474    1.44619
 -16.82017    1.76880
 -16.72435    1.77719
 -16.68265    1.30294
 -16.59504    1.34343
 -17.22057    1.28056
 -17.02767    1.10229
 -19.33531    1.58186
 -18.09873    1.60736
 -17.35159    1.59381
 -16.79543    1.71226
 -17.73329    1.85215
 -18.88150    1.71199
 -18.30729    1.54912
 -17.96561    1.60704
 -16.84874    1.64863
 -15.91828    1.61167
 -16.26102    1.44288
 -16.83753    1.54135
 -15.64254    1.32601
 -16.31966    1.89485
 -16.16653    1.50475
 -17.04136    1.42583
 -16.20457    1.20614
 -17.54733    1.76576
 -18.30192    1.59063
 -17.42863    2.06133
 -17.55620    1.41004
 -17.27916    1.44025
 -17.09943    1.77947
 -16.39584    1.55225
 -17.18381    1.50094
 -17.31111    1.55996
 -17.51971    1.63184
 -16.98959    1.25382
 -16.92815    1.33562
 -17.54398    1.54817
 -17.01795    1.21072
 -17.20673    1.22027
 -17.05750    0.68585
 -15.68428    0.71774
 -16.82183    1.33139
 -16.30631    1.36319
 -15.45286    1.22598
 -15.80659    1.21535
 -17.42269    1.16696
 -16.24749    1.19026
 -15.35630    1.16446
 -16.26666    1.26103
 -16.26731    1.54077
 -16.01604    1.19786
 -14.96286    0.99031
 -15.75074    1.15142
 -16.60201    1.36562
 -16.36911    1.12451
 -16.64793    1.45896
 -17.69462    1.55369
 -17.57309    1.51084
 -16.48566    1.27026
 -15.83239    1.17505
 -16.58451    1.40094
 -16.15712    1.12857
 -16.65682    1.21334
 -17.15531    1.38769
 -16.97527    1.41758
 -15.50740    1.33910
 -16.79637    1.41473
 -17.34471    1.30010
 -16.24796    1.06450
 -16.92582    1.42186
 -17.39731    1.07432
 -17.46235    1.30743
 -15.91882    1.09163
 -17.09505    1.67338
 -16.99640    1.64097
 -15.75627    1.68141
 -16.34384    1.82132
 -16.22927    1.23445
 -17.00443    1.63678
 -16.93340    1.54173
 -17.33255    1.38325
 -18.24853    1.79262
 -16.12155    1.37368
 -16.49268    1.25454
 -15.85585    1.02739
 -16.69126    0.94408
 -16.48425    1.29625
 -17.33398    1.36642
 -16.52492    0.99812
 -17.14492    1.17371
 -16.45413    1.40128
 -17.09555    1.41932
 -17.74280    1.66597
 -16.86326    1.30647
 -16.52509    1.48178
 -16.08411    1.35496
 -16.08444    1.48188
 -15.46570    1.34321
 -16.32038    1.32379
 -15.63025    1.14458
 -16.88852    0.92690
 -16.72124    1.37322
 -17.58469    1.48945
 -16.02143    1.43317
 -16.57877    1.31706
 -16.32873    1.94866
 -15.59287    0.99446
 -16.16231    1.13267
 -16.43554    1.35349
 -15.69729    1.47358
 -15.92857    1.24078
 -16.14717    1.71594
 -17.19426    1.45326
 -16.86768    1.16867
 -15.96287    1.26830
 -15.86681    1.44924
 -16.93831    1.08702
 -16.49353    0.94977
 -16.27266    1.07582
 -16.71352    0.78151
 -16.19689    1.16390
 -16.20534    1.04299
 -16.00462    0.89479
 -16.68315    0.86542
 -16.30028    1.02770
 -16.72528    1.53984
 -16.09258    1.02973
 -16.84378    1.50784
 -16.30976    1.27731
 -17.22330    1.12198
 -17.49559    1.85242
 -16.97722    1.18583
 -16.38022    1.14463
 -15.31298    0.89903
 -16.73175    1.41602
 -16.99821    1.39627
 -16.45867    1.20696
 -16.75377    0.96637
 -17.06307    1.54804
 -17.20459    1.47381
 -17.63787    1.52224
 -16.92881    1.29770
 -16.59138    1.39574
 -16.21906    1.37585
 -17.48189    1.15415
 -16.67719    1.33118
 -16.65780    1.20507
 -17.42160    1.51734
 -17.17239    1.16102
 -15.42517    1.08022
 -15.63468    1.16842
 -15.94190    0.83570
 -15.63730    1.37269
 -16.26255    1.15076
 -16.11531    1.49655
 -15.84220    0.95077
 -16.36018    1.47103
 -17.11255    1.64293
 -16.67438    1.23012
 -15.48587    1.14961
 -16.32533    1.05191
 -15.56313    1.24716
 -17.13905    1.51813
 -16.60970    1.24040
 -15.70101    1.31124
 -16.41803    1.05525
 -16.44537    1.00666
 -16.45803    0.88160
 -16.03431    1.01145
 -16.64535    0.87994
 -16.46380    1.05613
 -16.56951    1.33592
 -16.99019    1.27227
 -16.11793    1.05754
 -15.07397    0.65909
 -15.41915    0.68496
 -16.62157    1.34261
 -15.99746    0.74600
 -15.86127    0.89047
 -16.44587    1.09190
 -16.92511    1.30689
 -16.56780    1.41111
 -16.57476    1.08732
 -16.30958    0.91762
 -16.76417    1.58373
 -17.23624    1.07639
 -16.83108    1.52465
 -16.45391    1.44385
 -18.08560    1.33176
 -17.69976    1.57699
 -17.20814    1.63746
 -17.15364    1.34409
 -16.27095    1.08247
 -17.13882    1.13812
 -16.94953    0.98397
 -16.95932    1.22176
 -16.81705    1.25001
 -16.51340    1.07769
 -16.25362    1.24348
 -15.12345    1.03298
 -17.14722    1.21062
 -16.74261    1.21004
 -16.83582    1.48744
 -16.08605    0.86053
 -16.27788    1.47415
 -16.54204    1.03035
 -15.71361    1.28280
 -15.35554    1.26718
 -15.86540    1.09950
 -16.22545    1.30115
 -15.63056    1.21747
 -16.68797    1.21949
 -16.80873    1.17079
 -15.88706    1.25002
 -17.10406    1.35405
 -16.01683    1.07528
 -16.34725    1.16307
 -16.67366    1.20822
 -16.66244    1.24604
 -17.14403    1.19831
 -17.07732    1.13293
 -18.04046    1.29822
 -17.72875    1.05952
 -17.96987    1.45789
 -15.37626    1.07791
 -16.31375    1.35911
 -16.46025    0.71786
 -16.38046    0.79973
 -15.83839    0.80705
 -15.59951    0.85779
 -15.97857    0.87951
 -16.31219    1.14531
 -16.95641    0.97785
 -17.25033    1.17219
 -17.05055    1.19495
 -15.64767    1.06550
 -15.58047    0.90056
 -16.95485    1.17922
 -17.17527    1.16846
 -16.88985    0.68257
 -17.27485    1.57560
 -15.80377    0.91989
 -17.26154    1.25252
 -16.16927    0.94525
 -16.53692    1.40800
 -16.81653    1.13454
 -16.20065    1.16855
 -17.61812    0.90040
 -16.82651    1.06760
 -17.01563    1.48226
 -17.89619    1.16251
 -17.06109    1.40458
 -17.19360    0.87680
 -17.65039    1.19320
 -17.44409    1.04597
 -17.84551    1.66017
 -17.55295    1.29821
 -16.86281    1.48743
 -17.86612    1.39548
 -17.04954    1.58038
 -15.82863    1.03705
 -16.37265    1.29216
 -16.69670    0.72203
 -16.55988    1.23048
 -16.47608    1.41632
 -16.81399    1.05487
 -16.63629    1.38285
 -16.68850    0.98002
 -18.14916    1.49423
 -16.75475    1.63167
 -16.69068    1.52003
 -16.41095    1.24271
 -15.89059    1.33976
 -17.65650    1.47504
 -17.99740    1.55552
 -17.49987    1.82645
 -18.81843    1.71063
 -18.99590    1.64633
 -18.77038    1.63822
 -19.06366    1.34216
 -19.29857    1.42231
 -17.14938    1.52728
 -16.85098    1.33589
 -18.49698    1.89269
 -17.45101    1.75218
 -17.49018    1.45590
 -17.59079    1.56479
 -16.53143    1.47913
 -17.40905    1.58743
 -16.75323    1.54008
 -17.92186    1.58742
 -19.66563    1.68612
 -19.30924    1.95394
 -18.58530    2.03536
 -17.75750    1.78172
 -17.49873    1.39772
 -17.13909    1.34215
 -17.18051    1.50238
 -18.54709    1.57544
 -17.84255    1.70229
 -18.54578    1.78404
 -18.49938    1.48843
 -17.50637    1.42325
 -18.27820    1.82781
 -19.09318    1.52779
 -19.13287    2.27054
 -18.88925    1.76651
 -17.67387    1.19803
 -16.12367    1.60671
 -18.14682    1.76218
 -17.38265    1.37506
 -16.36777    1.71518
 -16.10634    1.10787
 -16.13704    0.95337
 -16.30170    1.34687
 -17.76873    1.72339
 -16.78583    1.72710
 -16.99464    1.42142
 -17.58188    0.86061
 -17.37554    1.04046
 -17.78086    0.93182
 -18.13629    1.28040
 -16.42038    1.47974
 -16.35578    1.02146
 -16.15092    1.21448
 -15.63442    1.51592
 -16.14905    1.53974
 -16.32530    1.23693
 -15.23491    1.27381
 -15.52245    1.67570
 -16.08574    1.79061
 -14.82382    1.60083
 -15.90225    1.65888
 -15.86359    1.71107
 -15.37447    1.30555
 -15.81605    1.43008
 -16.06322    1.49385
 -15.26053    1.09800
 -15.60250    1.17964
 -15.60599    1.61442
 -16.63331    1.68731
 -16.84799    1.70277
 -15.82634    1.37042
 -15.47000    1.19403
 -15.83948    1.03225
 -15.43173    1.32029
 -16.37951    0.77158
 -16.66944    1.08072
 -16.02916    0.90527
 -16.40130    0.81750
 -15.04287    0.77580
 -15.94774    0.90300
 -17.11534    1.11250
 -16.61907    0.88666
 -16.48752    1.01250
 -15.25756    0.46968
 -15.44742    0.96656
 -15.83254    0.94179
 -15.17780    0.94714
 -15.99592    0.96270
 -15.71403    0.95192
 -16.01322    1.09609
 -16.09842    1.11520
 -17.00499    1.33766
 -17.33008    1.24230
 -16.56420    1.30539
 -16.90523    1.53642
 -17.05174    1.25341
 -16.73388    1.18070
 -16.96378    1.33609
 -17.23637    1.58696
 -17.23808    1.75756
 -17.32311    1.52329
 -18.09199    1.23940
 -18.52489    1.85019
 -16.06325    1.56729
 -16.36225    1.86467
 -16.56039    1.48185
 -16.72318    1.42600
 -17.54838    1.70207
 -18.00854    1.52598
 -17.29937    1.62837
 -16.84560    1.47666
 -15.65484    0.92827
 -16.69946    1.39579
 -15.55616    1.25814
 -16.48465    1.69012
 -16.81300    1.39788
 -16.64215    1.78415
 -16.82556    1.36940
 -16.27497    1.37133
 -16.29463    1.58738
 -14.60530    1.03481
 -15.74851    1.35719
 -16.32376    1.57320
 -15.99226    1.22957
 -15.76843    1.59821
 -15.55418    1.74275
 -15.91326    1.71323
 -15.41321    1.35590
 -15.82343    1.52181
 -16.00237    1.40591
 -16.50571    1.62183
 -16.40066    1.40054
 -16.47542    1.49854
 -15.24470    1.29037
 -15.76592    1.22990
 -15.62256    1.48774
 -16.57641    1.62964
 -16.47198    1.58354
 -16.10624    1.42980
 -15.74740    1.27164
 -16.34291    1.62125
 -15.77547    1.20598
 -16.09553    1.38995
 -16.32564    1.48776
 -16.22516    1.56522
 -15.71268    1.52843
 -16.03488    1.37663
 -15.81492    1.50625
 -15.37732    1.30037
 -16.16142    1.54296
 -15.82709    1.80627
 -17.26073    1.42173
 -17.60025    1.75521
 -16.64947    1.41199
 -15.85724    1.22750
 -16.66393    1.14214
 -15.75654    1.18774
 -16.99835    0.75001
 -15.96086    1.26185
 -16.09709    1.11052
 -16.12158    1.24768
 -15.21832    1.15571
 -15.98448    0.99681
 -16.85557    1.48726
 -17.27302    1.89795
 -16.67434    1.38276
 -16.51000    1.01938
 -16.70493    1.43542
 -16.24578    2.06344
 -15.48853    1.19593
 -17.63044    1.41372
 -17.99051    1.88244
 -16.59546    1.83621
 -16.83070    1.29974
 -17.26810    1.46562
 -16.52652    1.01126
 -16.12087    1.21042
 -17.03399    1.00220
 -16.04410    1.10612
 -15.94463    1.44836
 -16.70550    1.45615
 -16.73767    1.38190
 -15.59563    0.96916
 -16.65184    1.55008
 -17.32174    1.39021
 -18.79532    1.68301
 -17.06605    1.36653
 -16.87791    1.39016
 -16.04286    1.43600
 -15.22636    1.16900
 -14.72688    1.39957
 -15.66125    1.40899
 -16.39235    1.41128
 -16.27345    1.40323
 -16.41623    1.42677
 -15.90787    1.50454
 -16.57055    1.51505
 -16.60058    1.34047
 -17.58673    1.83815
 -17.86571    1.63318
 -16.65621    1.66008
 -16.25220    1.30587
 -15.74542    1.40584
 -15.83446    1.00401
 -17.23901    1.35856
 -14.73286    1.15099
 -15.68437    1.04264
 -16.05464    1.13092
 -15.94961    1.19751
 -16.69040    1.00078
 -15.83844    1.63828
 -17.78955    1.73990
 -16.64740    1.57239
 -17.64163    1.79912
 -16.01403    1.80950
 -17.32540    1.67433
 -15.97593    1.39646
 -16.85112    1.25551
 -17.85031    1.89985
 -17.97421    1.65840
 -17.11359    1.67780
 -15.22476    1.59257
 -16.45617    1.72465
 -17.10305    1.70565
 -16.13814    1.21704
 -17.01322    1.66214
 -16.61447    1.89681
 -16.61006    1.55600
 -17.45247    1.79568
 -16.36266    1.56579
 -16.87305    1.65033
 -17.25638    1.86673
 -17.66820    1.67036
 -17.35739    1.58362
 -17.11397    1.50615
 -16.81499    1.04608
 -17.32541    1.87212
 -17.09689    1.87982
 -17.14668    1.88136
 -16.89939    1.30895
 -17.01215    2.04404
 -16.78294    1.74542
 -16.54199    1.71866
 -17.60415    1.33446
 -17.51933    1.15452
 -16.24985    1.23575
 -16.74666    1.91928
 -17.28469    1.66342
 -17.35454    1.73051
 -16.28434    1.35091
 -16.68025    0.96482
 -16.92291    1.38575
 -17.30985    1.62730
 -17.91794    1.42569
 -17.90411    0.86246
 -17.23405    1.43309
 -15.80430    0.96245
 -16.52752    1.13063
 -17.05793    1.34423
 -16.58201    1.18533
 -15.59662    0.88128
 -16.66526    1.26519
 -17.59104    0.83245
 -15.89424    1.31185
 -15.61962    0.96617
 -16.09272    1.06036
 -15.56188    0.98559
 -16.03315    1.20426
 -16.47584    1.27138
 -16.03286    1.11449
 -16.77501    1.35213
 -15.81047    1.24228
 -16.21988    1.11244
 -16.02748    1.62871
 -16.64582    1.33568
 -16.00718    1.53399
 -16.12079    1.28660
 -16.52818    1.53300
 -17.33314    2.02775
 -16.63822    1.55700
 -16.44011    1.47415
 -16.33393    1.38192
 -17.42009    1.28026
 -16.88942    1.59619
 -16.76948    1.38963
 -17.03171    1.89974
 -16.86822    1.50956
 -16.97878    1.43558
 -17.40135    1.30722
 -17.31353    1.06732
 -16.96338    1.03308
 -16.08064    1.10678
 -16.43388    1.13404
 -16.17985    1.31998
 -15.76675    1.03448
 -16.06134    0.75739
 -16.20692    1.22627
 -16.51015    1.21227
 -15.36978    1.12059
 -17.10389    1.28804
 -17.64880    1.18020
 -16.10409    1.35001
 -15.81686    1.29221
 -16.58890    1.05397
 -16.95530    0.83394
 -16.59628    1.13041
 -16.40614    1.15060
 -15.77284    0.60468
 -16.03385    0.99835
 -15.65469    1.24182
 -17.03455    1.51601
 -16.38920    1.16434
 -16.36454    1.36056
 -16.08555    1.19559
 -16.67381    1.40169
 -16.79083    1.21067
 -15.61115    0.92679
 -16.92917    0.81932
 -16.53071    1.04780
 -16.40350    1.11478
 -16.52638    1.17644
 -17.59314    1.47739
 -15.55065    1.42419
 -16.64631    1.13925
 -14.82804    0.62719
 -15.66773    1.17734
 -16.28337    0.92103
 -16.84326    0.68815
 -15.89516    1.03907
 -15.79411    0.87071
 -15.76806    0.74945
 -16.54639    1.09555
 -16.18810    1.18851
 -16.00872    1.27213
 -15.99550    0.95895
 -15.67705    0.72572
 -16.11318    1.35306
 -16.18658    1.44600
 -15.46047    1.29306
 -16.07318    1.68877
 -17.05223    1.06325
 -17.20067    1.49962
 -17.12145    1.01962
 -17.01115    1.36203
 -14.69262    0.92347
 -16.66539    1.43479
 -16.37996    1.45678
 -15.39829    1.40422
 -16.17702    1.24869
 -16.01795    1.64834
 -14.96687    1.61491
 -16.05047    1.80360
 -16.27499    1.39382
 -15.25167    1.44150
 -14.34833    1.22038
 -15.35436    1.40840
 -15.98904    1.41942
 -15.96339    1.17562
 -16.34365    1.10278
 -15.42851    1.05174
 -14.68904    1.23147
 -14.27871    1.10888
 -15.64452    1.62431
 -16.52572    1.29984
 -16.56783    1.49213
 -14.86213    1.22413
 -15.84422    0.96966
 -14.02765    0.66290
 -15.26365    0.68147
 -15.88194    1.13025
 -15.37060    0.82646
 -15.92241    1.43194
 -14.52182    1.41832
 -14.23675    1.14581
 -15.41147    1.29611
 -14.95552    0.88997
 -15.92855    1.04067
 -15.54998    1.12959
 -15.64467    1.15192
 -16.18243    1.11653
 -15.55199    1.31213
 -14.89116    0.75829
 -16.13762    0.93238
 -15.31797    0.98774
 -16.05272    0.96674
 -15.65897    0.72143
 -16.69480    0.78717
 -16.03406    0.88288
 -15.82454    0.99393
 -16.03568    1.00202
 -14.84475    1.16810
 -15.44902    0.85978
 -15.64752    1.28059
 -15.89689    1.07627
 -15.29533    1.44023
 -14.84696    0.85896
 -15.39048    0.95168
 -16.39986    1.21371
 -15.70253    1.12492
 -14.32997    1.25838
 -14.75767    0.72425
 -15.44257    1.23521
 -14.62364    1.09052
 -14.63414    0.82677
 -15.31332    0.96020
 -15.70133    0.93402
 -15.27700    0.89043
 -16.10297    0.94909
 -15.43028    0.99034
 -15.85462    1.36722
 -15.81297    0.93393
 -15.03067    0.74171
 -15.83385    0.72777
 -14.48447    1.14894
 -15.38313    1.17886
 -15.33134    1.38337
 -15.65800    1.26603
 -15.14136    1.31127
 -15.02061    1.47438
 -15.09673    1.33240
 -14.89123    0.83908
 -14.99083    1.32357
 -13.91928    0.83087
 -15.18099    1.37325
 -14.93573    1.06246
 -14.85978    1.33610
 -15.93982    1.07564
 -15.22950    1.08675
 -15.46130    1.10481
 -15.81488    1.13111
 -15.51044    0.81800
 -15.58894    1.00310
 -14.20825    0.43646
 -14.80547    0.72665
 -15.69408    0.67777
 -14.97027    0.41667
 -15.67861    0.78677
 -15.83888    0.91022
 -14.80967    0.98032
 -15.06785    1.11160
 -15.92394    1.32130
 -14.94679    0.90890
 -15.09424    1.35375
 -15.24505    1.03195
 -14.62304    1.02548
 -14.55338    1.05638
 -14.24213    0.94557
 -15.69587    1.24894
 -15.17583    1.26476
 -14.54169    1.22662
 -14.53150    1.26886
 -15.12606    0.72355
 -15.89831    0.94938
 -14.73918    1.13876
 -15.52512    1.15455
 -15.04425    0.92093
 -15.26823    0.94527
 -15.60291    0.86540
 -15.42679    1.13629
 -15.24647    0.98076
 -13.87825    0.77029
 -15.13068    0.97296
 -15.30488    0.94083
 -14.42727    0.80057
 -14.38296    0.33011
 -15.35833    0.98910
 -15.79441    0.51024
 -15.77763    0.72928
 -15.58972    0.69772
 -15.15256    1.11176
 -15.01513    1.12629
 -15.87475    1.03250
 -16.22655    0.70801
 -15.62650    1.13303
 -16.12306    1.51322
 -16.29807    0.85805
 -15.81543    1.33926
 -15.77291    1.34149
 -15.03956    1.08971
 -15.89023    1.13567
 -14.49415    0.95573
 -16.12273    1.22091
 -16.10652    1.28405
 -14.32841    1.00001
 -15.71243    0.92586
 -14.22486    0.71329
 -16.09712    1.11303
 -14.70846    0.99556
 -14.52049    0.98917
 -14.00855    0.85335
 -15.38480    1.06066
 -14.86305    0.78381
 -15.76659    1.13013
 -15.90207    1.06264
 -16.30735    0.81656
 -16.24092    1.44614
 -15.80191    0.85211
 -14.83114    0.92130
 -14.50965    1.00669
 -15.44423    0.57445
 -16.04969    1.04472
 -15.55973    0.92902
 -15.05292    1.49181
 -14.67077    1.09450
 -14.46484    1.12152
 -16.04275    1.28158
 -15.56527    1.20755
 -16.24689    0.99950
 -15.94778    1.29817
 -15.72973    0.95449
 -16.43260    1.09058
 -16.68503    0.94263
 -17.05474    1.08191
 -15.18510    1.01292
 -15.78692    0.90552
 -16.21470    1.25544
 -16.86389    1.22206
 -17.21561    1.24548
 -15.67236    1.22872
 -14.95102    0.91534
 -16.21131    1.17675
 -14.44440    0.82631
 -15.94720    1.07990
 -16.81734    1.23109
 -16.65913    1.37647
 -16.04143    1.10289
 -17.32034    1.40144
 -16.36460    1.29505
 -15.75553    0.70003
 -16.18722    0.65838
 -15.66807    0.75788
 -15.74363    0.92639
 -15.08390    0.57044
 -15.52973    1.17024
 -15.72875    0.76398
 -16.10296    0.96431
 -16.86990    1.21436
 -16.97711    0.89894
 -16.26491    0.88522
 -16.07761    1.37771
 -16.70786    1.11961
 -16.49153    1.36273
 -15.72888    0.94193
 -15.81123    1.24172
 -16.26077    1.47281
 -15.85231    1.11537
 -15.15108    1.29007
 -15.82787    1.17006
 -14.80429    0.96437
 -15.48264    0.70771
 -14.56565    0.92695
 -15.10837    0.74688
 -14.23996    0.54208
 -14.39680    0.76822
 -15.77852    1.14912
 -15.79908    0.78396
 -15.79894    1.14255
 -15.82800    0.93821
 -15.29917    0.96698
 -16.05885    0.93255
 -15.47019    1.13485
 -16.55502    0.89761
 -16.54835    0.85567
 -16.71679    0.92644
 -15.73544    1.17071
 -15.68762    1.16511
 -16.47788    1.71801
 -16.37937    1.53142
 -16.60217    1.43556
 -16.29241    1.39263
 -15.70841    1.72709
 -15.79580    1.15308
 -16.05554    1.47714
 -16.28341    1.18428
 -16.26148    0.97052
 -15.80027    1.05072
 -16.99453    1.25127
 -15.73942    1.20893
 -15.55734    1.12184
 -16.19200    0.89857
 -15.63793    0.81465
 -15.98248    1.02250
 -15.95254    1.07933
 -17.14245    1.03632
 -15.89114    1.18152
 -15.40316    1.05905
 -15.61135    1.57934
 -16.50906    1.03346
 -15.71378    1.33777
 -16.08618    1.32120
 -16.02387    1.14719
 -14.59525    1.26385
 -15.86156    1.07109
 -16.01896    1.19196
 -15.63003    1.01506
 -15.87390    1.10657
 -16.35916    1.31748
 -15.64626    1.13361
 -14.85466    0.95059
 -15.63213    1.21802
 -15.99134    0.81065
 -16.40983    1.15254
 -16.42410    1.30299
 -16.05064    1.09985
 -16.39570    1.17942
 -16.98464    1.21558
 -15.88251    0.94992
 -16.29611    1.27953
 -15.84598    1.16273
 -16.91051    1.19525
 -18.12733    0.98048
 -18.35440    1.51533
 -18.64394    1.37060
 -17.37000    1.34334
 -16.30052    1.20820
 -16.78922    1.21233
 -15.95693    1.16654
 -16.27884    0.73604
 -17.26594    1.41449
 -17.05105    1.18728
 -16.58620    1.31869
 -16.79954    1.37745
 -17.99087    1.19745
 -17.50559    1.33231
 -18.15267    1.32959
 -16.63600    1.14171
 -16.99655    0.79690
 -17.00637    1.14604
 -16.73273    1.30730
 -16.89757    1.40561
 -16.36614    1.28928
 -16.39246    1.57982
 -16.19318    1.47621
 -16.89944    1.00498
 -17.26391    0.96048
 -17.70222    1.14479
 -16.85532    1.12568
 -16.03528    1.04520
 -16.40028    1.34280
 -16.62642    1.09565
 -16.80617    1.09181
 -16.23162    1.04939
 -16.76411    1.14587
 -17.80041    1.43142
 -15.73008    1.19168
 -17.03841    1.34219
 -17.28949    1.86300
 -16.40476    1.34787
 -16.86745    1.61477
 -15.02178    1.19025
 -16.46320    1.72728
 -15.47905    1.69513
 -16.03132    1.61559
 -15.43286    1.48696
 -16.27176    1.44661
 -15.79630    1.56014
 -16.85535    1.72452
 -15.88652    1.78275
 -15.82141    1.72137
 -16.05291    1.53282
 -15.58720    1.54378
 -16.38686    1.73997
 -15.73853    1.27297
 -15.38399    1.47763
 -15.38847    1.04666
 -15.47417    1.67783
 -16.03531    1.85301
 -15.35037    1.33184
 -16.20389    1.40109
 -16.16214    0.91608
 -16.19895    1.05911
 -16.60911    1.47286
 -16.40177    1.09284
 -16.71181    1.24976
 -17.09021    1.36890
 -16.17116    1.40529
 -16.92733    1.32397
 -17.31897    2.05178
 -16.98423    1.90629
 -17.13644    1.17693
 -15.54382    1.68526
 -16.00600    1.33099
 -16.16950    1.29468
 -16.08614    1.57886
 -16.76243    1.67865
 -16.66630    1.83651
 -16.04266    1.62165
 -16.46251    1.61348
 -16.54416    1.29485
 -16.14471    1.67377
 -16.55766    1.74891
 -16.45839    0.99689
 -16.35472    1.64716
 -16.18472    1.54721
 -15.27143    0.87407
 -15.40392    1.19096
 -15.78518    1.34877
 -16.67142    1.52136
 -15.80650    1.44868
 -14.70728    1.22493
 -16.05868    1.77446
 -15.41235    1.42942
 -14.85246    1.46314
 -16.51647    1.40656
 -16.13809    1.72651
 -15.14524    1.91483
 -14.79579    1.53140
 -15.15649    1.40717
 -14.58700    1.64935
 -15.54166    1.60061
 -16.07008    1.45577
 -16.04149    1.39805
 -15.87895    1.25879
 -17.30943    1.62897
 -16.48163    1.31525
 -16.57047    1.63775
 -16.09707    1.78162
 -16.37515    1.68629
 -15.72745    1.57546
 -16.23597    1.82280
 -16.62632    1.64811
 -15.51732    1.46051
 -16.62304    1.68232
 -15.92535    1.39708
 -16.12259    1.89418
 -16.84960    1.99553
 -15.82671    1.72187
 -17.47257    1.72513
 -16.68566    1.82899
 -16.52424    1.82105
 -16.69759    1.67368
 -16.70443    1.76075
 -16.44257    1.79227
 -16.71132    1.93739
 -16.47160    2.29594
 -15.89653    1.35575
 -17.63016    1.75666
 -17.55070    1.77201
 -17.43810    1.49454
 -18.20603    1.31981
 -17.18294    1.82095
 -17.86423    1.77875
 -16.25216    1.42006
 -16.52202    1.27677
 -16.14062    1.50247
 -17.23340    1.42547
 -17.66144    1.59232
 -16.83703    1.93419
 -15.99582    1.47463
 -15.06802    1.49778
 -17.35144    1.64692
 -16.73310    1.03295
 -16.45247    1.06925
 -17.51035    1.43687
 -16.65095    1.84410
 -16.71916    1.20297
 -16.56700    1.75118
 -17.06658    1.52974
 -17.21361    1.74115
 -16.07237    1.67761
 -14.88075    0.88586
 -14.60548    0.91562
 -13.89187    0.67785
 -15.21211    1.19629
 -17.07881    1.77974
 -16.17559    1.92853
 -16.27172    1.80946
 -16.12768    0.82216
 -16.23021    1.44407
 -17.33958    1.65777
 -16.08915    1.06483
 -15.20522    1.54754
 -16.22120    1.61105
 -16.06377    1.06142
 -15.90517    1.36951
 -16.10941    1.65664
 -16.40147    1.53577
 -16.50929    1.83304
 -15.60138    1.55450
 -13.97443    1.14839
 -14.36596    1.23247
 -15.35235    1.00492
 -16.28379    1.87574
 -15.12777    1.29156
 -15.03525    1.29301
 -15.39451    1.36926
 -14.44372    1.31332
 -15.05762    1.17379
 -16.86534    1.59805
 -16.33361    1.66098
 -15.50824    1.96531
 -16.30829    1.91196
 -16.46824    1.89793
 -16.68265    1.88287
 -15.44382    1.56128
 -15.87188    1.67672
 -14.59929    1.59330
 -15.79935    1.59639
 -15.84344    1.94683
 -16.37627    2.11432
 -16.38319    1.89297
 -14.73043    1.62186
 -14.48897    1.66024
 -14.92941    1.71909
 -15.64528    1.77374
 -15.48401    1.52649
 -16.23773    1.42193
 -15.98046    1.67465
 -15.36198    1.57756
 -16.27769    1.41949
 -16.74751    1.69372
 -16.21245    1.42018
 -16.80890    1.33375
 -17.39614    1.47833
 -17.17729    1.42213
 -15.92719    1.66440
 -16.44185    1.82691
 -16.79088    1.71712
 -17.03137    2.00709
 -17.40968    1.73465
 -16.83945    1.64177
 -17.30987    1.75089
 -17.03976    1.96331
 -16.62171    1.62935
 -17.34912    1.78231
 -17.63239    1.69619
 -17.19471    1.63098
 -17.01698    1.22959
 -18.09730    1.46669
 -16.49390    1.60075
 -16.08935    1.50442
 -16.12285    1.68505
 -15.37209    1.57978
 -16.17381    1.50781
 -16.12610    1.89067
 -15.01718    1.25886
 -15.65933    1.49243
 -15.79093    1.47396
 -15.64254    1.50829
 -15.25032    1.65016
 -15.83924    1.78254
 -16.23934    1.82054
 -16.09620    1.54626
 -17.16857    1.78411
 -17.42422    1.42024
 -17.28910    1.44340
 -17.66650    1.39242
 -16.30583    1.60667
 -16.96943    1.83488
 -15.93170    1.26971
 -16.24944    1.46182
 -15.50599    1.71032
 -15.90375    1.47243
 -15.59414    1.54240
 -14.98309    1.71349
 -15.48941    1.98837
 -14.93020    2.02821
 -16.09126    1.77247
 -15.50754    2.27456
 -14.59915    1.52964
 -15.67516    1.66767
 -16.26400    1.49219
 -15.12296    1.29216
 -14.86809    1.60648
 -15.18648    1.83555
 -14.01523    1.39357
 -13.04259    0.99321
 -15.34506    1.22187
 -14.38686    1.36161
 -15.28073    0.57015
 -14.17359    1.00920
 -14.87455    1.08199
 -14.80671    1.29026
 -14.41155    0.77630
 -15.98957    1.01239
 -15.18760    1.12240
 -13.41312    0.85978
 -13.68882    1.31183
 -12.83247    0.59177
 -13.99259    1.18308
 -14.25850    1.31645
 -15.25915    1.60724
 -14.21161    1.39690
 -15.76750    1.98186
 -14.17629    1.77573
 -14.08402    1.30951
 -14.98487    1.52720
 -14.92645    1.51435
 -16.17733    1.51475
 -16.20808    1.69258
 -15.02983    1.39118
 -15.25465    1.43150
 -15.87568    1.33041
 -15.78815    1.34197
 -16.39051    1.25917
 -14.83704    1.51714
 -14.66533    0.98485
 -15.05573    1.16170
 -15.72885    1.60492
 -15.80139    1.84347
 -14.27245    1.79470
 -15.88590    1.97757
 -15.96590    1.80849
 -15.96557    1.81693
 -16.14149    2.24387
 -17.09251    2.18218
 -17.05127    1.40410
 -16.12580    1.73637
 -17.50197    1.89605
 -15.47376    1.50469
 -16.55646    1.50201
 -16.78714    1.48662
 -15.03130    1.39161
 -15.44577    0.97010
 -15.40532    1.45125
 -15.75741    1.33326
 -16.23342    1.25727
 -17.17609    1.72064
 -16.60614    1.85174
 -17.23762    2.15746
 -15.62625    1.63361
 -16.99996    2.11743
 -18.77463    2.17238
 -17.64798    1.80456
 -16.43754    1.93309
 -16.43147    1.93986
 -16.86514    1.95076
 -17.10900    1.37110
 -17.38422    1.57134
 -15.76509    1.16238
 -16.38155    1.57401
 -17.20428    2.15177
 -16.70606    1.58541
 -17.60941    2.16862
 -17.00063    1.74676
 -17.35990    2.01620
 -17.41636    2.28933
 -17.43597    1.78828
 -16.72187    1.91292
 -18.11281    2.18694
 -17.41261    1.62627
 -16.49191    1.93175
 -16.30338    1.35285
 -17.18838    1.57802
 -17.95602    1.80501
 -17.87266    1.92645
 -17.78737    2.04551
 -17.58422    1.42057
 -16.29119    1.63646
 -16.49169    1.59285
 -17.34140    1.58250
 -17.59732    1.74577
 -15.83156    1.60902
 -16.61709    2.03548
 -16.74118    1.94676
 -16.35936    1.44307
 -14.96542    0.91445
 -15.12992    1.53405
 -13.81858    1.08821
 -15.29848    1.15358
 -15.14582    1.56349
 -13.89628    1.03831
 -14.96348    1.01168
 -15.32652    1.66079
 -15.03475    1.42740
 -15.75300    1.06366
 -17.01349    1.66818
 -16.36255    1.60571
 -17.18353    1.66185
 -16.13553    1.69122
 -15.68056    1.34475
 -15.76311    1.38497
 -15.01050    1.30734
 -15.84387    1.74925
 -14.88366    1.85004
 -15.46131    1.72389
 -15.44874    1.51801
 -15.37363    1.68324
 -16.41668    1.60311
 -15.98798    1.84518
 -15.78913    2.07751
 -15.13335    1.60334
 -16.19384    1.56433
 -16.10336    1.74128
 -16.67138    1.62431
 -17.59427    1.79844
 -16.51747    1.77151
 -16.69046    2.00651
 -17.34468    2.11746
 -16.76077    1.71255
 -15.82351    1.73973
 -16.58073    1.56067
 -16.68778    1.37347
 -15.32875    1.32670
 -14.56083    1.40403
 -16.02439    1.55184
 -16.70200    2.12950
 -17.12974    1.50121
 -16.20126    1.69158
 -15.89395    1.70180
 -15.80245    1.76594
 -15.30261    1.72019
 -16.27818    1.59942
 -15.49255    1.63156
 -16.03690    1.59459
 -15.53117    1.43308
 -16.00266    1.48738
 -15.78901    1.96466
 -16.02325    1.77192
 -15.24686    1.28983
 -14.75622    1.85535
 -15.77540    1.36665
 -16.01017    1.56273
 -15.37593    1.25963
 -15.92973    1.32248
 -15.01916    1.20459
 -15.50245    1.16956
 -15.53850    1.36283
 -15.53601    1.27728
 -15.27959    0.89058
 -13.75543    0.65011
 -15.02836    1.53772
 -14.42560    1.06303
 -15.93627    1.61901
 -15.00216    1.10491
 -15.35451    0.96063
 -15.46768    1.26764
 -15.56642    1.35070
 -16.88231    1.43242
 -14.93196    1.31351
 -14.74660    0.96463
 -16.29822    1.13468
 -15.44925    1.09123
 -15.19086    1.57601
 -14.76625    1.12858
 -14.43459    0.78151
 -14.87816    0.74074
 -15.16326    1.23780
 -15.25781    0.86243
 -14.92129    0.87296
 -14.05889    0.97022
 -13.25401    1.13262
 -14.43046    0.97295
 -14.89545    0.92130
 -15.02681    0.53820
 -15.06508    1.27743
 -14.54385    1.46983
 -14.54933    0.75904
 -12.93997    0.58597
 -14.14693    0.50181
 -14.83296    0.99166
 -14.24555    1.46624
 -14.48359    0.86353
 -14.62668    0.66863
 -14.76880    1.02058
 -14.66455    0.86029
 -15.15743    1.22365
 -15.20777    1.03279
 -14.59670    0.97130
 -15.20269    0.72596
 -15.60077    1.34828
 -14.97664    1.38050
 -13.26819    0.88283
 -14.43058    1.04819
 -14.89757    1.17367
 -14.56130    1.37019
 -14.54339    0.90800
 -13.64749    0.75689
 -15.48911    0.81209
 -15.31691    1.61147
 -15.59156    1.10036
 -14.87001    1.35739
 -14.64832    1.30399
 -13.82245    0.86039
 -12.96257    0.73118
 -13.89182    0.76062
 -14.20668    0.97009
 -14.30364    1.11943
 -13.81075    0.92697
 -14.06838    1.03876
 -15.48724    0.90967
 -15.32300    0.89717
 -15.32764    1.07938
 -14.92469    1.03107
 -14.25513    0.71905
 -13.86722    0.66714
 -14.45751    0.64266
 -13.53239    0.62626
 -14.20162    0.52367
 -14.11159    0.40813
 -14.48192    0.30326
 -13.06497    0.43829
 -14.08158    0.60853
 -13.83785    0.89360
 -13.43075    0.59521
 -14.03664    0.39555
 -13.90805    0.29905
 -13.80915    0.48904
 -13.73588    0.39489
 -13.68723    0.58141
 -14.43606    0.63366
 -13.30939    0.66140
 -13.49268    0.42352
 -14.13606    0.50487
 -13.76755    0.54332
 -13.79350    0.69272
 -12.86703    0.73784
 -14.63707    0.77934
 -12.84779    0.05458
 -14.44744    0.40102
 -13.42211    0.57631
 -13.28502    0.29659
 -14.22699    0.20020
 -14.52430    0.47888
 -14.03908    0.65264
 -14.46307    0.35856
 -14.84525    1.19663
 -14.69194    1.02893
 -13.62555    0.84325
 -14.33549    0.64267
 -14.98039    0.87504
 -14.96674    0.99628
 -15.20152    0.93987
 -13.65370    0.54881
 -14.53403    1.23285
 -14.06413    1.04159
 -13.41526    0.93616
 -13.78346    0.67881
 -14.40704    1.13454
 -14.24133    1.15601
 -15.10822    0.95783
 -14.41724    0.76429
 -14.51958    0.79679
 -13.17065    0.59917
 -12.70864    0.68877
 -13.09411    1.00436
 -12.97512    0.89285
 -13.28455    0.53728
 -13.77969    0.83898
 -12.22828    0.28797
 -13.47902    0.59170
 -13.55200    0.76740
 -13.94960    1.22546
 -13.73328    0.92894
 -14.21067    1.09267
 -14.13499    0.94209
 -13.29240    0.29392
 -12.65953    0.60367
 -12.55479    0.61622
 -13.58433    0.62786
 -13.03123    0.79872
 -13.49275    1.22557
 -13.36425    0.90779
 -13.11771    0.90335
 -14.36120    1.02266
 -14.28614    0.70553
 -13.26268    0.95426
 -15.32158    0.85154
 -13.29576    0.86605
 -14.03723    1.35915
 -14.45040    1.06652
 -13.64606    1.37625
 -13.99954    0.98990
 -14.87978    1.14658
 -15.05330    1.20734
 -14.76579    1.51719
 -14.27861    0.96185
 -13.97463    1.20088
 -13.87276    0.96687
 -11.68339    0.76179
 -12.66316    1.05903
 -13.52127    0.92289
 -13.83133    1.16198
 -12.74748    0.98441
 -12.26126    0.63223
 -12.08817    0.65972
 -12.30365    1.12860
 -12.00147    0.63678
 -12.55154    1.07460
 -12.76638    1.13668
 -13.11302    0.98858
 -13.10157    1.22243
 -12.26029    1.17006
 -12.51283    0.82826
 -12.09934    0.97444
 -13.07044    1.31256
 -13.40987    0.96769
 -13.29676    0.67354
 -13.30651    1.01529
 -13.34957    0.89495
 -14.19313    1.25047
 -13.40841    0.78868
 -13.36715    0.78166
 -14.01902    1.20362
 -13.92619    0.88465
 -13.15116    1.17604
 -12.26914    1.11007
 -13.35102    1.08444
 -12.66893    0.97098
 -13.78208    1.45068
 -13.22436    1.22373
 -13.24499    1.54994
 -12.61219    1.02017
 -13.13365    1.37945
 -13.69027    0.76776
 -12.86375    0.90914
 -13.54940    1.21241
 -12.94585    1.19491
 -13.13194    1.11092
 -12.32747    0.77623
 -12.29547    1.24622
 -12.10773    0.87280
 -12.54854    0.75205
 -13.05918    1.04752
 -12.53841    0.99429
 -13.84122    0.81251
 -13.23985    1.29979
 -13.15056    0.97428
 -12.71885    0.90749
 -11.43098    0.86953
 -12.85202    0.85509
 -13.48409    1.26837
 -12.60581    0.82222
 -11.97418    0.74855
 -13.22184    0.85259
 -13.25215    0.88688
 -13.21949    1.17541
 -11.92581    0.86963
 -13.36344    0.89221
 -12.03554    0.37672
 -12.11166    0.67811
 -12.60491    0.81617
 -12.59440    1.20214
 -12.52935    1.10780
 -12.65182    0.98963
 -12.55888    0.95101
 -13.62033    0.74577
 -12.93815    0.53104
 -13.99079    0.76562
 -13.72306    0.78537
 -13.88803    0.70810
 -13.92521    0.69962
 -14.08005    1.06382
 -13.97319    0.73817
 -14.16670    1.05073
 -15.49809    1.06890
 -14.70912    0.93480
 -14.51757    0.93953
 -14.23393    1.58354
 -14.57874    1.25553
 -13.60970    1.45067
 -14.68939    1.45154
 -15.16843    1.61735
 -13.97444    0.97185
 -14.15991    0.87190
 -14.40524    1.19609
 -14.43163    1.03574
 -12.74184    0.74759
 -14.44261    1.22648
 -13.57669    1.08228
 -13.87207    0.81786
 -13.38661    1.04540
 -14.35474    0.99691
 -14.56781    1.15331
 -14.54479    0.50672
 -14.07555    0.84505
 -13.58448    0.82945
 -14.55925    1.04470
 -14.75244    1.08856
 -14.84873    0.84323
 -14.66461    0.55316
 -15.06686    1.17537
 -14.25601    0.86515
 -14.34729    0.74930
 -15.20331    0.74598
 -15.44720    0.89690
 -14.14781    0.62924
 -14.26198    0.98114
 -13.92155    0.57759
 -13.73838    0.98423
 -14.85441    1.08105
 -14.93277    1.13029
 -15.06474    0.99798
 -14.62110    0.60887
 -14.87799    0.87577
 -15.10171    0.72575
 -15.08806    0.49768
 -14.90026    0.69899
 -14.96461    1.13564
 -15.28679    1.30803
 -15.45333    1.25584
 -14.90814    1.07703
 -14.39450    1.13628
 -15.30259    1.07692
 -14.19506    0.84847
 -14.35283    0.89374
 -14.32772    0.72032
 -14.17379    1.17323
 -13.42269    1.03468
 -12.41648    0.37040
 -12.62856    0.63553
 -12.58970    0.76253
 -12.51516    0.60102
 -13.21132    1.07716
 -13.24993    0.46729
 -13.42912    0.63235
 -13.27275    0.82750
 -14.19400    0.73298
 -14.21975    0.99236
 -13.52525    1.51822
 -13.96030    1.09937
 -13.39100    1.17491
 -12.33947    1.30815
 -14.22246    1.34767
 -13.74155    0.76307
 -13.46772    1.14951
 -13.63333    1.05866
 -13.22023    0.92974
 -13.43437    1.14166
 -14.79575    0.98230
 -15.05909    1.26324
 -13.67359    1.07082
 -15.19317    0.97765
 -13.92180    1.12674
 -13.07469    0.96985
 -13.96579    1.18409
 -15.81439    0.94037
 -15.01805    1.25829
 -14.78451    1.56137
 -13.45122    0.98329
 -13.49852    1.10134
 -13.65792    1.27922
 -14.83054    1.46738
 -14.23220    1.38580
 -15.73006    1.55495
 -13.88474    1.01801
 -13.26224    1.27567
 -13.93541    1.30501
 -13.47418    1.09812
 -13.29714    1.15730
 -13.44553    1.16338
 -13.08591    1.03740
 -13.91110    1.39528
 -12.68589    1.31310
 -13.78445    1.21410
 -14.20476    1.40270
 -14.27710    1.12213
 -13.04519    0.94802
 -13.66567    1.20537
 -13.75867    1.30440
 -13.51670    1.07169
 -15.03121    1.36042
 -14.84400    1.27110
 -13.80342    1.39150
 -13.53872    0.83365
 -12.19389    0.79860
 -13.32242    0.86514
 -12.71083    0.95139
 -12.51535    0.35442
 -13.13308    0.86874
 -13.24387    1.18531
 -13.59859    0.83870
 -12.29566    0.73588
 -14.06146    0.89913
 -13.70848    1.16698
 -13.19149    0.62760
 -12.56852    0.57646
 -14.33452    0.81363
 -13.44094    1.04531
 -13.68035    0.75509
 -14.03481    0.89685
 -12.98635    0.91665
 -12.63571    0.86784
 -13.12157    0.55744
 -12.20595    0.38542
 -11.72980    0.64793
 -11.78601    0.55641
 -12.55665    0.62391
 -13.62679    0.84537
 -13.23801    0.74754
 -13.62633    0.59778
 -12.82852    0.87679
 -12.35788    0.85341
 -12.17752    0.84777
 -13.37770    1.09966
 -13.10440    1.02634
 -11.85168    0.86558
 -13.36197    0.84630
 -12.06406    1.11485
 -12.71667    0.72752
 -12.43300    0.80662
 -13.15129    0.96224
 -12.92912    0.90548
 -12.91674    0.73691
 -11.63579    0.49986
 -12.24036    0.87614
 -12.45597    0.85744
 -12.37071    0.46256
 -11.09064    0.31728
 -12.82797    0.58189
 -12.46916    0.68800
 -14.08406    0.72866
 -12.89885    0.65611
 -11.96258    0.84158
 -12.69967    0.73645
 -13.15054    0.72146
 -12.90387    0.77215
 -12.10927    1.00232
 -12.08921    0.94743
 -12.81371    0.48874
 -13.01314    0.90138
 -14.22112    0.88756
 -13.35409    1.17599
 -13.26104    1.00774
 -13.56307    0.92959
 -13.27059    0.69972
 -13.56362    1.01462
 -13.43842    0.99424
 -14.85650    1.26902
 -13.66290    0.74082
 -14.40703    0.86941
 -13.91907    1.08130
 -14.57639    0.84179
 -13.90581    0.95410
 -14.36263    1.08856
 -13.11284    0.25749
 -14.20443    0.86188
 -14.49766    0.82874
 -13.60905    0.73883
 -13.09243    0.81706
 -13.14575    0.81743
 -13.49755    0.77004
 -14.58341    0.40520
 -14.75974    0.90217
 -13.94523    0.60200
 -12.82802    0.81986
 -13.74648    0.42158
 -13.62525    0.43073
 -13.97082    0.57409
 -13.97467    0.80052
 -12.44417    0.20739
 -13.12590    0.66082
 -12.49275    0.64847
 -13.61915    0.93463
 -14.11174    0.89889
 -13.39950    0.72414
 -12.34929    0.36720
 -12.82998    0.32888
 -12.90351    0.68467
 -13.18869    0.51345
 -14.85974    0.91370
 -12.68457    0.37730
 -13.50846    0.56330
 -13.05551    0.26449
 -12.93982    0.60283
 -14.37817    0.50049
 -13.40546    0.20078
 -12.64073    0.08198
 -13.54649    0.55988
 -12.67377    0.38346
 -11.34152   -0.08048
 -12.34685    0.66291
 -12.64792    0.16980
 -13.26619    0.57436
 -13.32601    0.38171
 -14.12743    0.89317
 -11.87890    0.30539
 -12.55061    0.15912
 -13.91090    0.52223
 -13.46209    0.79533
 -13.80433    0.34876
 -13.72485    0.83732
 -14.21557    1.05266
 -13.47117    0.86307
 -14.13930    0.93345
 -13.16236    1.37179
 -14.35915    1.41849
 -13.12825    0.90738
 -13.99565    0.74047
 -13.87226    1.14278
 -13.63573    1.36591
 -14.84739    1.03186
 -13.68984    1.03996
 -14.59857    1.67954
 -14.60384    1.39247
 -14.37969    1.67953
 -14.93561    1.66652
 -14.84336    1.16814
 -13.32337    1.24094
 -13.88752    1.27316
 -13.92456    0.76469
 -12.52606    0.97788
 -14.26312    1.26178
 -14.29618    0.99709
 -13.09494    0.68973
 -13.72446    0.78577
 -12.63113    0.76252
 -12.59409    0.53114
 -11.87762    0.56039
 -12.81467    0.93769
 -12.19944    0.28883
 -12.49777    0.45079
 -13.03291    0.37813
 -12.67426    0.88993
 -12.27798    0.51559
 -12.27703    0.45753
 -12.80997    0.51436
 -13.01420    0.87648
 -13.44239    1.07390
 -11.45089    0.66055
 -11.46748    0.71322
 -11.76311    0.63120
 -12.28077    0.87003
 -11.37251    0.56759
 -12.31502    0.86184
 -13.45082    0.88120
 -13.42237    0.61368
 -12.32153    0.67726
 -12.51007    0.21461
 -12.47854    0.58119
 -12.77925    0.35497
 -11.83946    0.24828
 -12.44394    0.63890
 -12.56403    0.68721
 -12.41131    0.52152
 -12.36594    0.67118
 -12.65069    0.82826
 -11.68362    0.53842
 -13.20825    0.56056
 -13.15021    0.67016
 -13.62157    0.42565
 -13.46728    1.14780
 -12.97514    0.68714
 -13.76065    1.09238
 -14.08405    1.14815
 -13.83906    0.93448
 -14.09114    0.91329
 -12.98734    0.99828
 -13.69535    0.72253
 -13.28164    0.81964
 -15.12881    1.20439
 -13.60186    0.74466
 -12.34477    0.58922
 -13.00307    1.16414
 -13.42949    0.98367
 -12.54137    0.94422
 -13.49048    0.71334
 -13.42105    0.37302
 -13.03589    0.93663
 -13.76434    0.77584
 -13.64119    0.27713
 -14.26071    1.07422
 -13.46546    0.54151
 -12.94839    0.11721
 -14.89097    0.86771
 -13.52787    0.55283
 -14.35091    0.71671
 -14.48852    1.08341
 -13.54230    0.93732
 -13.91306    0.99032
 -14.67711    0.75071
 -15.05492    0.81758
 -13.29743    0.73039
 -14.87720    0.88916
 -13.73587    0.89678
 -13.13434    0.47994
 -13.00573    1.33458
 -13.70120    0.27030
 -13.18145    0.33758
 -13.68116    0.75622
 -14.58059    1.08039
 -15.16820    1.02438
 -14.86368    1.02619
 -13.60156    0.95217
 -13.35815    0.68658
 -13.60497    0.40244
 -13.15002    0.50618
 -12.92725    0.47514
 -13.86031    0.89140
 -14.10836    0.70988
 -15.05070    0.91973
 -15.32292    1.22624
 -15.72306    1.05537
 -14.71781    0.84201
 -14.26622    0.48514
 -14.35438    1.00212
 -14.56136    1.01389
 -14.69364    1.22670
 -14.01568    1.05202
 -13.99513    1.44456
 -14.27293    1.11898
 -13.88667    1.06281
 -13.64378    1.11909
 -13.97956    1.13584
 -14.48369    0.83082
 -14.90608    0.93146
 -14.50311    0.65422
 -14.23510    0.80492
 -13.79192    0.58913
 -13.54342    0.99140
 -13.41635    0.35428
 -13.61541    0.75271
 -13.44337    0.68342
 -14.54585    1.15270
 -13.40214    0.63814
 -14.29012    0.94436
 -14.82906    0.82770
 -14.11448    1.00779
 -14.49374    1.34355
 -12.49705    0.88840
 -13.49459    1.15579
 -14.07685    0.86999
 -13.99648    1.13573
 -12.87222    0.96917
 -13.98437    1.41124
 -13.41035    1.19452
 -14.76902    0.92660
 -15.95783    1.31001
 -13.67991    1.03108
 -14.44046    1.04934
 -14.32081    0.66567
 -13.58867    0.98322
 -14.02244    0.93289
 -13.35949    0.70503
 -13.87570    0.60672
 -13.93122    0.96221
 -14.67860    1.21540
 -14.38062    0.98538
 -14.39602    0.73027
 -14.22946    0.38941
 -13.64971    0.64791
 -13.35611    0.71956
 -13.89452    0.50605
 -12.21397    0.60476
 -12.98835    0.52438
 -13.41178    0.84003
 -13.14114    0.69242
 -14.61138    0.84201
 -13.65518    0.96679
 -15.03727    1.05088
 -13.16105    0.90570
 -13.06544    1.01574
 -12.73387    0.50749
 -13.53924    0.83321
 -13.12434    0.87317
 -13.48698    1.19673
 -12.67465    0.71099
 -13.70043    1.05126
 -13.10841    0.82009
 -12.94707    0.81311
 -13.34702    0.37623
 -14.22443    0.98307
 -14.07811    0.75066
 -13.26863    0.76224
 -13.11545    0.91958
 -13.54617    0.59357
 -13.81476    0.86146
 -13.91385    0.73950
 -14.17725    0.90496
 -14.68769    0.88606
 -13.86482    0.86572
 -13.85247    0.57434
 -13.49718    0.91227
 -13.53980    0.64292
 -13.50997    0.82974
 -13.41741    0.59261
 -12.35640    0.76234
 -12.48651    0.48454
 -12.17861    0.49440
 -13.70354    0.70505
 -14.01714    0.34725
 -14.87709    1.00143
 -15.93247    1.15805
 -16.23233    1.19327
 -16.22514    1.32421
 -15.68561    0.90769
 -15.47914    1.21033
 -14.72437    1.26156
 -15.09915    1.00133
 -14.59264    1.23066
 -15.66137    1.36262
 -16.07245    1.10597
 -14.63910    0.95487
 -14.90833    1.00998
 -14.48120    1.01723
 -15.09466    1.35850
 -15.11758    1.28444
 -14.91705    1.13691
 -14.35302    0.44673
 -13.88681    0.32371
 -13.14845    0.69913
 -13.76932    0.50355
 -13.08593    0.48636
 -14.03980    0.68097
 -14.50142    0.48962
 -15.75051    0.96671
 -14.64059    0.79251
 -15.65248    1.06935
 -14.95251    0.76057
 -15.92080    0.75718
 -16.01339    1.32969
 -15.51408    1.13576
 -14.36604    1.30196
 -15.17872    1.13823
 -13.84499    0.84035
 -14.23632    1.28985
 -14.71861    1.08228
 -15.65605    1.43898
 -13.92775    0.66698
 -15.41440    1.20839
 -14.75682    0.85703
 -14.07039    0.99732
 -14.15806    0.53114
 -14.59209    0.74535
 -13.79380    0.89912
 -14.39117    0.79267
 -16.02376    1.23217
 -15.50685    0.86736
 -15.13581    0.74721
 -15.53254    1.40222
 -15.50847    1.33801
 -14.05633    0.96530
 -15.48069    1.05544
 -14.63156    0.73927
 -15.26447    0.90400
 -15.29938    1.23142
 -14.06278    1.12703
 -13.13234    1.05470
 -13.72755    0.61893
 -14.49638    0.88256
 -14.09791    0.69833
 -13.40312    0.62631
 -13.36980    0.54516
 -13.70164    0.59590
 -13.84540    0.77998
 -14.07769    0.69540
 -15.39298    0.96862
 -13.84223    0.69189
 -13.66378    0.59665
 -13.95072    0.71177
 -14.16257    0.42618
 -13.40180    0.74561
 -14.35535    0.39802
 -14.16941    0.85585
 -14.19122    0.83293
 -14.89413    0.72046
 -14.21357    0.93615
 -15.10137    0.99989
 -16.19705    1.03258
 -14.43851    0.65287
 -13.96722    0.92546
 -14.37090    0.67899
 -13.75418    0.65931
 -14.15849    0.65761
 -14.54691    0.92741
 -13.71018    1.09923
 -13.80811    0.90006
 -14.14500    0.70948
 -13.93449    0.74994
 -13.70395    0.62226
 -14.31284    0.79707
 -13.34420    0.34095
 -13.87432    0.77026
 -14.48642    0.94461
 -14.75929    1.17871
 -14.23409    0.51058
 -14.50634    0.80081
 -14.16041    0.81724
 -13.46729    0.89922
 -14.59451    0.73356
 -14.27802    0.86814
 -13.51988    0.87076
 -14.33965    0.78766
 -14.06900    1.01381
 -14.85189    1.13752
 -14.66159    0.61114
 -15.13282    0.87681
 -14.25812    0.65437
 -14.96594    1.37539
 -15.12171    0.81697
 -14.90980    0.86157
 -14.88455    1.22913
 -14.21050    0.73217
 -14.93864    0.85678
 -15.44901    1.01556
 -15.33578    0.87768
 -13.97627    0.88488
 -13.06066    0.48994
 -15.21202    0.82828
 -15.73412    0.92071
 -15.70317    1.19636
 -14.65210    0.73940
 -15.50659    0.72856
 -14.82128    0.98124
 -15.76750    0.80181
 -14.84320    0.75665
 -14.89744    0.88057
 -14.72207    0.86615
 -15.88907    1.21332
 -15.12325    1.12810
 -15.00644    0.88425
 -16.06501    0.68004
 -14.69720    0.69495
 -15.54842    0.68433
 -15.25425    1.33757
 -15.59569    1.25533
 -15.15532    0.95419
 -14.59876    0.95045
 -15.88872    1.23074
 -14.69584    0.60180
 -14.51846    0.98014
 -14.17328    1.00305
 -15.89093    0.91922
 -15.01886    1.17311
 -14.65914    1.04391
 -16.07151    1.39626
 -15.47562    1.34316
 -15.51836    1.21402
 -13.89117    1.28655
 -14.89404    0.71770
 -14.06926    1.04837
 -15.18912    1.30757
 -14.43400    1.26992
 -13.52692    0.70410
 -15.03398    0.69459
 -15.57541    0.93195
 -15.80805    0.95047
 -16.60738    1.18430
 -15.96842    1.07752
 -15.67347    1.20319
 -15.46377    1.09017
 -15.28907    0.94984
 -16.42560    0.81023
 -15.53334    0.87667
 -14.73513    0.85538
 -15.33408    0.97576
 -15.53481    0.63375
 -15.05742    0.67492
 -15.19690    1.07752
 -16.86267    0.99952
 -15.48004    1.00659
 -15.22932    0.87402
 -15.25388    1.41151
 -15.35897    0.85924
 -14.67547    0.83526
 -14.61948    0.91195
 -14.81221    0.90873
 -14.75426    1.01480
 -14.92191    1.18741
 -16.05843    1.23647
 -15.53488    0.65176
 -15.15557    0.57922
 -15.40568    0.84646
 -15.17908    0.81823
 -15.71917    0.74869
 -14.36992    0.38889
 -15.04163    0.61875
 -13.23154    0.30723
 -13.78854    0.23931
 -14.64876    0.48420
 -14.44255    0.38989
 -14.32569    0.52601
 -13.81122    0.39603
 -14.35336    0.76858
 -13.48888    0.77029
 -14.14777    0.51086
 -14.03822    0.46657
 -14.85178    0.44599
 -14.09315    0.46626
 -13.94533    0.08229
 -15.20347    0.59228
 -14.84447    0.67990
 -14.03505    0.58305
 -16.59398    0.71299
 -15.32683    0.46907
 -16.09602    0.56558
 -16.37685    0.88627
 -16.18307    0.94294
 -14.71336    0.70752
 -14.37510    0.48932
 -14.93918    0.73428
 -15.80430    0.61226
 -15.57629    0.89317
 -16.59572    1.24065
 -16.70337    1.27870
 -16.90705    0.78868
 -15.82452    1.13386
 -14.41941    1.05230
 -16.13033    0.96689
 -14.44436    0.55065
 -15.47184    0.85053
 -15.68320    0.64875
 -16.35266    0.85233
 -14.74526    0.91287
 -14.63859    1.06680
 -15.68860    1.14727
 -15.72875    0.74014
 -14.60025    1.00011
 -14.26491    0.64858
 -14.15229    0.23474
 -14.79137    0.42697
 -14.92784    0.45851
 -15.60955    0.73068
 -15.32385    0.88159
 -14.78117    0.78387
 -14.26815    0.59776
 -16.20572    1.03685
 -14.47489    0.56010
 -14.60299    0.72468
 -15.33596    0.48317
 -15.27379    0.47352
 -14.61512    0.72381
 -13.86977    0.87756
 -13.42312    0.54124
 -13.91532    0.86921
 -14.38068    0.56059
 -13.77911    0.55498
 -15.23516    0.98740
 -15.11585    0.28722
 -14.18127    0.14839
 -13.65340    0.19160
 -14.03541    0.67427
 -13.85248    0.28396
 -14.60703    0.48086
 -14.58774    0.58853
 -14.70615    0.53816
 -15.06439    0.68069
 -14.25938    0.96388
 -14.53280    1.11148
 -15.24819    1.09245
 -15.59087    0.75475
 -15.46145    1.00889
 -15.95447    0.94077
 -15.49406    1.21295
 -13.76087    0.74128
 -14.86756    1.06984
 -13.93058    0.80875
 -15.58959    1.23539
 -13.59169    0.67622
 -13.96775    0.44677
 -14.20243    0.42842
 -14.49639    0.89453
 -14.17920    0.66958
 -14.69717    0.84187
 -14.51303    0.71647
 -13.62584    0.72159
 -14.19343    0.42889
 -13.75114    0.31248
 -14.04567    0.64304
 -14.20464    0.95316
 -15.00314    0.81726
 -15.73328    1.32436
 -14.45766    0.97291
 -14.69408    0.75254
 -14.93005    1.07877
 -14.15971    1.35126
 -15.20261    0.73459
 -16.43272    1.32528
 -14.61328    0.54737
 -14.33429    0.74878
 -14.74849    0.44437
 -15.30039    0.96506
 -16.74763    1.15145
 -15.31276    0.56661
 -15.13856    1.17116
 -15.33099    0.89858
 -14.23159    0.63577
 -14.77958    0.74662
 -14.38331    0.74693
 -14.72504    1.01319
 -15.72353    0.95459
 -13.21310    0.44079
 -14.68724    0.61979
 -15.06806    0.72607
 -15.92451    1.12828
 -15.30696    0.93497
 -15.43422    0.91123
 -15.33078    0.85449
 -16.12165    0.95326
 -16.10927    0.71127
 -14.73762    0.99709
 -15.36670    1.17957
 -14.00869    0.53065
 -14.02244    0.72679
 -16.30123    1.19676
 -16.06264    0.91251
 -15.61384    1.11579
 -15.37932    0.88671
 -15.42285    1.65417
 -13.93275    0.83368
 -14.87454    0.68148
 -14.93051    0.64983
 -14.76891    0.82056
 -15.32567    0.75562
 -14.61393    1.08154
 -14.80946    1.02695
 -14.92906    0.98430
 -15.11952    1.29784
 -14.72468    1.12316
 -15.06515    1.35599
 -14.86414    1.27164
 -15.14610    1.28856
 -15.41180    1.01146
 -15.65626    1.23495
 -15.50176    1.46443
 -15.01661    1.55599
 -13.30052    1.00603
 -14.14806    1.42472
 -14.40269    1.19959
 -14.66054    0.49576
 -15.68651    1.10373
 -13.90933    0.92110
 -14.95274    0.72134
 -16.11476    1.42048
 -15.65184    1.42776
 -14.14331    1.07415
 -14.39348    0.87023
 -14.66375    1.04031
 -14.15528    0.88184
 -14.24461    0.97709
 -14.52320    0.98890
 -14.43607    1.27543
 -13.58299    0.55943
 -14.49758    0.79578
 -13.24225    0.57552
 -13.97959    0.41530
 -14.62448    0.71293
 -13.56574    0.55277
 -14.00419    0.62715
 -13.90224    0.80287
 -13.05765    0.60308
 -14.00075    0.55548
 -14.09205    0.75932
 -13.91622    0.89914
 -14.35547    0.56238
 -14.39895    0.59125
 -14.48709    0.95123
 -15.56646    0.82997
 -15.59317    1.04175
 -14.78198    0.56980
 -15.96243    1.16483
 -15.67745    0.77122
 -15.13697    0.89514
 -14.11123    0.54083
 -16.16345    1.03048
 -13.53509    0.73315
 -13.99191    0.58241
 -14.56356    0.15837
 -13.70079    0.31102
 -13.28121    0.24426
 -13.88915   -0.16881
 -14.25936    0.24115
 -14.48555    0.67115
 -14.97800    0.37117
 -14.36535    0.27398
 -14.90919    0.79583
 -13.86329    0.41571
 -15.32973    0.39817
 -15.23625    0.38409
 -16.21398    0.86277
 -15.03200    0.69171
 -14.37133    1.01477
 -15.98567    0.59263
 -15.12911    0.37504
 -15.70480    0.92047
 -14.12152    0.16808
 -14.29928    0.28219
 -15.52835    0.32993
 -15.60290    0.55660
 -15.15747    0.96068
 -14.41645    0.76579
 -15.36409    0.43834
 -15.50029    0.37611
 -14.37381    0.30683
 -15.06525    0.59020
 -14.98550    0.55929
 -14.80107    0.37220
 -15.75316    0.37766
 -15.94326    0.64405
 -15.11627    0.52738
 -15.45557    0.37703
 -16.96316    0.65563
 -16.88037    1.16739
 -16.05156    0.78603
 -16.20986    0.46617
 -17.11213    0.70343
 -16.01005    0.48159
 -15.20241    1.03232
 -17.35774    0.76534
 -15.54176    0.69444
 -15.66251    0.55581
 -17.03303    1.03864
 -16.89180    0.95049
 -15.90369    0.84180
 -16.49305    0.99223
 -15.91085    1.11323
 -16.67785    1.17839
 -16.02198    0.86190
 -16.11999    0.48868
 -15.59695    0.85544
 -14.94006    0.71947
 -15.64958    0.74034
 -16.22005    0.79674
 -16.86237    0.98567
 -15.78106    0.80475
 -16.87103    1.10416
 -15.87125    0.68919
 -16.27139    1.10531
 -16.57708    1.09044
 -16.48038    0.87397
 -15.51017    0.84405
 -16.52123    1.05682
 -15.88831    1.02831
 -14.64553    0.53672
 -16.37777    0.91938
 -15.79237    0.89147
 -15.39675    1.11472
 -15.52180    1.01828
 -14.89477    1.30852
 -16.34004    1.21999
 -16.33832    0.72243
 -15.61228    0.95952
 -14.57545    0.58898
 -14.39998    0.46409
 -14.68877    1.03464
 -15.83296    1.02660
 -14.26090    0.66981
 -15.14301    0.82140
 -15.65950    1.30885
 -14.37149    0.67920
 -15.58862    1.15731
 -14.59991    1.08250
 -14.01294    1.02243
 -13.57006    0.21087
 -15.15721    0.62410
 -14.82181    0.69320
 -14.81201    0.75084
 -14.70246    0.65502
 -13.64043    0.77250
 -15.86779    1.25956
 -14.88949    0.79232
 -15.07177    1.17684
 -15.19596    1.13286
 -16.15593    1.19298
 -16.29918    0.94674
 -15.30497    0.57313
 -15.97321    0.91187
 -15.13750    0.67047
 -16.04167    0.85912
 -15.68774    1.16675
 -16.38322    1.20333
 -15.78460    1.31138
 -15.21679    0.67428
 -16.08605    0.79736
 -17.64200    1.28716
 -16.01796    1.03918
 -16.40660    0.99775
 -16.52894    1.13733
 -16.74207    0.98323
 -16.19011    0.90021
 -16.74096    1.18523
 -15.80427    0.77510
 -14.78284    0.71815
 -17.45015    1.22716
 -15.79257    1.14727
 -15.49507    1.13401
 -15.60243    1.20457
 -17.03123    1.37493
 -16.23611    1.00727
 -15.10956    0.84768
 -15.52012    0.49032
 -15.02700    1.06422
 -15.18693    0.96016
 -14.93131    0.81914
 -14.17658    0.40984
 -14.55442    0.77073
 -15.23537    0.88245
 -16.27315    0.76220
 -15.23648    1.19260
 -14.29153    0.57724
 -14.95989    0.85702
 -14.29879    1.25957
 -15.18452    1.05745
 -14.21418    0.91840
 -13.36279    0.83261
 -14.67610    0.74871
 -14.13975    0.94919
 -15.20870    1.24854
 -14.38350    0.53332
 -14.27312    1.10103
 -14.02973    0.96116
 -13.88520    0.42113
 -13.97765    1.04733
 -14.05475    0.71013
 -14.76523    0.80607
 -15.35271    0.42916
 -16.21480    0.78917
 -14.65540    0.51128
 -14.47946    0.62115
 -13.87378    0.39965
 -14.26723    0.46560
 -15.89212    0.94397
 -15.41436    0.98949
 -14.94116    1.07753
 -14.87417    0.84560
 -14.44227    0.96209
 -14.46331    0.89903
 -14.11138    0.67987
 -14.05550    1.08794
 -14.55887    0.76958
 -14.63962    0.74837
 -15.21313    0.95698
 -14.88081    0.79874
 -15.54166    1.24348
 -16.06929    0.86559
 -14.62335    0.87915
 -15.40128    1.07758
 -14.79498    0.60633
 -15.71544    0.77822
 -14.96411    0.87006
 -14.41884    0.50331
 -15.69598    1.24811
 -14.71382    0.91213
 -15.34375    0.76339
 -13.19691    0.67883
 -14.96861    0.75168
 -14.22175    0.85236
 -14.35756    0.89180
 -13.93938    0.80935
 -15.35437    0.81248
 -15.26285    0.78389
 -16.10875    1.36451
 -15.38596    0.83537
 -16.05650    1.34469
 -15.10410    0.61835
 -15.06960    0.87215
 -14.08455    0.47749
 -15.43930    0.51055
 -15.29267    0.76510
 -16.29160    0.78060
 -16.19547    0.66280
 -16.65080    0.90342
 -16.18664    1.06834
 -15.52097    0.81283
 -16.81027    1.22340
 -15.85479    0.88938
 -15.43201    0.91943
 -16.16519    1.06942
 -15.82299    0.56092
 -16.10917    0.84172
 -16.41193    1.41819
 -16.98134    1.16368
 -15.51186    0.97549
 -16.54385    0.80561
 -15.89497    0.58086
 -15.58281    0.79328
 -15.69216    0.89603
 -16.29783    0.99765
 -15.77304    0.84302
 -15.98016    0.99850
 -16.22129    1.01485
 -15.51351    1.18218
 -15.70797    0.94123
 -15.34188    0.77299
 -14.39353    0.70004
 -13.15936    0.48830
 -14.52531    1.19225
 -14.75964    0.61902
 -15.23688    1.11312
 -14.16121    0.85791
 -14.90714    0.96742
 -15.54728    1.02772
 -14.67481    0.98055
 -14.82723    1.14329
 -15.09635    1.12048
 -14.67038    0.94373
 -13.86657    0.75395
 -15.32628    1.65965
 -14.90725    1.04177
 -14.32937    1.31486
 -16.39662    1.42436
 -17.33881    1.68938
 -15.69114    0.92482
 -14.75495    0.83825
 -15.86157    1.28218
 -14.20657    0.83073
 -15.49334    1.13003
 -14.77341    1.02344
 -15.04328    1.19865
 -14.79979    0.99546
 -15.44678    1.22327
 -15.03048    1.04826
 -15.45239    1.07500
 -14.85445    0.61788
 -16.02460    1.18160
 -14.88872    0.89666
 -14.99444    1.01207
 -14.71887    0.92060
 -15.86983    1.19809
 -15.78180    1.06120
 -14.27837    0.54772
 -15.97113    0.99597
 -16.02117    1.29480
 -16.57111    1.24198
 -17.28253    0.80104
 -16.61967    0.98303
 -16.49335    1.03869
 -17.19833    0.75437
 -16.53225    1.36773
 -17.17052    1.45487
 -17.05203    1.15632
 -16.61874    0.80047
 -17.26002    0.93229
 -17.33278    1.19438
 -16.66313    0.87164
 -16.96388    0.83137
 -18.42209    0.75758
 -18.48781    1.11180
 -17.96425    0.80404
 -15.82722    0.54938
 -15.71936    0.74306
 -15.62917    0.43857
 -15.92701    0.75849
 -14.81577    0.67362
 -15.45673    0.90955
 -16.25000    1.01463
 -16.94444    0.87802
 -15.09584    0.80152
 -15.44010    0.62935
 -15.49469    1.01515
 -15.82617    0.66778
 -16.42950    0.91604
 -16.58712    1.13863
 -15.28669    0.64753
 -15.81378    0.58798
 -15.90287    0.62966
 -16.35609    0.48676
 -15.35445    0.71505
 -14.94451    0.20078
 -15.96199    0.92755
 -15.09380    0.79743
 -15.23628    0.59717
 -15.63644    0.61586
 -15.26581    0.79881
 -15.02324    0.95056
 -15.52728    1.03460
 -15.67144    0.69845
 -15.10052    0.58728
 -15.66084    0.62413
 -15.49232    0.88211
 -15.36960    0.52152
 -16.09005    0.78851
 -16.38763    0.90684
 -15.82858    0.86677
 -16.32157    1.08660
 -15.57733    0.74185
 -16.05243    0.89747
 -16.12899    0.98316
 -16.08240    0.87113
 -16.20813    0.80855
 -16.36109    1.01904
 -16.23712    0.76350
 -18.29601    1.46130
 -16.19654    0.67897
 -15.87269    0.99602
 -16.37521    0.94876
 -16.31473    0.96247
 -16.04919    0.55415
 -16.15300    0.70848
 -17.67096    1.29625
 -16.40993    1.09322
 -15.83521    1.09255
 -16.17782    1.51046
 -15.54016    1.00884
 -15.94794    1.26395
 -16.40797    1.27193
 -16.59369    1.22342
 -15.11102    1.18527
 -15.55328    0.87787
 -14.05579    1.09650
 -14.74447    0.59103
 -15.11619    0.91341
 -14.55837    1.10908
 -16.42693    1.10337
 -15.99624    1.17280
 -16.03810    1.27594
 -16.55477    1.30095
 -15.28311    0.88754
 -14.88528    1.16082
 -16.54935    1.36993
 -16.31860    1.44802
 -15.41520    1.12636
 -16.33628    1.12842
 -17.33501    1.15535
 -16.84848    1.25519
 -17.04444    1.31564
 -16.51534    1.12286
 -17.14186    1.38366
 -16.43071    1.30239
 -15.97312    1.32082
 -15.96302    1.09143
 -16.75956    1.25207
 -14.41844    0.73485
 -15.97847    1.03887
 -15.51102    0.60552
 -15.48368    0.68442
 -16.11144    0.57026
 -16.71059    1.01936
 -15.37480    0.96295
 -15.30498    0.82297
 -14.47539    0.81248
 -15.65731    0.78532
 -15.59879    1.03420
 -15.43528    0.75964
 -16.60660    1.08720
 -16.08829    0.64140
 -15.26703    1.06589
 -15.45256    0.85929
 -17.44442    0.88400
 -16.25082    0.76836
 -16.06936    0.34201
 -16.37372    0.93911
 -16.05126    0.96694
 -15.28663    0.71127
 -15.47754    0.79912
 -15.46956    1.07854
 -14.64184    0.48669
 -15.21234    1.27597
 -14.22799    0.57306
 -14.85587    0.84015
 -14.63679    0.50877
 -14.85696    0.22062
 -15.06413    0.26441
 -14.54855    0.28428
 -14.01317    0.25276
 -14.01202    1.12871
 -15.17373    0.68248
 -14.51246    0.41168
 -14.77886    0.59247
 -14.95891    0.81350
 -14.64642    0.84323
 -14.87191    1.03929
 -14.53983    0.38658
 -14.83835    0.73989
 -15.75388    1.04192
 -15.11200    0.55586
 -14.43184    0.89520
 -14.75939    1.00345
 -15.12688    0.76635
 -16.15465    1.00145
 -16.96890    1.20553
 -17.06624    1.29404
 -16.36609    0.95987
 -16.16244    0.91375
 -15.93279    0.76375
 -15.91511    0.79551
 -14.97836    0.82208
 -16.28889    0.95588
 -15.90252    1.30458
 -16.85511    0.98246
 -15.55991    0.98066
 -16.04479    0.93456
 -15.26942    0.51859
 -15.67943    0.74243
 -15.98584    0.98189
 -15.92368    1.18695
 -15.05274    1.27819
 -16.24237    0.72094
 -16.22947    1.21715
 -16.02553    0.62551
 -14.75883    0.87358
 -15.60822    0.67798
 -15.05989    0.96362
 -14.70493    0.70437
 -16.05750    1.13306
 -15.97072    0.76063
 -16.04626    0.71239
 -15.95280    0.73052
 -15.23079    0.73239
 -17.19872    0.69137
 -16.51891    0.77551
 -15.31643    0.46398
 -16.04692    0.39170
 -16.61556    0.75059
 -16.46886    0.58018
 -16.07015    0.79725
 -15.15313    0.52505
 -16.16987    0.90395
 -16.75626    0.76212
 -16.65215    0.99041
 -16.40677    0.66978
 -17.46244    0.84767
 -16.31533    0.52831
 -16.79301    0.52333
 -17.38417    0.76035
 -16.96966    0.81379
 -16.76553    0.84214
 -17.19677    0.56806
 -16.65308    0.75317
 -16.74013    0.89010
 -16.45912    0.82421
 -17.45825    0.61777
 -17.54253    0.76227
 -17.45955    1.09494
 -17.72880    0.68896
 -17.98434    0.89694
 -17.88414    1.13045
 -17.18051    0.59809
 -18.40999    0.67126
 -17.59143    1.12444
 -16.80206    0.90697
 -17.05474    1.02781
 -17.17536    1.13493
 -18.04717    1.01645
 -16.78008    0.84251
 -17.70179    1.18865
 -17.65709    1.07162
 -17.00212    1.17574
 -17.51383    1.04558
 -18.66922    1.06590
 -17.38614    1.00211
 -17.59842    1.17219
 -17.48787    1.23597
 -17.95107    1.25033
 -18.60064    1.36215
 -17.59794    1.21881
 -17.56210    0.99507
 -17.69954    0.70370
 -18.27351    1.08988
 -17.02337    1.15793
 -17.51189    1.04022
 -16.30391    1.02286
 -17.52836    1.22468
 -17.22604    1.06921
 -16.54101    1.08926
 -17.10135    0.67634
 -17.99889    0.80845
 -16.71605    0.35675
 -16.84461    0.81379
 -16.92595    0.68776
 -16.68249    0.74198
 -15.89314    0.60260
 -16.80506    0.99461
 -16.16508    0.59873
 -15.87774    0.80672
 -16.12901    0.93088
 -14.65717    0.68332
 -16.59786    1.13742
 -16.06104    0.55981
 -15.63313    0.47856
 -15.17573    0.62139
 -14.45097    0.38040
 -15.64432    0.88684
 -14.84746    0.65459
 -17.20665    0.85613
 -15.64682    0.55152
 -16.23590    0.61102
 -17.50127    1.11437
 -15.68676    0.77636
 -16.11857    0.83197
 -16.42116    0.66658
 -16.41360    0.73386
 -15.81073    0.74085
 -15.97601    1.22904
 -17.25495    0.53926
 -16.21492    0.71034
 -16.51781    1.14626
 -17.09682    1.10879
 -16.73710    0.96681
 -15.60022    0.68229
 -15.67063    0.66995
 -15.76482    0.93785
 -16.45967    1.23039
 -15.84668    1.15822
 -16.45470    0.72415
 -16.34032    0.59594
 -15.67284    0.75001
 -15.69210    0.60299
 -15.95865    0.61368
 -16.28609    0.70712
 -16.66988    0.82608
 -15.57920    0.24675
 -15.86787    0.67779
 -15.65042    0.67036
 -16.66799    0.66015
 -16.70049    0.46386
 -15.67477    0.81624
 -16.49308    0.92884
 -17.49398    1.02278
 -15.68085    0.84997
 -16.04415    0.89675
 -16.74919    1.12124
 -16.28974    0.78438
 -15.86253    1.20869
 -16.47883    1.07077
 -16.09334    1.03894
 -16.14175    0.89090
 -15.04089    0.93301
 -15.75979    1.16052
 -15.27780    0.94351
 -16.82999    1.09581
 -15.44241    0.58782
 -16.87304    1.61036
 -16.40615    0.77055
 -15.94213    1.17733
 -17.18518    1.12721
 -17.23697    1.30956
 -17.04247    1.14691
 -16.39069    0.94069
 -16.63326    1.10497
 -17.23677    1.13781
 -16.18534    1.32076
 -18.08529    1.21973
 -17.58790    0.74795
 -16.64899    0.83926
 -15.14392    0.34018
 -16.84762    0.80815
 -16.49100    0.82224
 -16.74467    0.69137
 -16.20559    1.06803
 -15.51289    0.39190
 -16.31492    0.31040
 -15.20637    0.38272
 -15.80432    0.55017
 -16.78571    0.78099
 -15.96707    0.89849
 -17.05065    1.15651
 -16.04049    1.08545
 -16.18139    1.14523
 -15.51744    0.80559
 -15.75784    1.02734
 -15.38161    0.55768
 -15.47682    1.07399
 -15.84594    1.32831
 -16.59433    1.31695
 -14.84065    1.31119
 -15.75053    0.80068
 -15.36634    0.89526
 -15.97836    0.79057
 -15.80681    1.02452
 -16.98954    1.43242
 -16.76805    0.72189
 -16.41558    1.10332
 -16.69893    1.22940
 -16.48608    1.16655
 -16.19924    0.83477
 -16.27334    1.15875
 -16.38755    0.88884
 -16.11002    1.02032
 -16.80661    1.11878
 -17.27046    0.99331
 -16.37416    1.16700
 -16.75917    1.04399
 -15.99150    0.86863
 -15.23441    0.83676
 -16.32956    1.14631
 -16.38146    0.90660
 -16.40680    1.33259
 -17.16576    0.80788
 -16.26447    0.69850
 -17.28226    1.10376
 -17.22076    1.25708
 -16.89205    1.14445
 -16.47249    1.24825
 -17.25648    1.30059
 -17.53578    1.50154
 -17.88310    1.64237
 -18.97217    1.68466
 -18.52009    1.44478
 -17.55486    1.42194
 -17.08603    1.33202
 -16.67200    1.05150
 -16.90047    1.32334
 -16.89465    1.30090
 -16.66655    0.90968
 -15.07513    1.22350
 -16.94398    1.46063
 -15.88480    1.52302
 -16.06985    0.92512
 -17.52813    1.18832
 -16.89177    1.25519
 -17.79409    1.47257
 -17.04322    1.53985
 -16.22828    1.46123
 -16.89569    1.34958
 -17.05352    1.28204
 -17.36366    1.10568
 -17.63280    1.55289
 -17.90377    1.21759
 -17.01322    0.98236
 -16.66766    0.83040
 -16.26812    1.02234
 -16.21494    0.84685
 -17.05191    1.12945
 -16.68484    1.44880
 -17.47645    0.99998
 -17.95220    1.51331
 -17.28908    1.09752
 -16.22354    0.77578
 -16.20937    1.08678
 -15.64392    0.56257
 -16.14739    0.96774
 -16.64501    0.87857
 -15.53718    1.10547
 -16.27549    1.20050
 -18.49094    1.77661
 -18.09236    1.44024
 -16.59504    1.33985
 -17.24191    1.52983
 -15.08500    1.31732
 -15.20045    1.48663
 -16.44033    1.35710
 -15.86908    1.17930
 -16.61752    1.16789
 -16.02079    0.98659
 -16.38313    1.02981
 -16.96328    1.38301
 -17.06556    1.24197
 -16.51477    0.89916
 -16.30187    1.38793
 -16.60604    1.26354
 -17.05877    1.17244
 -17.47525    1.26219
 -17.59498    1.01786
 -17.17343    1.03016
 -19.33788    1.01119
 -17.63202    0.96063
 -16.36208    1.14778
 -17.74029    0.77504
 -17.53082    0.44523
 -17.66983    1.03441
 -17.54920    1.05927
 -16.98256    1.09623
 -17.06273    0.92557
 -16.99366    1.43840
 -16.45619    0.73608
 -17.19428    0.80337
 -17.43719    1.17009
 -17.75664    1.47267
 -16.80657    1.55751
 -16.96987    1.18939
 -15.80595    0.88879
 -17.32010    1.16520
 -18.43749    1.12146
 -16.65134    1.06476
 -17.97482    1.36789
 -17.72577    1.26757
 -17.87364    1.28325
 -17.03940    1.03956
 -16.52361    0.92915
 -16.99883    0.96006
 -17.85029    1.30021
 -17.06939    1.02167
 -17.16954    1.29237
 -16.57018    1.31067
 -17.17014    1.72270
 -17.29865    1.55013
 -17.25611    1.10435
 -17.71062    1.06219
 -17.02168    0.90465
 -17.26648    1.14987
 -17.35753    1.34730
 -17.31499    1.05081
 -17.13750    1.05198
 -16.80144    0.74658
 -16.01040    0.86541
 -17.20831    0.82654
 -17.00908    1.06545
 -15.80894    1.23159
 -15.79785    0.60642
 -17.36719    1.00513
 -16.73544    0.71607
 -17.73219    0.89980
 -16.00155    0.65041
 -15.73421    0.73530
 -16.89657    0.81214
 -16.26042    0.78771
 -17.06005    1.33869
 -16.78458    0.97464
 -17.67553    1.07779
 -16.59072    0.90942
 -17.20920    1.27975
 -16.42354    1.08295
 -15.61211    1.07279
 -16.06366    0.73552
 -17.36117    0.99973
 -15.29409    0.76781
 -16.75964    0.81667
 -17.14388    1.24866
 -16.11717    0.71462
 -16.86632    0.82141
 -16.03539    0.64712
 -16.63400    1.21219
 -15.89064    0.73462
 -16.18061    1.30896
 -16.79617    1.03004
 -15.51890    0.91983
 -17.23250    0.95407
 -16.11416    0.95720
 -16.82860    0.95315
 -16.99451    0.96612
 -16.48917    0.42207
 -16.42306    0.66904
 -16.88238    0.94746
 -16.56840    0.95180
 -16.78197    0.75822
 -16.39170    1.34420
 -17.05136    0.86647
 -16.19492    0.92784
 -16.68522    0.82805
 -17.56533    1.16384
 -17.00387    1.20797
 -15.72143    0.94813
 -15.89412    0.41903
 -15.57908    1.12673
 -16.54253    0.92829
 -15.73404    1.04878
 -16.44699    0.75116
 -15.72554    0.77240
 -16.29520    0.68792
 -16.26863    0.43968
 -15.55747    0.39899
 -16.43194    0.92500
 -16.50425    0.57820
 -16.13453    0.75653
 -16.27632    0.69028
 -15.87162    0.26558
 -16.90022    1.12662
 -15.70661    0.77455
 -16.50681    0.86722
 -16.57313    0.94095
 -15.42089    0.17164
 -15.70029    0.61457
 -15.15726    0.46066
 -16.69684    0.89807
 -16.01715    0.76069
 -16.33278    0.87669
 -16.02024    0.72508
 -16.33961    0.60068
 -14.73465    0.53155
 -15.32078    0.41568
 -16.38234    0.43517
 -16.09523    0.87097
 -15.00167    0.68421
 -15.30311    0.78493
 -15.56659    0.79853
 -16.38800    0.71049
 -15.98223    0.94537
 -16.49826    0.90564
 -15.35617    0.71204
 -16.20412    0.87252
 -14.77988    0.76184
 -15.32912    0.38112
 -15.11855    0.33879
 -14.45912    0.74710
 -15.36114    1.11265
 -14.89644    0.60006
 -16.03553    0.97065
 -16.44028    0.82749
 -16.49863    0.60655
 -16.17950    0.90059
 -16.58196    1.36046
 -16.20094    0.99286
 -16.06609    0.90498
 -16.79648    1.04895
 -16.32476    0.88279
 -16.79140    1.11789
 -16.46086    1.27486
 -17.01402    0.85761
 -16.80617    0.98266
 -16.30400    0.96449
 -16.88324    0.63985
 -15.96313    1.12983
 -17.51925    1.11817
 -15.85178    0.69836
 -17.05342    0.84476
 -16.53787    1.00303
 -15.95567    1.00219
 -15.80540    0.88993
 -15.76610    1.16474
 -16.12670    0.93418
 -16.34655    0.62170
 -15.56757    0.58712
 -15.84724    1.01606
 -15.47666    0.45279
 -15.37924    0.40794
 -16.06674    0.67404
 -16.38743    0.70206
 -15.04838    0.46031
 -17.11812    1.07963
 -15.15840    0.51597
 -16.15164    0.47936
 -15.93381    0.82120
 -16.74674    0.77475
 -16.97922    0.85410
 -16.19433    0.80014
 -15.91602    0.52685
 -15.82592    0.47638
 -16.20201    0.49404
 -16.32164    0.80783
 -16.96521    0.74213
 -15.85776    0.78763
 -15.66095    0.83145
 -15.80324    0.59755
 -15.68569    0.39909
 -16.50500    0.69365
 -16.58656    0.49785
 -15.86997    0.82463
 -15.97421    0.52983
 -16.24011    0.76400
 -17.28082    1.03034
 -15.67257    0.65626
 -16.38369    0.74265
 -16.81089    0.58155
 -15.21866    0.50793
 -14.94356    0.68473
 -15.01433    0.30752
 -15.14338    0.62920
 -16.11189    0.58027
 -15.31704    1.05421
 -15.49025    0.98008
 -15.65404    0.71149
 -15.13017    0.64707
 -15.06662    0.15607
 -16.94766    0.76245
 -16.25233    0.79194
 -16.50626    0.83750
 -17.12026    0.98519
 -16.56647    1.08243
 -14.88845    0.53184
 -16.34957    1.00365
 -16.16525    0.58396
 -16.33846    1.00680
 -15.40542    0.42138
 -16.43764    0.81900
 -15.28574    0.73635
 -15.33366    1.01234
 -14.98494    0.76746
 -14.97052    0.77506
 -16.57152    0.93936
 -15.00741    0.78671
 -16.04749    1.10390
 -15.00594    0.67810
 -16.69698    1.25010
 -16.48147    1.14608
 -15.13523    0.90983
 -15.94335    0.85566
 -16.23306    0.91862
 -15.41372    0.77255
 -15.65316    1.10404
 -16.54898    1.31783
 -15.20621    0.64526
 -16.36193    0.94448
 -16.38359    1.06884
 -16.27427    0.98077
 -16.70172    1.14670
 -15.90000    1.35872
 -15.89570    1.02817
 -17.01453    0.73178
 -16.47758    0.82594
 -16.59016    0.57457
 -16.37342    0.71460
 -15.02838    0.60762
 -14.99407    0.34545
 -15.27830    1.08097
 -16.14880    0.64593
 -17.72755    1.31965
 -17.20957    0.96592
 -15.83956    0.55236
 -16.18923    0.94762
 -16.57771    0.59510
 -17.24524    0.41553
 -17.45389    1.01330
 -17.25433    1.00219
 -16.42265    1.07443
 -16.64474    0.84804
 -16.49752    0.74310
 -17.58794    0.85588
 -17.17938    1.16571
 -17.62162    1.22966
 -16.83075    1.05686
 -15.47121    0.36422
 -16.53351    1.16352
 -17.28865    0.90269
 -17.76791    1.04758
 -17.07396    1.22862
 -15.64623    1.16642
 -16.48844    0.84443
 -15.76488    1.10458
 -15.67647    0.85663
 -17.05909    1.03541
 -16.58794    1.03949
 -15.45350    0.98382
 -16.12470    0.92466
 -15.09083    1.25512
 -15.86666    0.73894
 -16.97201    1.13770
 -17.29286    1.26174
 -17.21609    1.23927
 -17.11867    0.78962
 -18.07982    1.10450
 -17.91998    1.44256
 -17.86129    1.45086
 -16.97943    1.21431
 -18.28179    1.17532
 -17.05851    1.21554
 -17.84324    1.24424
 -18.40669    1.50449
 -18.21807    1.29073
 -17.45774    1.32793
 -17.80990    0.94516
 -16.58460    0.62776
 -16.83139    0.55710
 -17.54806    0.69171
 -16.92140    0.78291
 -15.76832    0.54567
 -16.96817    0.92674
 -15.79558    0.35866
 -16.61609    1.04847
 -16.93776    0.88366
 -15.72867    0.79148
 -16.40000    0.79725
 -16.28552    0.73806
 -17.14703    0.74937
 -16.52396    0.48996
 -15.07242    0.97734
 -15.36184    0.83461
 -14.90614    0.80533
 -15.06798    0.48695
 -14.91563    0.74362
 -14.55291    0.78485
 -14.17205    0.55387
 -13.81258    0.23320
 -15.74881    0.80984
 -15.86967    0.70474
 -16.17050    0.67526
 -15.74937    0.92540
 -16.31793    0.56351
 -17.42386    1.32736
 -17.21085    0.90473
 -15.85816    0.83027
 -17.31554    1.20179
 -15.65483    0.68324
 -16.49249    0.99596
 -15.83876    0.74755
 -16.67801    0.94026
 -17.15580    0.93245
 -16.64648    0.62002
 -18.06396    1.17424
 -16.62426    0.94198
 -16.34696    0.40158
 -16.15701    0.62324
 -16.03816    1.04392
 -16.74788    0.85113
 -16.93830    0.55562
 -16.29139    0.45102
 -16.33795    0.69821
 -15.96166    0.56561
 -16.05556    0.84814
 -15.41335    0.34670
 -16.32849    0.71172
 -15.66548    0.92532
 -17.20148    0.97673
 -15.53404    0.72597
 -16.31108    0.74451
 -15.56609    0.68184
 -16.01578    0.75455
 -15.65803    0.24670
 -15.27951    0.63713
 -15.00451    0.45223
 -15.36184    0.22784
 -15.64002    0.81783
 -14.86370    0.88083
 -14.90808    0.64733
 -14.75145    0.46219
 -14.62109    0.37347
 -14.88331    0.79826
 -14.25361    0.56373
 -14.76269    0.64949
 -15.45567    0.52011
 -15.50007    1.03429
 -15.69372    0.50593
 -15.72966    0.59906
 -16.52847    0.73991
 -16.90073    1.22220
 -15.72550    0.75403
 -16.61577    1.01588
 -15.62000    0.69738
 -16.83175    0.82355
 -15.42219    0.59945
 -16.10497    0.61025
 -16.33796    0.86250
 -15.79034    0.70526
 -16.12390    1.12716
 -15.00525    0.75276
 -15.75202    0.52756
 -17.23029    0.88057
 -16.15627    0.95851
 -16.01772    0.64255
 -15.98087    0.88880
 -15.87893    0.68647
 -15.25824    0.99715
 -14.57749    0.58179
 -15.93827    0.57065
 -16.05877    0.50731
 -15.77779    0.27995
 -16.56035    0.62480
 -17.34211    0.64643
 -16.07963    0.91233
 -16.66580    0.91741
 -17.22646    1.20872
 -16.61803    1.21416
 -16.70479    1.04590
 -16.89057    1.22725
 -16.77990    1.36108
 -16.43258    1.05955
 -16.61029    1.10053
 -17.74047    1.08311
 -16.42018    1.23889
 -16.48472    1.10314
 -15.95552    0.82671
 -15.92159    0.92806
 -17.19882    1.05134
 -17.33775    1.27999
 -17.08152    0.93930
 -16.37796    1.02761
 -17.27414    0.97996
 -16.93964    0.92389
 -18.09297    1.33168
 -15.74248    0.45867
 -16.24433    0.96834
 -16.50568    0.82232
 -16.39663    1.12056
 -16.51013    1.07485
 -17.19344    1.36215
 -16.24808    0.95767
 -16.28646    0.66030
 -16.80280    1.01367
 -17.17961    1.39463
 -17.77899    1.46572
 -16.80299    1.20767
 -16.95155    0.91809
 -16.85811    1.09349
 -17.30790    1.22197
 -14.85683    0.91055
 -15.03813    0.87961
 -14.89608    0.34338
 -15.63594    1.04643
 -15.49465    0.75570
 -14.94814    0.47114
 -14.77010    0.47400
 -15.12551    0.86005
 -15.41886    0.96774
 -14.74076    1.22599
 -14.21902    0.97744
 -13.14079    0.76660
 -14.43263    0.50095
 -13.43580    0.56359
 -14.46104    0.62072
 -13.76337    0.66232
 -13.97783    0.81407
 -15.14371    0.93337
 -16.14551    0.89583
 -15.27796    0.84121
 -16.20073    1.30150
 -16.03202    0.80631
 -14.54430    0.89918
 -13.86055    0.86411
 -13.93701    0.59572
 -15.39701    0.89727
 -14.92414    0.76808
 -13.50522    0.65801
 -14.77445    0.58832
 -15.80253    0.70481
 -15.92604    0.40773
 -16.28334    0.78944
 -15.30711    1.07869
 -16.38011    1.19878
 -16.61991    1.03805
 -16.94702    1.19895
 -16.34778    1.34102
 -15.50527    0.81696
 -14.37434    0.62176
 -15.42766    0.74103
 -15.91362    0.89957
 -15.44199    0.95087
 -15.16434    1.20320
 -14.78215    0.88227
 -16.05790    1.02090
 -15.66775    0.58504
 -15.23222    0.77145
 -16.05380    0.75031
 -15.50622    0.71322
 -16.38881    0.94794
 -15.97128    0.98552
 -15.73977    1.11334
 -14.12764    0.13915
 -16.07184    0.82289
 -14.16175    0.52705
 -15.52541    0.80973
 -15.70895    1.18098
 -15.72743    1.03616
 -14.49626    0.40145
 -14.92430    0.63370
 -15.34675    1.00366
 -15.29428    0.73095
 -14.96387    0.75997
 -13.84292    0.76451
 -14.87779    0.71711
 -13.59437    0.36325
 -14.62173    0.63397
 -15.03930    0.99598
 -14.78678    0.71306
 -15.82828    1.30535
 -16.94735    1.37173
 -16.91472    1.59738
 -17.05098    1.35402
 -17.59560    1.62637
 -16.09646    1.46130
 -17.03987    1.62950
 -16.78646    0.90111
 -17.47528    0.99661
 -17.60993    1.43926
 -17.46608    1.49092
 -17.45648    1.39456
 -17.42760    1.24518
 -17.42889    1.18402
 -16.81512    1.04803
 -17.35051    1.22774
 -16.75541    0.70308
 -17.64579    1.11621
 -17.04235    1.15006
 -16.58661    1.20317
 -16.80900    1.25481
 -17.11962    1.40436
 -14.92756    0.87029
 -15.43351    0.83216
 -14.91463    1.05134
 -15.63885    1.10163
 -15.74971    1.12242
 -15.91195    0.98324
 -15.56502    1.03445
 -15.64147    0.96437
 -15.97079    1.13463
 -16.21605    1.41480
 -16.53367    1.14730
 -15.54460    0.63733
 -14.46336    0.56987
 -14.19000    0.58835
 -14.12052    0.66522
 -14.85691    0.53372
 -15.57978    1.38611
 -14.72107    1.19057
 -15.69749    1.01648
 -15.81290    0.73253
 -15.91134    1.00032
 -16.72816    1.34966
 -15.65313    0.49942
 -15.03351    0.72530
 -13.99505    0.77514
 -14.45802    0.54631
 -14.85284    0.53548
 -15.50984    0.95734
 -15.24444    0.80818
 -14.98000    0.94218
 -13.67646    0.94348
 -14.88659    1.08641
 -14.88587    0.41897
 -13.78381    0.66066
 -15.01099    0.04612
 -15.08735    0.44148
 -15.55003    1.10507
 -15.23012    0.68880
 -13.98751    0.66032
 -16.58833    0.94624
 -15.14004    0.58545
 -14.12465    0.22278
 -14.65921    0.54273
 -14.57207    0.85837
 -14.27637    1.09879
 -15.11582    1.34100
 -14.17588    1.00332
 -15.08880    0.91621
 -14.00205    0.82107
 -13.30525    0.51145
 -14.81865    1.00713
 -14.10465    0.59265
 -14.27616    0.74144
 -12.76610    0.35866
 -13.26618    0.72059
 -12.57259    0.36674
 -14.67964    0.71302
 -14.81895    0.90736
 -15.40408    0.98688
 -14.63084    0.83890
 -15.26000    0.97048
 -14.55251    0.99308
 -15.03687    1.08123
 -14.84258    0.87586
 -15.37842    0.94209
 -14.65373    1.00199
 -15.18199    1.03173
 -14.18200    0.87687
 -15.10122    1.07805
 -15.20152    1.06433
 -14.28976    1.04731
 -14.45787    1.14171
 -14.86861    0.63859
 -14.46994    0.96586
 -14.91173    1.48995
 -15.63611    1.46629
 -15.58736    1.18577
 -15.16319    1.31533
 -14.55158    1.32898
 -16.08182    1.20367
 -15.88529    1.42591
 -16.79987    1.42294
 -15.90350    1.33300
 -14.66149    1.27045
 -14.85949    0.80173
 -14.88436    0.85090
 -13.40564    0.64139
 -13.93215    0.78519
 -13.38024    0.83095
 -14.19862    0.94059
 -14.06732    1.04088
 -13.80105    1.00380
 -14.88469    1.20240
 -15.52942    1.60205
 -16.00792    0.79193
 -14.89293    1.23771
 -15.40589    1.21034
 -15.31219    1.03465
 -15.85515    0.88988
 -15.85379    0.72033
 -15.50957    0.88269
 -17.04654    1.22072
 -15.76613    1.14956
 -15.15838    0.63567
 -14.44596    0.62505
 -14.36747    0.78818
 -15.28277    0.50520
 -14.96392    0.88693
 -14.83483    0.98252
 -14.40998    0.53403
 -14.92164    1.04956
 -14.70644    0.90137
 -14.66277    0.93067
 -14.62461    0.55894
 -14.80965    0.74446
 -15.97944    0.88000
 -14.69341    0.76799
 -14.41683    0.66831
 -15.14045    0.84647
 -15.78631    0.78680
 -15.55726    0.93710
 -15.74890    1.16729
 -15.31444    1.05924
 -15.30192    0.90204
 -13.88763    0.83210
 -16.00749    1.21414
 -15.32420    0.92647
 -17.01928    1.33685
 -16.24924    1.29150
 -16.23509    0.98772
 -16.10507    1.20685
 -16.36229    1.20125
 -15.41171    1.41566
 -15.09568    1.13642
 -16.09790    1.17505
 -16.98433    1.15414
 -16.41554    1.15816
 -15.90923    1.10961
 -17.47834    1.55697
 -16.07022    1.25887
 -17.01194    1.55920
 -15.26044    0.96359
 -14.89136    0.88263
 -16.15274    0.73237
 -15.31109    0.70675
 -15.01404    1.37472
 -15.25992    0.88634
 -15.48321    1.00684
 -15.84224    1.09368
 -17.67343    1.69219
 -16.79064    1.10100
 -16.61482    1.45666
 -16.20064    0.93675
 -16.46042    0.78071
 -17.56985    1.05747
 -16.67963    0.59820
 -16.05678    0.75382
 -16.25387    1.41532
 -15.41665    0.95002
 -15.48142    0.68730
 -16.02707    0.78998
 -15.88567    0.78439
 -15.23777    0.92101
 -14.73225    0.59714
 -15.43953    0.74408
 -16.10425    1.02716
 -16.62630    1.07034
 -15.65166    0.92225
 -15.72646    0.59945
 -16.36284    0.97967
 -16.55567    0.68049
 -15.10386    0.58033
 -16.41578    1.06961
 -14.13103    0.61579
 -14.14936    0.92453
 -14.39126    0.69781
 -13.36164    0.23009
 -14.07329    0.60473
 -14.20189    0.15382
 -15.57185    0.91071
 -15.67360    0.44674
 -14.38417    0.49938
 -15.37228    0.72799
 -15.58078    0.70472
 -15.42846    0.96838
 -15.97900    0.74239
 -15.30524    0.86310
 -15.77878    0.91612
 -15.52307    0.85585
 -13.29000    0.75137
 -14.71436    0.60704
 -13.97944    0.32515
 -14.32006    0.31576
 -14.68929    1.01369
 -14.61572    0.71532
 -14.93917    0.71133
 -15.54337    0.62816
 -15.85943    0.61277
 -16.20085    1.15509
 -15.16974    0.62500
 -15.44629    0.83333
 -16.88358    0.70433
 -15.95312    1.06588
 -16.36806    0.78488
 -15.81293    0.83852
 -17.22685    0.76353
 -14.41785    0.64826
 -17.21440    1.16355
 -16.84213    1.08567
 -16.29764    1.02317
 -16.36331    0.88230
 -16.60217    1.18042
 -16.54688    1.03147
 -15.57499    0.77684
 -15.89538    0.93165
 -15.41833    0.98756
 -15.45171    0.97738
 -17.19885    1.36007
 -16.27946    1.34905
 -15.75013    1.01956
 -15.75079    0.87031
 -16.37172    0.98712
 -15.39485    1.19613
 -15.68889    0.73688
 -15.86565    0.81653
 -14.39226    0.61000
 -15.25559    1.10855
 -14.44846    1.23029
 -15.56854    0.83884
 -15.28269    0.80910
 -15.10142    1.07623
 -15.90682    1.00199
 -14.58473    0.67263
 -15.95355    0.87158
 -15.90778    0.72290
 -16.26056    0.48080
 -13.81824    0.53629
 -14.26463    0.56956
 -14.88477    0.43444
 -15.49525    0.51108
 -14.89884    0.69544
 -14.81642    0.55769
 -14.82150    1.04282
 -14.80031    0.87748
 -15.40974    0.94338
 -15.22289    1.06272
 -14.69833    0.94740
 -15.36802    1.07617
 -14.99875    0.63434
 -16.07287    1.01691
 -14.99739    0.81460
 -14.75913    0.83815
 -15.42513    0.63167
 -14.38177    0.74948
 -15.67304    0.50702
 -15.11713    1.12470
 -16.36140    0.92436
 -15.49739    0.87229
 -14.92890    0.63908
 -15.17445    0.69490
 -15.42250    1.01264
 -15.50249    0.42820
 -16.39009    0.60084
 -15.21048    0.84434
 -15.23447    0.88502
 -14.49938    0.34563
 -14.49986    0.71431
 -14.42392    0.73772
 -14.90341    0.94813
 -16.49033    1.20948
 -15.91972    0.97738
 -15.11674    0.80484
 -15.45702    0.89552
 -15.90227    1.49781
 -15.77225    1.14338
 -16.02281    1.30822
 -15.52447    1.11185
 -16.08860    1.31783
 -16.60485    1.09548
 -15.59740    1.08420
 -14.72808    0.66335
 -16.37392    1.13165
 -15.40387    0.76075
 -14.77411    0.60244
 -14.71059    0.74075
 -16.75752    1.08259
 -15.70234    0.87661
 -16.27378    0.76177
 -16.09516    0.77526
 -16.45956    1.03424
 -15.04985    0.47539
 -17.28446    0.88006
 -16.69683    1.12025
 -16.48214    1.26104
 -15.55052    0.51629
 -15.40325    0.80021
 -16.75929    1.06084
 -16.65077    1.07911
 -15.68911    0.67237
 -14.87106    0.51232
 -15.68614    0.83115
 -15.95007    1.16432
 -15.44477    0.74955
 -15.07938    0.85715
 -16.10831    1.19488
 -15.95772    0.68625
 -16.57211    0.75148
 -15.95065    1.16159
 -15.87898    1.21967
 -16.21635    0.98706
 -15.53957    0.84835
 -14.85558    0.68136
 -16.01202    1.12840
 -14.93546    0.68695
 -14.81307    0.98844
 -14.71368    0.93388
 -14.19699    0.86874
 -13.11028    0.77078
 -14.02889    0.57074
 -15.00926    0.90922
 -14.57037    0.62270
 -14.74054    0.78381
 -16.06134    0.63048
 -15.15131    0.90237
 -15.81925    0.94147
 -16.14827    0.98881
 -15.84376    0.89781
 -14.71837    0.81898
 -16.06936    0.79703
 -15.32896    0.88562
 -15.26723    0.81135
 -15.02229    0.60985
 -13.58561    0.36650
 -14.85789    0.73835
 -14.29455    0.65566
 -14.81309    0.75255
 -15.31233    1.08389
 -14.60472    0.85587
 -14.34216    0.60151
 -14.68097    0.34229
 -13.89481    0.62369
 -14.55177    0.70864
 -14.10847    1.16078
 -15.89808    1.45048
 -15.52627    0.68554
 -15.54592    0.92666
 -15.38304    0.79757
 -14.77338    0.97270
 -16.10347    0.81096
 -14.42039    0.51614
 -14.76891    0.82838
 -16.21939    0.98830
 -15.83942    1.31649
 -14.49358    0.66911
 -14.22116    0.82874
 -13.68453    0.74416
 -14.57942    0.73509
 -13.33215    0.58032
 -12.90501    0.66654
 -13.22245    0.53784
 -13.32687    0.73283
 -14.08879    0.87303
 -13.52597    0.99883
 -13.74837    0.88609
 -13.22715    0.70542
 -14.28160    0.80907
 -12.91215    0.79582
 -12.67250    0.52783
 -13.45526    0.75083
 -12.44789    0.29596
 -13.49933    0.59512
 -13.71061    0.54552
 -13.67253    0.30356
 -13.87786    0.68179
 -13.63683    0.68818
 -13.81559    0.98438
 -15.25234    0.48379
 -15.79445    1.12490
 -14.72050    0.41803
 -15.40035    0.97669
 -16.07646    0.66405
 -14.77353    0.82795
 -14.41422    0.80706
 -16.39156    1.09571
 -14.81321    0.72337
 -14.27179    0.83802
 -14.21703    0.21555
 -14.31713    0.37909
 -13.24698    0.49972
 -14.43714    0.37229
 -13.99058    0.72967
 -14.09620    0.40075
 -13.37329    0.50328
 -13.32824    0.30998
 -14.25840    0.12971
 -15.01241    0.53665
 -13.94703    0.23858
 -15.15685    0.78838
 -14.64106    0.25290
 -14.37670    0.29189
 -14.50998    0.11710
 -14.23190    0.05928
 -13.77640    0.36376
 -14.33957    0.03944
 -14.01233   -0.06068
 -14.24701    0.16229
 -13.82272    0.32992
 -15.00181    0.50700
 -14.34306   -0.20587
 -14.83143    0.32484
 -14.85379    0.57625
 -14.87840    0.44458
 -17.31839    0.66502
 -15.80449    0.74713
 -16.87126    1.11944
 -16.40978    1.01872
 -16.91665    1.17656
 -16.28665    0.84641
 -16.31410    0.37910
 -15.47128    0.68129
 -16.07898    0.91515
 -16.02692    1.14289
 -14.43832    1.10770
 -13.54236    0.59460
 -13.71968    0.50077
 -14.17895    0.58513
 -14.80930    0.57103
 -13.17222    0.24576
 -14.72398    0.63516
 -15.11394    0.31526
 -14.23868    0.67074
 -14.53858    0.77817
 -15.06120    0.54179
 -12.98693    0.17843
 -12.60587    0.04069
 -12.87515   -0.09555
 -13.71096   -0.30957
 -12.89892   -0.37302
 -13.55050    0.19827
 -13.59128    0.58152
 -15.25280    0.30533
 -14.26326    0.22904
 -15.25346    0.55419
 -13.60803    0.21578
 -15.75274    0.59557
 -15.28754    0.43789
 -15.22897    0.32089
 -14.42734    0.14195
 -17.05097    0.79682
 -14.95908    0.58897
 -15.56859    0.88105
 -15.24031    0.56192
 -15.37363    0.61879
 -14.54620    0.42634
 -14.29590    0.10726
 -13.13689   -0.14235
 -13.90991    0.32919
 -14.62802    0.39601
 -13.41459    0.17270
 -13.66432    0.13820
 -13.91919    0.25634
 -14.45916    0.56278
 -14.87414    1.09576
 -14.63050    0.73404
 -15.27627    0.94258
 -14.57164    0.31827
 -14.50558    0.02126
 -14.60245    0.35228
 -14.21965   -0.02699
 -14.70609    0.23776
 -14.32687   -0.01146
 -14.85325    0.35717
 -13.95377    0.09869
 -14.72383    0.32335
 -14.39637    0.60337
 -15.18793    0.42623
 -15.38781    0.66356
 -14.28412    0.55980
 -15.28170    0.50586
 -15.26717    0.65482
 -13.45664    0.43866
 -13.82788    0.78462
 -13.79279    0.88668
 -14.31576    0.44880
 -14.27308    0.86699
 -15.05840    0.66269
 -14.56711    0.67035
 -14.17238    0.66961
 -14.11706    0.60968
 -14.27529    0.52434
 -15.13405    0.70083
 -15.56320    0.60383
 -15.83557    0.83961
 -15.29290    0.31481
 -14.30897    0.44464
 -15.10621    0.51699
 -15.37896    0.67492
 -15.26881    0.67871
 -13.41944    0.34325
 -14.71371    0.62196
 -14.89766    0.32521
 -14.72218    0.62449
 -13.37721    0.79590
 -13.53423    0.17429
 -13.91305    0.61817
 -13.07627    0.42152
 -14.24150    0.51995
 -13.76132    0.47042
 -13.70549    0.61016
 -13.89702    0.47372
 -13.93574    0.38813
 -13.33671    0.47668
 -12.72803    0.41814
 -13.25724    0.34851
 -13.48210    0.70609
 -13.17279    0.34614
 -13.22712    0.02464
 -13.24634    0.16726
 -12.89629    0.21103
 -12.28842    0.05060
 -12.03840    0.16378
 -13.12478    0.47975
 -12.49752    0.38197
 -12.60124    0.23103
 -13.74755    0.32135
 -12.63382    0.18356
 -13.06094    0.55160
 -13.92359    0.40181
 -13.30795    0.51244
 -13.68069    0.42619
 -13.14821    0.54716
 -13.42761    0.34266
 -13.07724    0.50687
 -12.32442    0.82119
 -11.46542    0.70635
 -13.44775    0.21725
 -12.54941    0.45527
 -12.68099    0.39946
 -13.30726    0.20013
 -13.09260    0.26004
 -13.02496    0.21254
 -13.27634    0.59400
 -13.79121    0.70196
 -13.86195    0.68331
 -13.78912    0.97585
 -13.90332    0.56830
 -13.24119    0.82822
 -13.09415    0.18108
 -13.87731    0.43519
 -14.47636    0.44860
 -14.30885    0.56744
 -13.99927    0.03020
 -13.92078    0.88090
 -14.13665    0.56717
 -12.76330    0.23097
 -14.21077    0.46638
 -14.70094    0.74391
 -12.44503    0.49338
 -14.72252    0.83583
 -14.62298    0.77450
 -14.81481    0.66475
 -15.52563    0.50736
 -15.60754    0.65878
 -15.11691    0.87607
 -13.74206    0.56743
 -13.60673    0.45703
 -13.21968    0.36517
 -13.37750    0.74932
 -14.17091    0.57329
 -13.04906    0.29368
 -12.49554    0.37993
 -13.65669    0.68571
 -13.57946    0.15087
 -12.82423    0.02743
 -12.48182    0.47532
 -13.82034    0.32292
 -13.25526    0.21410
 -13.46482    0.27237
 -13.44175    0.40354
 -14.18959    0.25556
 -13.75348    0.21841
 -14.11416    0.43517
 -14.33512    0.39924
 -14.19013    0.72038
 -14.96036    0.25832
 -14.71389    0.64585
 -14.32359    0.25312
 -15.36123    0.18984
 -14.07314    0.08673
 -14.04745    0.26717
 -14.26553    0.42355
 -13.45910    0.13823
 -13.61597    0.13785
 -13.50404    0.01114
 -13.47230    0.14178
 -13.08390    0.12645
 -13.78571    0.04903
 -15.07559    0.64114
 -13.90539    0.30922
 -13.68679    0.25734
 -14.93957    0.76033
 -14.14935    0.64442
 -14.46114    0.72262
 -15.20259    0.60805
 -14.64556    0.69379
 -14.93957   -0.07446
 -14.46345    0.31019
 -15.00728    0.25345
 -14.64110    0.38824
 -13.65287    0.42103
 -13.82540    0.32954
 -13.60671    0.60086
 -14.24095    0.63982
 -15.29235    0.63220
 -14.36002    0.37715
 -14.97514    0.56408
 -14.92680    1.21870
 -14.57009    0.78000
 -13.86397    0.06146
 -13.43446    0.58313
 -13.14970    0.43913
 -13.00156    0.22068
 -13.27898    0.35429
 -13.40248    0.42843
 -13.24076    0.34168
 -14.00793    0.47299
 -13.92093    0.34903
 -14.33990    0.54620
 -14.84610    0.50384
 -14.37399    0.86703
 -14.54305    0.48785
 -14.34847    0.45286
 -15.34002    0.57283
 -15.08803    0.71601
 -15.03320    0.79969
 -16.31843    1.18293
 -15.21293    1.25040
 -15.79677    0.59997
 -15.93403    0.96507
 -15.36233    0.78771
 -15.07027    0.73200
 -14.68074    0.48859
 -15.19936    0.86628
 -13.85315    0.43953
 -13.62087    0.49845
 -14.97575    0.52137
 -14.38788    0.14505
 -14.42426    0.43937
 -14.88282    0.86877
 -13.87932    0.34146
 -13.56058    0.12861
 -14.62431    0.52926
 -14.05610    0.76769
 -14.07778    0.49348
 -14.52016    0.75440
 -15.18128    1.00606
 -15.27097    0.79305
 -15.50918    0.74254
 -15.74381    0.43522
 -16.16863    0.50065
 -16.89956    0.93707
 -16.74123    0.63999
 -15.74042    0.52611
 -14.64783    0.11433
 -15.12133    0.61399
 -14.33715    0.16460
 -15.47971    0.45939
 -13.74625    0.01586
 -13.98754    0.73244
 -14.69286    0.07630
 -14.97142    0.30047
 -14.47505    0.13148
 -14.72427    0.53864
 -13.99739    0.61500
 -15.00486    0.01842
 -15.44126    0.21173
 -14.74424    0.87843
 -14.40953    0.38548
 -15.38842    0.58006
 -14.82646    0.40941
 -15.10061    0.52324
 -14.75350    0.75115
 -13.94940    0.50169
 -15.74119    1.05553
 -14.98750    0.59061
 -15.75193    0.64042
 -15.19157    1.15406
 -15.90657    0.93975
 -15.47821    0.93325
 -15.68320    1.04235
 -15.36092    0.59605
 -14.56286    0.76986
 -14.85719    0.91989
 -14.41630    0.98560
 -15.81699    1.18441
 -16.16552    0.73025
 -15.31115    0.52371
 -16.03889    0.65400
 -16.48845    0.74463
 -15.96594    0.86706
 -14.57172    0.41989
 -16.27693    0.98949
 -16.38163    1.08071
 -15.66302    0.55381
 -16.05211    0.51654
 -16.79996    0.73674
 -16.03777    1.04643
 -15.37520    0.94683
 -15.29545    0.01094
 -15.00143    0.74120
 -14.99462    0.95755
 -14.95689    0.69764
 -15.38208    0.95873
 -16.09766    0.89839
 -15.54101    0.37859
 -14.98981    0.58674
 -15.40408    0.83747
 -15.36086    0.59756
 -15.06757    0.74881
 -15.05477    0.76086
 -14.57619    0.28288
 -13.76400    0.62813
 -14.78821    0.57690
 -16.17443    0.82755
 -17.02330    0.63388
 -16.19021    1.14229
 -16.00901    1.41461
 -17.12073    1.26883
 -17.29767    1.54602
 -16.69984    1.29679
 -16.04330    1.14167
 -17.55778    1.15674
 -17.10865    1.51164
 -16.98353    1.09411
 -16.66000    1.45132
 -16.20289    1.14370
 -15.18592    1.03107
 -15.68587    1.02848
 -14.85774    0.56185
 -15.57797    0.89456
 -14.46098    0.51536
 -15.24904    0.41278
 -15.06339    0.57323
 -14.61783    0.75509
 -15.45211    0.73665
 -14.53886    0.71252
 -14.18236    0.62618
 -15.11115    0.86289
 -15.10752    0.69128
 -14.61278    0.79691
 -13.23472    0.58149
 -13.74457    0.62605
 -13.42564    0.71353
 -13.83472    0.92083
 -13.30823    0.46364
 -13.97986    0.87913
 -13.44936    0.18939
 -13.71756    0.90845
 -13.55219    0.59127
 -14.11692    0.65412
 -14.65521    0.94172
 -13.38017    0.83641
 -12.88286    0.62347
 -14.61702    0.88856
 -14.62867    0.43382
 -13.88444    0.53603
 -13.29364    0.81583
 -12.80264    0.65696
 -12.76455    0.33303
 -14.70320    0.90957
 -13.68416    0.18604
 -13.62993    0.15071
 -14.05219    0.64582
 -13.43984    0.14159
 -13.60950    0.54127
 -14.19758    0.66479
 -14.14528    0.55800
 -13.25335    0.50307
 -14.77839    0.83313
 -14.88539    0.77012
 -14.86040    0.99149
 -15.31288    0.81522
 -13.94408    0.52482
 -13.69897    0.57396
 -15.64898    0.60446
 -15.60571    0.87639
 -14.64426    0.46480
 -13.99334    0.61417
 -14.80731    0.41790
 -14.56290    0.43452
 -14.97279    0.30070
 -14.71298    0.38365
 -15.46056    0.86172
 -14.53660    0.44657
 -14.76908    0.51667
 -14.44652    1.05379
 -13.75878    0.42546
 -13.55371    0.40963
 -14.15596    0.35090
 -12.75290    0.41491
 -13.97940    0.43568
 -14.58702    0.61887
 -15.99034    0.69964
 -14.23374    0.41227
 -13.91884    0.15588
 -14.58298    0.87327
 -14.94938    0.45418
 -14.80785    0.73149
 -15.98530    0.91697
 -15.15441    0.62114
 -15.13318    0.85486
 -13.71244    0.63765
 -14.89004    0.63630
 -14.69412    0.53127
 -13.70581    0.59175
 -15.55767    0.86433
 -14.69266    0.75728
 -14.90999    0.87705
 -15.05110    0.88785
 -13.47219    0.42164
 -15.20784    0.74974
 -15.33613    0.96899
 -15.36897    0.44374
 -15.01043    0.70023
 -14.71060    0.46123
 -15.74809    0.64216
 -15.70145    0.57385
 -15.00689    0.54573
 -15.28639    0.36759
 -14.79305    0.40079
 -14.48013    0.38472
 -14.92010    0.35644
 -14.95998    0.58114
 -14.36076    0.29728
 -15.62028    0.79488
 -14.23675    0.31394
 -15.07257    0.45281
 -13.54366    0.14352
 -14.52182    0.74806
 -13.84645    0.94695
 -14.92123    0.84755
 -13.85044    0.36698
 -14.35644    0.62824
 -14.04213    0.31215
 -15.26352    0.70226
 -14.51291    0.26181
 -14.06204    0.44791
 -13.77155    0.34096
 -12.84431    0.19462
 -13.35634    0.38995
 -13.30048    0.19175
 -13.11848    0.40992
 -14.27652    0.31495
 -14.41471    0.31190
 -15.36297    0.64173
 -14.91449    0.46819
 -14.02654    0.50395
 -14.43671    0.20306
 -14.21939    0.31062
 -15.03392    0.45639
 -14.62138    0.47856
 -15.76132    0.97551
 -14.73989    0.56964
 -16.25529    0.33186
 -15.05474    0.43815
 -14.88743    0.44906
 -14.99403    0.28088
 -15.75769    0.06927
 -16.50613    0.40714
 -15.43516    0.49180
 -15.24856    0.46912
 -14.72007    0.56123
 -15.35049    0.67046
 -16.36373    0.64954
 -15.63008    0.79177
 -14.99582    0.71819
 -14.98271    0.54731
 -15.30598    0.30776
 -16.19571    0.69711
 -16.13183    0.73822
 -16.00042    0.61268
 -15.08565    0.65174
 -15.99702    0.49995
 -16.20638    0.80553
 -15.34172    0.53816
 -15.37946    0.27174
 -15.59176   -0.00351
 -15.58996    0.33864
 -15.71185    0.17064
 -14.77902    0.27001
 -15.53474    0.59317
 -15.39843    0.04585
 -14.03263    0.33323
 -14.72115    0.39258
 -15.11724    0.03803
 -15.43720    0.53080
 -15.19491    0.16963
 -15.07540   -0.08193
 -14.87014    0.28347
 -15.03918    0.32057
 -14.71684    0.08369
 -14.82199    0.19107
 -14.71969    0.72197
 -13.55682    0.37353
 -14.67415    0.36410
 -14.70994    0.35681
 -14.46609    0.44530
 -14.36187    0.88525
 -15.18124    0.52653
 -14.87706    0.23417
 -14.77681    0.54404
 -14.54940    0.49455
 -14.73420    0.25556
 -13.68126    0.18459
 -14.75304    0.30295
 -15.42238    0.83615
 -15.27597    0.69461
 -14.73789    0.29895
 -14.55369   -0.11053
 -15.32121    0.60551
 -14.15711    0.54548
 -15.24181    0.55787
 -14.12845    0.13106
 -14.82817    0.72231
 -15.17483    0.60738
 -14.91888    0.45248
 -15.60612    0.39052
 -14.55811    0.04569
 -14.61487    0.34976
 -15.90028    0.59347
 -14.17566    0.30927
 -16.52472    0.57471
 -15.41751    0.51081
 -15.52496    0.06991
 -14.74224   -0.03842
 -14.78936    0.48614
 -15.27927    0.71778
 -14.54009    0.47491
 -15.37729    0.39833
 -15.93810    0.39869
 -14.80062    0.07805
 -14.77712    0.51097
 -15.00329    0.59169
 -15.15627    0.82457
 -14.74082    0.39939
 -14.74788    0.95299
 -14.40789    0.68401
 -14.50571    0.29961
 -14.88315    0.50421
 -14.47391    0.60678
 -14.33001    0.40665
 -15.59426    0.41384
 -14.72976    0.26189
 -13.92824    0.17137
 -14.52916    0.14761
 -15.56612    0.24283
 -15.26209    0.27360
 -14.69013    0.59246
 -14.92965    0.15254
 -14.32237    0.13607
 -13.91072    0.02101
 -14.11971    0.21701
 -15.35276    0.43936
 -13.99933    0.17831
 -14.97315    0.33005
 -15.47017    0.58422
 -14.78470    0.20073
 -16.31312    0.28086
 -15.58476    0.69343
 -15.57986    0.49715
 -15.49918    0.48305
 -14.47866    0.16058
 -14.94755    0.15735
 -14.69288    0.23974
 -15.40367    0.32533
 -15.65201    0.16219
 -14.66246    0.32745
 -14.18717    0.35871
 -14.12524    0.46872
 -15.68009    1.00501
 -15.82405    1.15702
 -14.02154    0.88253
 -14.13277    0.58631
 -14.33119    0.52605
 -13.77743    0.58043
 -13.72156    0.80338
 -13.50643    0.38362
 -14.27732    0.48634
 -14.22910    0.48788
 -14.03533    0.43852
 -13.76095    0.67333
 -13.23510    0.70675
 -13.76129    0.53857
 -14.87934    0.85051
 -14.42077    0.52927
 -14.64089    0.30602
 -14.85603    0.88199
 -13.79363    0.47032
 -13.84062    0.53526
 -14.02358    0.38466
 -14.14154    0.50530
 -13.60606    0.54260
 -13.37450    0.52946
 -13.61952    0.59566
 -13.95601    0.31318
 -14.60738    0.68248
 -14.87609    0.26482
 -14.36237    0.62319
 -14.79060    0.62284
 -14.26117    0.57692
 -13.63429    0.22482
 -13.55613    0.31562
 -13.53674    0.27347
 -13.16985    0.17451
 -13.27991    0.51763
 -12.53330    0.67838
 -13.06949    0.18244
 -14.06933    0.25194
 -12.09823    0.13178
 -14.15802    0.32057
 -13.53189    0.67006
 -14.68958    0.88994
 -14.39024    0.50253
 -16.14511    1.14259
 -15.32961    0.87179
 -14.78596    1.10563
 -14.06549    0.34518
 -13.20424    0.57427
 -14.78678    0.91363
 -13.92084    0.45059
 -14.51607    0.74341
 -14.31355    0.88762
 -13.96442    0.54756
 -14.37183    0.68777
 -14.99685    0.74385
 -13.73771    0.77746
 -14.74790    0.79741
 -13.94133    0.77497
 -14.30391    0.67760
 -15.88367    1.13292
 -15.54139    0.99378
 -14.77478    0.83185
 -13.75934    0.51061
 -14.28771    0.52561
 -13.92739    0.47144
 -13.39289    0.37572
 -13.83245    0.59945
 -13.09229    0.28908
 -13.18394    0.39597
 -13.34304    0.60682
 -13.93153    0.69830
 -13.66683    0.78080
 -14.02204    0.32169
 -14.73686    1.00671
 -13.88743    0.57591
 -13.47930    0.54389
 -14.48017    0.70982
 -13.94010    0.88412
 -14.34207    0.92810
 -14.32269    0.73018
 -12.31490    0.21283
 -13.05838    0.37075
 -13.38540    0.46585
 -14.07404    0.60774
 -13.50452    0.11409
 -13.95474    0.28600
 -14.48816    0.26893
 -14.22267    0.52498
 -15.25080    0.59007
 -14.17869    0.63109
 -14.55342    0.71205
 -14.54796    0.49997
 -14.01977    0.11063
 -13.68602    0.43105
 -14.30791    0.80399
 -13.20489    0.60761
 -14.33353    0.77035
 -14.76703    0.89917
 -14.51275    0.39833
 -14.68617    0.49499
 -14.03918    0.42354
 -12.62864    0.54106
 -12.55341    0.52065
 -13.24919    0.39234
 -14.23176    0.72467
 -14.46469    0.68772
 -14.52312    0.84975
 -14.90666    0.93156
 -13.41306    0.63688
 -14.44046    0.92607
 -13.73022    0.74199
 -13.68558    0.73526
 -14.11569    0.77889
 -13.77771    0.79385
 -13.15372    0.33807
 -13.64782    0.73865
 -15.84548    0.87969
 -14.21013    0.90268
 -14.85243    0.94833
 -14.46669    0.67852
 -14.06937    0.76419
 -13.17696    0.41995
 -14.23275    1.00158
 -13.24636    0.81244
 -13.93088    0.95870
 -13.48485    0.73612
 -14.49618    0.67210
 -14.08281    0.97145
 -13.74601    0.91725
 -16.10681    1.03426
 -14.64201    0.89747
 -14.10286    0.28763
 -14.85233    0.96391
 -13.58525    0.51279
 -15.05843    0.89983
 -14.85250    0.71283
 -14.52163    0.95071
 -13.60398    0.94587
 -14.75912    0.71376
 -14.59762    0.47470
 -14.29662    0.44009
 -13.46844    0.45599
 -14.23042    0.56804
 -14.76642    0.53808
 -14.83729    0.73672
 -14.00189    0.51915
 -14.65006    0.78590
 -14.10682    0.52780
 -13.76214    0.42877
 -13.62284    0.75182
 -14.33862    1.08777
 -14.12975    0.40930
 -13.75259    0.62663
 -13.20248    0.52143
 -13.72317    0.56187
 -14.31602    0.59580
 -13.34322    0.60850
 -13.95647    0.72087
 -13.66753    0.60857
 -14.54308    0.59180
 -15.11160    0.72125
 -14.79423    0.79194
 -15.16858    0.89616
 -14.02147    0.18448
 -13.73796    0.50674
 -13.77468    0.31465
 -14.05626    0.73741
 -14.28736    0.44447
 -14.68669    0.34975
 -14.70081    0.41790
 -14.15764    0.08576
 -14.03190    0.11134
 -14.79079    0.42279
 -15.03541    0.88355
 -14.59796    0.77677
 -15.18445    0.78169
 -14.14363    0.86456
 -15.27763    0.80952
 -15.76867    1.23384
 -16.42924    1.20963
 -15.00202    0.66444
 -15.60411    1.15862
 -15.77600    1.13256
 -15.25402    0.94286
 -16.05592    0.93542
 -14.05132    0.67682
 -16.09762    0.99696
 -14.82517    0.70113
 -14.79410    0.89330
 -14.30256    0.35229
 -15.24016    1.11141
 -14.32694    0.42323
 -14.86718    0.65392
 -14.12837    0.37136
 -14.41753    0.66144
 -14.52576    0.35921
 -13.60977    0.97597
 -14.02704    0.23008
 -14.07926    0.80133
 -14.61600    0.88983
 -14.30994    0.46441
 -13.77360    0.66269
 -14.47642    0.62383
 -14.96558    0.81809
 -14.65267    0.79170
 -14.93205    1.00446
 -14.42738    0.76476
 -15.06716    0.92007
 -14.34360    0.39940
 -15.50473    0.66171
 -14.75081    0.43673
 -14.05797    0.57159
 -13.47398   -0.06762
 -14.59834    0.65030
 -14.00823    0.51509
 -13.35637    0.29158
 -13.54162    0.23457
 -13.63866    0.46947
 -13.83190    0.44410
 -14.44070    0.36440
 -13.29467    0.01987
 -13.85389    0.35712
 -14.39468    0.17447
 -13.14774    0.49986
 -13.80287    0.63265
 -13.19112   -0.06492
 -13.53802    0.61166
 -13.92275    0.42362
 -14.78100    0.58028
 -13.90834    0.30235
 -13.77731    0.41523
 -14.39682    0.06522
 -14.43104    0.07467
 -13.52693    0.14063
 -13.65323    0.29794
 -14.47449    0.27600
 -14.28334    0.04946
 -14.17951    0.56215
 -13.70469   -0.03391
 -14.07275    0.33728
 -13.79616    0.29196
 -14.24938    0.16862
 -14.10067    0.12914
 -15.03400    0.47105
 -13.94474    0.07314
 -13.95078    0.19066
 -13.05508   -0.30691
 -13.00442    0.09178
 -14.14707    0.40163
 -13.14823    0.44221
 -13.75593    0.66488
 -13.76385    0.23261
 -13.66296    0.29554
 -14.69502    0.50433
 -13.75450    0.33648
 -13.42832    0.20076
 -13.97272    0.34533
 -14.42830    1.06350
 -15.36129    0.82758
 -13.46617    0.53682
 -14.30259    0.03384
 -14.24985    0.37795
 -13.84129    0.26422
 -14.31806    0.20357
 -14.31933    0.17960
 -13.45820    0.35192
 -13.23334   -0.06060
 -14.00931   -0.45747
 -13.80599    0.05183
 -14.77869    0.13909
 -14.37797    0.34588
 -14.71653    0.44846
 -14.15903    0.38162
 -13.74995    0.17695
 -14.53850    0.44778
 -14.09843    0.62092
 -14.14900    0.14207
 -15.28899    0.50554
 -15.30687    0.55181
 -15.23269    0.74330
 -14.45067    0.54857
 -14.21558    0.54149
 -14.94824    0.56449
 -13.60978    0.33978
 -13.91031   -0.02514
 -15.35197    0.60189
 -14.92780    0.32798
 -15.77571    0.43381
 -15.50700    0.86682
 -16.69288    1.28173
 -15.61433    0.82055
 -16.74143    1.05970
 -17.24497    1.10310
 -16.08119    0.77733
 -15.94181    0.75310
 -15.25774    0.64541
 -15.51751    0.88362
 -16.42816    0.99768
 -16.23249    1.09480
 -13.77133    1.06531
 -14.79057    0.91273
 -14.88571    0.95250
 -14.78719    0.74140
 -15.97653    1.05402
 -16.61658    0.87573
 -16.81626    0.70543
 -17.88744    0.97789
 -16.31057    0.90019
 -17.79538    1.39165
 -16.62632    1.03983
 -16.36724    0.77332
 -17.59053    1.44547
 -17.09202    1.59980
 -17.76393    1.07201
 -16.55982    0.70521
 -17.11047    0.69714
 -16.59262    1.02299
 -17.83804    1.20743
 -16.21014    0.92762
 -17.29000    1.01417
 -17.04324    0.95647
 -16.93221    0.93893
 -17.32968    1.26109
 -17.13634    1.19266
 -16.70520    0.96655
 -16.61120    0.82906
 -16.00127    0.79531
 -15.76733    1.11996
 -15.89213    0.99236
 -15.59951    0.97086
 -16.74655    0.69579
 -18.22909    1.05039
 -16.56455    0.98889
 -16.09251    1.09181
 -16.03668    0.90907
 -17.60476    1.51192
 -15.99794    0.90381
 -15.26229    0.75798
 -16.60869    0.73138
 -15.39190    0.45324
 -15.85114    0.94505
 -16.31508    0.58149
 -16.07062    0.65002
 -15.69020    0.78902
 -16.00549    0.95477
 -15.35941    1.00047
 -16.11828    1.02104
 -16.11763    0.92931
 -15.46467    1.00738
 -16.28471    1.03448
 -16.25425    1.17937
 -15.46812    0.95902
 -15.85795    0.71710
 -15.67483    0.97430
 -15.52890    0.60281
 -16.21371    0.79105
 -15.22413    0.86681
 -15.67987    1.07071
 -16.08478    1.07647
 -17.83283    1.50663
 -16.63173    0.96710
 -16.35480    1.18041
 -15.56773    0.95416
 -15.29123    1.06901
 -15.88154    0.94240
 -15.28200    0.67754
 -16.63480    1.04442
 -15.78357    0.77421
 -16.57883    0.72569
 -16.21725    1.19324
 -15.22570    0.81518
 -14.81525    0.82896
 -15.59631    0.81553
 -15.50406    0.42035
 -15.05739    0.73812
 -14.58050    0.56517
 -14.20045    0.76988
 -14.90115    0.67727
 -14.21066    0.61255
 -15.56788    0.82695
 -14.27936    0.66831
 -14.67081    0.76238
 -15.58909    0.76604
 -15.25647    0.69481
 -14.52134    0.57165
 -15.53915    0.78518
 -14.68246    0.39274
 -15.02215    0.79330
 -14.70306    0.87147
 -15.29792    0.51488
 -16.07713    0.89874
 -16.27267    0.68396
 -14.95812    0.58996
 -15.09810    0.66174
 -15.83726    0.38630
 -15.79237    0.95003
 -15.07490    0.71433
 -14.40417    0.56264
 -14.93272    0.95599
 -14.85268    0.54203
 -14.56637    0.82206
 -15.02972    0.98325
 -15.88618    0.88060
 -13.94005    0.48705
 -13.68704    0.47400
 -15.00543    0.80269
 -13.43390    0.33298
 -15.24034    0.30265
 -14.90151    0.87218
 -14.82870    0.59073
 -14.43755    0.78477
 -15.31190    0.54244
 -14.45034    0.69088
 -15.03136    0.79381
 -15.06339    0.63011
 -15.82334    0.83930
 -15.77462    0.62254
 -14.77730    0.71322
 -14.75399    0.27955
 -14.05768    0.62577
 -15.69524    0.75713
 -15.99356    1.34780
 -15.59492    0.78874
 -13.75137    0.89808
 -13.80788    0.56072
 -12.92777    0.21342
 -13.44302    0.07293
 -13.38003    0.52510
 -13.61110    0.30200
 -14.92463    0.74097
 -15.12693    0.62170
 -14.55758    0.42905
 -14.54928    0.48459
 -13.10777    0.20316
 -12.77189    0.36535
 -14.41778    0.28912
 -13.84757    0.20795
 -14.18104    0.47270
 -14.03867    0.24227
 -13.77165    0.13937
 -13.93234    0.64910
 -14.89138    0.48678
 -14.18295    0.42547
 -13.84696    0.41468
 -13.17868    0.15335
 -13.30245    0.47305
 -14.67525    0.59021
 -13.51956    0.45498
 -14.19234    0.64772
 -15.42119    0.75023
 -15.12134    0.66411
 -13.73330    0.63292
 -14.97924    0.96390
 -13.26851    0.69800
 -14.50542    0.75016
 -14.39682    0.36434
 -13.32152    0.09487
 -13.79355    0.56685
 -13.66623    0.30315
 -14.34868    0.32907
 -14.02024    0.80249
 -14.01918    0.40803
 -14.01759    0.94319
 -13.85570    0.79063
 -14.65661    1.15902
 -14.18063    0.71282
 -14.26940    0.31782
 -13.72536    0.59730
 -15.16625    1.02864
 -14.72530    0.62817
 -15.56464    0.98038
 -15.39761    0.54564
 -13.89942    0.76840
 -14.12025    0.97652
 -15.15972    1.13569
 -16.47389    1.30763
 -15.55663    0.93712
 -14.80240    0.77852
 -15.60125    0.75756
 -16.51133    1.21982
 -15.07700    0.76576
 -15.62664    0.71331
 -15.29060    0.61799
 -16.32248    0.91343
 -16.77923    1.17622
 -17.26651    1.37391
 -17.65892    1.05065
 -15.48728    0.73785
 -14.04904    0.48274
 -14.16281    0.69829
 -13.85697    0.08975
 -14.50029    0.73078
 -14.44161    0.44065
 -13.69082    0.47796
 -14.60856    0.50119
 -14.74437    1.11438
 -14.33810    0.53641
 -15.52229    0.92000
 -16.16977    1.01027
 -15.22998    0.73244
 -14.14291    0.57742
 -14.02940    0.54820
 -16.07597    0.87150
 -15.63171    1.21335
 -16.65464    0.88662
 -15.25082    0.84989
 -15.81311    1.11210
 -15.07378    1.06363
 -15.04675    0.76406
 -15.28575    0.66098
 -15.18049    1.11332
 -15.77592    1.04105
 -15.84861    0.56107
 -15.17105    1.27613
 -15.67432    0.89247
 -15.25920    0.77964
 -15.57300    0.69423
 -14.81401    0.74897
 -15.30357    1.17894
 -15.18124    1.23243
 -14.70193    0.97749
 -13.78321    0.69560
 -15.72589    0.64834
 -14.25877    0.84794
 -15.05330    0.89711
 -15.47043    0.48445
 -15.31442    0.24443
 -15.36148    1.03928
 -14.51357    0.62482
 -15.15111    1.11022
 -14.63685    0.69256
 -14.17055    1.11629
 -15.91862    0.90443
 -14.42061    0.77284
 -15.93024    1.23982
 -14.54884    1.11401
 -15.61071    1.38957
 -16.50863    0.98260
 -15.35030    1.12036
 -15.38588    1.09025
 -16.34626    1.39907
 -16.10819    1.21561
 -17.27053    1.40576
 -16.85709    1.70547
 -15.67056    1.57067
 -15.77172    1.39026
 -16.27073    1.48201
 -16.49738    1.55957
 -15.81550    0.96181
 -14.98713    1.12091
 -14.19729    1.13261
 -14.02150    1.01437
 -14.07436    1.10750
 -12.88278    0.46695
 -14.42665    1.20599
 -14.42459    1.15126
 -14.37189    1.27415
 -15.29556    1.00308
 -14.45152    1.31623
 -14.03664    0.70441
 -14.25853    0.58863
 -13.58436    0.77179
 -13.61910    0.75153
 -15.22691    1.33403
 -16.13152    1.38638
 -15.94965    1.28541
 -15.10083    1.08042
 -15.52118    1.31739
 -15.73229    1.36212
 -15.84908    1.47877
 -14.76773    0.87766
 -13.87070    0.91244
 -15.37382    1.43200
 -15.35207    1.45284
 -15.49779    1.85692
 -15.79708    1.68948
 -16.05353    1.40665
 -15.19533    1.08248
 -13.93329    1.66393
 -14.36128    1.59004
 -15.87612    1.60753
 -15.18787    2.00079
 -15.59629    1.57006
 -14.25988    1.71767
 -15.70192    1.90076
 -15.05745    1.62424
 -14.35526    1.74323
 -14.68833    1.72320
 -14.82258    1.43794
 -15.41592    1.25236
 -13.94445    1.02653
 -14.67743    1.24500
 -15.19649    1.16186
 -15.53932    1.18809
 -14.15270    1.70399
 -14.20104    1.22002
 -14.69050    1.41677
 -15.43121    1.52289
 -15.40008    1.66306
 -15.12635    1.46491
 -16.22410    1.62075
 -17.26026    1.85677
 -16.11709    2.05144
 -15.02483    1.56374
 -14.21344    1.43013
 -15.15874    1.47474
 -15.92923    1.63322
 -15.43641    1.05260
 -15.56999    1.36138
 -15.71566    1.50235
 -15.75376    1.16811
 -15.27608    1.23968
 -15.56297    1.46145
 -15.74510    1.91628
 -15.17820    1.54596
 -14.90519    1.79022
 -14.54246    1.66141
 -15.34571    1.57082
 -16.36254    1.87719
 -15.08364    1.32328
 -15.68891    2.02364
 -15.76448    1.81333
 -14.10390    1.19696
 -15.27986    1.41559
 -13.93323    1.57211
 -15.76940    1.06445
 -15.78747    1.35669
 -14.51395    1.28809
 -15.32362    1.36793
 -14.46716    1.22501
 -15.15563    1.50905
 -14.81900    1.25174
 -15.76876    2.01905
 -16.09533    1.58963
 -15.03566    1.71795
 -14.56494    1.26783
 -16.67911    1.66511
 -15.03959    1.66998
 -14.97013    1.54610
 -14.28573    1.28299
 -14.05425    1.09413
 -13.73611    0.67146
 -14.65939    0.87801
 -14.49106    1.20545
 -13.53163    1.02215
 -13.85009    1.26972
 -13.77642    0.75787
 -15.58953    1.17953
 -14.93714    1.48766
 -14.32640    1.33819
 -15.29093    1.37045
 -15.60233    1.68812
 -15.44143    1.48124
 -15.25491    1.20253
 -14.16663    1.11193
 -15.41427    1.57216
 -15.28906    1.45775
 -14.57036    1.33528
 -15.94187    1.78297
 -14.95187    1.09464
 -14.23328    1.05585
 -13.54098    1.18291
 -14.68505    1.17015
 -15.11728    1.59645
 -16.12154    1.42097
 -15.97997    1.47574
 -15.61769    1.26448
 -15.89564    1.38004
 -15.52553    1.24951
 -14.80172    1.45313
 -16.01126    1.15078
 -14.56949    1.29651
 -15.25158    1.42482
 -16.11451    1.35204
 -15.27890    1.83262
 -14.65079    1.41834
 -15.64831    1.73904
 -16.09450    1.65533
 -15.60526    1.78630
 -15.25999    1.67535
 -16.01199    1.49585
 -14.59653    1.42346
 -14.51000    1.26249
 -15.60208    1.61654
 -13.43164    1.16691
 -14.39832    1.36239
 -13.77612    1.10448
 -14.36176    1.37764
 -16.49030    1.96211
 -15.13464    1.55566
 -14.55993    1.22971
 -15.03446    1.73046
 -15.34167    1.68139
 -14.97751    1.57339
 -15.39705    1.71684
 -16.38213    1.92523
 -15.01314    1.32389
 -15.69890    1.71421
 -15.90240    2.11593
 -15.78095    1.78076
 -14.58474    1.30978
 -13.17958    1.13071
 -14.47160    1.53364
 -14.49648    1.37185
 -14.38787    1.60961
 -15.57892    1.60730
 -14.24445    1.41137
 -15.42518    1.75166
 -15.35144    1.28797
 -14.69380    1.34527
 -15.38587    1.74441
 -17.42434    1.92113
 -15.38907    1.57416
 -15.96383    1.87955
 -15.47925    1.56327
 -15.46129    1.41706
 -15.19741    1.11891
 -14.93349    1.00655
 -13.99853    1.20539
 -15.32842    1.40786
 -14.91169    1.57475
 -16.67211    1.41677
 -15.36833    1.35805
 -15.71624    1.17032
 -16.36867    1.61379
 -16.35153    1.51108
 -15.70535    1.22554
 -16.24598    1.03476
 -16.54247    1.78565
 -15.85248    1.64705
 -15.69512    1.76375
 -16.22788    1.35204
 -13.49163    1.32055
 -12.87136    0.96687
 -14.86179    1.32464
 -14.32388    1.49586
 -15.68699    1.29535
 -16.34193    1.73696
 -16.12209    1.45838
 -16.36249    1.56895
 -15.44648    1.63997
 -15.53649    1.41297
 -16.06582    1.54792
 -15.46331    0.92905
 -15.09670    1.40948
 -14.61134    1.49330
 -14.95796    1.69169
 -15.57543    1.30984
 -14.78105    1.41380
 -15.08993    1.47299
 -14.55706    1.49146
 -14.78384    1.41379
 -13.79768    1.01060
 -14.08156    1.02467
 -14.61656    1.46212
 -15.34080    0.96968
 -14.49914    1.16001
 -14.97667    1.26863
 -13.70469    0.86789
 -14.58734    1.32459
 -14.72556    1.54742
 -14.47021    0.67287
 -14.15284    1.15312
 -14.86816    1.55239
 -14.75738    1.36683
 -14.23433    0.71741
 -14.33551    0.90790
 -14.64543    1.18530
 -13.96488    1.26557
 -15.16654    1.30591
 -14.57594    1.45957
 -15.04877    1.53972
 -13.95414    1.20301
 -15.05842    1.49324
 -14.48016    1.07024
 -14.92442    1.13907
 -14.85780    1.00591
 -14.00119    0.74284
 -14.71127    1.01637
 -15.41531    1.03111
 -14.67749    0.86581
 -14.78943    0.95704
 -14.44691    0.88604
 -14.26905    0.84040
 -14.35097    0.93498
 -13.73549    0.84708
 -13.66689    0.72282
 -13.27654    1.01783
 -12.58700    0.46848
 -12.77711    0.85566
 -13.71539    1.23363
 -12.76871    0.92982
 -12.40627    0.82417
 -12.11410    0.78725
 -11.77233    0.51629
 -13.18601    0.70079
 -12.93143    0.89980
 -13.28053    0.72424
 -13.09014    0.99931
 -13.31470    0.98367
 -12.83994    1.32754
 -14.12149    1.54049
 -13.89338    0.99548
 -13.44193    0.90000
 -13.85267    0.95409
 -13.63378    0.78349
 -14.26943    1.02785
 -14.09873    1.31791
 -14.85707    1.43177
 -14.53641    1.50164
 -13.76878    1.12455
 -13.14711    1.14759
 -13.67758    1.12811
 -13.99920    1.05174
 -13.94570    1.10488
 -13.69550    1.25677
 -14.50142    1.04097
 -14.38680    0.93949
 -14.25187    1.03249
 -13.96515    1.53953
 -13.70402    0.78151
 -13.47034    1.09932
 -13.63852    1.12618
 -14.12568    0.88573
 -13.85313    0.97831
 -14.59888    1.09327
 -13.16330    1.04210
 -12.95065    0.83072
 -13.32817    1.00648
 -13.54760    0.96546
 -14.51683    1.28001
 -13.17259    0.74933
 -14.56166    1.22903
 -14.12884    0.63999
 -14.63045    0.91818
 -13.23235    0.65057
 -14.74154    1.11346
 -14.44794    0.94141
 -14.15276    0.75365
 -13.72264    0.98003
 -14.73831    1.18745
 -14.09347    1.20416
 -13.42762    1.02061
 -14.15383    0.98964
 -14.36637    0.79991
 -13.78810    0.90740
 -14.25316    1.36791
 -15.02269    1.26794
 -13.38596    0.99564
 -14.15912    1.05177
 -13.34408    0.50262
 -13.69321    1.31815
 -13.66518    0.79335
 -13.59578    0.50681
 -12.54409    0.50309
 -12.32889    0.81389
 -13.32434    0.95721
 -14.35423    0.89614
 -12.60050    0.62749
 -13.44797    1.05486
 -13.93970    0.90077
 -14.91832    0.92070
 -14.20396    1.01450
 -13.36307    0.85770
 -13.55720    0.54327
 -14.32140    0.71433
 -14.47044    0.85208
 -13.68649    0.75486
 -13.07709    0.63254
 -13.48484    0.59854
 -13.87129    1.02136
 -13.71790    1.25201
 -12.68510    1.52916
 -13.43672    1.06074
 -13.13454    0.89726
 -14.17511    0.97738
 -13.93464    0.92498
 -13.91339    1.02807
 -14.36539    1.13458
 -13.79641    0.70778
 -13.27455    0.75028
 -13.50260    0.80823
 -12.43672    1.13860
 -13.00756    0.92351
 -12.69555    0.56414
 -12.37855    0.79670
 -13.58510    1.13932
 -14.71422    1.21875
 -14.18264    1.17302
 -14.06539    0.80299
 -12.80682    1.12050
 -13.25692    1.38051
 -12.32826    1.07437
 -13.06636    0.90754
 -12.73159    1.03419
 -14.35898    1.52478
 -14.54937    1.57800
 -13.47814    0.95187
 -13.94152    1.15570
 -14.78181    1.05088
 -14.27507    1.38027
 -14.23479    1.03031
 -14.32992    1.27255
 -13.96483    1.04741
 -13.93874    0.95175
 -13.44606    0.76273
 -14.35654    0.61177
 -13.53148    0.89763
 -12.86762    0.42331
 -12.61107    0.30669
 -15.02044    1.05868
 -14.60856    0.97036
 -14.33737    0.86971
 -14.78223    0.98755
 -14.91043    1.12412
 -15.03467    1.04091
 -14.97294    0.94569
 -14.76936    0.87253
 -14.90662    0.97168
 -14.47986    1.13676
 -14.18174    1.14594
 -14.31376    0.90512
 -14.25650    0.90017
 -13.01273    0.62414
 -13.74796    0.83777
 -14.70083    0.93979
 -14.44841    0.87948
 -14.50568    0.77560
 -13.90272    0.56419
 -15.18062    1.04748
 -14.91152    0.99955
 -15.56138    1.04948
 -14.20210    0.84660
 -14.12180    0.86899
 -13.90918    1.02963
 -13.79491    0.77511
 -13.91567    0.97850
 -12.91144    0.86465
 -13.43897    0.67314
 -13.71116    0.69001
 -13.48113    0.63394
 -14.23493    0.64288
 -15.29956    0.67690
 -14.49401    0.87064
 -14.16073    0.66653
 -14.38554    0.79191
 -13.91669    0.39860
 -13.03249    0.40352
 -14.08450    0.90659
 -14.48947    0.87452
 -14.11521    0.54008
 -15.46165    0.70491
 -14.83094    0.72803
 -15.98323    1.10959
 -15.32724    0.95097
 -16.06166    1.16244
 -15.06424    0.60922
 -15.05057    0.70484
 -16.28994    1.43124
 -16.20595    1.47736
 -16.36577    1.18364
 -16.56677    0.93297
 -15.34942    1.04062
 -14.28955    0.96186
 -15.04990    1.09801
 -15.50429    1.20767
 -15.48523    1.27256
 -15.28786    0.96732
 -16.08270    0.73074
 -14.76783    1.04299
 -14.05134    0.44192
 -15.39318    1.14886
 -15.10248    1.19238
 -14.71250    0.76564
 -15.43881    0.84321
 -14.86015    1.01463
 -16.20265    1.28778
 -15.43692    0.65546
 -16.19945    0.76443
 -14.82353    1.04130
 -15.98085    0.75351
 -16.08288    0.77738
 -14.63517    0.80557
 -14.66068    0.79342
 -14.44924    0.70964
 -14.04062    0.61939
 -14.55785    0.96482
 -15.53900    0.70541
 -14.30584    0.90709
 -15.14232    1.14456
 -16.30539    1.19588
 -15.22779    1.03684
 -16.16974    1.19269
 -16.25097    1.10409
 -16.29154    0.96875
 -16.68396    1.12190
 -15.46219    1.07986
 -14.83780    1.23050
 -15.88100    1.13655
 -15.68701    1.46683
 -15.44150    1.07447
 -14.61808    0.92099
 -13.57253    0.57793
 -15.22780    0.96824
 -16.30678    0.99212
 -16.01216    1.06800
 -16.58382    1.15826
 -15.71351    1.22168
 -15.41555    0.83754
 -15.08350    1.22090
 -14.56212    1.10782
 -15.08008    1.05569
 -14.75462    0.48247
 -15.95295    1.00455
 -15.85222    1.19890
 -14.92365    0.80006
 -15.60205    1.03269
 -15.31276    1.31011
 -15.45585    1.40645
 -15.71698    1.37437
 -16.24238    1.45389
 -16.09737    1.07879
 -15.85126    1.26720
 -15.47720    1.42455
 -15.47696    1.12942
 -15.82482    1.17994
 -14.71763    1.56110
 -14.06422    1.01404
 -15.13883    1.28501
 -15.17941    1.12429
 -15.92543    1.07306
 -16.51083    1.26425
 -15.21092    1.29432
 -15.04332    1.30437
 -15.15600    1.50653
 -16.27673    1.25961
 -15.70802    1.58884
 -16.16307    1.15566
 -15.48044    1.22282
 -15.13925    1.26964
 -14.82614    1.07709
 -14.09688    0.73548
 -15.22055    1.12285
 -14.60844    0.57895
 -14.63008    0.96933
 -15.23734    0.87668
 -16.17846    1.36245
 -15.29369    1.24817
 -15.74446    1.05690
 -15.94755    1.11760
 -15.79702    0.72593
 -15.15117    0.99652
 -15.23622    1.04256
 -15.49975    1.08198
 -15.46214    1.02256
 -15.64480    1.27764
 -14.40027    1.04718
 -13.48794    0.94112
 -14.11915    0.50311
 -14.63855    0.59081
 -14.34167    0.93605
 -14.68161    1.23216
 -15.54172    1.05105
 -15.78569    1.12912
 -15.69868    1.43368
 -14.87578    1.31083
 -15.72857    1.23449
 -15.36174    1.88826
 -14.89940    1.10216
 -14.77367    1.22047
 -14.95876    1.49382
 -13.77217    1.36286
 -15.31477    1.59566
 -14.81491    1.40503
 -15.06382    1.00954
 -14.64249    0.88074
 -14.96873    0.82457
 -14.31159    0.98489
 -14.12764    0.86238
 -14.72486    0.79965
 -13.79015    1.05011
 -14.92399    1.10020
 -13.98593    0.93109
 -13.98115    1.22206
 -14.05779    0.86691
 -13.44719    0.38876
 -13.93509    0.94911
 -13.67772    0.79871
 -13.91441    0.76812
 -14.87272    0.79351
 -13.59293    0.62495
 -13.76369    1.01416
 -13.63784    0.49087
 -13.65760    0.26580
 -13.90428    0.57868
 -14.93872    0.97956
 -13.26308    0.90491
 -15.83504    0.61429
 -15.63702    1.18933
 -14.68276    0.52967
 -14.08255    0.76093
 -15.63679    0.96682
 -15.01178    1.01850
 -14.43075    0.75550
 -14.52322    1.26361
 -14.90105    0.88463
 -14.71252    0.85540
 -14.02454    0.99200
 -14.99424    1.29564
 -15.72035    1.16636
 -15.22829    1.27461
 -14.81474    1.19155
 -15.98483    1.07287
 -15.23874    1.25040
 -16.07903    0.97619
 -15.88782    1.20960
 -16.42169    0.86806
 -16.48182    1.11122
 -16.76182    0.89969
 -16.37431    1.11751
 -15.80461    0.83911
 -15.44629    1.06966
 -15.93172    1.26708
 -15.31498    1.10398
 -16.26708    0.86683
 -14.47993    1.00592
 -15.92643    1.44871
 -16.81860    0.75023
 -15.09095    1.20223
 -15.65437    1.05549
 -15.63087    0.87366
 -15.07585    1.04969
 -15.42716    0.98564
 -14.90155    0.84873
 -15.17335    0.93914
 -16.60399    1.34772
 -15.98542    0.93998
 -15.60448    0.95576
 -16.35678    0.90717
 -14.75645    1.15870
 -14.70479    0.94810
 -15.28027    0.86574
 -14.82207    0.98364
 -15.35284    1.45701
 -15.12065    0.67888
 -15.63574    1.09499
 -15.16366    0.83924
 -15.18610    0.59379
 -14.49981    0.57300
 -13.47042    0.37801
 -14.45031    0.94815
 -14.47099    0.56928
 -14.53284    0.44005
 -15.43044    0.72927
 -16.10271    0.91195
 -15.31810    0.91082
 -16.07473    0.64592
 -15.41577    0.80276
 -15.10148    0.89618
 -14.64716    1.13092
 -15.21399    0.62959
 -15.48674    1.05800
 -15.00531    0.68571
 -15.02351    0.58988
 -14.68334    0.85002
 -15.72195    1.03448
 -15.55515    0.98070
 -15.58749    1.18148
 -15.04318    0.64190
 -15.37900    1.01510
 -16.11209    1.20645
 -15.25626    1.44977
 -15.66388    1.11077
 -15.64928    0.93311
 -16.29325    1.16656
 -15.98956    0.86434
 -15.24928    1.35308
 -14.91579    1.43428
 -15.16082    1.49992
 -14.27448    0.99893
 -14.83844    0.83906
 -15.18310    0.82689
 -15.82994    1.22621
 -16.30967    1.04738
 -15.76558    1.05902
 -14.49798    0.73550
 -15.84611    1.27416
 -15.23901    0.72300
 -15.59249    1.01266
 -14.77041    0.97007
 -14.09585    0.78050
 -15.84656    1.23998
 -16.06840    1.39083
 -16.81425    1.31243
 -16.02477    1.31375
 -16.25445    1.08937
 -14.94796    1.06243
 -15.21070    1.13634
 -16.24703    1.16778
 -15.99395    1.13069
 -17.20666    1.29946
 -15.97889    1.37245
 -15.93403    1.31632
 -16.42371    1.12240
 -16.00699    1.12548
 -15.75977    0.62193
 -14.22028    0.87165
 -15.20549    1.23113
 -14.66424    0.62030
 -15.30565    0.77517
 -17.38814    1.28552
 -16.12567    1.22082
 -15.88948    0.92884
 -15.86242    0.93221
 -15.29490    1.22458
 -16.43209    1.28663
 -15.66147    0.78702
 -16.66417    1.75451
 -16.40516    1.43700
 -17.04638    1.50351
 -16.30017    1.15150
 -15.18289    0.82226
 -16.46777    1.13357
 -17.10562    1.08429
 -15.90575    1.16044
 -16.35569    1.07642
 -17.35872    1.44989
 -16.81348    1.65432
 -15.29601    0.94451
 -15.27987    0.82885
 -16.61109    1.40742
 -15.19980    1.10463
 -16.00012    1.44978
 -16.02299    1.50243
 -15.59760    1.25984
 -15.67984    1.03303
 -15.82890    1.46015
 -14.63399    1.33304
 -15.21775    1.16518
 -14.93105    0.82430
 -15.64149    1.10304
 -15.88101    0.98844
 -15.16112    0.82569
 -15.62084    1.00256
 -15.75229    0.94850
 -14.70997    0.92360
 -15.03684    0.44173
 -15.16481    0.65609
 -14.64310    1.12508
 -15.56101    1.32485
 -15.02035    1.48277
 -16.40767    1.26010
 -15.40024    1.49456
 -15.91180    1.03499
 -15.66215    1.14130
 -15.68227    1.01012
 -15.47195    1.03606
 -15.51420    1.26396
 -15.53284    1.27694
 -16.31339    0.92991
 -15.58908    1.47300
 -16.31675    1.32302
 -15.46735    1.29132
 -14.82575    1.23932
 -15.38177    1.12426
 -15.55278    1.11270
 -16.16075    1.19994
 -14.99620    1.28448
 -15.08180    1.10408
 -15.18481    1.33864
 -15.09675    1.26113
 -15.86620    1.56444
 -15.32003    1.06997
 -14.94403    1.47722
 -16.19148    1.75294
 -15.40572    1.15450
 -14.33333    1.31414
 -14.71214    1.16498
 -15.90468    1.36968
 -15.27487    1.42112
 -15.04011    1.13379
 -14.47292    1.49354
 -16.25760    1.21515
 -15.17233    1.29784
 -15.28928    1.31466
 -15.18455    0.93934
 -16.41971    1.51531
 -15.59330    1.14204
 -15.71787    1.35813
 -16.25176    1.34065
 -15.48706    1.28180
 -15.82060    1.32353
 -16.64107    1.69223
 -16.50831    2.14649
 -15.56368    1.63670
 -14.80547    1.29727
 -15.69489    1.33444
 -16.47119    1.77999
 -14.96748    1.10811
 -14.71368    1.15647
 -14.68923    0.64012
 -15.07386    1.06226
 -14.95959    0.43708
 -15.36977    0.84511
 -16.02477    1.14803
 -15.75788    1.15069
 -15.46916    1.31247
 -15.82939    1.14409
 -15.13779    0.84213
 -15.18929    1.05993
 -17.36272    1.32939
 -15.37167    1.55081
 -16.33271    1.23297
 -15.37161    0.92395
 -16.71467    1.49083
 -16.41914    1.66395
 -15.66529    1.82763
 -15.82357    1.05312
 -16.03213    1.42950
 -15.99370    1.17292
 -16.76335    1.52483
 -17.14839    1.35336
 -15.18209    1.46175
 -16.79592    1.55184
 -15.58115    1.07004
 -15.41479    0.88523
 -15.06209    1.13569
 -15.87064    1.11673
 -15.49398    0.94147
 -16.06510    0.96079
 -14.83003    0.97986
 -14.87766    1.41487
 -16.62297    1.59898
 -14.73675    1.28071
 -14.33900    1.18020
 -16.04448    1.53361
 -15.18866    1.73168
 -15.80062    1.47034
 -14.56666    1.32593
 -15.21590    0.97207
 -15.34871    1.19865
 -15.37258    1.52573
 -15.24672    1.06643
 -15.82534    1.06645
 -16.89565    1.75840
 -16.01063    1.43005
 -15.13978    1.35806
 -13.96389    0.90331
 -14.52622    1.15281
 -14.83751    0.99726
 -14.32464    1.17284
 -15.22476    1.40505
 -14.40762    1.15266
 -15.10000    0.95972
 -15.13959    1.15174
 -15.10794    1.15074
 -14.94390    1.03090
 -16.15894    1.29580
 -16.08897    1.03216
 -16.56519    1.76653
 -16.39820    1.55902
 -15.76307    1.37718
 -16.40941    1.01140
 -15.86970    0.80857
 -14.62112    0.45867
 -15.02345    1.11396
 -15.88043    0.80374
 -15.05358    0.80574
 -14.73764    0.48764
 -12.28783    0.37836
 -14.70119    0.36262
 -15.45024    0.44704
 -14.67565    0.43782
 -15.24127    0.57065
 -16.45299    0.47244
 -16.32343    0.79301
 -16.40259    1.27491
 -14.77090    0.85292
 -15.51163    0.64006
 -15.15852    0.70684
 -14.95694    0.58068
 -15.49865    0.64540
 -15.36013    0.93391
 -15.01615    0.40811
 -16.41087    0.87019
 -14.40738    0.89445
 -14.26097    0.53610
 -13.53309    0.55458
 -14.03044    1.05076
 -14.24015    0.85330
 -14.58293    0.63337
 -13.49564    0.31367
 -14.84260    0.84861
 -14.16744    0.94247
 -15.28701    0.86055
 -14.39094    1.00495
 -15.30746    1.13120
 -15.60655    0.99515
 -16.33334    1.33326
 -14.98355    0.78557
 -15.15903    1.07659
 -15.31579    0.99863
 -15.91495    1.14204
 -15.55673    1.21675
 -14.95816    1.13636
 -15.00272    0.92209
 -15.43833    0.72927
 -14.30832    0.40023
 -13.81952    0.57085
 -14.55443    0.73270
 -14.49553    0.53239
 -14.42863    0.70469
 -14.17974    0.56341
 -13.06433    0.66174
 -14.87666    0.72394
 -14.91132    1.03119
 -14.49541    0.98898
 -14.72469    0.77454
 -14.06542    0.86309
 -14.55515    0.63618
 -14.10631    1.02207
 -13.66270    0.73388
 -13.83225    0.74212
 -13.36966    0.41245
 -14.23674    0.68268
 -14.45487    0.66132
 -13.91565    0.39686
 -14.03682    0.45935
 -14.09285    0.58448
 -13.51020    0.67489
 -14.93761    0.87478
 -14.02936    0.60120
 -14.50060    0.58892
 -15.21393    0.71149
 -15.25317    0.12695
 -15.55864    0.70809
 -14.13201    0.05647
 -14.47574    0.58350
 -15.03664    0.50005
 -14.49365    0.19500
 -14.68274   -0.20348
 -15.01190    0.23446
 -15.39474    0.69871
 -15.52298    0.64506
 -14.73011    0.94879
 -15.08440    0.98933
 -15.12194    0.93042
 -16.20518    0.85030
 -16.18673    1.06447
 -14.23061    0.50883
 -13.98747    0.72484
 -13.80772    0.79225
 -14.99809    1.07546
 -15.01375    0.96034
 -15.19218    0.84864
 -16.28865    1.45095
 -16.03896    1.13734
 -14.71941    1.02888
 -15.23471    1.06536
 -15.84053    1.27224
 -15.13508    0.86041
 -15.33417    1.00292
 -15.06398    0.91103
 -13.85315    0.56766
 -15.17052    0.96767
 -14.37778    0.63251
 -14.49551    0.59284
 -15.24995    1.24165
 -13.88886    0.60671
 -15.00474    0.82385
 -13.71965    0.70574
 -14.31032    0.55552
 -15.59394    1.00761
 -16.49958    1.01163
 -15.66551    0.74720
 -14.45662    0.49336
 -14.71521    0.67824
 -14.80881    0.75647
 -15.12426    1.23882
 -15.62712    0.88794
 -14.75210    0.87353
 -15.11556    0.93991
 -15.02565    0.64456
 -15.81995    0.96473
 -14.67902    0.76957
 -15.48062    0.89663
 -14.94651    0.91416
 -15.50147    0.65287
 -15.35228    1.17644
 -13.64042    0.81540
 -13.75289    0.90295
 -15.93448    1.20989
 -15.70460    0.64560
 -14.97757    1.04735
 -15.14377    0.75641
 -14.97680    0.86720
 -16.36027    0.96775
 -16.15938    1.12841
 -15.67059    1.11164
 -14.32532    0.55887
 -14.32433    0.72775
 -14.44791    0.95368
 -14.21862    0.79666
 -14.22674    0.72471
 -14.00584    0.48666
 -14.50843    1.10149
 -14.22779    0.85749
 -13.58521    0.50649
 -14.81612    1.03766
 -14.20748    0.71751
 -14.66422    0.44365
 -14.41277    0.27338
 -14.32339    0.50732
 -14.54345    0.58827
 -14.08120    0.68560
 -14.63157    0.85442
 -14.67560    0.88548
 -15.22905    0.84884
 -14.67855    1.06066
 -15.57517    1.07588
 -14.56048    0.58797
 -15.77734    0.82489
 -14.17525    0.53547
 -14.27022    0.61697
 -15.32034    0.56140
 -13.15228    0.07126
 -14.24657    0.31178
 -14.53543    0.56593
 -14.86756    0.61664
 -13.38395    0.83417
 -15.55265    0.75916
 -15.28565    0.92943
 -15.41025    0.92634
 -15.58417    0.83436
 -16.37760    1.19038
 -15.92365    1.13281
 -16.58580    0.98985
 -15.99321    0.83711
 -15.63876    0.48180
 -15.79866    1.25349
 -15.55405    0.81406
 -15.65899    0.75481
 -16.12494    0.93428
 -14.39717    0.87420
 -16.05606    0.77989
 -14.70401    0.67123
 -13.43774    0.53979
 -15.32573    0.89439
 -16.78668    0.71329
 -15.62613    0.63755
 -15.44693    0.70919
 -15.24222    0.66637
 -14.35871    1.07226
 -16.08971    1.08841
 -15.02733    1.03185
 -13.92391    0.41172
 -13.99270    0.74091
 -14.40552    0.62505
 -14.82153    1.16013
 -15.57631    0.92248
 -15.37553    1.20658
 -14.18566    0.82990
 -14.73621    0.94443
 -15.98819    1.30859
 -14.71578    0.78388
 -15.52726    1.39752
 -15.42542    1.38940
 -14.99014    1.07699
 -14.44184    1.16523
 -15.51675    0.99817
 -16.07190    1.39621
 -14.23292    1.18995
 -16.24606    1.37677
 -14.47791    0.94091
 -14.98423    1.05001
 -15.09470    1.31724
 -15.58914    1.46685
 -14.84549    1.32042
 -15.44576    1.21338
 -15.43772    1.31311
 -14.63406    0.88948
 -15.24673    1.19410
 -14.17732    1.27920
 -14.73387    1.15334
 -14.72529    0.73701
 -14.96487    1.02488
 -14.73546    0.98831
 -14.14534    0.62714
 -13.87795    0.96371
 -15.27934    1.34730
 -14.71398    1.08915
 -14.13418    1.05573
 -14.35585    0.86038
 -13.53630    0.30952
 -15.47078    1.08002
 -14.85053    0.74072
 -14.98727    0.60944
 -15.11918    0.73697
 -14.81460    0.65708
 -15.03811    0.78217
 -15.59021    0.33825
 -14.48645    0.77821
 -14.56215    0.62847
 -14.77388    0.79289
 -14.20609    0.38278
 -15.26542    0.97840
 -14.71813    0.77078
 -14.02408    0.63512
 -14.31963    0.93416
 -16.07732    0.94158
 -14.95467    0.88072
 -15.01768    0.86116
 -16.39122    1.30274
 -16.18592    1.15211
 -16.69951    1.09235
 -15.37748    0.98570
 -15.67788    1.17045
 -15.70354    1.19879
 -15.07705    0.93892
 -15.32098    1.13266
 -14.37344    0.94934
 -14.34184    1.07294
 -14.73114    0.95480
 -14.12620    1.13164
 -15.14735    1.23629
 -14.29525    0.96758
 -14.53334    0.83271
 -15.48785    1.12407
 -15.94664    1.29429
 -14.27886    1.32126
 -14.32430    1.07515
 -14.98824    0.68957
 -14.39659    0.58319
 -14.84667    0.59001
 -14.16229    0.88099
 -14.22681    0.71513
 -14.47361    0.80236
 -15.23119    0.98341
 -15.68495    1.63252
 -15.67436    1.62038
 -15.55724    1.21180
 -14.73928    0.96004
 -14.93416    1.13120
 -15.48429    1.40025
 -15.08364    0.93372
 -14.57388    0.92785
 -14.81325    1.10325
 -14.90766    0.99659
 -14.65414    0.76206
 -15.40183    0.92024
 -15.83831    1.28813
 -14.65728    1.08680
 -15.70426    1.10899
 -15.85717    1.01514
 -16.21828    1.34439
 -15.66176    1.12683
 -15.60510    1.63001
 -15.29932    1.30691
 -15.19744    1.37907
 -15.33553    0.84364
 -14.10592    0.46885
 -15.13362    0.82499
 -15.27556    0.63272
 -14.48279    0.87347
 -14.34076    0.89717
 -14.78204    0.70166
 -14.13882    0.53346
 -14.92241    1.18994
 -14.28528    1.02699
 -14.29639    1.03080
 -15.38933    0.97905
 -15.43329    0.80533
 -14.39375    0.84496
 -14.88875    0.95954
 -15.60882    0.73657
 -16.35009    1.38219
 -15.86882    1.24930
 -15.28037    0.53347
 -14.96139    1.04429
 -14.59669    1.34295
 -15.73720    1.30492
 -15.05124    1.10769
 -14.94606    0.67063
 -13.48535    0.91856
 -15.10386    1.13006
 -15.39350    1.10813
 -16.74109    1.45591
 -16.03498    1.12037
 -14.82603    0.89021
 -15.22702    1.08743
 -15.02427    1.04286
 -14.70337    1.11340
 -15.66674    1.12879
 -14.47656    0.89944
 -15.17219    1.24600
 -14.44242    0.90719
 -14.40171    0.82233
 -15.85015    1.34963
 -15.70182    0.80361
 -13.39471    0.70695
 -14.37264    1.05880
 -15.75160    1.30725
 -13.14926    0.35431
 -14.59660    0.99437
 -14.92332    0.92596
 -14.05540    0.74573
 -15.23460    0.98096
 -14.94652    1.05123
 -14.39286    1.04104
 -15.45787    1.20124
 -15.76086    1.16688
 -15.34964    1.09351
 -14.45311    1.04929
 -14.40688    0.85423
 -14.13614    0.94142
 -13.99254    0.74885
 -13.97373    1.01251
 -13.99240    0.88643
 -14.24263    0.56353
 -14.70547    0.70284
 -13.99237    0.95386
 -14.45508    1.36511
 -14.06483    1.10300
 -13.86483    1.19658
 -14.14363    1.15633
 -15.14508    1.52275
 -14.23337    0.98734
 -14.19080    1.01355
 -14.24464    0.90815
 -14.26525    1.11685
 -13.98646    1.05476
 -12.96489    0.76739
 -14.03447    0.89776
 -14.58635    0.59474
 -14.15700    0.97373
 -14.37136    1.01024
 -14.90938    0.85979
 -14.89748    0.68332
 -13.67893    0.81112
 -13.93642    1.05532
 -14.68913    1.09424
 -14.44186    1.13460
 -11.57136    0.81212
 -11.61694    0.56887
 -12.92592    0.96889
 -11.63908    0.61861
 -11.31355    0.37249
 -12.75086    0.52353
 -11.48526    0.66977
 -12.47667    0.85081
 -11.42424    0.09474
 -11.03052    0.32809
 -12.17660    0.56208
 -11.49846    0.50856
 -11.84531    0.73746
 -11.49651    0.87562
 -12.02498    0.81326
 -12.51486    0.82626
 -11.08483    0.62225
 -11.94221    0.88882
 -12.07912    0.84695
 -12.65073    1.04979
 -11.58153    0.67030
 -12.97163    1.23827
 -12.24601    0.76033
 -13.15231    1.22056
 -11.70485    0.83203
 -12.16640    0.78838
 -11.58148    0.70257
 -12.40823    1.32865
 -11.37853    1.01154
 -12.07550    0.85383
 -12.27350    0.91788
 -11.79855    0.57650
 -12.21253    0.73125
 -13.08112    0.99855
 -12.75100    1.15549
 -12.64011    1.24436
 -13.01771    1.28064
 -11.60876    0.90759
 -12.23850    0.97119
 -12.72005    1.56055
 -12.86818    1.11218
 -12.68363    1.08503
 -12.21709    0.98324
 -12.88245    1.01082
 -12.01011    1.05158
 -12.45516    1.23801
 -12.99039    1.36470
 -12.59239    1.19382
 -11.98197    1.05617
 -11.79199    0.83946
 -12.42931    1.09114
 -12.69090    1.12759
 -11.53184    1.09428
 -12.60608    1.50609
 -13.89002    1.25501
 -12.53208    1.29705
 -12.74008    1.17602
 -13.72994    1.41722
 -13.64475    1.12842
 -12.00729    1.02325
 -11.86043    1.31801
 -12.24902    1.25035
 -12.83083    1.28693
 -12.43143    0.95752
 -11.57346    1.06493
 -12.84458    1.49985
 -11.67786    1.09880
 -12.43010    1.05785
 -13.04648    1.30575
 -12.00550    0.99850
 -11.87822    1.05649
 -13.35495    1.45825
 -12.08354    1.05978
 -12.37924    0.98144
 -11.70179    1.01339
 -12.70002    0.86892
 -12.96928    0.98034
 -12.22712    1.02396
 -11.87583    1.06185
 -12.40523    0.91107
 -11.63082    0.70314
 -13.55435    1.00519
 -14.06269    0.93354
 -13.54916    1.23817
 -11.40451    0.90925
 -12.72932    0.93670
 -12.69658    1.34550
 -13.09700    1.33148
 -12.79935    1.11153
 -12.52521    1.03892
 -12.56501    0.85590
 -12.50646    1.24277
 -12.93701    1.35833
 -12.98746    1.14627
 -13.24787    1.53421
 -13.50904    1.19613
 -12.92107    0.80899
 -13.35173    1.26893
 -13.00546    1.21704
 -12.61912    1.10527
 -12.47122    1.03076
 -12.83907    1.15895
 -13.17924    1.54920
 -13.25059    1.37944
 -13.82382    1.37900
 -13.50425    1.08273
 -13.62464    0.98939
 -13.56357    1.37184
 -12.69925    0.84751
 -11.51974    0.62637
 -12.26268    0.87036
 -12.79441    0.81909
 -13.21885    1.04347
 -11.47361    1.15415
 -13.07385    1.21015
 -13.07329    1.17938
 -11.89877    1.29517
 -12.14228    0.99300
 -12.83290    1.10535
 -12.75834    0.97740
 -12.44340    1.42011
 -12.72933    0.98157
 -12.76605    1.04735
 -12.61202    0.93408
 -11.12535    1.08868
 -11.06758    1.02203
 -11.52229    0.65189
 -13.08640    0.69799
 -11.98617    0.96787
 -11.93171    0.66325
 -11.81348    0.97159
 -12.73307    1.09495
 -12.72114    1.12169
 -12.74253    0.81071
 -12.30600    1.04534
 -11.98501    1.23347
 -12.24720    0.93751
 -12.14548    0.55595
 -10.89835    0.41440
 -12.05589    0.75427
 -12.05860    1.06593
 -12.42644    0.66139
 -13.35860    1.20855
 -12.92249    1.10965
 -12.27084    0.64095
 -13.18520    1.06334
 -12.91583    1.00062
 -13.18232    0.72611
 -12.18626    0.74400
 -12.62128    0.66979
 -12.41310    0.95170
 -13.40699    0.64215
 -13.05626    0.76602
 -13.24602    0.76999
 -11.74459    0.57825
 -12.17495    0.81918
 -12.79933    1.13423
 -13.52368    1.05019
 -13.03058    0.67284
 -12.20039    1.04688
 -12.41569    0.33061
 -13.26559    0.95507
 -11.65013    0.83519
 -11.60128    0.67467
 -12.98526    0.82355
 -12.57283    0.88489
 -12.35723    0.75905
 -13.96399    1.00457
 -13.29408    1.17675
 -11.67992    0.75955
 -12.81438    0.91399
 -13.68555    0.88504
 -12.53765    0.64068
 -12.15269    0.73949
 -12.19626    0.63489
 -13.08789    1.06311
 -13.64538    1.03886
 -12.18405    0.77659
 -12.18463    0.89380
 -11.91254    0.94896
 -12.59227    1.04088
 -12.62886    1.21992
 -12.22313    0.89222
 -12.42475    0.91860
 -13.02740    1.17648
 -12.33291    0.90612
 -12.72330    0.49103
 -13.17125    0.63191
 -12.28065    0.94739
 -13.46491    1.08191
 -13.14864    1.08550
 -11.58191    0.60442
 -11.51266    0.66212
 -11.45391    0.71260
 -12.42349    0.75968
 -11.95326    0.50867
 -11.54305    0.61281
 -12.70458    0.80941
 -13.09520    0.66191
 -13.09111    0.94104
 -12.80626    1.04758
 -13.17516    0.87438
 -12.16646    0.57912
 -12.73242    0.84761
 -12.56717    0.64321
 -13.00223    1.00664
 -11.91948    0.95844
 -12.59897    0.73219
 -13.81410    0.88505
 -12.95308    0.52539
 -12.64269    1.10863
 -12.07274    0.38713
 -12.33282    0.61215
 -12.31952    0.89299
 -13.67002    0.89900
 -12.98966    1.19064
 -13.55503    0.70303
 -12.63146    1.16725
 -12.92461    0.88596
 -12.42360    0.72633
 -12.82457    1.12091
 -12.27981    0.89572
 -11.94696    0.80076
 -11.15720    1.02122
 -11.56161    1.07880
 -11.72224    1.40092
 -12.20859    1.25568
 -11.90341    1.04229
 -11.85084    0.97682
 -11.82753    0.66165
 -12.82254    1.21486
 -12.34855    1.00795
 -11.90556    0.93387
 -13.30570    0.75181
 -11.72396    0.71624
 -12.01540    0.84002
 -12.34821    0.89800
 -12.65410    1.21956
 -12.02330    0.88777
 -12.74442    1.03476
 -12.47355    0.98868
 -12.56465    0.91740
 -12.92338    1.19316
 -12.06121    1.06493
 -12.25128    1.02682
 -13.87039    1.55612
 -13.35092    1.29148
 -13.22811    1.05256
 -12.48834    1.20438
 -12.55721    1.30411
 -12.50579    1.29467
 -13.60253    1.19487
 -12.19775    1.12168
 -13.77462    1.37216
 -12.08809    1.17392
 -11.61914    1.18976
 -12.99197    1.04179
 -12.78656    1.16923
 -13.69658    0.96866
 -13.59357    0.98264
 -12.53001    1.41040
 -12.94340    1.64294
 -13.38348    0.96215
 -12.99185    1.04778
 -14.27666    1.27933
 -12.53011    1.08626
 -12.29396    1.23836
 -13.29401    1.43785
 -13.00649    0.83184
 -13.11838    1.10674
 -12.38026    0.99438
 -12.51981    0.95274
 -10.96718    0.90543
 -12.61049    0.76108
 -11.60871    0.50042
 -11.29803    0.87430
 -10.63784    0.30876
 -11.66907    0.68808
 -12.15654    0.90158
 -12.31762    1.29530
 -12.12440    0.86408
 -11.87335    1.15578
 -11.82996    0.99334
 -12.30743    0.96500
 -12.27480    1.29722
 -12.36445    0.95478
 -12.21503    1.08577
 -12.09684    1.13387
 -11.72377    0.99212
 -12.24541    0.86453
 -11.97341    0.69470
 -11.64698    0.40316
 -12.60775    0.88338
 -12.46183    0.80108
 -11.49607    0.76252
 -12.69110    0.92600
 -12.20821    0.95982
 -11.96385    0.80167
 -11.73911    0.70830
 -11.97874    0.76188
 -12.98829    0.62153
 -12.97018    0.67975
 -11.50025    0.80835
 -12.67826    0.84772
 -12.34402    0.70660
 -12.56980    0.90487
 -13.35522    1.04869
 -11.83558    0.36011
 -12.58575    0.98546
 -13.17634    0.94455
 -13.01714    0.74897
 -13.12393    0.46504
 -11.50141    0.49879
 -11.98403    0.65780
 -11.94227    0.82379
 -12.07241    0.79276
 -12.69076    0.86786
 -12.32389    0.81281
 -12.87690    1.14243
 -13.08546    0.51698
 -13.14213    1.01416
 -12.81943    0.56936
 -12.79394    0.97698
 -12.74293    1.05809
 -12.06058    0.77299
 -11.82436    0.84172
 -12.43553    1.18298
 -12.45710    1.04816
 -12.49363    1.18201
 -12.70006    0.85310
 -12.71019    1.02139
 -11.77363    0.88009
 -12.05152    0.85551
 -11.36102    0.61262
 -12.28945    1.09119
 -11.80583    1.05638
 -12.27891    0.85974
 -12.16657    0.73283
 -12.49123    0.70525
 -12.24558    0.80478
 -11.86176    0.68798
 -13.04679    1.14871
 -12.85134    0.93527
 -12.00183    0.72922
 -12.23577    0.87990
 -11.96021    0.77870
 -11.97887    1.10985
 -11.91494    1.23499
 -12.22826    0.90209
 -11.96849    1.13664
 -12.80743    1.00917
 -12.35744    0.75511
 -12.11769    0.71467
 -12.18052    0.59753
 -12.38626    0.67822
 -11.63518    0.76149
 -12.28805    0.84791
 -12.43345    0.89539
 -11.89325    0.67102
 -12.15702    0.51183
 -12.92452    1.23824
 -13.11781    1.14077
 -13.50377    1.20067
 -13.08556    0.72242
 -11.80105    1.17730
 -12.97139    1.00077
 -12.69136    0.84900
 -13.04846    1.28037
 -13.40901    0.95889
 -12.76120    0.86389
 -12.91354    0.85362
 -13.23999    0.83885
 -14.07822    1.05698
 -13.64626    1.49829
 -13.15241    1.39836
 -12.21601    0.80392
 -12.70073    1.07061
 -12.73231    0.64732
 -13.74626    1.01587
 -12.64565    1.13707
 -12.19327    0.99729
 -12.84110    1.19089
 -12.64929    0.86828
 -12.60986    1.03664
 -12.30746    0.88661
 -12.71470    0.79034
 -12.61682    0.81579
 -11.63818    0.36822
 -12.93477    1.25407
 -11.59922    0.90008
 -12.35058    0.96166
 -11.84198    0.86948
 -11.31049    0.76552
 -12.35706    1.33640
 -13.26826    1.29950
 -11.63251    0.98365
 -12.18375    0.92231
 -11.31337    0.75671
 -11.99510    0.96977
 -12.25154    1.11787
 -12.62235    1.25838
 -12.73094    1.08676
 -13.48030    0.41405
 -13.75417    0.94882
 -13.10551    0.79282
 -13.00426    0.90490
 -13.24282    1.04983
 -13.70889    0.77804
 -12.82640    1.05725
 -12.89185    0.93563
 -12.60948    0.80480
 -11.31787    0.82323
 -14.03226    1.31028
 -12.89759    1.17064
 -12.67979    1.01243
 -12.17580    0.95187
 -13.45201    0.92483
 -13.41476    1.18848
 -12.98443    0.71069
 -13.03817    1.24685
 -12.62077    0.83754
 -12.71177    1.09404
 -12.97953    1.05724
 -13.36470    1.11074
 -14.02641    0.79680
 -13.79468    0.81470
 -13.05246    0.65186
 -13.11134    0.82515
 -13.15944    0.47533
 -13.75550    0.96718
 -14.34680    1.55409
 -13.28691    1.02453
 -13.87605    0.90060
 -14.32742    1.25803
 -13.64392    0.61950
 -13.67386    1.10887
 -14.41510    0.75382
 -13.77109    0.99601
 -15.56856    1.29380
 -13.56352    1.21327
 -14.65084    0.79577
 -13.54851    1.12560
 -13.88134    0.87648
 -13.62650    1.02982
 -13.87024    1.11767
 -13.48069    0.98182
 -14.29094    1.03901
 -15.04661    1.40523
 -13.23471    1.35207
 -13.80043    1.11883
 -15.00139    0.98317
 -14.66525    1.08833
 -14.36083    0.93369
 -13.82645    1.16823
 -13.06737    1.04759
 -13.77042    1.28581
 -13.78145    1.05671
 -13.50709    0.96475
 -14.45773    1.21637
 -14.26984    0.94723
 -12.86509    0.94844
 -13.76209    0.74324
 -14.22238    1.07557
 -13.75613    0.93670
 -14.67584    1.14070
 -14.84074    1.64316
 -15.22342    1.17975
 -14.93493    1.24158
 -14.66568    0.86516
 -14.05617    1.08324
 -15.21699    1.54845
 -14.72043    1.18747
 -13.86042    1.06009
 -13.29020    1.17319
 -14.00285    1.20674
 -14.11609    1.11429
 -13.55777    1.38053
 -14.06153    1.30960
 -13.57250    1.27825
 -14.38305    1.28162
 -14.09485    1.04819
 -13.84282    1.02882
 -14.40613    1.03187
 -13.42946    1.01672
 -12.51398    1.00502
 -14.16326    1.28334
 -14.26472    1.29558
 -14.87851    1.14710
 -14.97967    1.08715
 -14.53165    1.02772
 -14.89001    1.53821
 -15.36891    1.11464
 -14.89879    1.17004
 -14.56632    0.95605
 -14.49665    0.84130
 -13.33645    0.73613
 -14.48280    0.93782
 -15.32598    1.25485
 -13.92597    1.05970
 -13.35090    1.05336
 -13.84148    1.47675
 -14.03031    1.25359
 -14.86705    1.29161
 -13.88268    1.15291
 -14.24458    1.15215
 -15.14868    1.13944
 -14.51755    1.10632
 -14.58414    1.18745
 -14.02946    0.79878
 -14.41133    1.29525
 -13.70614    1.19987
 -13.25541    0.94707
 -13.56787    0.94767
 -13.31590    0.88638
 -13.88342    0.86501
 -14.10043    1.18431
 -14.73538    1.24139
 -14.13075    1.04678
 -14.78588    1.55124
 -14.74127    1.06602
 -14.75795    1.11744
 -13.93255    1.26286
 -13.73839    1.21692
 -14.04871    1.20057
 -14.78507    1.37512
 -14.43535    0.95286
 -14.08498    1.06351
 -14.04855    1.12405
 -13.08805    0.65846
 -13.95350    1.29893
 -14.68576    1.35643
 -14.48032    0.83203
 -14.95414    1.32597
 -14.27482    1.18497
 -13.88545    1.43615
 -13.74662    1.30725
 -14.30794    1.17154
 -14.27847    1.37103
 -14.48244    1.47012
 -13.92840    1.06361
 -13.81307    0.90110
 -13.69109    0.90169
 -14.01563    1.12997
 -14.54609    1.17161
 -13.43652    1.22672
 -13.60790    0.98172
 -13.72317    1.48620
 -13.78097    1.14095
 -13.92492    1.08867
 -14.07590    0.98726
 -13.84469    1.18781
 -12.88487    1.00451
 -13.82291    0.94602
 -14.71309    1.24503
 -13.65637    1.35431
 -12.83941    1.29333
 -13.69706    1.11858
 -13.38308    0.92558
 -12.94370    1.03712
 -13.43684    1.06526
 -13.59943    0.65743
 -12.57309    0.67135
 -12.96809    0.86558
 -14.12083    1.01292
 -13.88518    0.69211
 -13.03012    0.81735
 -12.59643    0.68712
 -12.81811    0.81632
 -12.19039    0.53908
 -13.04261    0.87970
 -12.93104    0.69588
 -11.92352    0.79595
 -12.82802    0.91072
 -13.77515    1.36854
 -14.21739    1.07838
 -12.72282    0.85418
 -13.51830    0.91446
 -13.64073    0.59158
 -13.62971    1.46902
 -13.70925    1.07831
 -12.49488    0.67820
 -13.01590    0.89498
 -14.85781    1.37690
 -13.64399    0.88307
 -13.70949    1.11592
 -13.25175    1.03343
 -12.97548    1.15812
 -12.50730    1.31430
 -12.56287    0.92560
 -12.96202    0.82217
 -13.87327    1.17065
 -13.28906    1.11208
 -12.37376    0.75173
 -12.29762    1.03602
 -12.61490    1.11076
 -12.65173    0.83806
 -13.13538    1.13565
 -12.76713    0.68970
 -12.64179    0.78447
 -12.65253    0.81382
 -12.16476    0.77640
 -11.63175    0.38822
 -11.19273    0.80392
 -11.50029    0.63929
 -12.50273    0.95465
 -12.20024    0.97396
 -12.87440    1.16401
 -12.32872    0.78147
 -12.82744    1.05105
 -12.30559    1.22701
 -13.31358    0.92964
 -12.98451    0.99496
 -12.84525    0.90052
 -12.11058    0.85874
 -12.89163    1.14857
 -13.07925    1.09176
 -13.89731    1.68778
 -14.03354    1.19896
 -13.99952    0.96401
 -13.27253    0.69301
 -13.73020    0.87622
 -12.25898    0.68208
 -13.38190    0.65041
 -13.18042    0.49542
 -12.23430    0.55152
 -13.03354    0.81831
 -11.99801    0.35346
 -12.19881    0.90866
 -13.48909    0.80017
 -13.39422    0.99429
 -13.07053    0.90943
 -13.03395    0.76080
 -13.08442    0.67048
 -13.51634    0.50808
 -12.96385    1.08308
 -13.17453    0.46080
 -12.76545    0.57140
 -13.67697    1.12799
 -13.12824    0.84196
 -11.89448    0.60190
 -12.17308    0.92326
 -13.29450    0.94954
 -12.52854    0.62342
 -12.96569    0.60829
 -13.19944    1.06929
 -13.12878    0.73515
 -14.33360    0.93872
 -13.85636    0.98858
 -14.45557    0.89216
 -13.48475    0.95951
 -13.45893    0.91632
 -12.80555    0.78004
 -11.78754    0.41356
 -12.69225    0.94903
 -13.12492    0.75264
 -13.06487    0.77337
 -11.97174    1.00401
 -12.81719    0.60690
 -13.68411    0.89167
 -13.76349    0.96570
 -12.78806    0.52730
 -13.41170    1.04402
 -13.29536    0.88143
 -12.37119    0.85785
 -11.96177    0.29232
 -12.20902    0.80069
 -12.46415    0.57745
 -12.56592    0.44758
 -12.07068    0.55499
 -12.76479    1.08726
 -13.59414    1.13133
 -12.74589    0.72548
 -13.79575    1.45088
 -12.74673    0.64024
 -12.48895    1.23583
 -13.36645    0.56523
 -13.20571    1.05072
 -12.74963    0.92721
 -13.40420    0.89243
 -12.28870    0.97438
 -13.68841    1.27926
 -12.65455    1.01598
 -12.73752    0.98579
 -13.89447    1.13536
 -14.32090    0.93184
 -13.53563    0.95432
 -12.41438    0.29255
 -12.89974    0.73907
 -13.46153    0.73032
 -12.05253    0.88890
 -12.92451    1.04388
 -11.74024    0.52078
 -13.00702    0.72833
 -12.99065    0.94900
 -13.18805    0.90365
 -12.70307    0.84253
 -12.37508    0.32397
 -12.36276    0.51382
 -13.18016    0.74604
 -14.20586    1.07565
 -13.29669    0.94824
 -12.86060    1.06706
 -14.01969    0.78681
 -14.12303    0.68836
 -14.32549    0.71443
 -13.28758    0.69381
 -13.82997    0.80922
 -13.91074    0.75880
 -13.64446    1.25748
 -13.54072    0.96801
 -12.58236    0.83321
 -14.00229    0.81784
 -13.74254    0.98286
 -14.33586    0.93010
 -13.81608    1.03069
 -12.58127    0.89886
 -13.76503    0.82510
 -13.60894    0.69488
 -13.35624    0.62346
 -14.00203    0.82995
 -13.29446    1.03567
 -11.99504    0.78553
 -12.67336    0.75256
 -12.27383    0.49167
 -14.08880    0.79887
 -12.63275    0.68946
 -12.35807    0.54515
 -13.55093    1.14696
 -13.49559    0.72720
 -12.41212    0.54768
 -12.88694    0.62556
 -13.56280    0.70706
 -13.41172    0.35615
 -13.54708    0.72461
 -13.98732    0.69438
 -13.55402    0.67075
 -13.15991    0.38183
 -13.86818    0.81426
 -13.05828    0.72520
 -13.46417    0.73162
 -13.74962    0.59065
 -13.10784    0.69247
 -13.24496    0.84877
 -12.71449    0.77634
 -12.99646    0.27944
 -13.65493    0.80829
 -12.58739    0.55536
 -13.51624    0.90848
 -13.42011    0.79354
 -13.82785    0.72846
 -13.16258    0.70029
 -13.58347    1.05149
 -13.74717    0.56136
 -14.03677    0.79980
 -14.50139    0.53043
 -13.46822    0.33695
 -13.26365    0.39578
 -14.67689    0.71457
 -13.59753    0.29838
 -14.19732    0.84829
 -13.36093    0.69624
 -14.06915    0.64915
 -13.96716    0.33346
 -13.78653    0.56279
 -13.50251    0.17455
 -13.45569    0.02500
 -13.41482    0.64545
 -14.72100    0.99108
 -14.92850    0.66592
 -12.98690    0.48467
 -15.02570    0.79555
 -14.53210    1.10218
 -14.39541    0.87315
 -14.88931    1.01560
 -15.12463    0.80351
 -14.24655    0.97058
 -14.45801    0.80038
 -13.53714    0.93876
 -13.89392    1.11928
 -14.74646    0.92970
 -14.81758    1.07840
 -13.81168    1.00271
 -13.88316    0.98121
 -12.93124    0.84982
 -13.87004    1.04884
 -14.00941    1.11577
 -13.70804    0.86219
 -13.70950    1.03588
 -14.29512    0.89030
 -13.58094    1.12164
 -14.33455    1.12726
 -14.38917    1.28128
 -14.74889    1.15790
 -14.11508    1.15886
 -14.26404    0.93765
 -15.27904    1.55082
 -15.01921    1.42155
 -15.86923    1.36773
 -16.34311    1.58787
 -15.47732    1.06250
 -16.09353    1.36589
 -15.06303    1.42640
 -14.73697    1.23187
 -15.51792    1.14303
 -14.60327    1.11640
 -13.98544    0.93682
 -14.77715    1.18050
 -13.83367    0.96162
 -14.81934    0.73378
 -14.35875    0.79925
 -14.08201    0.69353
 -15.88814    1.06664
 -14.81479    1.48092
 -15.57796    1.21400
 -14.50481    0.96317
 -15.47244    1.11648
 -15.31831    0.97668
 -14.92813    0.82306
 -14.35653    1.34828
 -15.02743    1.00853
 -14.53390    1.06894
 -14.95774    0.95803
 -15.45504    1.00451
 -14.16560    0.80076
 -15.05300    0.86088
 -14.60063    1.27296
 -14.75424    0.77519
 -15.12209    1.07913
 -13.92072    0.89065
 -15.12341    0.84194
 -14.57350    0.75289
 -15.22933    1.24538
 -14.05738    1.00309
 -13.87456    1.30106
 -14.29743    0.93627
 -14.78145    1.17932
 -15.35776    1.61289
 -15.09432    0.90529
 -14.48207    0.44918
 -14.41438    1.05881
 -14.54190    0.79796
 -13.99617    1.14688
 -14.43963    0.94398
 -15.18855    1.10426
 -13.74409    1.10940
 -14.74097    1.37621
 -14.53577    1.07032
 -14.52412    0.91580
 -13.83882    0.82554
 -13.67730    0.74170
 -13.87702    0.98656
 -13.89688    1.00732
 -12.68509    0.81738
 -13.44874    0.74239
 -13.20074    0.67747
 -14.25234    0.74789
 -14.96543    0.96574
 -13.20502    0.63094
 -13.10487    0.77749
 -13.83521    1.19370
 -13.32384    1.11461
 -13.07045    0.93273
 -13.79569    0.99715
 -13.63827    1.04068
 -12.72295    0.98578
 -12.61168    1.02064
 -12.04810    0.52649
 -13.89417    1.30210
 -13.12346    0.69480
 -12.80239    0.79361
 -13.25469    1.08234
 -12.67002    1.14813
 -13.45312    1.23669
 -14.18674    0.95252
 -13.77441    0.87136
 -13.55221    0.93595
 -13.22828    1.18235
 -14.32833    1.06169
 -13.91740    1.13294
 -13.06290    1.00912
 -14.02110    1.04885
 -15.17003    0.89275
 -14.09929    0.47815
 -14.15761    0.37025
 -14.95382    0.74588
 -14.42219    0.99851
 -15.12254    0.89790
 -14.34283    0.99452
 -14.98324    1.20055
 -15.07032    1.38252
 -14.59279    0.86535
 -13.43867    0.76660
 -14.59515    0.87952
 -14.02179    0.60718
 -15.08306    1.00080
 -14.37975    1.05996
 -14.04331    0.89676
 -14.76453    0.90897
 -13.28844    0.83452
 -14.46839    0.98470
 -13.93850    1.59194
 -14.51356    1.19938
 -13.67837    0.72865
 -13.50320    1.08385
 -14.68850    1.16671
 -14.52676    0.91315
 -14.31717    1.07239
 -13.72071    0.72224
 -13.59062    1.00792
 -14.70928    0.90055
 -14.86028    0.54987
 -14.40137    0.82025
 -14.45519    0.89528
 -15.64215    1.04202
 -15.12998    0.81897
 -14.02582    0.83528
 -14.02633    0.86249
 -14.22604    0.61857
 -14.24760    0.49012
 -14.38807    0.79507
 -14.28436    0.57654
 -14.95685    0.82918
 -13.62422    0.50855
 -14.33858    1.00223
 -15.55312    0.84332
 -14.71321    1.05982
 -13.75713    1.14606
 -14.42273    0.80759
 -14.69745    0.78839
 -14.60317    0.92772
 -14.13493    0.86956
 -14.25333    0.76732
 -14.53212    0.95380
 -15.59079    0.93942
 -14.87217    1.39006
 -15.43587    1.42149
 -15.81107    1.17800
 -15.45570    1.17556
 -15.26969    1.39025
 -15.28440    1.25456
 -14.01103    0.67861
 -14.49506    1.42072
 -14.87975    1.22235
 -15.48628    1.33012
 -14.48952    1.02951
 -15.40457    0.85228
 -14.42443    0.72819
 -15.07108    1.13313
 -16.01611    1.48440
 -16.17439    1.27657
 -14.76774    1.18500
 -15.06294    0.83623
 -15.78102    1.04725
 -16.22647    1.17207
 -15.01698    1.14168
 -15.61349    1.27114
 -15.22437    1.00840
 -15.44874    0.94515
 -15.54078    1.14937
 -14.82151    1.08701
 -14.65120    1.20706
 -14.94362    1.18156
 -14.13799    0.97143
 -15.28530    1.23800
 -15.73944    1.29670
 -15.45788    1.40659
 -15.35170    1.16352
 -15.60723    1.43971
 -14.91993    1.13583
 -14.80771    1.25821
 -14.54241    0.60863
 -14.60286    0.66527
 -15.41946    1.23358
 -14.96798    1.08729
 -13.91632    1.39444
 -15.10747    1.11396
 -15.06375    1.21986
 -15.10004    1.12438
 -15.20842    1.13209
 -14.28872    0.97108
 -14.01082    0.95914
 -14.70979    0.74130
 -15.50791    1.02697
 -14.53673    0.88226
 -13.70790    0.61115
 -14.77556    0.61619
 -14.35821    0.83935
 -14.20491    1.10111
 -13.60886    0.83924
 -14.38408    0.86357
 -13.50465    0.24755
 -13.91844    0.80552
 -12.68790    1.32084
 -14.21939    1.22638
 -14.29313    1.13442
 -14.78515    1.06218
 -14.27237    1.17008
 -14.37401    0.84055
 -14.18161    1.13807
 -13.92685    1.27328
 -14.55088    1.21896
 -15.10075    1.51431
 -13.22707    0.95800
 -14.94981    1.05192
 -13.65504    0.88190
 -13.93062    1.23560
 -14.05829    0.82625
 -14.99457    0.81698
 -15.96614    1.44078
 -15.50756    1.21542
 -15.61734    1.71211
 -15.74780    1.46603
 -16.19757    1.34941
 -14.91646    0.92602
 -16.37497    1.11584
 -16.54933    1.19456
 -17.00770    0.97054
 -16.79792    1.09573
 -15.95816    0.70887
 -17.07471    1.23384
 -15.47933    0.98410
 -15.84266    1.38715
 -15.94356    1.12930
 -16.88192    1.13999
 -15.85671    1.23083
 -15.92774    1.00351
 -15.48128    1.14900
 -16.81675    1.17787
 -15.88064    1.32008
 -16.20839    0.71579
 -16.64205    1.04891
 -16.88353    1.38800
 -16.32254    0.99786
 -15.45640    0.87271
 -15.36026    1.13994
 -15.59979    0.55112
 -15.69162    0.91948
 -14.67082    0.85440
 -13.87447    0.92854
 -15.65817    1.06332
 -15.05076    0.88591
 -15.92939    1.10533
 -15.17796    0.84887
 -15.35030    0.97972
 -16.03224    0.96003
 -16.02268    1.38184
 -15.15964    1.03319
 -13.95191    0.59943
 -14.25607    0.80579
 -13.91680    0.83289
 -14.81626    1.15759
 -15.11308    0.80641
 -15.21073    0.76973
 -13.21055    0.42779
 -14.58227    0.94303
 -15.30390    0.61440
 -14.37905    0.68254
 -13.72958    0.90722
 -13.68918    0.71211
 -15.36213    1.05572
 -14.40480    1.03011
 -16.12998    1.06287
 -15.22505    0.99124
 -15.17414    0.91949
 -14.84115    0.38088
 -15.34905    0.70613
 -15.14810    0.64164
 -12.96433    0.56705
 -13.08343    0.83590
 -14.13835    0.88116
 -14.09740    0.72236
 -14.09972    0.82098
 -15.11083    0.82460
 -13.96105    0.80514
 -15.22684    0.82665
 -13.50365    1.01199
 -13.83705    0.87703
 -14.64456    1.31769
 -14.53418    0.93543
 -14.81380    1.29329
 -14.17586    0.99882
 -13.98606    1.15207
 -13.34325    0.94271
 -13.93685    0.96897
 -15.49165    1.08117
 -14.42324    1.23249
 -15.43244    0.99374
 -15.18559    1.17080
 -15.48115    0.85898
 -15.52957    0.99348
 -15.78819    1.02794
 -14.40852    1.15687
 -14.77969    1.08990
 -14.79989    0.67051
 -12.27570    0.59425
 -14.56037    1.06267
 -14.31710    0.78781
 -13.90318    0.77726
 -13.12827    0.59332
 -14.03286    0.92820
 -14.30994    0.65898
 -14.87675    0.75725
 -14.65862    0.73363
 -15.22212    1.34988
 -14.59284    0.80344
 -14.54572    1.39403
 -15.12641    0.96388
 -16.36785    1.10202
 -16.34389    1.40239
 -15.78628    1.08075
 -16.70963    1.31548
 -16.33446    1.23911
 -17.24891    1.42527
 -14.95522    1.03819
 -15.14423    1.21759
 -14.88898    0.95643
 -16.14197    1.07045
 -17.21997    1.32972
 -16.88658    1.32723
 -15.70187    0.81519
 -17.44308    1.36312
 -15.93722    0.68429
 -15.56638    1.05612
 -14.98653    0.78350
 -15.94141    0.95909
 -16.40052    0.83585
 -16.63141    0.95265
 -16.42606    1.17303
 -16.08012    1.03721
 -15.62649    0.78799
 -15.67748    0.87563
 -15.28191    0.83615
 -16.06757    0.77108
 -15.97190    0.64812
 -15.41377    0.97339
 -15.97235    0.76237
 -15.58727    0.94350
 -14.89383    0.81899
 -15.39252    1.09170
 -14.91611    0.84859
 -14.52921    0.68665
 -14.83062    0.93991
 -14.94097    0.88129
 -15.24392    0.84541
 -15.42601    1.09543
 -14.57151    0.82534
 -15.58863    1.19978
 -15.15158    0.92744
 -16.07483    1.02109
 -14.65707    0.28141
 -15.23739    1.07140
 -15.23785    1.43376
 -15.43135    1.31773
 -16.97582    1.59913
 -15.61898    1.31638
 -16.58621    0.83320
 -15.62559    0.80825
 -15.59569    1.50264
 -15.95495    1.24209
 -15.02210    1.07763
 -16.57602    0.62428
 -16.52553    0.77510
 -14.99453    1.17011
 -16.11838    0.97993
 -15.92177    1.55125
 -14.67989    0.99969
 -15.72839    1.11557
 -16.41701    1.15448
 -15.94159    1.04659
 -15.65587    0.82136
 -15.86292    1.11066
 -15.90921    0.78586
 -16.31173    0.79979
 -15.93539    0.87650
 -15.77541    1.03202
 -16.06462    1.38786
 -16.53019    1.01921
 -17.13666    1.67561
 -16.29554    1.19470
 -16.93440    1.59513
 -16.34247    1.37655
 -15.97723    1.55519
 -17.10093    1.82660
 -16.97082    1.60220
 -16.75354    1.16206
 -16.13307    0.95661
 -17.30552    1.28300
 -15.54681    0.93497
 -16.29664    0.92988
 -15.67718    1.00232
 -16.61382    0.98091
 -17.19975    1.33684
 -16.36548    1.22178
 -15.71395    0.87384
 -17.49639    1.08258
 -15.94196    0.85839
 -17.58221    1.07877
 -16.59335    1.30650
 -16.11199    0.84038
 -15.63680    1.23876
 -16.97036    1.26499
 -16.16058    1.21071
 -17.99038    1.39237
 -16.16122    1.28448
 -17.53230    1.30445
 -16.61731    1.72937
 -16.67452    1.50488
 -17.23217    1.34699
 -16.71905    1.23824
 -16.80153    1.43571
 -15.99164    1.01160
 -16.28305    1.17930
 -16.96394    1.30107
 -16.88149    1.39598
 -16.99450    1.54276
 -17.27284    1.74769
 -16.55664    1.47569
 -17.33308    1.52222
 -16.72251    1.60380
 -16.50481    1.36022
 -16.58510    1.78347
 -15.82879    1.38177
 -15.68964    1.06502
 -15.24895    1.24251
 -16.80933    1.04739
 -16.67023    0.99922
 -16.83997    1.75687
 -16.50576    0.95618
 -15.71252    1.25239
 -16.74922    1.30831
 -16.56781    1.00352
 -17.02373    1.58161
 -16.08176    1.05375
 -16.14900    0.85338
 -14.30130    0.30565
 -14.05874    0.90449
 -14.88737    0.70564
 -14.61230    0.89573
 -15.77739    1.08174
 -14.04640    0.89442
 -15.93657    1.02559
 -15.58400    1.21551
 -16.25290    0.72871
 -16.71230    0.83209
 -15.85832    0.52809
 -16.05103    0.82552
 -13.65282    0.63997
 -14.82009    0.58266
 -14.92381    0.67007
 -15.94265    1.05145
 -15.77730    0.78947
 -16.25157    0.95496
 -16.12246    1.16279
 -16.28705    1.45466
 -14.58885    1.37230
 -16.30656    1.09658
 -15.03045    0.94456
 -14.49587    1.14857
 -15.32538    1.21435
 -16.04497    1.15209
 -14.55738    1.32024
 -15.85453    1.37517
 -15.02859    1.18250
 -16.84620    1.39099
 -17.25011    1.38729
 -16.91242    1.45219
 -17.81647    1.58209
 -17.20291    1.44728
 -16.70333    1.13737
 -16.45755    1.04959
 -16.11348    1.24617
 -15.98251    0.98735
 -16.28682    1.42615
 -16.53629    1.39950
 -16.78534    1.46169
 -17.46925    1.34800
 -17.60275    1.26628
 -17.21740    1.34647
 -15.72833    1.31397
 -15.57749    1.18855
 -16.53094    1.11823
 -16.54850    1.42798
 -16.03318    1.18842
 -16.70736    0.92277
 -15.85714    1.21700
 -15.45431    1.23399
 -15.58566    1.20948
 -14.73972    1.34065
 -14.58750    0.93771
 -14.89625    0.93411
 -15.03706    1.13323
 -15.14588    1.22235
 -15.93804    1.13840
 -15.16365    0.99146
 -17.06440    1.05284
 -14.57016    0.98777
 -15.38093    1.14807
 -16.58745    1.31707
 -16.47688    1.20028
 -15.96037    0.97359
 -14.05201    0.83175
 -15.74001    1.17780
 -14.49655    1.20314
 -15.57535    1.00761
 -16.02291    1.81963
 -17.00665    1.44455
 -16.23159    1.38342
 -16.46739    1.31948
 -16.10720    1.30644
 -17.45821    1.63535
 -16.34609    1.33360
 -15.64229    1.32628
 -16.09142    1.13738
 -16.16118    1.38191
 -16.33310    1.18409
 -16.89959    1.22671
 -15.93511    1.23779
 -15.63457    1.13465
 -15.08175    1.35833
 -14.78769    1.01676
 -14.57919    1.11958
 -14.51125    0.80298
 -14.50561    1.00343
 -14.03236    0.80601
 -14.72729    0.84839
 -15.39307    1.00915
 -14.58626    1.06244
 -14.74226    1.08497
 -15.42338    1.46801
 -14.23155    1.22362
 -16.74699    1.52045
 -14.63799    1.44823
 -15.21791    1.11103
 -14.99622    0.98969
 -15.37850    1.23638
 -14.63988    1.26469
 -16.14540    1.53628
 -16.59376    1.72517
 -14.60207    1.11934
 -15.02127    1.35362
 -14.36855    1.58028
 -14.32565    1.22807
 -14.98491    1.31388
 -15.95867    1.22909
 -15.09144    1.18588
 -16.29674    1.43816
 -15.35615    1.79555
 -15.08952    1.18673
 -15.49180    1.14119
 -14.76082    0.96177
 -15.56201    1.11628
 -15.33278    0.89713
 -15.49653    1.10103
 -15.86121    1.12412
 -16.02743    1.41653
 -16.52377    1.08404
 -14.98251    1.02957
 -17.74654    1.38531
 -16.26954    1.43640
 -16.71689    1.45022
 -15.92509    1.82580
 -16.79103    1.56467
 -16.71962    1.14249
 -15.72501    1.30142
 -15.70397    1.45795
 -16.92132    1.51299
 -16.09711    1.28596
 -16.31426    1.43246
 -16.90287    1.37572
 -16.08879    1.26875
 -16.32223    1.30735
 -16.86881    1.18528
 -16.38177    1.37422
 -16.09426    1.43023
 -16.24386    1.74239
 -16.58709    1.00985
 -15.42277    0.94664
 -15.14051    1.04428
 -15.32474    1.26804
 -14.99583    1.28059
 -15.53171    1.55066
 -15.84656    1.27318
 -13.86964    1.05693
 -15.58978    1.66106
 -15.52113    1.54734
 -15.62563    1.66328
 -14.75388    1.65100
 -15.32788    1.32378
 -13.93425    1.53009
 -14.12614    1.44994
 -14.63249    1.17378
 -14.33701    0.88337
 -14.11609    1.40527
 -14.55905    1.10395
 -13.89818    1.30099
 -14.90148    1.41753
 -14.08448    1.13252
 -13.19952    1.12663
 -14.02606    1.35670
 -13.96351    0.99409
 -15.28795    1.59616
 -14.53542    1.21711
 -15.07705    1.39945
 -14.47511    1.31145
 -14.36285    1.30846
 -13.97515    1.21601
 -15.01889    1.30572
 -16.02092    1.27270
 -15.94752    1.60777
 -15.32954    1.28097
 -15.50025    1.19091
 -15.56952    1.13674
 -16.32852    1.32041
 -15.38577    0.94246
 -14.96158    0.86138
 -13.52451    0.67670
 -14.97194    0.78705
 -15.97685    1.24173
 -14.27613    1.03864
 -15.07190    0.67631
 -16.20395    1.23000
 -14.28470    0.94749
 -15.17908    0.93822
 -15.48803    1.11606
 -14.71602    0.80773
 -13.91186    1.01154
 -15.42271    0.94224
 -14.80452    0.76653
 -16.65590    1.28369
 -16.02863    1.43009
 -15.36647    1.15566
 -16.23969    1.05881
 -15.66749    0.96176
 -14.92570    0.77011
 -14.14577    0.56418
 -14.81686    1.16196
 -13.99702    0.44045
 -13.81782    0.66823
 -14.40925    0.36315
 -13.93574    0.88460
 -13.38713    0.39734
 -15.66972    0.70543
 -14.84977    0.97980
 -14.69189    0.82426
 -15.38291    0.75461
 -15.25769    1.24839
 -15.82823    1.40784
 -14.20893    1.14801
 -15.08683    1.05571
 -15.05322    1.16008
 -15.12959    0.98225
 -16.26703    1.03667
 -15.84778    1.49836
 -15.92429    1.58498
 -16.06644    1.51156
 -16.18206    1.78076
 -16.16829    1.88649
 -16.00398    1.65017
 -16.36341    1.49348
 -16.73910    1.56756
 -16.55477    1.42227
 -16.69903    1.28993
 -15.94835    1.28476
 -16.39310    1.41217
 -15.45943    1.06940
 -15.90315    1.66453
 -16.93234    1.45398
 -16.30593    1.27103
 -15.93775    1.23024
 -15.86845    1.57078
 -15.21161    1.36605
 -15.43064    1.68870
 -14.79439    1.51081
 -15.54763    1.27942
 -14.99283    1.12580
 -14.74074    1.38256
 -16.08074    1.29072
 -15.10737    1.25182
 -15.62978    1.58998
 -15.03168    1.14024
 -14.25774    1.45084
 -15.08051    1.49770
 -16.30032    1.56899
 -14.91787    0.92475
 -15.50841    1.44157
 -16.52592    1.30647
 -15.94446    1.57475
 -16.35742    1.51703
 -15.77634    1.23949
 -17.28531    1.31467
 -16.40197    0.70064
 -15.95855    1.53362
 -14.88639    1.26043
 -15.15582    0.68043
 -15.65848    1.20046
 -16.19631    1.17595
 -15.73460    1.47411
 -13.89110    1.11607
 -16.09382    1.31743
 -16.31387    1.14635
 -15.20249    1.02993
 -15.46913    1.48234
 -13.61039    1.12851
 -14.83715    1.41549
 -15.41188    1.50314
 -15.47983    1.63383
 -15.11045    1.55161
 -16.04810    1.22177
 -15.95459    1.30453
 -15.81413    1.34760
 -15.61218    1.09735
 -14.83988    1.34986
 -14.47886    1.62816
 -16.11570    1.08295
 -15.75639    1.44597
 -14.97983    0.99931
 -15.49266    1.46332
 -15.32752    0.98962
 -15.00301    1.14093
 -16.11630    1.32747
 -14.82963    0.90396
 -16.53662    1.55085
 -15.63911    1.40120
 -16.01674    1.64044
 -16.36439    1.24511
 -14.99534    0.89759
 -15.13904    0.69885
 -15.94003    1.22192
 -15.10058    1.25303
 -14.64067    0.96470
 -15.78068    1.47603
 -15.37193    1.27569
 -16.37266    1.56294
 -16.36216    1.37336
 -15.32539    1.50852
 -17.10181    1.41106
 -16.06964    1.18724
 -16.24062    1.31198
 -15.92182    1.08492
 -16.25179    1.54423
 -16.47960    1.33399
 -15.86817    1.05619
 -15.66497    1.17345
 -15.23143    1.18427
 -13.82303    1.01401
 -15.39432    1.18725
 -15.30248    0.83717
 -14.51001    0.97784
 -14.67548    1.05620
 -14.63682    0.83050
 -15.12620    0.96203
 -15.55227    0.89863
 -15.17861    1.10946
 -15.00222    1.15639
 -16.07380    1.46412
 -14.66288    1.06322
 -16.10766    1.21011
 -15.73883    1.37487
 -15.53313    0.95129
 -16.37017    1.27157
 -16.15705    1.13534
 -16.02697    1.10222
 -15.55705    0.88441
 -15.88209    1.02285
 -15.94023    1.03470
 -16.22171    1.44336
 -15.61957    1.23523
 -15.92791    0.60553
 -15.80602    0.97595
 -14.48146    1.02922
 -15.33613    1.41654
 -16.86959    1.41736
 -15.92010    1.41411
 -16.17396    1.92198
 -16.06812    1.05894
 -15.71532    1.02093
 -16.78554    1.22821
 -16.66888    1.33729
 -15.45905    1.32614
 -16.01400    1.31379
 -16.24302    1.34343
 -16.91280    1.45289
 -18.21351    1.76946
 -16.76316    1.74527
 -16.65849    1.48332
 -16.62344    2.03884
 -15.95856    1.60302
 -16.96763    1.79368
 -15.96902    1.43506
 -16.73082    1.40018
 -15.48105    1.21254
 -14.85060    0.96203
 -14.97548    1.22643
 -16.30519    1.29527
 -15.63574    1.33430
 -16.38746    1.38936
 -17.15002    1.58803
 -15.85019    1.24945
 -15.61827    1.57179
 -15.00654    1.52671
 -16.40659    1.57128
 -17.04265    1.74881
 -16.59332    1.66922
 -13.71899    1.01332
 -14.07400    1.01395
 -14.19564    1.52416
 -16.00865    1.72820
 -15.16311    1.64304
 -16.71484    1.93098
 -17.17002    1.70909
 -15.43324    1.13179
 -16.30317    1.45088
 -16.11244    1.34227
 -15.64122    1.16013
 -16.09686    1.55306
 -17.71361    1.33091
 -15.85729    1.74640
 -16.35420    1.54592
 -17.12570    1.56411
 -16.14709    0.98235
 -14.79869    1.48650
 -14.78082    0.68732
 -15.74160    1.38200
 -15.69949    1.28142
 -15.33908    1.18965
 -15.81205    0.87191
 -15.72935    1.30226
 -16.60555    1.64175
 -16.90648    1.42941
 -16.03998    1.29400
 -15.77839    1.38126
 -15.44146    1.08054
 -14.99859    1.27496
 -15.44467    1.19364
 -14.90587    1.16973
 -15.02533    1.16529
 -14.78298    0.99149
 -14.25468    1.31398
 -14.52855    1.03580
 -14.71414    1.39659
 -15.57174    0.89768
 -15.79237    1.14711
 -16.50361    1.42080
 -15.34602    1.38168
 -14.81821    0.90527
 -15.48329    1.17999
 -16.71686    1.64703
 -15.93796    1.58637
 -15.33546    1.45319
 -15.11913    1.17137
 -15.40207    1.30171
 -15.98081    1.32370
 -15.72910    0.90902
 -15.27165    0.71420
 -14.83286    1.22626
 -15.61071    1.38307
 -15.68307    1.03184
 -14.56382    1.08910
 -15.16258    1.06936
 -15.77953    0.78490
 -15.28251    0.75834
 -16.33825    1.16683
 -16.19384    1.13361
 -15.12776    0.99289
 -16.92509    1.71920
 -16.39284    1.40656
 -16.39045    1.40643
 -15.46840    1.00934
 -15.59508    1.12779
 -15.33149    1.16384
 -15.85444    1.37933
 -15.29503    0.86902
 -17.24943    0.94831
 -16.04190    1.15783
 -15.25975    1.35767
 -15.72579    1.25038
 -15.95151    1.23677
 -15.75034    1.15442
 -16.32817    0.70326
 -15.27251    1.32354
 -15.91460    1.09145
 -14.63167    1.04090
 -16.20855    1.27816
 -15.89157    1.29109
 -16.49158    1.46201
 -15.59578    1.48929
 -14.96743    1.05826
 -15.43108    1.17212
 -15.72107    1.19788
 -15.47878    0.77791
 -16.15059    1.08268
 -16.29632    1.30227
 -15.66786    0.93671
 -16.16881    1.34275
 -14.95169    0.92002
 -14.17485    1.20179
 -14.43862    0.95805
 -14.84197    1.05151
 -14.81150    1.37193
 -15.58279    1.59602
 -15.79703    0.62374
 -15.91808    1.25250
 -14.69473    1.17411
 -14.43954    0.61175
 -15.22339    0.81845
 -16.36798    0.73867
 -16.30186    1.55136
 -16.10025    1.55375
 -16.22852    1.27812
 -16.18958    1.04134
 -16.29649    1.31985
 -16.08883    1.17048
 -15.72570    1.23458
 -15.80390    1.29246
 -16.77915    1.36803
 -15.61620    1.24859
 -14.79203    1.07819
 -15.19688    1.18724
 -15.77054    0.97034
 -16.18907    1.23877
 -15.74336    1.11298
 -15.48506    1.36935
 -15.47573    1.41974
 -15.40758    1.46714
 -15.25766    1.12260
 -15.67247    1.50078
 -15.86155    1.37785
 -14.99202    1.27201
 -14.11101    1.38213
 -14.44431    1.09778
 -16.27585    1.66105
 -15.61574    1.31588
 -14.85589    1.31861
 -14.68170    1.07981
 -15.22088    1.18082
 -14.74621    1.74596
 -15.80778    0.99365
 -15.29996    0.89826
 -15.13260    1.11737
 -15.34523    0.94334
 -15.05711    0.84589
 -15.27872    0.95914
 -14.15385    1.46680
 -14.80037    1.27954
 -15.45889    1.03742
 -14.90839    1.04928
 -15.01581    1.13286
 -16.11545    1.35117
 -14.30944    1.08364
 -16.06692    1.58116
 -14.10882    1.01423
 -15.93552    1.08558
 -14.94035    1.26180
 -15.78083    1.56495
 -15.20269    1.57518
 -15.94691    1.54709
 -15.47078    1.69692
 -15.60768    1.48688
 -15.06745    1.41830
 -14.83667    1.27436
 -15.05523    1.41476
 -14.95976    1.58079
 -14.93583    1.65174
 -14.54869    1.15680
 -14.36130    1.47054
 -14.39523    0.99400
 -13.52211    1.24443
 -14.90537    1.22948
 -14.60254    1.08131
 -15.21181    1.37477
 -13.98805    1.01064
 -14.05042    0.93622
 -14.78045    1.10268
 -13.75253    0.68102
 -13.79850    0.99948
 -12.96866    0.70804
 -14.40612    0.93872
 -13.85538    1.23247
 -13.87464    1.26602
 -14.38089    1.33526
 -14.33668    1.13774
 -13.83024    1.23544
 -15.84632    1.48302
 -14.45552    1.43674
 -13.13760    1.05755
 -14.33847    1.09869
 -13.81798    1.23495
 -14.09345    1.08751
 -14.61313    1.19985
 -15.13206    1.29437
 -15.07112    1.25610
 -15.44055    1.43720
 -13.46049    1.09988
 -14.18118    0.94635
 -14.18983    0.91155
 -13.97237    1.05779
 -14.56430    1.24826
 -14.88443    0.83249
 -14.17595    1.27957
 -15.37855    1.11659
 -15.01649    1.47659
 -13.80240    1.00276
 -15.67584    1.66880
 -14.82988    1.14412
 -15.68764    1.86773
 -16.09240    1.67827
 -15.48906    1.30161
 -13.52655    1.20627
 -14.46055    1.47549
 -15.15204    1.62992
 -14.31735    1.38144
 -14.38271    1.33669
 -13.50616    1.18543
 -14.31870    1.03845
 -15.11847    1.09386
 -13.28000    0.94535
 -15.41481    1.24271
 -14.81959    0.92594
 -13.68143    0.75664
 -13.99332    0.92227
 -15.08468    1.04732
 -15.22348    0.92613
 -14.70746    1.37033
 -15.25877    1.04985
 -14.25804    0.91187
 -14.01325    1.26147
 -14.66040    1.14922
 -14.18784    1.15266
 -13.79443    1.40752
 -12.96258    0.88111
 -14.82881    0.88858
 -14.37379    0.93459
 -14.18540    0.75294
 -13.68600    0.85432
 -14.03009    0.78868
 -13.77353    0.78344
 -14.71548    0.95905
 -13.82936    0.56300
 -13.40680    1.01238
 -13.35719    0.81125
 -13.27614    0.72917
 -13.72920    1.03858
 -14.25968    1.14440
 -13.51575    0.83440
 -14.47120    0.71075
 -15.04880    1.60758
 -15.45006    1.00196
 -16.09066    1.22975
 -15.44967    1.40419
 -15.68075    1.36774
 -16.91815    1.64917
 -16.30467    1.18511
 -15.76577    1.44743
 -16.22762    1.54078
 -16.76687    1.04585
 -16.76707    1.52466
 -16.03092    1.09812
 -14.20233    0.51573
 -15.59118    1.28007
 -14.74076    0.74419
 -15.29300    0.81585
 -15.51278    0.91303
 -15.90353    0.86948
 -16.34217    1.03483
 -16.07169    1.23778
 -16.33147    1.28441
 -15.33105    1.42672
 -15.44047    1.54891
 -15.69935    1.20187
 -16.78809    1.28933
 -15.83823    0.88071
 -16.54329    1.09414
 -15.69298    1.01807
 -15.49493    1.09069
 -16.09954    0.88301
 -14.69519    0.52821
 -14.37862    0.44615
 -15.36059    0.64655
 -15.56330    0.54509
 -14.72473    0.77816
 -15.08725    0.91403
 -13.86684    0.57372
 -14.84784    0.80919
 -13.75575    0.80087
 -14.73808    0.69577
 -15.04535    1.06251
 -15.40232    0.94371
 -15.69210    0.95791
 -15.16220    1.13577
 -15.99332    1.65815
 -16.00687    0.73178
 -14.41905    0.94574
 -15.64476    1.03954
 -14.53741    1.13114
 -14.66147    1.00842
 -14.49413    0.69453
 -14.03974    1.08171
 -13.94190    1.04217
 -14.89080    0.71749
 -15.68570    1.08052
 -14.93786    1.18293
 -15.43843    0.80287
 -15.85007    1.00958
 -14.12793    1.33582
 -15.74521    1.11274
 -14.32049    0.97972
 -14.18159    1.14405
 -15.14176    1.22583
 -13.96802    0.62936
 -14.38653    1.08878
 -14.74804    1.25685
 -14.51011    1.18384
 -12.82288    0.78055
 -14.15004    1.00241
 -14.86858    1.13553
 -15.15889    1.01839
 -15.37790    1.10126
 -14.52652    1.22060
 -15.14568    1.02726
 -15.53425    1.22590
 -15.98171    1.05651
 -14.81184    0.77334
 -16.39307    1.15790
 -15.28432    0.78022
 -14.78572    1.18532
 -13.99004    1.09634
 -14.54203    1.30666
 -15.77259    1.35588
 -15.54509    1.24061
 -15.31291    1.40811
 -15.18320    1.40215
 -15.71123    1.51980
 -15.73652    1.47808
 -15.68375    1.00721
 -15.44925    1.43195
 -15.62969    1.46090
 -15.22784    1.65135
 -16.16269    1.19674
 -15.49838    1.48543
 -15.91098    1.61425
 -16.37872    1.69726
 -16.00815    1.61326
 -16.46057    2.01157
 -15.87463    1.65476
 -14.32371    0.96355
 -14.62925    1.18803
 -13.28499    1.43157
 -15.40153    1.25680
 -14.86919    1.13157
 -15.10021    1.29989
 -16.10896    1.17664
 -14.88639    1.03951
 -15.96772    0.87405
 -16.18290    1.21475
 -15.71025    0.94107
 -15.60355    1.37777
 -16.05396    1.47427
 -15.27565    1.27177
 -15.94012    1.47595
 -15.46363    1.30253
 -16.23494    1.61770
 -15.61128    1.38220
 -15.31485    1.17849
 -16.94177    1.28306
 -17.91877    1.56766
 -16.35529    1.03945
 -16.67568    1.26428
 -16.02214    1.03054
 -14.65530    0.94721
 -15.05718    1.05956
 -14.94930    0.85953
 -14.41751    1.25215
 -13.97887    1.29743
 -15.36824    0.97883
 -14.94811    0.91318
 -14.43642    1.00345
 -16.42913    1.45503
 -14.90277    1.37703
 -15.29464    1.11880
 -15.40039    1.43641
 -14.78684    1.06266
 -14.51859    0.97569
 -16.03578    1.17107
 -15.32276    1.23535
 -15.59515    1.17204
 -15.29611    1.05101
 -15.30082    1.03782
 -14.59848    0.83893
 -14.18928    0.94394
 -14.85896    1.02778
 -16.01519    1.22966
 -14.69372    0.79141
 -14.96909    1.16396
 -14.48408    1.08841
 -14.34303    0.73084
 -13.69215    1.02233
 -14.01113    1.01382
 -14.57483    0.96780
 -14.72178    0.97054
 -14.28479    0.97684
 -14.05123    0.89778
 -13.75781    0.96109
 -13.90444    0.63788
 -13.96645    0.89568
 -13.61614    0.87450
 -14.10106    1.26769
 -14.96426    0.93212
 -13.41177    0.89320
 -13.03275    0.90968
 -14.63697    0.97245
 -14.60898    0.94458
 -13.79528    0.70290
 -14.12722    0.51674
 -14.24411    0.44417
 -13.59914    0.88955
 -14.71241    1.13607
 -13.86441    1.17827
 -14.27326    1.21981
 -14.49879    1.02111
 -13.36972    1.16043
 -14.37882    1.14521
 -14.60992    1.00496
 -14.65453    1.04548
 -14.93234    1.11158
 -14.75566    0.99102
 -14.05367    0.82912
 -14.63701    0.85492
 -15.61754    1.36189
 -14.75964    1.02871
 -14.52658    1.13576
 -13.84230    1.04507
 -14.27616    1.09435
 -14.78868    1.07441
 -14.61591    1.15111
 -15.28165    1.16912
 -16.66306    1.24456
 -14.98565    1.35037
 -14.39798    0.72009
 -15.36392    0.95372
 -15.08065    1.15361
 -16.06791    1.02856
 -15.60447    1.46036
 -15.83196    1.10591
 -14.59751    1.14980
 -15.20993    1.08778
 -15.43694    1.55250
 -15.34361    1.18251
 -15.37440    0.78771
 -15.04725    1.14359
 -14.69840    0.66944
 -15.32116    0.74971
 -15.15036    1.04753
 -15.57822    1.32632
 -13.84129    1.45436
 -14.53109    1.36941
 -14.89087    1.33805
 -15.93605    1.17409
 -14.44108    1.18382
 -15.02305    1.27534
 -14.23462    1.14655
 -13.92985    0.56343
 -13.68409    1.14343
 -14.48007    1.42185
 -15.99670    1.49721
 -15.74467    1.01880
 -15.61781    1.52429
 -14.72388    1.00709
 -14.82417    1.53277
 -15.33663    1.27380
 -15.24816    1.24411
 -14.64049    1.32631
 -15.21293    1.18419
 -14.83913    1.15268
 -15.78261    1.26440
 -15.52785    1.41343
 -15.19519    1.25908
 -15.31681    1.21976
 -16.18126    1.41328
 -15.46158    1.16772
 -16.11020    1.35358
 -15.94757    1.24555
 -15.85499    1.39795
 -16.74946    1.40823
 -15.93179    1.52622
 -16.37620    1.81006
 -16.18127    1.67309
 -15.77155    1.80707
 -16.27306    1.66358
 -12.98997    1.09425
 -13.21034    1.06911
 -13.18688    0.81673
 -15.07188    1.28344
 -15.29651    1.43320
 -15.03314    1.27323
 -15.01742    1.16176
 -15.70853    1.72127
 -16.73572    1.52486
 -15.34520    1.75638
 -14.38637    1.42469
 -14.49935    1.60483
 -14.00949    1.26408
 -14.36209    1.36234
 -15.80553    1.25225
 -15.26163    1.57052
 -14.55667    1.10488
 -14.40796    1.28727
 -14.75412    1.58991
 -14.65557    1.28092
 -14.76272    1.73880
 -14.37888    1.44535
 -14.77920    1.56434
 -14.72381    1.65682
 -15.90062    1.48198
 -14.66442    1.88100
 -14.38637    1.70618
 -14.33401    1.65589
 -14.42275    1.57461
 -14.54642    1.64782
 -14.92656    1.27635
 -16.80503    1.77275
 -15.63858    1.56017
 -16.37654    1.91240
 -15.51573    1.47344
 -15.16086    1.81957
 -16.29837    1.68223
 -15.78653    1.74815
 -15.88737    1.53801
 -15.47279    1.32343
 -15.88255    1.83291
 -15.37849    1.48656
 -15.81342    1.87601
 -16.50634    1.80630
 -15.98604    1.84157
 -13.81494    1.58676
 -16.35530    1.48045
 -16.69661    1.58592
 -15.29268    1.09798
 -15.19772    1.34272
 -15.05404    0.94352
 -15.66594    1.28116
 -16.01061    1.82390
 -15.81502    1.27743
 -16.10854    1.74452
 -16.21407    1.36311
 -16.29977    1.68030
 -15.72524    1.73210
 -16.08852    1.74371
 -16.68240    1.55787
 -15.73248    1.29048
 -15.72882    1.59104
 -15.02751    1.69886
 -15.58880    1.72741
 -15.97039    1.43893
 -16.08070    1.41645
 -15.98243    2.18478
 -16.15230    1.75962
 -16.18147    1.67303
 -15.78908    1.61669
 -16.26294    1.64815
 -16.17064    1.81158
 -15.66053    1.61643
 -15.77194    1.85962
 -15.95983    1.78559
 -14.93011    1.72080
 -14.91057    1.46460
 -15.12571    1.07399
 -15.43378    1.51009
 -16.13682    1.51976
 -16.08306    1.41647
 -15.44232    1.10389
 -15.96424    1.75894
 -15.41576    1.95657
 -15.67105    1.52081
 -15.02617    1.82310
 -15.95563    1.59166
 -15.89760    1.72814
 -14.66008    1.22426
 -15.45538    1.24810
 -14.99978    1.12601
 -15.23857    1.18242
 -14.85690    1.32326
 -15.17202    1.44829
 -13.90159    1.37728
 -14.16801    1.08424
 -14.59608    1.47472
 -14.34572    1.19106
 -15.26098    1.21487
 -14.88812    1.17542
 -14.58116    1.33995
 -15.49554    1.59166
 -15.95806    1.39707
 -15.42819    1.17873
 -14.58773    1.25099
 -15.35098    1.55501
 -14.80428    0.94161
 -14.55824    1.09767
 -14.78757    1.30521
 -13.75732    1.36979
 -14.65281    1.46132
 -13.88800    1.13097
 -14.39425    1.32783
 -13.70514    0.97883
 -14.20949    1.42279
 -14.13940    1.24751
 -14.71876    1.56001
 -14.88046    1.15656
 -16.06458    1.32422
 -15.13474    0.93881
 -15.62351    1.10021
 -15.12386    1.43238
 -15.71193    1.45661
 -14.26780    1.10817
 -15.10363    1.31636
 -14.10523    1.17530
 -14.82974    1.16892
 -14.48329    1.02453
 -13.37749    0.61050
 -14.25035    0.88664
 -14.43403    1.20021
 -14.46226    1.28043
 -14.48213    0.65145
 -14.18341    0.86806
 -14.80768    0.96930
 -14.11845    1.23303
 -15.17604    1.22969
 -14.31229    0.94737
 -15.11104    1.09967
 -15.11556    0.76048
 -14.89090    1.06738
 -13.62465    0.79584
 -14.09202    0.85916
 -14.98886    0.89933
 -14.59994    0.68213
 -13.77673    0.86129
 -14.73857    0.98904
 -14.13627    0.91403
 -14.71349    0.77642
 -14.41768    0.86523
 -14.16264    1.14009
 -13.97017    0.99759
 -13.70939    0.75385
 -14.30554    0.75728
 -14.20291    1.12904
 -13.61417    1.09593
 -13.59001    0.85138
 -14.79525    1.49391
 -14.67363    1.12215
 -13.82002    1.13011
 -14.21662    0.97418
 -14.65589    1.20036
 -13.98384    1.72348
 -14.33018    1.64217
 -14.24530    1.04578
 -14.72759    1.60989
 -14.86399    1.24887
 -14.73760    1.36623
 -15.16451    1.44927
 -15.33852    1.31681
 -16.18574    1.35008
 -15.69864    1.40303
 -14.73360    1.58788
 -15.36967    1.37647
 -14.06835    1.16041
 -14.25967    1.14629
 -14.35731    1.40501
 -14.62167    1.60543
 -14.59405    1.32170
 -15.10154    1.49822
 -15.55562    1.15186
 -16.31331    1.60751
 -15.80637    1.71646
 -16.11804    1.54415
 -15.76119    1.45938
 -16.33338    1.46606
 -15.73673    1.49452
 -17.32367    1.57172
 -16.90071    1.65549
 -16.12463    1.76328
 -16.93667    1.48138
 -16.00858    1.40974
 -17.52971    1.75490
 -16.56724    1.56071
 -16.49579    1.30237
 -15.63755    1.71355
 -15.80031    1.17166
 -16.45414    1.43965
 -15.16840    1.57929
 -15.62573    1.33096
 -16.94872    1.31257
 -16.58560    1.48694
 -15.14240    1.43508
 -14.73534    1.46712
 -16.34426    1.75087
 -17.59223    1.76440
 -17.40145    1.51391
 -16.20179    1.30347
 -15.93736    1.44964
 -16.36524    1.37758
 -16.38744    1.42171
 -16.36181    1.28356
 -16.61903    1.75905
 -15.54982    1.29515
 -14.54758    1.35558
 -16.21856    1.44173
 -15.82340    1.41362
 -16.34811    1.29347
 -15.99510    1.41277
 -15.46428    0.79321
 -15.97491    1.39736
 -16.68056    1.17624
 -16.44526    1.51834
 -15.91603    1.43684
 -16.95994    1.39821
 -16.57617    1.20964
 -15.83747    1.18250
 -16.98482    1.41733
 -17.09031    1.45012
 -15.87726    1.48508
 -16.05026    1.48695
 -14.65657    1.24592
 -16.24587    0.78628
 -14.95325    1.30558
 -16.36869    1.36388
 -16.99131    1.16351
 -15.49123    1.35579
 -15.03970    1.02228
 -17.31670    1.45184
 -17.03014    1.50719
 -17.32888    1.72483
 -17.86943    1.24928
 -17.06193    1.19738
 -16.19638    1.37701
 -15.69918    1.12133
 -17.60194    1.69886
 -17.26377    1.90833
 -15.60186    1.28214
 -17.30139    1.65800
 -15.97965    1.62180
 -16.14644    1.44177
 -16.48855    1.51508
 -15.57222    1.39836
 -16.66982    1.31804
 -16.15600    1.43826
 -16.11435    1.55370
 -15.15568    1.40961
 -15.15623    1.23125
 -15.15917    1.43653
 -15.91251    1.54174
 -15.23803    1.41936
 -15.52116    1.47092
 -15.35656    1.52624
 -15.29218    1.32331
 -15.56116    1.39381
 -16.27022    1.69103
 -16.57572    1.40932
 -16.05780    1.46829
 -16.11407    1.21406
 -15.07282    1.35304
 -16.35110    1.47879
 -15.19965    1.11237
 -16.12104    1.77709
 -15.99607    1.66881
 -16.37337    1.51105
 -16.56082    1.82373
 -16.21210    1.33350
 -15.96750    1.48749
 -15.09219    1.39606
 -15.35904    0.98299
 -14.66841    1.38420
 -15.60275    1.43702
 -16.04753    1.67273
 -16.79016    1.53200
 -17.07115    1.64272
 -16.01409    1.08165
 -16.38973    1.45826
 -16.35056    1.67750
 -16.12421    1.20635
 -17.12041    1.43460
 -17.57638    1.52905
 -16.15382    1.39067
 -17.54069    1.32729
 -16.02146    1.31173
 -17.09996    1.63026
 -16.86546    1.37891
 -17.45239    1.32278
 -16.80418    1.35813
 -17.77794    1.94857
 -17.10623    1.55717
 -17.21370    1.79608
 -16.14006    1.85502
 -15.36476    1.73686
 -15.76380    1.66052
 -15.17661    1.38432
 -15.46627    1.43038
 -16.18545    1.36402
 -15.87376    1.62211
 -16.02920    1.58386
 -17.22716    1.50313
 -15.61181    1.50069
 -15.52466    1.58609
 -16.18849    1.70216
 -15.81839    1.31187
 -17.23813    1.48229
 -15.89328    1.24337
 -17.14839    1.80868
 -17.06009    1.47839
 -16.35207    1.75994
 -16.65376    1.65309
 -15.80710    1.59286
 -16.42901    1.27541
 -15.77833    1.13220
 -15.06997    1.38880
 -16.39637    1.53308
 -15.59753    1.28008
 -16.40301    1.48214
 -16.01856    1.05886
 -15.16279    1.33469
 -15.19585    1.04647
 -15.10862    1.39567
 -15.39044    1.57407
 -15.96873    1.65975
 -14.67760    1.16320
 -15.38006    1.58415
 -15.10130    1.38223
 -14.50889    1.11973
 -15.39266    1.44088
 -15.56299    0.89451
 -16.07008    1.28565
 -16.90850    1.38577
 -16.79999    1.57976
 -16.95669    1.50728
 -16.53842    1.15348
 -16.84269    1.10299
 -16.54236    1.10586
 -16.28818    1.33942
 -17.06810    0.95896
 -17.12572    1.26192
 -16.92175    1.00124
 -17.58756    1.23286
 -17.47960    1.55859
 -16.74822    1.46980
 -16.61033    1.39503
 -16.81737    1.14019
 -17.07489    1.33209
 -16.66689    1.19234
 -16.04589    0.67275
 -15.97510    1.39863
 -15.14954    0.95754
 -14.93061    1.15531
 -14.76344    0.81994
 -16.50977    1.25830
 -16.33908    1.27824
 -16.28454    1.30377
 -15.54686    1.32938
 -17.39759    1.66183
 -16.09140    1.12598
 -16.36016    1.48550
 -15.39203    1.14131
 -15.59342    1.26101
 -15.21563    1.28925
 -16.04195    1.30014
 -15.17561    1.02710
 -14.59007    0.96986
 -14.90684    0.90127
 -15.50453    0.93597
 -16.15635    1.12052
 -16.58034    0.86946
 -16.30297    1.01843
 -16.63101    0.85984
 -16.15843    1.30839
 -18.23263    1.32674
 -16.32882    1.36073
 -16.40080    1.28930
 -15.98424    1.35407
 -16.52005    0.95047
 -16.47602    0.86904
 -16.72221    1.13594
 -15.72096    1.44331
 -16.18417    1.12504
 -17.09370    1.20828
 -17.35644    1.01279
 -17.55192    1.52460
 -15.20278    0.92850
 -15.58506    0.78971
 -15.84148    1.07390
 -16.54908    0.93156
 -16.21432    1.29866
 -15.28210    0.85317
 -15.98576    1.30006
 -15.30945    1.14544
 -15.79511    0.95889
 -15.89482    1.26810
 -16.30752    0.98329
 -14.71474    1.06419
 -15.86922    1.07839
 -15.26720    0.80805
 -16.38605    1.11220
 -16.26264    1.01955
 -15.82552    1.29474
 -15.47548    0.78013
 -15.85910    1.00345
 -15.61963    1.09408
 -15.81296    1.18168
 -17.09607    1.18742
 -16.10566    0.95936
 -14.62896    0.79967
 -15.26709    1.08793
 -14.50969    0.87583
 -16.10354    1.32971
 -15.98486    1.32756
 -14.76367    1.03704
 -15.53287    1.23201
 -15.69241    1.05815
 -14.50126    1.13452
 -14.58919    0.72149
 -16.62206    1.01982
 -15.95402    0.84378
 -15.61700    1.16321
 -15.62758    1.12677
 -16.44303    1.34762
 -15.10840    1.27111
 -15.74916    0.83838
 -15.46411    0.92127
 -16.57392    1.01493
 -16.08742    1.17473
 -15.39910    1.11832
 -14.60966    0.99426
 -15.77047    1.26259
 -15.33738    1.18929
 -15.64618    1.23392
 -15.63139    1.11373
 -15.44697    1.04442
 -15.50641    1.02093
 -14.69330    1.24348
 -14.97070    1.13203
 -15.47969    1.22550
 -16.77592    1.42100
 -16.44490    1.34122
 -16.47098    1.20616
 -15.93590    1.41759
 -15.85153    1.41048
 -15.96131    1.34856
 -15.56833    1.63040
 -14.69911    1.31299
 -14.65550    0.87952
 -14.20334    1.24744
 -15.60053    1.45051
 -14.89237    1.25543
 -14.95173    1.18016
 -16.02654    0.91952
 -15.29049    1.17631
 -15.82335    1.41922
 -17.08545    1.60053
 -16.62448    1.39409
 -16.14979    1.70754
 -16.61095    1.50741
 -16.31970    1.21584
 -17.40022    1.20123
 -16.63865    1.37255
 -15.99921    1.42892
 -16.66558    1.38190
 -17.17513    1.98322
 -16.02377    1.51747
 -16.05586    1.78238
 -17.49660    1.37123
 -15.93635    1.73316
 -17.01925    1.61817
 -16.59948    1.37199
 -16.61481    1.44897
 -16.96554    1.48570
 -17.37005    1.56119
 -17.11070    1.86600
 -16.35571    1.30362
 -16.63144    1.64735
 -17.05214    1.74926
 -16.54359    1.16615
 -18.59655    1.82510
 -16.63848    1.63758
 -16.06404    1.17698
 -16.61806    1.24774
 -16.83282    1.53423
 -17.78526    1.51426
 -16.15220    0.59573
 -15.24961    0.52400
 -16.50975    1.23214
 -16.47972    1.65820
 -16.04924    1.38799
 -17.25515    1.65170
 -16.82611    1.56702
 -16.66892    1.19498
 -17.17944    1.46309
 -16.61958    1.67511
 -16.47839    1.58520
 -17.18015    1.89648
 -16.35128    1.45873
 -15.68185    1.38881
 -15.95418    1.48806
 -16.42007    1.20229
 -14.99196    0.92507
 -15.91201    1.29529
 -15.90928    1.37910
 -16.50942    1.35144
 -16.04276    1.77421
 -17.25100    1.57087
 -17.17282    1.68814
 -17.22789    1.44385
 -17.00778    1.56670
 -17.15756    1.23085
 -17.80614    1.68465
 -16.82188    1.86810
 -16.14793    1.38050
 -16.39937    1.58856
 -16.41872    1.99228
 -14.93995    1.40329
 -16.08103    1.87723
 -16.49044    1.71582
 -16.42612    1.81391
 -16.23472    1.26487
 -15.24757    1.13393
 -15.25791    1.53409
 -15.94202    1.32904
 -16.00457    1.39392
 -16.58014    1.44344
 -16.69610    1.41317
 -16.85709    1.35615
 -16.90252    1.35496
 -15.81829    0.95638
 -15.70435    1.40198
 -15.72852    1.27044
 -15.63463    1.47571
 -14.42341    1.05343
 -15.60526    1.51303
 -16.51537    1.98209
 -15.06695    1.04284
 -15.52613    1.35761
 -14.70508    1.28474
 -15.50642    1.04646
 -14.98785    1.12789
 -14.39246    0.90681
 -14.97067    1.05011
 -14.68176    1.29012
 -14.62543    1.07217
 -15.38099    0.79805
 -15.14831    1.06090
 -15.95135    1.14785
 -15.14416    1.36002
 -15.37683    1.24402
 -14.23202    1.55669
 -15.30610    1.34981
 -15.66462    1.59553
 -15.43016    1.63789
 -14.24433    1.06834
 -15.41170    1.54953
 -15.11168    1.31835
 -16.06322    1.75158
 -15.09143    1.44264
 -15.23404    1.51556
 -16.41766    1.05580
 -15.63556    1.42084
 -15.29116    1.18666
 -15.61310    1.07304
 -16.02797    1.56135
 -15.27058    1.34914
 -14.69160    1.32558
 -15.12313    1.08722
 -15.87741    1.36482
 -15.02541    1.08082
 -14.77108    1.00835
 -14.11928    0.93010
 -15.19596    1.12214
 -14.87918    1.27617
 -14.90562    1.15218
 -15.45780    1.22865
 -15.51407    1.47902
 -16.06243    1.63273
 -15.95625    1.12344
 -15.17685    1.18269
 -15.98333    1.47801
 -14.78332    1.07884
 -14.83173    1.80856
 -16.86544    1.69144
 -15.76016    1.52518
 -17.17680    1.51622
 -16.06190    1.53649
 -15.52732    1.51097
 -14.66033    1.73085
 -15.25874    1.74518
 -15.03654    1.76378
 -15.18887    2.20364
 -14.60694    2.02471
 -14.37207    1.79530
 -15.25859    2.04075
 -14.54654    1.72539
 -15.05788    1.77133
 -13.90067    1.70373
 -13.91189    1.52694
 -15.15989    1.45125
 -13.91648    1.21419
 -13.07164    1.26296
 -14.40916    1.57279
 -14.12501    1.61379
 -13.36455    1.55558
 -14.80803    1.33500
 -14.76451    1.52265
 -13.21777    1.04303
 -14.27318    1.56310
 -14.95482    1.57790
 -15.24720    1.58659
 -15.20384    1.30569
 -15.01506    1.35444
 -14.79159    0.99871
 -15.94813    1.75707
 -14.59747    1.39297
 -15.49848    1.33437
 -14.31975    1.21072
 -14.34613    1.58898
 -15.26973    1.43085
 -14.54292    1.09703
 -15.70515    1.61909
 -15.54555    1.54455
 -15.44389    1.52378
 -14.34340    1.39982
 -14.24286    1.25983
 -15.25282    1.42991
 -15.29483    1.45021
 -14.61962    2.00280
 -13.32274    1.47387
 -14.24319    1.28524
 -16.53510    1.55450
 -16.26884    1.08209
 -16.31172    1.33129
 -15.51517    1.40670
 -15.66536    1.45485
 -14.91368    1.51664
 -15.91102    1.85698
 -15.65794    1.52945
 -15.37941    2.26475
 -15.29241    1.51379
 -15.37529    1.36214
 -15.64526    1.65146
 -15.16120    1.45299
 -15.11357    1.61816
 -15.04676    1.37210
 -15.81774    1.22572
 -15.10239    1.17301
 -15.05440    1.28756
 -14.63613    1.29391
 -15.27430    1.37029
 -16.13012    1.51173
 -15.81400    1.68126
 -14.26093    1.46150
 -15.56374    1.59708
 -15.75945    1.91750
 -14.71638    1.77693
 -15.14756    1.87255
 -14.97551    1.68524
 -13.93955    1.50780
 -14.26061    1.34155
 -15.22479    1.17425
 -14.65978    1.15444
 -14.22895    1.29534
 -14.13848    1.43906
 -14.54945    1.45020
 -14.79063    1.28136
 -14.57755    1.18359
 -15.04298    1.55860
 -14.78595    1.20800
 -13.62357    1.31921
 -13.75795    1.38858
 -14.25239    1.59694
 -14.98457    1.60690
 -13.63350    1.27621
 -13.65738    1.09177
 -13.62359    1.21193
 -14.09599    1.18536
 -14.27369    1.34148
 -13.60150    1.10261
 -14.93207    1.43139
 -15.66231    1.14981
 -14.13946    1.87314
 -15.12686    1.38745
 -15.19981    1.73855
 -14.25497    1.28077
 -14.12459    1.40412
 -15.27119    1.33551
 -14.65906    1.38958
 -14.57779    1.31889
 -14.95208    1.15797
 -15.07763    1.21564
 -14.74061    0.98661
 -14.16145    1.18928
 -15.18089    1.46537
 -15.54377    1.57733
 -14.51055    1.08008
 -13.98954    1.45566
 -14.54407    1.41784
 -15.74793    1.52136
 -13.96272    1.50078
 -15.73718    1.62848
 -15.58002    1.38649
 -14.45557    1.62556
 -15.58876    1.44141
 -14.79364    1.03306
 -14.73988    1.08231
 -13.48368    1.24663
 -14.21287    1.20144
 -15.14682    1.13283
 -14.68518    0.98556
 -13.42158    0.99074
 -14.41984    0.97301
 -14.32552    1.19433
 -14.01219    1.32153
 -14.40689    1.04587
 -15.75253    1.09405
 -15.28054    1.47516
 -15.23487    1.54030
 -15.24398    1.54891
 -15.09408    1.41312
 -14.46625    1.41750
 -14.91236    1.39371
 -15.44896    1.56786
 -14.26053    1.40205
 -14.24733    1.41784
 -16.03460    1.32664
 -16.24653    1.67187
 -14.35485    1.67467
 -14.74518    1.32370
 -15.08393    1.22159
 -16.09520    1.64228
 -14.77364    1.44812
 -15.80818    1.55063
 -15.02317    1.31913
 -15.25006    1.28455
 -15.72730    1.71565
 -15.15983    1.19268
 -15.84969    1.77212
 -15.09433    1.21470
 -15.31924    1.23534
 -14.73291    1.17628
 -15.45663    1.30178
 -15.26362    1.67163
 -14.26386    1.61004
 -14.45334    1.15244
 -14.65102    0.88230
 -14.85859    1.05097
 -15.22190    1.17521
 -15.96738    1.46770
 -15.52140    1.58780
 -14.51602    1.27690
 -14.40326    1.14150
 -14.36081    1.25491
 -16.04882    1.33934
 -16.42408    1.55700
 -14.94829    1.09788
 -14.45316    1.22720
 -15.56118    1.30865
 -15.93289    1.33163
 -14.86339    1.44002
 -15.19404    1.33929
 -14.96180    1.27383
 -16.35906    1.44773
 -16.21714    1.11430
 -15.27921    1.10387
 -14.38313    1.19004
 -15.08059    1.37375
 -13.76528    1.19417
 -13.90680    0.98586
 -14.66521    1.43513
 -14.53482    1.12159
 -14.75151    1.12859
 -14.73386    1.06098
 -15.37134    1.58345
 -15.52773    1.41757
 -15.46317    1.71326
 -14.30613    1.47942
 -15.74298    1.76161
 -15.45593    1.75305
 -15.29774    1.59392
 -15.66644    1.50491
 -14.72541    1.14570
 -15.38443    0.93685
 -15.25075    1.44664
 -14.42185    1.22606
 -13.76448    1.12764
 -15.40724    1.09322
 -15.00264    1.21741
 -15.46163    1.55555
 -15.04111    1.54492
 -15.04784    1.05869
 -13.87920    0.98848
 -14.91505    1.66211
 -15.05425    1.83688
 -15.25715    1.72882
 -14.71432    1.35539
 -15.34988    1.64538
 -14.24701    1.53903
 -15.74827    1.79851
 -13.60214    1.36321
 -15.70938    1.54774
 -14.87436    1.59155
 -14.40087    1.46579
 -14.99772    1.29407
 -14.77709    1.14386
 -13.71975    1.03795
 -15.15621    1.35537
 -14.33918    1.48867
 -14.53053    1.70336
 -15.05471    1.25369
 -15.40716    1.35088
 -15.68489    1.28501
 -15.40175    1.42668
 -13.69785    1.03352
 -14.06054    1.17118
 -13.91030    1.03919
 -14.09822    0.81634
 -14.02775    1.25871
 -13.12266    1.25694
 -13.35074    1.31209
 -13.80441    1.04955
 -13.34146    1.19113
 -13.21701    1.16932
 -13.29453    1.32397
 -13.65622    1.05568
 -13.95977    0.89952
 -13.69341    1.04716
 -14.04185    1.37906
 -13.85680    1.20558
 -12.98937    1.26848
 -14.81834    1.31204
 -14.56611    1.37246
 -13.30527    1.33426
 -13.06106    1.00883
 -13.24317    1.24404
 -13.62168    1.47857
 -13.86600    1.17126
 -14.05735    1.41681
 -13.06392    1.31253
 -14.64467    1.25858
 -14.32411    1.31070
 -14.10982    0.92625
 -14.09841    0.66514
 -14.76024    1.03648
 -14.13885    1.16790
 -13.89524    1.20721
 -14.65243    1.50986
 -13.86846    1.33537
 -14.67228    1.17214
 -14.67629    1.00232
 -15.13285    1.04098
 -16.45729    1.36905
 -15.83385    1.35337
 -15.12905    1.38122
 -15.02158    0.99717
 -15.08391    1.18554
 -15.39915    1.24519
 -14.56551    1.32743
 -15.69269    1.44607
 -15.80800    1.23937
 -15.23556    1.01795
 -14.06975    1.08857
 -14.73555    1.37260
 -15.29039    1.66035
 -14.96145    1.48498
 -14.61554    1.58985
 -14.71439    0.98997
 -14.82651    1.01930
 -15.40300    1.31645
 -16.37594    1.59379
 -15.18261    1.37251
 -15.95242    1.39459
 -14.83506    1.08045
 -14.97254    1.03012
 -14.72722    0.99694
 -15.31326    1.03275
 -14.89364    0.97023
 -15.53692    1.38829
 -15.85520    1.29457
 -15.37069    1.26797
 -15.37664    1.02383
 -14.57104    1.05591
 -14.55589    1.19731
 -14.95399    1.06058
 -14.10406    1.04501
 -12.95488    0.75623
 -14.20389    1.20014
 -14.40938    0.89871
 -14.38010    1.08019
 -15.16268    0.65786
 -14.52371    0.88686
 -14.37004    1.05199
 -14.38525    1.05498
 -15.26395    1.03070
 -14.70771    1.04632
 -15.42100    1.67399
 -15.38848    1.41104
 -16.22392    1.49651
 -15.25997    1.35522
 -15.76375    1.64470
 -14.94432    1.14448
 -15.10130    1.35354
 -14.16481    1.35402
 -15.28567    1.02042
 -16.35545    1.13704
 -16.87738    1.38875
 -16.13309    1.29927
 -15.18117    1.29053
 -15.56265    1.30681
 -15.57646    1.44560
 -14.99389    1.05653
 -15.20832    1.30288
 -15.70570    1.24746
 -15.27990    1.23041
 -16.23285    1.01086
 -15.31571    1.41893
 -14.19965    1.12025
 -14.93542    1.43830
 -15.24875    1.47710
 -14.55413    1.50587
 -13.92663    1.21446
 -15.47910    1.12650
 -15.18260    1.39630
 -15.57937    1.49365
 -15.31297    1.48189
 -16.42746    1.34859
 -15.16762    1.21071
 -14.77493    1.29598
 -14.75971    1.07716
 -15.69573    1.47084
 -15.47388    1.48902
 -15.57978    1.43998
 -15.00966    1.36499
 -13.96344    1.01474
 -13.00126    0.87162
 -14.12255    1.03489
 -12.61931    0.98909
 -14.01358    0.95057
 -14.35256    0.97452
 -14.67642    0.96343
 -15.79419    0.93926
 -15.85771    1.60587
 -14.99021    1.39068
 -15.27189    1.27669
 -14.59515    0.70673
 -15.06389    1.11279
 -14.88476    1.06921
 -15.07542    1.35054
 -14.70148    1.31408
 -14.60865    1.08965
 -14.25762    1.12025
 -15.36155    1.18059
 -15.17240    1.23659
 -15.54828    1.30017
 -14.78446    1.24831
 -14.77546    1.23738
 -14.63626    1.38902
 -15.28766    1.37427
 -13.99915    0.89714
 -15.02531    1.37005
 -15.78040    1.52664
 -15.97166    1.46587
 -14.82693    1.12909
 -15.26287    1.18100
 -15.76851    1.41411
 -14.62099    1.06078
 -14.64132    1.34836
 -14.30269    1.02541
 -14.60383    1.16267
 -13.92809    1.41372
 -14.86201    1.86452
 -14.27303    1.54677
 -13.57239    1.06016
 -14.51206    1.47058
 -14.85717    1.63766
 -14.52399    1.07489
 -14.95491    1.31085
 -15.97632    1.25292
 -15.27547    1.13133
 -15.01094    1.14836
 -14.77825    1.26793
 -15.33329    1.57397
 -14.22334    1.42155
 -14.96721    1.72139
 -14.26213    0.98768
 -14.97372    1.29518
 -15.11271    1.63280
 -15.50819    1.46190
 -15.06667    1.47530
 -14.60414    1.30644
 -14.81449    0.93321
 -14.27371    1.43205
 -14.26492    0.84394
 -15.52084    1.21042
 -13.83435    0.76986
 -15.13055    1.09372
 -14.62981    1.15711
 -13.37316    0.90943
 -14.26360    1.07392
 -15.18972    1.20748
 -15.35551    1.41499
 -14.07883    1.17962
 -14.55838    0.94982
 -14.89270    1.50232
 -14.33467    1.22199
 -15.09585    0.92730
 -15.55715    1.05716
 -15.39579    1.18555
 -15.16297    0.94385
 -14.68696    1.23523
 -14.39037    1.10273
 -14.98476    1.06049
 -15.37228    1.00816
 -14.37078    1.13236
 -15.15793    1.33931
 -14.70976    1.47836
 -14.47341    0.97462
 -14.39800    1.10847
 -14.79969    1.24190
 -14.29348    1.31021
 -15.51102    1.17270
 -14.68740    1.27064
 -15.88794    1.36279
 -13.90507    1.20414
 -15.25365    1.34978
 -13.72884    1.37231
 -15.17426    1.18678
 -15.09450    1.47863
 -15.41291    1.45009
 -14.49453    1.30359
 -14.59026    0.90852
 -13.18224    1.00814
 -14.98865    1.15677
 -14.50468    0.88548
 -14.25599    1.01233
 -14.37857    1.29600
 -14.70989    1.16212
 -13.67590    1.38331
 -14.80139    1.31178
 -13.82642    1.12497
 -13.86605    0.82665
 -13.72733    1.12990
 -14.24204    0.89153
 -14.87554    1.14746
 -14.88471    0.86894
 -14.07582    1.16564
 -14.59568    1.11789
 -13.76317    1.16194
 -13.55387    0.72337
 -13.46904    1.16209
 -13.67109    1.17771
 -15.01331    0.90275
 -14.04288    1.03865
 -13.77875    1.11482
 -13.92878    1.15608
 -13.48678    1.21047
 -13.44140    1.27732
 -14.61290    1.04251
 -14.91445    1.60481
 -14.56054    1.11881
 -14.68641    1.10120
 -14.88921    0.89583
 -13.99161    1.42856
 -14.25359    1.59943
 -14.16415    1.12098
 -14.35181    1.37975
 -14.07420    1.51397
 -14.42805    1.23781
 -14.33273    1.55372
 -15.01327    1.37608
 -14.59494    1.21994
 -14.62945    1.01185
 -15.32672    1.15826
 -14.86706    1.16744
 -15.18025    1.23144
 -13.54569    1.25125
 -14.50467    1.54945
 -14.62823    1.33616
 -13.54806    1.05602
 -15.05291    1.39976
 -14.54009    1.43092
 -13.65762    1.21609
 -13.71169    1.36797
 -14.66550    1.32078
 -13.45175    0.87439
 -14.64950    1.06130
 -13.73692    1.29554
 -14.44757    1.49202
 -13.77656    1.69760
 -13.79554    1.09515
 -13.62397    1.38443
 -14.52715    1.63209
 -14.67877    1.14304
 -14.23255    1.23687
 -14.35260    1.08746
 -15.30953    1.27715
 -16.13041    1.20705
 -14.53449    1.16803
 -14.82792    1.57685
 -15.04942    1.16741
 -15.98025    1.44100
 -14.16861    1.24593
 -14.77051    1.36274
 -15.47686    1.43715
 -14.60340    1.26318
 -14.56726    1.36995
 -14.34552    1.34294
 -13.52122    1.19288
 -13.91157    0.97818
 -13.36587    0.84311
 -14.89942    1.01116
 -14.41335    1.03439
 -14.69888    1.31909
 -15.22692    1.05715
 -14.76732    0.96046
 -14.92266    1.47910
 -16.05102    1.03052
 -14.90793    1.36752
 -14.98999    1.16248
 -14.66419    1.08993
 -15.28616    1.50147
 -15.43710    1.21615
 -15.09132    1.27914
 -15.59717    1.19516
 -14.96812    0.98636
 -15.86007    1.41887
 -15.35408    1.45683
 -16.09436    1.36331
 -15.53897    1.42103
 -16.45596    1.21221
 -15.10107    1.38008
 -14.76946    0.94298
 -15.50428    1.22222
 -15.44595    1.07594
 -14.89265    1.49458
 -14.79075    1.14095
 -15.13309    1.68167
 -16.13753    1.68692
 -14.87847    1.66364
 -14.36933    1.45791
 -15.33043    1.81380
 -14.68916    1.77257
 -15.66961    1.84096
 -15.45443    1.77838
 -14.22654    1.55551
 -15.11036    1.45834
 -14.92442    1.34168
 -13.44742    1.49798
 -14.64563    1.38030
 -14.65939    1.41582
 -14.19040    1.51041
 -14.66401    1.30827
 -14.26473    1.45311
 -15.21990    1.50234
 -15.39596    1.31735
 -14.33241    1.65676
 -15.21627    1.43083
 -16.34571    1.65295
 -15.12353    1.10005
 -15.25662    1.29241
 -14.78945    1.92171
 -16.18737    1.80217
 -16.24002    1.58088
 -14.97143    1.72449
 -16.63511    1.92407
 -15.42228    1.48661
 -15.24008    1.16176
 -15.29822    1.42853
 -16.28530    1.80480
 -16.33668    1.51056
 -15.31187    1.64647
 -16.92417    1.59203
 -14.18801    1.42061
 -14.88578    1.48024
 -15.89639    1.74617
 -16.12191    1.87939
 -16.11924    1.29582
 -15.37268    1.67168
 -16.67806    1.85090
 -15.22041    1.29753
 -14.51460    1.36660
 -15.78717    1.55021
 -14.17350    1.51199
 -15.38746    1.42853
 -14.24873    1.35476
 -14.20368    1.22154
 -14.85676    1.35273
 -13.67001    1.17999
 -14.02516    1.25376
 -13.08629    1.29232
 -13.92371    1.49469
 -15.16433    1.62923
 -14.99743    1.54135
 -15.23254    1.54508
 -15.57902    1.73129
 -14.88298    1.57358
 -14.69342    1.41918
 -15.03944    1.36064
 -14.90083    1.40993
 -15.07524    1.17405
 -15.22976    1.61034
 -14.77909    1.26856
 -14.85429    1.54431
 -15.59210    1.62191
 -14.15004    1.66123
 -13.86722    1.12670
 -14.47218    1.31494
 -14.31979    1.64715
 -15.52712    1.42863
 -13.76380    1.25253
 -16.21414    1.48784
 -15.36456    1.29840
 -15.30074    1.44479
 -16.14166    1.29139
 -14.14817    1.31745
 -15.11658    1.44710
 -16.07340    1.89827
 -14.52180    1.63267
 -15.21841    1.60886
 -15.06045    1.47400
 -14.30672    1.23482
 -15.24432    1.46129
 -14.98408    1.43359
 -15.06875    1.47734
 -14.15203    1.22955
 -15.31923    1.44326
 -14.03236    1.32610
 -15.65301    1.53261
 -15.59211    1.64207
 -14.69240    1.80412
 -15.07447    1.75658
 -14.24200    1.32063
 -15.28152    1.50999
 -16.40849    1.66188
 -14.96410    1.88386
 -15.44718    1.43945
 -14.67596    1.50902
 -14.39733    1.70934
 -14.89473    1.61841
 -15.09165    1.92227
 -15.54493    1.92693
 -13.86217    1.63485
 -13.86390    1.89464
 -16.01166    1.69110
 -14.45211    1.57324
 -13.50890    1.87250
 -14.09675    1.92043
 -14.61427    1.42396
 -14.96905    1.58846
 -14.47126    1.63734
 -14.14246    1.64675
 -15.65052    1.72132
 -15.17582    1.80326
 -14.98696    1.45434
 -14.52910    1.89516
 -15.00975    1.42006
 -14.41028    1.27940
 -14.61861    1.70607
 -14.22492    1.38695
 -13.18087    1.49588
 -13.07052    1.06235
 -13.98462    1.47712
 -14.00431    1.39553
 -14.19077    1.24986
 -13.77760    1.44172
 -13.90483    1.36661
 -14.40223    1.57782
 -13.90533    1.34106
 -14.68816    1.29496
 -14.24374    1.12085
 -14.58758    1.55716
 -14.60482    1.50405
 -13.16344    1.25245
 -13.54107    1.20607
 -13.96447    1.14046
 -13.37063    0.97989
 -14.94413    1.51582
 -14.25904    1.17826
 -15.32882    1.41664
 -14.96249    1.33225
 -15.07139    1.48676
 -14.52371    0.88219
 -13.83524    1.32641
 -15.55502    1.17888
 -14.72431    1.45364
 -15.38712    1.59675
 -14.60739    1.49153
 -14.80380    1.51037
 -14.81869    1.67832
 -14.27014    1.39959
 -15.62091    1.62718
 -14.77889    1.50696
 -14.61969    1.52134
 -14.89403    1.24852
 -13.71216    1.17320
 -13.85159    1.17769
 -14.27196    1.21750
 -14.84092    1.60111
 -13.91946    1.14927
 -14.81087    1.68932
 -14.79455    1.77950
 -15.01525    2.05240
 -15.37903    1.51300
 -15.97032    1.72789
 -15.70694    1.78163
 -15.04965    1.55245
 -15.22173    1.67144
 -15.04589    1.37011
 -14.20090    1.64111
 -14.36492    1.51974
 -15.89756    1.89391
 -14.93101    1.47719
 -16.06786    1.41199
 -15.00909    1.67227
 -15.29762    1.82070
 -16.55305    1.80583
 -16.61873    1.71664
 -15.21350    1.24102
 -16.51025    1.81521
 -16.97840    2.12792
 -17.11631    1.92178
 -17.95671    2.02761
 -17.02049    1.58765
 -16.02534    1.58790
 -16.86231    1.68499
 -17.13799    1.97095
 -18.07191    1.68873
 -16.20643    1.34555
 -15.85618    1.43496
 -17.51997    1.92516
 -18.03936    1.95538
 -17.61061    1.80178
 -17.80683    1.59829
 -17.23606    1.84821
 -17.53892    2.29221
 -18.17794    2.14798
 -16.66126    1.83038
 -17.31880    1.70055
 -17.39741    1.94777
 -16.55277    1.81748
 -18.17120    2.08772
 -16.91176    2.02733
 -17.42991    1.50851
 -17.89202    1.80475
 -16.29413    1.81720
 -17.29079    1.69227
 -17.30438    1.56384
 -17.23071    1.61971
 -17.58529    1.56826
 -16.55687    1.92396
 -16.27694    1.53193
 -16.53979    2.05795
 -17.05323    1.85301
 -15.84338    1.99841
 -17.34583    2.26830
 -18.44445    1.73231
 -18.69925    1.91619
 -17.33921    1.67603
 -15.68803    1.27608
 -15.63540    1.30758
 -16.35528    1.45753
 -16.12082    1.20809
 -16.07828    1.52624
 -16.41524    1.48976
 -17.30797    1.61104
 -16.06255    1.79422
 -16.98812    1.87292
 -16.26885    1.83742
 -15.49647    1.82816
 -15.31053    1.47915
 -15.68095    1.54848
 -16.65174    1.72363
 -15.94232    1.86292
 -15.73244    1.87345
 -16.79472    1.76551
 -16.61550    1.72619
 -15.95808    1.67561
 -16.83715    2.10849
 -16.15230    1.74956
 -16.49021    1.65604
 -16.35231    1.87215
 -15.68026    1.63261
 -15.52071    1.73599
 -16.98272    1.52771
 -15.07573    1.48480
 -15.72331    1.35357
 -15.91011    1.64414
 -15.24048    1.38598
 -15.52362    1.34687
 -15.24797    1.08126
 -15.30729    1.28673
 -14.73081    1.40829
 -15.94855    1.28905
 -15.93816    1.45520
 -16.45182    1.41721
 -16.29847    1.75356
 -15.85743    1.58969
 -15.87893    1.43526
 -15.89262    1.51030
 -15.14230    1.64259
 -15.89953    1.61161
 -15.28751    1.33500
 -15.84363    1.58675
 -14.89018    1.12729
 -15.75996    1.41192
 -15.21472    1.49682
 -16.16418    1.69157
 -17.28944    1.82596
 -15.31527    1.73671
 -16.25887    1.65236
 -15.69056    1.62763
 -15.34738    1.07482
 -16.05207    1.44253
 -16.11854    1.28073
 -17.53057    1.63505
 -16.76389    1.64030
 -15.74649    1.40908
 -17.17768    1.46985
 -16.88763    1.67759
 -16.08122    1.13460
 -16.51325    1.34488
 -16.16500    1.29381
 -15.99581    1.42840
 -15.66940    1.39028
 -16.69197    1.25457
 -16.99028    1.46407
 -16.01865    1.52364
 -16.63641    1.42772
 -16.72951    1.17278
 -16.30076    1.23599
 -16.44400    1.16914
 -15.92217    0.96385
 -16.42896    1.35717
 -15.76130    1.64914
 -15.08841    1.25448
 -14.48323    1.21472
 -15.87410    1.44275
 -15.82753    1.18711
 -17.70604    1.50785
 -16.29255    0.92134
 -15.65789    1.14541
 -15.19758    0.90154
 -15.65631    1.11534
 -16.47314    1.55174
 -16.78621    1.34287
 -15.92216    1.50299
 -15.99603    1.19233
 -15.66814    1.53730
 -16.41241    1.28726
 -15.90880    1.32877
 -15.76339    1.38181
 -15.44842    1.22458
 -16.55432    1.33605
 -14.80421    1.11868
 -16.34039    1.29928
 -15.18626    1.18496
 -15.67235    1.31891
 -15.87634    1.32721
 -15.28932    1.22953
 -14.56137    1.61375
 -15.11785    1.91814
 -14.78489    1.74845
 -14.73942    1.19156
 -15.18862    1.27560
 -16.67943    1.08030
 -15.28929    1.45834
 -16.21285    1.61127
 -14.43938    1.06523
 -15.86912    1.42019
 -14.80455    1.40483
 -15.63136    1.40007
 -15.84081    1.39686
 -16.85143    1.27703
 -15.80254    1.49662
 -16.13776    0.94683
 -16.50467    1.34454
 -14.68668    1.06880
 -14.72827    1.29467
 -14.55702    1.08004
 -15.42371    0.98198
 -15.82828    1.42632
 -16.08776    1.22965
 -15.17844    1.45338
 -15.67819    0.95008
 -15.31447    1.29478
 -14.23387    1.14280
 -14.88708    1.20762
 -15.71588    1.31469
 -14.84823    1.54431
 -14.88839    1.37501
 -14.46359    1.03266
 -15.11639    1.33264
 -15.79978    1.66681
 -15.05780    1.14339
 -15.00650    1.22602
 -15.18987    1.30274
 -15.04172    1.85862
 -15.81912    1.48566
 -16.34115    1.43273
 -16.23730    1.06365
 -15.55643    0.85456
 -15.47322    1.41417
 -15.78965    1.36396
 -15.45476    1.21100
 -15.34766    1.33546
 -16.61453    1.47921
 -16.75294    1.41414
 -16.04253    1.16441
 -15.92486    0.95492
 -15.59604    1.30697
 -14.51079    0.83242
 -14.72496    0.82489
 -15.34307    0.92047
 -13.94798    0.86871
 -15.57179    1.20373
 -15.10378    0.96540
 -14.66012    1.45859
 -16.47021    1.44337
 -16.09788    1.30790
 -16.00099    1.51034
 -17.69555    1.69762
 -16.82538    1.32634
 -16.69503    1.38289
 -16.70592    1.52108
 -16.66314    1.28658
 -16.96729    1.25784
 -15.89206    1.45050
 -15.65159    1.02661
 -14.73825    0.66429
 -15.91152    1.22912
 -14.97794    1.18071
 -16.31571    1.31422
 -15.72693    1.15447
 -16.05107    1.32693
 -16.69763    1.26002
 -15.93255    1.36335
 -16.07141    1.18490
 -15.72273    1.22608
 -15.96927    1.46038
 -15.45562    1.09409
 -17.07374    1.47519
 -15.71782    1.13377
 -16.59166    1.43045
 -16.12347    0.96001
 -16.02905    1.10574
 -16.70717    1.18836
 -16.00738    1.38026
 -16.52447    1.29069
 -17.06309    1.48396
 -15.75426    1.19601
 -16.18500    1.12895
 -15.35209    1.08120
 -15.12732    1.33454
 -15.80356    1.06688
 -16.35026    1.27860
 -15.84026    1.26953
 -16.86506    1.51865
 -16.82135    1.69010
 -17.26011    1.61636
 -16.93515    1.62402
 -17.08686    1.49417
 -16.33655    1.04300
 -15.10838    0.93166
 -16.19929    1.52737
 -16.08010    1.74283
 -15.72825    1.47464
 -16.33457    1.56695
 -17.19764    1.38873
 -15.88556    1.47287
 -15.95841    1.54439
 -15.10638    1.29305
 -16.03588    1.17312
 -17.11805    1.54291
 -15.52046    1.32230
 -15.84585    1.07962
 -15.74447    1.27314
 -15.09041    1.20722
 -15.16630    1.58685
 -15.32667    1.12382
 -15.75366    1.43859
 -16.43674    1.60427
 -15.45353    1.28234
 -16.44935    1.63980
 -14.87814    1.43462
 -16.14753    1.42845
 -15.05574    1.26610
 -14.90392    1.08767
 -15.42882    0.85933
 -14.01505    0.68483
 -15.69221    0.75359
 -15.52613    1.16260
 -16.12477    1.05904
 -16.61132    1.06234
 -16.48757    1.19569
 -15.99228    1.24400
 -15.82055    1.10010
 -14.93682    1.29812
 -15.42431    1.23252
 -16.29663    1.66179
 -16.33313    1.90883
 -16.37667    1.56887
 -17.28106    1.56678
 -15.96880    1.28939
 -17.00773    1.69099
 -15.89003    1.29082
 -17.03688    1.52084
 -16.48344    1.27212
 -17.13758    1.43869
 -16.95868    1.35274
 -17.56929    1.65882
 -16.52437    1.47132
 -17.49745    1.62699
 -16.73917    1.77213
 -15.52806    1.14605
 -15.82002    1.63743
 -16.04056    1.48997
 -17.26142    1.78503
 -16.50223    1.36129
 -15.84583    1.21122
 -15.85391    1.30151
 -17.16661    1.21255
 -16.34068    1.20566
 -18.05108    1.66833
 -17.20453    1.44426
 -17.02101    1.31021
 -16.61024    1.14174
 -17.11611    1.49960
 -16.60587    1.57611
 -16.59526    1.50246
 -15.59894    1.78896
 -16.66217    1.87617
 -16.08696    1.54441
 -16.14947    1.24711
 -15.79606    1.25149
 -16.26311    1.66501
 -16.26834    1.75730
 -14.67632    1.18581
 -15.84170    1.35777
 -15.90639    1.21496
 -16.13670    1.07042
 -17.42361    1.41563
 -16.97959    1.27921
 -17.20949    1.21649
 -15.96580    1.38749
 -15.86026    1.22454
 -16.06749    1.47733
 -15.73730    1.32005
 -15.63643    1.35287
 -15.61899    1.41856
 -15.30422    1.38179
 -15.38389    1.19883
 -15.96777    1.16140
 -15.47135    1.29395
 -15.78228    1.76282
 -15.83815    1.13191
 -15.38627    1.24059
 -15.11513    1.23507
 -15.14828    1.22539
 -15.60499    1.22637
 -16.69454    1.18405
 -15.45133    1.42840
 -15.21291    1.09392
 -15.45598    1.09602
 -16.44074    1.02342
 -16.08143    0.99336
 -15.73586    0.73274
 -17.24878    1.29434
 -17.23637    1.24921
 -16.47130    1.08301
 -16.68299    1.04246
 -16.95792    1.52283
 -16.68519    1.18105
 -15.33599    0.84604
 -16.28989    1.47929
 -16.94317    1.20348
 -16.93412    1.37761
 -16.58144    1.34249
 -17.84592    1.26207
 -17.11582    1.46911
 -17.70395    1.60432
 -17.13944    1.70227
 -17.16444    1.81006
 -15.58846    1.30537
 -15.81071    1.58658
 -16.84877    1.30028
 -16.91624    1.52814
 -17.31510    1.75332
 -16.35160    1.44585
 -16.39355    1.63594
 -15.90518    1.51935
 -16.89501    1.40499
 -15.63012    1.46908
 -15.45739    1.26437
 -16.64769    1.23392
 -16.21588    1.40341
 -16.55564    1.55873
 -15.50978    1.54706
 -15.06643    1.18860
 -15.26755    1.32583
 -14.76931    0.90536
 -14.56064    0.94070
 -14.83570    1.54196
 -14.33046    1.01201
 -16.06378    1.32564
 -15.07567    1.37316
 -14.12461    1.64040
 -15.46144    1.30853
 -14.68694    1.33895
 -15.67133    1.12862
 -15.51003    1.51580
 -15.59288    1.30397
 -17.07404    1.65466
 -17.51080    1.52951
 -16.63445    1.36651
 -17.59839    1.79528
 -17.56855    1.78648
 -14.87182    1.23090
 -16.62219    1.58044
 -16.96477    1.63084
 -15.75005    1.49800
 -16.38314    1.35209
 -15.55220    1.22575
 -15.89030    1.52812
 -16.82510    1.66502
 -15.53771    1.81642
 -16.44123    1.71533
 -16.54087    1.72737
 -16.16932    2.13424
 -16.13427    2.16208
 -14.83278    1.76899
 -16.31309    1.91684
 -15.44873    1.74851
 -15.26670    1.75067
 -15.44190    1.75419
 -14.26365    1.52679
 -14.51479    1.30245
 -14.98885    1.66138
 -14.70400    1.97818
 -15.79911    1.98361
 -15.38116    1.69434
 -15.44394    1.43504
 -16.27437    2.05113
 -15.23693    1.78959
 -15.12865    1.86779
 -15.28498    1.42463
 -15.37611    1.80424
 -16.62454    1.77569
 -16.42977    1.63539
 -14.32884    1.48026
 -16.68979    1.62039
 -15.52929    1.72199
 -16.07934    1.62158
 -15.77046    1.51068
 -16.48458    1.89711
 -15.23861    1.99444
 -14.83749    1.78415
 -15.84695    1.47859
 -15.53359    1.68267
 -14.87505    2.09506
 -14.43516    1.55322
 -14.63549    1.28709
 -14.32212    1.07006
 -16.72259    1.67783
 -15.46226    1.54794
 -16.13441    1.81189
 -15.43213    1.55671
 -15.57483    1.67479
 -17.37308    1.49309
 -16.44107    1.32835
 -17.60832    1.63433
 -16.90359    1.46744
 -17.51390    1.69743
 -17.21511    1.54324
 -15.73929    1.60771
 -15.06565    1.56144
 -15.57299    1.27271
 -15.05612    1.41659
 -15.41209    1.68241
 -15.57862    1.47934
 -14.85372    1.26744
 -14.16830    1.20607
 -15.29341    2.00165
 -15.31951    1.86385
 -15.73608    1.70677
 -15.23447    1.56582
 -15.92314    1.68977
 -16.77283    1.83651
 -16.34512    2.10286
 -17.12091    1.56907
 -16.41984    1.53836
 -15.80035    1.60337
 -14.45929    1.84993
 -15.51377    1.33482
 -16.75514    1.92280
 -16.90573    1.90744
 -17.72492    1.75792
 -16.41484    2.09592
 -16.98190    2.07443
 -17.30081    1.62466
 -15.77405    1.84519
 -17.13400    1.92805
 -16.81050    1.87445
 -16.15739    1.64996
 -15.70690    1.02504
 -15.43761    1.23551
 -13.80161    1.05509
 -14.73622    1.02699
 -15.14655    1.26344
 -15.84617    1.51891
 -15.04730    1.30661
 -15.54608    1.42535
 -15.79839    1.75777
 -16.37539    1.49066
 -16.35229    1.26585
 -14.81805    1.34706
 -15.93929    1.34125
 -16.82140    1.26842
 -16.56635    1.12954
 -17.31827    1.51692
 -16.10136    1.59386
 -14.90726    1.34816
 -15.57092    1.13829
 -15.71748    1.41240
 -15.45082    1.29133
 -15.99242    1.22258
 -16.29560    1.42989
 -15.64128    1.28312
 -14.80886    1.37717
 -16.48614    1.37338
 -14.18906    0.71760
 -14.84287    0.89160
 -15.48182    0.97180
 -16.48212    1.20501
 -16.73686    1.15851
 -16.02172    0.90384
 -15.51644    1.11090
 -15.46036    0.88437
 -15.79207    1.42054
 -15.72657    1.30295
 -15.95079    1.03474
 -16.08648    1.06615
 -15.90049    1.31015
 -14.56711    1.86312
 -16.07987    1.31569
 -15.30357    1.36890
 -16.25885    1.37403
 -14.45146    0.96373
 -15.26783    1.27626
 -14.07734    1.02308
 -12.93422    0.79496
 -13.45843    1.20759
 -14.80286    1.52646
 -14.23569    1.25734
 -13.83300    1.19168
 -14.16351    1.10339
 -13.48160    1.21834
 -15.45718    1.26005
 -14.73721    1.32192
 -15.46413    1.46018
 -14.64996    1.59255
 -14.79739    1.28799
 -15.74770    1.34223
 -15.37707    1.44390
 -16.24480    1.38078
 -15.50041    1.04893
 -16.95354    1.22243
 -16.78184    1.40944
 -14.86022    0.73790
 -15.41551    0.99950
 -15.83672    1.39238
 -16.13675    1.40508
 -15.50491    1.08996
 -14.80242    0.86825
 -16.26898    1.49021
 -15.24579    1.12932
 -15.76518    1.29832
 -17.24833    1.21299
 -16.50283    1.12647
 -15.83989    1.25970
 -16.34627    0.83643
 -17.70538    1.26743
 -16.51724    1.12941
 -15.85965    0.78757
 -15.55977    1.45150
 -16.63968    1.51719
 -16.45390    1.35912
 -16.41304    1.33122
 -15.45965    1.15434
 -15.78765    1.37368
 -16.10551    1.72109
 -15.68993    1.41081
 -15.80948    1.46751
 -16.90297    1.71788
 -16.34720    1.29261
 -15.95726    1.21575
 -16.47628    0.88939
 -15.36997    0.78851
 -14.69182    0.89164
 -15.00067    1.06702
 -15.24362    1.01527
 -14.98453    1.09986
 -15.91951    1.11113
 -15.78686    1.09257
 -15.59803    1.18882
 -15.37507    0.99035
 -15.05746    1.30212
 -15.66120    1.31786
 -15.99130    0.92032
 -15.90773    1.37613
 -16.58735    1.53356
 -15.69977    1.07197
 -15.24482    0.87952
 -14.90434    0.78526
 -15.04644    0.63043
 -15.46169    0.99017
 -16.36819    0.82919
 -15.30184    0.88407
 -15.37446    1.20677
 -16.03238    1.04017
 -14.63397    1.11413
 -14.35265    1.21675
 -16.15515    1.30572
 -15.01552    1.10042
 -15.84378    1.13833
 -15.09917    0.70449
 -16.23552    1.15613
 -15.65541    1.24178
 -16.93653    1.28295
 -15.66582    1.31076
 -17.25632    1.12568
 -16.70909    1.38972
 -18.05308    1.29623
 -17.13971    1.22327
 -16.95064    1.44296
 -16.21119    1.45187
 -15.73151    1.47596
 -16.23240    0.97374
 -15.51415    1.14713
 -14.94278    1.14395
 -14.83092    0.63437
 -15.97987    1.08467
 -16.90556    1.52024
 -16.15326    0.97499
 -15.80749    1.18961
 -15.41620    1.44447
 -15.21045    0.92460
 -16.58723    1.18178
 -15.63702    1.07218
 -16.13511    1.15420
 -16.63273    1.13430
 -16.75139    1.17272
 -15.88945    0.78714
 -15.14867    1.21363
 -15.46769    0.99402
 -16.75262    1.66609
 -16.46786    1.74211
 -16.19895    1.31557
 -17.07520    1.82005
 -17.70616    1.47095
 -18.00332    1.79336
 -16.64580    1.64024
 -16.63535    1.73342
 -16.21735    1.53171
 -16.47987    1.91507
 -15.52929    0.97486
 -15.13502    1.02089
 -14.35097    0.94671
 -16.08023    1.38081
 -15.50515    0.96345
 -14.67583    1.23681
 -14.45421    1.31012
 -15.77497    1.22616
 -14.84808    1.10928
 -15.40444    1.06167
 -15.31977    1.17470
 -15.72616    0.99142
 -15.85958    1.49801
 -16.09667    1.37795
 -16.40313    1.48834
 -17.53128    1.44998
 -17.78882    1.57404
 -16.36324    1.29696
 -16.90009    1.23187
 -16.00459    1.41275
 -15.90805    1.35892
 -16.47771    1.69726
 -16.04975    1.27075
 -15.16568    1.22921
 -16.01194    1.44015
 -16.16480    1.23407
 -16.37338    1.55821
 -16.53101    1.22495
 -15.41364    1.09889
 -16.90730    1.47325
 -16.37358    1.47812
 -16.72236    1.45676
 -17.59551    1.34368
 -19.23808    1.63911
 -17.26409    1.70579
 -16.36486    1.51007
 -16.59190    1.57086
 -17.46814    1.39651
 -16.41252    1.53107
 -15.94480    1.21531
 -15.47092    1.09162
 -14.77524    1.10410
 -15.70061    0.97676
 -14.61028    1.01804
 -15.27588    1.01778
 -15.25229    1.28292
 -15.16481    1.42949
 -15.68257    1.06366
 -15.77762    1.25563
 -15.44985    1.38408
 -15.22361    1.61740
 -15.60297    1.34081
 -15.25756    1.09602
 -15.39497    1.51613
 -14.84292    1.51532
 -14.24440    1.28874
 -14.80574    1.09611
 -15.06857    1.12108
 -14.95724    1.15824
 -15.62626    1.34602
 -15.96269    1.61992
 -14.70433    1.36735
 -15.81222    1.61433
 -15.13744    1.26777
 -14.52133    1.02271
 -15.33944    1.40251
 -16.23392    1.34241
 -13.88030    1.09004
 -14.63685    1.39994
 -13.98688    1.07679
 -15.38266    1.22931
 -14.73874    0.90161
 -14.75540    0.77942
 -14.32955    0.69510
 -15.53003    1.14575
 -15.09427    0.96715
 -14.49395    0.82734
 -15.33332    0.88448
 -15.10871    1.30286
 -14.78856    0.93149
 -14.74402    1.32226
 -15.54925    1.40163
 -14.95321    1.04852
 -15.02402    1.15031
 -15.20765    1.47434
 -13.31021    0.81669
 -15.09339    1.08003
 -15.35104    1.18111
 -15.70119    1.08854
 -14.58948    0.91427
 -13.75713    0.67782
 -13.86096    1.13876
 -14.14548    0.60298
 -14.94269    1.16153
 -15.28384    1.25249
 -15.28139    1.00530
 -14.43075    0.79919
 -15.27029    0.91336
 -14.99302    1.46864
 -15.01977    1.23568
 -14.96474    1.18771
 -14.91152    1.09209
 -14.21055    1.12860
 -14.42743    0.68550
 -14.93629    1.05507
 -14.65422    0.97598
 -15.08114    0.76662
 -15.66598    0.94220
 -14.62599    0.76935
 -13.93674    1.13235
 -15.46036    1.07846
 -15.13558    1.06139
 -15.34842    0.90302
 -15.90279    1.14462
 -15.12110    0.57496
 -14.80080    1.12561
 -16.46686    0.75995
 -15.51711    0.70521
 -15.52556    0.90951
 -16.40638    1.19985
 -14.50994    0.74042
 -15.99891    1.52471
 -15.37078    1.32521
 -14.94195    1.08500
 -15.44443    1.42306
 -14.89169    1.10580
 -14.38328    1.12007
 -15.22102    1.31337
 -15.75853    1.38485
 -15.62159    1.36150
 -16.11199    1.48553
 -15.95172    1.31487
 -15.80503    1.34608
 -15.10849    1.38795
 -14.45349    1.07060
 -15.55825    1.59815
 -15.85639    1.57760
 -15.82153    1.51608
 -15.22571    1.33036
 -15.01352    1.23931
 -14.98217    1.06009
 -15.79332    1.47477
 -16.07621    1.05636
 -17.30830    1.33905
 -14.96192    1.49362
 -15.42230    0.94384
 -15.78692    1.14731
 -15.19778    1.18653
 -15.54051    1.21585
 -15.45309    1.23259
 -15.43253    0.93104
 -15.51583    0.97435
 -16.22983    1.45628
 -16.02267    1.38681
 -16.45608    1.38524
 -15.07372    1.06227
 -14.99817    0.75737
 -14.45093    0.81775
 -14.28305    0.88109
 -14.94736    1.01258
 -15.69555    0.97281
 -15.97433    1.52038
 -15.93455    1.27100
 -14.70569    1.24504
 -15.10359    1.49709
 -15.24508    1.22830
 -14.33897    0.74275
 -14.45833    0.86067
 -14.63411    1.15546
 -14.46388    1.03886
 -14.92497    0.85657
 -14.78585    0.96317
 -15.25378    1.07847
 -14.91679    1.45778
 -14.26082    1.26989
 -14.60407    1.07891
 -15.56579    1.37135
 -15.73756    1.30055
 -15.64948    1.48733
 -13.79424    1.07499
 -14.50796    1.14513
 -14.62907    1.17942
 -14.93226    0.93900
 -15.77094    1.29063
 -15.51854    1.67442
 -15.26761    1.36984
 -14.36746    1.06365
 -15.13709    1.24308
 -15.67094    1.25840
 -15.35532    1.06600
 -15.71739    1.06623
 -14.45698    1.03785
 -14.90370    1.26334
 -15.19019    1.29617
 -15.47992    1.48137
 -15.02261    1.16637
 -16.42455    0.89256
 -15.13597    1.32394
 -16.85298    1.19498
 -15.86440    1.78324
 -16.04679    1.35372
 -16.68954    1.24041
 -14.36727    1.00717
 -14.99226    1.27086
 -16.06465    1.61329
 -15.78594    1.36231
 -16.35784    1.42655
 -16.84678    1.41179
 -16.36866    1.06279
 -16.61069    1.44398
 -16.75842    1.16594
 -16.92657    1.33804
 -16.02146    1.32803
 -14.89439    1.21579
 -15.94260    1.17261
 -15.27430    1.06300
 -15.52185    1.49680
 -16.73309    1.38379
 -16.63329    1.21297
 -15.81117    1.15561
 -15.84560    1.00717
 -14.75304    1.27268
 -15.55913    1.28164
 -15.14318    1.49373
 -15.33018    1.43148
 -14.35865    1.12510
 -15.40284    1.40609
 -16.18596    1.32870
 -15.02546    1.34442
 -15.08458    1.28985
 -15.39598    1.00815
 -15.70854    1.52902
 -16.13312    1.03025
 -16.41145    1.29549
 -15.70818    1.61253
 -15.13570    1.26446
 -15.71512    1.17456
 -14.70247    1.26218
 -15.22347    1.01577
 -15.29282    1.33108
 -15.17455    0.91712
 -14.34865    1.31781
 -13.51756    0.92058
 -14.57813    1.27765
 -13.83726    1.22248
 -14.45644    1.25860
 -14.17110    0.81337
 -14.27271    1.23220
 -13.50997    0.81796
 -14.17407    1.02633
 -13.88290    1.10664
 -14.55361    1.23580
 -14.10904    1.35080
 -14.90405    1.32210
 -14.53087    1.07334
 -15.50188    1.25742
 -14.34496    0.67278
 -13.52538    0.76098
 -14.08570    0.94323
 -14.14832    0.87399
 -13.22953    0.47808
 -13.31491    1.11748
 -14.55099    0.87126
 -13.69473    0.76584
 -14.27900    1.08891
 -14.19584    0.99874
 -14.05944    0.89139
 -13.58187    1.10591
 -14.39327    1.43726
 -14.26929    1.25300
 -13.06998    1.39469
 -13.57257    1.21477
 -15.72806    1.27520
 -15.46487    1.47861
 -14.65641    1.05034
 -14.21089    1.20323
 -13.60344    1.02813
 -15.72789    1.61249
 -14.80072    1.58284
 -14.99805    1.30017
 -15.21291    1.82451
 -15.53785    1.36362
 -15.10007    1.36303
 -14.43491    1.42520
 -14.11178    1.23829
 -14.84698    1.38735
 -14.97022    1.66138
 -16.38244    1.43980
 -15.26662    1.43335
 -15.64507    1.70742
 -15.05793    1.01335
 -15.67100    1.24425
 -13.86966    1.51497
 -14.31303    1.43205
 -14.53506    1.46181
 -14.89742    1.15566
 -14.56575    1.23642
 -13.89398    1.34562
 -15.15985    1.30684
 -13.07014    1.26561
 -13.97299    1.41584
 -14.46985    1.02830
 -14.44987    1.20120
 -14.44490    1.31462
 -14.93556    1.48566
 -13.79530    0.94999
 -13.80615    1.28267
 -15.19506    1.21356
 -13.48536    1.28021
 -13.71286    1.15875
 -14.13127    1.26973
 -14.98023    0.92057
 -14.86514    1.36839
 -14.03460    0.97533
 -13.95748    0.96370
 -13.99609    1.07470
 -14.95947    0.79792
 -14.15370    0.71228
 -15.13949    0.88130
 -14.48417    0.98705
 -14.29318    1.03709
 -15.25254    1.26824
 -14.05521    1.38911
 -14.88632    1.34524
 -13.79302    1.20779
 -14.34335    0.94243
 -15.65739    1.46006
 -14.84804    1.50698
 -15.33113    1.19368
 -14.64942    1.20484
 -15.68717    1.13661
 -15.07229    1.37857
 -15.53576    1.33935
 -15.19009    1.06771
 -14.66368    0.88113
 -15.38039    1.44328
 -15.82705    1.58952
 -15.00647    1.52299
 -14.30382    1.12756
 -15.35002    1.37041
 -14.65719    1.07294
 -13.50576    1.39772
 -14.45711    1.45847
 -12.99836    1.09281
 -13.39315    0.93793
 -12.23773    0.98245
 -14.40166    1.11703
 -14.48054    1.22631
 -14.68509    1.31863
 -14.30586    1.27382
 -14.78712    0.87775
 -14.20315    0.92356
 -13.67069    0.94891
 -15.88197    1.55731
 -14.73117    1.18098
 -14.05484    1.05729
 -14.42291    1.14691
 -14.38225    1.22607
 -14.95974    1.34119
 -15.53930    1.74847
 -14.70590    1.09299
 -14.86652    0.83212
 -14.11001    1.21798
 -14.99819    1.71720
 -14.86086    1.35529
 -13.89824    1.02725
 -14.58404    1.29176
 -15.21358    1.04157
 -14.53713    1.30956
 -14.44300    1.26737
 -14.56372    1.43290
 -15.29700    1.41517
 -14.81867    0.81668
 -15.46194    1.25528
 -14.49124    0.88805
 -13.73774    1.26118
 -16.02725    1.68962
 -15.76401    1.52691
 -14.71983    1.60340
 -15.64193    1.74189
 -14.10628    1.35111
 -15.38167    1.80807
 -13.85578    1.47851
 -15.73062    1.49278
 -14.25359    1.04437
 -14.67171    1.29844
 -14.95212    1.28128
 -14.44866    1.33395
 -15.15056    1.48580
 -15.73713    1.66061
 -14.46487    1.26108
 -15.15923    1.07253
 -14.42047    0.82117
 -15.09981    1.00501
 -14.95390    1.43059
 -13.54410    1.11774
 -15.25829    1.68374
 -14.61253    1.36700
 -16.14543    1.41044
 -16.07293    1.70026
 -16.35429    1.70981
 -16.74459    1.91258
 -17.05390    1.58436
 -15.80327    1.39936
 -15.51305    1.32221
 -16.08560    1.45588
 -14.74541    1.50543
 -15.59176    1.93754
 -15.33212    1.06956
 -15.03864    1.49691
 -15.63104    1.42111
 -14.89721    1.62367
 -14.85889    1.03151
 -16.49359    1.23196
 -16.27837    1.62017
 -17.75153    1.68746
 -15.58095    1.50783
 -16.06157    1.39511
 -16.16471    1.45862
 -14.12527    1.37907
 -15.57931    1.52154
 -16.05110    1.33589
 -14.95256    1.70515
 -15.11553    1.49984
 -14.85789    1.38449
 -14.40563    1.40701
 -14.31448    1.19654
 -13.76236    1.02682
 -14.04397    1.30000
 -13.99473    1.29082
 -14.05276    1.00228
 -14.26561    1.20907
 -14.24037    1.15927
 -13.92632    1.11169
 -15.46804    1.72180
 -16.12620    1.46588
 -14.57432    1.38748
 -16.52470    1.56629
 -14.71834    1.23445
 -14.89492    1.40634
 -14.90881    1.39052
 -16.73441    1.83211
 -16.54892    1.43986
 -15.72288    1.61881
 -16.15790    1.63294
 -14.84027    1.28176
 -14.67220    1.12651
 -14.62365    1.07176
 -14.49400    0.97068
 -14.94219    0.79852
 -15.88026    1.13553
 -15.86462    1.14989
 -15.55402    0.87554
 -16.55419    1.22260
 -15.81731    1.26883
 -15.55627    0.95720
 -15.54832    1.45362
 -16.83703    0.97483
 -16.15978    1.10275
 -15.79698    0.87581
 -15.50177    0.72755
 -16.03291    1.10327
 -15.74578    1.29986
 -16.06559    1.46429
 -15.50972    1.51236
 -15.51219    1.35215
 -15.43839    1.16691
 -15.87038    1.27207
 -16.58787    1.54182
 -17.16079    1.26781
 -16.02142    1.03871
 -16.09790    1.37951
 -16.91674    1.33256
 -15.64239    1.02409
 -17.39009    1.28478
 -16.24407    1.46292
 -16.27549    1.29617
 -15.11155    1.23191
 -15.71004    1.12233
 -16.10753    1.03169
 -15.84346    1.31708
 -15.62822    1.29768
 -15.70856    1.52986
 -16.92143    1.53609
 -16.66869    1.72318
 -16.85241    1.54396
 -17.15117    1.73564
 -17.23202    1.53843
 -17.18575    1.40467
 -18.50328    1.78735
 -16.98488    1.37199
 -16.16105    1.63378
 -15.33141    1.08808
 -15.48575    0.88491
 -16.15696    1.44096
 -16.49412    1.42026
 -15.39174    1.25701
 -16.92916    1.66786
 -17.43013    1.51509
 -16.11164    1.02282
 -16.51594    1.54032
 -16.03255    1.66417
 -17.93137    1.47740
 -17.11344    1.25400
 -16.61300    1.83810
 -17.46092    1.78972
 -17.83429    1.86568
 -17.66687    1.30834
 -16.97153    1.40243
 -17.73089    1.29712
 -16.56545    1.35252
 -16.92576    1.61729
 -16.65792    1.14356
 -18.35553    1.54639
 -17.96554    1.64001
 -17.79641    1.54589
 -17.99679    1.62783
 -18.34491    1.81222
 -16.97222    1.54466
 -18.19991    1.53895
 -17.65590    1.54936
 -17.21982    1.81532
 -17.29801    1.69323
 -16.66771    2.19137
 -16.05520    1.81631
 -16.94750    1.87325
 -16.27275    1.45232
 -16.41921    1.53750
 -16.17445    1.08607
 -17.27805    1.40146
 -16.09595    0.96525
 -16.87275    1.52282
 -16.47585    1.38888
 -16.56186    1.28608
 -16.96802    1.30601
 -15.04083    1.34022
 -16.33147    1.57779
 -16.99302    1.95745
 -17.33835    1.39130
 -16.11432    1.25998
 -17.13638    1.47955
 -16.21997    1.57796
 -17.65092    1.72894
 -16.30012    1.12588
 -15.34386    1.48207
 -16.24706    1.06767
 -15.90839    1.34875
 -16.10673    1.04838
 -16.92475    1.37456
 -16.91117    1.70075
 -17.87726    2.27375
 -17.01712    1.41537
 -17.30145    1.10930
 -16.96677    1.05558
 -16.90791    1.65829
 -17.80802    1.45453
 -16.48390    1.67995
 -16.80221    1.62647
 -16.53572    1.45348
 -16.94463    1.61606
 -16.69075    1.81912
 -16.24574    1.56787
 -16.90115    1.80198
 -15.40358    1.29203
 -17.32977    1.55621
 -15.16429    1.39308
 -14.18592    1.06347
 -15.13952    1.14555
 -14.62273    0.86639
 -14.29714    0.49380
 -15.33109    1.08548
 -15.57148    0.95152
 -16.51986    1.08452
 -15.20538    0.93320
 -14.83687    1.16223
 -15.92736    1.10714
 -16.37202    1.25530
 -15.12184    1.14785
 -16.08907    1.26808
 -15.54679    1.35336
 -14.94702    1.12831
 -14.04168    1.44889
 -15.03380    1.41798
 -15.07516    1.24153
 -15.72425    1.25834
 -15.90585    1.26813
 -14.74075    1.25327
 -15.54194    1.69538
 -15.89470    1.11256
 -14.81285    1.04333
 -16.06400    1.34217
 -15.90394    0.86412
 -15.20660    1.10941
 -14.24199    0.79835
 -14.91950    0.99214
 -15.42958    1.00964
 -15.53748    0.79108
 -15.65187    1.04724
 -14.58348    0.81319
 -14.78904    1.24559
 -14.10445    0.96699
 -16.15694    0.88031
 -14.40658    1.21781
 -14.02055    0.80166
 -15.78221    0.94567
 -14.56786    0.94441
 -15.60524    1.21006
 -14.44221    0.91682
 -15.41128    0.87657
 -16.17435    0.83557
 -16.09820    0.87464
 -16.52336    1.28029
 -17.52781    1.41205
 -17.47565    1.29522
 -16.44644    0.92851
 -16.14706    0.96963
 -15.63739    1.20333
 -16.53801    1.18294
 -16.66182    1.36930
 -15.67770    1.17932
 -16.21137    1.08118
 -16.26793    0.56627
 -16.22169    1.06615
 -15.50240    0.65523
 -16.21023    1.32228
 -17.38349    1.26988
 -16.24367    0.88848
 -16.27199    0.69228
 -16.72706    1.01882
 -15.11560    0.81539
 -16.54393    0.69290
 -17.11012    1.37469
 -18.02776    1.50065
 -16.47298    1.40729
 -17.08075    1.49837
 -17.09170    1.34862
 -16.63931    0.81068
 -14.07539    0.91256
 -16.74450    1.05777
 -14.66626    1.04734
 -15.61100    0.99179
 -15.26612    1.54818
 -15.58901    1.17916
 -17.48153    1.32174
 -15.38097    1.30044
 -15.72123    1.39003
 -16.47457    1.18646
 -16.72218    1.31419
 -17.24017    1.65264
 -16.47764    1.21702
 -17.90956    1.24776
 -17.31764    1.17198
 -16.55976    1.18066
 -17.02672    1.05674
 -15.92338    1.20880
 -16.51291    1.13142
 -16.83503    1.23770
 -16.86652    1.51644
 -16.63296    0.93737
 -16.73639    1.10702
 -18.42977    0.97024
 -16.70357    1.50013
 -16.16521    1.10498
 -18.18554    1.66503
 -15.80433    1.08230
 -16.62996    1.28002
 -17.39074    0.90854
 -16.47038    0.75782
 -16.44262    0.78731
 -16.91675    0.85044
 -17.46782    1.21434
 -16.43429    1.07025
 -17.18138    0.91130
 -16.94043    1.11299
 -17.24150    1.30155
 -17.87029    1.42015
 -18.25364    1.87203
 -17.86355    1.28875
 -18.19619    1.57307
 -18.21210    1.57648
 -17.22129    1.51825
 -16.46378    1.55695
 -16.64321    1.44263
 -15.97153    1.22678
 -16.47130    1.08615
 -16.82502    1.33869
 -16.78030    0.96525
 -17.98285    1.19138
 -16.11702    1.28690
 -16.34189    1.18566
 -16.89109    1.47651
 -17.69485    1.81119
 -17.10769    1.38200
 -17.64445    1.64068
 -18.74540    1.67309
 -16.96158    1.28549
 -16.78217    1.25049
 -16.93000    1.76468
 -18.49044    1.62400
 -17.63762    2.07755
 -16.83972    1.74153
 -18.53776    1.74161
 -16.39282    1.38664
 -15.96837    1.47550
 -15.78696    1.28664
 -15.70464    1.16923
 -16.34877    1.70646
 -16.82765    1.57645
 -16.38782    1.36445
 -17.06384    1.54890
 -16.74130    1.33705
 -17.34009    1.37825
 -16.84982    1.19719
 -16.00357    1.42476
 -16.59124    1.58807
 -16.68483    1.72108
 -16.27305    1.22649
 -16.37091    1.41611
 -17.09025    1.65872
 -16.79293    1.46234
 -17.61372    1.36028
 -16.50786    1.73849
 -18.13612    1.90206
 -17.59864    1.54389
 -18.00692    1.55199
 -17.77547    1.34177
 -17.83584    1.34713
 -17.07096    1.04516
 -17.19243    0.99985
 -16.72702    0.79776
 -17.32703    1.04486
 -16.56073    1.06895
 -17.18588    1.44189
 -17.03073    1.23365
 -16.58511    1.56650
 -17.93856    1.76897
 -16.83803    1.55122
 -16.59157    1.39286
 -16.62312    1.80690
 -16.26674    1.59780
 -16.83992    1.61905
 -16.46056    1.53597
 -17.33819    1.38095
 -16.85775    1.82576
 -17.00802    1.63553
 -17.73996    1.92592
 -16.13399    1.74928
 -16.77949    1.59701
 -16.70996    1.41749
 -17.86867    1.69867
 -18.75467    1.93086
 -18.46511    1.89560
 -16.92592    1.46285
 -17.02081    1.58892
 -17.29641    1.60183
 -16.69514    1.87754
 -16.73134    1.53857
 -17.32409    1.52500
 -17.06482    1.65390
 -16.68689    1.71274
 -17.50380    1.95463
 -17.44216    1.84742
 -16.47787    1.15492
 -17.03115    1.35727
 -16.76427    1.98583
 -16.76211    1.79238
 -16.51012    1.40630
 -16.89507    1.95266
 -15.83874    1.88818
 -16.06990    1.60478
 -15.70049    1.45733
 -17.41795    1.95786
 -17.34592    1.65251
 -18.29817    2.21760
 -18.32316    2.12898
 -18.14112    2.00515
 -19.07659    2.10234
 -17.18992    1.62651
 -16.75815    1.49302
 -16.87364    1.75179
 -16.50014    1.48244
 -16.53531    1.49067
 -16.93513    1.97532
 -15.39047    1.51509
 -15.56788    1.51844
 -15.88312    1.30403
 -15.39213    2.01311
 -16.47489    1.72329
 -16.01604    2.03739
 -15.92687    1.79594
 -16.24536    1.70048
 -15.44205    1.74055
 -14.44014    1.01128
 -15.24144    1.20471
 -14.76002    1.28762
 -15.59119    1.13992
 -15.25473    1.62730
 -15.82453    1.46505
 -15.68190    1.31447
 -16.81307    1.96292
 -15.72763    1.57700
 -16.00430    1.38882
 -17.81213    1.77251
 -15.93939    1.62158
 -16.39088    1.51578
 -15.42332    1.35312
 -14.31449    1.38321
 -15.41557    1.67391
 -16.63150    1.58082
 -15.67727    1.92113
 -17.27328    1.98974
 -16.44528    1.72551
 -16.19347    1.93825
 -16.21212    1.55574
 -16.77080    1.40244
 -15.99784    1.47032
 -14.53702    1.13025
 -16.43310    1.79626
 -15.74014    1.23467
 -14.96920    1.23852
 -15.71124    1.15652
 -15.48932    1.45263
 -16.39312    1.36532
 -15.92578    1.40238
 -15.66619    1.30886
 -15.67332    1.67422
 -14.59188    1.43367
 -15.04238    1.56256
 -14.93414    1.13309
 -16.46336    1.64256
 -15.92116    1.39924
 -15.69687    1.42018
 -16.00332    1.09012
 -14.69985    1.34430
 -16.40314    1.58108
 -15.50191    1.20341
 -14.40840    1.25182
 -15.59709    1.58747
 -15.41857    1.73123
 -15.59631    1.58325
 -16.36428    1.84281
 -15.96681    1.35294
 -15.08919    1.54664
 -14.69883    1.32435
 -15.50524    1.30357
 -16.02350    1.33888
 -15.85820    1.51335
 -14.98576    1.44429
 -15.83138    1.31077
 -16.44242    1.27508
 -14.72520    1.24301
 -15.18906    1.44518
 -16.07057    1.41332
 -16.37636    1.41788
 -14.87499    1.51778
 -14.46452    1.16874
 -14.54086    1.21467
 -14.91238    1.16479
 -15.17655    1.24251
 -14.14154    1.09054
 -15.55343    1.23055
 -15.06865    1.23206
 -15.58716    1.71588
 -13.99847    1.52224
 -14.57904    1.08513
 -15.12676    1.51670
 -14.75315    1.17408
 -15.24752    1.53521
 -15.79836    1.36394
 -15.29179    1.71236
 -15.76677    1.94865
 -15.01023    1.75954
 -14.80737    1.31490
 -14.22602    1.65526
 -13.90806    1.15191
 -15.40964    1.19149
 -15.46798    1.62663
 -15.36671    1.60677
 -15.68254    1.68592
 -14.45043    1.59924
 -14.88835    1.27857
 -14.57606    1.39000
 -15.43330    1.32168
 -15.55959    1.51266
 -15.66356    1.38579
 -15.10921    1.41075
 -15.86395    1.48725
 -15.45137    1.21762
 -15.99673    1.35002
 -16.31466    1.61220
 -15.79909    1.64874
 -15.90153    1.24387
 -16.50834    1.42748
 -15.53967    1.28170
 -16.13299    1.41411
 -16.45850    1.61426
 -16.49494    1.31729
 -15.75219    1.30853
 -15.40641    1.54525
 -15.74569    1.35223
 -14.32643    1.31333
 -15.36058    1.10261
 -16.05005    1.62796
 -14.45874    1.28561
 -15.58686    1.38792
 -13.71410    1.16418
 -14.65731    1.46742
 -14.91186    1.35792
 -14.36235    1.43493
 -14.99285    1.40104
 -15.50085    1.64704
 -15.12972    1.72813
 -14.29537    1.45299
 -14.56711    1.01653
 -14.54489    1.24287
 -14.63522    1.17100
 -14.28013    1.08227
 -13.73608    1.34426
 -15.11043    1.37405
 -14.60051    1.42637
 -14.98283    1.44566
 -14.34006    1.37641
 -14.51143    1.12078
 -14.29132    1.47727
 -14.62584    1.14075
 -14.85725    1.34827
 -14.94888    1.63114
 -14.27103    1.29647
 -13.23850    1.02912
 -13.36441    0.80964
 -13.07529    0.98491
 -13.13699    0.99851
 -13.78356    1.39391
 -15.07848    1.23199
 -15.14563    1.42917
 -15.09416    1.13881
 -14.95358    1.13427
 -15.63911    1.19751
 -14.87958    1.62167
 -14.89860    1.22785
 -14.91703    1.30618
 -14.37751    1.19117
 -15.61964    1.34624
 -13.88349    1.08504
 -14.78880    1.47074
 -15.77162    1.62384
 -13.39644    1.36357
 -14.26120    1.13298
 -14.43501    1.14376
 -14.72964    1.18385
 -14.68863    1.35037
 -14.57433    1.50787
 -14.08430    0.98950
 -14.67234    1.17134
 -13.39830    1.05903
 -14.16752    1.17299
 -13.62376    1.28924
 -13.78324    0.94438
 -14.51731    1.42901
 -14.54824    1.11680
 -14.45950    1.34018
 -14.04966    1.30610
 -14.89185    1.53328
 -14.50033    1.12512
 -13.93654    1.44410
 -13.86635    1.49741
 -15.21029    1.31958
 -14.28508    1.18670
 -15.04475    1.11567
 -15.23326    1.49120
 -14.87462    1.35647
 -15.43059    1.46282
 -15.32263    1.24129
 -16.33920    1.65919
 -15.11035    1.33669
 -14.29283    1.00967
 -15.15237    1.00353
 -15.55305    1.07676
 -15.12410    1.48159
 -14.60831    1.24470
 -15.42369    1.27565
 -15.07309    1.29084
 -14.52579    0.91006
 -13.63157    0.81348
 -13.33118    0.79409
 -14.38015    1.29115
 -14.49551    1.01826
 -16.05281    1.33047
 -16.39538    1.45585
 -14.51707    0.98760
 -15.01844    1.46192
 -15.55990    1.49959
 -15.90142    1.36063
 -14.67282    1.08102
 -13.83302    0.93063
 -15.46446    1.11685
 -14.68729    1.12229
 -15.79556    1.16899
 -16.32758    1.26833
 -15.55567    0.93676
 -15.73181    0.91183
 -15.34939    1.05092
 -16.27698    0.94949
 -14.22363    0.85927
 -16.03167    1.01501
 -15.43477    0.91724
 -15.52578    0.71959
 -15.38842    1.32975
 -14.62772    1.35843
 -14.27866    0.85865
 -15.42181    1.33762
 -14.97757    1.12466
 -14.57551    1.02152
 -14.45538    1.37125
 -14.95382    1.42418
 -13.71752    1.49618
 -14.02250    1.04416
 -15.73397    1.13802
 -15.70893    1.65303
 -14.97455    1.32303
 -14.13754    1.27292
 -13.34269    0.77295
 -13.82101    1.60988
 -15.02489    1.39701
 -15.49254    1.51256
 -15.11059    1.61210
 -16.05413    1.74885
 -15.50754    1.76368
 -15.60710    1.86592
 -14.76455    1.34018
 -15.57799    1.51686
 -15.43779    1.73502
 -14.08300    1.26971
 -14.95896    1.49665
 -14.21295    1.30094
 -15.43877    1.70890
 -16.56117    1.77962
 -15.60036    1.56125
 -15.73299    1.87580
 -16.07609    1.62759
 -16.99627    1.86028
 -15.31446    2.01963
 -15.48959    1.43084
 -15.14725    1.21044
 -14.12896    1.26850
 -15.46650    1.25469
 -14.78358    1.31141
 -14.75124    1.57624
 -15.10823    1.34662
 -15.72825    1.28182
 -14.79347    1.55610
 -15.63757    1.78994
 -15.10825    1.50470
 -15.80664    1.72662
 -17.38371    1.46987
 -14.84652    1.37323
 -14.68924    1.80069
 -16.22897    1.37962
 -16.64265    1.70799
 -16.44803    1.70972
 -16.30099    1.83323
 -14.56858    1.63977
 -16.01995    1.17111
 -14.99822    1.63886
 -14.95069    1.26420
 -15.90241    1.31722
 -15.61113    1.16263
 -15.35246    1.40304
 -14.99008    1.59763
 -15.07164    1.09495
 -14.86026    1.41236
 -14.78578    1.29838
 -15.60411    1.20983
 -16.26559    1.49909
 -15.70368    1.65170
 -16.67106    1.56555
 -16.00001    1.96814
 -16.22377    1.60653
 -15.83871    1.40085
 -16.95795    1.76253
 -16.51805    1.74656
 -15.56348    1.36751
 -16.66058    1.71376
 -16.51231    1.94744
 -15.85319    1.90531
 -15.13967    1.70313
 -15.53534    1.34036
 -16.14651    1.24743
 -15.75975    1.66021
 -14.68339    1.61777
 -14.66788    1.50156
 -14.15195    1.55144
 -15.21754    1.63281
 -15.86997    1.37875
 -14.18732    1.54281
 -17.06289    1.70272
 -16.53254    1.65140
 -15.85111    1.76020
 -15.50502    1.81950
 -15.86675    1.60589
 -16.36006    1.91053
 -16.43735    1.66890
 -17.01879    1.37378
 -17.10835    1.30177
 -15.86913    1.43094
 -16.21756    1.70597
 -15.93237    1.53931
 -16.04847    1.36590
 -16.43636    1.23538
 -15.07970    1.50440
 -17.26988    1.37291
 -16.56585    1.24254
 -16.65136    1.43345
 -16.72049    1.44688
 -15.11230    1.38355
 -15.94907    1.38263
 -15.68861    1.26521
 -16.31271    1.05889
 -16.21929    1.39954
 -15.19616    1.08363
 -14.96066    0.86094
 -14.81251    1.08096
 -14.27442    1.27964
 -15.16771    1.36014
 -15.52424    1.27625
 -15.94143    0.86381
 -15.06241    0.95915
 -15.22351    1.10156
 -15.04975    1.21966
 -15.09025    1.09312
 -15.37002    1.19095
 -15.02780    1.11391
 -14.00821    1.40114
 -14.54978    1.12164
 -14.92374    1.14616
 -14.21711    1.29872
 -13.96455    1.16300
 -14.30203    1.36208
 -15.88734    1.20716
 -15.52094    1.27697
 -15.28742    1.08487
 -15.52774    1.39833
 -15.21038    1.32569
 -14.80295    1.01826
 -15.67400    0.72523
 -14.66163    1.19962
 -14.99882    0.83924
 -14.09843    0.75260
 -14.31185    1.05182
 -14.40609    0.85914
 -14.84834    1.13961
 -14.57908    1.23993
 -14.35744    0.98227
 -14.14430    1.07645
 -14.84285    0.80898
 -14.12918    1.01600
 -14.26520    1.13538
 -15.03350    0.95069
 -14.78566    0.56111
 -15.02630    0.91862
 -13.49613    0.68077
 -15.28848    1.33043
 -14.59078    1.28069
 -15.10070    1.21862
 -13.80895    1.19787
 -14.58737    0.81737
 -14.17480    1.39630
 -14.96537    1.45399
 -15.38868    1.16713
 -14.83610    0.95099
 -14.77095    1.17726
 -14.54901    1.30013
 -14.75952    1.15574
 -16.76254    1.28617
 -15.03471    1.22307
 -15.48892    0.69630
 -15.95930    1.18006
 -15.74487    1.69043
 -15.60289    1.11374
 -16.58601    1.22565
 -15.64155    1.06288
 -15.36455    1.30426
 -15.34971    1.45917
 -16.44540    1.24768
 -14.88727    1.15372
 -15.64017    0.86120
 -15.41147    0.90715
 -15.88106    1.45945
 -15.81503    0.94972
 -16.10592    0.78967
 -16.24885    1.00878
 -15.22403    0.74737
 -15.02939    0.89973
 -14.54981    0.97953
 -14.70358    0.87822
 -16.17634    0.88430
 -15.75419    1.02742
 -15.62304    0.68328
 -15.58244    1.01965
 -15.94301    1.04567
 -15.81774    1.27967
 -14.39634    0.79157
 -15.86575    0.72822
 -15.51151    0.59074
 -15.76724    1.04461
 -17.22349    1.03974
 -16.38620    0.79097
 -16.80644    1.01462
 -15.63150    0.40640
 -15.52953    0.98586
 -14.84290    0.90652
 -14.58281    1.16679
 -15.17693    0.96854
 -14.72925    1.00341
 -15.31863    0.96341
 -13.66326    0.44977
 -15.01501    0.83902
 -15.26791    1.11051
 -14.90858    0.94482
 -16.01369    1.03696
 -16.73586    1.04410
 -15.78765    0.91416
 -16.48769    1.22816
 -14.50183    0.93978
 -15.85608    1.12232
 -15.95556    0.88818
 -15.94452    0.92285
 -16.54184    1.32293
 -17.10526    1.19713
 -17.95455    1.82862
 -16.39323    0.73826
 -17.37116    1.12803
 -16.49799    1.13112
 -17.63561    1.07552
 -17.05121    1.30016
 -16.63136    1.43161
 -16.85748    1.04951
 -15.74977    0.92919
 -15.83173    0.87153
 -15.16550    0.96547
 -14.24554    0.46700
 -14.98435    0.45422
 -13.92624    0.61843
 -15.02675    0.42929
 -15.41033    0.67859
 -14.77749    0.74712
 -15.22988    0.64301
 -15.38920    0.85664
 -14.22098    0.39228
 -14.21049    0.76760
 -14.35867    1.00340
 -14.51884    0.54268
 -15.24693    0.84182
 -16.36757    1.09187
 -15.79751    0.68230
 -15.83363    1.02062
 -16.11567    1.25940
 -16.82211    1.22757
 -16.44875    1.13664
 -17.03482    1.15633
 -16.32872    1.35850
 -15.65569    1.39401
 -16.68217    1.27779
 -16.64427    0.90577
 -16.52709    1.29723
 -16.03926    1.36100
 -16.29289    1.29447
 -15.14951    1.00726
 -16.81126    1.15309
 -17.02346    1.13305
 -17.17330    1.41593
 -16.12010    1.31254
 -16.29982    1.61842
 -16.29285    1.37526
 -17.07820    1.35825
 -16.24877    1.40213
 -16.74732    1.34504
 -15.90737    1.30519
 -16.17236    1.35276
 -16.60315    1.33822
 -16.22801    1.45110
 -15.79650    1.13157
 -17.39680    1.59807
 -15.19053    1.17917
 -15.72523    1.23457
 -15.89500    1.35042
 -14.82689    0.98719
 -16.25956    1.82194
 -15.22301    1.83242
 -15.85383    1.22901
 -14.90872    1.30617
 -14.34382    1.04495
 -13.03287    0.73104
 -14.57475    1.16920
 -14.59656    1.03106
 -15.75735    1.29775
 -14.97439    0.91175
 -16.07365    1.29410
 -16.98003    1.12575
 -15.70684    0.79462
 -14.93222    1.47372
 -15.82819    1.33796
 -14.98722    0.96809
 -15.11944    0.88677
 -13.95347    0.99397
 -14.95841    0.98395
 -15.01263    0.86099
 -14.45444    0.76861
 -14.28800    0.72026
 -14.58042    0.92884
 -14.36623    1.04090
 -14.84693    1.22632
 -14.86000    0.78590
 -13.92079    1.03689
 -13.40853    0.83038
 -15.71409    1.13697
 -14.41869    0.80361
 -14.93663    0.79762
 -15.57207    1.22952
 -15.29815    0.73403
 -15.24737    1.45154
 -14.63094    0.70975
 -15.32349    0.97637
 -14.75882    0.60725
 -14.93036    1.16199
 -15.97020    1.23006
 -15.66362    1.14541
 -14.98190    0.69899
 -15.20881    0.99338
 -14.49510    0.92661
 -14.75326    0.74909
 -15.13029    0.94423
 -13.85738    0.46017
 -15.29035    0.80700
 -15.07644    0.79795
 -15.38387    0.93544
 -15.50445    1.05299
 -16.15659    1.20693
 -16.53604    1.21159
 -16.13252    1.12344
 -16.24069    1.14679
 -15.97213    1.23518
 -15.99938    1.12197
 -15.30200    1.35322
 -15.57808    1.36766
 -16.62087    1.31311
 -15.74363    1.40408
 -15.37043    1.42369
 -16.14733    1.72281
 -15.76813    1.47154
 -16.71392    1.36322
 -16.26301    1.34018
 -15.12709    1.25787
 -14.54468    1.71377
 -16.13659    1.25968
 -15.81213    1.26568
 -16.37448    1.28286
 -15.52764    1.15052
 -15.47841    1.27484
 -15.51429    1.14333
 -14.67271    1.30566
 -14.98376    0.86205
 -14.56769    0.82634
 -15.11003    1.50336
 -14.58276    1.05366
 -14.30243    1.32772
 -13.04788    0.89931
 -13.72718    1.03435
 -15.85199    1.35821
 -14.31711    0.97803
 -15.26539    1.15426
 -15.50289    1.64461
 -14.74695    1.19213
 -14.63906    1.24652
 -13.82357    0.94545
 -15.08676    1.16265
 -14.66835    1.34224
 -15.42834    1.22678
 -16.44910    1.50290
 -14.02713    1.07777
 -14.19134    1.16591
 -15.51863    1.25870
 -16.56285    1.27121
 -16.29034    1.59363
 -17.27792    1.37470
 -15.87747    1.26760
 -15.03055    0.90367
 -15.72203    1.41817
 -15.15544    1.29044
 -15.46076    0.90884
 -14.01520    0.97834
 -15.49772    1.29894
 -15.44905    1.35277
 -14.37988    0.96118
 -14.34523    1.50959
 -15.11429    1.61859
 -14.25715    1.29805
 -14.15126    1.19346
 -13.41712    0.84878
 -14.19826    0.87888
 -14.42116    0.73316
 -14.27132    0.86505
 -15.41770    1.09485
 -14.11328    1.12048
 -14.40007    1.22635
 -14.37951    1.08250
 -14.98563    0.87873
 -14.20237    0.78463
 -14.68917    0.81129
 -15.02590    1.11132
 -14.65371    1.06374
 -14.25944    0.79546
 -14.91360    0.94055
 -13.60409    0.59660
 -14.26126    0.80121
 -14.34832    1.14818
 -14.72973    1.37573
 -14.19613    1.00278
 -14.55363    1.25319
 -15.47570    1.47064
 -14.03027    1.30743
 -13.65509    1.46133
 -14.04225    1.25979
 -13.52334    1.09795
 -13.73178    0.89508
 -14.07570    1.34299
 -14.34790    0.99739
 -14.57864    1.28554
 -14.57625    0.98486
 -14.59531    0.79275
 -14.77869    1.39592
 -14.59652    1.43441
 -15.33399    1.46649
 -15.17750    1.07476
 -14.47838    1.30714
 -14.78384    1.09000
 -14.98252    1.25339
 -16.69937    1.46075
 -14.77139    1.38762
 -15.68443    1.46936
 -15.84389    1.32579
 -14.98817    1.28847
 -14.87671    1.26001
 -15.43118    1.34886
 -15.74199    1.60513
 -15.74433    1.27398
 -15.01344    1.53610
 -14.79706    1.49125
 -14.19196    1.65160
 -14.27984    1.79613
 -15.44470    1.41071
 -15.20363    1.54590
 -15.60680    1.52163
 -15.44755    1.81739
 -14.95793    1.53432
 -16.15037    1.31701
 -15.61002    1.45985
 -15.58951    1.65614
 -15.42605    1.90432
 -16.42505    1.52513
 -14.52247    1.30438
 -15.44043    1.65331
 -15.39257    1.37482
 -16.02822    1.35245
 -15.29868    1.57641
 -15.67876    1.54380
 -15.70926    2.08088
 -14.56969    1.51199
 -14.87124    1.82694
 -15.11141    1.28123
 -14.79206    1.59842
 -16.44794    1.59853
 -15.83880    1.79386
 -15.67900    1.99634
 -13.92560    1.55653
 -16.52924    2.43022
 -15.25295    1.68070
 -15.22842    1.59139
 -15.53923    1.52896
 -15.08464    1.56228
 -14.71473    1.65652
 -15.46295    1.78251
 -14.83095    1.64899
 -16.33369    1.59199
 -16.07714    1.44370
 -15.16693    1.38280
 -16.39841    1.25455
 -15.85896    1.34436
 -14.78995    1.13954
 -15.07368    1.52338
 -15.04684    1.18080
 -15.20743    1.43513
 -14.00305    1.05859
 -13.34432    0.95828
 -13.20680    1.21342
 -14.04918    1.03295
 -14.58999    1.36592
 -13.36494    1.01117
 -13.93865    1.35009
 -14.41707    1.27854
 -15.53122    1.48329
 -14.61438    1.45988
 -14.64602    0.96916
 -14.79004    1.02452
 -14.99554    1.05126
 -15.20515    1.14277
 -16.01096    1.49504
 -16.12808    1.26481
 -15.29824    1.11349
 -15.62035    1.48153
 -15.73971    1.11152
 -15.28321    1.17661
 -15.08187    1.13936
 -14.08614    0.57268
 -15.31344    0.87014
 -15.82090    1.20223
 -16.22828    1.29665
 -16.38057    1.60805
 -16.21468    0.84573
 -16.04285    1.19078
 -15.57959    1.11174
 -15.33057    0.91710
 -15.17382    0.98490
 -14.65387    0.92643
 -15.57032    1.03948
 -17.49368    1.39102
 -14.82155    1.01204
 -14.70831    1.02912
 -15.22649    1.00601
 -16.03286    0.97942
 -15.57965    1.00896
 -15.87114    0.79341
 -16.72721    0.97874
 -16.20793    0.89743
 -15.58062    0.85590
 -16.38298    0.66621
 -16.68959    0.76449
 -16.01587    0.96534
 -15.37951    0.70410
 -17.15816    0.70933
 -15.40999    0.79585
 -14.25200    0.57904
 -15.76599    0.70942
 -14.48414    0.42703
 -14.35302    0.69048
 -15.28570    1.02359
 -14.83058    0.81685
 -15.78133    0.84718
 -15.71785    0.95251
 -16.44670    1.04272
 -14.88650    0.93210
 -15.61076    0.97191
 -15.00904    0.80155
 -13.78907    0.47693
 -15.14105    0.22069
 -14.07564    0.64519
 -14.56829    0.90588
 -14.07155    0.66122
 -14.18126    0.67768
 -14.33061    0.51057
 -14.11677    0.81324
 -15.56310    0.77531
 -15.62347    1.24673
 -14.78452    0.92920
 -14.44170    1.24314
 -15.07388    0.75240
 -15.38719    1.24467
 -15.37427    0.85828
 -16.17873    1.22157
 -16.16291    1.45518
 -15.16044    1.17017
 -14.91341    1.01549
 -14.86216    0.91898
 -14.74409    0.99421
 -16.52828    1.61423
 -15.80652    1.51372
 -15.67652    1.20097
 -16.37463    1.15267
 -15.87923    1.12091
 -14.91389    1.47407
 -16.05176    1.58082
 -14.83937    1.32530
 -14.88930    1.20859
 -14.69984    1.05830
 -14.71786    1.19402
 -15.22886    1.23069
 -16.74730    0.66861
 -16.50353    1.55129
 -16.31634    1.21242
 -14.70090    0.93014
 -17.31629    1.49368
 -15.80794    1.19269
 -15.49525    1.04237
 -16.79655    1.40803
 -16.31820    1.54341
 -16.81982    1.62585
 -16.26836    1.29038
 -16.60474    1.48944
 -16.31478    1.18389
 -16.17838    1.10396
 -17.94172    1.88980
 -16.29041    1.36925
 -16.20196    1.36372
 -16.15015    1.33848
 -16.43663    1.71424
 -16.72403    1.32229
 -15.04278    1.29167
 -15.49185    1.41339
 -15.67209    1.00131
 -15.71297    1.18649
 -15.65355    1.18332
 -16.04313    1.17641
 -15.91940    0.89854
 -15.27241    0.84475
 -14.59169    1.05554
 -16.34898    1.50932
 -15.86850    1.51361
 -15.55074    1.18924
 -15.57402    1.36689
 -14.34624    1.48245
 -14.73910    1.09860
 -14.43704    1.22314
 -14.96001    1.17399
 -16.05186    1.29095
 -15.00874    1.05623
 -14.79082    1.30839
 -14.72146    1.42274
 -15.47470    1.47354
 -14.30646    1.03851
 -15.42114    1.16246
 -15.22413    1.23785
 -15.41463    1.24547
 -16.45551    1.26136
 -15.46908    1.15609
 -14.61050    1.28674
 -15.04341    0.94109
 -14.27842    1.12052
 -16.19885    0.73915
 -15.50527    1.17517
 -14.07351    0.66422
 -15.16922    1.31825
 -14.97596    1.18548
 -15.43744    1.22526
 -15.46952    1.11826
 -15.96952    1.31459
 -15.97052    1.18241
 -15.65144    1.11144
 -15.95976    1.34092
 -14.94194    1.13062
 -15.47823    1.12117
 -15.24469    1.28753
 -15.38713    1.09035
 -14.85661    1.34035
 -15.67025    1.55823
 -15.69390    1.24679
 -15.40411    1.46597
 -15.00040    1.21194
 -16.59433    1.54860
 -14.88874    0.91568
 -15.68137    0.95295
 -15.89598    0.75549
 -15.84163    0.68331
 -15.41251    0.86860
 -15.41314    0.47411
 -14.73937    0.85467
 -15.08627    0.61474
 -16.37238    1.10776
 -15.32102    1.00378
 -16.07070    0.79657
 -15.75749    1.35186
 -16.46682    1.13458
 -16.27127    0.85320
 -15.86843    1.40376
 -17.01979    1.26156
 -18.43022    1.44246
 -16.77373    0.88319
 -15.89614    0.97454
 -15.14849    1.20869
 -15.96583    1.62023
 -16.47370    1.07356
 -15.73547    1.35918
 -15.50692    1.13784
 -15.65849    1.26393
 -15.85864    0.90145
 -16.56988    0.79406
 -16.16115    0.95522
 -16.26480    1.15696
 -16.09725    0.79721
 -16.02536    0.64217
 -15.50371    1.07005
 -15.75150    0.74724
 -15.42029    0.90265
 -16.10420    0.92111
 -16.31470    0.49175
 -15.67663    0.99924
 -16.40380    0.98437
 -15.47726    0.87866
 -16.93691    1.17507
 -15.23184    0.85990
 -16.22331    1.01292
 -16.07578    0.79423
 -15.83507    1.00444
 -16.25281    1.50680
 -15.67857    0.71244
 -15.88170    1.22853
 -16.14802    1.01789
 -14.65963    0.94229
 -15.55982    1.21888
 -15.62777    0.81381
 -15.53989    1.17461
 -15.55232    1.37860
 -15.54877    0.63225
 -15.18496    1.30057
 -14.89388    0.91942
 -15.00545    0.63296
 -14.85365    1.12927
 -15.43871    0.81766
 -15.69149    1.02526
 -14.72418    0.69864
 -14.64235    1.13565
 -16.18858    0.94378
 -16.08136    1.27540
 -15.37207    0.95525
 -15.98060    0.92994
 -15.40269    1.07292
 -16.37345    1.28198
 -15.73259    0.62962
 -16.03462    1.04017
 -15.94390    1.16771
 -16.01181    1.07472
 -15.67569    0.86129
 -15.58029    0.62820
 -17.21750    0.83103
 -16.27881    1.06141
 -15.85066    1.10914
 -15.78332    1.00359
 -15.73735    1.28386
 -16.72218    1.12227
 -16.79246    1.02546
 -16.64512    0.96288
 -15.21643    0.74585
 -14.92240    0.89264
 -16.13033    0.68239
 -15.59717    1.03357
 -16.23447    1.08072
 -16.40252    1.12279
 -17.00128    1.04767
 -16.92129    1.55044
 -16.39234    0.90512
 -16.52777    0.73490
 -16.80066    1.04334
 -15.49540    1.03105
 -15.65504    0.61170
 -17.19268    0.94658
 -17.47890    1.29769
 -16.25677    1.10312
 -17.20019    1.12885
 -16.17703    1.32169
 -16.17492    0.79330
 -15.67869    0.71366
 -16.79191    0.83215
 -17.26415    1.00767
 -16.07627    0.94886
 -15.98350    1.36414
 -16.25082    1.02773
 -16.24557    1.23475
 -16.47016    1.29453
 -15.71104    0.62364
 -15.11150    1.15124
 -15.41058    1.30317
 -15.40684    1.32452
 -15.62774    0.92721
 -16.63541    1.13552
 -16.08937    1.07177
 -14.81399    0.75485
 -16.45449    0.75119
 -15.73158    0.71656
 -14.21560    1.01879
 -14.98770    0.84274
 -16.10558    1.15057
 -17.96917    1.11655
 -15.87257    1.30543
 -14.91235    0.89908
 -15.09282    0.98758
 -14.39544    0.83926
 -15.48853    1.09298
 -15.48382    0.88370
 -15.18286    1.11419
 -15.58630    1.15363
 -15.96525    1.30892
 -17.42797    1.15369
 -17.08265    1.09648
 -16.00220    1.02827
 -16.43569    1.16653
 -15.55394    0.74597
 -15.94782    1.11363
 -14.55399    1.14362
 -14.85497    0.82204
 -15.27823    1.09017
 -15.06186    1.16574
 -15.40067    0.69532
 -15.01175    0.91245
 -15.59405    0.54586
 -13.50484    0.63457
 -15.17192    0.81223
 -15.01484    1.01753
 -14.22098    1.05169
 -13.93355    0.82927
 -14.22326    1.63778
 -14.24308    1.10939
 -13.94938    1.33406
 -13.67840    1.14689
 -14.90519    0.89748
 -13.75696    1.25770
 -14.92682    0.93812
 -15.13613    0.82860
 -15.26828    0.98627
 -16.03957    1.14049
 -15.42833    1.07980
 -15.58588    0.72200
 -13.60781    0.63927
 -15.71656    0.99102
 -15.13437    0.85215
 -16.19953    1.06075
 -17.00978    0.75336
 -16.45515    1.06281
 -15.38636    0.68785
 -16.28907    0.73001
 -16.04084    0.89185
 -15.72927    0.97801
 -17.30169    1.29673
 -17.55153    1.46723
 -16.78551    1.39508
 -17.11768    0.83211
 -17.13425    1.28086
 -16.31939    1.33780
 -16.69406    1.05524
 -16.60462    1.36809
 -17.16369    1.61767
 -16.93528    1.27792
 -15.51982    1.29618
 -16.06986    1.52996
 -16.41825    1.62519
 -15.93509    1.41248
 -15.33904    1.50703
 -14.02983    1.07934
 -15.35940    1.07843
 -15.47392    0.97169
 -15.05391    1.09062
 -16.11777    1.24203
 -15.97589    1.01119
 -14.82898    0.92357
 -14.67453    1.03489
 -13.69521    0.86917
 -14.82840    1.10948
 -15.81878    0.82254
 -15.18886    0.88051
 -16.17270    1.33044
 -16.70688    1.63691
 -15.83525    1.74861
 -16.48322    1.04095
 -16.90871    1.34143
 -15.75943    1.24577
 -15.63009    1.22142
 -16.02943    1.42584
 -15.71634    1.49385
 -15.93800    1.40428
 -16.67631    1.55886
 -15.61319    1.23476
 -16.85896    1.39204
 -16.38094    1.33084
 -15.76174    1.20110
 -15.60247    1.36719
 -15.57524    1.32406
 -15.86824    1.20785
 -16.32777    1.45348
 -15.20931    1.73623
 -14.61758    1.69712
 -14.92458    1.77654
 -14.74911    1.80792
 -16.12348    1.79956
 -14.75642    1.65628
 -15.41889    1.41148
 -14.29364    1.40341
 -13.89436    1.55694
 -14.93696    1.54019
 -15.27391    1.28988
 -15.21817    1.44643
 -15.46389    1.40814
 -15.44728    1.25273
 -14.94212    1.39242
 -14.63880    1.54124
 -13.72194    1.34503
 -14.70424    1.10872
 -14.55590    1.27820
 -14.90913    1.64566
 -13.38058    1.51627
 -14.60661    1.52444
 -14.37995    1.41847
 -15.07489    1.64132
 -14.88334    1.44077
 -14.34404    1.51098
 -14.60572    1.48806
 -15.62292    1.67401
 -15.91616    1.27157
 -14.79874    1.29285
 -15.21480    1.76329
 -14.34054    1.27294
 -15.09802    1.72081
 -14.40853    1.40582
 -14.68109    1.44392
 -15.65963    1.35312
 -14.90174    1.45672
 -15.31990    1.78304
 -14.56975    1.75604
 -16.06791    1.70533
 -15.99177    1.64669
 -15.39799    1.43394
 -16.03363    1.35605
 -14.68551    1.01189
 -15.12821    1.75585
 -14.92425    1.11251
 -14.91058    1.52528
 -14.44211    1.39188
 -13.87405    1.26862
 -13.99275    1.54173
 -14.91506    1.56335
 -14.18118    1.27416
 -15.51347    1.52983
 -12.92750    1.57545
 -14.24408    1.43048
 -14.41301    1.77158
 -15.28860    1.82158
 -14.83805    1.77310
 -13.65749    1.65279
 -14.68385    1.59495
 -15.51175    1.93900
 -14.94351    1.53120
 -14.02220    1.62630
 -15.03717    1.91334
 -14.82059    1.69810
 -15.71187    1.86536
 -16.33023    2.20455
 -15.68023    1.55304
 -14.96588    1.71344
 -15.64805    1.54356
 -16.42427    1.90401
 -16.20417    1.60976
 -15.65100    1.85128
 -15.47439    1.71203
 -15.43855    1.59000
 -15.86936    1.62269
 -16.47762    1.81872
 -16.93575    1.75152
 -15.86522    1.99995
 -16.08686    1.78945
 -15.24367    1.44803
 -14.96206    1.73723
 -15.33898    1.78633
 -15.63643    1.57359
 -14.37445    1.60774
 -15.45239    1.75574
 -15.99937    1.41527
 -15.78173    1.51622
 -15.55668    1.82742
 -16.17790    1.86267
 -15.78976    1.70237
 -17.38241    1.86690
 -17.89984    2.33939
 -16.46111    1.43986
 -17.06175    1.78119
 -16.07668    1.80268
 -16.94707    1.70883
 -16.04020    1.98014
 -15.41229    1.46061
 -15.96986    1.10346
 -13.90141    1.58288
 -15.29991    1.54347
 -14.61451    1.49996
 -15.01915    1.61300
 -15.21054    1.99940
 -16.35963    2.13682
 -14.61920    1.73250
 -15.04791    1.60875
 -15.04423    1.61153
 -15.33172    2.04081
 -16.62564    2.05096
 -14.82708    2.00193
 -16.30925    1.72458
 -15.30396    1.40639
 -15.08702    1.26688
 -15.05232    1.54863
 -15.82700    1.84178
 -15.51414    1.26725
 -15.00352    1.70895
 -15.79270    1.70293
 -16.73560    1.35380
 -15.45913    1.57597
 -15.07189    1.44125
 -15.61366    1.68762
 -14.41512    0.96563
 -15.62819    1.49439
 -14.81955    1.21589
 -15.51358    1.61646
 -14.80484    1.08850
 -16.11673    1.46509
 -14.61072    1.70404
 -15.01123    1.62276
 -14.90061    1.81540
 -15.03734    1.38689
 -16.09636    1.81229
 -16.02216    1.59625
 -16.60639    1.87856
 -17.09554    1.96378
 -16.38416    1.44555
 -16.30931    1.66220
 -14.59388    1.60925
 -15.33319    1.75979
 -15.90912    1.65930
 -16.17853    1.61384
 -15.05750    1.76552
 -15.57795    1.63866
 -15.56852    1.73863
 -15.38993    1.52144
 -15.20487    1.11591
 -14.05283    1.53917
 -14.50700    1.11998
 -15.69462    1.45919
 -15.16786    1.58879
 -16.54351    1.90367
 -14.58423    1.31258
 -15.25231    1.29195
 -14.92481    1.23260
 -14.82655    1.22056
 -14.31424    1.09619
 -15.06644    1.12666
 -15.73262    1.43121
 -15.36116    1.35736
 -15.11644    1.31582
 -13.75225    1.68976
 -14.92910    1.62648
 -15.56000    1.44778
 -13.78785    1.49269
 -14.10413    1.31395
 -14.72486    1.82858
 -15.42710    1.39828
 -15.13022    1.55917
 -13.99438    1.43638
 -13.72255    0.96489
 -14.13352    1.18382
 -15.23747    1.62796
 -14.82934    1.60051
 -14.36298    1.09883
 -14.49017    1.48252
 -15.50751    1.08742
 -14.77200    1.29063
 -14.27793    0.99084
 -15.02637    1.28704
 -14.78081    0.77289
 -14.20114    1.15155
 -14.78763    1.33203
 -15.53164    1.46772
 -16.07533    1.70600
 -15.14346    1.51912
 -15.42768    1.55597
 -15.38106    1.85194
 -15.50610    1.49436
 -14.00194    1.30316
 -13.88296    1.25381
 -14.40171    1.03041
 -13.87894    0.84952
 -14.88518    1.58042
 -13.15694    1.24827
 -14.72680    1.15496
 -15.29653    1.16741
 -13.93214    1.26362
 -12.70744    1.44654
 -13.56216    1.70465
 -13.61675    1.62727
 -14.30807    1.86331
 -13.43305    1.50176
 -14.04601    1.81854
 -13.02476    1.38455
 -13.93561    1.15833
 -13.27849    1.47058
 -14.47665    1.42425
 -14.29568    1.26654
 -13.89620    1.07585
 -14.52317    1.41453
 -14.59116    1.35752
 -13.39066    1.20954
 -14.49385    1.47403
 -14.28057    1.39095
 -14.41568    1.27095
 -14.58432    1.92342
 -14.88595    1.80213
 -14.82135    1.86062
 -15.47455    1.77049
 -14.93404    1.73678
 -15.85194    1.77637
 -16.37397    1.57600
 -14.52237    1.49380
 -14.93642    1.61888
 -13.98863    1.28788
 -14.38157    1.86255
 -13.88287    1.51606
 -14.10308    1.42017
 -14.23931    1.68035
 -13.26161    1.65815
 -13.09520    1.57905
 -12.72969    1.42191
 -13.24425    1.26917
 -12.18850    1.29097
 -12.71203    1.63652
 -13.78664    1.50038
 -13.26488    1.43218
 -13.08953    1.70322
 -13.81502    1.19638
 -14.52475    1.57383
 -14.61241    1.62438
 -12.94647    1.38116
 -11.93214    1.32071
 -12.90176    1.21908
 -11.83823    1.32946
 -12.72026    1.36744
 -13.41420    1.14837
 -14.13761    1.62122
 -13.77957    1.60888
 -13.66962    1.71536
 -13.90619    1.31787
 -14.63460    1.77102
 -14.94970    1.27837
 -13.79844    1.40238
 -14.30032    1.32470
 -14.82729    1.84049
 -15.60189    1.94318
 -15.10651    1.45481
 -15.13204    1.33185
 -15.61013    1.41147
 -14.88713    1.38437
 -14.94627    1.83075
 -15.41830    1.80762
 -15.57842    1.53615
 -15.94501    1.66755
 -15.96469    1.32136
 -14.85649    1.57304
 -15.74157    1.46747
 -15.53162    1.49381
 -17.00675    2.03026
 -15.67831    2.07467
 -15.95497    1.83611
 -14.93447    1.49834
 -14.76292    2.02040
 -14.51413    1.74404
 -14.65267    1.40172
 -15.32916    1.59049
 -14.74987    1.57644
 -14.38035    1.33758
 -14.12390    1.76041
 -14.03515    1.09205
 -14.28812    1.47592
 -15.34853    1.64197
 -15.39202    1.28047
 -13.91287    1.23737
 -14.96315    1.54370
 -15.05705    1.53104
 -15.34637    1.43174
 -14.33972    1.77706
 -15.69689    1.58215
 -15.02541    1.48612
 -15.70842    1.75029
 -15.07980    1.73068
 -15.06331    1.54072
 -15.72516    1.68621
 -15.13240    1.54303
 -15.27893    1.16410
 -16.85623    1.92419
 -14.29276    1.45406
 -14.61785    1.34815
 -16.11131    1.58014
 -14.59982    1.76121
 -14.20329    1.62670
 -14.61288    1.25010
 -15.01955    1.70911
 -14.61504    1.62910
 -15.34521    1.72861
 -14.25190    1.73010
 -14.29688    1.57083
 -14.45617    1.53672
 -14.54554    1.78795
 -15.07180    1.09059
 -15.30183    1.54533
 -15.54660    1.52866
 -15.35206    1.45628
 -16.15991    1.78800
 -16.45598    1.65088
 -16.73051    1.40237
 -16.89471    1.73625
 -15.30340    1.59863
 -14.64472    1.35025
 -15.63517    0.91754
 -15.85648    1.57881
 -15.33323    1.78677
 -15.39871    1.62397
 -15.65530    1.53603
 -16.01766    1.37075
 -16.76879    1.25123
 -15.64976    1.04548
 -16.26950    1.53659
 -16.05781    1.85404
 -15.42559    1.60304
 -15.44167    1.60045
 -15.82419    1.53230
 -15.00199    1.50229
 -16.31956    1.60981
 -15.04251    1.43657
 -15.34449    1.54612
 -16.99980    1.78650
 -16.50162    1.38373
 -16.37567    1.60272
 -15.74988    1.48077
 -15.85485    1.17030
 -16.19975    1.29192
 -15.85631    1.30985
 -15.25896    1.29865
 -15.71898    1.67413
 -16.09536    1.30190
 -15.43641    1.54129
 -16.32413    1.61293
 -15.11983    1.41447
 -15.03434    1.15430
 -15.48331    1.81148
 -14.63170    1.13980
 -16.21661    1.36255
 -15.45766    1.40136
 -14.58340    1.17040
 -15.61324    1.28160
 -15.11746    1.15934
 -16.01189    1.59516
 -17.07155    1.67263
 -15.68508    1.30774
 -16.34473    1.74441
 -15.71502    1.55299
 -15.07228    1.52814
 -14.43919    1.64033
 -14.58439    1.60438
 -14.94443    1.82760
 -15.49445    1.91498
 -13.96644    1.84056
 -13.13229    1.66440
 -14.19094    1.31402
 -13.45042    1.47188
 -13.87099    1.66229
 -15.25177    1.81889
 -15.17476    1.64884
 -14.54215    1.94307
 -14.26309    1.56851
 -13.88303    1.41134
 -13.81328    1.69377
 -13.16116    1.79918
 -13.84001    1.48957
 -12.82577    1.74924
 -13.93793    1.78983
 -14.19938    1.48797
 -14.27886    1.73197
 -14.31374    1.97734
 -13.34368    1.74360
 -14.03431    1.67671
 -13.74766    1.39660
 -12.72126    1.20323
 -12.96707    1.78292
 -12.75771    1.45786
 -12.88050    1.43323
 -12.99950    1.64406
 -13.20508    1.66658
 -13.54085    1.83287
 -12.72524    1.63446
 -12.19639    1.61904
 -11.47543    1.21190
 -13.64643    1.79021
 -14.61295    1.84970
 -12.80932    1.26334
 -13.90516    1.71046
 -14.16752    1.39282
 -13.91468    1.41370
 -13.64400    1.64487
 -13.81998    1.46513
 -13.85926    1.99304
 -13.37590    1.60270
 -14.81506    2.18166
 -15.25095    1.91756
 -14.53390    1.58472
 -14.89607    1.26789
 -16.24362    1.76023
 -14.28281    1.74739
 -14.85425    1.62089
 -12.64956    1.41836
 -12.74249    1.56961
 -13.86010    1.27095
 -13.54004    1.65082
 -14.37246    1.83219
 -14.58680    1.86284
 -14.03085    1.56774
 -14.12873    1.82999
 -13.88715    2.16854
 -13.63264    1.65123
 -12.82409    1.46073
 -13.34802    1.70999
 -14.13006    2.04068
 -13.92698    1.93202
 -14.43752    2.04461
 -15.48620    1.82385
 -15.76124    1.75732
 -13.72034    1.29682
 -14.37360    1.48625
 -12.71186    1.39963
 -13.89861    1.23472
 -13.30010    1.57687
 -15.43290    1.91944
 -14.57804    1.47365
 -15.96624    1.43348
 -14.60438    1.46912
 -14.44030    1.52988
 -14.30029    1.54222
 -14.17152    1.46614
 -14.69773    1.78718
 -13.94672    1.55656
 -13.40207    1.34197
 -13.59618    1.40749
 -14.73619    1.18667
 -13.82221    1.66474
 -14.40995    1.52516
 -14.96922    1.66571
 -15.29793    1.24630
 -15.25868    1.36577
 -14.59801    1.35239
 -14.30593    1.24334
 -13.30227    1.37886
 -14.04149    1.72642
 -13.01778    1.81313
 -13.57563    1.71241
 -13.66148    1.55446
 -13.55931    1.26662
 -14.00822    1.64877
 -13.91988    1.70951
 -12.87713    1.27637
 -13.90410    1.25976
 -13.09322    0.87075
 -14.63678    1.24710
 -14.09671    0.88460
 -15.40548    1.25036
 -14.12494    1.87118
 -13.64676    1.61776
 -13.71913    1.51349
 -14.46946    1.46863
 -13.96832    1.41211
 -14.88898    1.40827
 -14.64142    1.08097
 -14.53277    1.49264
 -14.64265    1.35227
 -13.72006    0.97808
 -16.45587    1.54117
 -14.77157    1.27545
 -13.93200    1.62555
 -14.35922    1.37865
 -14.86293    1.09608
 -13.42037    1.11689
 -14.16893    1.21941
 -14.53652    1.39619
 -14.16381    1.40722
 -14.58235    1.19896
 -14.87538    1.23784
 -14.53699    1.49626
 -14.59522    1.55706
 -15.29529    1.63195
 -15.70501    2.05526
 -14.38827    1.75715
 -14.19728    1.62404
 -14.08879    1.78397
 -14.25512    1.91501
 -13.93457    2.00370
 -14.26117    1.47517
 -13.50321    1.41809
 -14.35603    1.56312
 -14.33785    1.98854
 -13.89292    1.55114
 -12.97934    1.09921
 -13.42693    1.75524
 -13.16342    1.86545
 -12.96961    1.57808
 -13.98609    1.65776
 -14.57150    1.63552
 -14.22452    1.52357
 -14.19903    1.38868
 -13.95009    1.21319
 -14.69756    1.35330
 -15.26199    1.37623
 -15.12201    1.05663
 -13.73795    1.10019
 -14.94982    1.88134
 -14.07440    1.00420
 -13.89576    1.12359
 -13.80556    1.20282
 -14.21863    1.43702
 -14.52290    1.41580
 -15.02381    1.45205
 -15.35874    1.56785
 -14.42664    1.80365
 -14.93481    1.62490
 -14.77806    1.11093
 -14.58935    0.96378
 -13.45568    1.27989
 -14.62812    1.39412
 -14.74157    1.80581
 -14.35166    1.44551
 -15.70038    1.51638
 -15.70989    1.34097
 -14.90423    1.64004
 -14.73222    1.75850
 -14.58622    1.72017
 -14.14589    0.95974
 -14.46646    1.06937
 -15.09984    1.56781
 -14.09180    1.17603
 -15.35919    1.47979
 -15.35559    1.59158
 -15.31946    1.59588
 -16.10198    1.54855
 -16.16861    1.59508
 -14.75206    1.43089
 -15.71106    1.44833
 -14.93906    1.27828
 -15.42243    1.71605
 -15.07827    1.40249
 -14.96069    1.63195
 -15.51472    1.93028
 -14.59283    1.53379
 -15.30947    1.29956
 -15.85684    1.63492
 -15.37175    1.83487
 -15.15705    1.61246
 -16.18969    1.93364
 -16.40880    1.38535
 -15.65335    1.58292
 -14.90544    1.61075
 -15.33358    1.75850
 -15.34108    1.86515
 -14.64104    1.74691
 -15.29703    1.14356
 -15.32008    1.44402
 -13.96984    1.32132
 -14.30137    1.17725
 -14.79242    1.02256
 -14.36607    1.39590
 -14.76283    1.14786
 -14.88577    1.29311
 -14.77707    1.37534
 -14.73788    1.20364
 -13.83651    1.45404
 -15.03634    1.22731
 -14.88984    0.89585
 -15.19654    0.87311
 -14.47209    1.35481
 -14.71363    0.94331
 -14.42076    0.72803
 -15.35873    1.31789
 -14.90650    1.16422
 -13.72669    1.12492
 -13.59988    1.22665
 -13.89966    0.64312
 -13.05884    0.81273
 -14.55061    1.06749
 -14.85603    0.96612
 -14.75710    1.03565
 -14.78482    1.16900
 -16.07343    1.30835
 -14.46145    0.91255
 -14.97359    1.20168
 -14.82171    1.26165
 -14.85679    0.80920
 -14.23510    0.76019
 -13.98381    0.81980
 -14.33513    1.19877
 -14.83726    1.18566
 -14.77111    1.02190
 -14.73102    1.08924
 -14.25113    1.18564
 -14.27513    1.17555
 -15.21987    1.22789
 -13.48669    1.44403
 -13.91677    0.69034
 -14.60508    1.11579
 -14.09670    1.46208
 -14.12121    1.23303
 -14.20333    1.09677
 -14.11333    0.94807
 -14.13614    0.84504
 -14.48450    0.96412
 -15.31873    1.12287
 -15.25531    1.13665
 -14.93324    0.92729
 -14.66359    1.38705
 -14.33584    0.99852
 -15.61894    1.31120
 -15.15419    1.30612
 -15.00986    1.45394
 -15.58726    1.48294
 -14.93080    1.39608
 -15.07555    1.74759
 -15.58613    1.54184
 -15.44570    1.48553
 -15.67680    1.37382
 -14.66718    0.86744
 -14.24452    1.39904
 -14.30618    1.35036
 -14.39593    1.37639
 -14.32747    1.51732
 -14.32472    1.63612
 -13.92532    1.87118
 -15.33429    1.53126
 -14.57716    1.44922
 -14.81914    1.90862
 -15.43404    1.49633
 -14.72924    1.38926
 -15.53836    1.48762
 -14.58657    1.23967
 -15.12560    1.36418
 -14.39039    1.21021
 -14.63462    1.49367
 -16.09488    1.75402
 -14.60385    1.68194
 -15.38260    2.02007
 -15.29707    1.88047
 -14.62673    1.46948
 -15.82830    1.61291
 -15.50137    1.49354
 -14.14931    1.40855
 -14.09207    1.53164
 -14.20743    1.53673
 -13.89860    1.25072
 -14.35094    1.41147
 -13.66591    1.31654
 -14.61782    1.12891
 -15.04120    0.88299
 -14.24137    1.11461
 -15.87094    1.38223
 -14.92342    1.27901
 -15.22916    1.66936
 -14.50043    1.58386
 -14.03935    1.13929
 -15.12871    1.49549
 -15.23928    1.65916
 -14.30487    1.55032
 -13.90121    1.24355
 -15.05008    1.53117
 -14.82152    1.41334
 -13.63295    1.47181
 -14.16783    1.36385
 -13.77262    1.44458
 -14.26597    1.36381
 -15.76820    0.97408
 -14.47497    1.03923
 -15.55389    1.52669
 -15.85969    1.34377
 -16.57460    1.80873
 -14.59399    1.40392
 -15.11296    1.43245
 -14.37121    0.83012
 -13.25527    1.23960
 -13.86835    1.01701
 -14.00985    1.08251
 -14.98969    1.44532
 -15.69361    1.45230
 -14.14263    0.88135
 -14.32124    1.19512
 -13.84232    1.14435
 -14.72725    1.02760
 -13.93838    0.89288
 -14.30000    1.18301
 -14.99524    1.28901
 -15.78636    1.34698
 -14.80369    1.53728
 -14.41879    1.04369
 -13.86547    1.29335
 -14.86309    1.62509
 -13.76358    1.23915
 -15.31841    1.02454
 -14.80087    0.98087
 -14.92252    1.23254
 -14.49000    0.95018
 -14.83947    0.97589
 -14.33174    1.20106
 -13.91543    1.18853
 -13.84765    1.31553
 -14.18622    1.46822
 -14.95226    1.57743
 -14.76165    1.42123
 -14.18611    0.95641
 -14.67362    1.32879
 -14.46463    1.45995
 -15.28027    1.23722
 -15.54536    1.31882
 -15.40909    1.41665
 -14.24203    1.28768
 -15.25493    1.50655
 -15.13963    1.78757
 -14.57060    1.59374
 -15.30190    1.59062
 -13.90490    1.49165
 -15.68745    1.19165
 -15.20103    1.40317
 -14.43773    1.36255
 -14.27732    1.60600
 -14.10504    1.23742
 -13.76303    1.30587
 -13.64100    1.46122
 -14.51447    1.34006
 -15.40570    1.10193
 -14.85713    1.40502
 -14.84310    1.47081
 -15.08524    1.37051
 -15.81827    1.40103
 -14.94933    1.44007
 -16.22280    1.46088
 -15.33391    1.38724
 -14.59453    0.82335
 -14.99966    1.25988
 -15.68469    1.33653
 -16.24499    1.53004
 -15.73027    1.33795
 -15.97237    1.49803
 -14.24937    1.63907
 -14.97221    1.49762
 -14.86355    1.40915
 -14.38941    1.41966
 -16.18041    1.74507
 -14.13286    1.33448
 -14.92354    1.02792
 -14.66491    1.44029
 -14.55402    1.30834
 -14.12673    0.99765
 -14.43790    1.25710
 -14.14021    1.13400
 -13.57948    1.42296
 -13.14415    1.13199
 -14.58320    1.72841
 -14.94946    1.26515
 -14.83272    0.98226
 -14.32780    1.16008
 -15.23276    0.97033
 -14.34286    1.10092
 -14.95941    1.35210
 -14.51938    0.96775
 -14.82308    1.05869
 -15.35035    1.43439
 -14.49729    1.43991
 -14.48405    1.18675
 -13.53920    1.07381
 -13.99909    1.34315
 -14.87492    1.08287
 -15.37821    1.57115
 -15.34925    1.18654
 -15.26564    1.10288
 -13.83421    1.01309
 -14.86723    1.37024
 -15.45077    1.50557
 -13.89609    1.36054
 -14.68905    1.87124
 -14.00913    1.24762
 -13.77706    1.28764
 -15.04711    1.61759
 -14.03968    1.06416
 -14.26769    1.23655
 -14.52174    1.31965
 -13.62016    1.28054
 -14.59150    1.37395
 -13.79222    1.64155
 -14.28142    1.39041
 -15.49841    1.32669
 -13.45740    1.45773
 -15.14946    1.51571
 -14.33346    1.55126
 -15.20194    1.61945
 -14.23887    1.16350
 -13.24121    1.14651
 -14.84356    1.33503
 -16.19593    1.45238
 -15.72582    1.85894
 -15.01232    1.90108
 -16.02255    1.90511
 -15.26653    1.11532
 -14.96812    1.42721
 -13.55046    0.90916
 -13.52808    1.11532
 -14.25546    1.24965
 -16.00312    1.79645
 -15.24868    1.43475
 -16.38504    1.58686
 -14.62240    1.85989
 -14.88599    1.49459
 -15.02101    1.87607
 -14.79973    1.53751
 -15.81873    1.59243
 -14.65976    1.44717
 -13.71820    1.42471
 -13.35147    0.90723
 -15.37450    1.37213
 -14.31982    1.35477
 -15.22937    1.47140
 -15.01884    1.18977
 -15.42659    1.07220
 -15.17599    1.17113
 -14.98111    0.88356
 -16.44824    1.37686
 -16.81318    1.67986
 -15.33062    1.26161
 -15.50811    1.74775
 -14.22192    1.29233
 -16.35662    1.83725
 -16.25731    1.16004
 -15.08548    1.46695
 -14.41521    1.11583
 -13.99020    1.10501
 -14.09181    1.62077
 -14.19694    1.56162
 -14.91145    1.52515
 -15.89994    1.35634
 -14.14209    1.24279
 -14.92734    1.34849
 -15.90716    0.98943
 -15.94291    1.28018
 -15.36344    1.10623
 -15.91278    1.88149
 -14.12085    1.35338
 -16.17341    1.46836
 -15.30734    1.26721
 -15.50464    1.43812
 -15.47308    1.49385
 -14.01080    1.11198
 -15.44350    1.20957
 -15.31857    1.36546
 -15.54351    1.42388
 -15.21798    1.11614
 -14.41747    1.25022
 -16.08021    1.56891
 -15.42073    1.01634
 -16.28897    1.50781
 -14.74364    1.46956
 -14.85049    0.78491
 -14.72098    0.82908
 -14.53579    1.42993
 -15.35552    1.43396
 -14.79616    1.06797
 -15.62113    1.25718
 -15.42609    1.23350
 -15.46954    1.40894
 -14.85815    1.55081
 -15.04254    1.21362
 -16.66882    1.59211
 -16.14815    0.88393
 -15.05709    1.24511
 -16.01989    1.69898
 -14.00066    1.45512
 -14.08454    1.48478
 -13.85201    1.35757
 -14.71152    1.10576
 -14.74132    1.52774
 -14.89649    1.45188
 -15.78489    1.65164
 -15.50226    1.42942
 -15.33578    1.43501
 -15.56854    1.60022
 -14.95239    1.33825
 -14.70735    1.23032
 -15.84381    1.40939
 -14.57452    1.60658
 -13.43131    1.45598
 -14.38435    1.40469
 -14.97540    1.64661
 -14.02308    1.12203
 -14.23623    1.58282
 -14.63518    1.51906
 -14.39736    1.91617
 -14.34652    1.46200
 -14.17095    1.72586
 -14.15260    1.32742
 -14.85799    1.54710
 -13.52132    1.56723
 -14.91068    1.60633
 -14.20932    1.63869
 -15.07682    1.47360
 -14.17510    1.28776
 -13.80155    1.56875
 -14.62094    1.55554
 -14.89500    1.34975
 -15.12680    1.51399
 -14.60788    1.57163
 -15.35666    1.66155
 -14.94032    1.64085
 -13.99093    1.81213
 -14.59490    1.62685
 -14.34931    1.40606
 -14.32060    1.57116
 -13.81877    1.60649
 -13.91244    1.42071
 -13.96045    1.54367
 -13.82543    1.52659
 -12.57200    1.56592
 -14.35369    1.63488
 -13.73376    1.73209
 -14.84990    1.85250
 -15.10252    1.74317
 -14.01160    1.62165
 -14.51580    1.23739
 -13.32359    1.06465
 -14.23335    1.48252
 -13.40531    1.50024
 -14.09563    1.81939
 -12.63176    1.50259
 -12.80106    1.33159
 -14.27065    1.35715
 -14.70228    1.64527
 -13.68429    1.43356
 -12.95365    1.47665
 -14.08988    1.30229
 -13.49976    1.25175
 -12.97165    1.29829
 -13.75634    1.44586
 -14.15670    1.04563
 -14.48431    1.37455
 -14.47393    2.08394
 -14.00126    1.22109
 -13.37623    1.27507
 -14.29981    1.47001
 -14.71587    1.66868
 -14.07927    1.42002
 -15.33501    1.63607
 -16.01322    1.66278
 -14.10247    1.79613
 -14.65563    1.58406
 -15.00841    1.84950
 -13.73449    1.55624
 -13.23603    1.59361
 -15.39907    1.62718
 -14.76587    1.58085
 -15.29240    1.46241
 -13.64397    1.41735
 -14.12241    1.05963
 -15.10801    1.43751
 -15.26995    1.44043
 -15.66860    1.47740
 -17.01457    1.85296
 -15.67151    1.69070
 -16.25525    1.85888
 -15.99978    1.82060
 -15.78094    1.68637
 -14.31155    1.62063
 -15.35150    1.90101
 -15.37850    1.89653
 -14.72347    1.52351
 -15.13531    1.87393
 -15.80638    1.63927
 -14.87716    2.01093
 -14.82304    1.77552
 -15.36601    2.05941
 -15.40096    1.98691
 -14.52167    1.76944
 -14.08930    1.60281
 -14.48568    1.46548
 -15.28694    1.65863
 -15.02685    1.58139
 -14.94592    1.67716
 -13.55390    1.64392
 -13.48437    1.60819
 -12.86634    1.33242
 -14.34524    1.53732
 -14.99815    1.45089
 -15.48487    1.62637
 -14.13430    1.52295
 -15.36487    1.69391
 -15.83595    1.57659
 -14.34586    1.46869
 -13.99688    1.64790
 -14.87649    1.75271
 -15.36655    1.88442
 -15.13597    1.90084
 -14.84564    1.47748
 -14.93896    1.24912
 -13.77497    1.43854
 -13.95748    1.54779
 -14.48102    1.71521
 -14.15655    1.49503
 -13.09006    1.50003
 -12.82966    1.45346
 -14.65834    1.87169
 -14.32848    1.68727
 -14.30041    1.14375
 -14.52841    1.75132
 -14.78316    1.67743
 -14.54624    1.86425
 -14.04324    1.33377
 -14.67427    1.86070
 -14.75354    1.49517
 -14.64798    1.91699
 -14.54361    1.98014
 -14.76967    1.66275
 -15.48416    1.84461
 -14.70761    1.62795
 -15.18860    2.21253
 -14.49868    1.58125
 -14.16512    1.32983
 -15.09917    1.69524
 -14.55729    1.83058
 -14.45409    1.43634
 -14.48166    1.53607
 -13.67655    1.53662
 -14.39198    1.24735
 -14.32481    1.60700
 -13.52249    1.77235
 -15.27810    1.57644
 -14.57552    1.74872
 -14.83685    1.62337
 -14.61392    1.40242
 -14.69570    1.63071
 -14.14549    1.57637
 -14.26990    1.62570
 -14.41267    1.87242
 -15.55941    1.64084
 -15.76951    1.76804
 -14.56948    1.46870
 -13.91372    1.39429
 -15.25999    1.28754
 -16.25316    1.84949
 -13.94783    1.56570
 -14.94921    1.54670
 -15.06558    1.75179
 -14.11846    1.45576
 -15.20585    1.45243
 -14.39576    1.65803
 -14.56720    1.51271
 -14.25085    1.32967
 -14.25306    1.46032
 -13.91269    1.76410
 -14.73344    1.30552
 -15.32380    1.62754
 -14.55791    1.55144
 -14.67364    1.45449
 -14.27805    1.41982
 -14.06795    1.36753
 -15.87696    1.52869
 -16.25965    1.70509
 -16.01175    1.68618
 -15.10786    2.02400
 -15.35282    1.73088
 -15.75655    1.82210
 -14.90544    1.45204
 -15.85363    1.87652
 -15.80558    1.69762
 -15.38136    1.69416
 -14.67330    1.63720
 -15.92915    1.87631
 -15.79095    1.46618
 -15.98817    1.68834
 -15.29205    1.66742
 -16.10840    1.50853
 -14.59384    1.68538
 -15.90773    1.72861
 -15.27502    1.47747
 -14.19318    1.66925
 -15.49281    1.54707
 -14.20602    1.68491
 -14.48466    1.49243
 -15.68408    1.71077
 -15.54222    1.56657
 -15.57475    1.74387
 -16.56279    1.90227
 -15.96646    1.73409
 -14.76125    1.40175
 -14.58437    1.33052
 -14.31057    1.41763
 -14.29352    1.51955
 -14.93543    1.50385
 -14.93138    1.48926
 -15.32827    1.62159
 -14.78944    1.19610
 -14.37791    1.19187
 -14.62913    1.15514
 -15.01745    1.32205
 -14.94009    1.94847
 -15.28191    1.74114
 -15.38254    1.58950
 -16.80205    2.16937
 -15.30364    1.71412
 -16.48712    1.81437
 -15.85536    1.70307
 -15.58100    1.68654
 -16.00657    2.10154
 -15.79076    1.50387
 -15.43821    1.43097
 -14.87530    1.89883
 -15.13997    1.68166
 -15.04116    1.72693
 -14.25808    1.21293
 -15.67136    1.66367
 -14.88317    1.90597
 -15.93181    1.60900
 -14.71839    1.50074
 -14.06828    1.47767
 -14.84330    1.42330
 -13.73892    1.54441
 -13.90263    1.43566
 -15.71521    1.73892
 -15.20168    1.69144
 -15.20731    1.75657
 -15.34816    1.89145
 -14.78690    1.87691
 -15.32328    2.15758
 -15.04125    1.77975
 -14.32900    1.52007
 -15.88798    1.92200
 -15.00628    1.82045
 -14.84848    1.49907
 -14.32958    1.74639
 -13.67811    1.53377
 -14.54188    1.72259
 -13.90816    1.59693
 -14.69709    1.71196
 -15.03027    1.71636
 -13.82342    1.58556
 -13.75928    1.21993
 -12.50330    0.81104
 -14.23320    1.38922
 -13.74463    1.02662
 -13.52002    1.45576
 -14.15827    1.17354
 -13.24369    1.24759
 -14.48558    1.37125
 -14.65198    1.20840
 -14.47520    1.34361
 -13.54478    1.35689
 -13.35478    1.15537
 -12.72859    1.07736
 -13.41603    1.41143
 -14.36494    1.38048
 -14.83124    1.29608
 -13.56481    1.19720
 -13.64563    1.42631
 -14.05723    1.45554
 -14.23746    1.03906
 -14.43924    1.43130
 -15.20204    1.61638
 -14.37702    1.52710
 -14.39439    1.80211
 -14.55715    1.50035
 -13.94932    1.29654
 -14.41421    1.17984
 -14.18812    1.14168
 -13.49630    0.94671
 -13.03062    0.83469
 -13.50641    1.32420
 -14.97820    1.35300
 -13.64436    1.15410
 -14.81087    1.05281
 -14.74918    0.99217
 -14.16714    1.22243
 -13.13201    0.91561
 -14.31976    1.20242
 -14.33710    0.88673
 -14.94586    1.16408
 -13.94637    1.62740
 -13.78559    1.26775
 -14.47464    1.38363
 -13.46344    1.11763
 -13.58835    1.43415
 -14.51083    1.21452
 -14.65376    1.03153
 -15.07136    0.95863
 -14.44083    1.61266
 -15.45470    1.10593
 -15.27134    1.31593
 -15.68474    1.26918
 -15.12334    1.21350
 -15.23330    1.26969
 -15.47083    1.21998
 -15.55604    1.34630
 -15.09386    1.20099
 -14.98816    1.28897
 -15.22818    1.20456
 -14.85374    1.28767
 -14.93200    1.02538
 -14.95350    1.03532
 -14.94434    0.96845
 -14.14924    0.81424
 -13.99336    0.78110
 -13.45918    1.20312
 -15.14848    1.31556
 -14.47361    0.86939
 -15.16068    1.11776
 -14.95982    1.20235
 -15.30152    1.40153
 -14.85977    1.39092
 -14.68979    1.15304
 -14.80935    1.09226
 -14.56474    0.88216
 -15.28837    1.51498
 -15.60897    1.70592
 -14.91003    1.43388
 -14.91908    1.32354
 -14.34853    1.52653
 -14.76882    1.80182
 -15.44825    1.38880
 -17.45858    1.95073
 -16.12658    1.46245
 -14.88572    1.24058
 -16.50154    1.55803
 -16.81707    1.40258
 -15.62233    1.35024
 -16.32173    1.62752
 -16.19018    1.61472
 -15.70598    1.19391
 -15.52552    1.46276
 -15.62507    1.14284
 -16.32658    1.45860
 -15.38132    1.42148
 -16.25277    1.60948
 -16.26981    1.49565
 -15.66673    1.70637
 -15.45992    1.61593
 -15.87736    1.13165
 -15.99485    1.36301
 -17.15955    1.35783
 -16.12663    1.30122
 -16.56319    1.28137
 -15.01810    1.27736
 -16.49435    1.16149
 -15.63975    1.38319
 -17.01600    1.44083
 -15.60281    1.17036
 -17.25186    1.54425
 -17.00365    1.74658
 -17.95506    1.28046
 -17.67163    1.55951
 -18.12877    1.82474
 -18.32178    1.94495
 -17.80255    1.44052
 -18.12965    1.83000
 -17.20447    1.43441
 -16.49969    1.20285
 -16.83730    1.67297
 -17.41849    1.33966
 -16.49234    1.26088
 -16.20953    1.53434
 -15.99303    1.30918
 -15.76556    1.76477
 -16.97865    1.56168
 -15.73832    1.62762
 -15.92882    1.39193
 -16.75663    1.53519
 -16.52633    1.26104
 -15.30547    1.11502
 -15.29635    1.13311
 -15.48887    0.97390
 -15.97423    1.31684
 -15.57029    1.21063
 -16.05092    1.60571
 -15.55424    1.13631
 -15.77907    1.47946
 -17.32730    1.62072
 -16.87919    1.65774
 -15.34394    1.12951
 -16.82407    1.60855
 -16.27387    1.68181
 -16.43915    1.49837
 -17.34459    1.57349
 -16.12465    1.53049
 -15.33875    1.49892
 -15.76870    1.34226
 -16.06316    1.63130
 -16.88957    1.90086
 -15.08453    1.43751
 -16.31846    1.67611
 -16.96275    1.76928
 -16.60091    1.81262
 -16.19815    1.55166
 -15.38072    2.02823
 -16.85827    1.79321
 -15.67281    1.46511
 -15.07346    1.30062
 -16.56811    1.59160
 -15.66094    1.19542
 -16.59206    1.50940
 -16.03174    1.41125
 -15.93519    1.48111
 -15.76277    1.70419
 -16.35356    1.99601
 -16.08089    2.00614
 -16.12004    1.79255
 -16.57078    2.03500
 -16.03415    1.65220
 -16.50877    1.89821
 -17.15209    1.80153
 -16.42225    1.67332
 -16.43736    1.48684
 -15.33943    1.57002
 -15.38701    1.93107
 -16.37571    1.33222
 -15.79157    1.67815
 -15.55962    1.59398
 -15.48981    1.27661
 -15.20609    1.10945
 -14.03810    1.21265
 -14.16906    1.29119
 -15.87373    1.06480
 -14.39309    0.99675
 -15.26485    1.42634
 -14.93528    1.30688
 -15.48786    1.23713
 -15.40878    1.63707
 -17.17176    1.72707
 -16.32389    1.58038
 -16.40609    1.82010
 -15.14669    1.55200
 -15.70700    1.37027
 -15.00732    1.19888
 -15.49277    1.27732
 -16.38156    1.41454
 -15.72751    1.75943
 -16.23974    1.37529
 -16.37579    1.91579
 -15.46704    1.49344
 -14.53760    1.20427
 -15.79174    1.29287
 -15.82152    1.43720
 -16.45904    1.37532
 -15.65360    1.23529
 -14.97334    1.54686
 -15.35984    1.67193
 -16.28183    1.37225
 -16.31403    2.01772
 -14.99760    1.36113
 -15.31769    1.60370
 -15.95400    1.59213
 -16.44331    1.58965
 -16.32885    1.48199
 -15.55247    1.75840
 -14.88963    1.70562
 -16.77924    1.48879
 -15.73807    1.08783
 -15.09205    1.21859
 -15.60801    1.30080
 -15.84631    1.57722
 -15.47181    1.39121
 -14.61825    1.47731
 -14.50546    1.27692
 -14.58813    1.09220
 -16.41580    1.24580
 -15.58633    1.42423
 -15.72175    1.10712
 -15.52877    1.39674
 -15.62856    1.24664
 -15.64972    1.03806
 -14.29755    1.33810
 -14.71711    1.65448
 -16.08306    1.44352
 -15.54483    1.41764
 -16.35472    1.52566
 -15.17303    1.60100
 -15.30167    1.35532
 -15.64250    1.30666
 -14.14952    1.26873
 -13.89165    1.40809
 -14.84735    1.53678
 -14.48813    1.53254
 -14.69388    1.35237
 -14.89421    1.53649
 -15.76224    1.71538
 -15.51588    1.72004
 -15.68616    1.36221
 -15.93131    1.53881
 -15.97862    1.75448
 -15.71329    1.30756
 -16.30068    1.29931
 -15.47466    1.52564
 -16.74576    1.67716
 -15.87794    1.47847
 -14.83650    0.94936
 -16.30039    1.16338
 -16.86031    1.43560
 -16.64349    1.77801
 -16.91378    1.50890
 -16.63765    1.96152
 -15.53349    1.28860
 -15.25211    1.49100
 -15.78339    1.39975
 -16.17825    1.67478
 -15.45162    1.85014
 -14.29421    1.03985
 -15.09062    0.82133
 -15.69231    1.69652
 -16.45954    1.73894
 -15.25780    1.38986
 -15.67715    1.32330
 -14.55756    0.95554
 -16.27986    1.18587
 -14.99840    1.34194
 -15.57609    1.42050
 -15.84964    1.49937
 -17.07613    1.46192
 -16.88236    1.31164
 -16.94490    1.21933
 -17.52867    1.52004
 -16.61398    1.76632
 -16.89400    1.47387
 -16.25309    1.22106
 -16.65779    1.04398
 -16.46350    1.18547
 -16.44850    1.16501
 -17.21081    1.61449
 -16.49063    1.48420
 -17.31214    1.70691
 -17.18504    1.62621
 -16.39154    1.14655
 -17.17984    1.69855
 -16.49569    1.48077
 -15.04344    0.73144
 -15.20595    1.01541
 -16.77652    1.70534
 -15.33895    0.87411
 -15.06301    0.95768
 -14.61064    1.09864
 -15.56964    1.25150
 -15.65974    1.21840
 -15.00816    1.32095
 -14.87723    1.42291
 -13.90261    0.89551
 -13.89539    1.15509
 -13.57271    0.84733
 -13.88607    0.97189
 -13.51743    1.37179
 -14.49521    1.07523
 -15.40977    1.29607
 -13.68303    0.70119
 -15.44035    1.17350
 -15.62132    1.28393
 -15.46798    1.31399
 -15.95168    1.29840
 -15.39144    1.46496
 -15.19315    1.33654
 -14.94012    1.57495
 -14.87825    1.36971
 -14.67850    1.35344
 -15.33863    1.39726
 -16.08311    0.98350
 -15.89795    1.77532
 -15.19127    1.21828
 -14.69378    1.29790
 -15.51779    1.51376
 -14.85333    0.94754
 -15.19078    1.23644
 -14.50288    1.13574
 -14.56468    1.19770
 -14.48163    1.12182
 -15.06623    1.03177
 -14.71290    1.12882
 -14.72609    0.83515
 -15.49862    1.16185
 -15.05532    1.31341
 -15.13357    1.25606
 -16.09834    0.88801
 -15.92512    1.03791
 -15.86100    0.99626
 -15.89037    1.12947
 -16.74905    1.81897
 -14.80702    1.16750
 -15.64540    1.15320
 -14.62658    1.30618
 -15.20176    1.14005
 -15.29444    1.03741
 -15.69543    1.23095
 -14.04824    1.00663
 -14.96754    1.25879
 -15.45701    1.07934
 -14.60031    1.08191
 -14.51904    1.15533
 -15.03759    1.53487
 -15.33178    1.12204
 -16.14186    1.28182
 -15.56985    1.35301
 -15.79692    1.36891
 -14.92411    1.14471
 -14.67679    1.35707
 -14.20611    0.76641
 -15.11659    0.70166
 -14.04745    0.83290
 -15.67766    1.22771
 -14.59572    0.56156
 -15.37145    1.48711
 -14.71726    1.01540
 -15.74189    1.11002
 -15.82270    1.14115
 -16.51764    1.19976
 -15.40497    1.15625
 -16.21460    1.26760
 -16.05360    1.21923
 -16.57785    1.32298
 -16.19440    1.07966
 -17.41902    1.50460
 -15.94737    1.22926
 -15.69576    1.16116
 -16.60053    1.38592
 -15.77699    1.41476
 -16.59580    0.88896
 -16.44907    1.07683
 -16.28135    0.94581
 -16.03268    0.84285
 -16.96379    1.02001
 -16.00339    1.20429
 -16.53247    1.17903
 -15.92705    1.01196
 -15.89822    1.10749
 -16.46773    1.31110
 -15.51110    1.01458
 -15.47184    1.12983
 -15.16316    1.02847
 -16.15948    1.03486
 -13.84838    1.36764
 -14.48620    1.28485
 -14.99579    0.64599
 -15.88156    1.28690
 -15.35502    1.32186
 -16.27330    1.18636
 -15.41167    1.30297
 -15.94650    1.46855
 -15.46824    1.27773
 -14.59493    0.83712
 -15.77232    0.94503
 -15.98133    1.18013
 -15.97559    0.95995
 -15.31117    0.77591
 -14.86545    0.78053
 -15.04612    0.90140
 -15.91769    1.17834
 -16.54716    1.50449
 -14.94858    1.21639
 -14.97928    0.95397
 -15.43495    1.03691
 -16.19680    1.03867
 -16.11149    0.84523
 -14.79309    0.88603
 -15.93459    1.06866
 -15.91906    0.52267
 -15.56489    0.83300
 -15.57984    0.96002
 -14.45299    0.89245
 -15.00612    0.76730
 -13.89477    0.66605
 -15.54508    1.00190
 -14.66072    1.18768
 -15.26823    1.04977
 -15.26868    1.16965
 -14.15833    1.25807
 -14.28312    1.01503
 -13.85439    0.97918
 -15.17863    1.34090
 -14.73395    1.10284
 -15.97878    0.99767
 -15.88975    1.37326
 -15.45892    1.69029
 -14.96455    1.16915
 -15.48335    1.24815
 -15.61405    1.52416
 -16.31012    1.23136
 -15.24587    0.88277
 -14.44917    1.02570
 -14.39058    1.02513
 -14.93650    1.12147
 -16.54388    1.18735
 -15.66498    1.34925
 -15.04884    1.11052
 -15.67793    1.29777
 -15.06706    1.19971
 -15.70355    1.23941
 -16.60452    0.93222
 -14.76740    1.15730
 -15.18628    1.12328
 -15.36818    1.18789
 -14.82614    0.95263
 -14.89827    1.00537
 -15.78809    1.49632
 -14.90547    1.06283
 -14.96004    1.23987
 -14.18111    1.02529
 -15.15416    1.22039
 -14.25228    1.37125
 -14.30391    1.15773
 -16.90662    1.67691
 -15.60291    1.10446
 -15.38836    1.36308
 -15.40696    1.34740
 -15.34485    0.94102
 -15.25101    1.12547
 -14.26383    1.00626
 -14.66529    1.11741
 -16.31822    1.37765
 -16.12917    1.02303
 -16.65019    1.49730
 -16.91958    1.46020
 -15.97291    1.04491
 -16.56046    1.31217
 -17.39381    1.13221
 -16.19163    1.19467
 -15.71929    1.13189
 -16.31758    1.70109
 -16.47145    1.79962
 -16.35347    1.90811
 -17.32002    1.45787
 -17.29205    1.72558
 -16.58529    1.48227
 -16.56450    1.37032
 -16.61946    1.48739
 -17.45436    1.54298
 -16.00219    1.41933
 -16.99833    1.39373
 -16.00113    0.82184
 -16.03399    1.06424
 -14.88897    0.72604
 -15.84837    1.29806
 -16.57622    1.20320
 -15.26320    1.22765
 -16.35441    1.20773
 -15.61433    1.58973
 -15.88642    1.16403
 -15.13772    1.35204
 -15.66292    1.62710
 -14.04104    1.29435
 -15.88346    1.82141
 -16.31310    1.66124
 -15.98506    1.61229
 -15.47408    1.41513
 -15.39687    1.22496
 -15.06976    1.14773
 -16.05261    1.51076
 -15.92453    1.65075
 -15.66288    1.62196
 -14.18148    1.01261
 -15.19636    1.49828
 -14.85416    1.27912
 -15.11174    1.04959
 -17.01892    1.77475
 -16.50248    1.63336
 -17.50976    1.63624
 -16.69347    1.67695
 -15.87192    1.50985
 -16.72614    1.00715
 -16.10108    1.48580
 -17.12744    1.49509
 -17.11170    1.36334
 -15.52193    1.25615
 -15.57558    1.65369
 -16.57218    1.66666
 -17.57863    1.76070
 -15.78509    1.32220
 -16.77882    1.46252
 -16.79595    1.74160
 -16.95717    1.94323
 -16.57360    1.60626
 -16.61979    1.47478
 -15.25445    1.09033
 -15.51331    1.66389
 -16.10892    1.52462
 -16.60457    1.79417
 -15.14114    1.33025
 -15.95236    1.68276
 -15.62956    1.64093
 -15.90382    1.31972
 -15.26349    1.54028
 -15.55816    1.49579
 -15.57476    1.28392
 -15.38616    1.23421
 -15.67685    1.35765
 -16.33817    1.63534
 -15.09254    1.69163
 -17.03162    1.60055
 -16.13628    1.41822
 -16.23979    1.14617
 -15.76503    1.25710
 -16.71836    1.46236
 -16.62031    1.38796
 -15.73081    1.37498
 -15.19505    1.39755
 -15.93281    1.90429
 -16.07162    1.77241
 -16.95238    1.70777
 -16.80307    1.67905
 -17.49100    2.03222
 -17.02904    1.80385
 -15.50843    1.81338
 -16.87105    1.56113
 -16.59421    1.74355
 -16.58038    1.38588
 -16.26449    1.28381
 -16.69742    1.74197
 -16.62482    1.80717
 -16.99366    1.55890
 -16.62239    1.48217
 -16.11039    1.32004
 -15.62308    1.63064
 -15.20811    1.46558
 -15.65384    1.61890
 -14.81199    1.09227
 -15.46230    1.33961
 -14.48423    1.12949
 -15.73528    1.52463
 -17.08272    1.10147
 -17.38344    1.34393
 -17.03392    1.57992
 -17.14479    1.60174
 -15.87178    1.35595
 -15.21523    1.37008
 -15.27137    1.23616
 -15.65662    1.41424
 -15.03661    1.73239
 -15.63683    1.31868
 -15.96561    1.26885
 -15.78994    1.24353
 -15.14618    1.02339
 -16.93127    1.57749
 -17.09084    1.74129
 -15.19463    1.19217
 -15.48860    1.48121
 -16.18320    1.16739
 -16.01679    1.31162
 -14.35729    1.15846
 -15.03123    1.25349
 -15.79602    1.16435
 -15.93762    1.07037
 -15.48319    0.78941
 -14.84734    1.36498
 -14.91327    0.96753
 -16.01100    1.07197
 -16.23156    1.32666
 -14.56000    1.39369
 -14.27655    1.39274
 -14.83070    1.21134
 -13.83505    1.15031
 -13.65197    1.41531
 -14.02098    1.28164
 -14.47820    1.03719
 -15.99074    2.05038
 -14.82882    1.62759
 -15.38974    1.27103
 -15.29258    1.23844
 -14.58808    0.99681
 -15.26196    1.20682
 -15.42554    1.24790
 -14.78940    0.92386
 -15.31019    1.36106
 -14.53655    1.39676
 -15.15781    1.64515
 -15.13146    1.23000
 -14.52905    1.50967
 -15.94130    1.54071
 -14.88895    1.57539
 -13.41875    1.30564
 -14.14786    1.43634
 -14.02956    1.16086
 -16.20458    1.25822
 -15.51038    1.24143
 -14.61516    1.25306
 -15.00328    1.27011
 -16.29558    1.35633
 -16.64929    1.93018
 -14.55700    1.21213
 -14.13172    1.56375
 -14.69479    1.50161
 -14.47133    1.53049
 -15.13083    1.65980
 -15.08090    1.48538
 -15.48121    1.16002
 -15.54595    1.96528
 -14.76452    1.65848
 -15.29285    1.79015
 -15.78205    2.02424
 -14.97972    1.73956
 -13.33130    1.70145
 -15.31194    1.88628
 -14.36455    1.70330
 -14.32559    1.71900
 -14.01838    1.45584
 -14.32977    1.72165
 -14.10545    1.10378
 -14.13908    1.36436
 -13.65277    1.27710
 -13.23285    1.17499
 -13.03199    1.02835
 -13.31965    0.88020
 -14.12506    1.24176
 -14.44840    1.38700
 -13.65285    1.21649
 -13.53137    1.53824
 -12.94533    0.76237
 -13.37001    1.08520
 -14.83701    1.32007
 -14.93363    0.83935
 -14.15959    1.14413
 -13.84048    1.10581
 -14.12488    1.43814
 -14.77657    1.52459
 -15.26730    1.18836
 -14.41915    1.00296
 -14.52370    1.11801
 -14.97410    1.40344
 -15.17711    1.34438
 -14.58306    1.46031
 -14.28998    1.25359
 -14.80754    1.25076
 -14.48660    1.32354
 -14.15021    0.96954
 -14.17588    1.36315
 -15.35302    1.50169
 -14.85939    1.56506
 -14.54330    1.26807
 -15.97127    1.55019
 -14.70985    1.43093
 -13.96216    1.46950
 -14.82806    1.74365
 -14.25845    1.13824
 -14.32648    1.11920
 -14.48486    1.58063
 -14.84025    1.28621
 -15.21334    1.62503
 -15.35237    1.62771
 -15.08014    1.40791
 -15.05653    1.40650
 -14.28850    1.22413
 -15.00775    1.42662
 -14.61452    1.35934
 -14.78253    1.22389
 -14.96532    1.76073
 -15.68268    1.60097
 -14.97476    1.36929
 -13.73756    1.60107
 -13.56039    1.31682
 -13.96201    1.48103
 -13.53773    1.06649
 -13.87173    1.30752
 -14.65785    1.15969
 -14.05034    1.56501
 -14.29111    1.54206
 -14.69728    1.57181
 -14.40786    1.55661
 -14.72020    1.20217
 -14.15518    1.31414
 -14.78290    1.54208
 -14.48509    1.42767
 -14.47841    1.19491
 -14.33468    1.17320
 -14.59992    1.44981
 -13.88141    1.38235
 -14.37443    1.76794
 -14.08487    1.56368
 -14.85993    1.65266
 -14.68894    1.72814
 -14.15904    1.35887
 -14.97288    1.39501
 -15.06303    1.56305
 -14.90017    1.40962
 -14.95070    1.42063
 -15.78368    1.34719
 -14.31817    1.04715
 -14.83651    1.21390
 -13.27498    1.14699
 -14.62281    1.47034
 -15.00371    1.37348
 -14.25981    1.70462
 -14.28619    1.73397
 -13.53358    1.66348
 -14.55866    1.46417
 -14.71105    1.76838
 -14.62977    1.39607
 -14.18598    1.55540
 -15.53818    1.80482
 -15.67678    1.58200
 -15.82800    1.76330
 -14.78830    1.55341
 -14.86051    1.60754
 -14.47159    1.28735
 -14.43625    1.53484
 -15.52730    1.45106
 -14.77271    1.45445
 -14.94696    1.66979
 -15.10123    1.58236
 -14.66229    1.77422
 -15.30079    1.85057
 -15.39552    1.89940
 -16.05364    1.85457
 -15.30509    1.87172
 -14.97462    1.94504
 -16.13760    2.18991
 -16.17410    2.06259
 -15.55337    1.71613
 -15.52566    1.87149
 -16.90155    2.19823
 -15.67374    1.99119
 -16.75425    1.93133
 -14.10530    1.68513
 -16.26619    1.88386
 -15.61844    1.81630
 -16.21741    1.98905
 -16.54931    2.04728
 -17.41566    2.18163
 -16.14822    1.79962
 -16.30360    2.02966
 -15.09422    1.82747
 -15.27871    1.77553
 -15.95934    1.82600
 -15.56618    2.07875
 -16.49311    1.86095
 -14.68009    1.59330
 -15.19809    1.89096
 -17.14333    1.96971
 -16.69112    1.64383
 -16.61510    1.97626
 -16.44737    1.97326
 -15.78386    1.63640
 -16.56562    1.68294
 -15.59494    1.94933
 -16.16504    1.78908
 -16.01624    1.75288
 -16.50822    1.98221
 -15.54042    2.01537
 -17.23243    1.95482
 -16.23147    1.72078
 -16.48479    1.57024
 -16.82467    1.81089
 -17.16816    1.54120
 -15.78399    1.63886
 -17.04948    1.13994
 -16.79085    1.84173
 -16.40335    1.82777
 -17.19121    1.77209
 -16.50095    1.64295
 -16.60411    1.81076
 -16.92037    1.59174
 -17.45653    1.80917
 -17.56097    1.62178
 -17.30980    1.75798
 -16.10773    1.66470
 -16.59066    1.55447
 -16.02320    1.66702
 -15.64382    1.39263
 -14.85293    1.50279
 -15.68748    1.67792
 -16.05844    1.53805
 -16.53365    1.53887
 -15.58968    1.35126
 -16.26283    1.70348
 -15.89029    1.44122
 -15.37260    1.45402
 -16.36565    1.69773
 -16.84948    1.81387
 -16.90060    2.11195
 -15.97817    1.78870
 -16.37403    1.69422
 -16.89976    2.13441
 -17.78455    1.86489
 -16.84957    1.86705
 -17.61267    2.07704
 -15.59879    1.39915
 -16.09442    2.38129
 -14.66590    1.22316
 -15.14607    1.42744
 -15.48843    1.81085
 -15.08075    1.48866
 -14.69473    1.17568
 -14.70229    1.53759
 -16.14756    1.72501
 -16.92266    1.74651
 -15.33319    1.71219
 -14.39527    1.87444
 -15.00908    1.81530
 -14.52499    1.87231
 -15.28594    1.77538
 -15.93634    1.82934
 -15.99742    1.88569
 -16.82211    1.71200
 -17.01858    1.76126
 -16.94975    2.18248
 -16.85832    2.19456
 -16.08924    1.94315
 -15.48375    1.66881
 -15.73917    1.91615
 -15.49332    1.83102
 -15.67145    1.59919
 -15.26053    1.80870
 -14.33709    1.83080
 -15.29369    1.71266
 -15.87635    1.77077
 -15.81288    1.95188
 -15.45882    1.67989
 -15.56972    1.40681
 -16.17545    1.88330
 -15.59617    1.95608
 -15.16516    2.07012
 -15.13947    1.82745
 -14.99343    2.06048
 -14.93728    2.17656
 -14.38605    2.14897
 -14.90746    1.76087
 -14.87935    2.28156
 -15.04958    1.97410
 -15.48216    1.54281
 -15.04743    1.70796
 -14.66386    1.89878
 -14.44448    1.91291
 -13.46181    1.87544
 -14.35116    1.88023
 -13.98175    1.53555
 -13.23528    1.55610
 -16.16991    2.03161
 -15.43562    1.63042
 -16.26885    1.58510
 -14.61683    1.84070
 -13.53899    2.15811
 -13.60651    1.62206
 -14.82601    1.84742
 -13.88954    1.54215
 -14.57190    1.82768
 -15.43603    1.93660
 -15.11136    2.10945
 -14.17382    1.84268
 -14.47457    2.40714
 -14.70342    2.10525
 -14.20536    1.86632
 -14.33803    2.51908
 -15.99594    1.85161
 -14.72946    1.69409
 -14.76245    1.75338
 -15.96428    1.81440
 -14.34981    2.00593
 -14.44436    1.79510
 -14.03262    1.87835
 -14.47603    1.53359
 -13.87946    1.69603
 -13.64633    1.48625
 -14.88495    1.64648
 -15.20111    1.43293
 -14.33174    1.48211
 -14.82995    1.53953
 -15.38005    1.53027
 -14.21663    1.39674
 -13.49382    1.18306
 -14.51835    1.24766
 -14.72295    1.71412
 -13.73001    1.51086
 -14.77994    1.50572
 -14.13026    1.55843
 -13.22083    1.25500
 -13.60408    1.51226
 -13.95460    1.11978
 -16.16980    1.83682
 -14.81719    1.33915
 -15.16621    1.51417
 -15.17596    1.42633
 -16.20280    1.46026
 -15.07241    1.28073
 -15.96566    1.60409
 -14.54000    1.44856
 -15.03866    1.43382
 -16.13597    1.56162
 -15.31377    1.21768
 -15.30201    1.61545
 -15.09260    1.16022
 -15.65762    1.45602
 -16.48311    1.43296
 -15.43183    1.35664
 -15.04750    1.43077
 -15.27812    1.92689
 -15.57239    1.47940
 -15.50912    1.53908
 -15.00891    1.69700
 -15.08759    1.02825
 -15.98095    1.15105
 -15.23997    1.39636
 -14.67640    1.40872
 -15.60715    1.27969
 -15.25055    1.43919
 -14.93640    1.16562
 -15.55560    1.63849
 -14.80826    1.39351
 -15.00729    1.35385
 -15.57491    1.72887
 -14.93991    1.31562
 -13.98320    1.23745
 -14.18716    1.28725
 -14.68612    1.66491
 -14.17851    1.57475
 -14.56969    1.13443
 -14.66829    1.45195
 -14.78772    1.46028
 -15.01400    1.39233
 -15.71838    1.80034
 -14.00253    1.03822
 -14.72575    1.02308
 -15.48841    1.09466
 -15.71444    1.39920
 -15.64936    1.16081
 -15.83935    1.30784
 -16.06565    1.32649
 -16.22023    1.45675
 -15.10606    1.39852
 -15.88750    1.45922
 -14.89930    0.97061
 -15.28440    1.23461
 -16.09063    1.54534
 -16.15498    1.57149
 -14.77227    1.38863
 -14.64172    1.04282
 -15.22887    1.39971
 -15.87695    1.91700
 -14.59707    1.53340
 -14.72217    1.54282
 -14.57732    1.24631
 -14.43534    1.31381
 -14.94907    1.47877
 -14.31239    1.75810
 -15.16243    1.36599
 -15.46660    1.69495
 -15.20449    1.37261
 -16.46662    1.68360
 -14.51124    1.62877
 -15.51511    1.66870
 -16.07789    1.32017
 -15.68177    1.39476
 -15.45630    1.69093
 -15.40623    1.30885
 -14.88840    1.24264
 -15.45601    1.47457
 -15.35867    1.31027
 -14.69956    1.72298
 -14.95574    1.75898
 -15.18338    1.15068
 -14.76535    1.52659
 -14.70025    1.20354
 -14.63869    1.69191
 -13.15173    0.97636
 -14.32608    1.07766
 -14.13684    0.92257
 -14.37233    0.85058
 -14.82012    1.17290
 -14.56870    1.04635
 -14.83527    1.23693
 -15.65623    1.51376
 -16.08761    1.54316
 -14.93131    1.89607
 -15.54600    1.72762
 -15.52194    2.10264
 -15.60458    1.72858
 -15.64266    1.97766
 -15.08064    1.78199
 -16.70218    1.51204
 -15.42012    1.97600
 -15.84579    1.84879
 -15.99823    1.86372
 -15.11685    1.60560
 -15.19722    1.51497
 -15.46087    1.59219
 -16.25384    1.34421
 -15.88788    1.63781
 -14.29754    1.50250
 -15.60689    1.78513
 -16.28370    1.60807
 -16.98395    1.54430
 -15.88803    1.34268
 -15.98361    1.89051
 -14.56923    1.50433
 -15.52567    1.67080
 -15.34563    1.60689
 -16.65718    1.95712
 -15.18807    1.66926
 -15.22119    1.29298
 -14.48395    1.62661
 -16.55400    1.79421
 -15.83182    1.85272
 -16.25203    1.36400
 -15.86417    1.84505
 -16.92134    1.87612
 -16.30234    1.70291
 -16.24465    1.55645
 -15.80581    1.83648
 -14.75117    1.69108
 -14.45752    1.58316
 -15.46011    1.75178
 -16.00560    1.41747
 -15.97387    1.12925
 -15.89281    1.20694
 -15.85158    1.03176
 -15.96589    1.41764
 -15.62868    1.57495
 -16.50460    1.75068
 -16.73059    1.81503
 -15.70853    1.70227
 -15.78717    1.80953
 -15.18685    1.87492
 -15.69988    1.53299
 -15.67706    1.55901
 -15.81646    2.14529
 -16.77854    1.90456
 -15.77936    1.87790
 -16.51931    1.78974
 -15.63010    1.55522
 -17.02139    1.49362
 -17.28999    1.72928
 -16.29841    1.60498
 -16.70664    1.50442
 -16.50886    1.70609
 -16.36455    1.41336
 -17.04011    1.54997
 -15.95894    1.26155
 -15.96807    1.61317
 -15.97021    2.04363
 -15.75107    1.75266
 -16.06234    1.85982
 -16.49340    1.63830
 -16.25724    1.79655
 -15.00225    1.96597
 -14.35169    1.58071
 -16.01390    2.01457
 -14.74851    1.75815
 -15.53132    1.41720
 -15.05107    1.62901
 -16.34853    1.84927
 -15.35224    1.15736
 -15.91048    1.36590
 -17.14229    1.80724
 -16.44150    1.58917
 -16.03188    1.43445
 -15.69011    1.49600
 -16.15639    1.59251
 -15.40138    1.33677
 -15.26361    1.26271
 -15.85108    1.61879
 -16.37554    1.59243
 -15.34250    1.99791
 -16.97581    1.54680
 -15.04932    1.98941
 -15.86180    1.42684
 -15.23068    1.63801
 -15.02824    1.28380
 -15.53544    1.49477
 -15.05808    1.53511
 -15.79637    1.68266
 -15.96943    1.30867
 -15.56561    1.28859
 -16.96724    1.57036
 -16.33432    1.50626
 -15.79357    1.51220
 -14.83597    1.38042
 -15.20280    1.17643
 -15.93426    1.85209
 -15.13790    1.27208
 -15.35566    1.39109
 -15.86032    1.89307
 -15.91676    1.97811
 -16.34579    1.62402
 -15.89190    1.45084
 -15.36990    2.03163
 -16.55052    1.80395
 -15.81441    1.53333
 -15.77466    1.40942
 -17.03732    1.50907
 -15.63673    1.43619
 -15.45880    1.49453
 -15.79893    1.08785
 -15.68361    1.11488
 -15.06018    1.46092
 -14.56581    1.13937
 -15.62316    1.36710
 -15.62883    1.63024
 -15.38458    1.72878
 -14.91877    1.33772
 -15.55011    1.85863
 -15.81220    1.76996
 -15.08977    1.34209
 -15.22196    1.74997
 -16.18319    1.84424
 -15.13328    1.68085
 -15.34134    1.36469
 -14.82085    1.32777
 -14.98862    1.64046
 -15.54839    1.56514
 -16.00304    1.61050
 -15.53074    1.72775
 -15.85819    2.06556
 -15.13801    1.72947
 -15.40761    1.42381
 -15.43449    1.62127
 -15.39133    1.64614
 -16.15496    1.90799
 -16.11368    2.43057
 -15.37997    1.75177
 -14.79317    1.60941
 -15.15319    1.79231
 -15.99831    1.70616
 -14.79397    1.56617
 -15.60210    1.96276
 -16.76719    2.10347
 -14.41959    1.78346
 -16.55776    2.16397
 -16.79448    2.16242
 -16.97238    1.99806
 -16.58745    2.17909
 -16.04156    1.64957
 -15.90199    1.67163
 -17.66398    1.96123
 -17.27869    1.73090
 -16.22035    1.20925
 -17.12245    1.50212
 -17.11392    2.05912
 -16.53057    1.78442
 -17.22204    1.74388
 -17.90455    1.68407
 -16.06129    1.60432
 -17.58385    1.69288
 -18.20178    1.86312
 -16.36066    1.62406
 -14.46799    1.91625
 -15.57565    1.99596
 -15.47949    1.83967
 -17.12615    1.60350
 -16.69740    1.94148
 -16.09947    1.68301
 -15.57793    1.78397
 -15.70920    1.58351
 -14.61302    1.88105
 -16.65499    1.76511
 -14.84871    1.50115
 -15.09967    1.78943
 -14.88064    1.54183
 -14.46909    1.92066
 -14.85366    1.56728
 -15.76342    1.61150
 -15.25274    1.64178
 -16.59625    1.59752
 -15.39012    1.73421
 -15.24064    1.91571
 -15.75385    2.23540
 -16.06361    2.20053
 -15.50010    1.73974
 -16.14415    2.08990
 -16.83243    2.00440
 -16.67629    1.93308
 -15.20195    1.77105
 -15.72654    1.65507
 -15.65691    2.12231
 -15.41892    1.65376
 -15.16828    1.50504
 -16.87324    1.85486
 -15.38076    2.21965
 -14.33124    1.65691
 -14.80109    1.69870
 -15.08391    1.53397
 -14.62636    1.78027
 -14.59490    1.52378
 -14.62248    1.61725
 -15.02175    1.54895
 -15.22468    1.40308
 -13.94848    1.56958
 -14.14623    1.46712
 -14.77117    1.71560
 -14.90383    1.78320
 -16.03380    1.95820
 -16.40990    2.16575
 -15.87071    1.79310
 -14.96012    1.48611
 -14.72234    1.47637
 -15.07705    1.73100
 -15.53262    1.59360
 -15.54618    1.54394
 -15.44277    1.74519
 -16.53851    1.73574
 -16.11594    1.77557
 -16.67761    1.97635
 -15.50671    1.57542
 -14.43972    1.62692
 -16.18763    1.59128
 -15.14806    1.63213
 -15.45538    1.78319
 -14.40217    1.91334
 -15.04728    1.64130
 -16.19532    1.71021
 -15.07308    1.93044
 -14.34455    1.84661
 -14.82670    1.41058
 -15.83582    2.18891
 -16.04682    2.09280
 -15.12981    1.60200
 -17.12549    1.87505
 -15.96616    1.53162
 -16.46975    1.61190
 -16.60862    1.90870
 -16.74996    2.10459
 -17.08237    1.89199
 -16.08421    1.90911
 -16.30645    2.04358
 -15.41743    1.70364
 -15.79960    1.91152
 -15.01000    1.51714
 -14.25710    2.08590
 -15.17786    2.09882
 -14.95883    2.05800
 -15.02752    2.04870
 -15.52977    1.93934
 -15.75785    1.98804
 -15.07358    1.91137
 -15.45151    1.38830
 -15.42202    1.77562
 -15.50950    2.08492
 -15.59501    1.88814
 -16.25092    2.29402
 -16.01319    1.91529
 -16.39202    1.73811
 -15.42206    1.69522
 -15.46558    1.31675
 -15.83961    1.39130
 -15.42802    1.79596
 -15.90730    1.50017
 -15.94639    1.91400
 -15.36894    1.77370
 -16.05307    1.89940
 -15.31306    1.81170
 -15.91558    2.01014
 -16.77237    1.86531
 -16.16236    1.44843
 -15.61539    1.79375
 -14.99171    1.38353
 -15.88328    1.62997
 -17.18595    1.84736
 -16.26953    1.96277
 -15.24842    1.30496
 -16.60779    2.22316
 -16.15312    2.03331
 -16.30671    1.86690
 -16.08117    1.92285
 -16.10694    1.81141
 -16.64645    1.84637
 -16.25864    1.29670
 -16.44472    1.75921
 -15.46830    1.35292
 -16.36195    1.40034
 -15.15191    1.46694
 -15.30907    1.23741
 -15.59726    1.67326
 -15.20420    1.32302
 -15.80409    1.50634
 -15.86788    1.42075
 -15.52940    1.84586
 -16.16421    1.88670
 -15.92242    2.13897
 -16.48502    1.91469
 -15.98676    1.74054
 -16.85293    1.84845
 -15.77584    2.37616
 -16.14380    1.92413
 -15.40301    1.91375
 -15.90078    1.84017
 -16.19873    1.72647
 -15.52513    1.65281
 -16.29124    1.75372
 -16.02985    1.94207
 -16.39348    2.29337
 -17.94387    1.95105
 -17.15238    2.01809
 -17.37066    2.14792
 -15.65054    1.61920
 -17.66036    2.03363
 -15.78792    1.74352
 -16.17539    2.09897
 -17.16501    2.06267
 -17.79306    2.42076
 -16.67447    2.06861
 -15.46453    1.59663
 -16.08661    1.91092
 -15.67321    1.71922
 -16.39672    1.44530
 -16.17515    1.55831
 -16.14516    1.58347
 -15.67792    1.46883
 -16.47801    2.08141
 -16.32367    1.42867
 -16.11622    1.65349
 -16.33099    1.68282
 -15.42834    1.65534
 -16.12186    1.86358
 -15.79338    2.14007
 -16.23567    1.89477
 -15.59182    1.99410
 -16.11851    2.21110
 -16.16108    1.96179
 -16.02990    2.07383
 -14.46473    1.91211
 -14.85517    2.23301
 -16.57640    2.39201
 -16.08120    1.84406
 -16.94939    2.33841
 -16.47502    1.89948
 -16.04540    1.88658
 -15.55117    1.81349
 -15.37069    1.75789
 -16.06030    1.91533
 -15.60961    1.46622
 -15.83616    1.75186
 -17.17343    1.89583
 -17.91621    1.77609
 -16.43095    2.18789
 -17.26373    1.85638
 -16.77842    2.01628
 -16.66789    2.08693
 -16.76241    2.45460
 -16.72982    1.70875
 -15.53320    1.63617
 -16.78449    2.22356
 -16.81803    2.19810
 -16.35702    2.04249
 -16.30989    1.69027
 -16.94285    1.93727
 -16.12323    1.82832
 -17.64716    2.04863
 -16.81091    1.80996
 -15.57174    1.29583
 -16.34421    1.66220
 -15.36060    1.51452
 -15.44106    1.57774
 -15.93967    1.54980
 -15.09654    1.82115
 -15.76087    1.77117
 -16.06212    1.85033
 -13.96350    1.08281
 -15.14172    1.89991
 -15.15186    1.78761
 -14.67345    1.48118
 -15.96351    1.72421
 -16.95481    2.17408
 -14.61853    1.59312
 -15.95992    1.92374
 -16.61491    2.01937
 -15.53957    2.03314
 -15.68668    2.36225
 -16.90276    1.97531
 -15.80758    1.79364
 -15.89942    1.78635
 -16.24237    1.81309
 -16.92870    1.87158
 -16.95860    1.82162
 -15.56874    1.25763
 -16.37752    1.74421
 -15.42908    2.05642
 -14.89423    1.82295
 -16.11887    1.64037
 -15.86275    1.81656
 -15.83608    1.78123
 -14.81763    1.25826
 -14.86708    2.13330
 -15.85572    1.83204
 -13.95661    1.44967
 -16.57236    1.87073
 -16.58399    2.11078
 -15.56381    2.15388
 -16.11492    1.76555
 -15.89332    2.15817
 -15.57769    1.56357
 -15.57413    1.96835
 -16.13590    2.02563
 -15.59903    1.94852
 -15.48433    1.60947
 -15.23319    1.72685
 -15.98518    1.97043
 -15.48316    2.01485
 -15.89382    1.76538
 -15.95676    2.02808
 -14.79070    1.59549
 -15.14269    1.73181
 -15.41268    1.68373
 -14.73409    1.79428
 -15.34135    1.92867
 -15.85531    1.61123
 -16.87008    1.87608
 -15.34028    1.64912
 -14.57464    1.28278
 -15.74458    1.70732
 -16.11019    1.77230
 -16.43835    1.59716
 -16.88622    2.02595
 -15.30737    1.51623
 -14.47694    1.37394
 -15.44636    1.80614
 -14.59964    1.62107
 -15.42622    1.99167
 -15.44017    1.74842
 -16.27841    1.77759
 -15.83664    1.40131
 -15.65111    1.89559
 -14.96796    1.25491
 -15.95838    1.73839
 -15.54417    1.90425
 -15.79095    1.61942
 -16.50712    1.62127
 -15.41271    1.32739
 -14.60913    1.55735
 -14.56792    1.39793
 -15.27635    1.47578
 -14.94106    1.88097
 -15.67221    1.78520
 -15.12667    1.92095
 -15.20173    1.83732
 -14.64790    1.82343
 -14.71833    1.79226
 -14.75027    1.83861
 -14.84487    1.84186
 -14.09616    1.88210
 -13.78896    1.53255
 -14.53777    1.67064
 -14.86810    1.81516
 -15.10923    2.31623
 -15.23495    1.91095
 -15.64582    2.04665
 -14.06232    1.70405
 -15.80728    1.98412
 -14.21351    1.77845
 -13.72907    1.92057
 -15.08360    1.62173
 -15.09999    2.12401
 -15.99106    2.12574
 -15.12107    1.92836
 -14.98375    1.66191
 -14.31198    2.06391
 -15.40255    2.14906
 -15.98337    2.31301
 -14.88552    1.88118
 -14.62183    1.83361
 -15.38551    2.34427
 -14.52799    2.07655
 -15.06053    2.34076
 -14.56443    1.71803
 -15.13804    2.06355
 -14.95995    1.83622
 -15.08976    2.33109
 -16.27226    1.81171
 -16.32795    2.15360
 -16.33771    1.69016
 -15.52481    1.98029
 -15.42136    1.51939
 -15.96358    2.44212
 -15.54306    1.63955
 -15.61238    1.87236
 -16.74044    2.06426
 -15.84679    1.73903
 -14.99619    1.97344
 -16.08099    2.32172
 -15.33457    2.00651
 -16.18775    1.66549
 -16.70523    1.93872
 -16.41926    2.42075
 -16.08776    2.29207
 -16.85489    2.39798
 -18.26744    2.09327
 -17.01882    2.62233
 -17.42361    2.15800
 -17.62284    2.06753
 -16.25400    2.15132
 -17.32121    1.69259
 -17.20169    1.85106
 -17.58651    1.66627
 -16.99375    2.11486
 -16.55172    2.26710
 -16.39899    2.02818
 -16.56795    2.10356
 -17.23095    2.09591
 -17.69355    2.21266
 -16.05195    2.23260
 -17.00787    2.34010
 -15.54683    2.32282
 -15.61749    2.08722
 -16.03431    2.60176
 -16.27705    2.19739
 -14.46626    2.07437
 -16.88079    2.11543
 -15.86167    1.82309
 -16.89077    1.88868
 -17.40130    2.01163
 -17.99877    2.38060
 -16.74316    2.26960
 -17.67876    2.40434
 -19.01668    2.15396
 -17.37142    2.34045
 -18.26110    2.49990
 -17.61350    1.98878
 -16.74547    1.99356
 -16.71171    2.11951
 -16.98239    1.96593
 -17.37249    1.90818
 -16.67667    1.92814
 -14.48904    1.90052
 -17.14178    2.21877
 -15.84521    1.79384
 -15.80512    1.66454
 -16.44505    1.94736
 -16.58688    1.94868
 -16.35234    1.98516
 -15.67397    1.96949
 -16.39465    2.04045
 -15.94847    2.19406
 -16.05128    2.22760
 -15.57424    1.69921
 -17.06757    2.40262
 -17.24742    2.18623
 -16.87909    2.18099
 -16.38379    2.07775
 -14.96997    1.60738
 -15.49685    1.60526
 -15.86810    1.68911
 -16.87712    2.28328
 -15.18249    1.79770
 -15.33692    1.68843
 -15.77468    1.86615
 -15.82141    1.88519
 -15.10549    2.09207
 -14.73197    1.67097
 -14.90644    1.98374
 -15.68097    1.54023
 -17.26483    2.02028
 -16.56905    1.86359
 -16.25812    2.30375
 -15.90756    2.22526
 -15.76778    1.81345
 -16.00863    1.76126
 -15.62796    1.96603
 -15.58947    1.61590
 -16.27837    1.65280
 -16.26252    1.60021
 -15.79431    1.58696
 -15.77370    1.75294
 -16.26724    1.84745
 -15.74996    1.78210
 -15.82129    1.75132
 -15.13204    1.71547
 -15.55454    1.49405
 -15.92007    1.76383
 -16.35119    2.20055
 -15.89221    2.11164
 -14.96956    2.00999
 -13.99910    1.75621
 -15.74986    2.06916
 -14.74082    1.96590
 -15.40720    2.25725
 -15.19824    1.95570
 -16.31388    2.17788
 -17.41854    2.37054
 -17.08763    1.86138
 -16.80718    2.20046
 -16.76152    2.12310
 -17.06462    2.41467
 -16.27858    2.39313
 -16.41664    2.49446
 -16.14883    2.35947
 -15.93433    1.97652
 -17.00679    2.27577
 -17.28748    1.93288
 -18.12667    2.28363
 -16.69675    2.00893
 -16.19800    1.87405
 -16.62642    1.59161
 -15.57030    1.69278
 -16.38324    1.61323
 -15.88876    1.49704
 -17.39370    2.08576
 -16.21875    1.93542
 -16.24270    2.16654
 -16.17354    1.62460
 -16.02659    1.85530
 -15.95839    1.74418
 -15.75106    1.74036
 -15.59276    1.69070
 -16.28147    1.82874
 -14.82680    1.55419
 -14.91704    1.70336
 -15.71014    1.89693
 -15.05042    1.84426
 -16.05953    1.72189
 -15.71660    1.76968
 -15.43202    1.90661
 -16.20511    1.86383
 -15.37782    1.58188
 -15.59313    1.65424
 -16.50291    2.05883
 -16.37929    2.23131
 -17.06806    2.04976
 -16.14845    2.25614
 -15.78708    2.11459
 -16.47271    1.85287
 -16.10528    1.76559
 -15.50349    1.89787
 -16.32870    1.70077
 -16.20296    1.85573
 -16.01472    2.10890
 -15.65553    2.09602
 -15.51628    1.64395
 -14.95350    2.05752
 -15.44674    1.96934
 -14.84995    1.76313
 -16.01979    1.95888
 -15.48282    2.08605
 -16.36595    2.11898
 -15.51366    2.15729
 -15.71539    2.03520
 -14.87588    1.62496
 -15.61303    1.85107
 -16.47068    2.02683
 -15.51851    1.61411
 -15.26447    1.40298
 -16.43399    1.98915
 -15.45302    1.90146
 -14.99657    1.34616
 -14.94008    1.52087
 -14.14226    1.54924
 -15.18433    1.29872
 -14.86650    1.56807
 -14.80397    1.34058
 -14.01711    1.63614
 -14.27475    1.38417
 -14.52628    1.66498
 -15.25058    1.59829
 -15.94412    1.51733
 -13.89496    1.33314
 -15.04218    1.17550
 -14.46466    1.72833
 -14.96486    1.52759
 -15.87254    1.54924
 -15.64410    1.90024
 -14.84402    1.92232
 -14.51840    1.42556
 -16.43550    1.56115
 -15.43907    1.76955
 -15.79863    1.48472
 -14.34201    1.03254
 -15.68462    1.54799
 -14.91415    1.55741
 -16.12575    1.58265
 -15.67549    1.91626
 -14.94988    1.61961
 -14.95139    1.50127
 -17.04281    1.77985
 -16.27627    1.55881
 -15.93363    1.62860
 -17.00098    1.82014
 -17.62686    1.56691
 -16.81676    2.14776
 -15.11931    1.28318
 -16.81356    1.30974
 -15.51775    1.28914
 -16.67702    1.76496
 -16.71570    1.68110
 -16.17120    1.16398
 -16.70440    1.51229
 -16.09812    1.51314
 -16.05120    1.38092
 -16.02505    0.99088
 -15.91119    1.33534
 -15.12090    1.06185
 -15.38535    1.04763
 -16.15375    1.19445
 -16.78215    1.27433
 -16.80125    1.65888
 -17.26190    1.69469
 -18.19705    1.66765
 -16.55917    1.42126
 -16.80711    1.50104
 -16.29021    1.48970
 -18.58083    2.16846
 -17.80895    1.52629
 -17.00497    1.19461
 -16.77120    1.19489
 -16.73857    1.49013
 -15.83447    1.67106
 -16.90421    1.62753
 -17.19354    1.74208
 -15.82073    1.48155
 -17.22882    1.47702
 -17.07518    1.67259
 -17.38787    1.41059
 -17.61742    1.79738
 -17.41988    1.54405
 -16.35283    1.30004
 -16.37826    1.39767
 -16.60300    1.35687
 -17.05799    1.84801
 -16.81112    1.66589
 -16.98635    1.27708
 -17.20859    2.08513
 -16.95147    1.79435
 -16.81602    1.42674
 -16.04979    1.08929
 -16.34838    1.26027
 -17.05440    1.62491
 -17.39929    1.81951
 -16.88353    1.75530
 -17.09609    1.64757
 -16.44186    1.69060
 -17.24099    1.86342
 -15.32101    1.73678
 -16.02672    1.66271
 -17.27009    1.20077
 -16.72611    1.52278
 -16.38791    1.51912
 -15.83891    1.46299
 -16.13939    1.81821
 -16.79621    1.63917
 -15.29225    1.40234
 -16.39320    1.25900
 -17.12864    1.53875
 -18.24305    1.69444
 -17.52061    1.51436
 -17.01799    1.56951
 -17.87978    1.60322
 -18.29807    1.59437
 -18.22804    1.79974
 -17.11134    2.03629
 -17.33766    1.84551
 -17.59244    2.14411
 -17.70807    1.55147
 -17.37769    2.11147
 -16.61842    1.75141
 -17.32154    1.80021
 -16.93733    1.88426
 -17.65590    1.75948
 -16.06680    1.67599
 -17.20473    1.44061
 -16.61291    1.86594
 -16.28351    1.45396
 -16.33928    1.67725
 -16.51488    1.83442
 -16.69064    1.85218
 -15.68100    1.90109
 -15.60848    1.57608
 -16.13952    1.67649
 -15.52441    1.38523
 -15.60657    1.47689
 -15.15413    1.30246
 -16.67713    1.72252
 -15.94846    1.30425
 -16.73874    1.27284
 -16.60560    2.15403
 -16.14225    1.50195
 -15.37081    1.69360
 -16.44515    1.85297
 -16.51187    1.56715
 -16.96035    2.09786
 -17.11588    2.00456
 -16.33833    1.56643
 -16.66676    1.45544
 -15.66069    1.21421
 -16.02350    1.46221
 -15.61631    1.33995
 -16.74200    1.26534
 -16.97210    1.52713
 -17.88854    2.04061
 -17.11250    1.84267
 -16.08213    1.58934
 -17.10258    2.00151
 -16.15239    2.13684
 -17.15997    2.06711
 -16.62147    1.82110
 -16.88044    1.62242
 -16.57804    1.69731
 -16.78989    1.79862
 -15.57657    1.31463
 -16.79764    1.52727
 -16.88443    1.39064
 -17.16507    1.51396
 -17.19302    1.89212
 -16.35951    1.42673
 -16.66783    1.64208
 -17.16584    1.88271
 -16.67659    1.58889
 -17.50392    1.70276
 -17.87761    1.69641
 -16.87083    1.74038
 -17.27530    1.77594
 -16.26958    1.55712
 -16.15661    1.61359
 -16.49810    1.29670
 -16.52881    1.31131
 -16.87198    1.65191
 -16.08263    1.22185
 -15.44243    1.47143
 -16.18573    1.56877
 -15.75868    1.34568
 -17.05554    1.67155
 -15.99982    1.37116
 -16.51784    1.19019
 -16.50803    1.86081
 -16.56168    1.48500
 -15.69879    1.61570
 -15.51305    1.10568
 -16.37434    1.26553
 -16.66276    1.35303
 -16.94775    1.27451
 -17.84918    1.44209
 -16.64354    1.07999
 -15.57399    1.12427
 -16.35899    1.76758
 -16.01557    1.36212
 -17.54935    1.53569
 -17.75781    1.83250
 -17.42219    1.64888
 -16.90245    1.05865
 -17.58751    1.77168
 -17.28866    1.85233
 -16.73159    1.51440
 -17.72250    2.01513
 -17.46902    1.39488
 -16.83418    1.65929
 -16.29865    1.44692
 -16.12463    1.67990
 -16.13474    1.60515
 -19.06738    1.90848
 -18.27243    1.44762
 -18.09825    1.52851
 -17.25810    1.53130
 -17.44900    1.23501
 -16.46358    1.31633
 -16.63215    1.44155
 -16.93817    1.67517
 -16.60893    1.47786
 -16.00105    1.55387
 -16.15706    0.97094
 -17.71756    1.86609
 -17.79138    1.50629
 -18.29710    1.60594
 -17.88058    1.43305
 -17.10042    1.23842
 -16.77693    1.53442
 -16.73063    1.67509
 -15.72182    1.59841
 -16.35359    1.05803
 -17.52477    1.54076
 -17.27756    1.10545
 -18.16391    1.68808
 -17.45122    2.23887
 -17.22111    1.41601
 -17.10180    1.64046
 -17.58115    1.65501
 -16.81058    1.31590
 -17.81671    1.86289
 -17.55299    1.82192
 -17.78598    1.90507
 -17.98853    1.65622
 -17.23274    1.53285
 -17.13078    1.74393
 -17.24620    1.87214
 -16.32252    1.59784
 -17.10651    1.35559
 -17.59611    1.56852
 -17.12644    1.66705
 -16.79942    1.65439
 -16.51071    1.43341
 -17.24289    1.61306
 -15.86636    1.48889
 -15.43995    1.09075
 -15.40349    1.17556
 -16.67955    1.61595
 -15.05279    1.02298
 -16.46547    1.71645
 -16.37178    1.54707
 -16.66252    1.45210
 -16.01543    1.69304
 -16.54537    2.27313
 -16.62739    1.55469
 -16.97462    1.67331
 -16.79684    1.51784
 -15.35393    1.47729
 -16.08558    1.78683
 -15.72876    1.31027
 -15.54293    1.13175
 -17.13234    1.13795
 -15.63518    1.47269
 -16.97681    1.69456
 -16.69570    1.18108
 -17.45872    1.75202
 -16.66790    1.95503
 -15.63017    1.39937
 -17.02554    1.70393
 -16.13195    1.60847
 -17.03170    1.80427
 -16.83579    1.51909
 -16.07937    1.58868
 -16.65493    1.17715
 -16.12120    1.54988
 -16.82692    1.86108
 -16.08721    1.53788
 -16.13802    1.88995
 -16.39046    2.03966
 -16.98640    1.91814
 -16.00332    1.43010
 -16.34310    1.55332
 -15.92796    1.32721
 -16.52199    1.87996
 -15.44726    1.59041
 -15.06169    1.45202
 -15.92354    1.72511
 -15.66299    1.46012
 -14.73201    1.44284
 -15.14070    1.24409
 -14.98594    1.65062
 -15.55229    2.09078
 -15.13404    1.81929
 -14.44110    1.74732
 -14.38235    1.89588
 -14.56538    1.68599
 -14.50465    1.50821
 -15.75531    2.17654
 -16.20886    1.82079
 -15.32465    1.62627
 -14.88391    1.79146
 -14.71650    1.88165
 -14.21042    1.77136
 -14.05629    1.44969
 -14.57294    1.59340
 -15.26679    1.66511
 -15.67641    1.23224
 -14.40684    1.44872
 -14.58868    1.42749
 -17.47118    2.04597
 -15.51999    1.66326
 -16.66860    2.02427
 -15.07835    1.30748
 -16.14158    1.68033
 -16.00797    1.68604
 -15.83504    1.56376
 -15.58013    1.64097
 -15.15581    1.62464
 -15.26277    1.63065
 -15.53946    1.68175
 -15.78407    1.90460
 -15.58288    1.93236
 -15.93589    2.31730
 -15.28590    1.88099
 -14.97374    2.06163
 -15.27101    1.94101
 -15.46312    1.94625
 -14.55851    1.77220
 -15.64949    2.29829
 -15.42505    1.97263
 -16.36115    2.37219
 -15.34764    2.38732
 -16.57650    1.90897
 -15.74142    1.82030
 -17.16454    2.05610
 -16.26714    2.26516
 -15.85309    1.99877
 -15.55435    1.75390
 -15.55314    2.26465
 -16.85562    1.76140
 -13.05122    1.36497
 -14.16922    1.62071
 -14.46399    1.43140
 -14.97146    1.68644
 -13.06188    1.79272
 -12.90534    1.66474
 -12.48026    1.61724
 -12.63550    1.82131
 -13.55214    1.82137
 -12.63689    1.98359
 -12.33647    1.74416
 -12.87479    1.99249
 -12.27922    1.62249
 -11.80111    1.68706
 -12.50602    1.57996
 -14.49730    2.21717
 -14.37279    2.00086
 -14.41374    1.61471
 -14.62724    1.98244
 -13.55525    1.64280
 -14.25520    1.87719
 -13.06791    1.71447
 -13.14439    1.35759
 -14.78972    1.78888
 -13.80852    2.12485
 -13.19271    1.68933
 -12.88811    1.46926
 -12.82865    1.63574
 -11.50489    2.04260
 -12.52376    1.74012
 -13.08202    2.11987
 -12.68385    1.38899
 -11.45833    1.10198
 -12.25900    1.46799
 -12.15002    1.48507
 -12.44721    1.71457
 -12.37291    1.47055
 -11.22793    1.15134
 -12.23080    1.32653
 -12.47402    1.53790
 -11.95093    1.50970
 -11.44856    1.13778
 -12.42521    1.63213
 -12.68034    1.59174
 -11.91999    1.57223
 -12.28086    1.56212
 -12.40876    1.36487
 -12.19224    1.18835
 -12.02323    1.44028
 -12.34406    1.70612
 -12.20129    1.51575
 -11.25675    1.14752
 -11.42850    1.16963
 -13.16289    1.83168
 -12.67544    1.25811
 -11.54318    1.31917
 -12.09667    1.46528
 -11.63593    1.05221
 -11.99681    1.42005
 -11.95386    1.34299
 -12.61576    1.04649
 -12.02613    1.63918
 -12.86856    1.49428
 -12.04177    1.02030
 -13.12075    1.58828
 -12.21721    1.32147
 -13.83416    1.61029
 -14.71490    1.57488
 -13.65471    1.67457
 -13.73503    1.63121
 -12.46478    1.76245
 -13.46267    1.41585
 -12.22354    1.25558
 -12.23343    1.37122
 -13.00851    1.22797
 -13.11292    1.36371
 -14.66215    1.68407
 -12.76563    1.53307
 -11.65030    0.99340
 -11.46383    1.13062
 -12.27411    1.01463
 -12.68562    1.37532
 -13.45925    1.42710
 -12.94302    1.09333
 -12.38186    1.70885
 -13.33992    1.64980
 -12.61921    1.16265
 -11.71132    1.19798
 -11.95537    1.42905
 -12.03253    1.67130
 -12.13700    1.68837
 -10.61995    1.55660
 -12.30798    1.55202
 -12.08857    1.61347
 -11.69291    1.49440
 -12.53958    1.64817
 -14.02864    1.69910
 -15.01559    1.62397
 -13.67928    1.71602
 -13.64999    1.60441
 -13.79242    1.71719
 -13.80832    1.91678
 -14.01213    1.89640
 -13.76716    1.62529
 -12.40296    1.45704
 -12.98194    1.56590
 -12.65842    1.65656
 -12.14909    1.69621
 -12.78447    1.37059
 -12.63983    1.81125
 -13.66428    1.91086
 -12.74418    2.02970
 -13.05450    2.00600
 -13.15650    1.58541
 -12.23662    1.32483
 -13.19413    2.00445
 -14.16309    2.03601
 -13.44380    1.66905
 -13.27687    1.79739
 -12.70166    1.73923
 -11.97065    1.78181
 -12.72819    2.07437
 -13.51867    2.13160
 -13.17646    1.72646
 -12.69919    1.39677
 -12.58017    1.71565
 -12.54576    1.48840
 -13.84268    1.57040
 -13.83175    1.69917
 -13.89554    1.66683
 -13.21719    1.78808
 -13.93366    1.83141
 -12.23064    1.45351
 -12.30711    1.76799
 -13.35201    2.18231
 -13.12322    1.81141
 -12.78740    1.44838
 -12.51430    1.49170
 -12.90217    1.38281
 -13.21929    1.70225
 -12.87365    1.61509
 -12.65405    1.30508
 -12.71414    1.26594
 -13.50717    1.74002
 -12.88931    1.70467
 -12.77957    1.16236
 -13.14080    1.29172
 -13.11105    1.40491
 -12.32245    1.04865
 -12.92048    1.41400
 -12.76925    1.25668
 -13.03446    1.67689
 -12.01362    1.42106
 -12.66292    1.31658
 -12.58260    1.45689
 -13.26071    1.57532
 -12.49834    1.34650
 -14.01461    1.86044
 -12.51527    1.58928
 -13.28692    1.68134
 -12.68736    1.39525
 -11.94293    1.66161
 -13.60659    1.54321
 -12.48319    1.48364
 -11.05365    1.28197
 -11.95877    1.51088
 -11.11070    1.38068
 -11.81197    1.39947
 -11.43973    1.45786
 -12.55377    1.52118
 -12.41703    1.89135
 -12.98770    2.17583
 -12.40462    1.85780
 -12.20028    1.84413
 -13.37961    1.67328
 -12.42071    1.73612
 -13.51256    1.57990
 -12.58486    1.70968
 -12.02759    1.52554
 -12.12476    1.67273
 -11.74642    1.56156
 -11.99133    1.34380
 -11.13881    1.62441
 -11.19556    1.39926
 -11.40954    1.63861
 -11.93630    1.70994
 -11.90487    1.38000
 -12.20930    1.67795
 -11.78967    1.14566
 -12.54419    1.44220
 -13.09929    1.60816
 -12.59707    1.55019
 -12.54667    1.73589
[truncated: 1,119,075 more chars]
