# Supplementary material for: Microtubule assembly governed by tubulin allosteric gain in flexibility and lattice induced fit
Source: eLife. 2018 Apr 13;7:e34353. doi: 10.7554/eLife.34353 (PMC5945277; doi:10.7554/eLife.34353)
Supplement: Figure 4—source data 1. [file elife-34353-fig4-data1.txt]

14.005948 7.414655
13.737640 6.279835
0.087685 0.968021
-0.009941 0.004860
15.240317 8.675565
14.483033 9.396784
14.390673 6.508179
14.603087 8.104102
14.101471 5.264985
16.037370 8.390875
14.242019 8.960293
15.216600 8.005523
15.006721 7.708272
15.476678 8.273668
14.903695 7.362506
14.638058 6.602360
14.435182 6.501239
14.337661 6.656211
14.638862 6.421830
14.174658 5.248451
14.101601 10.544504
14.490697 3.872539
13.937124 7.742732
13.694980 10.054538
13.244051 7.634452
14.010121 6.107904
13.689131 5.344694
13.784150 6.294634
13.587623 6.264593
13.596177 5.641001
14.392235 9.670620
14.748580 5.501040
13.681000 7.169732
13.857856 6.742880
14.150246 6.631371
13.521931 6.590487
13.617648 6.450369
13.850876 6.373615
13.871470 6.274894
13.918005 5.968947
14.130094 6.611247
14.052744 5.711584
14.138174 5.182742
14.082156 4.628797
14.159435 4.546588
14.077143 7.182192
14.485696 8.654627
13.507591 6.429375
13.999757 6.992488
13.547312 6.748652
14.178594 7.684858
14.253211 7.438185
14.093305 6.908914
15.225574 6.190733
14.281444 12.038389
13.803281 7.204374
14.370028 12.764085
13.799601 6.290821
14.018856 7.049173
13.948325 6.850018
13.703970 5.819901
13.703108 7.421217
13.986920 6.666740
14.176492 6.469745
13.896474 11.209571
0.771720 0.664572
0.771720 0.664572
1.374853 1.842262
0.771573 0.664251
13.714492 8.722547
0.771695 0.664403
1.227761 0.370228
0.503996 0.088060
0.837090 0.219618
1.497446 0.826161
1.875680 1.780849
0.681344 0.634561
0.437676 1.034718
0.377013 1.149385
0.481352 1.283227
0.214912 -0.126856
0.555546 0.462263
-0.629734 1.464419
-0.346060 -0.203060
0.733438 0.658208
0.771685 0.664290
1.502439 0.568623
0.830620 0.848255
