# Supplementary material for: Microtubule assembly governed by tubulin allosteric gain in flexibility and lattice induced fit
Source: eLife. 2018 Apr 13;7:e34353. doi: 10.7554/eLife.34353 (PMC5945277; doi:10.7554/eLife.34353)
Supplement: Figure 4—source data 2. [file elife-34353-fig4-data2.txt]

-0.186661 4.243372
-0.288654 4.234165
0.422842 4.261792
-0.011561 3.993295
0.039347 9.503531
0.419545 4.363343
0.056605 6.536382
0.735641 2.830186
0.772137 1.891996
1.055277 1.878801
0.959473 2.285075
1.276203 2.810638
1.140296 1.228796
0.858702 3.700363
0.802226 5.468364
0.457159 3.951605
0.704324 5.423781
0.557014 1.284012
0.836633 1.793356
0.651684 1.347925
0.794290 1.936600
1.025158 -0.658851
1.081107 -1.386405
0.846124 -0.152188
0.937355 -2.260660
0.827323 -1.631773
0.192611 -0.644529
0.469840 -0.263963
0.267711 1.389723
0.715491 0.429154
0.969959 0.481210
0.781654 1.954681
0.768867 0.563869
0.397752 0.424683
0.490748 2.655990
0.652838 -2.449313
0.647265 2.532442
0.558899 0.816414
0.900808 -0.952117
0.698331 1.714332
0.643377 0.184055
0.770208 1.943497
0.844683 1.672600
0.849083 1.636274
0.817761 1.646740
1.614881 0.209995
1.023031 -0.195915
0.982679 1.637033
1.381902 1.371801
1.139659 0.825372
1.129819 2.480201
1.053533 0.614034
0.794522 1.301306
1.099256 2.004318
1.310163 -0.755032
1.126405 1.422379
0.986597 -1.342508
1.117753 0.118100
0.989543 2.274270
1.168587 -2.920427
0.753946 -1.120224
0.458689 0.671230
0.866797 -0.660438
1.154622 -2.464402
0.765094 -0.181181
1.116145 -1.368623
1.231494 -0.246020
1.147368 -0.561616
1.272359 3.539100
1.364299 -0.487565
1.498398 -0.911385
1.384481 -0.786526
1.374475 1.549221
1.095734 2.321721
1.600307 1.331121
0.700366 2.430658
1.186539 2.464378
1.156331 1.379076
1.191860 -0.427824
0.704271 -0.293846
1.517999 -0.077357
1.430752 -0.405988
1.082820 0.397698
1.003470 -0.549498
1.262277 -2.326212
1.248304 2.372785
1.486078 -1.351941
1.092629 -0.930329
1.153692 -0.233472
1.145956 1.686553
1.458327 -0.370951
1.606131 -1.214356
1.435405 -0.411560
1.192151 0.630607
0.840184 1.985294
0.793277 -0.508533
1.165391 -1.328610
1.355505 -1.020979
0.943534 2.611319
0.860544 1.092103
0.767880 1.571871
1.430469 -1.585265
0.852387 0.542790
1.049428 0.646530
0.951398 -1.213857
1.123550 -0.645473
1.185280 -1.438751
0.784523 -0.441207
0.681445 -3.619955
0.590170 -2.294374
0.897323 -2.324777
1.322895 -1.591390
1.170470 1.616533
0.750204 0.435292
0.869262 0.394132
0.630872 2.280335
0.278984 3.403808
0.502584 3.906824
1.142524 3.774236
1.426291 2.619791
1.222670 5.423408
1.180824 1.392323
1.386766 0.434061
1.635020 3.088801
1.335596 -2.835074
1.619302 1.646739
1.018353 -1.228915
0.989267 0.751205
1.242959 0.116754
1.022221 1.489377
1.217219 2.322559
1.607888 -0.267855
1.449109 1.566556
1.410419 2.895784
1.154701 0.328138
1.407815 0.589628
1.382596 0.697311
0.909474 1.420621
1.805183 0.163810
1.123093 -0.303925
1.556103 1.759758
1.199161 2.391377
1.130709 5.685113
1.385674 4.301346
1.637365 1.069064
0.903487 -0.170506
0.748066 4.614438
1.087876 2.880853
1.450535 1.477951
1.157888 0.935628
0.914508 1.468856
1.428400 -2.979703
0.838374 0.110543
1.490559 -4.161110
0.786009 1.082822
0.728525 2.097472
0.826546 -1.513394
0.777801 -1.173030
0.841764 -1.228584
0.564569 1.725997
0.588763 1.930460
0.997322 1.361400
1.059319 -1.722361
1.235050 1.074971
1.171883 1.268123
0.852808 -0.500566
0.830881 1.867376
0.887961 -0.137449
0.554635 -1.510455
0.939075 0.491785
1.312376 -0.457776
0.918510 -0.205722
0.650652 -0.481185
0.979136 -0.546750
1.474359 -6.492002
1.299866 -0.939129
0.898538 -1.971850
1.348782 -0.552339
0.893400 -3.585790
0.999804 -1.857525
0.942350 -1.669187
0.619154 0.384433
0.819411 -0.519031
0.832501 1.226954
0.948989 0.085805
0.631116 0.577420
0.352559 0.991494
0.694615 -0.578470
0.871039 -1.595713
0.591859 -1.241446
0.699114 -0.935308
1.121599 -0.772935
0.972353 0.198524
0.752902 2.391451
0.704274 0.730406
0.390667 2.740554
1.053198 1.426373
0.806676 0.598687
1.036288 -1.063376
0.755442 0.532181
1.050413 -0.288445
1.253655 0.597752
1.114150 -0.962682
1.184700 0.921761
0.666038 2.740282
0.888704 1.592079
0.430223 -0.426547
1.239980 0.061834
0.829576 1.266507
0.887051 0.292232
1.206189 -2.002851
1.235609 1.008309
1.124107 -0.038390
0.644028 2.213221
1.357879 0.607938
1.451154 0.116708
0.974376 0.604779
1.080816 1.413085
0.931694 2.571900
1.124955 0.422872
1.276449 2.312668
0.843484 1.195993
0.375785 2.719720
0.316319 2.166478
0.194050 3.275806
0.680720 3.841783
0.202062 3.318588
0.906547 2.332707
1.251262 0.369694
0.977684 2.569311
1.333015 2.511465
1.024274 3.427868
0.949423 1.166269
1.569347 -2.214969
1.211825 -2.393764
1.001455 0.082766
1.426351 1.644121
1.086629 3.574837
0.681776 0.797568
1.000885 -1.443395
1.267213 0.680884
1.171586 -0.174194
0.976009 -2.552053
1.009975 -0.600274
1.149279 -2.344635
1.192655 -2.487638
1.437689 -0.547402
0.953373 -1.931725
1.166202 -1.443714
0.708429 -0.198590
0.660968 0.337600
0.878785 -0.261300
1.037982 -1.130154
0.741299 1.782264
0.837075 1.880260
0.820222 2.757248
0.864377 0.946108
0.630712 2.406513
1.023542 2.279048
0.619676 1.041756
0.593691 0.374288
0.661399 -0.092007
0.974819 0.730209
0.940309 -0.832404
0.703960 0.395140
0.809283 0.242965
0.753327 -0.403450
0.682792 -1.169500
0.484109 1.340554
0.604428 2.347881
0.888218 -1.564796
0.630828 0.669844
0.846822 1.869472
0.886457 1.320189
0.412643 -0.520407
0.766469 0.338930
0.452980 1.451509
1.305961 1.727722
0.692190 4.168018
0.906512 3.486287
0.795006 1.265209
0.801441 1.865545
0.971561 -0.128013
0.536594 0.221368
0.896577 2.744493
0.953128 2.571306
0.972301 2.003504
0.869710 1.890546
1.062036 3.006422
1.113690 4.642259
1.120360 3.010743
1.153647 2.297141
1.138948 -1.015807
0.837479 3.426660
1.473027 3.148192
0.912112 3.042388
1.162979 0.830897
0.608697 0.997489
1.508047 2.561239
1.333886 1.344881
1.645002 0.018856
1.581985 0.501841
1.558721 0.761750
1.519890 4.456326
1.334620 4.579403
1.224473 4.420774
1.156933 3.248776
1.436182 0.799982
1.454837 0.550738
0.906110 0.927246
1.299072 0.845109
1.140583 2.818806
1.197332 5.653458
1.101057 3.636585
1.375372 3.890053
1.148678 4.570987
1.614834 3.953722
1.342283 0.293144
1.829817 -1.196585
1.579267 3.044566
1.637514 2.435510
1.244098 2.702255
1.390156 1.575644
1.207617 3.235571
1.090990 3.674832
1.399472 1.136895
1.445658 1.330338
1.310465 1.376331
1.322885 0.687220
1.502367 1.120149
1.535139 -1.916220
1.747418 0.321158
1.225530 0.062052
1.568121 2.449976
1.612361 1.821750
1.443821 4.253341
1.518397 2.179791
1.553715 3.720202
1.440655 -0.136072
1.207469 -0.687303
1.138695 3.767312
0.917696 2.296443
1.586277 1.589678
1.231001 2.407829
0.845385 -0.166328
1.067254 3.497120
1.416633 1.368526
1.198494 1.717488
1.436549 -1.376040
1.177834 -0.365379
0.873037 0.482070
1.400896 0.428753
1.126757 4.769292
0.963045 4.691774
1.650195 1.862284
1.227479 3.825925
1.247033 2.202333
1.155976 0.935780
1.411436 5.085604
1.340143 0.769663
1.350363 0.812085
1.234095 0.836222
1.273398 -1.207597
1.357195 -0.143846
1.679147 -0.509168
1.459843 -1.959307
1.465358 -1.900251
1.639497 2.242738
1.492270 1.835500
1.814019 1.178954
1.585307 0.671236
1.427960 0.972801
1.993248 0.872034
1.743620 1.012794
1.961951 0.714978
1.641299 2.353928
1.795643 1.594856
1.513161 -1.904855
1.518817 -0.989979
1.388667 0.781473
1.469946 -1.451612
1.985235 -2.153286
1.529578 0.660824
1.502937 0.546782
1.538922 -1.089287
1.282055 2.776145
1.486496 1.069088
1.609653 0.910656
1.487343 1.514345
1.795003 -1.376423
0.867955 0.634319
1.561979 -0.836938
1.318508 0.965230
1.454202 -0.098230
1.299084 1.553328
1.374781 -0.655439
1.634110 -1.030013
1.104641 -0.120511
1.428585 -1.088497
1.493530 -2.129904
1.696978 -1.921761
1.666446 -0.007874
1.252732 0.235085
1.204572 -1.020016
1.623199 0.170566
1.341453 0.635774
1.550053 -0.061820
1.367291 1.336788
1.400548 0.824621
1.156015 5.494748
0.984858 4.726066
0.941691 1.141491
0.639607 1.998181
1.020376 1.408928
1.355836 0.604700
1.120558 0.085176
1.166641 0.947503
1.460565 0.478477
1.276737 -0.005409
1.116264 3.174263
1.227507 -3.001519
1.158481 -1.862250
0.716343 1.600548
1.213626 -0.955679
1.110260 0.689203
1.017330 0.242739
0.745799 2.960675
0.831241 -0.711102
0.942282 0.420850
1.139414 -0.338570
1.186015 0.040931
1.074605 -2.316475
0.672659 -0.001810
0.820741 -1.466720
1.350687 1.659714
1.070594 -0.067619
1.181043 1.570555
1.081145 -0.976578
1.067328 0.526005
0.925299 3.007573
1.220867 -0.400899
1.198821 2.045676
1.126861 2.523951
1.074562 -0.447999
1.315139 1.808826
1.005847 2.653301
1.563179 0.649651
1.334464 3.109404
1.161457 1.290910
1.350450 -0.705545
0.630070 1.977433
1.216033 1.741273
1.394879 2.966221
0.865080 2.071600
0.989594 1.809525
1.165074 1.366247
1.571369 2.352090
1.328067 -0.220004
1.202422 0.050260
0.903083 0.723744
1.141642 1.959854
1.112221 0.667043
1.295040 2.476756
1.028709 2.749448
0.960745 0.061100
1.544277 0.835139
1.408221 -0.072704
0.968259 1.751525
1.410550 1.536053
1.432019 -1.771459
0.921354 2.007285
0.983936 1.259513
1.260339 3.299883
0.918140 4.640311
0.818676 3.825821
1.398522 -2.412946
1.310339 -1.471585
1.341543 2.356927
1.469816 0.491636
1.493104 2.199808
1.200118 0.985188
1.515752 0.746716
1.245415 2.875293
1.021707 -1.033532
1.320927 0.531877
1.096498 1.491227
1.144334 1.244244
1.155669 0.477017
1.362319 1.750941
1.335204 -1.149662
1.013504 1.082705
1.174558 2.899688
1.069141 0.841023
1.311831 2.058245
1.277001 0.746198
0.852908 -0.512227
1.216884 1.938643
1.009614 2.190736
1.222000 -0.622924
1.573196 2.231492
1.311313 -0.268839
1.282830 0.539415
1.144703 1.820426
1.191202 0.739790
0.994169 1.867219
1.661993 1.475972
1.135316 1.724178
1.091746 1.543453
1.138291 1.220679
1.938131 -0.441942
1.126693 0.737909
1.842371 1.132077
1.486930 2.442851
1.641363 2.820459
1.206863 2.014073
1.745577 2.173012
1.363658 1.900725
1.349842 0.316585
1.027670 4.788374
0.621956 1.929461
1.042836 1.268886
0.990692 -0.852271
1.024558 3.889261
0.840869 2.274806
1.119706 3.975062
0.746927 1.534779
0.592390 4.268291
0.908321 0.493581
0.921010 0.870857
0.883546 1.344955
0.815818 3.678495
0.428198 3.797911
0.842209 1.546084
0.621383 1.675802
1.032807 0.020429
0.679736 3.081283
0.663894 3.305572
0.914520 0.624405
0.666906 1.361372
1.071098 1.300073
0.914573 1.249790
0.979271 1.214822
1.391170 -0.086009
1.393210 0.080195
0.736010 1.467863
0.996934 -1.028339
1.229530 -0.388758
0.909129 -3.099062
0.729937 0.194021
0.825009 1.149120
0.822366 -0.381268
1.014695 0.900014
0.727460 1.630200
0.880972 4.283472
0.961511 0.309538
0.909647 1.832267
1.143163 1.961292
0.483494 4.931483
0.918135 1.102229
0.593576 0.963864
0.816153 -0.283596
0.457910 1.580482
1.024723 -1.207187
0.907993 -0.154959
1.051917 -0.582096
0.817818 1.749884
1.196294 0.368948
1.096711 1.496389
0.699395 1.132556
1.053436 1.492488
0.593042 1.362715
0.647715 1.281874
0.745009 2.342468
0.684312 1.355797
0.746674 1.717971
0.762345 3.557315
0.954043 2.741545
0.591454 1.607086
1.036033 3.360873
0.569467 2.381337
0.685970 2.564869
0.913691 3.069919
0.946933 2.364892
0.908853 0.723010
0.790107 0.493061
0.642242 2.226312
0.705937 2.541562
0.608052 3.878315
0.497882 0.612396
0.313608 1.733044
1.140626 -0.100838
0.615188 1.899468
0.754443 4.209749
-0.052246 2.099605
0.813775 -0.248080
0.465685 0.732855
0.739970 2.128925
0.884414 -0.444727
0.754733 1.878700
0.731832 2.939153
0.679120 2.928617
0.237946 4.688521
0.646572 3.444283
0.571192 4.445514
0.891774 2.747145
1.033334 2.447724
0.512179 -0.167381
0.729883 -1.321284
1.299225 1.015963
1.082775 2.805755
0.864529 4.097089
0.829360 1.924037
0.498885 0.465809
0.590753 -0.158844
1.326872 -2.305162
0.812186 0.211284
0.953415 0.847941
0.680753 2.724204
0.759897 0.294574
1.222423 -1.276689
1.380625 1.827284
1.195246 1.815686
1.327443 1.127296
1.343481 0.608479
0.830374 2.326750
1.303108 1.034816
1.194161 2.147283
1.130050 1.264074
0.961738 1.307689
1.242662 -1.440860
1.185753 2.080235
0.988116 4.664467
1.170881 3.395402
1.646430 3.121287
1.290322 1.377974
1.369701 1.972879
1.083025 1.194117
0.884273 2.601818
0.916000 1.394266
0.964817 1.045802
0.848453 0.030906
1.341018 0.040263
0.687878 4.020228
0.790081 -0.093497
0.616632 0.544007
1.111703 1.073050
0.617591 2.021769
0.612746 1.856529
0.783560 1.803887
1.000160 2.312146
0.982418 2.172313
0.911984 3.325918
0.807420 2.086205
1.364125 2.262435
1.011924 -0.962629
1.063324 -1.481633
1.142418 -5.431968
0.916058 0.257795
0.920353 0.745840
1.162965 -0.640903
1.389924 -1.495141
0.966021 0.026920
0.712184 3.012016
1.066872 0.875194
1.228518 -0.035252
0.902383 1.565424
1.024479 1.511459
0.979886 1.637444
0.705803 1.505025
1.426401 0.220867
1.180842 0.770696
0.897181 1.092901
1.030829 -1.341855
1.198910 -0.636457
0.865839 3.932792
1.019975 2.749492
1.101024 -0.677635
0.969454 0.476322
1.015627 4.882151
1.207244 1.546509
1.337421 -0.205370
1.451323 2.724041
1.287841 3.096276
1.340293 0.474481
1.600699 1.049457
1.506389 2.305806
1.198468 0.489328
1.441093 2.036423
1.821665 1.066785
1.239860 3.110428
1.004977 2.142354
1.354100 2.014890
1.126489 1.281485
1.330308 1.355303
1.888391 1.487226
1.598115 2.843493
1.209602 2.498607
1.502814 3.650951
1.321714 5.370950
1.088400 3.672299
1.043384 6.206193
1.079142 4.135554
1.194152 4.715177
1.033855 4.702272
1.217202 3.046464
1.022681 2.527156
0.984720 3.492690
1.062826 6.216592
1.016560 3.210244
1.265945 1.830584
0.775240 2.010849
1.002276 0.444194
0.911876 1.708484
0.862000 2.231611
1.059752 0.570753
1.061985 1.610151
0.848024 0.254059
1.012828 2.612902
1.147951 -0.450802
1.005849 -0.660689
1.034719 -1.750580
0.879300 0.056184
1.553381 -1.128367
1.016313 1.237358
1.203942 1.125101
0.952115 -1.791816
1.114386 -1.006843
1.396570 1.913874
2.051522 -0.336367
1.290694 -0.336553
1.398032 -2.029224
0.963784 -2.906122
0.719643 0.851545
1.039515 -0.807264
1.547916 -0.800782
1.182325 1.378713
1.130146 2.509526
1.141221 -0.522158
1.063880 -0.406411
1.014927 2.632751
1.107332 2.173985
1.045689 2.341051
0.726286 3.302990
0.507539 4.458704
0.297994 3.539453
0.588304 5.386034
1.111163 1.086015
0.826589 3.589028
0.848824 -0.558299
0.601881 -1.082538
0.752905 0.392581
0.917158 -1.993753
0.820497 -0.156843
0.376407 -2.786008
0.717412 1.132104
0.741876 1.530705
0.780673 0.308828
0.738340 1.031336
0.771349 0.390529
0.804667 -1.206866
0.954129 -2.177724
0.980000 -2.161032
0.647089 0.440715
0.958213 0.389822
0.911048 2.541669
1.089466 -0.084151
1.005895 1.783631
0.853184 0.124829
0.822094 0.221123
0.795530 1.063078
0.915902 2.314189
0.996063 -0.095053
0.811723 -2.325473
1.064285 0.791070
0.688361 -0.373477
0.489474 -0.510814
0.615449 -1.759189
0.847368 -0.697992
0.664785 0.270282
0.877700 2.206668
0.823872 2.696736
1.053550 2.219552
1.156254 1.756681
1.227283 0.118056
0.779217 1.799324
0.832187 0.490342
1.111156 -0.493046
1.018591 -0.160303
1.245355 0.963638
0.867916 3.311715
1.248831 2.456323
0.944879 1.822812
1.037675 2.191976
1.036698 2.161801
1.094302 1.177827
0.849896 1.161768
0.654754 1.237243
1.071924 -1.576820
0.716045 1.162362
0.805341 -3.497706
0.358887 -1.547853
0.786958 -1.533228
0.986079 -1.600860
0.832981 3.019557
1.038982 1.476196
0.637978 1.573880
0.886426 1.838413
0.302118 3.554268
0.948143 2.466124
0.982794 -0.021907
1.144591 -0.249587
0.607919 0.594967
0.992276 3.240827
0.421236 4.434108
0.577663 -0.210394
0.841834 0.364893
1.029333 -2.091552
0.977257 -1.908244
0.743207 0.085133
0.906917 -1.546524
1.430143 -1.129124
1.528010 0.133563
1.337368 3.513340
1.286879 2.620617
1.505803 1.968177
1.154222 1.218427
1.246512 2.108018
1.211424 1.918939
1.562591 -0.910701
1.751414 -1.525692
1.500526 1.085881
1.226740 -2.454774
1.212586 0.464033
1.052286 4.800450
1.741726 2.332911
1.561104 4.381731
2.082060 1.721287
2.311490 -0.869802
1.790875 0.658558
1.017029 4.687889
1.278818 3.313315
1.211997 3.368621
1.149119 1.255600
1.226808 1.743583
1.200638 1.579292
1.380656 4.548143
1.320343 1.501998
1.325566 3.733006
1.682298 6.082216
1.241359 2.585372
0.753492 4.737176
1.180524 4.854472
1.131971 4.546207
1.297497 3.271883
0.994760 4.652510
1.248823 7.093324
1.394247 4.007526
0.842350 5.186562
1.683172 1.373120
1.190641 4.374734
1.210198 2.906316
0.631418 5.179467
1.085880 3.704796
0.653601 -1.662647
0.846783 0.744261
1.061885 0.101719
0.943538 0.619500
1.098681 2.630615
1.294066 4.148588
1.144258 1.404180
1.572362 0.823916
0.809680 6.687066
1.193409 1.413648
1.513770 0.629066
1.528438 4.570158
1.097659 4.698416
1.412184 3.668061
1.242924 5.237368
1.172672 3.130084
0.788226 5.976207
1.229015 2.295903
1.014256 3.954372
0.655949 3.285590
1.288063 2.248759
1.104483 -0.165484
0.974429 -0.068002
0.768525 3.843208
0.759888 0.787995
0.411142 1.480918
0.793868 0.469503
0.588521 -0.217299
0.259348 2.060367
0.231735 0.290419
0.944542 2.871345
0.754398 2.042195
1.265188 0.465224
0.934244 3.178925
0.784067 2.322430
0.589765 5.965994
1.176611 4.720527
0.462109 2.918437
0.828749 4.038837
0.751262 3.055929
0.894745 2.520756
0.839551 2.947969
1.319105 4.334465
1.149891 -2.303980
1.135534 1.847347
0.788002 1.022762
1.008115 2.274657
0.850458 3.958541
0.926710 4.483406
0.628566 1.662959
0.620377 5.724979
0.595702 2.568688
1.158936 2.597065
0.369485 6.094501
0.940903 1.562678
1.031346 1.110027
0.914042 2.547114
0.924963 1.675811
0.853006 4.955932
0.989024 1.252864
0.726462 4.591418
1.315413 2.587490
1.348477 2.971278
0.931456 1.933553
0.798418 3.318773
1.202595 2.182620
0.692299 2.615643
1.254671 4.407847
1.188299 3.634812
0.960351 2.219079
0.727676 4.149925
0.748958 5.163592
1.235748 1.761176
0.759027 2.037219
0.542204 2.882026
1.284891 2.786427
1.012846 3.769287
0.911006 3.760847
1.053643 3.048969
1.344026 4.654503
1.064168 5.306194
1.159140 2.662287
1.379976 0.653582
0.801391 2.086199
1.070395 2.588575
0.787649 5.360247
0.691051 7.395675
1.174075 3.097492
1.061176 0.874950
1.285416 2.219314
1.220506 0.488577
1.197163 1.925138
0.829797 4.020517
0.981820 5.686989
1.074323 4.458203
0.852703 4.413549
0.841882 3.419313
0.967912 5.456710
0.805271 6.303547
1.251585 0.331824
1.701434 1.540260
1.346833 1.739445
0.683452 1.716272
0.895191 2.938637
1.078795 3.774578
1.038718 4.252366
0.807646 4.153027
0.892514 3.426833
1.016939 2.887206
1.014761 3.316078
1.706700 0.256679
1.067842 1.778838
1.006778 2.477871
1.448250 3.061024
1.532757 4.320036
1.271645 3.527641
1.688893 0.719298
1.484035 2.028829
1.521789 1.595951
0.861931 5.151060
1.257709 5.541025
1.051914 2.531757
1.255860 5.651509
0.606009 4.832799
1.640085 2.681846
1.242573 -0.265440
0.623169 4.442400
0.868956 -0.000544
0.561136 3.738724
0.999906 5.507050
1.086817 3.410301
0.660633 4.087807
1.165875 5.624996
1.080511 2.739887
1.476633 3.352574
1.576935 2.701493
1.159654 4.451973
1.083974 3.508171
1.320995 1.894853
1.504431 -0.086055
1.885869 1.328522
0.990966 4.532951
1.185200 4.470701
1.484259 1.750758
0.728444 4.376163
1.091161 4.031521
1.248040 -0.256729
1.191628 1.215716
1.251349 1.944521
1.122030 2.147058
1.110417 0.168510
1.226846 1.516698
0.961870 3.937909
0.527303 6.473824
0.681706 5.226024
0.825183 0.165215
0.892629 1.815684
0.742720 -0.837274
0.871311 0.966422
0.791319 3.013730
0.927751 1.540595
0.723508 2.598352
1.481766 1.462047
0.890238 0.363062
0.871734 2.527730
1.518173 -0.877064
1.066424 -2.799587
1.024169 -1.048702
0.917021 2.854979
0.920841 2.342627
1.260113 -2.617601
0.903866 1.041887
1.157079 -1.521930
0.865568 0.859773
0.825624 -0.204483
1.017801 -1.088667
1.542538 -1.885592
0.947089 -1.610694
1.117938 3.242780
1.235978 3.153448
1.208081 0.679533
0.743092 -1.572458
0.817280 -0.342320
1.022378 -3.014986
1.008120 -1.306288
0.879403 -2.319755
1.145753 0.436892
1.573736 -2.234290
1.205406 0.257203
1.166286 -0.726773
1.042084 -0.065927
0.744340 0.743769
0.892140 3.437042
0.873267 0.402963
0.876029 1.868619
1.205433 -3.194441
1.209042 -0.561865
0.821608 1.242792
0.878460 2.224453
0.915031 4.440799
0.989136 4.709070
0.933577 2.622148
1.182839 0.625618
0.721447 4.158173
1.179273 1.965164
1.121451 -1.551060
0.937704 3.059077
1.175234 2.202775
1.299427 -0.406733
1.662140 -2.055478
1.452978 1.886349
1.126182 2.273155
1.234215 1.971538
1.820362 -2.895897
1.899824 0.491853
1.727984 1.210344
1.381966 1.644947
1.288411 -0.107339
1.925061 3.767799
1.743286 5.845655
1.176258 7.215485
1.306658 3.509884
1.564067 4.828736
1.752812 3.096400
1.719635 2.811271
1.653797 1.711915
1.351020 0.715118
1.686181 0.107311
1.701303 1.563419
2.072035 -2.195765
1.902811 -0.662897
1.878339 1.636836
1.799240 -0.146761
1.556408 1.089676
1.718048 4.237577
1.917795 -0.064305
1.411111 -0.020493
1.702694 1.504243
1.174853 2.243955
1.633169 2.012077
1.392607 2.649081
1.686251 4.321640
1.256656 4.492422
1.912363 4.246653
1.990811 3.499081
1.220861 1.174557
1.631104 0.484568
1.614119 0.798407
1.091104 3.014111
1.152101 2.455107
1.469586 1.859846
1.343292 3.146291
0.843926 4.082577
1.282906 3.210369
1.290785 4.065627
1.217006 2.608351
1.738275 3.081045
1.594213 2.667758
1.418876 0.537194
0.821791 2.634680
1.454294 1.747270
1.263734 6.723698
1.111551 3.618619
0.993457 3.868183
1.327483 1.986173
1.285458 2.040517
1.151418 3.772588
1.187800 3.990478
1.619861 1.287009
1.046809 2.454120
1.333075 2.598606
0.707740 2.364044
1.172330 3.190437
0.932697 2.101580
0.910287 2.847135
1.175570 0.548684
0.827804 5.046117
1.010881 2.706802
1.117901 3.625530
0.985616 2.362593
0.718058 0.863343
0.959698 1.699018
1.183040 -2.720898
0.892321 4.158687
1.161557 2.315712
0.675812 -0.283584
0.938947 1.349693
1.003779 -0.109620
0.966738 1.542369
1.219514 0.157227
1.192717 0.918838
1.179566 5.244154
0.957344 -0.113098
0.938852 2.410179
0.436564 1.130884
0.939585 1.778189
1.043338 1.265380
0.704955 1.444074
0.663011 2.920398
0.607982 1.558609
0.752437 3.520319
0.861382 4.153156
0.598331 1.456100
0.577749 2.552678
0.945444 0.120133
0.646311 0.091727
0.565707 -2.379736
0.047626 0.926120
0.929909 0.021702
0.821284 1.144828
0.701093 0.019828
1.121405 -3.847022
0.978591 0.380262
1.528694 -3.692249
1.036976 -3.776235
0.752520 -5.024085
1.538770 -3.473731
1.111228 -4.467842
0.807220 -3.029689
1.330347 -3.630508
1.431159 0.090488
1.499496 -0.836388
0.778734 -0.273562
1.442875 -0.711816
1.132651 0.409853
1.186416 0.365198
1.620434 -1.065783
1.588945 -3.090024
1.156230 -4.554329
1.167220 -5.278830
1.265907 -1.431598
1.222085 -1.765264
1.562851 -0.304101
1.023921 -2.807565
1.572558 -0.791270
0.898561 1.567022
1.318498 -1.533147
1.201298 -2.685286
1.605421 -3.069450
1.375591 0.794745
1.267350 -0.902988
0.752035 -1.431669
1.004757 -1.805362
1.239002 -4.324052
1.249421 1.047826
1.755520 -0.746149
1.271551 -0.084491
1.506830 -1.175817
1.322333 -1.752514
1.357553 -0.969860
1.096462 -1.096434
1.279986 -0.317063
1.752963 -2.260230
1.613091 0.424527
1.612459 -3.923364
1.342484 0.799595
1.511386 -1.642801
0.940155 -2.158483
1.476676 -2.044537
1.567260 -1.748548
1.519314 -1.310865
1.468919 1.168178
1.770799 -0.387537
1.710601 -3.694551
1.770397 -4.468741
1.338621 -4.002318
1.417399 -2.671067
1.441805 0.897465
1.294915 -0.252236
1.401049 -0.464193
1.008866 -1.321753
1.441914 -3.917524
1.065434 -2.471065
1.350760 0.242742
1.384108 -2.971879
1.441265 -0.754703
1.323481 -1.486499
1.163214 -2.924049
1.327016 -3.227870
1.390746 -3.621457
1.040762 -0.215258
1.918378 -1.260692
1.187821 -2.200510
1.649716 -1.892893
1.396480 -2.336432
1.184954 -0.961173
0.894826 -0.586675
1.489021 -2.265550
0.528999 -1.688259
1.559576 -0.442794
1.087182 -2.763822
1.276942 -4.541739
1.124556 -2.426397
1.134025 -1.683533
0.845029 -1.838347
1.302834 -3.089763
0.894571 -2.901023
1.614952 -4.144638
1.419009 -3.516617
1.115142 -3.510771
1.191471 -1.494505
1.498280 -4.087013
1.321863 -5.956888
1.191001 -4.811374
0.739582 -1.521669
1.132187 -6.008306
1.588170 -5.289493
0.738328 -1.283799
1.471340 -2.592617
1.522303 -1.179100
1.158003 -1.481612
0.791414 0.235471
0.874035 -2.205866
1.136892 -3.425907
1.655442 -4.193240
1.248153 -5.617893
0.964623 -4.034361
0.883614 -4.620255
1.489266 -3.350912
1.277857 -4.033004
1.470434 -6.167297
1.233104 -4.290126
1.359076 0.079522
1.396938 0.669039
0.785094 -0.374235
1.201786 -0.412609
1.268739 -0.896092
1.125567 -2.139312
1.243917 -0.534212
1.394198 0.256711
1.198379 -3.064264
1.247853 -1.379641
1.234102 -0.960412
1.679687 -4.324945
1.160766 -1.522507
1.041858 -1.901471
1.246281 -0.928768
1.242252 -6.894734
1.449070 -2.343559
1.328786 -2.991484
1.263344 -3.368905
1.506682 -1.422603
1.065901 -0.410123
0.472120 -0.502942
0.882221 -1.389540
1.163731 -1.272463
1.125215 -1.501344
0.864130 -2.914987
1.135536 -3.052034
1.032196 -3.698240
0.803041 -5.249132
0.963518 -3.524555
0.754978 -0.743765
1.006614 -0.562597
0.601317 0.042939
0.792872 -0.701230
1.238282 -3.683146
0.846800 -0.564244
0.887363 -1.013406
0.960011 -1.561609
1.058862 -1.016917
1.338999 -1.643132
1.071666 -2.773886
0.664426 -3.178946
0.823930 -4.097869
0.947866 -3.794173
0.634273 -3.111578
0.594242 -6.077459
0.870478 -2.972200
0.699357 -6.228284
1.005925 -5.023094
0.227514 -2.972840
0.644570 -5.125565
0.878077 -5.847549
0.303255 -5.440286
0.335125 -6.521301
0.235532 -2.660092
0.646360 -6.045501
0.775284 -5.479486
0.752202 -4.753699
0.532177 -2.445837
0.574296 -4.668329
0.340756 -5.215774
0.572644 -6.903157
0.552785 -6.872714
0.522862 -6.329035
0.749735 -4.860423
0.328457 -3.570235
0.551649 -4.501921
0.714858 -2.243410
0.475014 -2.674823
0.738590 -2.801739
1.225918 -3.180625
0.732245 -1.294977
0.871597 -1.837088
0.806075 -1.233957
0.651223 -4.783716
0.715159 -2.834120
0.823588 -5.237800
0.461256 -9.613802
0.249040 -5.532257
0.553888 -3.013029
0.822329 -5.713178
0.259144 -3.461834
0.048407 -1.987672
0.948263 -3.907873
0.491926 -5.997091
0.822834 -6.897536
0.840417 -5.545039
0.610754 -5.763481
0.529996 -2.495877
0.486826 -2.302556
0.645271 -3.480668
0.229431 0.132368
0.476085 0.167684
0.574209 -1.397551
0.749830 0.082903
0.557544 -0.073044
0.637278 -0.213385
0.603081 2.885205
1.079617 3.692047
0.713699 2.120199
0.588412 3.515121
0.907232 2.438937
1.052878 2.180877
0.787618 2.115761
0.914680 0.753030
0.800515 1.908119
0.755218 1.371295
0.479406 1.269823
0.437452 1.720402
0.402282 4.009714
0.482431 5.415837
0.393596 2.785179
0.720504 4.276425
0.689411 1.821153
0.332143 1.470416
0.908218 2.338882
0.948250 1.242011
0.928137 -0.756027
0.602367 -1.038386
0.889471 0.618440
0.806240 1.136543
0.457133 0.275730
0.550884 2.060845
0.814323 -3.526041
0.532567 -0.660379
0.587907 -0.896380
0.121824 -1.583828
1.155649 -1.533124
0.579978 -0.375561
0.536426 1.243805
0.839327 1.000321
0.025276 -0.551294
0.629142 0.532681
0.697661 -0.313242
0.715196 -0.998453
0.182341 1.837874
0.536232 1.132379
0.561780 2.091305
0.691139 1.271898
0.838193 2.921520
0.452924 3.623268
0.840235 3.104865
1.124011 1.339762
0.444375 4.148722
0.950621 -0.813303
0.737172 -1.890354
0.727105 -0.422393
0.495795 2.833515
0.325081 0.879624
0.566541 1.809760
0.637450 -0.371226
0.643352 1.744027
0.510501 -1.595097
0.505730 -0.566411
0.473097 0.095100
0.633188 -1.374327
0.466023 -0.000638
0.980826 -0.192682
0.176530 2.312829
0.576091 -0.771419
1.000736 0.518978
0.743989 -2.406494
0.985659 -1.053968
0.500272 -1.232343
0.704488 -2.538216
0.801100 -0.291509
1.149029 -2.502379
1.087816 -2.477858
1.049528 -6.187419
0.423255 1.128636
0.933228 -0.733526
0.404085 1.324140
1.092841 -1.908065
0.514127 -1.581818
0.774180 -1.147032
0.565751 2.009686
1.240780 -0.187082
0.791777 1.716402
0.788008 2.205794
0.666567 0.780967
0.859827 2.440124
0.773337 1.986200
0.556969 3.550053
0.872511 -1.594320
1.124145 1.058244
0.650908 -0.235897
0.438081 4.621017
0.288761 4.164679
0.476780 1.351586
0.800836 1.067810
1.094440 2.924269
0.739733 -1.044274
0.720910 0.197476
0.738523 -1.783770
0.349200 -1.083956
0.684513 -1.285224
1.093798 0.356711
0.965181 -1.761086
0.969480 0.308331
0.444733 0.501830
0.874615 3.385994
0.581017 2.167863
0.390147 2.306587
0.954712 4.538698
1.003419 2.459435
0.705890 1.538889
0.636568 2.986000
1.286636 2.321193
1.420738 0.610690
1.469040 0.222323
1.274773 -1.903030
0.931552 2.146677
1.103187 1.237963
1.048986 0.646266
0.969496 1.626204
1.359875 0.500524
0.874274 3.605303
0.741841 1.913894
1.069018 -1.382845
1.016724 0.469814
1.280851 -1.030504
1.337108 1.923957
1.067527 -1.381583
1.093867 -2.189199
1.544062 -1.820343
1.242174 -2.388094
1.097976 -3.645645
1.314289 -2.732609
0.951965 -2.595535
0.695025 0.538439
0.528264 -2.064417
0.989093 -1.453596
1.425982 -1.078124
0.732891 0.444527
0.668858 -0.618065
0.816990 -1.672472
0.443860 1.794489
1.016159 -2.858796
0.728644 0.196725
0.691649 -2.286500
1.118477 1.397467
1.269570 -0.070424
1.090100 -1.256057
0.750675 -1.241410
0.928116 -1.764019
0.985945 0.094764
1.172313 -1.676444
1.211093 -1.460139
0.884366 -0.641353
0.881774 1.116925
0.953941 1.856557
0.728471 -0.003718
0.865899 -0.322620
1.212070 -2.695004
0.808089 -0.613156
0.741120 -1.708646
1.069539 -1.208096
1.192604 -3.905575
0.899763 -3.600959
0.869285 -3.648071
0.823948 -1.751903
0.870293 -1.405919
1.325887 -1.657411
0.880118 0.018084
1.000049 -6.822474
0.915680 0.000832
1.237019 -3.291702
1.274142 -4.987156
0.769822 -1.194652
0.923024 -2.429123
0.884869 -4.365220
1.172788 -4.114850
1.000013 -4.456847
0.763961 -0.383628
1.029533 -3.482665
1.392564 -2.956309
1.552669 -3.002285
1.106693 -1.675786
0.963321 -5.279490
0.593171 -2.110698
1.402116 -4.369226
0.788090 -3.559870
1.174953 -4.014225
0.787280 -2.407129
0.349825 -1.830669
0.368263 -1.456993
1.007726 -2.800803
0.996084 -0.003047
0.776249 -1.115197
0.409938 -1.352467
0.351851 -1.386487
0.423679 -1.728277
0.612740 -0.712996
0.416986 1.409411
0.695820 0.737726
0.886055 0.338449
0.761110 -0.843447
0.740752 2.626880
0.563843 -0.972214
0.821482 0.825555
1.002562 -1.256292
0.090032 0.801212
0.213379 1.176124
0.299251 0.291852
0.372747 0.101150
0.410625 1.155802
0.666070 2.272450
0.730680 0.977059
0.707265 -2.656392
0.952739 -1.394032
0.602284 -0.467659
0.469608 1.093857
0.236977 2.477929
0.466605 -1.569038
0.017258 2.622320
0.187055 1.156187
0.216943 -1.078121
0.373188 -1.489927
0.340043 0.377576
0.511334 1.340691
0.560000 1.460673
0.586158 -2.625577
0.979676 0.687866
0.918488 -2.700508
0.979388 -0.204921
0.572769 -0.056832
0.908323 1.556484
0.559046 1.339196
0.396778 0.664338
0.341002 0.609769
0.733906 2.159729
0.914968 1.646760
0.598085 0.872087
0.873151 0.613053
0.658827 -1.345104
0.633733 -2.831651
0.784318 -0.362764
0.297736 -3.125243
0.528279 -2.266224
0.938980 2.161834
0.581920 -2.181017
1.150496 -0.965295
0.536380 -1.416197
0.813803 -3.817677
1.050179 -0.881948
0.415619 1.483550
0.767788 0.121927
1.306902 -3.914845
1.599691 -2.528772
1.077233 -3.791212
1.272199 -1.889677
0.832931 -0.212614
0.910208 1.837868
1.438205 0.968947
0.989233 -1.298464
0.940610 0.886804
1.203323 1.258153
1.150464 -1.516968
1.319221 -2.512835
1.530511 -2.081983
1.211024 -2.532173
0.968507 -3.236567
1.550465 -4.369134
1.217580 -3.722811
1.025094 -0.326155
1.753970 -5.948884
1.608372 -7.798300
0.777252 -3.853746
1.153492 -2.787349
0.828373 -3.582582
0.952225 -1.554917
1.074236 -2.260437
1.399574 -1.201618
1.347725 -4.159971
0.944117 -3.544287
1.836534 -6.019538
1.527368 -4.824091
1.035661 -1.639943
1.810355 -4.897848
1.141472 -3.184560
1.524964 -4.866909
1.537925 -3.177555
1.694879 -1.406806
1.500086 -2.777548
1.577399 -3.084464
1.258112 -2.692830
0.870512 -1.150931
1.616686 -3.402697
1.294959 -4.669989
1.247528 -2.717501
1.315833 -7.000098
1.819277 -7.162170
1.443259 -5.399595
2.028570 -4.929121
1.623416 -5.320805
1.375385 -3.599610
1.428681 -2.171226
1.108257 -4.230306
1.551982 0.644488
1.527860 -3.340942
1.629080 -2.363987
2.072757 -5.720150
1.804218 -0.229860
1.521351 -2.647837
1.847337 -4.064740
1.851517 -6.233163
1.804374 -1.658843
1.030794 -1.667660
1.373049 -4.125164
1.063419 -4.617654
0.787346 -1.083865
0.672227 -0.697035
1.093855 -2.308736
1.063972 -0.921890
1.091104 -1.233378
0.787997 2.385051
0.939852 -2.468685
0.888299 -2.566646
0.707354 -0.577569
1.003028 -1.407751
0.796860 -0.627788
1.418796 2.171831
0.959266 1.122490
1.377262 -2.278464
1.493318 -3.719413
1.366108 -2.621940
1.803027 -3.353581
1.740727 -3.727040
1.354533 -1.436483
1.221286 0.809286
1.526722 -3.812297
0.875060 -0.650747
1.363825 -3.866353
0.701353 -1.825514
1.005705 -0.552069
0.857222 -1.863454
0.988230 -2.223572
0.903743 -0.557823
0.774809 -0.561469
1.434176 -0.573263
0.700812 -0.705628
0.708156 -2.221808
0.917484 -3.318135
1.124755 -2.642741
0.638904 -2.450455
1.552725 -2.633749
0.799937 -2.671832
0.784830 1.215832
1.212300 -3.773701
1.080983 -1.445227
1.323012 -2.419704
1.048454 1.827214
0.487138 0.060024
1.024447 1.906589
0.809751 -2.564760
1.216820 -1.058639
0.925144 -2.739844
1.083135 2.466777
1.106949 -0.171703
0.935025 2.278861
1.323592 3.245582
0.745755 3.979770
1.379109 0.173105
1.590886 -0.250956
1.349669 -1.503842
1.402984 -0.308719
1.373067 2.503727
1.292131 -0.782211
1.675189 -3.762484
1.442372 -2.982216
1.786761 0.009440
1.476003 -1.358654
1.007879 -0.338561
1.014357 -0.414782
0.635179 4.472191
1.114692 0.260546
1.495075 1.233003
1.636513 -1.262259
1.531527 0.859865
1.551447 -1.811130
1.384002 -0.599658
1.007278 -0.046190
1.743814 -2.949895
2.270510 -1.418581
1.816755 -1.561527
1.413532 -3.021097
0.522832 -4.339885
1.185890 -4.922634
1.597568 -3.223563
1.068564 -2.909035
0.953160 -3.047659
1.330824 -1.360036
1.072525 0.776101
1.039491 1.200577
1.191109 2.368243
0.939788 -0.413805
0.858116 -1.583987
1.167224 0.442792
1.197029 -1.958595
0.782238 1.008306
1.283019 -0.147509
1.284408 1.564768
1.732229 0.573219
0.927401 1.767653
1.150311 2.432993
1.048209 3.625945
0.976576 2.441089
1.178288 0.539974
1.025213 3.139574
1.111681 2.529893
1.260016 0.332415
1.095941 -0.858256
1.266693 1.476152
1.244595 -0.302623
1.664036 2.070937
0.984420 3.695348
1.321878 -0.612386
1.263508 0.241708
1.594647 0.527276
1.111459 2.207293
1.160444 -1.162631
1.828105 -2.378460
1.323072 -0.459211
0.957358 -1.595473
0.780266 4.450624
0.689268 1.478288
0.999320 1.843423
1.410534 2.180684
0.746120 2.109375
1.044047 3.696172
0.519147 5.128169
0.886309 3.776640
1.069814 4.566445
1.393315 1.608846
0.892377 1.254587
0.939383 3.435757
1.075752 0.200419
0.888460 -2.538534
1.089093 -4.471795
0.883381 -1.933773
1.708652 -4.886386
1.559919 -2.069462
1.588050 -3.668838
1.868127 -4.931520
1.822392 -5.136308
1.786991 -4.337168
1.179906 -4.460906
1.582522 -2.691685
1.503181 -4.336590
1.453930 -2.313965
1.468829 -3.111029
1.199113 -4.808595
1.725336 -3.363394
1.364982 -1.176257
1.172527 -1.805544
0.931525 -3.580470
1.823107 -5.298818
1.717451 -6.385563
1.420788 -2.406597
1.790844 -1.409691
1.825378 -2.076494
1.329671 -0.282163
1.667280 -1.790752
1.714742 -4.106060
1.299984 -4.167414
1.294710 -4.260186
1.166985 -7.972432
1.173983 -4.573206
1.543206 -4.834059
1.816981 -6.014783
1.873940 -9.129973
1.340389 -4.602989
1.276505 -6.576389
1.568935 -7.060075
1.441715 -1.625504
1.645020 -4.029288
1.951248 -7.415719
1.885209 -4.605065
1.867858 -7.915161
1.681374 -5.911943
1.342328 -5.307977
1.661768 -4.429852
1.448249 -1.773001
1.496180 -3.394267
1.511856 -4.927895
1.372745 -4.644828
1.051225 -6.256741
1.227489 -4.520187
1.220721 -2.405500
1.646719 -4.298480
1.030005 -3.819645
1.136960 -5.987874
1.101495 -1.994237
1.716271 -4.695317
1.197589 -6.798058
1.247600 -3.149700
0.762663 -4.139294
0.714641 -0.971643
1.129080 -2.378692
0.987890 -5.205208
1.133048 -1.456944
1.262522 -3.732063
1.262904 -3.730457
1.706370 -2.792828
0.909291 -2.801592
1.410593 -4.152739
1.584887 -2.170715
1.782641 -3.519053
1.718904 -3.933904
1.647348 -5.082146
1.095883 -1.335409
0.830141 -1.406899
0.886453 -2.062705
0.810205 0.150232
1.296721 -2.608607
1.062213 0.993104
1.044428 -2.105511
1.135095 -2.180586
1.067041 -1.102965
1.109417 -1.197778
0.715227 -0.083738
1.001781 -1.921749
1.194304 -1.780863
0.954559 -1.237872
1.402065 -1.510812
1.083576 -2.511395
1.073276 -4.696569
1.336091 -6.009949
1.103971 -3.153729
0.817102 -0.731978
1.016670 -1.432900
1.129023 -4.410564
0.959622 -1.219080
0.885873 -0.285669
0.709878 -0.663501
0.393682 2.883841
0.996131 -1.040955
0.828536 -1.489107
0.467771 -0.668472
0.753562 -0.809453
0.785486 -3.515847
0.668390 -3.164094
0.638442 0.821157
0.919529 -2.521946
1.155585 -0.433360
0.795533 -1.298179
1.439995 -3.013780
1.678307 -4.118223
1.011688 -3.221094
1.686429 -2.995125
1.530134 0.612751
0.870122 -1.828890
1.354157 -2.582966
1.353242 -2.416684
1.334409 -1.534809
1.312481 -1.232084
1.020336 -0.269656
0.726179 -1.868551
0.855009 -2.015777
1.259428 1.249144
1.383921 -3.197187
1.049108 -2.791845
0.479666 -0.347842
1.302701 -3.833068
0.945811 -1.966459
0.660470 -3.943479
0.856384 -2.984037
0.654884 -0.493023
0.602663 -2.761229
0.704482 -0.534297
0.179308 1.449338
0.484199 3.525452
0.920900 2.862056
0.742675 1.777149
1.022844 -0.143780
0.879823 1.649898
0.756627 -0.174527
0.718571 -0.447112
0.586025 -1.286311
0.642249 -0.932715
0.783789 1.482915
1.039495 3.400226
1.107548 1.696559
0.733757 4.145348
0.640199 3.079712
0.924435 3.728981
0.907888 1.559303
0.765330 3.004249
0.814772 2.996604
0.529822 1.757969
0.826603 4.992984
0.706878 3.872246
0.730931 1.896478
1.217779 1.398467
1.028463 3.237761
1.528000 2.120927
1.692279 2.959598
1.194841 4.316274
0.982431 3.614353
0.996849 5.366466
1.017243 4.816250
0.947444 2.509508
1.116221 2.051994
0.813675 2.298708
1.011842 1.624700
1.304765 1.911681
1.319927 4.280596
0.995812 1.996053
1.205669 6.343862
1.227661 3.777649
1.066562 4.507429
1.108309 4.129634
1.528491 3.738284
1.080353 3.368950
0.461268 5.599193
0.663192 4.855927
0.654872 4.879228
0.725866 5.471205
0.309904 4.125353
0.925775 3.273221
0.447930 5.603316
0.663742 2.074966
0.604770 3.232864
0.697846 1.500012
1.081423 1.610238
0.898407 3.951320
0.440466 3.111422
0.856880 0.165821
0.820355 3.155594
1.034470 1.910340
1.362685 3.307740
1.372459 0.627379
1.255398 4.729503
0.942587 -1.291198
1.321688 -0.114070
0.981830 0.471110
0.973721 -0.481953
0.565404 0.534801
1.028496 -0.353070
1.316529 -0.097080
0.843887 1.157459
1.003029 1.338789
1.411283 1.078092
1.372371 0.225411
1.688912 0.578518
0.811154 -1.979546
1.222828 -2.127824
1.196407 1.602818
0.756056 -0.688505
1.031212 0.948701
0.592945 4.246349
0.230782 1.833310
0.662280 3.974615
0.957685 0.946268
0.620860 1.543151
0.859881 -0.944991
0.758861 2.702697
1.015336 2.220940
1.384483 0.827210
1.116087 -1.618516
1.069691 -1.797460
1.737170 -1.871536
1.213187 0.295213
1.643894 -1.098697
1.284669 -0.146997
0.697027 2.478215
1.385449 -0.459599
0.992113 -0.590521
1.017430 -1.459332
0.870949 0.408342
1.021936 -0.967165
1.051268 -1.319035
0.987115 0.388154
1.283249 -2.731046
0.954965 -2.628120
0.564798 0.923399
0.799761 -0.325856
1.180850 -0.249596
0.704832 -2.011538
0.873847 -1.605138
1.035286 -0.667125
0.783008 -3.546507
1.157699 -0.742373
0.938005 -0.443655
0.818379 3.070135
0.796143 0.313591
1.178886 -1.659300
1.003535 -0.954719
1.363568 -1.730862
1.226081 -4.060832
0.969542 -3.269875
1.444578 -3.995459
1.476350 -1.386539
1.036424 -2.517600
0.918035 -2.851861
1.047670 0.359150
0.732618 -1.617788
0.727464 -2.130739
0.771773 0.204147
0.513267 -0.531901
0.387877 -0.862466
0.497323 -3.495910
0.774582 -4.576363
0.460870 -1.105054
0.656554 -4.909908
0.778793 -0.892466
0.700930 -1.570816
0.988734 -4.534848
1.076372 -3.619837
1.186507 -1.471158
0.909003 -4.087550
0.672864 -1.249708
1.045909 2.028163
1.176208 -3.089922
0.732786 0.371531
0.761112 -3.684210
0.870587 -2.169060
0.983474 -2.026862
0.870468 -1.560349
1.090549 -0.613602
1.313492 -3.804309
0.927338 1.101691
0.725813 0.696281
0.903014 -0.764948
1.354614 -3.994403
0.853238 -0.895527
0.834993 -2.044425
0.770093 -4.167172
1.244415 0.706314
0.759134 -2.099069
0.754467 -2.524677
1.067069 0.250337
0.647849 -0.277478
0.332519 0.674219
0.163871 -2.630372
0.934559 -0.248856
0.835022 -0.900546
0.611830 -0.645955
0.855555 -2.323777
1.092628 -3.500195
0.604324 -2.856099
0.688724 -3.537563
0.876011 -3.851621
0.746621 0.075500
0.970348 -2.008209
0.555135 2.022868
0.930699 -2.953870
0.606672 -2.397412
0.729424 1.416368
0.730917 -1.520316
0.617779 -2.142157
0.728177 0.401113
0.800227 -1.238538
0.873295 -0.714184
0.699692 -1.622140
1.026896 -1.305718
1.072467 -2.699332
0.947416 -3.636876
0.733957 0.783390
0.799800 0.347401
0.749511 0.250636
0.792166 0.305795
1.484857 -3.165268
1.284007 -3.320263
1.113516 -1.908094
0.906434 -0.277187
1.083945 -1.368808
0.982929 -2.940866
1.010444 -3.554760
1.097884 -4.028184
0.565320 -1.657750
1.048322 -1.032816
1.048795 -1.622166
1.280057 -0.411506
1.349565 2.025334
1.239307 0.069071
1.130443 -3.595365
0.425050 -2.711495
0.722804 -4.858340
0.818295 -2.528370
1.029291 -6.693303
0.698667 -2.095133
1.238337 -0.948095
0.870180 0.253101
0.764335 0.023446
0.521409 -3.126362
0.636530 -2.900949
0.225896 0.079910
0.572045 -1.609683
0.687115 -0.947912
0.622509 0.145801
1.029735 -0.667169
1.035621 -2.037397
0.450010 0.455587
0.787881 0.638218
0.967374 -1.023899
0.724127 1.308559
1.127934 0.003412
0.686529 -0.885368
1.381964 -0.587695
0.914558 3.033679
1.220863 -1.243316
1.006368 2.688700
0.784103 0.528044
0.062592 1.925349
0.248869 -1.790896
0.626537 0.930144
0.405153 1.752863
0.538322 0.254569
0.860573 0.570585
0.388326 4.373981
0.975756 -0.489429
0.712247 2.512152
0.925433 1.677944
0.535877 3.108898
0.995266 2.737722
0.826219 2.029370
0.877577 -0.617042
1.012706 1.390461
0.646733 0.520948
0.811280 3.217593
0.440462 3.218164
0.648536 1.738893
0.532467 0.094306
0.871028 -3.619867
0.929754 -1.732938
0.856830 1.315427
0.351079 -2.605857
0.391367 -4.173115
0.314339 -4.066343
0.474435 -3.110499
0.156156 -4.149495
0.556860 -3.686102
0.528692 -4.224566
0.044271 -0.299595
-0.005701 -0.308943
0.500535 -3.103476
0.272910 -3.421036
0.171472 -3.258935
0.425287 -3.737905
0.226135 -1.938283
0.262624 -3.201646
0.429520 -3.269903
0.405977 -1.756997
0.504407 -2.324557
0.527598 -3.546753
0.530825 -2.845084
0.863827 -5.331010
1.023185 -5.470443
0.782391 -4.301902
0.414440 -1.443485
0.794389 -1.716285
1.064900 -5.392945
1.435526 -6.648502
0.966733 -3.142983
0.833583 -5.819863
0.817640 -6.524808
1.050551 -4.234262
1.033265 -2.293787
1.419297 -1.563866
0.890592 1.746388
0.740362 1.632493
1.373244 1.718117
1.051327 -1.116680
1.729899 0.416006
0.840549 2.670096
0.969136 2.967456
0.902905 2.704727
1.683491 1.590573
1.229541 0.899619
0.774914 0.280492
1.243603 1.694870
0.781222 3.201467
0.916858 3.983200
0.735118 4.113745
0.799698 3.523537
1.148749 1.032542
0.785631 2.934196
0.930942 3.453742
0.674579 2.546738
0.692101 1.677982
0.524520 1.086392
1.172112 0.333190
0.571577 2.481594
1.104423 2.155893
0.854340 7.530835
0.803275 3.838897
0.787456 3.638095
1.238393 4.073086
0.993085 1.764655
1.340702 -2.842917
0.722539 2.591919
1.385639 0.368503
1.163484 -1.033994
1.097853 1.261446
0.724287 -0.341925
1.054783 -1.839376
1.487279 -3.453744
1.059801 0.142914
1.092648 0.041796
1.057448 3.034003
0.557553 4.384602
0.236638 6.170448
0.998740 3.443566
0.763185 4.057905
0.510153 3.411765
0.594474 1.361220
0.438058 1.959429
0.994844 1.208442
0.643679 2.449011
0.533436 3.077148
0.764574 4.513347
0.381418 6.578706
0.365838 5.405422
0.595842 3.903974
1.027343 3.658155
0.828612 6.130236
1.861745 0.846368
1.850056 4.200538
1.339724 3.427728
1.791302 0.874104
1.246191 4.831966
1.375795 4.767973
1.735781 5.766535
1.536210 2.350797
2.047582 1.770451
1.702912 0.826358
0.901613 1.714956
0.865272 3.715595
1.320274 2.567867
0.969157 4.704821
1.138620 0.359364
1.697135 2.023941
1.386052 0.835127
1.400198 -0.321180
1.524870 2.109359
1.348923 -1.122717
1.450610 2.012034
1.675121 -1.708472
1.199595 1.467135
1.399594 0.865095
1.013163 3.302577
1.339371 0.529257
1.514738 -3.659290
1.411148 0.410217
1.490088 4.192053
1.301818 4.163967
1.257824 2.256509
1.476305 4.106074
1.211229 -0.080329
1.237437 1.602366
1.041885 2.584450
1.413407 0.058159
1.209815 0.958539
0.979212 -0.677007
1.240747 -2.791378
1.034461 0.787912
1.344076 2.705248
1.566657 -2.347711
1.711729 -1.832859
1.868519 -0.961070
1.351147 1.032861
1.525548 -2.125147
1.709770 -4.002158
1.509686 -3.514002
1.780290 -2.431157
1.462373 -3.818707
1.880831 -1.131390
1.791195 -0.786781
1.864110 -1.593422
1.720210 -2.095379
1.964658 -0.826320
1.541998 -0.684793
1.754577 -2.558743
2.141348 -0.888585
2.019915 -0.427137
2.023881 -1.950064
1.666455 -1.867878
1.674754 0.494794
1.536758 -2.327237
1.323099 -0.635417
0.937525 1.503799
0.979666 1.250019
1.535163 -1.261556
1.621478 0.523642
1.793081 0.337633
1.862994 -0.559016
2.060211 -0.949972
1.681278 -3.085461
1.676849 -0.142476
1.510550 -4.685647
1.686587 -2.425243
1.942027 -4.942383
1.437274 0.519442
1.402967 1.225410
1.405760 -0.947201
1.648132 -1.219578
1.358056 1.130520
1.364321 1.813855
1.566222 1.202318
1.584679 2.564231
1.459584 1.753796
1.349827 -0.249483
1.248453 1.894381
1.736244 1.207323
1.046145 5.043635
1.383048 2.638330
1.932677 4.078273
1.739326 2.442181
1.589106 1.387504
1.754628 1.567675
2.116363 1.456038
1.779408 3.127889
2.285706 -0.168942
2.197255 -1.617488
1.774519 -1.023833
1.635291 -0.416353
1.711453 2.013481
1.556580 0.177729
1.667581 -0.216888
1.939748 -2.949034
1.596078 0.842041
1.845729 1.807512
1.551966 3.114041
1.751652 0.809854
2.097595 0.567601
1.879449 4.485289
1.493516 -0.144887
1.846723 1.576687
1.123742 2.617482
1.327543 0.604600
1.268047 0.312722
1.580701 -0.890525
1.625997 -1.043616
1.620920 0.876287
1.870455 1.328824
1.718760 -1.469231
1.421982 1.224437
1.836503 -0.128930
1.188496 0.890138
1.625547 0.631081
1.604360 -1.303625
1.484583 -0.140147
1.564304 -1.459156
1.766555 -1.089576
1.227641 4.480130
1.379829 3.577405
1.362478 0.927366
1.603703 1.693148
1.423542 -0.892364
0.791207 2.976699
1.108175 0.583780
1.570764 0.464830
1.610177 0.953655
1.235097 0.468029
1.245953 1.912274
1.295034 3.416004
1.259426 3.858830
0.961642 3.582287
0.930009 4.128739
1.168440 4.873577
0.835026 5.475593
1.148155 3.662288
1.153842 1.806947
0.858281 4.218896
0.842816 3.258631
1.069757 1.183545
0.671172 1.545368
0.455986 3.087492
1.054597 0.798404
0.832413 1.852756
1.181663 2.090899
1.167758 2.093573
1.298118 -0.326030
1.158202 3.374053
1.540115 -0.451172
1.396065 1.993600
1.142081 4.000374
1.148813 2.105253
1.235357 6.256641
1.476781 4.912782
1.117923 3.215139
1.022966 8.815130
0.975132 8.649399
1.209889 4.403401
0.851235 6.358666
1.418217 5.953059
1.016875 1.529325
1.147493 2.881120
0.978174 7.358732
1.717260 1.215990
1.040271 3.035790
1.114321 2.024535
1.428586 2.634011
1.264345 2.760691
0.311695 5.119509
1.379530 2.228509
0.933164 8.522667
1.090707 7.673037
0.619727 8.980043
1.133383 8.781651
1.102158 6.310850
1.313850 6.880437
1.044464 7.249258
1.232895 5.334329
1.569199 7.654735
1.302263 7.257823
1.435999 4.401928
1.226845 6.232839
1.173962 7.410645
1.157291 5.351426
1.456640 6.024990
0.972975 8.133109
1.474642 5.402365
1.180387 8.408949
1.041825 6.122619
1.267563 5.037744
1.068978 6.791755
1.045297 6.349854
1.292020 5.076338
0.865055 2.015784
0.715481 8.368481
0.887977 4.546204
0.154626 6.516309
0.798011 7.601483
0.530043 6.520606
0.598256 3.729857
0.456680 7.039884
0.569003 3.270565
0.584221 5.344503
0.678511 6.253289
1.031105 4.633902
0.660234 4.125248
0.682430 6.460068
1.506658 2.172686
0.805230 4.538359
1.060638 6.209783
1.315919 5.928881
1.335974 3.091618
0.887152 7.105837
0.876367 2.303570
0.872581 4.300989
0.814928 4.703552
0.894585 5.628525
0.604708 6.777158
0.966499 4.445619
0.618143 6.762119
1.084748 5.629373
1.250989 4.442561
1.231865 7.201988
0.721162 9.676238
1.002113 6.627567
0.558707 6.944561
0.827116 5.961851
0.901239 7.474614
0.758551 4.259845
1.037673 6.932954
0.825513 10.804310
1.237197 4.988953
1.151843 8.184415
0.945241 5.890342
1.267933 7.181581
0.706527 5.127337
0.920393 9.477206
1.132560 6.259187
1.028826 6.353577
1.090303 6.402781
1.097791 9.910632
1.296235 8.169007
1.106963 5.936380
1.084784 7.820585
1.166469 4.204695
1.465382 4.102461
1.182456 4.697114
1.180959 3.572291
1.219506 6.188811
0.939251 5.325021
0.869815 5.703054
1.026912 6.581296
1.316119 7.457093
1.398506 7.458072
1.081444 5.950331
0.981305 3.607803
0.935719 8.384583
0.840153 8.831697
0.938626 5.520625
1.524593 4.049556
1.425299 3.937558
0.995709 2.825863
1.010332 6.553920
1.161643 4.452096
1.140012 4.308888
1.246706 6.410817
0.819878 6.549037
0.813336 5.894463
1.062929 5.181764
1.165043 6.664416
1.744858 6.424961
1.176354 6.069757
0.988059 7.801008
0.452991 8.968847
0.515378 8.171676
0.848996 7.842587
0.976292 4.862315
0.571161 7.034948
0.906558 3.023018
1.006373 4.675919
0.873746 5.239359
1.080022 3.861611
1.015314 6.611971
0.879153 8.758309
0.712660 9.668213
0.497151 8.059446
0.361622 9.383300
0.971208 4.618698
1.204954 10.108464
0.849051 8.474933
0.887263 8.431703
0.820641 7.705357
1.281208 8.342527
1.443473 5.540164
0.679766 5.764128
1.025150 5.871148
1.209673 6.030664
0.975069 7.668793
1.035072 6.998005
1.311960 4.326605
0.731745 9.414024
1.423162 6.172121
1.212450 1.428410
1.225484 5.109220
1.013248 4.180249
1.041096 3.231319
0.924841 2.297142
0.858135 2.886787
1.135497 3.911078
1.044263 0.488993
0.878756 1.900319
1.256912 -1.564061
1.334387 2.518074
0.712743 1.046705
0.842285 0.374186
1.408474 3.946215
1.093629 1.251347
0.822728 1.849203
1.474651 2.326993
1.137845 2.039357
1.425570 1.478774
1.482551 0.756926
1.156349 1.594367
1.225033 2.898907
1.090537 -1.013727
0.950065 2.363216
1.372354 0.832608
0.672937 0.321709
1.276588 5.804735
1.215381 8.170991
1.086195 6.548317
0.825458 3.729232
1.151730 3.756652
1.213927 2.062214
1.013338 1.896175
0.763867 1.814150
1.314689 -0.062561
1.076897 1.118111
0.554734 3.745274
0.773975 1.794387
0.652576 0.081749
0.544464 3.968709
0.921616 4.387087
0.784280 4.364447
0.535000 3.900959
0.690672 4.511757
1.276015 0.975821
1.200986 3.146640
1.547895 0.456841
1.165923 0.118387
0.650545 5.328475
1.159671 2.303148
1.197264 3.721418
0.633819 2.076995
0.999973 4.190853
0.555742 2.022499
0.890292 4.294239
0.699176 1.628861
1.314042 1.148135
1.509074 0.178201
0.750408 2.558003
1.082934 0.983415
0.686671 2.179323
0.895512 3.958365
0.670746 4.334698
0.981733 4.843106
0.793896 7.262503
0.392118 5.023180
0.972309 2.198775
1.295317 3.438642
0.829709 5.212322
1.408583 0.819464
1.543364 5.825819
1.287286 3.153099
1.429008 3.043688
1.340821 3.237715
1.244305 4.089514
1.131876 3.368447
1.545737 6.580201
1.031512 4.203371
1.282127 3.658134
1.133336 5.319484
1.321128 3.920429
1.226874 4.167227
1.343963 5.686634
1.217248 7.708161
0.768122 6.813645
1.487066 6.408015
1.416043 7.223753
1.641727 4.279236
1.038732 3.356870
1.286527 3.187364
1.246662 4.108887
1.002337 3.588786
1.045916 4.652828
1.606246 1.316384
1.284122 4.652634
2.066345 2.133178
1.837008 3.002284
1.382882 8.746048
1.896762 4.031577
1.610966 5.777352
0.940409 3.715809
1.851613 3.605248
1.550804 6.789792
1.317760 6.201597
1.027936 10.074770
1.198674 7.166439
1.035147 8.410943
1.235457 6.696098
0.460102 8.377484
0.939310 8.208901
1.421891 8.219811
1.513846 5.468598
1.282046 6.415202
1.162362 8.242502
1.099716 6.580694
1.200092 5.626358
1.222324 6.357446
1.421872 3.919160
1.212643 6.921636
1.365862 10.059813
1.237283 6.633843
1.543976 8.139051
1.092240 6.714042
1.107125 7.404112
1.358351 6.927482
1.118605 5.959240
0.705666 6.239437
1.194934 3.637095
0.430321 7.072935
1.055817 4.439719
1.298629 3.278134
1.264407 3.378460
0.830609 4.436336
0.899487 6.764221
1.362236 3.315035
1.310148 5.471538
1.882979 7.207927
1.639548 4.764783
1.503130 6.305921
1.583130 6.452972
1.801988 4.313226
1.500908 5.287278
1.615302 7.461313
1.330929 8.365909
1.421251 9.827982
1.899787 7.114203
1.462088 11.417191
1.533964 9.490267
1.607387 10.086433
1.769296 6.148308
1.352079 9.131691
1.364603 9.497590
1.761450 7.965361
1.616279 4.872203
1.397768 7.871059
1.523198 8.005146
1.694274 7.491860
1.543508 8.833095
1.853481 7.898715
1.745526 6.126498
1.499595 4.634274
1.452682 8.551735
1.564502 8.579444
2.034661 8.159903
1.743393 8.403603
1.539291 8.281592
1.749133 9.483938
1.383408 7.600906
1.459054 6.942088
1.535304 6.720765
1.458914 4.389065
1.787044 8.687980
1.588578 8.601689
1.751647 5.171910
1.429713 7.229406
1.529699 7.889765
1.583898 6.373427
1.602560 7.262477
1.706459 6.242281
1.340027 10.041863
1.560459 7.789810
1.889728 9.191570
1.164797 8.664608
1.658790 3.939349
1.689270 7.361142
1.685067 7.183919
1.361030 8.911090
1.318441 8.337616
1.811017 10.301004
1.676709 8.634527
1.307343 9.024106
1.585235 7.284110
1.439013 6.925604
1.348372 9.284563
1.012109 8.469505
0.798704 5.437581
0.948879 9.249744
1.507117 6.001247
0.961781 6.462801
1.462633 5.223177
1.202668 10.508221
1.031417 5.273309
0.843152 6.849644
1.082258 6.604682
0.864695 9.564980
1.244153 7.386409
1.101741 5.061375
0.764402 4.992653
0.814567 8.233611
1.337436 4.859845
1.602113 6.345320
0.559672 8.957193
0.990706 8.968662
1.427649 4.026649
1.231218 6.508673
1.213736 2.498676
0.961850 8.333500
1.163028 6.578542
0.936958 6.719897
0.940158 4.602546
1.425723 2.997948
0.996562 2.286415
0.851455 4.093167
0.625092 5.073007
0.677985 4.586769
0.279381 6.674073
0.326902 6.394313
0.487637 7.436563
0.654225 7.497155
0.529020 5.268609
0.906008 2.948278
0.831572 3.109023
0.667686 4.681663
0.464524 6.553340
1.041899 2.819330
0.692331 4.596671
0.281902 2.364965
0.601623 4.697375
0.469771 3.714563
0.553492 7.898206
0.755621 5.172570
0.623534 5.789454
1.265195 2.028686
0.368980 5.884603
1.088064 5.957159
0.392193 4.276153
0.698793 5.570225
0.580584 4.708459
0.911793 4.617253
0.785637 3.729693
0.479684 4.169140
0.808173 5.034085
0.945061 5.639701
0.562425 4.582045
0.602986 6.812971
1.071111 8.672534
0.632358 9.129019
0.649075 5.100429
0.972802 6.652649
0.988063 4.826480
0.973440 4.627178
0.888735 2.389817
1.048364 2.220944
0.911123 5.551083
0.738359 5.015883
0.563571 6.096320
0.771596 4.135867
0.989451 3.371350
0.501120 4.372533
0.564843 3.816200
0.609555 6.535323
0.594565 4.734802
1.268928 0.674335
0.875963 1.373888
0.636728 -0.519508
0.903593 -0.375589
0.686216 3.215787
0.598057 1.460980
0.531811 -0.515348
0.818342 -2.152757
1.249888 -2.263602
0.951053 -0.574057
0.166647 1.591154
1.041871 1.647907
0.693214 -0.188529
0.631852 2.885348
0.715011 2.197702
1.171702 3.909960
0.788311 0.677731
0.552089 4.078306
0.844370 6.300719
0.844931 4.168143
0.773262 1.285226
0.744047 2.305831
0.825186 -0.178360
0.787513 0.311708
0.792716 2.052213
0.675437 4.878453
0.516637 2.889822
0.719098 3.682794
1.098828 4.166894
0.848077 4.955147
0.793697 2.815037
1.072905 4.881214
0.738083 2.959475
1.048693 4.767307
0.639544 2.904394
0.460169 -0.202215
0.916534 3.739743
0.878653 2.166006
0.765113 2.615929
0.579464 1.788667
0.706661 6.166870
0.335976 3.706207
0.457848 2.432869
0.445830 2.917149
0.497585 3.996346
0.393840 3.832426
0.635926 1.705115
0.854641 2.261103
0.915825 3.786936
1.004039 2.751130
0.575893 3.462583
0.838860 3.277587
0.763854 4.189229
0.546074 2.699025
0.427332 2.118079
0.466333 3.121366
0.959765 2.591630
0.220240 6.526896
0.173512 2.950686
0.826782 6.723454
0.635901 2.897873
0.902771 2.978656
1.039600 -0.486351
0.465102 1.945361
0.479140 1.844606
0.607562 3.739716
0.665954 5.331066
0.509679 4.448021
0.977510 2.673304
0.734373 3.073068
0.646991 3.520319
0.715550 5.744830
0.663962 2.506269
0.343188 2.977200
0.844799 2.111705
0.319010 1.509410
0.123491 3.688677
0.409210 0.438870
1.090732 1.051317
0.591486 0.345434
0.605953 0.224230
0.576411 0.456447
0.467602 0.646828
0.792482 0.877089
0.914200 -2.374381
0.759644 0.849333
0.964598 4.235383
0.792734 3.966870
0.819645 1.917185
0.485986 2.808214
1.118900 0.516193
1.230141 1.972441
1.123181 1.675113
0.726439 1.739243
0.825513 -3.957542
0.696027 -0.574463
0.932072 2.372438
0.877512 2.336721
0.616468 -0.610554
0.574628 0.497690
0.534452 1.480260
0.580487 -2.453272
0.232038 3.319497
0.677221 1.745704
0.134544 -0.176070
0.439294 3.515520
0.243146 4.022118
0.747279 2.557124
0.435349 2.460899
0.509039 3.289494
0.213476 3.628252
0.358878 3.849932
0.378847 1.920517
0.146102 2.964642
0.088432 2.565736
0.361945 3.658554
0.518591 1.351278
0.273841 2.520067
0.337495 1.940911
0.319720 4.168464
0.374734 5.177987
0.586656 3.451894
0.465494 2.201706
0.372013 0.329569
0.295288 3.874108
0.606739 2.394029
0.033130 5.675351
-0.061666 4.181966
0.227389 4.709210
0.515043 3.215679
0.162046 2.788961
0.227245 3.426980
0.263762 3.699251
-0.118090 3.524245
0.469502 1.668195
0.067484 -0.731397
0.290631 2.319424
0.445896 0.406877
0.228840 -1.623389
0.191293 1.872429
-0.168356 3.662003
0.251476 1.895106
0.505160 1.829958
0.004406 3.754715
0.561949 -0.515581
0.442857 3.032093
0.308541 4.392342
0.505317 2.495459
0.677668 0.150380
0.486026 1.887336
0.525969 1.646728
1.051537 1.052139
0.532885 0.797104
0.758923 1.691856
0.155575 2.436244
0.268229 0.762501
0.706802 0.653492
0.372918 0.926580
0.118119 1.815266
0.228347 3.200397
0.176270 -0.348729
-0.009905 2.170493
0.059393 -0.962251
0.362734 1.661576
0.401175 2.243796
0.097415 4.537851
-0.111838 2.415878
0.407550 2.001914
0.628586 1.988524
0.351811 3.311099
0.300604 3.063237
0.544507 1.881411
0.549236 2.254538
0.678459 2.140857
0.272053 3.823679
0.258820 3.940178
0.425076 1.747679
0.812435 1.720334
0.977008 2.489442
0.420678 2.654855
0.043401 2.880972
0.600057 2.669518
0.186454 2.268220
0.531305 0.989118
0.396815 0.021507
-0.031138 2.990723
0.469695 0.244460
0.200941 3.188758
0.312293 2.356679
-0.089073 5.907972
-0.343620 4.105331
-0.369252 4.985086
-0.078245 0.807451
0.056217 3.244316
-0.003093 -0.667957
-0.284226 -3.256099
0.002787 -2.456847
0.152957 0.621569
0.439566 -0.393552
0.009178 1.056755
-0.110026 0.378728
0.300485 -0.073071
0.089996 3.722948
-0.235456 1.008061
-0.717187 0.287526
0.122795 -4.111682
-0.131818 -2.248895
0.351852 -2.100778
0.172523 -1.180806
-0.406350 -0.404711
0.422935 -1.755383
0.359609 -1.313437
0.540774 -0.231948
0.067929 3.270296
0.398957 0.524529
-0.058553 1.206871
0.503405 -3.149380
0.435003 -1.321126
0.038936 0.299897
0.096858 0.943319
0.346868 1.065470
0.220282 2.146971
0.703583 2.626307
0.129670 -0.234909
0.452408 -1.046858
0.360092 -0.571589
0.749804 -0.444783
0.508484 -2.014769
0.627358 -2.284746
-0.015895 -0.551748
0.438481 -1.634943
0.285712 1.683204
0.140048 2.029486
0.129722 1.114315
0.062797 -0.401799
0.133291 1.672217
0.147537 2.318626
-0.272218 1.985818
0.065285 3.385890
0.209316 0.584961
0.035565 0.143380
-0.007821 0.750836
0.550911 1.630305
0.435385 -1.748457
0.164763 -0.707777
0.145115 -3.357134
0.340137 -2.681866
0.495460 -1.896870
0.713410 -3.216423
0.489608 0.748519
0.115737 -0.080081
0.351154 0.217516
0.640847 -0.061434
0.426090 0.162422
0.241951 0.908717
0.178935 -0.532470
0.158855 -2.371641
0.139393 0.734734
0.127583 -0.185993
0.176872 -0.907659
0.431336 -0.720096
0.119162 -0.341877
0.610747 -1.167729
0.571738 -2.467173
0.637451 -2.267914
0.200859 -1.918837
-0.175305 -2.379443
-0.055411 -1.075217
-0.309937 1.394109
0.079456 0.400000
-0.298579 -0.067750
-0.447822 2.882500
-0.386999 0.443645
-0.230035 -2.767791
-0.221389 -1.429462
0.346044 -0.201227
-0.005646 -0.197962
-0.202602 0.736202
-0.117021 0.915297
0.414991 1.333058
0.226713 -3.501344
0.826601 -0.477867
0.544743 -0.248954
0.691296 -1.399368
0.381619 3.285940
-0.222176 0.955519
-0.187224 2.890645
0.113717 1.716300
0.428173 0.505577
0.144373 1.764733
-0.286128 0.398621
-0.298769 0.454491
-0.193169 0.630402
-0.222180 0.010871
0.066916 0.434757
0.110982 -1.645325
-0.148708 0.797641
-0.165789 -1.850409
-0.065465 -1.200364
-0.041781 1.454793
-0.043360 0.516356
-0.023006 0.176875
-0.356759 2.069606
-0.217242 -0.816226
-0.161117 1.649393
-0.217933 -0.963949
0.156465 -2.162221
0.014659 2.806370
-0.293554 0.184824
-0.472958 1.427076
-0.143474 2.893257
0.210140 0.719033
-0.142323 5.771926
0.110003 5.167157
-0.019007 3.167289
-0.113302 6.490261
0.017884 0.966489
0.155552 2.466543
-0.366464 6.799331
-0.116204 5.492822
0.285622 2.319905
0.094331 5.595862
0.227669 5.119545
0.043650 5.925103
0.301507 3.015588
0.511665 4.401718
0.132866 2.134970
0.311987 5.515303
0.145611 4.411507
0.433557 2.903434
-0.018567 3.437223
0.285191 0.836040
0.176604 2.534811
0.055086 5.818909
0.576083 2.384582
0.867696 2.283839
0.312432 0.700052
0.175881 0.310518
0.377981 2.021238
0.256614 1.093985
0.171079 2.944295
-0.269827 3.958639
0.108296 1.586706
0.420660 2.540016
0.137338 3.470979
-0.065131 3.291706
0.367708 2.802836
0.163790 4.737411
0.639557 2.856787
0.062065 7.115453
0.224529 3.051050
1.049321 -2.305725
0.488547 -0.974927
0.557806 2.779211
0.529203 1.378732
0.856490 -2.755627
0.445342 -0.106864
0.284964 1.196747
0.350815 -1.765471
0.188052 -0.031552
0.153213 4.188438
0.242547 1.275023
0.457716 -1.497600
0.546817 -1.259105
0.356437 -0.501377
0.115896 1.919306
0.248317 -2.130659
0.404854 -0.795779
0.056839 2.852004
0.718713 2.870907
0.374738 1.975486
0.173237 4.267175
0.470871 1.990457
0.119432 3.218992
0.269684 -0.244782
0.540754 2.233740
0.542910 1.660294
0.841381 -1.772654
1.100146 -0.012411
0.862015 0.754056
0.254033 1.825201
0.623109 0.677732
0.337112 4.004408
0.455450 0.957224
0.239878 1.289901
0.276761 4.360139
0.655561 2.046617
0.751594 0.731196
-0.015455 1.859107
-0.110462 4.528022
0.342709 4.327221
0.443925 7.323673
0.553965 3.943930
-0.087476 5.424939
0.847373 3.579924
0.281481 4.774649
0.272863 3.125417
0.045022 1.818333
0.397428 4.407128
0.512033 4.499529
0.575378 4.784713
-0.266245 6.026787
0.153205 5.174474
0.406884 4.404023
-0.050308 5.750657
0.265081 2.882286
0.179800 4.323215
0.025168 2.812161
-0.078043 5.858756
0.290986 4.727979
0.293325 4.113781
0.234095 7.492066
-0.126530 4.156130
0.216656 5.574627
0.033563 7.196791
0.223473 7.552020
-0.041900 8.922162
0.172584 4.335005
0.559057 4.926083
0.294650 5.232128
0.584399 5.985745
0.335131 5.019646
0.614592 3.319550
0.854073 3.922870
0.157638 4.876626
0.280052 5.746743
0.310653 5.076675
0.545875 4.906037
0.043198 5.020136
0.076812 5.153578
0.492938 2.678534
0.150335 4.305912
0.195485 2.008365
0.364661 1.548347
0.506040 1.833351
0.443831 -2.512578
0.397918 -2.414014
0.152159 -2.531225
0.187332 -3.131019
0.216259 0.040620
0.369030 -0.644478
0.391844 -1.672467
0.316939 -3.029300
0.637825 -0.388208
0.502189 0.346909
0.605181 0.250288
0.707644 -4.024464
0.735372 -0.589279
0.602715 0.023338
0.640987 -0.186118
0.421107 -0.827003
0.043280 0.178866
0.343500 -1.963863
0.332379 -1.447163
0.576302 -4.112353
0.382800 -1.772538
0.649586 -1.447268
0.951227 -1.984193
0.443754 1.250441
0.369876 -0.658326
-0.022884 -0.404213
0.580109 1.853263
-0.074748 -1.578334
0.200485 -2.234826
0.102156 -1.212757
0.087654 -0.102928
0.656480 -3.152277
0.808106 -0.652384
0.553300 -1.309532
0.564823 -3.934209
1.122970 -4.978662
0.682862 -2.358644
0.455660 0.008709
0.579571 -2.326450
0.624966 -2.687283
0.340420 0.634910
0.587088 -1.689556
0.466697 -0.842880
0.352595 -1.774604
0.464098 1.428509
0.683310 -0.672686
0.757085 -0.354327
0.457915 0.128005
0.214700 1.131083
0.256285 2.456141
0.514857 2.071460
0.614495 1.569695
0.905818 -1.840106
0.778003 4.249316
0.630214 0.188959
0.950663 -0.124754
0.744515 1.739804
0.866414 2.302567
1.097938 2.045921
1.162583 1.695964
0.814048 2.085628
0.766094 5.169259
0.699747 3.390766
0.960975 4.160142
0.501836 4.001703
0.576211 2.341437
0.985310 -0.853032
1.169861 -1.260470
1.373857 -0.119806
0.997031 1.643010
0.641960 3.169957
0.839129 0.687912
0.754128 0.105236
0.781564 1.948970
0.755633 0.617172
0.509743 2.873915
0.450456 3.226588
0.640425 2.096879
0.799447 4.992878
0.558177 4.828048
0.537712 2.465823
0.320727 4.150812
0.992386 1.729567
0.695363 1.605934
0.563953 1.010670
0.548692 -0.214384
0.917988 -0.010039
0.817755 0.257858
0.468917 0.624315
0.100727 3.244908
0.365629 3.967657
0.634863 3.294201
0.622543 1.757444
0.717537 2.510466
0.660323 4.437787
0.486104 1.385909
0.708301 0.394726
0.911358 2.115222
0.974860 2.007758
0.901478 2.804068
0.799081 0.865133
0.913320 0.951552
0.776478 1.875172
0.739276 1.914479
0.806043 3.767435
0.548367 -0.068842
1.039975 1.221456
0.730150 5.842674
0.770706 5.327228
1.194102 2.305450
0.823072 4.557542
0.538038 2.269902
0.992211 4.830878
1.007456 1.375003
0.304186 5.472707
0.950474 5.236315
0.697680 4.228700
0.969421 4.396621
0.512779 4.119335
0.673713 3.618506
0.365298 6.943240
0.566118 6.890389
0.966278 4.660237
0.450780 5.715965
0.444422 9.200299
1.016988 5.052355
0.376762 9.069353
0.970108 5.361769
0.766211 9.003647
1.073802 8.576065
0.533685 8.366004
0.436618 7.198487
0.241992 7.841703
0.683977 5.840628
0.668566 4.530673
1.016320 3.398762
1.419316 7.556038
1.064551 7.500269
1.335163 2.946610
1.068705 5.876167
0.879009 2.898349
1.208499 4.675763
0.756614 4.960425
1.169791 1.751406
0.508312 3.344858
1.484618 3.083572
1.169663 2.808668
0.752599 6.415563
0.896360 4.697941
0.940644 3.887996
0.800119 2.477684
0.796398 0.627920
0.953213 1.188360
0.372325 5.930458
0.670527 3.190102
1.034908 4.622707
0.817850 3.235383
1.185418 2.144274
0.897962 4.862650
1.095382 -0.864983
1.070426 -0.390030
0.899751 3.125585
0.666377 3.789629
1.094252 2.734377
1.142816 4.029307
1.136868 3.710303
0.966032 3.013834
0.894502 2.970689
1.071169 4.834763
1.136036 5.785029
0.925928 5.100190
1.006110 4.204766
0.720761 4.420012
1.056785 2.845534
0.765821 1.141151
0.994651 2.180901
0.838764 0.889705
1.106959 2.978895
1.177781 4.850780
0.585893 2.002678
0.942900 1.534014
1.047324 5.937520
1.525240 2.507316
1.247279 5.852104
1.046014 2.735505
1.295348 2.961678
1.426413 3.553936
0.750765 7.088389
1.032484 6.391759
1.170106 4.994880
1.010870 4.360766
0.679380 5.884505
0.678906 3.493872
1.193942 0.456759
1.174480 -0.428373
0.985648 1.450223
0.797267 -1.332428
0.951351 2.132563
0.349919 3.433485
0.870997 0.896291
1.270073 0.763166
0.627053 3.155869
0.809489 3.446908
0.785360 5.011009
0.655601 5.364133
1.202882 2.508236
1.490755 4.377673
0.943321 3.292336
0.892874 0.927297
0.671645 2.666514
0.828627 4.090843
0.708529 6.665529
0.729040 2.925063
0.724788 6.392643
0.592389 7.635943
0.886140 5.472364
0.492092 6.637688
0.678618 5.665620
0.415261 5.866725
0.685195 6.360569
0.219868 9.704342
0.474787 12.211811
0.377982 6.060616
0.729805 6.324297
0.422711 4.777399
0.309652 4.361603
0.036277 6.261763
0.232514 6.684837
0.397835 8.484198
0.802890 10.503167
0.061791 11.336292
0.461350 9.028739
0.419746 5.120333
0.439954 6.124300
0.758162 3.512862
0.099615 7.816814
0.021517 9.567095
0.007602 6.851942
-0.129075 7.912341
0.544825 5.266105
0.523896 7.818239
0.192693 6.466943
0.150740 7.167988
0.163891 4.386088
0.579824 6.020409
0.585000 4.833961
0.229231 6.490796
0.387033 3.914814
0.400372 5.851147
0.576895 6.312184
0.649377 8.752906
0.381571 5.929035
0.789503 7.008695
0.486818 8.250979
0.395982 8.092954
0.644464 5.681907
0.319329 6.390369
0.400994 7.556610
0.900457 7.529356
0.267211 8.389162
0.920349 9.004288
0.180567 7.154397
-0.048394 10.142816
0.659106 10.287176
0.361518 12.090686
0.428524 10.954148
0.707216 10.549334
0.796337 9.506377
0.434944 10.720818
0.269641 12.114113
0.241120 10.581082
0.292847 8.209223
0.367316 8.751138
0.687141 5.466242
0.479420 7.635174
0.261750 8.328649
0.315163 8.463499
0.581885 4.652483
0.303818 8.341024
0.437830 7.333615
-0.106872 10.451093
0.452744 9.513983
0.216443 11.382729
0.544842 10.708261
0.459433 6.149514
0.418026 5.084400
0.231114 8.819326
0.597101 5.447586
0.340646 7.391478
0.778630 5.794202
0.734493 3.480507
0.461495 4.149945
0.544582 5.311018
0.681071 5.474334
0.307443 4.629850
0.697449 5.513123
0.358372 5.267823
0.424138 3.953937
0.150946 7.935928
0.548988 6.313433
0.307382 6.806102
0.013701 8.876464
0.469651 7.152794
0.215776 6.749411
0.503882 4.612765
0.234908 8.900928
0.054489 7.078118
0.357306 4.938504
0.126340 4.415002
0.215798 3.932476
0.018780 6.478109
0.633587 2.985897
0.341227 7.665316
0.499127 6.596663
0.642843 5.027191
0.341204 6.880786
0.800543 5.786270
0.481830 9.860699
0.667081 8.510139
0.945272 5.359704
1.009939 9.004705
0.436863 9.095721
0.894457 9.344204
0.633276 9.271190
0.584345 11.218350
0.278173 10.822378
0.727811 11.228394
0.675069 10.210662
0.779143 9.146399
0.383590 9.207039
-0.022339 9.125962
0.617410 8.079368
0.714999 9.098105
0.705003 10.656845
0.461649 10.422547
0.754648 6.835629
0.719668 7.701597
0.403079 10.601425
0.760657 10.817581
0.847050 11.054915
1.054201 7.374247
1.234085 8.631213
1.044052 9.618349
0.907081 11.256956
0.387250 9.893673
0.617383 7.094293
0.491329 8.994414
1.089079 9.072353
0.898593 13.025517
1.037930 10.257999
0.866431 9.881844
0.760392 8.094795
0.802816 8.786623
0.235980 13.633894
0.327249 10.438563
0.367399 13.967598
0.354208 9.208269
0.116788 6.445170
1.109296 3.768102
0.022420 7.521907
0.730439 0.629402
0.660243 1.995208
0.298888 4.268320
0.685044 3.731357
0.133107 5.860430
0.225271 2.401151
0.444929 1.839842
0.042149 2.916129
0.018340 5.225716
0.373015 5.387968
0.079084 2.791110
0.375434 4.881800
0.456899 3.596483
0.373904 2.155522
0.647558 3.519549
-0.226213 2.705704
0.565763 1.539841
0.376630 3.022383
0.085858 1.723006
0.292211 4.241396
-0.054903 2.579043
0.511030 3.546999
0.588126 3.637655
0.170641 2.981651
0.192178 1.447870
0.169283 2.020675
0.366033 0.735424
0.624093 2.625409
0.428938 3.749253
-0.055165 4.758758
0.206937 2.839619
0.369120 5.020580
0.346269 3.361981
0.301468 4.783995
0.240150 3.037092
0.146920 4.959450
0.168950 5.324611
0.221614 5.715079
0.189649 6.094674
0.093520 8.325441
0.507511 6.312979
0.501705 9.137080
0.216009 9.639118
0.404724 9.011001
0.171774 6.967174
-0.187592 3.813107
0.684206 4.542703
0.409890 3.693336
0.076981 5.891483
0.073129 3.311451
0.064261 4.642617
0.629953 5.054623
0.330186 6.661038
0.273630 7.446733
0.370713 7.817437
0.439058 7.723908
0.456991 9.247292
0.560807 8.366539
0.039332 8.504393
-0.030975 10.486969
-0.070335 10.586572
0.208420 9.113649
-0.011659 8.349979
0.109302 9.421435
0.356570 7.328175
0.367676 7.655023
0.556858 4.285598
0.593968 4.367748
0.688164 3.889739
0.131228 4.690417
0.247853 6.915154
0.141883 6.641185
0.215465 6.083969
0.475113 5.957547
0.386761 4.717041
-0.169505 7.965347
0.385033 9.095947
0.620588 5.499799
-0.086550 8.975384
0.228948 6.365308
-0.093954 6.951475
0.145877 6.300030
0.263039 8.878873
-0.178651 6.745364
0.022725 9.964376
0.326562 8.140313
0.344827 7.040999
0.364373 6.661374
0.448350 8.497239
0.074094 7.292528
0.556290 8.158125
-0.029978 4.535786
1.065009 4.197596
0.378379 5.517310
0.370648 7.280332
0.003172 8.185009
0.178080 4.509556
-0.102372 4.674012
0.205051 8.750248
0.609825 6.536866
1.164490 6.280946
0.421634 8.197730
1.018691 9.351614
0.872102 6.489094
0.864189 6.090856
0.420150 7.513844
0.545172 4.142028
0.617412 4.925185
-0.041393 7.463324
0.559772 7.591916
0.568195 8.205159
0.124574 6.546854
0.065271 7.696605
0.441126 7.620732
0.210257 6.949948
0.216298 7.846712
0.170374 10.663156
0.625399 7.563457
0.536013 11.160808
0.945747 7.881165
1.128620 7.125455
0.726200 7.850314
0.378755 10.971912
0.542005 10.670642
0.409776 11.809842
0.480765 10.471065
0.402304 12.160400
0.755270 9.678933
0.153182 11.004906
0.167854 10.562949
0.655131 8.886237
1.642804 9.110569
0.315853 12.624549
0.570895 12.508545
0.575957 11.109864
1.230428 10.237877
0.759746 12.035994
0.748302 8.349693
0.309933 10.966383
0.935259 8.957839
0.471396 12.308844
0.322665 10.639011
0.308380 12.623534
0.594910 9.606400
0.140831 9.982525
0.722313 10.037364
0.571723 10.302638
0.396814 8.154964
0.983180 10.235741
0.789365 7.999217
0.776630 8.651320
0.971378 7.145381
0.949710 8.132594
1.159059 5.928894
0.840683 7.187129
0.900939 7.123115
1.320357 9.416230
0.590137 11.988298
0.723137 7.473438
0.107271 8.482465
0.361561 9.521672
0.701325 8.726857
0.003893 12.309119
0.694754 8.711083
0.454546 8.962914
0.894139 13.445100
0.619573 12.619014
0.382285 14.104477
0.457132 13.840428
0.562517 14.033049
0.525051 12.874998
0.459094 13.742557
0.343729 13.365047
0.341051 14.129918
0.439393 12.521101
0.257398 10.543024
0.714064 10.104027
-0.240103 12.303175
0.497955 11.986816
0.136094 11.341921
0.179015 8.420453
0.273380 7.124219
-0.061432 7.974758
0.083410 7.019932
0.502247 5.082526
0.517245 3.328545
0.501452 6.667983
0.095482 5.935788
0.314791 5.453631
0.847561 7.794110
0.638476 8.648841
0.494790 5.587942
0.469443 6.286702
0.413543 5.846168
0.363783 7.242060
0.845804 5.092395
0.725940 4.387579
0.018522 5.910235
0.183532 5.881416
0.723561 4.692013
0.393176 8.081945
0.552952 4.681543
0.857741 6.427883
0.511165 3.628412
-0.107019 7.537313
0.202681 6.958125
-0.020777 7.196523
-0.013210 6.631048
-0.216697 8.051067
0.010497 7.023159
0.044231 6.135454
-0.258639 6.825903
0.019291 8.134658
-0.556729 9.042232
-0.001870 10.073994
-0.054021 8.673505
-0.181338 9.618234
0.113969 8.532662
0.388329 7.344142
0.437369 5.396355
0.591957 8.350275
0.408879 8.065097
0.028002 6.164446
0.050335 7.851899
0.283971 7.256915
0.735763 7.465119
0.717132 9.002899
0.460699 7.973400
0.509979 6.836010
0.797526 4.299416
0.688257 5.596211
0.102719 5.618976
0.618738 6.823247
0.635785 7.873406
0.548081 6.010750
0.283331 5.741171
0.323722 7.710416
0.609397 6.411196
0.527415 5.801352
0.581918 6.228118
0.349698 5.727362
0.477447 6.769603
0.860575 3.588886
0.495197 4.829530
0.423105 5.099979
0.289971 6.079258
0.892982 5.628408
0.378011 7.335385
0.632750 5.159517
0.503976 7.579952
0.504063 5.039969
0.503280 6.921582
0.837752 5.947266
0.353187 8.068134
0.575614 8.160294
0.759678 7.306948
0.591947 9.460838
0.899847 8.281759
0.192054 7.956683
0.793667 4.663071
0.550414 7.383424
0.349894 6.889672
0.550113 5.695454
0.903052 8.007303
0.578007 5.674566
0.768678 6.471768
0.312782 5.886660
0.813077 8.431611
0.198363 4.755871
0.603559 8.561266
0.436794 9.331981
0.649599 6.302771
0.500506 6.915687
0.504511 6.909476
0.376055 5.790468
0.463931 6.942338
0.869186 5.145477
0.516829 5.566231
0.656529 6.460183
0.815317 6.487275
0.949392 5.746061
0.358197 8.723067
0.880123 7.761450
0.836004 7.607965
1.109387 7.838257
0.969026 8.943697
0.680912 9.289632
0.652822 6.776741
0.393104 9.968945
0.919187 8.095302
0.292359 7.740271
0.965883 6.826273
0.577596 7.261246
0.449145 9.145574
0.084985 8.938941
0.276728 7.632266
0.869522 8.708011
0.544914 10.318186
0.903072 2.233125
0.951433 4.645057
0.341788 5.862066
0.753181 7.186214
0.940334 5.070707
0.882655 7.088722
0.814063 5.383683
1.049758 4.586068
0.678387 2.884501
0.419788 6.988301
0.804085 4.197174
1.010768 3.843716
0.802225 5.220430
0.378501 2.885545
0.488043 5.655911
0.894998 5.736602
0.688682 6.599209
0.780084 4.835145
0.825104 6.855398
0.413708 6.254115
0.139894 4.615750
0.685433 5.618193
0.354233 5.813475
0.738478 5.305951
0.606473 2.950003
0.482855 5.726350
-0.006960 8.029514
1.024429 2.980095
0.671867 4.657486
0.937555 6.030388
0.928518 3.091252
0.875136 7.579009
1.049930 6.374614
0.952076 4.123000
1.079484 4.477573
0.650199 3.349621
0.484003 6.452010
0.428361 7.662175
0.379857 7.557034
0.461489 5.899750
0.395357 7.694128
0.379766 6.092892
0.602617 5.397625
0.932526 5.987822
1.289041 4.536598
1.437589 3.957367
1.086869 7.525371
0.498934 7.483992
0.405670 5.048339
0.781845 4.284547
0.741134 5.481347
0.565311 7.652369
0.583319 8.607086
1.106858 8.785443
0.602082 9.902009
0.510532 8.048920
0.827209 5.594385
0.783420 8.215816
0.932612 6.933542
0.668317 8.046042
0.511987 8.253972
0.642120 8.545711
0.734828 9.322057
0.541157 8.888772
0.580706 10.232131
0.678456 8.652048
0.816971 8.660182
0.969272 7.051976
1.046400 7.397148
0.848745 9.008826
0.826488 8.550324
0.607435 12.947093
1.012867 7.922219
0.556666 9.391424
0.756344 9.520826
0.587647 8.136003
0.851071 9.061372
0.914846 5.684352
0.171774 10.012923
0.549162 8.997468
0.644476 9.129457
0.405307 7.935285
0.520584 12.017707
0.580872 7.918023
0.289798 6.700896
0.652877 7.864062
0.816958 4.785933
0.259706 7.568461
0.412688 9.782117
0.955707 6.496714
0.789522 8.978070
0.879397 10.754362
0.611234 10.056331
0.527710 9.007272
0.094570 10.151326
0.272432 8.056979
0.388319 7.680851
0.555234 7.204189
0.502782 9.146202
0.750187 10.876958
0.847608 9.174732
0.448879 7.747430
0.743148 6.370867
0.673607 6.436938
0.581854 7.884502
0.874339 5.266167
0.443068 7.491093
0.624953 10.572455
0.284653 11.075726
0.944983 9.539892
0.757737 10.342929
0.821781 10.040318
0.518475 9.341097
0.413678 10.901936
0.467428 9.260223
0.665776 9.399535
0.110843 10.394578
0.503031 7.606955
0.437263 5.659653
0.796156 9.110749
0.861297 10.049157
0.707634 9.184184
0.637566 7.279349
0.380264 8.992108
0.517866 6.874088
0.678361 6.244087
0.519666 9.474424
0.605974 10.790112
1.127077 6.831858
0.519057 9.736812
0.829915 11.291635
0.438119 10.164538
0.627516 7.795958
1.248134 7.241062
0.915556 8.496583
0.837118 9.377054
0.748758 6.473010
0.645856 8.428519
0.781326 7.944743
0.857742 6.689781
0.864465 7.497768
0.895704 10.301988
0.583050 8.342695
1.363262 7.589592
0.983087 8.665229
0.833098 7.290661
0.716246 5.716457
0.680100 6.967005
0.664516 8.034581
1.106528 6.593624
1.119891 7.233778
0.235648 9.946695
0.403689 7.972119
0.273689 6.896644
0.345984 7.543898
0.383355 9.702308
0.370599 9.875573
0.659926 10.925972
1.087746 7.800880
0.781116 8.337859
0.540843 9.386792
0.349962 8.517929
0.608673 9.344228
0.509213 8.476164
1.042930 8.541114
0.977951 7.523471
0.447359 9.543903
0.342954 7.845414
0.684800 12.364044
0.723473 9.578593
0.871572 8.667874
0.511286 11.120951
1.107460 12.546398
0.660662 12.055745
0.828585 10.049672
0.900853 8.503381
0.834562 11.035628
0.728723 10.241256
0.472729 13.981044
0.599293 14.463769
0.646788 9.157189
0.758227 12.008666
0.850584 10.219426
0.684163 12.677171
0.854779 12.520538
1.140432 13.215871
1.037264 14.057258
1.335298 11.388196
1.398662 11.604085
0.754008 11.537335
0.743494 9.069132
0.868018 12.637505
1.089498 10.530204
1.417623 10.663774
1.055937 14.092439
1.203851 9.525527
0.787009 13.672652
0.678455 7.704785
1.133330 11.288857
1.027091 10.174090
0.678998 10.041305
0.828921 8.015334
0.320220 11.265902
0.345358 10.176575
0.899856 9.448481
0.754206 10.226562
0.774026 11.672111
0.806953 7.302644
1.286529 9.441380
1.040899 9.764760
0.944962 12.164882
0.865128 12.800435
0.789869 10.300221
1.111377 13.693865
1.365787 9.621693
1.036674 11.689862
0.917040 12.310215
0.915521 12.048584
0.932695 11.770929
1.547938 8.084694
1.045714 10.897344
0.940845 11.939921
0.586850 13.741478
1.434869 13.293924
1.130579 11.147844
1.598477 10.659471
1.084819 10.362744
1.520222 10.044167
1.097844 11.347848
0.981065 11.452892
1.023006 11.335935
1.004498 10.571856
0.722835 14.284695
0.894204 10.389085
2.005856 9.565376
1.579062 11.120615
0.980192 11.704169
1.499275 8.671944
1.896298 6.840266
1.391415 8.145021
1.283057 9.001647
1.046770 10.123601
1.234036 12.170992
0.727081 12.473567
1.278797 6.757786
1.208011 8.223656
1.317366 8.509225
1.202321 11.318575
1.154252 14.874739
1.304123 11.218150
1.793599 10.446147
1.781969 12.681256
1.347704 9.535556
1.037416 13.078544
1.679276 9.687380
1.811801 9.810067
1.432198 14.147502
1.364000 11.272462
1.468836 9.291574
1.015364 10.841719
0.817947 9.473712
1.678510 13.548771
1.465862 11.487270
1.443871 14.369751
1.357891 11.754846
1.624005 9.572321
1.481702 10.968496
1.587587 10.235281
1.549962 13.378633
1.167121 12.427040
1.480876 8.851112
1.390409 9.935961
1.745874 10.217159
1.318713 8.314872
1.858198 12.154905
1.600030 8.925265
1.527158 8.899260
1.282492 7.897502
1.401732 7.732868
1.959409 6.537072
1.636860 10.396343
1.411684 10.148202
1.689520 10.594234
1.583694 12.431816
1.518360 15.714656
1.269559 11.294683
1.292805 14.701892
1.018225 10.972510
1.325980 7.408452
1.348738 9.177499
1.290543 8.310237
1.170912 6.184583
1.037613 4.235400
1.425077 6.306076
1.328785 5.583887
1.428629 7.751289
1.702465 6.426501
1.453309 7.886499
1.426143 7.474166
1.443978 9.068143
1.554159 5.776373
1.265477 7.888537
1.178529 6.949389
1.318932 4.794561
1.071693 6.612675
1.046643 8.146504
1.031934 9.886479
1.444222 10.361206
1.125960 9.205288
1.344027 5.187640
1.109701 6.572657
1.630510 7.723753
1.543563 7.484400
1.820439 10.402423
1.383565 10.172717
1.221248 9.017416
1.193387 9.057192
1.120710 7.507812
1.080744 8.848392
0.777974 10.012540
0.950153 7.720384
1.473980 6.059052
1.208539 8.705084
1.019203 7.243300
1.062701 6.447420
0.704204 9.099662
1.438064 7.738697
1.394460 6.459826
1.591528 6.538376
1.552758 8.196525
1.188499 6.723156
1.010737 7.251480
1.367884 8.035363
1.280093 6.737368
1.149927 6.121407
1.033297 12.281008
1.240526 8.115255
1.321090 7.500774
1.577072 7.555888
1.667712 6.933005
1.157030 7.287764
1.608199 6.738138
1.794176 6.326491
1.411244 11.098444
1.402149 7.752749
1.086691 11.074842
1.182950 10.311869
1.143568 8.828677
1.366365 10.232442
1.115977 10.336880
1.371464 9.467928
1.685757 8.744426
1.647790 7.404609
1.337473 7.387077
1.426183 6.555301
1.701249 7.427180
1.398201 5.899531
1.829412 7.841993
2.063307 8.653947
1.585511 9.934579
1.848913 6.784326
1.553779 8.604951
1.972868 8.228435
1.779797 8.611320
1.631681 8.056810
1.655726 9.909051
1.782902 7.862911
1.395619 12.013974
1.399427 6.120327
1.648139 3.956040
1.702937 6.559338
1.425411 10.018934
1.159980 9.790874
1.246955 5.052446
1.140645 9.156255
1.284443 5.436027
1.356621 6.156458
1.389131 5.300880
1.764590 7.473995
1.498763 5.270177
1.600829 7.152091
1.888774 7.590975
1.506380 6.023391
1.661336 6.509655
1.620596 8.533891
1.356415 8.214672
1.491940 6.920723
1.303037 6.291887
1.383476 6.803393
1.322141 6.742128
1.536144 5.155075
1.100539 8.949626
1.259719 7.243782
1.389939 7.029068
1.657766 6.337646
1.547774 8.434429
1.434272 8.634407
1.518097 6.621238
0.783987 8.681791
1.002832 7.245544
0.888390 9.297592
0.984467 5.882709
0.965385 5.459026
1.292811 3.549963
1.412889 5.982116
1.345711 9.403718
1.588351 5.369922
1.659538 8.927485
1.113119 9.373325
0.878817 7.082575
0.844199 7.239992
1.034939 7.268224
1.154714 6.022198
1.558785 6.712970
1.276136 7.645187
1.218348 7.360173
1.442399 3.914220
1.405199 6.254731
1.341751 6.747230
1.326525 4.441258
1.137263 9.009485
1.220753 7.768335
1.469559 4.535660
1.259337 5.645806
0.987540 5.306222
0.649324 6.368932
1.025973 4.361805
1.009851 6.014131
0.824126 7.128700
0.808887 8.050532
0.973181 7.094670
1.142102 8.276554
0.776976 6.603720
1.046361 9.769400
1.052294 5.112745
1.150324 5.826590
1.206944 4.931535
1.515870 3.905572
1.185475 5.326516
0.938127 7.140940
0.947457 5.265859
1.162400 2.952848
1.620461 3.985840
1.704310 4.893908
1.448983 5.154967
1.400223 4.878861
1.480885 5.376177
1.562217 3.973911
1.429963 4.315087
1.571357 2.769958
1.413222 5.176762
1.877273 4.482818
1.697242 6.203825
1.280844 6.537571
1.432322 5.239412
1.569965 5.291682
1.372423 4.806190
1.643876 3.417527
1.195401 5.181287
1.138500 5.148953
1.198802 4.418947
1.708649 7.788612
1.531328 6.994820
1.491529 4.770973
1.282154 7.279748
0.966251 6.331511
1.549966 6.886209
1.413012 4.863448
1.553912 6.735729
1.580433 5.407365
1.942513 5.457376
1.551497 7.835565
1.390945 8.935226
1.590113 7.583859
1.415643 8.542532
1.216930 9.604652
1.081383 10.344705
1.433854 8.798425
1.276436 9.599601
1.787752 5.833167
0.750667 7.689339
0.872268 6.452803
0.950429 6.448290
0.906221 11.620921
1.085039 7.726515
1.291490 6.726230
0.613559 10.533604
0.957847 9.636627
1.146365 12.885658
0.898387 10.962724
0.882807 11.395361
0.942960 8.371514
1.014838 12.040016
0.805221 9.476570
1.305824 7.903169
1.206880 11.475944
1.122585 12.230047
1.386557 10.542594
1.206909 10.994688
0.969651 11.245652
1.041599 11.078897
1.162917 7.830875
0.776524 8.313708
1.287045 8.486438
1.020424 9.235230
0.979697 5.938110
0.484117 8.029358
0.708080 5.099754
0.991192 5.889027
0.615849 5.537729
1.239833 6.807844
1.201926 6.070001
1.028733 6.584792
1.084934 8.090495
1.526101 4.822608
1.177097 4.930327
0.775334 5.656795
0.898503 4.708375
0.784578 8.491788
1.394624 6.374124
1.181049 5.596204
1.231583 7.554868
0.632043 8.545193
1.296555 6.504235
1.391481 8.285979
1.219960 6.080151
1.502752 8.214270
1.429222 6.398338
1.266248 6.842309
1.121488 7.024650
1.555633 7.153557
1.271815 5.936579
1.353824 8.947864
1.450276 7.578926
1.669631 10.761410
1.021539 7.274495
1.233000 5.701959
1.128261 9.068621
0.810385 8.725037
1.017456 7.541103
1.063769 7.659521
1.055558 7.461543
0.519226 6.269029
0.681262 5.422395
0.703761 7.788582
0.981456 10.420287
0.851858 7.979643
1.492138 5.074821
1.230166 7.130013
1.572611 5.418113
1.406506 5.601607
1.130072 4.176086
0.702324 9.369029
0.913191 6.654006
1.417878 4.694934
1.043540 5.699051
1.030447 5.409261
1.300538 5.476773
0.913208 4.502425
1.160599 5.019404
1.304529 5.005993
1.393161 6.513635
0.988203 8.062247
1.299528 7.943032
1.079336 6.824417
1.874134 6.224429
1.577651 6.782881
1.321213 5.104641
1.136635 5.149130
0.919472 6.494216
0.926056 6.334853
1.197802 5.261831
1.026562 6.849980
0.447672 5.915402
0.280202 7.552850
0.495158 8.169921
0.679534 10.178724
0.963322 7.499585
0.947615 6.111788
0.672234 5.262146
0.733959 4.592990
0.854104 6.008696
0.684984 7.196884
0.690256 6.842950
0.945465 7.511265
0.486210 4.900893
0.787732 7.329742
1.182541 6.597855
0.488395 6.383585
0.672922 3.378473
0.942246 6.014344
0.761896 5.943651
0.816583 4.348831
0.916050 6.872004
0.536577 6.100360
0.749599 7.923299
1.106222 6.464282
0.669700 4.484906
0.812584 5.831745
0.742725 7.241091
1.176378 7.832704
0.785286 8.611864
1.251764 8.459651
0.830992 6.905746
1.130201 7.787220
1.024083 5.146893
1.103152 6.521031
0.789587 5.827006
1.138432 5.502276
0.751717 5.872839
1.278279 3.321385
0.922135 2.286680
1.202429 2.192028
0.653252 5.572613
0.311126 7.111699
-0.129403 7.183647
0.165980 5.206229
0.615323 7.161353
0.719959 6.017445
0.684465 5.586121
0.738541 7.235041
0.618375 7.706323
1.061366 6.616517
0.519581 9.289513
0.682180 10.832703
0.755549 7.082178
0.815435 9.529958
0.586252 7.389720
0.899809 7.495980
1.102713 9.078625
0.741417 8.259526
0.799036 6.773681
1.046541 5.636377
0.858414 7.783692
1.398582 7.882011
1.086065 6.120828
0.884863 6.471469
1.285928 3.787542
1.047330 5.881017
1.260446 4.549678
1.202496 3.064378
0.944950 7.253206
1.246167 9.191806
1.013964 9.213734
0.670775 7.809438
0.580034 10.874181
0.641662 10.114800
0.490399 8.238285
0.414476 9.374963
0.181603 9.763268
0.790475 7.875363
0.878516 9.430486
0.397601 6.528204
0.761996 7.033930
0.728493 5.430197
0.974552 5.766956
1.030594 4.552985
1.003723 5.126047
0.922161 7.166077
0.591575 6.686960
1.123208 8.307927
0.720184 8.809150
0.324486 6.003278
0.258064 6.761265
0.584363 3.608201
0.418321 7.034442
0.123056 7.595061
0.392705 4.849243
0.431046 4.307004
0.705365 5.801639
0.712111 7.258543
0.640822 5.072724
0.220770 7.202620
0.718494 5.443020
0.467551 8.524238
0.288416 8.204392
0.836353 6.271614
0.806896 3.705158
0.549986 4.667804
1.007792 4.595364
0.431316 7.708925
0.267395 4.868702
0.110247 5.987603
0.376418 6.326915
0.890188 6.993668
0.419416 7.306021
0.481994 8.641500
0.401753 5.598781
-0.153677 7.033937
0.468825 5.052059
0.419122 7.889905
0.074529 6.737010
0.419326 5.395889
-0.041231 4.753988
0.097663 4.313638
-0.158171 6.686516
0.054425 7.868998
0.061179 7.915363
-0.337817 7.676021
0.451097 6.404575
0.396112 5.583799
0.472169 5.175355
-0.039875 7.740841
-0.303162 7.221387
-0.028082 6.586379
0.366533 5.882035
0.446309 6.544958
0.523650 6.590042
0.264360 8.708983
0.962686 6.723294
0.314036 6.797599
0.014880 7.239516
0.311880 7.385007
-0.022568 8.284850
-0.005200 5.701163
0.040364 8.234804
0.240332 5.470973
0.129855 8.608090
-0.329315 12.405296
-0.231219 8.672185
0.107153 4.742548
-0.108009 8.742518
0.448384 6.787960
-0.045212 6.593896
0.226890 3.836715
-0.211445 7.498127
0.094388 8.474927
0.209259 8.583239
0.443195 6.880680
-0.257080 6.308952
-0.126719 8.900282
0.199233 5.194215
0.287432 8.681987
0.209496 6.236872
0.251195 5.416638
-0.061005 8.046800
-0.062625 8.928409
-0.008872 7.051208
0.131694 9.619207
-0.394553 8.676612
-0.036030 6.235771
0.191433 7.844882
0.442894 7.429386
0.111003 10.223599
0.008980 5.933411
0.251814 5.380618
0.163522 5.812188
0.025905 8.678822
-0.159198 6.818818
0.674354 6.985869
0.031840 12.224150
0.357233 9.801910
0.624599 9.842174
0.798723 9.021369
0.349724 6.661588
0.493715 10.124146
0.367880 9.145980
-0.211420 11.687931
0.088649 9.132645
-0.085762 12.058345
0.075704 11.733859
0.245598 12.568661
-0.332177 12.065149
0.426754 9.603660
-0.364458 13.371079
0.097533 12.216985
-0.351839 11.371107
-0.038211 12.482186
-0.117682 11.102020
0.180771 6.401876
-0.370090 6.871202
-0.025460 6.495624
0.198508 10.096241
0.198669 10.392515
-0.226303 11.601570
0.260647 12.065090
-0.217112 10.731361
0.142234 10.189496
0.146770 7.450732
-0.023257 10.156123
0.696526 11.543304
0.588782 9.753803
0.433004 9.211012
0.562366 10.354154
0.514635 10.563753
0.518801 10.188000
0.919510 8.612774
0.593585 10.137064
0.270104 12.095897
0.409361 14.009312
0.496998 11.879185
0.297917 13.448995
0.733385 13.241024
0.592074 14.451998
0.523595 11.134045
0.587183 11.706604
1.095376 10.895488
0.197776 13.696637
0.597994 14.962518
0.617829 14.257218
-0.035770 14.181087
0.237374 19.360416
0.654325 17.687049
0.468919 16.997375
0.460491 15.330766
0.528767 14.594428
0.243111 14.316302
0.458242 12.298097
0.353749 12.627061
0.582016 11.777352
0.299575 12.501891
1.177801 9.590871
0.318415 13.087652
0.413301 13.269339
0.714682 13.146267
0.756055 9.967063
0.465323 11.564840
0.345468 11.631114
0.748608 11.522344
0.937492 11.345409
0.533405 12.350675
0.398288 11.379813
0.605541 12.494288
0.371522 10.114661
0.656179 14.055176
0.513988 10.637940
0.647907 9.188542
0.614788 11.740865
0.059417 14.745852
0.931342 13.729116
1.118678 8.504997
0.497720 10.375004
0.506781 13.967279
0.316060 11.200184
0.577859 12.819052
0.726335 9.666966
0.852484 8.841710
0.610989 6.233969
0.947687 8.639906
0.826558 12.675842
0.819541 15.648913
0.458328 16.960765
0.543677 14.971968
1.041302 13.991612
1.266269 12.356680
1.003093 12.887991
0.772902 12.017782
1.239430 11.723894
0.855008 12.336525
0.722376 14.686944
0.496282 13.962869
1.156949 13.234991
0.818728 13.753452
0.438595 15.363233
0.741112 14.843360
1.141699 17.992322
1.493172 16.503158
0.642640 18.199683
0.774586 15.670228
0.773400 12.671837
1.200302 13.476080
1.326378 12.005720
0.961100 10.223054
1.025322 9.273401
0.748091 11.988437
0.968754 13.771447
1.112307 8.191307
1.174762 9.949559
1.033841 12.691037
1.317069 8.589161
1.195459 11.137750
0.553378 8.796603
0.802981 13.263751
0.476952 12.421122
1.029309 9.463158
0.703860 8.448713
0.944943 8.026684
1.287121 6.848544
0.832004 9.489501
0.973239 6.948618
0.904686 6.207903
0.639337 6.407646
0.728780 7.784886
1.371197 8.593911
1.021215 8.194465
1.232493 11.405640
0.940043 9.096288
0.310144 8.036630
0.485718 7.981517
0.860012 10.068163
0.752846 9.764788
0.808383 8.759573
1.433129 9.044118
0.918521 10.425844
0.872599 13.987631
0.918630 13.606256
0.915765 9.510837
1.415230 8.195041
0.683692 9.683933
0.468555 11.201874
0.638053 9.490424
0.660805 7.771683
0.916069 6.981092
0.688177 7.957362
0.732321 10.478097
0.714583 8.679947
0.576095 9.236476
0.645171 9.684732
0.686585 9.753361
0.397459 10.244911
0.205847 9.132470
1.366414 4.905151
0.891631 8.582404
1.292303 8.257102
0.769588 8.080816
0.660490 8.021176
0.957211 11.473724
0.633951 12.025895
0.994229 5.966590
1.111578 8.893721
1.234487 9.066195
0.581525 8.903484
0.970968 10.017054
1.272109 9.290586
0.872571 10.209210
0.376009 11.106591
0.462913 12.151661
0.868177 6.646925
0.890586 9.129544
0.799989 10.064832
0.723965 11.734612
1.262416 10.248971
0.786658 12.036498
0.486096 11.773618
0.648156 10.404125
0.330531 10.978996
0.186650 9.857890
0.637684 11.070574
1.142559 8.274263
1.034860 11.120887
1.018064 9.777346
0.815953 12.423130
0.591977 12.143405
0.719160 11.919672
0.305016 13.890068
0.255504 11.204117
0.488529 13.060313
0.158324 12.734947
0.212393 11.444911
0.398035 10.684918
0.118140 10.462796
0.212478 10.670480
0.491598 12.793826
0.571340 11.030232
-0.243224 12.102737
-0.020760 10.581717
0.143612 12.953939
0.111100 11.517939
-0.062745 12.860210
0.476423 10.371857
0.360756 10.006161
0.543362 9.812501
-0.267138 12.307786
0.066448 10.413080
0.254030 11.266188
-0.052628 13.082401
-0.068899 11.704323
0.479820 8.920882
0.160719 10.638993
0.276856 9.079354
0.104024 12.583238
0.139639 10.782263
-0.212195 12.463517
0.800524 8.294807
0.112114 8.098935
-0.059866 12.463552
0.259455 13.442352
0.428520 11.760002
0.130779 12.438852
0.652168 12.458769
0.576964 9.872348
0.662866 9.398912
0.829137 8.630143
0.946878 6.893630
0.947727 9.241016
0.578268 9.977247
0.439904 5.934848
0.590304 6.995937
0.588898 11.341256
0.405215 7.747029
0.825270 3.859432
0.101117 10.480130
0.338649 12.108603
0.433261 12.420102
0.417795 9.132250
0.692420 8.155119
0.315045 8.646171
0.360480 11.109453
0.169552 12.284164
0.552727 11.843691
0.106146 10.533955
0.742118 8.626251
0.487675 12.759515
0.345507 11.430250
0.153685 11.279603
0.134048 10.017965
0.492032 10.708806
0.552862 10.092605
0.512705 11.622272
0.412951 14.210432
0.808139 12.121678
0.712101 11.948222
1.170298 10.810731
0.666961 11.310536
0.830350 11.804227
1.256538 8.091609
1.268596 10.235933
1.095225 11.284912
0.776407 11.302152
1.084221 10.715993
0.627650 10.014240
0.739790 11.213737
1.206101 11.165569
0.758753 10.291764
0.910055 7.878551
0.474811 9.815105
0.940159 11.757656
0.400314 13.001907
0.694460 12.563046
1.011937 11.027835
0.721689 14.359021
0.943809 14.826763
1.101797 15.978224
1.184875 11.966418
1.030049 16.724185
1.178843 13.202487
1.728467 12.885001
1.232181 13.605630
1.084141 15.229713
0.829022 15.469408
1.391822 16.122143
1.359654 15.227015
0.837041 15.304097
1.042148 12.336491
0.630780 12.608601
0.701176 9.327143
0.435575 11.250527
1.057088 10.096725
0.792058 15.163049
1.323293 13.666291
0.615428 16.153435
1.007606 13.300542
0.419893 14.168663
0.766382 15.078696
0.878540 13.262145
0.992393 14.512850
0.425621 15.838551
1.135708 12.373722
1.287302 10.577967
1.097325 10.331526
1.186048 10.830305
1.337479 12.168836
1.422782 12.091109
1.237851 11.370931
1.300259 13.732085
1.280571 11.007431
1.494789 6.759682
0.918991 12.326918
0.872269 10.186575
1.344579 10.415114
1.531889 9.989905
1.534697 12.298761
1.244103 11.180097
0.847057 12.547150
0.877181 12.319094
1.426617 12.446261
1.649329 12.225564
1.437013 13.658360
1.400558 15.099449
1.041550 11.694186
0.945294 12.718255
1.671754 10.208296
1.237286 13.348007
1.361811 10.767487
1.187579 14.764336
1.624744 9.924110
1.791801 10.446445
1.148743 10.038260
1.295121 11.427082
1.553743 15.516313
1.542315 12.368512
1.867025 12.068628
1.514780 12.127025
1.703918 15.319849
1.376461 13.910281
1.737253 12.312752
1.529599 12.798063
1.491125 12.243883
1.562939 12.472949
0.997868 14.132124
1.320611 11.644969
1.309543 10.371426
1.424908 10.050602
1.500174 9.152126
1.283588 10.365353
0.920219 7.441827
0.682596 8.612868
0.372333 9.475540
0.634587 6.921776
0.409307 9.741977
0.659483 10.486027
1.326047 8.659680
0.429495 9.676035
0.988436 10.439557
0.383908 9.606546
1.115556 8.413443
0.776824 12.253908
0.639055 11.163396
0.863751 6.986016
0.391699 10.429344
0.918079 8.237723
1.079287 8.349980
1.323940 9.608226
0.534747 12.015196
0.720097 11.043376
0.527293 8.826096
0.709308 12.206538
0.875515 11.761193
0.332605 14.477258
1.034776 14.195998
1.359949 9.155432
1.152922 10.308153
0.954140 13.365676
0.891816 11.279494
1.201168 10.238625
1.374810 12.417179
0.980900 12.766578
1.089569 9.148692
1.125120 9.085503
1.389233 9.880675
0.850517 13.844636
0.509708 12.755739
0.764502 10.786966
0.873628 10.515526
0.801767 10.397784
0.504189 8.546639
0.659174 10.940337
0.180614 6.845528
0.371451 8.293621
0.418141 9.803312
0.488196 9.725711
0.475460 10.814836
0.217987 10.713279
0.468089 10.934885
0.775167 8.761717
0.245704 8.550009
0.610225 7.877906
0.925297 13.057762
0.685378 12.611256
0.874643 11.395149
0.641154 11.232892
1.217424 8.593050
0.735301 11.273336
1.092428 8.564649
0.910285 8.719319
0.848735 9.201210
0.709521 10.281922
0.902991 10.289065
0.789299 7.512795
0.875177 9.277223
0.938036 13.991911
1.388832 12.663260
1.337179 12.148461
0.903906 11.564771
1.399169 11.005264
1.162482 9.730930
1.342602 13.265235
1.261025 13.469036
0.826185 15.427332
1.259641 12.075660
0.836062 13.339308
1.199251 13.056439
1.311970 11.548961
1.190245 10.023939
0.920159 9.653753
0.946110 11.109215
0.790297 10.155609
0.975599 13.330533
0.770773 13.158294
1.636958 13.463309
1.546998 13.493018
1.329712 16.919579
1.443182 9.756089
1.236777 9.831098
1.435226 6.540840
1.371937 12.173285
0.800413 13.378299
1.750281 11.023596
1.776855 12.429682
1.687041 12.169865
1.156100 14.551950
1.341189 11.054327
1.146995 9.620345
0.990429 14.366538
0.941014 11.978506
1.308402 5.229620
1.630867 10.246172
1.372929 13.107001
1.123548 12.056952
1.050429 11.376633
1.335840 13.802872
1.476753 10.175517
1.586815 10.000074
1.361663 14.377746
1.373482 13.658283
1.533525 15.197152
1.373767 12.501592
1.688467 14.253980
1.675334 16.967072
1.084091 18.742143
1.326952 13.557653
1.074484 16.956787
1.019526 15.177149
0.967355 16.587287
1.073933 11.798402
1.595259 13.814931
1.712653 13.183880
1.188460 14.921674
1.676127 13.645628
1.441246 14.696806
1.283243 14.214401
0.937634 16.297134
0.845775 14.287920
1.053301 12.796203
0.642829 12.541024
0.661479 11.293663
0.584516 10.172487
0.692414 10.076515
0.634756 9.606782
0.549982 9.738954
0.854953 11.282537
0.725552 12.779236
1.065603 11.576375
1.038764 10.909613
0.948537 14.420541
1.152879 11.821046
1.272644 10.780518
1.218191 10.727454
0.745871 12.362348
1.177914 13.685273
1.485704 9.915726
1.265800 10.519940
0.718290 12.027554
1.291629 9.020544
1.273042 9.770740
0.783459 8.093806
0.327951 13.094519
0.741025 11.372186
1.290520 10.084347
0.904860 9.944188
0.809454 11.456867
0.882634 10.986418
0.713539 10.800836
0.497299 14.530465
0.613708 11.549283
0.826168 10.644194
0.930509 13.476916
0.485017 15.286188
1.178597 12.964118
0.856273 16.669405
0.954283 10.458728
0.933117 12.428524
0.808255 10.230820
0.803076 7.881218
0.913492 10.123675
0.779711 7.914540
0.520887 8.834450
0.792438 10.450524
0.476596 11.855642
0.806325 11.337466
0.860409 8.115665
0.341878 10.443631
0.866852 12.549816
1.036856 14.259230
0.858244 18.011531
0.645778 12.992332
0.816184 11.424047
0.822479 12.887635
0.610560 13.080770
0.771948 12.770097
0.462927 11.543440
0.572277 10.550673
0.117810 10.737516
0.223233 12.502179
0.038636 10.174668
-0.094475 11.031787
0.254004 10.338771
0.325333 9.705846
-0.117160 10.617039
-0.036529 11.093654
-0.137549 11.211973
-0.203185 9.700430
-0.009593 9.513525
-0.161852 10.284198
0.006654 12.749286
0.222760 8.892056
0.021720 11.876577
0.288867 10.861926
-0.008582 9.747201
0.195805 10.617811
-0.149891 9.128863
-0.132475 10.357374
0.127738 11.673210
0.274619 11.071663
-0.296468 10.868344
0.479381 11.234523
0.110230 10.352081
-0.232967 9.935265
-0.100736 11.162840
0.413123 10.886921
0.072198 11.605111
-0.406476 12.679563
0.211004 12.149541
0.231957 8.504936
0.134943 12.444164
-0.279779 11.922652
0.048868 10.454610
0.166400 12.625404
-0.272771 13.018147
-0.340171 12.253321
0.041154 12.406511
-0.228489 11.861639
-0.080165 8.840248
-0.320816 10.585727
0.000636 11.798822
0.260704 13.906639
0.347242 9.956299
0.201524 13.461037
0.437978 14.565272
0.740946 13.626938
0.504550 15.892337
0.665484 15.398472
0.363508 16.485126
0.682153 13.358789
0.541480 11.707811
0.412852 10.534347
0.039475 10.693435
0.484532 10.060794
0.365487 12.633981
0.292161 11.396749
0.388342 12.801242
0.783915 11.240433
0.259192 12.167505
0.200217 11.418138
-0.350455 12.061486
0.085226 11.599725
0.200740 10.637329
-0.218287 13.466859
0.351899 7.769254
0.342185 9.062103
0.445886 11.030860
0.455756 9.755623
0.422172 9.324232
0.199151 10.973963
0.032276 12.212712
0.558622 15.241797
0.452531 10.966285
0.156464 11.782803
0.359835 11.126980
0.614851 11.336327
0.864732 11.524059
0.923120 13.060846
0.510917 11.203183
0.646793 12.814204
0.521299 9.777333
0.474736 13.646173
0.261813 16.793022
0.552595 15.668201
0.398881 14.996506
0.430805 13.398347
0.931302 12.402187
0.384356 14.234741
0.340114 12.957942
0.660050 14.805180
0.555008 12.644601
0.782972 11.936229
0.321507 12.794499
0.460677 10.071643
0.457724 8.427279
0.416212 14.548258
0.371269 15.250339
0.740399 14.732791
0.734312 12.516433
1.002399 10.014851
1.137579 10.288708
1.081067 15.534748
1.099769 13.497303
1.372549 15.813436
0.627893 15.197358
0.858303 13.745746
0.590799 15.822517
0.822100 12.692987
0.743395 16.750579
1.351614 11.588223
0.724501 14.213638
1.019310 11.504089
0.942238 11.270411
0.860034 10.903568
0.834959 11.663170
0.825649 14.161012
0.654114 13.540241
0.812225 16.608749
0.886647 12.797026
0.950102 13.893779
0.465649 14.226988
0.609807 11.628956
0.719543 12.820191
0.524740 12.223903
1.285302 10.579254
0.865784 16.556972
0.457490 17.230258
0.543071 16.220792
0.767253 11.063759
0.430074 12.281901
0.351863 12.184086
0.977066 12.094480
0.827185 12.697458
1.495822 11.469171
0.689131 11.189877
0.764236 14.458840
0.383637 14.627986
0.542820 14.903333
0.553091 14.867852
0.557718 14.936186
0.588736 16.873047
0.428563 20.279476
0.973155 15.858974
1.231150 14.695009
0.756653 11.588327
0.602181 15.121665
0.446962 14.354072
0.456117 17.310491
0.402322 15.029273
0.227761 15.114928
0.199091 15.366802
0.434423 15.063720
-0.116232 17.888638
0.563139 14.588533
0.354445 14.704434
0.476102 13.976655
0.264848 15.342649
0.315925 16.143494
0.609457 19.857136
0.233530 19.542706
0.123832 21.840656
0.529392 18.967180
0.595116 18.237029
0.351364 17.570188
0.677276 16.413319
0.322618 17.278084
0.469642 18.151236
0.429386 21.215461
0.936293 20.496801
0.718216 20.263143
0.657951 18.536571
0.967743 16.332700
0.941344 18.731657
1.202211 18.457050
0.368372 19.885321
0.807765 19.908345
0.424281 16.975920
0.889090 18.571902
1.116999 17.127847
0.911622 20.276339
0.809678 18.818195
0.881570 20.627748
0.968311 17.362868
0.846991 17.977396
0.897485 18.217686
0.973001 16.425725
0.470044 16.667332
1.009083 16.236212
0.839032 11.581794
1.518081 13.778943
0.995426 15.513456
0.488604 20.406992
0.881433 20.230442
0.826408 17.274932
0.653788 17.764843
0.620164 15.605819
0.266247 17.956803
0.726366 17.332398
0.694160 17.131757
0.396496 17.116014
0.995548 17.025315
0.232022 14.203461
0.743034 13.877053
0.201014 15.886005
0.026617 18.071503
0.465034 11.607207
0.386626 15.483046
0.830677 12.451141
1.005505 13.876008
0.598228 14.653762
0.673121 14.338025
1.002993 14.247028
0.301821 19.010399
0.411756 12.579159
0.871123 16.603937
0.557647 16.108099
1.164351 15.019458
0.700647 11.982775
1.183537 13.260407
0.364037 16.450884
0.875207 16.808901
0.975633 16.850801
0.825491 14.769094
0.235161 16.775550
0.551642 14.236577
0.511661 14.976633
0.688152 16.638673
1.246700 14.091263
0.547843 17.203001
0.462396 16.365832
0.771006 15.434333
-0.305562 16.408062
0.629604 16.989630
0.380154 14.794205
0.883162 15.259442
1.003277 15.602608
0.544547 17.949875
0.361901 15.452976
0.671514 19.464290
0.560463 18.962127
0.960720 20.853977
0.891815 22.750521
0.908229 18.893729
0.696575 19.112749
0.373427 18.766838
-0.093100 16.034225
0.839669 14.682580
0.425095 17.038684
0.088041 14.260929
0.760249 13.674915
0.558183 17.524582
0.239552 20.670508
0.896139 17.495768
0.832936 14.742907
0.878012 15.069408
0.306828 14.632346
0.123041 15.250445
0.782506 13.167109
0.482246 15.826654
0.338882 16.507702
0.387001 17.628684
0.385097 13.162652
0.433809 16.918628
0.656066 17.481026
0.480790 16.364560
0.377466 17.270961
0.403499 17.168542
0.430644 20.066416
0.686859 18.828279
0.477384 18.684904
0.549978 18.090327
0.424285 20.417628
0.423291 15.142634
0.415453 18.717003
0.716921 13.794526
0.975239 16.973512
0.203159 18.992416
-0.056629 18.711155
0.480623 18.852763
0.897436 14.048391
0.237249 14.536763
0.257483 18.709941
0.534414 16.384532
0.536436 17.049944
-0.045677 13.288323
0.526867 16.034480
0.146194 13.317663
0.359172 15.627198
0.625182 13.168100
0.014474 16.269972
0.281615 14.037929
0.295129 12.622911
0.284510 14.057078
-0.122600 19.331325
0.297976 14.773462
-0.011325 13.309494
0.069441 15.892639
0.209083 12.255041
-0.052422 15.815375
0.354087 14.897675
-0.245830 13.987586
-0.296023 15.150858
-0.293500 16.320771
-0.508029 14.688673
0.059026 13.712973
0.135527 16.835810
-0.080463 15.724682
0.222780 15.407083
0.600015 14.605247
0.278376 10.636894
0.413543 13.059665
0.771884 13.976034
0.090132 16.698536
-0.311863 13.733459
0.127315 15.630614
0.414588 16.808090
-0.200165 15.709551
0.327890 16.007972
0.381041 17.648831
0.350811 15.598477
0.509130 17.888059
-0.105262 17.025513
0.497285 16.311210
0.103195 14.564716
0.317592 16.462817
0.669978 15.805746
0.436670 14.570304
0.272038 17.133590
0.225025 17.428802
-0.183097 18.654616
0.343301 14.981922
0.015140 18.372251
0.241670 15.510608
-0.144334 17.491630
0.160137 20.514983
0.605260 16.809587
0.400925 13.687286
0.763957 16.976723
0.060119 13.101675
0.511660 14.978501
0.023817 15.301015
0.117507 13.453806
0.265345 13.789268
0.143530 10.890561
0.413674 13.418723
0.609432 12.205020
0.334512 13.776659
0.717251 11.897729
0.652621 15.677522
0.534859 15.879805
0.143002 20.298374
0.336803 15.856447
0.125060 15.095973
-0.076951 14.154965
0.373276 13.192439
0.575948 12.450537
0.761430 14.482146
0.616210 13.432954
0.340964 14.215663
0.480961 14.130154
-0.011486 17.351886
0.950023 19.500139
0.505296 15.496104
0.672727 14.135328
0.630525 15.594753
1.144309 14.053550
0.938505 16.650383
0.521753 16.143205
0.638371 14.083417
0.683556 20.194361
0.595647 17.528780
0.697098 18.241918
0.207760 18.406351
0.652438 16.739894
0.783648 16.048744
0.495682 16.185967
0.389391 16.140692
0.442339 17.508283
0.775576 12.918036
0.637287 17.474447
0.988318 15.927223
0.779239 15.976659
0.827619 13.624334
1.058132 13.829314
0.948368 16.907440
0.976848 18.371077
0.926278 18.273744
0.989017 14.207466
0.046053 15.545211
0.998868 17.059891
0.687639 14.402708
0.354245 14.996579
0.318993 12.591014
0.367357 16.405353
0.379137 15.623510
0.624850 15.453750
0.517836 13.058483
0.377823 13.609506
0.367202 13.185534
-0.168474 16.780763
0.602650 15.583549
0.418974 16.559820
0.395113 13.188547
0.138627 12.487693
0.892437 13.996182
0.189218 14.201447
0.573977 15.438628
0.518283 13.575080
0.138609 14.686032
0.616486 15.680740
0.612083 14.319569
0.752278 11.105818
0.671483 12.673026
0.682619 13.777000
0.442148 12.709309
0.720671 14.086662
0.289838 12.999111
0.568256 12.048733
0.175168 12.380273
0.134298 11.818267
0.264155 11.567189
0.775592 12.830786
0.806821 11.980681
0.847978 11.125872
0.754896 13.686017
0.476727 15.235312
0.595088 15.117840
1.004193 13.767360
0.891318 16.736950
0.876195 15.204806
0.655916 14.286075
0.762310 16.788469
0.951815 16.700951
1.274836 14.944576
0.830631 15.249881
0.657017 15.530905
0.657202 12.683404
1.365052 13.537847
1.100192 11.538406
1.593185 16.153932
0.917401 15.661131
0.695530 12.972726
0.785386 11.908645
0.731920 13.292231
0.535861 14.475580
0.683547 10.382566
0.991610 12.476748
0.370373 13.920001
0.530976 15.089745
0.819676 12.336734
0.808495 15.001190
0.688616 13.545395
0.754731 15.057243
0.550767 13.682831
0.670332 13.137010
1.015515 13.700837
0.872766 13.024881
0.736356 12.676455
0.934122 9.996660
0.399231 13.544483
0.998471 15.946652
0.611355 11.267913
0.101547 14.172108
0.405742 12.915493
0.509575 12.208254
0.275021 16.715377
0.227512 16.369785
0.423504 16.155622
0.055608 16.248152
0.523463 16.699717
0.593944 15.699997
0.434299 16.569950
0.543224 13.960824
0.598302 16.751861
0.543747 13.566046
0.063918 15.107400
0.514349 12.994589
0.074001 13.383180
-0.596680 14.852947
-0.136462 12.222569
0.512538 12.634351
0.072542 12.550161
0.212527 10.424099
0.299344 10.260519
0.139006 11.999256
0.605149 10.297881
0.125077 18.356262
-0.148823 19.421083
0.660105 16.273921
0.159605 14.888655
-0.078594 16.974453
-0.068363 13.233092
0.099734 10.997671
0.464435 11.465869
0.491873 13.526076
0.279424 14.066598
0.852454 12.793124
1.086438 10.213544
0.863417 14.775778
0.671179 13.728837
1.300752 12.745771
0.753228 15.477144
0.599787 17.790138
1.242218 14.971121
0.762232 13.629861
0.517200 13.801132
0.587440 10.747845
0.047880 12.102416
0.473284 12.089243
0.559949 11.350981
0.030970 11.796096
0.429539 11.521825
0.507299 9.924485
0.832573 8.935676
0.653957 9.753453
0.297884 10.109952
0.726219 12.138434
0.363143 11.759569
0.355503 10.701271
1.000225 9.701331
0.869569 7.607246
0.357915 6.061751
0.855403 5.492832
0.160528 8.821692
0.981909 8.425570
0.554940 11.048811
0.822040 9.804314
0.388886 8.608385
0.343405 11.321237
0.226218 11.699151
0.875662 8.325171
0.509956 8.277711
0.629889 8.767771
0.803880 7.129302
0.392782 7.608697
0.273774 10.690752
0.332832 11.328657
0.784015 10.602232
0.495913 8.345743
0.201300 10.301807
0.696154 10.821315
1.203817 9.409662
0.790367 11.238289
0.607845 11.260806
0.836861 11.387085
0.708103 12.637575
0.977306 10.933510
0.595664 12.047479
0.548078 9.088975
0.912714 10.694576
0.519516 6.094596
0.969015 10.353795
0.896880 8.218621
1.165303 12.139571
0.959758 13.642217
0.601054 10.894332
0.544119 11.046134
0.315737 11.227826
0.569120 11.257768
0.792660 11.964966
1.145771 9.334770
1.029363 13.144031
0.946823 11.622884
0.664639 12.420593
0.770299 11.682408
1.095529 9.327299
0.751103 10.515659
0.819028 9.750915
0.956390 6.889633
1.118023 7.434373
0.932260 9.097172
1.154832 12.078745
1.231375 10.225812
0.907576 11.129444
1.461775 7.715278
0.861618 7.133278
1.221030 9.722189
1.289705 9.414359
1.112034 9.522309
1.232940 9.577827
1.412384 8.898461
0.760178 5.715979
1.291169 7.242640
1.066282 9.079246
1.530065 13.103856
1.308182 14.700578
1.471907 13.491987
1.196648 11.589051
1.128165 13.927600
1.176298 11.682814
1.368768 12.688117
0.984277 11.856592
1.145873 11.467727
0.989881 11.606542
1.135414 10.026297
0.816281 12.433671
1.109306 12.854757
0.846970 14.307608
0.782045 13.054385
0.297968 12.636506
0.815974 13.803416
0.778548 11.122232
1.073353 10.659900
0.806273 9.688456
0.485956 13.168904
0.678216 12.089040
0.711298 9.754754
0.328657 12.859370
0.637539 14.156803
0.664868 10.342852
0.281463 9.188299
1.047582 10.134612
0.877352 7.963158
0.974207 10.573519
1.069075 12.718122
1.017183 11.167808
1.546562 9.100235
0.777470 11.068761
0.302588 12.617868
0.656444 11.593278
0.658003 12.729925
0.676272 15.084718
0.924503 13.129787
0.679746 13.057965
0.965896 9.167364
0.371169 11.013515
0.515101 10.462752
1.006851 12.534080
0.519226 13.764823
1.195144 11.615691
0.450084 13.342396
0.945740 11.873089
0.914135 14.381869
0.861178 16.186407
1.052033 13.129035
1.181691 11.727655
0.711976 11.434163
0.582037 11.237623
0.939206 13.430718
0.680466 10.556068
0.762849 14.039159
0.775070 12.031537
1.081447 9.730791
0.746548 11.167684
0.284018 12.746456
0.550981 11.140258
1.271197 10.399620
0.903208 13.501673
0.998954 12.990561
0.567978 14.321613
0.790292 15.374036
0.716844 8.647937
1.183544 9.036634
0.674793 13.335965
0.429088 10.961759
0.900435 10.570816
0.765044 11.087919
0.416372 13.156299
0.588034 11.624794
0.986163 10.958547
1.023518 10.106290
0.975210 9.241774
0.425365 8.065391
0.564877 10.088466
0.820293 10.210287
0.935814 5.458414
0.453764 9.702816
0.657668 9.247643
0.687272 8.524799
0.931717 6.048721
0.305528 4.919133
0.438030 7.039932
0.326755 9.954820
0.277237 10.587005
0.752772 8.597693
0.743712 12.117986
0.721946 7.950367
0.324156 7.110256
0.164248 13.571649
0.372969 11.057390
0.827755 8.289600
0.569790 9.302475
0.204094 11.370988
0.222444 12.715284
0.509247 8.130661
0.835924 10.421771
0.746669 9.771562
0.603455 10.823324
0.191006 9.830258
1.102226 10.837208
0.532466 8.550531
0.677948 7.835185
0.512547 9.042643
0.354463 11.058253
0.723105 8.011300
0.816336 6.313612
0.891063 7.990119
0.694736 10.196574
0.343927 8.926344
0.485580 6.877351
0.297553 7.305573
0.222245 8.795944
0.764811 7.108937
0.180369 8.627260
0.615005 8.540975
0.382059 8.940039
0.488414 7.439396
0.916454 8.520581
0.889833 7.247378
0.269059 12.349699
0.277779 11.118169
0.521345 10.763468
0.542454 10.462021
0.602195 11.082351
0.534553 10.744230
0.574252 9.206965
0.629352 7.637455
0.391314 7.760127
0.723298 9.726847
0.701473 7.509519
0.810138 9.403725
0.696649 8.510000
0.319777 8.532931
0.683103 4.952646
0.366066 8.187259
0.365616 9.404369
0.261744 7.772770
0.685274 9.859405
0.662216 7.226037
0.100289 6.538995
0.522677 8.904731
0.619672 10.248823
0.781014 8.162923
0.814560 7.443866
1.197035 7.747473
0.502128 8.322139
0.887188 8.692727
0.963675 11.016148
0.576075 10.567566
0.670627 11.161890
0.537636 7.685106
0.508452 9.103430
1.093500 5.337549
0.541898 6.784850
1.273110 9.497922
1.045886 4.868489
0.680110 7.356762
0.942661 9.491905
0.864983 9.655874
0.636877 9.482781
0.879248 8.118815
0.847415 7.806882
1.048887 9.529822
0.569754 8.839906
0.973577 8.249533
0.347868 9.236847
0.496194 10.369922
0.503913 11.152111
0.801790 7.687726
1.054664 9.266570
0.672088 8.903024
1.043430 10.918976
0.446442 8.905996
0.789994 8.315225
0.705150 10.074786
0.166445 10.999642
0.757103 9.785019
0.406772 7.948092
0.629861 11.723976
0.528360 7.032448
0.248140 8.408435
0.460542 7.140415
0.921136 6.537772
0.666550 7.899008
0.668266 11.326995
0.719567 13.544140
1.233278 9.965776
1.095456 7.326455
0.685056 7.878256
1.158950 6.475991
1.606321 7.379910
0.732944 10.740130
0.605215 7.797284
0.947307 11.533971
0.804612 12.091036
0.553259 11.390943
0.779105 8.519860
1.219148 11.387434
0.977326 11.410903
1.034928 11.471105
0.783983 11.321013
0.589939 12.059157
1.176945 8.901118
1.277229 10.451879
1.166667 11.477563
1.037928 10.718440
0.517137 15.447465
0.750274 13.984308
0.834875 10.667546
0.906871 13.360147
0.962800 9.799783
0.732013 13.387120
0.874366 14.468054
0.482196 12.262197
0.381518 15.348274
0.551513 11.825264
0.515187 11.269454
0.566195 12.322489
0.659893 10.426892
0.480776 10.935848
0.407222 13.109214
0.267736 13.096625
0.781339 10.163501
0.723346 11.369347
0.129612 11.650555
0.508293 9.574350
0.410421 9.567533
0.730301 8.490214
0.994931 9.259426
0.492573 8.249855
0.824277 8.361332
0.535147 10.372595
0.689196 8.430730
0.345363 9.281014
0.458058 9.083320
0.387507 9.911713
0.614037 8.606300
0.628195 11.531153
0.335772 11.525396
-0.106288 12.218667
0.781182 12.247782
0.716432 9.527132
0.947876 7.149391
0.857713 8.814430
0.459642 6.532418
0.541069 9.252326
0.438810 9.023974
0.436519 10.642855
0.860526 8.472523
0.756240 10.166436
0.669465 10.623892
0.092265 8.809992
0.672009 9.029001
0.544444 11.263594
0.629980 8.573669
0.771618 9.434055
0.801080 11.616007
0.661631 8.147214
0.861255 8.180100
0.386896 9.665140
0.746498 6.155552
0.505720 10.668286
0.390335 11.054299
0.345132 9.688328
0.530674 8.390961
0.815328 10.242516
0.807197 7.265073
1.014386 7.939385
1.053485 9.981783
0.999530 7.674644
0.908694 9.067518
1.313129 11.436844
0.980564 9.274451
1.099036 5.950840
0.719800 7.808603
0.833247 6.637488
0.905280 10.199224
0.780136 6.865396
0.876278 7.735474
0.889701 7.597296
0.779333 7.084947
0.760845 9.508732
1.459707 9.237091
1.449595 6.932262
1.227138 9.754870
0.962403 10.893030
0.918148 12.048478
1.034817 11.552433
0.356185 10.040869
0.992639 7.990837
0.943432 4.997962
1.488320 6.197442
1.012951 7.906391
1.274832 6.045045
0.919244 7.835091
1.179609 6.889289
1.157830 6.754599
0.972620 10.540137
1.181932 9.840807
1.750023 5.128279
1.587348 7.158167
0.949434 8.437138
1.347503 6.761371
1.155702 8.118975
0.998210 10.110332
0.802341 7.408842
1.955245 5.132814
1.145669 7.915975
1.024065 8.449712
0.708247 9.611269
0.842864 11.937632
1.271509 12.769444
1.205128 10.471036
1.245725 8.075890
1.036853 10.301475
0.915080 10.614708
1.122020 6.392907
1.298316 6.156927
1.212938 6.826129
1.111182 7.591634
1.674420 11.460813
1.279381 10.484568
1.250020 10.950247
1.427642 11.727269
1.550868 14.045956
1.512008 14.392897
2.253630 12.272558
1.481266 11.237719
1.440517 13.087098
1.590704 10.443319
1.688288 13.092641
1.223061 12.645813
2.010526 12.980969
1.561102 11.738000
1.473622 8.964605
0.687057 6.596490
1.141474 10.730664
1.307497 10.688531
1.156050 11.449594
1.273881 11.754156
1.047378 8.565539
1.123719 8.740701
1.116803 14.146432
0.836130 10.923442
0.679624 8.314369
0.846973 9.717011
0.775638 9.178600
1.339089 7.886966
0.704009 8.897656
1.342126 7.353344
0.859582 7.887323
0.661578 9.680815
0.761250 9.701160
1.263946 8.550260
1.216922 8.104288
0.791552 7.273303
1.030044 6.842256
0.613694 10.423074
0.647083 10.992791
0.889099 11.825567
0.708089 10.329777
1.730500 10.407935
0.945980 9.905383
1.222154 8.535855
1.493021 7.248595
1.427651 9.325547
1.194411 13.409061
1.414848 10.593410
2.098471 8.478151
1.452152 7.256504
0.998190 9.822524
1.277569 9.243217
0.975971 12.902925
1.701190 7.189988
1.641662 9.352587
1.154548 10.796593
1.637041 8.614761
1.168231 10.794011
1.545088 5.517566
1.519588 5.440800
1.416479 10.110390
1.086824 10.839102
1.065981 12.095835
1.315585 11.628036
1.283742 11.099176
1.186998 7.739327
1.300828 10.336059
1.359061 7.832178
0.899718 11.250291
1.318309 9.112656
0.969560 10.899583
1.157775 8.549031
1.156401 11.107223
0.749900 11.478413
0.863297 11.781023
0.910936 10.981721
0.687870 6.435649
1.259150 13.144481
1.239547 9.668028
1.669949 9.538328
0.911868 13.091139
1.238352 7.912472
1.247211 9.169799
1.562503 4.997790
0.999205 8.491861
1.414352 7.428734
0.703926 7.670810
0.860050 8.059612
1.372184 6.849181
0.992182 10.561169
1.315030 7.432338
0.886649 8.532027
1.042084 9.609772
1.067074 9.777209
1.429246 7.395982
1.005538 7.644739
1.144864 8.313659
1.452847 6.163888
1.348522 9.328628
1.482268 6.269647
1.176006 10.901838
1.074862 13.345440
0.898283 12.032715
1.210464 10.610963
1.071185 9.977300
1.404076 8.008708
1.211041 9.163842
1.126711 13.402305
1.154899 10.849865
1.014967 14.523463
1.434758 11.398757
1.748454 13.848426
1.563340 9.467867
1.853317 9.367636
1.809237 8.110411
1.538718 7.799483
1.752143 8.158176
1.584116 10.987764
1.095518 10.154894
1.004849 7.610361
0.825606 10.734143
0.792672 11.354549
1.617703 7.525049
0.724911 9.758523
0.681919 11.342055
0.804810 11.182466
0.765596 7.957675
0.863815 5.699843
0.980994 9.530222
0.425989 7.717451
0.746540 4.843331
0.540721 9.465420
0.702353 8.042036
1.249037 5.079836
0.690422 5.037066
1.305060 3.467254
0.973229 5.153742
0.775273 4.719030
1.057740 4.097596
1.135780 5.327957
1.476433 10.915606
1.447229 6.539849
1.168107 8.726027
1.275334 8.696829
1.359215 10.587541
1.495339 9.036092
1.395410 8.980941
1.175302 7.317173
1.466935 6.554774
0.560004 6.602161
1.004158 9.044113
1.360468 9.974683
1.462170 9.185102
1.468592 7.412896
1.611427 8.756072
1.464415 5.653421
0.969763 10.224795
1.307054 6.980284
1.653780 7.893278
1.566946 6.767040
1.622529 4.859536
1.065472 7.543270
1.296217 6.800628
1.267973 5.262261
1.330293 4.812873
0.945636 6.874787
1.056460 3.655832
1.313387 4.341809
1.016214 7.485716
0.972611 10.262180
1.176272 10.548937
0.982335 7.092129
1.198042 9.806091
0.734264 8.577656
1.159007 10.922397
0.815604 11.721956
0.925992 7.964297
1.069924 9.050592
0.500731 9.666779
0.385731 6.674340
0.679533 7.847219
0.787250 8.573180
0.886500 7.036125
1.150091 8.008937
1.388581 9.436472
1.616577 9.692147
1.262966 12.504734
1.562351 9.872324
1.169313 9.783456
0.848617 11.382004
0.818758 13.341450
0.996518 13.795777
1.048825 9.455212
1.162998 10.620125
1.151160 10.093966
0.722947 12.485345
1.189184 8.488989
1.385795 11.396175
1.122835 10.499145
0.915385 12.108413
0.853161 13.778828
0.978919 11.138654
1.161709 12.610715
1.035333 11.221728
1.331011 10.138665
1.362437 10.909553
1.883176 10.932914
1.390383 10.742328
1.396089 7.775659
1.471553 11.090744
1.606880 12.158631
1.738600 10.650210
1.409365 12.147260
0.883326 14.634749
1.049707 12.895799
1.642743 9.300562
1.691176 11.032140
1.083117 13.603730
1.256657 9.220727
1.238235 9.453620
1.502179 11.662075
1.448233 10.086608
1.043222 6.342861
1.191629 9.622522
1.697244 10.692175
1.548066 8.472891
1.431841 8.715071
0.712355 8.013186
1.508349 7.850526
0.895284 10.695809
1.136821 10.643387
0.607322 9.786054
1.048214 9.601442
1.059383 11.265695
0.920003 9.952494
1.285661 10.721995
1.254289 10.084521
1.261589 10.548344
1.310240 9.216458
1.260385 9.693686
1.325640 7.255600
1.392571 8.256715
1.137798 8.984197
1.463206 9.918752
0.747989 12.814656
0.642356 11.620369
0.863154 12.275359
0.967081 10.576060
1.371860 8.934672
0.907330 13.523567
0.855194 11.980171
1.921072 9.573293
1.019003 12.522129
0.906291 12.029503
1.603871 10.253653
1.598268 10.561512
1.428397 9.694486
0.736126 8.961399
0.766908 7.930034
1.486538 8.241876
1.091570 12.539721
1.644954 9.682877
0.973742 9.404559
1.189831 8.147095
1.591193 4.650660
1.721092 8.730190
1.403179 9.772723
1.288041 9.834332
1.638642 8.219259
1.570016 11.162601
1.089489 12.963829
1.279359 10.569418
1.313551 9.349623
0.537094 11.102684
1.048023 9.524531
0.900666 7.709686
1.186792 8.968495
0.881842 10.672409
1.573846 9.271098
1.139670 13.294331
1.514502 10.435064
1.005130 11.214282
1.204898 12.055370
1.043087 8.368431
0.692089 10.900976
1.133982 12.723145
0.534920 13.366731
1.022202 7.606154
1.107617 14.367733
1.373588 11.580246
0.909056 10.586667
0.847668 8.056280
1.015028 8.708071
0.644032 7.307907
0.195185 7.680256
1.020601 9.113841
0.786584 7.014626
0.675480 10.905794
1.399583 4.861941
1.096918 7.795067
1.143762 11.212600
1.235496 8.596089
1.458062 10.943526
0.790185 11.301559
1.069668 9.445700
0.912339 11.967045
0.693144 12.868035
0.883919 10.196796
1.105566 11.269610
0.850246 9.915232
1.308330 12.611250
0.548402 8.126635
0.990994 9.804524
1.183984 10.930415
1.310773 10.267742
0.943071 8.769807
0.895600 11.960974
0.996837 12.996896
1.067925 9.965670
0.668712 10.121216
0.758141 7.801137
0.875140 10.330844
1.027692 8.032334
0.819164 8.998888
1.394062 10.509840
0.784145 10.497983
0.642081 11.078173
1.278285 10.172607
0.647575 10.963965
0.654316 14.441292
1.276835 12.253426
0.795616 11.058154
0.940789 13.798373
1.307920 12.566635
0.718891 10.997961
0.855512 10.406998
1.039241 10.356145
0.798286 8.762055
0.846915 13.758677
0.858278 10.090208
1.132618 8.259371
0.777911 7.515862
0.983045 7.769990
1.198561 7.285869
0.767775 9.994096
1.326652 7.541432
1.012743 10.648953
1.051514 8.364695
0.626603 6.868184
0.672809 8.437623
0.407463 9.352877
0.050809 11.699138
0.258190 12.650493
0.463815 6.287551
0.281857 10.165066
0.412507 9.611106
0.947936 8.823388
0.834746 12.953007
0.289155 10.480836
0.341498 8.465970
0.289484 8.072067
0.345222 5.617136
0.171841 8.622995
-0.196199 8.117652
0.517468 5.149084
0.358388 6.111168
0.545985 4.505949
0.917484 4.208116
0.392662 6.962852
0.634949 7.048609
0.540988 8.373140
0.507733 11.081793
1.201725 11.475797
0.754747 10.245099
0.520967 11.420924
0.233321 7.373453
0.309204 11.543163
0.508308 12.563543
0.569138 8.444014
0.797775 9.295147
0.692190 7.124148
0.656879 12.309396
0.762823 8.724458
0.464198 8.898485
0.833760 11.420156
0.556473 10.587641
0.620382 9.320608
0.310722 10.288674
1.042043 11.701637
0.857397 12.887718
0.581367 15.776867
1.108161 16.153750
1.212142 13.455359
0.854490 13.231010
0.770834 13.017756
0.956702 10.202593
0.588918 8.302087
0.793116 9.125209
0.671867 11.373380
0.817744 10.229137
1.002330 10.170670
0.889243 8.881006
0.460088 12.210537
0.481247 12.581186
1.351182 12.615673
0.891944 14.377390
1.620956 15.513574
1.478341 12.290734
1.448511 11.436514
1.645523 13.146264
1.686495 15.296349
1.393456 11.479817
1.164687 11.891572
1.217137 7.205850
1.225741 11.084519
0.993609 11.022421
1.435913 11.082191
0.930283 8.059952
0.401355 10.942341
0.407397 11.243071
0.670701 9.259380
0.783960 8.161072
0.804288 5.995509
1.183543 6.312951
1.241183 10.019197
1.061278 7.309382
1.203832 4.526490
0.995633 6.772583
1.576276 8.400811
0.875660 11.205908
0.766807 9.681640
0.534027 13.683579
0.850354 13.812987
0.828746 9.668454
0.822949 12.134049
0.569739 10.675378
0.711513 10.932231
1.268192 13.495006
0.769931 10.472156
0.700532 9.226875
0.888060 12.783635
0.949632 12.289412
1.290858 9.597290
1.152299 8.723631
0.683518 10.356739
1.314163 7.185011
0.960742 10.394511
1.094067 8.797908
1.168432 6.721380
0.984618 11.957540
1.566847 9.118534
0.706446 11.235420
1.332095 11.334791
1.370998 12.602529
0.600075 12.202088
1.016728 12.003189
1.417849 11.893749
1.105224 9.809085
1.320747 10.579450
1.485137 9.970389
1.767224 10.876049
1.513730 9.276720
1.015565 12.342451
0.728120 11.525015
1.135642 9.837479
0.558485 13.449741
1.502090 12.707822
0.924433 10.055999
1.236114 8.944792
0.897254 10.154821
0.833354 10.629311
0.942362 11.773128
0.973670 13.713779
1.150403 10.719157
1.132185 12.521400
1.063262 13.251340
1.452417 10.938826
0.983423 9.895378
0.792603 12.367214
1.513472 12.236920
0.975334 9.461681
1.038479 12.856311
1.246826 10.841725
0.649924 11.390988
0.783160 13.653309
0.571751 13.571079
0.921685 11.957754
0.832510 12.626024
0.995994 6.815713
1.449775 13.928727
1.221026 13.686077
1.181932 13.741424
1.317152 13.334869
1.561608 8.454164
1.345835 11.097445
1.268409 9.016906
1.647498 10.746697
1.493133 14.615682
1.136430 12.598089
1.395277 11.862503
0.964414 10.581536
1.310080 12.190681
1.298339 12.942378
0.967524 12.137914
1.252008 15.080867
1.648815 10.195160
1.634903 7.958786
1.422079 9.484178
1.187067 7.749052
1.493310 12.065205
1.042325 9.486653
0.888671 9.100289
0.619502 8.819473
0.824445 12.970774
0.700967 8.390479
0.918898 9.267257
1.142578 9.428197
1.087850 10.741750
1.070837 9.817423
1.267515 9.908088
1.268852 9.337349
0.685436 9.156192
1.345457 8.995993
0.992749 12.009582
1.226541 10.005329
1.419795 10.363246
1.105675 10.595295
1.081106 8.485436
0.833200 12.347672
1.349017 11.104491
1.202240 12.146997
1.128553 16.870928
1.596056 13.153238
1.563172 10.852630
1.328057 12.617182
1.490264 10.024434
1.404024 9.870235
0.928481 12.418977
1.505637 11.923491
1.760453 12.407197
1.623113 10.988183
1.665194 10.941487
1.044217 13.835946
1.313439 10.988228
0.731818 15.715389
0.661505 12.559683
0.652397 11.583056
1.045481 8.276101
0.559900 7.588718
0.571120 8.649872
0.772970 9.562207
0.895188 10.320813
0.846388 7.660619
0.704960 8.083963
0.605203 7.112214
0.696718 6.031959
1.444171 6.109671
0.897381 11.172793
0.693066 7.566718
0.646800 10.490710
0.864770 12.558595
0.434201 10.580010
1.222349 10.986473
0.768697 10.106386
0.842612 10.380372
0.612451 11.374783
1.140830 7.987275
1.213867 6.898004
0.835071 5.897991
0.685904 5.802117
1.133897 4.858198
0.719326 8.858218
0.448169 8.414783
0.706179 7.416151
0.460930 6.383787
0.227987 8.529466
0.627610 8.049771
0.895206 6.588994
0.626655 8.483448
0.759148 6.034969
0.974315 7.256432
0.737023 5.689018
0.884646 7.693311
1.364520 7.151016
0.910270 6.092527
1.220087 5.538974
0.804351 8.395865
0.822868 8.255862
0.607836 7.022095
0.779853 8.191264
0.818103 6.310876
1.178136 7.298801
1.358224 9.334503
0.964585 7.373527
0.924210 7.740921
1.044377 7.292893
1.092415 7.896748
1.139282 9.042415
1.164421 8.509722
0.892838 10.407424
1.004233 11.182784
1.280500 12.543229
1.193166 11.705749
1.366203 9.095696
0.729917 15.172521
1.232723 12.971803
1.136063 12.232395
1.214163 11.860626
0.915517 12.932199
0.564948 15.122524
0.695379 13.071617
0.843528 14.047218
0.564800 11.337529
0.777391 7.644262
0.541271 6.720305
0.794467 9.609077
0.768995 4.958625
0.625070 8.268696
0.348595 7.979737
0.828745 7.958034
0.902659 7.216997
1.082800 7.416101
0.423538 11.149790
0.318019 8.685258
0.521340 9.405692
0.485130 9.144840
0.825741 11.505822
0.640442 11.062889
0.575557 8.797484
1.030724 6.934726
0.553752 6.631140
0.154463 9.363794
0.570762 9.142164
0.268317 6.887116
-0.006561 7.082456
0.405036 6.393122
0.462251 7.365468
0.576295 8.375284
0.301060 9.816791
0.829512 9.067127
0.300588 9.280768
0.652946 7.119730
0.152400 8.826685
0.066306 10.568822
0.226583 9.102163
0.375530 6.253258
0.450589 11.802436
0.313214 8.293918
-0.039818 9.224299
-0.039485 9.200189
0.260702 9.609157
0.293627 10.705850
0.247808 9.124570
-0.082221 10.877857
0.201413 12.336371
0.170814 9.425124
-0.028474 12.860900
0.446951 14.896165
0.301835 14.669167
0.419127 14.804399
0.898078 11.171954
0.913738 12.655935
0.767384 14.114966
0.432985 16.125410
0.210184 12.734814
0.469133 12.558963
0.306472 13.509175
0.095412 13.645088
-0.089982 12.230829
0.269380 11.130160
0.121374 14.392014
0.517189 13.705580
-0.057233 10.079516
0.422837 11.810339
0.983843 12.541908
0.235887 14.271502
0.026065 12.066459
-0.205798 14.642778
0.605402 11.101313
0.674723 12.399638
0.941346 11.026155
0.333433 13.351243
-0.087755 15.414864
-0.125425 14.079421
0.218747 13.359961
-0.273162 12.303562
0.269281 12.190125
0.395423 8.934486
0.022113 12.726817
0.077050 15.854923
-0.048164 15.047811
0.042608 11.839723
-0.001350 12.303320
-0.164321 14.411271
0.190580 11.971342
0.055836 13.113784
0.495168 7.751798
0.878551 11.326700
0.640919 12.320279
0.585579 11.457108
0.313571 13.195161
0.377750 14.623199
0.450489 10.942472
0.730218 13.176223
1.053009 13.181556
0.691898 11.633781
0.478192 11.428964
0.459736 6.842834
0.330416 9.797939
0.920589 7.750068
0.457004 4.112927
0.358979 10.956451
0.780555 10.855325
0.271816 9.408848
0.254901 10.556766
0.308249 10.656304
0.476071 7.579551
0.484576 10.298169
0.113534 8.887591
0.496297 8.093551
0.745991 6.778672
0.622515 7.942823
0.405513 9.590663
0.380082 10.408131
0.589357 9.313331
0.837613 11.672423
0.374737 10.564594
0.812782 9.745653
0.222236 15.883579
0.166440 11.332557
0.491416 10.765534
0.511935 13.598421
0.158020 9.566647
-0.197694 9.171913
-0.104282 7.737191
-0.106851 6.982592
0.041716 7.859612
0.045485 11.952504
0.349399 11.979110
0.011246 11.998195
0.574354 11.907649
0.133709 12.453302
0.532341 12.482237
0.696140 14.025063
0.522720 15.142271
0.046778 18.911530
0.643175 15.278359
0.481985 16.588374
0.262203 16.197919
0.470688 18.154266
0.000044 15.522865
0.139044 15.631676
0.259252 14.819132
0.285968 13.870549
0.132104 12.787359
0.334511 12.375414
0.171833 11.180467
-0.226591 10.666392
0.055958 11.258531
0.263664 9.471137
0.027622 11.995923
0.266608 12.680881
0.036932 10.486456
0.018883 10.434143
0.365987 9.213320
0.511742 10.820113
0.323209 11.469460
0.500269 8.935787
0.529953 11.131235
0.373981 10.629865
0.363040 12.141738
0.662889 12.892378
0.694525 9.562558
0.339638 12.270950
0.402431 11.837196
0.290019 10.382963
0.188957 11.057878
0.554355 10.657696
0.074917 9.330323
0.446657 10.812379
0.459845 8.980148
0.612493 13.940579
0.395527 12.879482
0.407237 9.652571
0.385977 10.400553
0.088855 8.886151
0.051510 9.216688
0.331435 9.918311
0.070780 12.228059
0.467115 11.573477
0.522704 9.920526
0.394296 11.437413
0.399562 10.798848
0.382489 9.956967
0.309066 10.051008
0.159690 11.881568
-0.063397 11.815997
0.082530 11.130501
-0.292559 9.389396
0.292739 11.101822
-0.064066 9.416318
0.100962 12.530787
0.173989 11.157082
0.219268 13.039721
0.340527 10.499899
0.202131 7.775493
0.210327 10.105793
-0.002519 9.372475
0.417583 8.506656
0.631397 6.034449
0.364972 9.565808
0.378936 9.373714
0.864325 9.965097
0.627370 10.352781
0.405370 10.065071
0.420535 12.735796
-0.072462 11.881685
0.447775 11.250362
0.268332 13.641173
0.324584 13.069592
0.073359 12.777829
0.098111 12.383529
0.117207 12.703654
-0.001401 15.547588
0.493865 14.250562
0.070498 13.302043
0.370494 12.887829
-0.149842 11.425169
0.301969 14.889618
0.362198 14.904852
-0.108824 15.294513
0.726971 11.639138
-0.107355 11.743848
0.233607 11.280269
0.676985 10.951120
0.175588 11.441978
0.544576 11.544872
0.575960 11.014197
0.360350 11.301704
0.444716 9.245608
0.373690 10.417091
0.399245 10.953303
0.123247 12.882184
0.185675 12.134111
0.314257 10.295816
0.319484 11.297836
0.221506 8.037045
0.405383 5.294744
-0.255452 7.963209
-0.060844 6.932703
0.269587 6.703122
0.134852 6.641436
-0.166096 11.205289
0.077391 7.747509
0.190446 6.848905
0.359440 10.765387
-0.185313 8.528147
0.086991 10.464435
0.363703 7.829652
-0.183527 7.800032
-0.162707 6.480103
-0.351155 8.758222
-0.466783 12.602406
-0.290320 10.988765
-0.598510 14.344607
-0.295880 13.185653
-0.807464 9.755851
-0.150124 8.212457
0.050580 9.489602
-0.024048 10.710779
-0.302839 12.566195
-0.415340 11.951078
-0.313112 8.974887
-0.065781 10.347822
0.100810 10.684688
0.040102 9.489013
0.364535 7.492979
0.324069 7.647211
-0.208171 9.632769
0.587754 10.161919
0.634354 7.708643
0.272707 6.209777
0.282258 8.245115
0.039760 9.790447
0.177271 9.901224
0.394378 9.672453
-0.200227 10.079623
0.371328 7.879969
0.386683 7.412769
0.611020 9.026796
0.665746 7.226826
0.058716 9.008584
0.201872 8.839953
0.077838 9.627496
0.022431 10.801335
0.484434 10.222422
0.014655 8.997230
-0.709349 10.434725
-0.075773 10.438775
0.102007 6.422327
0.163774 11.132242
0.275643 7.802517
0.440386 6.399799
-0.047184 7.976067
-0.056976 6.459329
0.397341 8.995261
-0.187358 6.519879
0.236569 8.890172
-0.020628 11.351848
-0.010838 9.861526
-0.249228 9.242613
0.390353 10.681763
-0.035514 14.049545
0.194683 10.812445
-0.029346 9.531811
0.235856 9.238830
0.030244 11.725146
0.178678 12.586264
-0.226452 10.818560
0.178898 6.105561
0.076611 8.566371
0.280181 10.530016
0.401642 11.238234
0.844920 11.499581
0.526673 11.367059
0.679900 11.417357
0.367877 13.482135
0.827775 12.945746
0.892760 14.474839
0.798813 11.788880
0.729690 10.133598
0.585450 12.854849
0.316799 15.657531
0.170070 12.168224
0.533825 8.633860
0.630124 6.231609
0.272284 11.038668
0.430160 9.138700
0.282192 10.027542
0.167134 11.319582
0.136707 11.810797
0.030222 13.982314
0.228202 10.860946
-0.161744 13.719810
0.289805 11.483524
0.713971 12.440675
0.858956 11.735125
0.338500 13.374072
0.358525 12.843151
0.366654 14.172313
0.341779 14.278641
0.232437 12.878104
0.465266 14.575039
0.126630 13.559803
0.439808 12.513843
0.787696 11.515460
0.971227 11.863598
0.532306 12.812392
0.557391 11.263589
1.108915 12.253868
0.907929 12.255422
0.751861 11.558076
0.678801 12.372813
0.038991 17.047961
0.097883 12.836700
0.476380 12.449253
0.538287 15.021076
0.576351 12.534021
0.790014 13.952763
0.963599 12.743384
0.800500 11.345949
0.393337 10.036030
0.514538 12.695167
0.885973 9.391207
0.223690 13.814037
0.635114 14.298214
0.988302 11.259500
0.913666 12.792746
0.585726 11.868715
0.752519 11.089492
1.149161 9.257958
0.385616 9.890899
0.797869 9.501130
0.333260 12.512970
0.453731 10.112400
0.514435 12.975515
0.566086 10.130560
0.503521 14.789142
0.083942 13.533731
0.663124 12.796910
0.675295 12.177045
0.355729 11.517790
0.435349 9.638597
0.570025 8.623638
0.387714 9.410722
1.025292 9.375532
0.433583 7.736212
0.029733 8.891750
0.019432 11.155843
0.374595 12.216651
0.680954 9.079009
0.514698 13.201595
1.005123 12.998685
1.360774 11.668273
1.105143 12.856481
0.728774 16.870994
1.197734 12.105069
0.820893 12.361499
1.109122 9.705498
1.191421 10.166566
0.746539 11.534685
0.569430 12.156739
0.909398 11.748968
1.167413 11.401500
0.910638 11.873372
0.763512 13.224877
1.069561 12.046110
0.598819 13.148677
0.573274 11.351532
0.616707 13.156119
0.372569 13.751122
0.626804 13.026101
0.232589 14.396645
0.088051 13.411946
0.756599 11.092767
0.933442 13.501814
0.922261 10.798264
0.754991 12.748787
0.933362 11.662282
0.825570 14.185983
0.402202 12.175223
0.750867 13.750908
0.596826 13.049088
0.320929 11.593925
0.290941 13.795701
0.380358 10.646731
0.440487 13.789646
0.598358 11.270466
1.163382 11.820206
0.465884 14.377364
0.345029 13.280757
0.353658 12.335927
0.586059 12.654723
1.091174 12.104422
0.698530 14.380163
0.665038 15.083865
0.261031 14.147763
0.806839 14.113253
0.587954 12.242951
0.228288 13.941482
0.510867 12.130666
0.492156 12.905600
0.627086 11.774811
0.915043 11.628607
1.170791 11.949555
0.517680 15.356859
0.894030 12.845219
0.748254 15.113235
0.919410 11.258431
1.059014 11.846540
0.693150 14.017175
0.413351 12.922803
0.881159 13.491453
0.717621 13.043339
0.514940 14.252302
0.206408 14.434439
0.457944 11.839536
0.192608 12.596032
0.619826 10.018362
0.360234 7.677631
0.367055 9.981684
0.255721 13.731513
0.713930 12.906232
0.660350 12.095111
0.934549 12.112370
1.045917 13.552171
0.948339 15.596468
0.479827 12.702338
0.341460 9.732652
0.467861 9.093155
0.257187 11.090085
0.946763 9.141837
0.575854 11.792790
0.447010 12.274843
0.630824 10.426730
0.427545 11.904069
0.456633 12.664600
0.478370 11.109051
1.025160 11.520875
1.290500 12.797038
0.624628 13.613378
0.564761 6.182833
0.221337 9.848402
0.570335 13.130759
0.191279 14.127401
0.020957 12.242634
0.811979 13.433983
0.963974 10.002302
0.324930 9.879825
0.200732 9.285733
0.827012 9.955427
0.698438 9.654128
0.882324 9.494618
0.220073 10.373455
0.248777 7.296022
0.526423 13.132654
0.689408 9.503456
0.514631 10.855864
0.397568 11.062018
0.118509 11.828302
0.786731 9.342311
1.077289 13.420805
0.253277 11.046944
0.688614 16.046444
1.035911 12.813241
1.062392 11.909064
0.751454 9.289166
0.565100 13.737418
0.485273 11.861264
0.320366 11.280984
0.642600 11.879582
0.192897 7.521258
1.121499 7.619431
1.005101 6.468998
0.554452 8.564639
0.966781 8.525363
0.267048 9.436402
0.579248 10.729330
0.701917 5.583914
0.568067 8.307939
1.006988 9.660608
0.867176 10.695288
0.488276 10.518014
0.870310 9.639951
0.726434 7.497402
0.709548 9.774398
0.213522 11.794520
0.522330 11.196644
0.532660 12.408473
0.100052 12.532024
0.598992 10.334118
0.675820 10.823651
0.549336 12.838016
0.639575 10.877586
1.044446 12.328661
0.730837 14.530294
0.612388 13.340219
0.602294 8.600312
0.521411 10.327708
0.629215 12.433319
1.504393 12.296587
1.209381 11.396143
1.146132 13.417095
0.703566 13.784437
1.037719 11.755575
0.856585 11.413579
1.095556 9.827334
1.030299 10.652147
0.634972 10.264713
0.669881 8.456963
1.082956 9.737174
0.867416 12.333480
1.032280 8.126019
1.320192 10.015506
1.059450 10.123688
1.176668 9.728900
1.194842 11.227176
1.287958 9.021462
0.752997 10.921955
1.379056 11.138000
0.714512 12.851027
0.665249 10.879877
0.636748 10.596918
0.877019 9.339217
1.296361 11.903814
1.158282 11.654802
0.868543 11.066879
0.443802 11.856413
1.028439 7.723735
0.933296 11.542512
0.574867 9.110071
0.287636 10.451168
0.424519 9.207599
0.463692 10.939456
0.158943 9.231013
0.372188 8.432524
0.704980 10.419111
0.699585 7.816362
0.444794 7.431655
0.818785 6.852802
0.470640 7.842781
0.780737 9.346646
0.269019 8.749132
0.393307 8.823071
0.848310 8.305990
0.892333 9.601858
0.883283 8.317231
0.887476 12.209904
0.341900 12.569164
0.628210 12.420520
0.881817 13.169170
0.557146 11.845735
0.282747 11.136397
0.907638 10.783700
0.582420 11.156577
1.115130 7.937781
0.781892 11.535836
0.976392 11.096819
0.360477 10.098818
0.546963 7.946844
0.283455 10.951425
0.631789 9.826177
0.748195 14.187330
0.296916 11.078234
0.510845 11.204514
0.776945 9.926034
0.091427 11.351922
0.622141 11.995106
0.832332 12.170506
0.386448 11.004265
0.427191 13.464793
0.376201 12.146490
0.146196 11.740497
0.236175 14.793161
0.346712 10.958549
0.291835 9.409565
0.106668 8.412902
0.071780 6.126606
0.222029 11.932320
0.398926 11.012582
0.393366 7.898434
-0.199116 9.889522
0.368836 8.504825
0.367901 9.948527
0.391357 10.765949
0.397246 11.206684
0.496995 11.339094
0.521486 10.707895
0.705707 9.641301
0.441789 9.471489
0.541697 10.813569
0.555553 9.718433
0.909515 10.256086
0.598341 10.496367
0.531495 9.730105
0.688155 8.946368
0.780415 9.561894
0.175659 12.275355
0.580166 9.637031
0.505812 7.721819
0.792687 9.855646
0.686108 8.948092
0.475072 8.931299
0.532319 11.424814
0.279790 13.315754
0.461586 8.599653
0.766545 8.239993
0.203965 12.599873
0.006332 11.792012
0.458131 10.339483
0.796999 9.139929
0.915478 9.620325
0.440770 11.887708
0.421706 10.130173
0.564277 10.235542
0.173363 11.674184
0.617783 12.576040
0.064216 10.755809
0.442304 7.866025
0.705565 7.800180
0.617774 11.835628
0.285872 8.773469
0.385225 10.424050
0.383361 9.902272
0.235531 7.459458
0.615047 11.048858
0.205338 9.351649
0.329843 8.232934
0.175805 10.984025
-0.151063 9.148586
0.231171 7.313222
0.444284 9.173486
0.122072 9.169545
0.301827 8.506251
0.548252 7.391521
0.840420 9.247117
0.316515 11.976576
0.304444 8.666364
0.038340 6.438481
0.209956 9.075503
0.062700 6.998601
-0.003156 7.053185
0.198495 11.465006
-0.071118 9.107770
-0.119584 7.841450
0.236380 8.238646
-0.115830 8.854854
-0.017945 10.066429
0.034934 8.997573
0.044625 8.915806
0.159436 9.371679
0.250494 8.984652
0.056416 8.927711
-0.061109 9.884416
0.180755 10.328647
-0.326726 8.929913
0.035506 8.941510
0.269454 7.838439
0.686876 7.146228
0.587080 6.855933
0.157446 10.900725
0.447592 8.637674
0.355342 7.311724
-0.046841 8.564465
0.200380 9.379699
0.243507 9.158113
0.362525 9.625223
0.174298 9.676789
0.593066 7.648719
0.431526 7.750208
-0.061648 5.303644
0.581902 7.219289
0.694533 7.890848
0.609076 7.763240
0.408972 7.835047
0.622052 7.242430
0.182778 7.510615
0.559924 6.008335
0.897240 4.119996
0.741476 5.255952
0.532561 6.170495
0.889810 10.519303
0.793363 8.651362
0.365774 10.099447
0.386694 9.522894
0.303087 11.098992
0.238688 11.643766
0.821261 7.891257
0.781379 8.266471
0.303410 7.807083
0.843134 4.591824
0.738491 5.548016
0.859726 7.723198
0.467373 9.876987
0.633640 12.443750
0.576915 12.533833
1.231328 10.121977
1.105266 9.374345
1.336819 9.681648
1.161985 10.911965
0.302086 9.935983
0.530767 9.798138
0.600330 10.349612
0.463905 8.861234
0.607140 10.327523
-0.035550 10.264955
-0.017021 6.505280
0.749288 8.235446
0.415820 7.892551
0.562340 8.489940
0.314120 7.890374
-0.051747 10.172354
0.224431 8.541100
0.389215 11.302399
0.485427 12.077378
0.401535 10.678148
0.149294 13.430175
0.348281 11.454751
0.362706 9.095902
0.811351 6.557704
0.722706 8.956941
0.613391 11.224841
0.686644 9.075072
0.706428 10.428189
0.961015 9.440448
0.934859 9.061667
0.868151 12.560706
0.799440 15.356030
0.356460 8.586390
0.653366 8.721647
0.896421 10.078998
1.019063 9.171337
1.013281 10.483212
0.253416 14.165275
1.172521 9.668897
0.954943 12.051049
0.921739 9.945111
0.725029 12.322159
0.677288 13.359164
1.100033 11.903034
1.000230 11.836098
0.763686 11.986852
1.081925 10.637010
1.146081 13.279988
1.139481 13.229409
1.102297 14.810712
0.730021 13.150798
0.744039 12.227344
0.773116 12.458776
0.769255 11.455128
0.679161 12.244939
0.914351 12.846148
0.861590 10.322716
0.741579 9.737057
0.466218 10.767868
0.406318 9.941887
0.877749 13.119184
0.755454 13.935821
0.185482 13.268891
1.109035 8.587143
0.343446 12.358230
0.505171 9.493450
0.690647 12.040281
0.352521 11.791582
0.771769 11.546323
0.869625 11.735816
1.264676 9.113101
0.889007 11.335863
0.721626 12.749409
1.224861 9.864602
0.885395 12.893169
0.998779 10.528651
0.809180 9.983446
1.172386 11.216647
1.443783 8.084438
0.679819 7.983609
1.370803 9.313034
0.802813 8.731021
0.960127 11.296049
0.772462 10.915783
0.677665 8.784747
0.869197 9.306773
0.887088 7.182766
1.070210 9.480670
0.650482 11.402022
0.775164 7.369067
1.013433 8.885655
0.983498 8.148601
1.049431 9.587134
0.990628 10.108073
1.291932 9.874533
1.070257 10.303397
0.845724 12.238782
0.944935 12.120788
1.101900 12.173660
1.443333 8.240379
0.912809 11.034138
0.947010 10.707784
0.767238 10.392526
1.194236 11.998254
0.673915 12.007481
1.232715 12.064146
0.664352 12.529444
0.699110 8.727859
1.088211 10.812885
1.565576 9.457466
0.866952 8.089268
1.327533 10.245684
1.003215 11.196235
1.213388 11.367476
0.930709 9.262060
1.351296 9.724516
0.926413 11.959903
0.946034 9.472079
0.782813 11.154253
0.718371 11.629278
0.756539 12.190776
1.288641 9.018475
1.350830 8.172811
1.979884 4.499709
1.113112 6.976200
1.340781 8.427125
1.740151 7.889008
1.054777 10.281967
1.119436 8.668465
0.626038 6.725739
1.267677 9.614185
1.161419 8.045359
1.395084 5.333226
0.642779 9.344465
0.831682 8.653866
1.230696 5.923427
1.088323 5.725802
0.694383 8.675036
0.983647 11.060677
1.185367 8.250587
1.211283 10.183984
0.583861 13.279192
0.844410 10.391605
0.600003 10.608728
0.789724 9.520149
0.863461 10.739492
0.377282 10.243792
0.753002 11.764651
0.758694 13.471484
0.404071 13.784058
0.880516 12.446995
1.056333 11.717755
1.021646 10.667373
0.757585 12.557848
0.599138 13.133627
0.893165 11.959475
1.067510 9.808166
1.120622 10.878430
0.942174 10.634529
1.275793 9.027445
0.647360 11.483946
0.834871 11.927782
0.928265 8.116260
1.153746 11.443121
0.868990 10.498526
1.088013 10.541505
0.437500 11.990717
0.803102 9.088617
0.674956 13.768189
0.736850 14.387923
0.874570 12.432018
0.494901 12.620000
0.652926 11.175252
0.925193 14.036859
0.722392 12.064109
0.939583 11.358787
0.510271 12.665191
0.709463 11.099100
0.785926 12.403634
0.947899 12.353142
0.594508 8.871794
0.349907 10.690295
0.416493 10.432236
0.192080 9.418886
0.144268 10.645923
0.940112 10.335568
0.558538 10.213434
0.725258 8.983126
0.481299 10.958542
0.899044 8.084848
0.913952 8.388666
0.825843 9.265474
1.009476 9.566229
0.634113 9.234224
0.766992 8.712400
0.767539 8.079556
0.397694 9.795511
0.526612 10.133019
0.334489 11.400625
0.711773 9.276287
0.751034 8.022744
0.564712 8.715740
0.773835 8.253896
0.625522 11.236394
0.519379 8.621327
0.106167 13.631601
0.842551 12.299788
0.703976 12.464103
0.827559 10.568613
0.600439 9.885420
0.520009 10.262702
0.462119 11.274503
0.822746 7.757035
1.060447 9.676359
0.731454 8.430116
0.363565 11.059027
0.362218 10.857231
0.706666 11.078589
0.781457 12.116316
0.715329 10.080812
0.231852 11.851174
0.778070 11.069201
0.938113 8.671178
1.035027 10.074700
0.822172 11.195395
0.828441 11.738899
1.073851 8.795673
1.189721 8.800372
0.678927 9.176484
0.794931 9.445660
0.498649 10.299694
0.599083 10.927514
0.574218 9.614472
0.958225 9.021053
0.805391 12.684876
1.350503 10.754260
0.966414 8.818961
1.000672 9.963016
1.242894 12.935358
0.669624 15.585174
1.275120 12.416341
1.028171 13.763405
1.209845 12.804061
1.187260 13.260224
0.689879 11.954133
1.041421 15.781100
0.926834 13.309631
1.219193 12.306454
1.091934 11.728884
1.147202 9.861695
0.765251 9.705373
0.916595 13.223818
0.459573 14.155730
0.793827 11.534474
1.377068 12.169587
0.481911 14.638485
0.610371 13.135172
0.831893 13.377785
0.931582 9.375361
0.940024 12.084462
0.945906 10.802601
0.966200 8.290519
1.306595 9.480462
0.845753 8.686459
0.859564 10.282045
0.883929 6.777700
0.760936 9.094053
0.718131 10.793651
0.572115 13.190018
0.915418 11.870193
0.763303 12.233911
1.118909 8.427775
0.686799 13.370391
0.700637 8.905541
0.463688 9.239447
1.155409 7.733210
0.364546 9.777909
0.183212 10.505641
0.522365 8.362642
0.504418 10.268314
0.664977 12.075726
0.718076 7.037211
0.807763 10.945679
0.987223 12.017027
0.881745 12.416715
0.568763 10.967535
0.850827 8.899752
0.962303 6.754864
0.774826 9.174327
0.686665 7.769183
0.512664 10.543338
0.338818 11.690448
0.954882 11.210862
1.401716 9.996896
1.099551 10.381733
0.826330 12.294528
0.501311 12.216933
0.594409 10.853893
0.520887 13.706147
0.371440 11.382873
0.725843 14.180165
1.163909 12.034458
0.862013 11.331485
0.290208 11.736474
0.982876 11.754572
1.171299 14.165350
0.525460 12.215474
0.622767 12.516805
0.787926 11.231142
0.668433 10.958589
0.792465 10.313355
1.498005 13.203030
1.190866 9.414295
0.314607 12.723074
0.610494 11.787513
1.159858 12.821829
0.218570 12.542963
0.872301 10.353255
0.656677 10.011665
0.713392 12.386112
0.435804 11.622809
0.983076 10.791690
1.139590 14.481809
0.790070 13.783004
1.213857 12.261914
0.749935 12.461899
1.033707 11.790847
1.220333 11.585175
0.809265 12.395115
1.961396 12.136028
1.296419 11.240842
0.654627 11.230150
1.000915 11.823731
0.933045 9.775528
1.090215 11.160345
0.457013 8.442992
0.861807 10.294315
0.445455 10.267709
0.674329 11.979307
0.464384 11.778227
0.791946 8.221993
1.050655 8.793189
0.646181 11.864596
0.349008 15.126702
1.068554 9.394355
0.674850 11.095193
0.651758 9.109451
0.703285 10.588268
0.955104 13.118459
0.986931 10.763501
0.745418 10.958879
0.616838 10.706627
1.137546 11.847678
0.952705 8.032438
0.974453 10.992795
0.703395 9.899186
0.545472 10.627737
0.970814 11.099531
0.783149 9.501708
0.846892 10.507534
0.701525 10.557176
0.751959 8.861692
0.899502 12.487365
0.650401 9.975299
0.503950 10.604878
0.562761 12.271872
1.052432 9.372464
0.841772 11.791545
0.618165 10.170414
1.032413 8.682441
0.716556 7.393490
0.834666 10.345876
0.692612 9.922955
0.540972 10.035840
0.728411 10.436893
0.478833 11.105676
0.607321 10.533356
0.588373 10.045093
0.953128 11.295364
0.231701 13.611875
0.097749 10.079757
0.727544 8.402291
0.363226 10.562003
0.967530 10.112719
0.346889 10.313318
0.614936 10.124152
0.694602 12.217826
0.658008 9.806488
0.511301 6.852641
0.621862 11.990674
0.541387 8.807816
0.401710 10.363966
0.540479 10.155406
0.421954 10.445283
0.414516 11.814380
0.778625 10.525720
0.586530 11.390191
0.906652 10.783968
0.455132 8.967070
0.342715 12.112386
0.926542 7.988588
0.865120 11.923969
0.686487 9.974702
0.405054 9.694840
0.764119 9.470659
0.018388 11.090837
0.899058 10.729737
0.445320 11.044276
1.235396 7.419510
0.654254 11.272828
1.291887 8.279788
0.780162 9.599780
1.049082 10.550700
0.589852 11.492569
0.872069 10.682837
0.958936 11.643601
0.622601 10.030329
0.872782 10.439123
1.068230 9.104236
1.195381 10.390782
0.555568 11.184293
0.529647 10.416722
1.195566 10.829562
0.749929 9.815462
0.908589 8.507712
0.872945 10.232686
0.447367 10.594473
0.842858 9.316910
0.531896 12.188004
0.933549 11.602837
0.952890 8.814118
1.100719 11.624033
0.571997 13.569869
0.927066 10.415128
0.634985 10.431116
1.046986 7.776080
1.065776 9.032042
0.842060 6.120287
0.609667 8.343173
0.199572 5.866621
0.658483 8.528153
1.008124 3.667522
0.519950 8.177280
0.589559 9.675150
0.536637 10.343879
0.669204 9.629979
0.535811 10.505646
0.731255 10.217453
0.708141 9.682745
0.866137 7.172313
0.932848 10.047512
0.788008 10.120640
0.875714 11.275655
0.997971 11.275877
0.805551 8.903042
0.737719 9.797942
0.474138 9.019189
1.148962 9.524006
1.117184 9.487700
0.938928 9.690417
0.809041 7.883460
0.561339 10.049192
1.047147 10.530756
0.663521 11.714663
0.796678 10.769646
0.483394 9.497748
0.712144 7.990041
0.726519 7.672695
0.980109 10.016864
0.838769 10.663931
0.730059 12.474344
1.026960 12.919150
0.510271 9.403519
0.832648 13.055544
0.945444 9.002478
1.005778 11.364612
0.964983 11.983489
0.854110 12.005910
0.814474 11.285943
0.667315 9.611395
0.728776 7.214296
0.566240 10.680351
0.787348 12.497180
0.783947 9.150349
0.075778 10.226591
0.424139 11.522687
0.626409 10.695522
0.535427 11.818382
1.032758 10.036317
0.357655 13.215722
0.362813 13.179115
0.743022 9.563796
0.793259 11.611577
0.417850 12.730674
0.262470 13.418676
0.580299 13.663812
0.157463 12.835669
0.760448 11.586543
0.485436 15.004371
0.407530 13.143522
0.335092 11.357850
-0.028203 11.414822
0.527074 11.190995
0.464664 14.159709
0.584013 12.228525
0.235576 12.411794
0.177020 11.760662
0.540944 10.353319
0.636289 10.290220
0.712339 12.153233
0.455059 10.771238
0.832697 9.404840
0.605574 11.139799
0.511622 10.132295
1.004658 10.351322
0.286018 11.138769
0.641178 9.865423
0.524786 9.620079
0.845759 10.547579
0.771331 12.618304
0.458336 13.177489
0.853513 13.950396
0.472219 13.582326
0.864425 11.485746
1.138099 12.452517
1.145528 13.559671
0.932941 12.883842
0.822630 11.091260
0.492635 11.284946
0.999047 11.250844
0.503551 12.172959
0.557421 12.733544
1.085365 9.039251
1.112484 11.505180
1.163326 10.134063
1.193907 9.292399
1.512674 10.939302
1.624598 9.719256
1.209928 8.036601
1.215377 9.303903
0.770781 10.935480
0.801857 9.133364
0.533800 9.546825
0.947991 9.395119
1.234564 9.985429
1.115407 9.606540
0.812335 9.430989
1.214412 7.320375
1.063046 11.080494
0.716071 12.760278
0.674949 10.725593
1.049197 9.004118
0.813192 12.116618
0.736926 9.577630
0.387777 8.622140
0.625152 11.056673
0.580132 12.261834
0.592440 11.816324
0.123841 14.241702
0.587030 13.239305
0.130735 12.609768
0.044507 7.082029
0.583534 10.294214
-0.010614 14.531359
0.901494 10.944493
0.457367 10.498217
0.555946 10.323853
0.058062 10.316121
0.639971 11.172740
0.789323 10.279461
0.687242 12.575252
0.450657 9.165835
0.679858 9.789154
0.185186 8.954991
-0.106589 9.651161
0.650012 7.813492
0.579402 9.805967
0.717114 7.246940
0.438427 11.016742
0.519349 9.365177
0.693240 12.177558
0.996158 10.180505
1.165642 8.501048
0.349865 12.111444
0.538531 13.198988
0.889400 11.903813
1.500455 6.984652
0.957808 10.151050
0.776086 9.918683
1.114637 9.374186
1.217995 9.190141
0.533637 13.064630
0.569804 7.537985
0.400611 9.545276
0.562798 9.857156
0.375103 8.812739
0.741736 11.016909
0.822892 11.654224
0.980309 13.197274
0.939206 11.271988
0.768437 10.486490
0.859783 7.493906
0.543477 11.834417
0.630023 12.393573
0.677076 12.478798
0.614615 11.298612
0.572644 10.506183
0.842904 8.286072
0.450458 9.751448
0.538878 10.873640
1.120670 10.453683
1.215253 10.750375
0.904562 9.130729
0.988348 6.399068
0.965466 11.524140
1.041659 6.962649
0.777781 8.945607
0.807735 6.811426
0.786336 10.574277
0.728953 8.723060
0.908117 7.903050
1.134927 9.055737
1.159708 9.655428
0.700589 10.062478
0.577607 9.940779
0.362847 8.796160
1.219656 11.144412
1.209798 12.038853
1.286215 10.301435
0.900762 13.575770
0.955731 14.164354
1.398182 13.158324
0.907026 12.932207
0.610446 12.282225
1.233875 12.741689
0.968114 16.132636
0.872069 13.594416
0.677948 13.452284
0.984839 16.460600
0.256773 14.616399
0.615222 11.791048
0.499480 11.995724
0.827650 14.153814
0.490581 11.732606
0.626319 14.320329
0.978805 12.410869
0.622678 10.838297
0.925418 12.362567
0.816813 12.677507
0.677139 12.520395
0.760921 11.874217
1.170676 12.489314
0.709598 13.291651
0.882512 14.002849
0.263875 12.457821
0.491277 11.299023
0.075790 12.444537
1.105682 10.799792
0.752414 13.596786
0.880911 12.212036
0.825250 13.466250
1.206266 14.075998
0.881444 12.210800
0.397224 12.815135
0.734696 13.859178
0.313997 14.970197
0.558970 12.557846
0.508531 15.508910
0.883907 13.787218
1.102012 10.812489
0.913769 9.871705
0.983648 10.731721
0.653398 15.683463
1.120118 10.965773
0.544534 11.068190
0.617226 13.042549
1.368287 10.074236
1.013240 11.835718
0.442532 12.257543
0.885411 10.653184
0.832048 13.025643
0.727151 12.581172
1.020273 12.673119
0.592756 13.132540
0.864618 13.104711
1.182827 10.370576
1.210501 12.235180
1.129051 12.481195
0.772565 15.491218
0.933173 11.867158
1.044434 13.404909
0.560254 12.747856
0.595671 13.890787
0.527038 14.488573
0.676216 11.535451
0.607786 10.606658
0.695072 15.756836
0.619232 15.546908
0.789599 13.659124
0.703683 11.750145
0.351073 12.727998
0.355282 13.598483
0.064393 15.368644
0.457184 14.904704
0.134631 13.239291
0.702193 14.412645
0.458441 13.752592
0.575364 15.756371
0.669168 14.066628
0.616395 14.894234
1.182579 12.262065
0.872326 10.971778
0.774881 7.682340
0.783602 10.563301
0.770407 12.040715
0.598976 14.418120
0.694809 15.990264
0.562421 15.884199
0.413218 14.021388
0.956794 13.803977
0.983955 12.048447
0.658995 10.695823
0.545788 15.617658
0.499430 14.969699
0.735624 13.431795
1.154872 12.105929
0.699737 12.211887
0.591815 12.132443
0.476344 12.885713
0.465301 13.626172
1.184895 10.146569
1.419674 10.744065
1.019260 7.844948
0.881090 8.395531
1.014110 10.062549
1.196071 12.289647
1.013819 11.288620
1.061079 14.604014
0.941971 14.264979
1.120826 14.031839
1.200217 12.501260
1.174827 14.491749
0.866815 11.277011
0.861280 13.949907
1.408011 12.700138
1.336167 13.098242
0.959027 13.985013
1.426152 13.561071
1.178437 16.023321
1.378350 16.123261
0.926031 14.099063
0.937191 15.694149
0.923813 11.832353
0.803713 11.439607
0.717942 10.051574
0.717297 11.204511
0.529377 14.063409
0.511405 12.641019
0.236305 14.401016
0.667003 12.744880
0.944493 10.225591
0.708911 9.098603
1.513749 9.708821
0.860975 12.320089
0.551770 14.993778
0.655407 11.453026
1.481905 10.056927
0.884472 9.476622
1.037142 12.849454
0.675101 13.108418
0.855677 12.217609
0.687975 11.314466
0.641713 15.265826
1.042660 12.976689
0.964546 11.724344
0.766665 12.660567
1.381756 12.290192
1.149238 12.169990
1.069267 13.100131
1.536400 12.204269
0.723543 15.730455
0.501391 15.772965
0.869967 12.083183
0.729878 11.789116
0.814300 7.323559
0.757491 7.853424
0.881285 7.266306
0.746915 10.662403
0.672291 9.457436
1.030246 8.491392
1.104879 11.481539
0.668616 10.613369
0.610048 11.661144
0.720169 11.838942
1.383899 9.787754
1.026714 11.110773
1.028821 6.303523
1.242007 12.382460
1.002434 11.600249
1.106666 6.784536
0.699438 11.297774
0.754052 8.274560
0.913690 6.447612
1.152461 7.073951
0.872850 8.978312
0.992527 5.758396
1.168246 5.118800
0.892303 8.234981
0.571104 8.970294
0.922033 6.893071
0.696652 6.341080
0.522629 7.044197
0.322440 7.062821
0.323252 6.148549
0.137865 9.081933
0.344513 7.058981
0.580898 10.377838
0.490897 10.585113
0.394247 8.868240
0.718840 7.867001
0.242335 8.212793
0.076398 6.856806
0.532081 10.440504
0.227413 10.129545
0.271990 8.353467
0.664181 9.851565
0.513072 10.658525
0.218656 11.987616
0.654138 9.889390
0.941682 9.164816
0.778509 7.873428
0.736185 9.007391
0.919191 6.847538
0.462379 8.995323
0.930421 4.629852
0.181806 6.336205
0.438386 7.347214
0.516427 9.072461
0.486823 9.359677
1.101561 8.130160
0.581849 12.366353
0.659896 8.911909
0.828696 11.069959
0.988962 6.764609
0.666114 7.094359
0.691464 6.041390
0.470357 9.881807
0.490896 8.800889
0.773332 8.865672
0.301591 7.009334
0.585346 10.367848
0.715271 5.724078
0.749296 8.657850
0.527240 6.845060
0.895819 8.663099
0.574250 10.628664
0.850880 7.970567
0.913551 7.221222
0.473915 7.797478
0.813648 7.636808
0.293691 8.625763
0.427203 8.527347
0.658277 7.746954
0.130263 8.634713
0.803019 7.720510
0.687687 7.276346
0.525534 7.533762
0.882555 10.318868
1.232129 10.375496
0.643710 9.701234
1.128932 6.887395
0.982122 9.381214
0.604148 9.434818
0.731775 8.355405
1.261304 10.928509
0.890966 5.016287
0.675989 6.818686
0.497246 10.588234
0.286120 9.961255
0.651223 12.149259
0.288371 8.730770
0.377897 9.692421
0.424991 8.994426
0.047978 3.552789
0.473247 8.523037
-0.363871 10.370003
0.361745 8.277722
0.009523 9.239040
0.282979 9.091557
0.335021 8.540893
0.571065 4.434741
0.783232 6.938205
0.847459 6.509765
0.653178 6.993821
0.659285 6.922099
0.769048 5.512242
0.857551 10.585325
1.251535 7.961054
0.791507 9.348154
0.777718 6.254195
0.648925 7.427936
0.818082 6.043034
0.963079 6.002074
0.540309 6.819416
0.861902 7.533395
0.506492 3.753943
0.581358 3.535436
0.544953 5.708067
0.749154 4.484886
0.008473 4.424982
0.595653 3.373984
1.069496 2.228019
0.606935 5.502475
0.165420 8.884349
0.763025 7.276821
0.370122 4.520686
0.606992 7.273759
0.862116 9.172921
0.702711 8.399779
0.689337 10.116119
0.290809 13.926387
0.427337 9.621183
0.549360 7.552026
1.105835 8.388720
0.300789 7.703169
0.850970 6.733796
1.631079 8.253671
1.295289 7.450003
1.089783 5.081571
1.449574 9.200654
0.996637 9.872554
0.766832 6.300871
0.876397 5.577161
1.087051 4.901327
0.561384 7.656871
0.428516 9.116272
1.202208 5.415889
1.535611 5.611673
1.139386 3.472446
1.207271 7.123883
1.456208 6.546340
1.093309 3.097177
0.880652 5.302907
1.069435 4.937104
1.459349 6.590182
0.866459 8.118271
1.267592 8.767649
0.943879 10.982357
0.816809 11.149485
0.951834 8.905831
0.806572 7.277189
0.812690 8.110184
0.837072 8.988897
0.836636 8.735379
1.193309 5.931412
1.352550 7.302935
0.875746 7.982360
0.702009 12.561639
0.887682 9.114203
1.157190 11.058005
1.119108 7.460488
0.638782 9.474165
0.796924 13.015591
0.626460 8.140095
0.501817 12.445504
0.706520 7.479350
1.081276 10.919829
0.925668 10.561619
0.529166 10.084964
1.001574 11.733364
0.898238 10.785558
1.324201 10.456417
0.313211 9.494491
1.018923 8.430666
0.056833 10.675404
0.771688 9.950688
0.406862 9.211118
0.168314 11.111713
0.814045 12.747993
0.355637 13.037650
0.165438 12.542201
0.642187 11.920721
0.782176 13.082493
0.701957 10.038252
0.527956 13.340506
0.507260 12.405403
0.527228 11.677548
1.013326 7.544103
0.475892 10.038009
0.710124 10.243280
0.917662 11.016198
0.674044 6.156746
0.890947 7.835931
0.768851 9.575285
0.982599 8.384865
0.664159 7.245503
0.772842 9.573376
0.482846 12.643641
0.948075 10.722059
0.547523 9.908082
0.696225 8.682915
0.983208 8.094195
0.877414 9.599774
0.668855 14.378333
0.544341 12.327933
0.714525 8.959450
0.851126 13.171437
0.397883 7.226129
0.523738 9.877196
0.603859 9.658678
1.016358 11.735358
0.863249 11.344119
0.693200 9.578388
0.582019 12.092362
0.254719 10.360941
0.372885 9.983346
0.795579 11.313058
0.910856 10.514845
0.214280 12.089783
0.824735 11.705769
0.691035 7.816561
0.731098 8.154136
0.754280 10.272219
0.463179 10.054299
0.468865 10.224817
0.373237 8.086980
0.587384 8.552888
0.673930 9.222951
0.794610 8.223651
0.919312 7.766001
0.505246 8.909160
0.995444 9.595059
0.870416 7.090429
1.343432 5.914167
1.076165 4.921957
1.114067 7.529253
0.452686 6.347874
1.075270 6.567950
0.742368 5.847405
0.664479 8.603692
0.966779 7.346190
0.883589 9.956435
1.303155 5.992913
1.420251 8.241366
0.967791 5.854498
1.105447 3.992378
1.101920 6.999908
0.995564 8.202861
1.203323 7.874856
0.518444 7.549885
1.383592 6.954066
0.871383 6.915263
0.656033 6.836308
0.731505 9.278161
0.715547 7.118786
0.238191 7.588640
1.078500 9.681892
0.698424 10.476115
1.249298 10.142756
1.362310 6.254406
1.018383 9.662376
1.005436 7.867071
1.226287 8.393506
1.261265 9.739301
0.841024 9.952878
1.384731 8.228249
1.137110 10.191477
0.651658 9.471740
1.337927 8.750460
1.049973 9.076367
0.918958 6.697192
0.599115 4.806610
0.844703 7.862759
0.655254 7.989281
0.422401 9.378673
0.344199 8.255271
0.384360 10.880323
0.128235 10.300344
0.784611 6.412767
0.981836 5.487043
0.715977 8.820419
0.617733 10.200522
0.684191 12.439926
0.994081 7.159497
0.937654 6.937984
1.365000 9.764907
1.146116 9.956816
1.057456 8.783996
1.200949 8.469425
1.047674 5.894059
0.802105 4.702844
0.332543 7.730922
0.912191 6.861083
1.076816 6.187194
1.054890 5.957675
0.422379 7.236809
0.740504 5.016043
0.866951 6.604711
1.014066 3.071044
0.755549 5.337091
0.587500 6.083605
0.235246 9.528672
1.245028 8.192316
0.661019 7.388457
0.667119 9.039349
0.829948 6.119984
0.806120 5.253317
0.621502 6.392383
0.791458 7.738811
0.905660 7.847246
0.783445 9.858518
0.810287 7.871901
1.233147 8.722722
1.071218 7.458920
0.729294 6.990115
0.783084 5.594998
0.571426 8.048526
0.891655 10.045046
0.510818 6.011154
0.416890 10.918146
0.869985 6.096275
0.576855 7.102924
0.858753 7.431456
0.485179 9.828344
0.700792 9.622511
0.627066 11.231139
0.645786 8.863745
0.608187 7.306173
0.631299 8.698144
0.618015 12.616692
0.827421 9.000951
0.378668 11.237387
0.903167 9.195375
0.971592 8.619027
0.522339 10.058760
0.894809 10.918869
1.605096 9.989555
1.346163 8.689347
0.736213 8.998132
1.108876 7.088892
0.643720 10.929657
0.583033 7.927434
0.738062 8.328529
1.092033 6.345799
0.846463 5.485788
1.030100 7.264939
0.693637 7.357279
0.981090 8.248751
0.284200 9.751676
1.171593 7.041869
1.713328 4.512084
0.801560 7.788101
0.970800 6.588294
0.864398 7.381016
1.200862 6.295088
1.078650 10.292478
1.281154 10.503397
1.138388 10.318272
0.767762 9.739727
0.618510 6.661540
0.775965 4.870449
1.393812 6.146188
1.037523 10.229581
0.731995 11.774778
1.414821 10.248801
0.649822 11.256555
0.611345 10.812535
0.904962 6.610072
0.875339 6.175718
0.668158 10.024592
0.506551 10.315594
0.289130 11.882831
0.781106 5.893939
0.357803 9.272533
0.807355 7.844177
0.666148 9.592886
0.659753 9.755420
0.439382 6.066090
0.756347 5.974695
0.635741 9.700590
1.015251 7.982020
0.567732 10.792879
0.526600 9.485361
0.821479 9.916013
0.627164 9.659896
0.604081 9.443360
0.956178 7.631200
1.201908 8.571306
1.150787 8.814713
1.482051 5.040143
0.784183 8.541137
0.804338 9.771355
1.041314 10.544163
1.084304 9.102325
0.896132 4.691497
1.100599 6.521002
1.178286 7.262274
1.083939 5.894069
0.602963 6.665540
0.520602 7.335557
0.610426 7.789598
0.075846 6.269582
0.636972 5.231266
1.096795 7.361427
0.324707 9.603843
1.094474 5.089845
1.160169 2.871816
0.598143 8.693904
1.277189 5.926733
1.094201 8.281624
1.042978 7.808834
0.438540 7.069157
0.968655 5.374207
0.834566 7.612633
0.761836 6.035455
0.349778 6.195087
1.053773 8.796976
0.222495 8.765792
0.745844 3.201797
0.779160 9.805553
1.088323 9.211008
0.754022 7.666191
0.719989 5.054909
0.900586 5.859665
0.596147 6.618703
1.019509 7.736620
0.604657 8.641403
0.537127 10.075968
0.562657 8.016452
0.318420 9.072375
1.350943 5.428496
0.920469 9.044204
0.682067 9.810765
0.467497 7.763987
0.785516 4.109367
1.272139 9.685885
0.648863 9.476683
0.714952 9.090111
1.062793 6.159743
1.365418 7.848032
1.405924 6.629312
1.418439 6.035811
1.482598 6.179653
0.966123 6.977653
0.761131 7.508932
1.145552 8.081599
1.182261 4.776130
0.910165 7.143752
0.863129 5.905176
0.640153 7.516283
0.732552 7.926264
0.319842 9.081688
0.585226 6.412184
1.072518 6.137313
0.676224 8.193591
0.603572 6.956343
0.806849 6.832079
0.719126 6.736355
1.352869 4.304598
0.583301 8.447421
0.649849 9.889764
1.011506 6.018408
0.999194 4.705268
0.646611 6.812954
1.152892 8.029469
0.379818 8.062203
0.886147 7.291873
0.609075 5.941038
0.686829 9.480557
0.994066 7.839378
0.820717 5.861620
0.892477 5.205772
0.471152 5.562562
0.698712 7.153599
0.838947 6.275491
1.211646 4.644197
0.501933 5.442154
0.496235 4.961956
0.420078 6.386615
0.750264 6.657038
0.990337 7.294323
0.370984 7.055982
0.960807 6.612748
1.356515 9.101145
1.638719 6.647316
1.140239 8.922040
0.933748 6.935130
0.968413 8.960204
1.012471 9.207572
1.286910 7.444132
1.122625 7.450007
1.083439 10.027937
0.741871 8.227486
0.808404 7.005522
1.041331 7.111339
0.599893 7.705339
1.098756 6.931672
0.551003 9.625241
0.851386 7.312560
0.567583 8.758507
0.535990 7.096366
1.405092 5.698579
0.842514 6.652145
0.985213 6.191022
0.830861 8.006832
0.735288 6.686143
0.940589 11.118648
0.691358 14.061155
0.683717 8.838178
0.649084 11.196880
0.675547 8.651130
1.201169 8.538476
1.117799 7.765186
0.503832 7.471839
0.424950 8.997527
0.812917 5.084645
0.249406 7.635158
0.497816 6.004486
0.703820 7.838851
0.252481 7.052434
-0.279143 7.896898
0.383182 8.148818
0.174581 9.865096
0.484545 7.189814
0.971749 5.014491
0.779115 6.267429
0.573166 8.001103
0.883314 6.950985
0.486300 6.465323
0.569863 4.936757
0.293623 8.236056
0.755643 5.941215
0.647682 7.501969
0.112031 8.793984
0.723155 8.947253
0.658358 7.973526
0.834205 10.951611
0.543619 7.407852
0.680755 10.296410
0.580892 8.459988
0.856264 8.483152
0.491696 9.653393
0.565424 7.834036
0.802454 6.652469
0.483739 9.014853
0.884534 7.236880
0.527730 8.498236
0.284725 9.222555
0.434412 8.599131
0.481953 6.567809
0.808714 8.897761
0.692881 7.570010
0.432336 6.605474
0.560050 8.129420
0.414372 7.254320
0.450326 7.603673
0.730955 10.041853
0.461635 9.040070
0.286115 6.642811
0.282101 9.864949
0.529088 6.595548
0.265143 11.797878
0.178160 9.401801
0.300809 9.265102
0.068174 8.681121
0.231125 7.895811
0.382801 8.268642
0.251514 9.197177
0.184828 8.187013
0.222065 7.566471
0.198795 6.162128
0.058238 10.610034
0.224123 8.385542
-0.074666 10.080417
0.475463 6.274341
0.390818 8.215648
0.531609 10.049740
0.409200 7.006539
0.713724 6.696706
0.317154 8.589039
0.596717 8.018058
0.005935 7.856165
0.408178 11.441029
0.225467 8.712686
0.427620 7.279423
0.479139 7.825383
0.266862 8.032291
0.183710 8.783019
0.456365 8.487265
0.117403 11.910345
-0.011697 12.540843
-0.434624 12.061992
0.083539 9.679577
0.376396 12.056585
0.585229 9.877368
0.847456 8.411900
1.113869 8.339556
0.990810 9.886613
0.279987 13.276437
0.213131 10.055407
0.692866 8.950048
0.467988 10.316656
0.276313 10.913531
0.526255 9.711365
0.013718 8.813270
0.243605 7.325312
0.499083 5.829306
0.708545 6.737611
0.658257 7.302473
0.598055 4.916503
0.828673 5.753998
0.463765 7.701659
0.348655 11.347024
0.950262 7.175901
0.552929 10.802267
0.360298 10.909299
0.668928 14.670656
0.813197 11.034727
1.308283 11.478094
0.658556 11.453418
0.612581 8.815718
0.634348 9.860710
0.946638 12.738806
0.156863 11.701665
0.414896 12.677562
0.766811 10.652707
0.617476 9.138088
0.909877 6.106872
0.412398 6.145303
0.628553 6.869614
0.968384 3.646355
0.839732 7.230533
1.271934 8.942091
0.904723 8.036378
0.636482 9.756146
0.821929 9.030718
0.565943 9.025487
0.108461 7.470621
0.656816 8.746393
0.620850 7.014809
0.293906 8.205480
0.318233 7.627825
0.367450 6.578219
-0.010863 10.390494
-0.060283 11.828268
0.523766 9.328183
0.410043 9.795910
0.108489 9.046102
0.623867 9.983397
0.511519 7.663740
0.420617 11.172293
0.821470 7.614316
0.492930 11.078872
0.186591 9.829019
0.363391 10.569389
-0.132194 9.976956
0.018014 8.314459
0.348619 11.375113
0.505060 8.746790
-0.043302 9.967408
0.688196 11.451423
0.198264 10.495455
0.646477 8.330655
0.350503 8.865031
0.691944 7.173198
0.521867 9.502555
0.336558 9.452172
0.774030 5.816922
0.240019 6.447368
0.458614 7.624262
0.387549 8.821320
0.217099 9.646673
0.357412 7.485556
0.404332 7.867587
0.669659 8.943192
0.603037 9.245861
0.755400 9.773391
0.361746 9.066724
0.012577 10.635538
0.229834 7.115939
0.495153 12.773366
0.597156 12.301682
0.362130 10.825628
0.319543 10.353796
0.670039 6.000284
0.861781 8.354304
0.857124 6.719861
0.975577 7.550390
0.619792 8.546409
1.353112 8.923660
0.973501 8.190131
1.093006 7.757370
1.184275 8.657566
1.318943 7.121374
1.366161 9.859421
1.088214 10.419649
1.061664 7.020864
1.247656 10.342061
0.645803 13.634105
0.612133 11.334502
1.166171 7.527918
0.908215 8.716490
0.311336 10.181399
0.552867 7.106591
0.324289 7.358229
0.533904 10.162586
0.715826 7.837103
1.194508 4.546053
1.234623 7.003470
1.110202 7.334760
1.254681 10.050201
1.484453 9.708934
0.975707 10.631118
1.067317 7.722592
1.041388 9.750402
1.295211 9.070705
0.671703 9.601168
0.961123 8.138940
0.663508 7.328333
0.262333 8.546624
0.764641 8.664265
0.460887 7.032621
-0.132347 9.774537
0.734960 8.061493
0.475276 7.371625
1.023215 8.374459
0.641999 6.625793
0.739876 6.855300
0.267409 3.436149
0.198374 6.604505
0.332280 4.928150
-0.182070 3.998099
0.150296 3.157712
0.454884 2.025584
0.175617 6.367468
0.487278 5.888406
-0.097928 5.297232
0.349420 2.967749
0.650916 3.837985
-0.080867 5.612267
0.362640 4.095389
-0.029147 5.639531
0.213693 4.850192
0.417592 2.577071
0.623880 2.666106
0.195964 2.911428
-0.036811 5.499106
-0.264603 7.195610
-0.177103 5.953561
0.503618 5.883082
0.180672 5.397605
0.492719 5.886848
0.453920 6.542759
1.026483 6.615106
0.765842 5.195384
0.507458 5.388635
0.596604 8.411214
0.813364 5.741829
0.335362 8.117482
0.246315 6.905985
0.666864 5.880714
0.901774 6.205393
0.983930 4.634819
0.327419 5.826626
0.922890 9.641722
0.483915 5.510375
0.545592 6.520646
0.444644 4.831936
0.115421 7.876597
0.404018 7.195004
0.731873 2.976093
0.617748 2.846830
0.472041 5.874221
0.969258 0.838767
0.793536 3.821714
0.629865 3.124436
0.650082 3.406857
0.313060 5.793635
0.013066 5.348401
0.361839 4.232263
0.429321 3.347343
0.324435 0.676747
1.264877 3.715405
0.705777 4.826966
0.337161 1.929008
0.678814 6.545385
1.121897 2.490359
0.760220 4.093698
0.666033 6.260986
0.727602 5.815306
0.638374 6.009869
0.662723 7.557842
0.739763 4.701139
1.371226 4.462835
1.301003 5.978057
1.517725 4.783255
0.988330 8.312911
1.108276 4.540765
1.395470 6.483089
0.945716 8.468611
1.091094 8.932960
1.234399 6.764711
1.225884 7.607108
1.475367 5.896549
0.972811 9.211629
1.548636 8.855055
0.916274 8.798753
1.083173 8.252511
1.585362 7.323464
1.467173 3.258836
1.000336 6.426856
1.543132 1.410806
1.133371 4.191071
1.495289 0.954500
1.229465 1.498050
1.258120 3.434089
1.373792 1.965648
1.330794 2.430565
1.337018 -0.941964
1.273642 0.388757
0.800516 1.341360
0.951997 0.029506
1.052589 3.044060
1.190679 2.473916
1.051786 4.045020
1.224003 0.537835
1.260792 1.623232
1.464495 2.958282
0.871112 4.268569
1.283834 4.756616
1.439829 2.757185
1.210409 0.540364
0.994659 4.840521
0.912025 1.464128
0.697996 3.968297
1.261457 1.996112
1.050862 2.237125
1.427385 3.380435
1.358527 0.651451
0.730059 2.127812
0.930780 3.024711
1.497511 2.086994
1.160491 3.600687
0.598641 5.036768
0.560286 3.659633
0.908674 6.623151
0.685901 2.314246
1.159756 2.692306
1.036998 1.942545
1.154017 5.879240
0.735286 5.056531
0.611520 3.436674
1.440918 1.638004
0.744727 3.049134
0.757990 2.272165
0.804480 1.150303
1.112713 2.326959
0.665102 1.428944
1.339574 0.757368
0.978146 2.290719
0.736357 3.302373
0.878812 2.478077
1.062793 3.558102
0.850284 4.606823
0.921605 3.214237
1.244074 2.516077
1.045039 5.981569
1.017028 3.906931
1.082539 5.650615
0.478070 4.677718
0.764612 6.275675
0.870215 2.589112
0.874473 3.793278
0.778270 2.005015
1.060535 2.422341
0.263860 2.940287
0.604803 3.543715
0.228110 5.193764
0.517163 1.808245
0.532903 3.507720
1.406288 3.546682
0.665021 4.276370
0.468207 3.465945
1.168013 2.311825
0.651482 2.559052
0.756558 2.502267
0.952762 1.976216
0.359519 3.476655
0.888276 4.215910
0.734606 3.399406
0.787302 1.726090
0.522901 2.129384
0.628258 2.848536
0.360296 4.399861
0.952446 1.427744
0.178293 4.186847
0.740316 3.550141
0.522788 3.887914
1.038178 0.119622
0.980245 2.783504
1.112217 5.847987
0.473398 5.721436
0.978444 5.649209
0.805709 6.401920
0.967273 4.034549
0.666078 4.705945
1.132710 5.122440
0.995435 5.839123
0.651921 8.999193
1.261803 6.129364
1.107342 5.427324
1.478200 5.981343
1.195702 4.878714
1.201314 7.245624
1.452245 8.327573
1.236666 7.137953
0.911840 9.995182
0.859215 8.051099
0.685097 11.223570
0.971115 7.939506
0.896305 7.014489
0.669871 7.147477
0.634349 6.827854
1.083135 5.011172
1.190051 6.351514
0.572880 7.650042
0.403167 7.648464
0.293579 7.535724
0.543527 5.204498
0.698998 5.815085
0.867462 6.589837
0.794852 7.277825
0.692300 6.263763
0.768664 6.004067
0.842066 2.713269
0.552365 3.505299
0.698211 0.677880
0.853042 3.017183
0.974064 2.205265
0.799082 4.379463
1.084102 -0.427911
0.942566 1.155726
0.542491 3.005670
0.748809 5.160688
0.677496 2.873573
0.916802 1.104093
0.441205 1.152760
0.263133 4.023597
0.507441 3.979735
0.893886 2.486405
0.910990 3.467165
0.774491 2.949542
0.551638 2.868782
1.115004 2.279033
1.092722 1.990005
1.225813 2.239702
0.914868 3.459531
0.728592 5.047904
0.803445 2.661730
0.833368 3.551156
0.689404 3.565120
1.084216 1.638479
0.815416 1.726190
0.964944 2.652767
0.653114 6.584252
0.832388 5.191697
0.782137 5.478323
1.386811 4.243799
1.092066 4.283057
1.204207 4.546949
1.165530 4.986398
0.864487 4.483021
1.201792 5.452989
0.648263 8.653160
0.458460 7.304287
0.533562 6.931065
0.390977 6.400849
0.574190 7.119462
1.022336 7.762070
0.392734 3.956450
0.537891 8.631054
0.247445 2.527053
0.019533 6.508035
0.765576 5.007762
1.007361 1.074407
0.761577 3.162056
0.583459 6.617366
0.732266 8.303497
0.495949 8.982916
0.446090 8.290410
0.684853 3.603346
0.670558 5.753831
0.758114 4.483111
1.230236 2.789985
0.317137 4.948850
0.721266 1.579845
0.683973 5.395107
0.861816 2.865168
0.608157 4.663849
0.218281 4.980493
0.419871 6.561004
0.515897 6.003393
0.381910 6.129176
0.695340 7.455167
0.762079 6.443343
-0.068396 9.205726
0.311820 3.054172
0.567772 2.830818
0.168902 3.704910
0.311283 4.249229
0.640070 2.739693
0.654507 0.755133
0.695297 -0.100128
0.723375 2.998135
0.853291 2.147349
0.939118 4.056118
0.780813 4.597152
0.824737 5.644515
0.573408 3.977034
1.005843 5.111622
0.269526 4.297575
0.920214 2.912732
0.829928 5.549710
0.278440 4.729659
0.385514 3.392198
1.005957 3.369260
0.488754 5.510542
0.561945 5.585609
0.175522 4.243327
0.742906 1.390876
0.735516 9.013777
0.298945 7.814397
0.269757 8.644539
0.551191 3.818685
0.665852 3.759404
0.630444 4.404334
0.813082 3.895408
0.315810 5.721366
0.835012 6.681877
0.562859 6.358469
0.453323 5.833925
0.641239 5.441058
0.755761 6.384466
0.720044 5.895093
0.822831 5.824411
1.111012 4.305528
0.504122 5.392160
0.841263 5.666143
0.520605 9.366072
0.765812 5.023591
1.066871 6.572184
0.941106 4.196487
0.839146 8.259692
0.657341 6.956727
0.993684 6.894981
0.420967 9.199632
0.848592 4.975342
0.433994 7.995922
0.630643 5.630285
1.086562 6.442319
0.640539 5.081177
0.741105 3.046811
0.661139 6.609935
0.816283 6.223132
0.694987 8.585225
0.674462 9.571852
0.589055 6.053128
0.416522 5.087240
0.435008 3.183808
0.347561 9.292482
1.197265 6.793618
0.316059 6.052371
0.132610 6.129897
0.545369 5.368478
0.435723 7.891342
1.067901 5.400181
0.406106 7.283372
0.142251 6.757780
0.777174 6.420907
0.852205 8.329670
0.983669 6.487854
0.944960 3.748475
0.423573 6.737106
0.107474 8.272195
0.354947 5.998320
0.950636 3.561291
1.042949 5.872202
0.799086 7.490881
0.613558 4.767357
0.028084 6.589781
0.444305 7.999303
0.321856 7.994642
0.357322 6.155281
0.214842 9.246501
0.573427 5.933492
0.532406 6.751136
0.484732 9.904815
0.606884 6.419774
0.811435 5.348340
0.303494 3.807512
-0.227129 9.721820
0.199093 6.714917
0.122704 7.936959
0.254356 8.514269
0.206996 8.397280
-0.193513 8.027044
-0.094110 9.132703
0.450985 8.079576
0.190787 10.320796
0.217098 8.746056
0.514461 8.351654
0.762163 11.334682
1.099308 8.567068
0.971875 6.536125
0.231534 8.552958
0.426355 10.994993
0.800738 7.340224
0.700568 6.336142
0.181518 8.064650
1.020608 8.973303
0.536152 11.113058
0.867875 10.926110
0.932421 13.230040
0.503244 11.938251
0.870447 10.284560
1.116960 7.582857
0.747178 9.156220
0.444435 8.870100
0.091435 10.839596
0.286629 10.887150
0.565764 8.479390
0.863203 9.376688
0.521411 9.926269
0.305618 9.027097
0.888506 11.328418
0.562875 6.761649
0.639062 8.243697
0.336948 6.080210
0.505982 9.081923
0.633978 7.773699
0.885846 10.720201
0.583840 8.278912
0.404672 6.307685
0.616149 9.508081
0.332153 10.262800
1.116453 6.958829
0.227050 8.542634
0.197899 9.162635
0.850964 9.918766
0.790982 7.213366
0.763450 7.009226
0.869603 4.378835
0.636023 2.379451
0.752107 4.552237
0.726308 6.757919
0.723069 8.056248
0.531228 10.896918
0.139538 9.706366
0.450025 7.340533
0.535747 7.373696
0.691364 5.208102
0.415868 6.966600
0.474293 9.039608
1.305973 7.372867
0.951448 5.576283
0.793870 7.072889
0.815921 6.270388
0.703143 9.627202
0.378939 8.612659
0.449695 7.997775
0.138840 8.167859
0.798489 9.888884
0.685205 9.585990
0.518362 11.901554
0.033004 11.599334
0.789012 9.434311
0.462947 8.805958
0.103701 9.214322
0.294674 11.864427
0.696901 7.940491
0.381345 8.982111
0.457299 7.814370
0.183914 8.111080
0.448485 5.988240
0.112904 9.363172
0.659676 10.516333
0.533784 7.637440
0.485789 10.710296
0.819051 6.267081
0.261346 9.072123
1.013373 8.262087
0.553251 7.180389
0.395201 7.149303
0.557651 9.191749
0.066031 9.587477
0.096237 6.793391
0.193913 8.409932
0.274596 7.489271
-0.441864 9.373891
0.080221 11.055953
-0.051289 10.638425
0.535317 8.137033
0.010992 9.895158
0.371089 8.346409
0.320992 8.263893
0.232682 8.993106
0.090251 11.363158
0.165000 9.768166
0.796029 9.288612
1.068299 8.515664
0.683323 11.482188
0.601559 10.922081
0.313101 10.894615
0.117016 9.162628
0.056441 10.342974
0.569940 10.054586
0.372916 8.025363
0.509945 9.481022
0.631206 11.790620
0.824376 3.190507
0.434660 5.926391
0.487925 9.001692
0.499859 9.184695
0.134389 5.523689
0.424856 6.442334
0.193924 9.774115
0.286001 8.755970
0.533675 6.894921
0.923550 6.960184
0.702849 5.858730
0.749662 8.951042
0.295211 10.441181
0.988684 8.402305
0.945214 8.742234
0.564840 9.437908
0.744136 8.853521
0.579628 9.148198
0.584605 7.814509
0.754769 7.552483
0.959916 7.850072
0.631559 10.698336
0.646865 10.245500
0.910196 10.152219
0.446821 10.990372
0.966862 10.341020
0.616883 7.979132
1.105564 7.431450
0.798911 7.597339
0.645937 8.967649
0.496813 8.476307
0.278609 10.025112
0.299425 7.823281
0.723174 7.793064
0.267235 6.396139
0.332287 6.559512
0.816833 6.667009
0.572431 10.214560
0.441833 7.023286
0.782596 7.247453
0.430221 7.337216
0.799675 9.040468
0.454340 8.861736
0.529621 8.532107
0.177500 9.296900
0.543470 5.169390
0.046899 10.256178
0.503863 6.450880
0.235478 8.352352
0.317163 6.301865
0.480788 5.139401
0.508708 6.269834
0.587177 6.344115
0.278225 9.338634
0.636272 6.850212
0.673826 1.600599
0.214771 6.023563
0.571919 6.755717
0.263115 4.331182
0.333528 8.292060
0.937709 3.399306
0.693559 3.715682
0.838164 4.263632
0.550070 4.976925
0.682380 3.883787
0.646307 4.713835
0.367769 4.387018
0.640183 3.750976
0.835426 4.950249
0.326386 3.695349
0.883204 6.114550
0.936339 6.179776
0.765989 7.177157
0.599911 6.415078
0.209783 4.409393
0.948306 1.365324
0.913064 5.137596
-0.167341 5.100274
0.401424 4.501470
0.525387 7.518388
0.371496 7.456448
0.461194 7.689632
0.468582 9.655813
1.029983 8.464142
1.405087 5.955577
0.926798 9.800214
1.221848 5.827446
0.822648 10.923017
1.157021 9.343344
0.613909 7.567271
0.480955 4.777653
0.365889 5.468488
0.495037 4.211065
0.594758 3.033015
0.117555 4.694939
0.645271 5.541760
0.549500 5.331504
0.512121 3.329429
0.383376 3.134649
-0.102205 4.495601
0.005137 1.159426
-0.261545 4.031151
0.181566 2.198713
0.349687 3.319818
0.197466 1.814990
0.269597 3.889094
0.388998 4.906549
0.245958 3.212462
0.509826 3.941532
0.645996 -1.791896
0.458216 0.648764
0.757165 0.536648
0.742816 -1.619026
0.739326 -1.740296
0.881496 -1.996460
0.616731 2.290326
0.411656 -0.543546
0.806699 0.279989
0.325339 3.186745
0.799043 -0.639168
0.705741 2.261191
0.518131 -0.765942
0.253551 5.549754
0.438273 3.215476
0.833399 3.583867
0.442176 3.870951
0.505871 5.876266
0.457537 5.740562
0.802889 2.451087
0.299542 5.904857
0.478675 2.662519
0.382308 1.938526
0.165609 2.377713
0.516816 4.744382
0.747124 1.345894
1.226009 1.081241
0.956501 2.762822
0.399797 3.069222
0.592226 1.217970
0.717453 5.558715
0.458063 3.085127
1.043032 1.803599
0.703053 3.007094
0.696623 5.135027
0.617840 9.394417
0.792524 6.380874
0.273477 8.323818
0.571339 4.058559
0.370884 3.740556
0.403469 3.069134
0.980566 6.129427
0.561849 6.000263
0.994416 6.338705
0.665837 8.783324
1.081568 9.433521
0.492966 11.466705
1.133858 10.561985
0.717546 9.179641
0.900328 9.753200
0.958886 6.854708
0.917174 5.870145
1.002667 9.045391
0.861533 8.656235
0.512464 7.599414
0.647234 3.610582
0.586584 9.922335
0.566243 9.257553
0.327444 7.652016
0.688562 6.220139
0.709567 5.358192
1.057143 3.889749
0.772035 7.345833
1.433661 4.646876
1.038702 6.507965
0.696330 8.321406
0.893304 7.845732
0.645949 9.115167
0.788406 8.682547
0.230802 8.879229
0.521283 7.345442
0.254417 7.974859
0.127273 7.313718
0.145304 8.817658
-0.004056 10.176641
0.057391 6.580373
0.470847 2.843036
0.608121 5.787283
0.469864 5.105936
0.589186 11.274433
0.645569 10.180234
0.505653 4.692781
0.595017 9.405767
0.564673 5.527507
0.249791 7.931809
0.420780 7.668104
0.188314 12.058144
0.629643 12.711791
0.786447 8.081012
0.393918 6.731530
0.504335 7.005258
0.338547 5.463420
0.271050 7.687066
0.466699 8.280555
0.885609 6.807481
0.228762 6.524981
0.086611 7.014828
0.233345 5.688072
0.136023 1.744991
0.063858 5.723280
-0.130499 7.183590
0.266702 4.308283
0.230836 5.749778
0.098240 5.486556
0.254404 4.676934
0.568945 3.789812
0.275833 1.239036
-0.135807 3.342944
0.394947 3.048169
-0.008653 5.329303
0.023342 7.373787
0.391256 5.004121
0.236010 5.137537
0.489606 7.633471
0.171102 4.840296
0.567342 5.829097
0.375641 2.084675
0.286237 3.044906
0.227720 3.503434
-0.011098 2.287704
-0.610940 7.087333
0.275944 3.358836
-0.101501 4.038418
0.514241 2.685421
0.457933 1.546863
-0.050771 1.728975
-0.237191 1.241405
0.232951 4.998177
0.339349 0.294503
0.180396 1.876861
0.298364 1.709504
-0.230507 1.887690
0.427236 0.289744
0.244073 1.414098
0.364185 2.026338
0.061026 1.149236
0.487798 1.577112
-0.105877 3.357980
0.284705 3.542996
0.118791 6.245104
0.198386 3.519267
0.188780 4.415536
-0.005451 9.486644
0.356037 10.713650
0.169461 7.287162
-0.083497 2.803397
-0.014673 1.444458
-0.105198 6.937211
-0.159124 4.652245
-0.019731 4.981960
0.216816 5.065481
0.171569 1.651514
0.466374 5.060418
0.147018 7.226011
0.342600 3.914716
0.041925 2.552244
-0.131995 4.383758
-0.391962 0.817800
-0.174533 3.039003
-0.111639 1.647046
-0.069438 2.896900
-0.030541 -0.602790
0.186409 1.906767
-0.148525 3.194875
-0.168085 3.030116
-0.721318 4.849596
-0.197662 2.192539
-0.076777 1.084390
0.575115 1.974988
-0.240542 2.755292
-0.018287 3.147146
-0.328583 1.120561
0.138509 1.638606
0.156971 3.843283
-0.235205 2.704976
-0.223652 3.110058
-0.113226 5.059375
0.147303 2.841956
0.044399 2.400018
0.069323 4.372963
-0.399267 5.054073
0.357910 4.570278
0.379448 5.644396
-0.019625 2.209552
-0.185187 4.810218
-0.068139 7.262127
0.111057 3.536612
0.080280 4.852263
-0.081161 1.144565
-0.233880 4.099543
0.034355 3.529080
0.140765 3.441458
-0.200433 6.021473
0.553307 0.616199
-0.041056 3.840187
0.342368 4.003016
0.475607 2.956822
0.059796 5.333193
0.263482 5.069556
0.251708 7.899956
0.041877 3.089899
-0.061471 6.556399
0.028203 4.912145
-0.029093 4.700659
0.166502 5.200138
-0.010365 7.134226
0.233685 6.773191
-0.514988 7.124105
-0.129155 5.622098
0.154088 6.752164
-0.211007 8.751461
-0.204124 6.821752
0.169556 6.678930
0.565934 5.106537
0.433734 6.752120
0.314765 4.941497
0.134116 5.018463
0.208780 4.615546
0.293606 3.387175
0.514172 2.298501
-0.331284 3.041140
-0.513010 2.123974
-0.287341 6.029908
-0.263036 5.236798
-0.269576 6.330788
-0.003534 6.963477
-0.215705 8.512279
-0.139515 5.799890
-0.138500 7.290473
0.187300 9.054215
0.111543 9.221971
0.348536 6.255782
0.626571 10.214132
0.563343 9.698435
0.391862 14.196344
0.518278 12.766898
0.821437 12.080540
0.378577 13.509972
1.019576 12.095553
0.582930 8.916803
0.747203 11.560817
0.807732 8.682366
0.859246 11.825864
0.161687 15.393721
1.182990 9.671907
0.472099 10.700454
0.372770 8.285381
0.215304 11.589995
-0.291666 8.575787
-0.269800 9.538915
-0.221828 6.985569
-0.026413 6.435875
0.116861 6.362417
0.081778 9.593570
-0.199066 8.576828
-0.128698 7.832204
-0.385959 8.435014
-0.013373 7.410645
-0.184917 8.542711
0.034259 7.782618
-0.136232 4.587895
-0.233947 6.247289
0.355636 5.206125
-0.599494 7.476366
-0.328202 6.619517
-0.458166 7.869547
-0.068112 6.694359
-0.178029 7.340597
0.079862 7.813894
-0.563438 7.902321
-0.220122 6.971724
0.120596 5.391308
-0.572537 9.792458
-0.550219 10.908490
-0.151268 6.938574
-0.299969 8.752089
-0.147765 9.567885
-0.617622 8.853935
-0.213843 9.643530
0.065839 9.740850
0.422777 11.004161
-0.166128 10.846550
0.008852 11.048125
-0.033606 9.598333
-0.141319 10.995052
-0.068342 13.032082
0.406459 8.769126
0.683794 9.972026
0.057469 8.698916
-0.334410 8.494867
-0.328822 10.879170
0.234044 9.894088
0.090135 8.747196
0.100628 7.053417
-0.376440 9.724654
0.563305 9.157168
0.096369 9.125416
0.335027 10.696194
0.092711 9.310623
0.330635 13.711168
0.135772 11.022302
0.023022 10.473405
0.352089 10.460618
0.660917 10.042268
-0.224017 10.687901
-0.231532 11.210097
-0.583814 10.796760
0.165207 8.699376
0.235671 10.272727
-0.488742 11.297039
-0.265751 11.503393
0.176574 8.125092
0.519702 11.877202
0.075732 11.319749
-0.434029 11.598061
0.189056 8.584638
0.075294 10.495047
0.178345 8.715768
0.059844 9.949880
0.356760 8.747786
0.559199 11.459443
0.416870 11.776292
0.389933 10.880678
0.832268 11.969159
0.636735 12.747160
0.832219 11.809861
0.492300 11.738089
0.958895 12.654053
0.646422 10.957450
1.029152 11.643868
0.883618 13.297405
1.098377 11.636601
0.601717 11.180298
0.103451 9.933487
0.876409 11.804978
0.907906 12.738084
0.640652 12.549980
0.931187 12.471453
0.257429 13.840162
0.146534 15.001842
0.187332 13.178945
0.289286 10.594305
0.359589 10.482457
0.377549 12.960136
-0.012635 10.445422
0.040465 12.518139
0.592961 13.277335
1.032544 10.234187
0.468948 11.256019
0.669047 11.669852
0.652967 12.405188
0.817477 9.283811
0.837265 8.536393
0.474029 10.921645
0.539345 9.573627
0.767082 9.648247
0.461118 10.867903
0.225711 9.315142
0.758268 7.642297
0.518730 8.737766
0.530967 10.977579
1.041494 9.203601
0.709253 10.968624
0.967022 11.739637
1.044396 8.772235
0.849199 14.185975
0.799682 14.642063
-0.106884 16.260170
0.544246 14.679234
0.558952 14.580536
0.823197 16.250180
1.004279 15.050334
1.009865 17.717412
0.686356 15.891416
-0.001527 13.627496
0.335673 11.303207
0.567825 12.753658
0.496293 13.848316
0.279803 13.945729
0.146738 11.864930
0.715949 15.702942
0.495362 16.467642
0.579338 14.464765
1.228304 13.665802
0.522390 16.573665
0.947970 12.866738
0.771129 12.950897
0.608991 11.873995
0.641904 9.673709
0.940333 11.471635
0.801470 9.619859
1.650302 11.133578
1.047703 12.557520
1.052545 14.664330
0.902919 14.002213
0.839759 13.193047
1.047733 11.941459
0.923924 14.321694
0.967833 13.463430
0.916071 11.945753
1.135363 9.067320
1.115834 11.566150
0.562532 14.403367
0.660927 9.657655
0.783781 9.366581
0.287596 13.186077
0.807914 12.384657
0.678640 10.340169
0.567380 12.735982
0.476598 15.005771
0.923613 14.536189
0.443403 11.469305
0.474993 10.703384
-0.089279 12.720278
0.284356 13.993393
1.109533 17.230621
0.700848 17.512282
0.730061 16.276736
0.930393 18.518391
0.881595 17.342225
0.512054 18.382208
0.551528 21.269844
0.641033 15.714170
0.750959 15.559417
0.450878 19.612628
0.540496 16.075390
0.317338 17.733116
0.559946 20.094080
0.676417 15.394903
0.931605 13.924539
1.220410 15.090463
0.973852 14.126528
1.274004 8.556290
0.526361 13.917381
0.780607 11.355283
1.758531 13.441512
0.867707 14.468488
1.429159 18.966359
1.295507 15.805966
1.118005 16.144519
1.305829 19.197673
0.944013 19.620486
1.212098 18.823568
1.321374 15.838442
1.086092 17.987822
0.792740 14.670128
0.784762 15.035844
0.718511 13.109121
1.094015 13.590812
1.023479 18.304750
1.058744 19.003236
1.040923 20.359891
1.449792 16.604167
1.338517 12.937873
0.890683 13.816883
0.608440 14.756621
0.892258 14.104447
0.874236 15.144022
0.637540 18.063564
1.426400 19.125836
0.805519 19.691754
0.768652 13.035874
0.845264 9.255874
0.752847 12.542276
0.690076 14.332441
0.181242 14.359074
0.960705 13.679503
0.719097 11.236364
0.650370 12.019885
0.650255 13.654071
0.791418 13.336420
0.480584 12.330365
0.452245 16.399308
0.449270 12.448264
0.335853 11.804220
0.661654 13.259252
0.636496 11.174851
0.683637 10.398979
0.840849 9.660281
0.670068 9.662355
1.002975 10.474108
0.976507 10.970003
1.623225 9.975081
0.909176 14.427502
1.287799 12.289406
0.850663 13.012723
0.951358 14.536653
0.690392 12.002416
0.414147 12.240585
0.304469 12.556256
0.621962 12.191597
0.832753 11.170819
0.978126 14.503895
1.343295 12.402799
1.490078 11.612692
1.174747 15.371190
0.741945 16.878375
1.038019 13.689251
0.920573 12.254148
0.978104 13.759408
1.069415 12.156362
0.840296 15.670302
0.413233 13.543765
0.867637 12.194108
0.424581 7.724514
0.064777 12.640835
0.042823 14.078115
0.168782 11.864399
0.226445 12.019504
0.315695 10.889579
0.448629 10.515327
0.804731 9.362633
0.671219 11.583522
0.290991 12.540831
0.453708 10.808002
0.338797 11.624662
0.584320 12.555402
0.066166 12.036267
-0.004284 11.790457
-0.146952 10.718256
0.657667 9.175639
0.225655 12.048225
0.325718 8.711594
0.368798 11.327804
0.463744 10.808263
0.448535 12.233484
0.673818 8.192296
0.121176 14.558033
0.216213 8.794276
0.201891 10.536430
0.040965 12.308630
0.552301 17.195916
0.309487 10.575569
0.089262 7.946060
0.111498 12.625849
0.045210 12.645863
0.180807 13.650233
0.288041 12.286025
0.507573 8.852629
0.394735 11.544939
0.504741 11.208043
0.441703 8.405630
0.518775 9.803224
0.413783 11.244415
0.604494 11.014015
0.482109 11.404966
0.529413 8.655530
0.762208 12.250159
-0.030631 11.664225
0.503383 12.919692
0.466385 7.644207
0.553988 5.222710
-0.301431 12.941266
0.482770 12.717581
0.869859 12.398362
0.869627 11.107203
1.080883 11.889291
0.956673 8.991034
0.372295 13.228314
0.393156 8.738024
0.554287 7.351424
0.475120 11.156822
0.149907 10.130659
0.935087 9.389254
0.704045 10.063146
0.406535 10.387299
0.523693 12.236047
0.209985 11.959349
0.450615 10.776157
0.468480 12.365232
0.620863 9.870461
0.629503 10.571234
0.128525 8.567251
0.054994 8.063118
0.601733 8.703727
0.445279 10.290886
0.328408 10.166609
0.718617 8.689762
0.644037 8.845730
0.619270 9.631652
0.764766 6.981040
0.320134 9.640180
0.074806 10.064455
0.350828 8.264317
0.070782 7.448446
0.453854 7.988212
0.454086 7.759321
0.900710 8.158999
0.306769 7.838982
0.370561 7.372179
-0.005559 9.765143
0.520666 8.868953
0.506069 10.061304
0.613313 12.924108
0.239061 10.920845
0.136167 8.847833
-0.094345 9.865701
0.223962 8.162885
0.221085 8.781761
-0.043569 4.126424
-0.256985 9.350564
-0.675768 11.008852
0.159328 10.147972
0.120794 10.239735
0.428358 6.213237
0.204536 6.658633
0.311002 3.737439
0.311168 5.685951
0.017748 5.650680
-0.064206 4.649587
-0.275954 5.525153
0.009193 8.651950
0.032996 7.364906
-0.314817 6.343995
0.046378 8.600288
0.223093 6.714865
-0.173001 7.504902
-0.131550 6.867913
0.388838 7.078331
-0.101128 8.590900
0.400485 6.320278
0.135579 6.994783
0.231393 8.312465
-0.010130 6.229899
0.483399 5.647810
0.158433 4.173090
0.150328 5.010327
0.498603 1.996521
0.253843 3.062740
0.296990 4.966250
0.316113 3.840634
0.162458 3.875342
0.272515 4.247793
-0.146091 5.829681
0.105911 6.064229
0.264767 3.451501
0.310284 5.356866
0.401194 5.477816
0.447342 6.090926
0.658578 6.188584
0.490837 4.978204
0.623445 7.698554
0.627617 2.973293
0.829063 5.233732
0.342913 6.682115
0.322390 5.200597
0.211013 6.524958
0.423416 8.329781
0.302163 9.255550
-0.190123 10.842516
0.426506 10.788589
0.230712 11.435483
0.348600 10.222705
0.349922 9.386971
0.808962 8.587490
0.274321 9.025252
0.667680 8.782534
0.630318 11.793185
0.657939 7.756773
0.895624 1.742704
0.435802 5.535856
0.534096 7.126146
0.721653 8.558057
0.338259 7.494814
0.356268 6.338008
0.733512 7.649704
0.586336 4.589581
0.342376 7.304443
0.272318 7.292313
0.444090 4.444372
0.505484 8.005780
-0.039793 7.782413
0.436727 7.803348
0.001066 9.168585
-0.166770 8.657927
0.127558 8.137038
0.689180 11.110321
0.411624 8.967425
0.336803 6.975088
0.471300 9.005522
0.693032 8.665516
0.419024 6.230359
0.419589 6.860389
0.265922 7.348517
0.432517 7.737881
0.535651 6.398665
0.695921 5.011228
0.770083 8.515276
0.832384 9.613685
0.576703 9.949024
0.577341 8.038695
0.052235 9.182652
0.197642 8.603943
0.280067 9.481651
0.918299 7.193824
0.167692 6.997485
0.459409 7.062335
-0.099109 8.867318
0.159804 7.818438
-0.094433 6.673004
0.222918 10.058205
0.427773 9.650348
0.357753 9.588651
0.416152 8.990464
0.661484 5.593751
0.406957 8.275594
0.299391 9.254831
0.437398 11.305987
0.674096 10.969054
0.837744 11.834299
0.649752 8.454393
0.679268 9.043531
0.919407 6.952814
0.629490 8.718603
0.984318 10.164061
0.979242 8.676246
0.226958 10.862930
0.918376 11.721902
0.822951 11.085639
0.499499 10.034956
0.121919 10.039189
0.104120 12.177092
0.477288 7.685696
0.187680 8.720806
-0.011477 8.976413
0.134083 8.347487
0.309262 7.744135
0.445338 9.210969
0.178408 7.085563
0.130381 9.691780
0.123236 7.696899
0.304706 7.446296
0.694528 7.180555
0.404258 7.891301
0.483839 6.333524
0.573306 6.269952
0.422165 10.582032
0.716661 7.747081
0.536611 9.464586
-0.185787 10.723124
0.625198 8.307778
0.403114 8.418952
0.529816 9.899582
0.557456 11.869151
0.717708 11.705006
0.530706 14.179338
1.070164 13.362879
0.386778 13.402990
0.747660 11.855867
0.200896 11.566945
0.330511 11.650787
0.456676 13.241684
0.068519 11.695851
0.751572 9.573873
0.654346 12.362876
0.838760 10.438408
0.952935 10.125149
0.751163 11.538290
-0.033394 12.494177
0.593886 10.177004
0.849469 8.934923
0.284093 13.734211
0.899903 7.905421
0.802421 10.030889
0.793865 8.467588
1.038835 8.610636
0.458384 9.101329
0.212796 11.977914
0.570013 9.369879
0.910711 7.703405
1.012823 8.629026
0.840314 9.149029
0.605395 7.694756
0.620839 9.399985
1.144229 7.801355
1.050542 12.261223
1.095451 10.705180
1.143919 10.609891
0.753483 12.774443
0.893874 8.944256
0.679188 8.002152
0.957363 11.332216
0.595195 11.610066
0.464595 7.338219
0.182348 9.919649
0.612455 10.468068
0.444208 10.049815
0.126481 6.008708
0.766974 7.824086
0.178852 6.622616
0.677018 11.662718
0.048565 10.786605
0.994494 9.797821
0.921874 11.115932
0.955978 8.626029
0.943792 9.396741
0.915636 11.117294
0.605195 10.175667
0.802484 10.263707
0.617328 9.557114
1.070025 8.648685
0.854245 6.924466
0.461896 8.798501
0.506974 9.378169
0.806965 10.150985
1.188821 9.050535
1.275331 10.781132
0.531676 8.617598
1.236669 7.847771
1.036866 8.088104
0.755087 9.331883
0.388549 6.262077
0.739056 8.430978
0.955867 7.127044
0.883681 8.196530
1.403478 2.410379
1.219935 5.480290
1.122914 7.352963
1.081844 6.802764
0.710742 6.809567
1.254216 6.495581
0.785863 6.599191
1.192903 4.794735
1.179823 6.049125
0.972289 8.175981
0.695266 8.285412
0.964912 8.057180
0.817946 9.714016
1.384251 10.925880
1.001324 6.417214
0.724364 9.915375
0.768759 8.713491
0.371830 10.139536
0.378164 9.181930
1.035325 6.304993
0.871574 7.631092
0.852232 6.766425
0.780100 9.249327
0.460883 9.183237
0.713494 8.467895
0.652922 6.907371
0.733487 8.899809
1.024933 6.876584
0.538479 9.467286
1.161253 7.224259
0.510919 9.257192
0.473800 6.479890
0.973569 6.316669
0.768890 9.566366
0.640831 7.688586
0.668694 7.906953
0.549914 5.248582
0.869560 9.681881
0.830189 9.720029
0.319102 9.177919
-0.034569 7.758614
0.506554 10.885151
1.165683 8.942847
1.150976 7.687055
0.989778 8.533563
1.552875 8.274267
0.928986 7.568250
0.920897 9.393667
1.001732 5.650666
1.306308 7.419216
1.170786 8.884073
0.985888 7.171269
1.049645 6.143438
1.180101 5.061251
0.838852 6.041044
1.123493 5.777348
0.697475 7.388638
1.342084 8.799413
1.247721 8.229277
1.093383 7.403418
1.290300 6.472585
0.974375 6.620187
0.879880 5.149740
0.974151 6.497364
0.756056 8.810596
1.095594 5.346237
0.757096 4.981741
0.832918 6.392898
0.777898 6.684080
0.971744 6.186732
0.646306 3.875468
0.556729 6.185064
0.911277 7.260956
0.406696 8.957648
0.941835 10.325457
1.229889 9.400562
1.119031 7.845350
0.617814 7.376806
0.890908 6.125161
1.237733 6.709876
0.755819 7.499327
1.400985 6.584515
0.836067 5.398924
1.035884 5.194493
1.262175 3.402422
0.169308 6.012398
0.489419 10.440974
0.630749 6.393941
0.613664 8.530498
1.110067 10.779935
0.565931 11.065166
0.297854 10.055940
0.706232 8.812016
0.671859 11.617648
1.246652 11.437305
0.986444 11.508445
0.530691 10.852915
1.052835 11.828872
1.330149 11.153079
1.134856 11.551754
1.472589 9.112921
1.013915 7.022605
1.002912 8.897855
0.666522 9.143987
1.223486 10.058749
0.891908 8.450600
1.066628 6.174101
0.937221 10.008143
0.860402 8.024934
1.172039 8.070939
0.952530 11.125743
1.113553 9.863645
1.250339 10.078434
0.846154 10.554023
1.047543 8.395626
1.134730 11.830562
0.781173 13.639304
0.827787 12.275804
1.300081 9.990391
0.582856 9.723494
0.600877 8.480896
1.427892 8.137912
1.070210 9.076793
0.698756 7.849756
0.766084 10.857923
0.930939 9.289834
1.944026 7.612435
1.401635 10.119685
0.991482 7.953039
0.805090 10.113793
1.882219 8.761522
1.158422 10.782170
1.765513 10.475270
1.371257 10.477593
1.128077 11.340361
1.095454 10.532862
1.109571 10.127922
0.739539 9.548069
0.431888 8.272487
0.988374 6.504201
0.928166 6.523682
0.587281 5.657304
1.159790 7.786214
0.993757 10.945282
0.849050 11.320342
1.428057 9.314991
1.630537 11.955157
1.609821 12.716900
1.056361 10.307514
0.831723 13.007880
1.327290 13.169683
1.336336 12.499148
1.362018 11.545073
0.856406 11.696967
1.449203 8.494684
1.530419 12.258582
1.104398 11.297915
1.117498 12.805244
1.276202 10.785918
1.670172 11.316983
1.627001 9.266587
1.570313 9.597270
1.792476 9.667535
1.169492 9.862341
1.593833 5.694512
1.388100 6.192139
1.518979 9.603844
0.999916 9.825228
1.199083 8.639273
1.073968 7.328859
1.061634 6.003263
1.151214 7.522873
0.532174 10.887272
1.135339 9.549081
1.372504 7.260297
1.332443 10.479594
1.102626 6.022032
0.626256 10.629873
0.933568 7.805169
1.345367 8.439552
1.617494 7.690595
1.424936 11.481955
1.127669 8.543930
1.508809 8.857782
1.293582 7.400377
1.122161 10.587573
0.944241 10.685740
0.906548 9.257351
1.058310 9.800708
1.248172 11.424483
0.892471 10.308413
1.075563 13.097857
1.535087 8.271832
1.174048 9.596804
1.305539 6.713745
0.842335 12.125094
0.741345 12.498633
1.349287 10.237711
1.026964 9.145619
1.394523 9.250595
0.571228 10.756796
1.181006 8.212054
1.066962 10.328442
1.067675 9.267288
1.595861 7.288965
1.543758 6.677592
1.353538 13.625533
1.344803 11.148765
1.384326 6.623088
1.340178 10.472098
1.189690 13.006994
0.665388 10.490927
0.814080 9.977482
1.279445 7.831002
0.936511 9.307518
0.626241 12.313395
0.848711 12.052254
0.519669 9.885810
0.227604 12.853842
0.931473 8.960746
0.143485 9.311754
0.953726 10.198490
0.649037 9.553066
0.675771 10.770453
0.207192 12.636500
0.710543 13.432654
0.201728 11.821105
0.403745 12.796722
0.529781 10.703535
0.544673 12.500536
0.526073 10.069563
0.699589 6.420093
0.265207 10.495630
0.868950 11.268438
0.902439 9.981154
0.661257 12.755444
0.856816 8.181134
0.510798 11.345476
0.733418 7.280183
0.836709 7.133598
0.653077 7.961428
0.542601 13.161141
0.534709 14.896411
1.318104 13.812529
0.750345 15.196022
0.863596 11.460216
0.441763 12.582773
1.094510 11.483828
0.304190 11.326526
1.001745 11.006225
0.813009 9.872113
0.826442 9.112754
0.504328 8.501609
0.473650 8.082531
1.018088 10.695495
0.853215 8.381362
0.792421 8.320355
0.944798 7.028192
0.896920 12.478797
0.816764 6.902596
1.111688 6.137571
0.717930 11.329255
0.908338 6.717332
0.806199 8.818224
0.352568 10.390765
0.269284 8.967777
0.563886 7.909532
0.228211 10.148799
0.323895 9.380676
-0.103707 11.570163
0.355842 9.366254
0.299224 9.860482
0.180633 9.641564
0.813442 9.603858
0.404623 8.669569
-0.306009 9.161042
0.058257 10.143307
0.488693 9.082482
0.416296 9.435850
0.458913 11.252090
1.035918 7.657023
0.573095 10.140403
1.014743 8.880719
1.228429 9.144846
1.073856 9.328991
0.627893 10.031151
0.771734 8.036167
0.618838 10.618450
0.387380 7.434348
0.465203 6.487762
1.038024 6.811242
0.788352 10.800961
1.067204 11.164891
0.463783 8.213230
0.836207 7.760776
0.767012 8.246075
0.740932 7.916524
0.608355 9.268434
0.578066 10.892352
0.624989 9.657979
0.574601 9.559594
0.325242 7.820329
0.785577 6.922562
0.403644 8.966812
0.782190 5.408755
0.611657 8.229784
0.364805 10.128146
0.538838 9.543309
0.878330 7.611346
0.562431 8.242199
0.706121 10.174711
0.726649 8.372501
0.513189 10.111518
0.602059 6.093474
0.288269 8.604672
0.784014 8.819048
0.335338 9.011664
0.890707 8.566106
0.575908 8.151797
0.440686 10.933742
0.771511 5.839879
0.706440 7.916627
0.652117 7.017260
0.209829 10.581865
0.637055 9.700777
1.034558 8.073942
0.509112 9.033358
1.019404 11.443282
0.558023 10.376345
0.968682 9.337581
0.579050 7.809581
0.781506 7.925620
0.302544 11.221862
0.763310 6.438481
0.572172 6.951668
0.536563 8.320283
0.614936 8.629209
0.409739 10.511328
0.341977 8.785497
0.412172 7.869483
0.702057 7.497558
0.718435 6.438382
0.476556 10.121489
0.758026 9.467353
0.706798 11.258593
0.440407 10.418260
0.423683 11.178477
0.743264 9.282561
0.830124 9.842742
0.460747 8.378544
-0.031249 9.418788
0.251482 9.219181
0.548861 8.475523
0.342268 8.065058
0.812506 7.727852
0.207066 7.607233
0.516015 4.666861
0.211886 8.533425
0.866200 7.242016
0.802909 8.566489
1.172285 8.951215
1.076232 3.248526
0.663237 6.852040
0.727492 6.535701
0.807888 8.825574
1.458193 6.419126
0.984127 7.778728
0.899131 8.806240
0.210969 8.414117
0.807169 7.321492
0.702733 8.903366
0.880221 9.150413
0.633352 8.492980
0.520706 9.947557
0.480610 9.350283
0.595498 8.686913
0.555540 9.031039
0.543973 5.332207
0.337934 9.383664
0.189356 7.646461
0.534277 10.924448
0.220197 7.000411
0.783903 7.795522
0.397869 11.658726
0.794834 9.790267
0.482055 8.608962
0.775045 9.425369
0.552938 7.949292
0.614602 10.222337
0.316989 9.823292
0.589426 10.254739
0.236390 12.752783
1.181908 10.526306
0.830918 9.721507
0.751731 10.990433
0.456100 11.509422
0.676432 9.982540
0.351112 9.151143
0.208813 9.669274
0.847257 9.143430
0.605577 11.370298
0.838191 10.112701
0.346055 13.182975
0.696265 10.094053
0.515334 11.906863
0.827776 8.078282
0.738623 7.386195
0.377664 10.937768
0.568210 5.522709
0.370249 7.006915
0.344010 8.825911
-0.567351 11.055583
0.313294 10.971485
0.056065 10.637850
-0.108274 9.471040
-0.016023 10.336240
0.273511 9.783616
0.361630 10.168241
0.213777 8.515970
0.446687 14.268723
0.264084 10.632340
0.565442 8.601087
0.776034 6.790145
0.830468 7.600978
0.751646 9.786418
0.874284 11.164761
0.975808 11.360864
0.917349 11.529345
0.941282 9.184573
0.726389 9.555375
0.632623 13.212862
0.442025 11.316783
0.889310 7.184724
0.267625 7.444399
0.537100 8.483881
0.514809 6.097513
0.515090 5.778711
1.008024 5.029956
0.360157 9.356985
0.892824 5.903491
0.160438 9.611648
0.097877 6.417660
0.342744 6.053430
0.802464 5.728135
0.561621 6.756421
0.498535 9.706147
0.953040 6.940174
0.426473 8.171603
0.795406 5.808645
0.948555 5.881960
1.052748 7.348244
1.128856 9.093428
0.748189 7.421800
0.661789 10.898630
0.755052 9.369065
0.578069 9.005405
0.715914 10.603875
0.719430 6.831593
0.878015 9.211661
0.400555 10.387140
0.939236 5.207680
1.179685 5.733908
0.829230 7.429561
0.857296 8.856807
1.252143 9.599917
0.998373 7.613496
1.167662 5.161591
1.271925 6.634789
1.110136 7.183776
1.255275 7.675472
1.066325 4.741303
1.113785 4.807400
1.316528 4.460150
0.628622 6.985417
0.629771 6.839000
0.856514 4.127294
0.792559 4.472490
0.685780 7.841715
0.566813 6.295849
0.893108 5.360915
0.514388 6.827683
0.441864 4.569647
0.422530 5.898968
0.353428 6.909608
0.469879 5.542008
0.828818 5.845080
1.144462 5.680673
0.854880 6.374331
0.656349 6.108452
0.856815 4.110573
0.431244 7.172536
0.390308 7.323120
0.614673 7.989762
0.009553 5.147790
0.349206 5.754472
0.304216 8.753448
0.335838 8.404559
0.841959 7.944346
0.694501 8.213427
0.878176 6.923646
0.675916 6.148185
0.446751 5.950118
0.790115 9.319206
0.096429 7.870159
0.400050 5.447803
0.805330 10.420452
0.325555 7.979344
0.870627 7.358376
0.261610 9.642432
0.440952 6.847363
1.067149 7.058432
0.336660 8.433381
0.547846 9.923366
0.570293 7.978878
0.371846 6.664129
0.096195 8.027018
0.070012 7.343949
0.415098 9.542562
0.327520 6.012354
0.294506 9.329799
0.321334 11.117794
0.648284 9.233184
0.519668 8.961544
0.427046 10.930739
0.190663 9.120992
0.254715 6.589614
0.252878 5.663679
0.252640 9.959361
-0.124400 11.192145
0.271069 10.458776
0.397440 12.367558
0.076081 7.375489
0.431233 8.714399
0.187882 10.864069
0.202330 9.030088
-0.096731 8.581281
0.254859 9.140814
0.220190 8.601211
0.259077 9.725926
0.404029 11.603126
0.142558 11.870793
-0.233057 9.636575
0.249698 10.448962
0.167002 9.834177
-0.248856 10.041847
0.275429 7.988608
0.421678 7.365427
0.133295 7.255468
0.307907 10.197544
0.367697 9.157209
0.331416 6.904550
0.573557 6.007916
0.272934 5.596069
0.470884 6.261332
0.338884 6.292998
0.223330 4.767134
0.336065 4.347591
0.539736 5.570927
0.652213 7.887431
0.597766 6.754738
0.861812 7.588949
0.724683 8.342649
1.110953 8.058615
0.732099 8.017000
0.654794 7.952908
0.685188 10.214536
0.105987 6.116238
0.605417 8.893843
0.159973 7.028318
0.593900 10.387059
0.560530 8.597049
0.619613 7.691008
0.652776 9.587166
0.827292 7.966331
0.648285 9.022592
0.007975 7.137181
0.273388 6.908142
0.422485 8.447254
0.393718 8.451931
0.236571 9.059994
0.772865 10.567568
0.441718 10.446822
-0.047534 11.102374
0.250076 11.868970
0.407364 6.579276
0.610463 10.619084
0.266414 6.202391
0.176138 7.217263
0.751023 7.926561
0.325533 11.003662
0.875714 7.391710
0.427977 9.812242
0.210435 9.433382
0.657995 8.534271
0.847457 6.857313
0.523818 10.019897
1.041840 10.443437
0.724170 7.114444
0.624634 7.636065
0.284288 6.785445
0.502599 9.060138
0.812681 8.153495
0.781511 8.398420
0.975711 7.695080
0.849518 6.742238
0.321651 8.393480
0.393873 7.750550
0.787135 9.615340
0.729329 9.135028
0.665452 11.109763
0.612169 10.130527
0.863020 9.822114
0.454433 9.428821
0.517784 9.498234
0.078322 11.180744
0.234390 11.169058
0.064974 13.034458
0.767135 9.919995
0.285902 10.531324
0.311703 10.755830
-0.000953 11.337038
0.524665 9.514522
0.524644 11.944425
0.638852 10.727209
-0.100793 13.067088
0.690758 9.163358
-0.205682 11.777016
0.057030 10.214038
0.483797 9.353512
-0.018579 9.309866
0.349335 10.190926
0.309177 9.382967
0.257106 6.972643
-0.084895 8.252786
0.008751 9.821681
-0.115251 11.541229
0.563089 10.406990
0.141890 11.568508
0.419399 9.723702
0.087942 9.188592
0.499378 5.929981
0.556082 7.951367
0.411388 8.944266
0.455459 9.118434
0.350531 9.906124
-0.006134 12.423297
0.306321 7.994789
0.951056 8.493026
0.789627 8.553160
0.948002 9.265069
0.207467 7.876337
0.395762 9.392465
-0.111591 8.739145
0.469568 12.099880
0.321428 7.326796
-0.006499 6.698931
0.318540 6.802262
0.514443 8.346338
0.686862 6.118763
0.687230 7.890349
0.673666 7.104913
0.358341 8.077578
0.844690 6.302524
0.785879 9.041597
0.213671 10.598378
0.443818 10.190876
0.306412 9.676079
0.347801 7.828568
0.177328 7.402124
0.617292 8.622258
0.654658 7.827479
0.091212 11.637395
-0.074793 11.307595
0.046909 9.845872
0.334379 10.348959
0.399870 11.695793
0.221686 8.773211
0.199509 8.813292
0.311114 9.883006
0.459534 8.085693
0.755773 9.408072
0.378821 7.792748
0.630655 9.537025
0.614395 7.829981
0.390628 10.661170
0.409688 8.411069
0.474715 10.238308
0.412655 8.650513
0.422742 9.677765
0.689567 10.287855
0.437669 9.056675
0.634818 8.713950
0.352465 9.512430
0.483518 9.418406
0.643196 8.652107
0.958352 6.945319
0.795733 8.505026
0.553459 6.775525
0.633606 6.992588
0.464221 9.161368
0.082923 7.637858
0.418124 8.285183
0.486188 7.412216
0.148124 8.556589
0.370379 9.181089
0.172461 10.511392
0.614913 7.721701
0.075216 8.499395
0.385504 8.786478
0.285269 8.450589
0.388381 12.469921
0.039712 9.907136
0.235426 8.151673
0.736274 9.523411
0.284258 9.217853
0.259409 10.153598
0.110764 11.437340
0.374280 8.826678
0.213067 8.832793
-0.140565 10.547791
0.457938 10.391841
0.110719 8.080788
0.219690 8.300435
0.108822 9.865019
0.377530 9.565356
0.128626 11.591745
0.058909 11.926886
-0.065016 12.656778
0.435166 8.565272
0.163631 11.943865
0.336005 9.706916
0.035467 11.548284
0.555438 11.696124
-0.085675 10.851324
0.054090 10.308092
0.172472 11.829712
0.096301 9.134596
0.219299 10.395248
0.006185 11.529381
-0.184326 12.092325
0.214356 11.327437
-0.246241 11.438318
-0.083854 8.975078
0.155218 8.037598
0.185265 12.151230
0.653697 8.576032
0.357573 10.491718
-0.125224 11.148631
0.243161 10.918971
-0.471317 10.862389
0.162426 9.504137
0.471429 10.650845
-0.209199 13.809980
-0.438137 11.558096
0.318783 12.878772
0.061087 11.050928
0.172356 9.972302
0.077005 9.271759
-0.189984 9.810278
0.478706 10.961825
0.188204 10.788511
-0.056760 8.314709
-0.105771 8.401864
0.072266 7.001760
-0.042694 10.580119
-0.086664 6.740068
0.365151 7.051322
-0.056077 14.271247
0.479504 9.428455
0.173111 12.107295
0.477628 9.072360
0.132685 11.349114
0.022550 11.195552
0.144591 10.283375
0.184975 10.723014
0.321284 8.069718
-0.196605 11.097872
0.029176 11.179586
0.438727 10.754548
0.325205 9.913549
-0.141493 10.476780
0.027042 11.945147
-0.010156 8.486017
0.328196 5.807592
0.210399 4.943183
0.258323 8.560384
0.149937 9.937709
-0.013202 8.505084
0.287146 9.117477
0.230717 9.514462
0.118098 9.900137
0.211086 7.970563
0.190598 7.817604
0.173194 9.285566
0.211730 10.962881
0.276541 9.762413
0.509069 7.914307
0.257987 9.529154
0.267089 11.324103
0.585660 8.319358
0.399404 5.989229
0.698465 6.795156
0.576101 4.898677
0.692614 6.277251
0.184206 9.976426
0.461416 5.841684
0.401831 6.944159
0.539181 7.087469
0.701471 7.496422
0.300194 10.330724
0.568229 5.590002
0.608124 8.775716
0.354983 6.915687
0.421431 6.915297
0.147215 9.191765
0.710513 9.594267
0.598017 6.895945
0.404719 7.776070
0.664653 7.295553
0.404467 10.225350
0.453783 8.061060
0.384021 11.307051
0.655362 11.238008
0.103036 9.569975
0.139177 12.519913
0.857934 6.159849
0.118710 8.039107
0.213937 7.878841
0.277670 10.405976
0.288589 9.053900
0.391768 9.643388
0.101455 8.993121
0.519965 6.301466
0.277434 10.712604
-0.046983 8.127284
-0.007445 7.072129
0.242546 7.986070
-0.025183 9.391032
-0.072854 9.972449
0.049236 7.773016
-0.582117 10.923386
-0.287152 11.422516
-0.010838 8.141387
0.158204 8.249954
-0.455255 9.655037
-0.063484 12.352296
-0.354563 11.845802
0.169285 9.514473
-0.156179 13.236304
0.100916 11.793643
-0.008167 11.820708
-0.296067 13.687581
0.106124 9.403437
-0.319904 9.055723
0.069319 10.602616
-0.124569 11.428852
0.207290 10.407375
0.326782 11.913467
0.210254 12.951122
-0.039648 14.537422
0.408011 7.875723
0.619455 8.525723
0.088985 10.853650
0.940498 8.270606
0.276969 11.115732
0.882554 8.286165
0.157065 10.709267
0.634309 9.694928
0.340125 9.704803
0.339703 10.687330
-0.111138 9.932250
0.202367 11.567307
0.139136 11.215655
0.409725 8.951262
0.035222 9.623886
0.035873 9.958394
0.629957 10.196747
0.263263 10.418149
0.493153 9.664470
0.225608 9.417351
-0.061320 12.462819
0.184785 10.299450
0.128930 12.470295
0.020600 11.060232
0.617340 11.576297
0.177217 12.221280
-0.434395 9.220384
-0.315161 10.517975
0.190960 10.632146
-0.294226 10.382797
0.099743 10.047698
0.281133 9.916742
0.178274 11.142529
0.029274 10.217047
-0.384152 12.878515
-0.350426 14.387722
-0.352131 12.504316
0.148757 11.037630
0.224430 12.894978
0.361266 10.492608
0.524854 12.662423
0.509074 10.514028
0.601151 10.616874
0.166647 10.215356
0.441817 11.482241
-0.101049 10.557379
0.094895 10.348288
0.243067 11.092042
0.232983 10.673392
0.479716 11.346409
0.714364 11.736694
0.661880 10.958823
0.450843 9.261328
0.510500 7.578791
0.457580 8.533759
0.241662 8.982453
0.285597 6.976058
0.282204 9.350131
0.377568 7.988769
0.780992 8.683892
0.838947 9.766789
0.270363 10.802120
0.513087 11.681873
0.332754 8.630722
0.593740 12.192778
0.660085 10.104055
0.713525 9.529822
0.624140 13.037641
0.448073 12.360157
0.517496 11.238075
0.189906 13.224431
0.286078 11.028557
0.607743 11.427253
0.256722 9.794751
0.745950 9.314691
0.336547 11.072248
0.474924 11.036754
0.250092 11.361858
0.327915 11.617338
0.632422 11.498342
0.734256 8.286598
0.161677 9.000458
0.643502 12.616200
0.544842 10.864135
0.198045 13.845795
0.066560 12.302008
0.338903 13.259867
0.266699 11.743124
0.313344 9.932649
0.715758 12.999626
0.216137 10.615802
0.463143 9.854140
-0.084442 14.009270
0.910110 11.036609
0.375036 12.670178
0.526770 10.171790
0.454517 12.043661
0.467533 10.699582
0.612024 12.353326
0.421013 12.985606
0.452348 13.023037
-0.214670 13.136958
0.522298 10.441235
0.572506 11.519135
0.094092 10.939611
0.575995 12.373343
0.319742 11.517534
0.031932 13.071896
0.666480 10.262346
0.597449 10.840356
0.503886 12.867049
0.281174 13.468881
0.335985 12.166346
0.455818 13.735533
0.518781 13.111658
0.734291 11.274498
1.129218 9.451884
0.858776 9.379940
0.735904 7.230364
0.874031 9.915248
0.993401 10.836940
0.445077 14.320232
0.648503 10.091494
1.041520 10.601456
0.607674 9.453242
0.725343 8.896178
0.774992 7.911506
0.503741 9.632834
0.630625 8.920848
0.506878 9.325360
0.204816 10.689658
0.653615 8.923432
0.772396 9.424319
0.659591 9.878426
0.564112 9.561395
0.096278 10.484349
0.573363 9.352200
0.433523 9.040511
-0.029891 9.106618
0.179387 12.020582
0.263636 8.551553
0.941473 8.636440
0.673989 8.589981
0.606347 11.423895
0.387724 7.872492
0.599392 8.046795
0.466919 7.963520
0.982961 9.329111
0.428772 13.235409
0.702918 10.301226
0.639044 9.306815
0.691584 10.756770
0.523863 10.929726
0.456742 8.797433
0.515142 10.875708
0.237725 12.442557
0.559485 9.826002
0.432939 10.424542
0.685958 9.520213
0.001822 10.902595
0.538473 12.465994
0.407524 10.899532
0.410754 12.231500
0.644846 10.395842
0.447525 9.270869
0.431166 11.441081
0.596525 7.396558
0.193915 11.321119
0.418160 10.727212
0.277422 8.927450
0.162626 9.460159
0.019118 9.243868
0.068004 9.383451
0.176434 7.887943
-0.023761 10.113702
0.263581 11.858856
0.208233 13.659420
0.128331 10.826908
0.201174 11.881603
0.211511 10.995259
0.357630 9.141507
-0.070634 11.923988
0.111990 9.442066
0.392435 7.927436
0.279090 8.429475
0.342623 8.223481
0.274567 9.176874
0.350076 8.944906
0.555323 9.886281
0.422556 10.106376
0.458802 7.349921
0.293544 7.827839
-0.001549 13.146104
0.110872 8.157319
0.269691 8.847845
0.325719 9.856026
-0.228484 9.631445
0.115333 8.225924
0.242363 8.834860
0.252405 7.471884
0.148833 6.506803
0.053332 10.572978
0.253391 7.915367
0.335478 10.819182
0.467952 10.687194
0.123221 9.345118
-0.146689 8.905392
0.858538 7.655169
0.080508 8.160464
0.665153 7.261354
0.266902 10.072917
0.199349 8.780927
0.278978 10.081000
0.210665 7.106606
0.718360 7.654028
0.666467 8.778979
0.488794 7.564231
0.615602 8.661464
0.366206 9.113391
0.906488 11.540557
0.741641 10.249316
0.168891 10.141758
-0.358067 10.902204
0.140257 10.566171
0.469222 7.003903
0.415032 9.008853
0.211624 8.786747
0.657057 9.700551
0.402821 12.945642
0.188362 9.265289
0.100001 8.708829
0.716373 10.444211
0.228416 11.913317
0.668343 10.653121
0.143617 9.853651
0.375529 12.921108
0.112180 12.009667
0.348896 7.850480
-0.202219 11.747273
0.736509 12.210233
0.121256 14.820781
0.374244 13.381523
0.222707 9.515781
0.570330 11.614972
0.552716 10.494261
0.854380 11.564202
0.548542 11.441770
0.492804 8.251363
0.810184 9.894783
0.403596 9.466502
0.493216 12.236197
0.581658 10.752607
0.319126 10.277196
0.801310 10.444628
0.473556 13.008619
0.461525 9.766390
0.546733 10.160124
0.609983 11.963605
0.976948 12.940394
0.514461 12.650265
0.414699 11.795538
0.748210 11.267549
0.528077 10.824814
0.686964 11.943630
1.036996 9.808882
0.944884 9.580081
0.519586 8.902010
0.658376 9.623891
0.768410 7.228429
0.766936 9.939168
0.755378 7.851123
0.464641 9.949524
0.651764 10.911338
0.702858 10.817371
0.708254 8.723871
0.413094 8.701528
0.566731 11.981343
0.605510 11.485402
0.269281 9.885924
0.869529 13.361082
0.927107 9.505762
0.560438 10.447272
0.832730 13.785351
0.383168 13.187922
0.123678 10.513919
0.224018 12.009585
0.696431 8.763881
0.481596 8.842640
0.959389 11.027202
0.397867 10.295429
0.162389 11.151939
0.612884 7.814447
0.474313 7.021550
0.490754 6.287890
0.265490 10.605399
0.277361 13.924476
0.429286 11.790722
-0.054242 10.753384
0.335353 10.255284
0.184374 9.126453
0.598606 7.638464
0.760138 10.590709
0.209910 10.115905
-0.110441 12.687059
0.370422 10.580995
0.333619 11.453760
0.535274 10.490664
0.155241 12.502756
0.624450 10.989038
0.154563 10.032992
0.676498 10.593229
0.791588 11.970158
0.585585 10.847741
0.530163 12.303068
0.230121 13.235991
0.357906 11.506877
0.445647 11.942953
0.429761 12.674289
0.815550 10.482944
0.303868 11.293992
0.195936 8.796176
0.180718 9.297408
0.310810 9.495634
0.556317 7.330357
0.166020 9.224787
0.390282 10.272507
0.193530 8.518067
-0.264575 9.132365
-0.473845 10.624784
-0.314802 9.730207
0.127557 11.901963
0.336872 10.969380
-0.038378 9.336443
0.366359 11.056403
0.563594 10.840433
0.523039 10.763258
0.280285 10.271575
0.150829 12.312784
0.010507 11.362678
0.201035 10.694795
0.249970 9.340893
-0.155439 9.609792
-0.220700 10.319303
0.159603 7.893332
-0.013231 3.889784
-0.195261 9.542395
0.494440 6.135068
0.046401 8.817501
0.156956 9.728354
0.182640 8.612245
0.328067 7.432748
0.076675 10.782526
0.279113 9.420634
-0.270856 13.338152
-0.699190 10.355161
-0.225865 12.176666
-0.175444 11.321467
0.239862 13.547787
0.136995 9.795225
0.732731 9.090078
0.428393 11.452267
0.489624 11.235151
0.613981 12.522085
0.685315 13.334841
0.283760 9.927419
0.723708 13.332538
-0.234042 12.423036
0.245599 8.070756
0.479943 9.282692
0.639558 9.255442
-0.027228 14.404540
0.291460 12.058796
0.237383 7.202633
-0.084058 11.794895
0.199627 12.436621
0.308800 11.123684
0.290225 11.288331
0.198982 11.857259
0.746283 10.117915
0.434375 11.166474
0.506449 12.500428
0.847710 13.017610
0.224537 11.864833
0.438087 13.487763
0.700664 11.772497
0.987087 7.164665
0.654918 9.526802
0.702321 11.405926
1.265349 6.713173
1.032708 6.528268
0.563901 11.814031
0.599331 10.213287
0.618876 11.015709
0.827132 13.347407
0.463732 10.089971
0.574995 11.659930
0.596196 11.465102
0.370458 12.394939
0.741548 11.114373
0.761934 9.552468
0.669762 11.900155
0.786027 8.729570
0.651418 10.717910
0.300892 8.409062
0.292604 12.736268
0.065945 10.065029
0.182282 9.294560
-0.011829 9.017213
0.078253 9.062153
0.048318 8.385195
-0.220374 9.883169
0.228131 7.306814
0.146374 10.063202
0.230647 7.626766
0.309585 7.895035
0.161266 13.879835
0.253779 10.471160
0.265460 10.507209
0.349879 8.681326
0.095610 9.317486
0.691334 11.471153
0.321921 7.971299
0.255955 8.131836
0.040811 11.329705
0.026290 8.489421
-0.051995 10.197465
0.118899 10.316283
0.314549 9.141353
-0.082753 8.664569
0.060585 10.245376
0.313697 10.591745
0.120114 9.595531
-0.061700 10.539775
0.575309 11.854301
-0.136050 9.367038
0.080818 8.143817
0.317691 11.406649
0.528883 9.867957
0.369631 11.058637
0.339170 8.995227
0.490451 9.024295
1.032796 7.051634
0.357320 8.961119
0.673796 11.014296
0.204893 11.582297
0.523333 11.903467
0.640078 9.768170
0.745398 10.900277
1.244328 10.654335
0.938804 9.756341
0.905839 8.509297
1.104659 10.259170
0.267464 12.048597
0.263604 7.595911
0.302383 8.989049
0.302514 11.062241
-0.089115 10.972064
-0.027350 14.265029
0.569464 12.120892
0.179917 9.867698
0.268165 9.420197
0.546113 9.609468
0.324234 7.255206
0.379568 11.523570
-0.045250 12.414151
0.490163 9.847061
0.592105 9.102745
0.226192 11.137668
0.304265 11.747370
0.299232 11.017759
0.725902 11.268294
0.271910 10.597063
0.033784 11.036916
-0.031077 8.372912
0.389410 8.319146
0.670625 11.008016
0.471023 9.523552
0.032159 13.310803
0.309082 11.029933
0.600287 11.028570
0.406458 9.976616
0.538329 11.291168
0.671482 11.602869
0.823281 11.532134
1.192975 6.935950
0.392068 10.272213
0.871905 11.008296
0.019811 11.318305
-0.053469 11.874280
0.603098 7.042488
1.304796 10.494098
1.133441 8.487072
0.415209 13.726910
0.532302 11.111609
0.357609 11.164126
0.745674 9.942094
0.934704 8.838799
0.576542 8.799585
0.239310 10.783968
0.570285 12.294696
0.331023 12.306336
0.276621 9.838431
0.471976 10.540610
0.548000 12.177055
0.557063 13.637384
0.222609 12.238636
0.389553 10.533666
0.443253 8.796223
0.503008 9.987182
0.364729 9.624973
-0.143414 9.204033
0.303604 7.395473
0.429493 6.994232
0.249347 8.864795
-0.207306 10.219053
-0.098903 12.012342
0.400978 9.642788
0.244199 11.119956
0.169012 10.863153
0.122235 11.965960
-0.196904 10.734128
0.503355 5.989113
0.357172 9.710957
0.509352 11.731762
0.358014 9.865842
0.567566 6.577722
-0.196824 9.035673
0.121810 5.461594
0.210833 8.581818
-0.148827 12.582235
-0.117062 9.633548
0.013462 10.013744
-0.579405 10.955122
-0.224176 10.288511
-0.320522 8.445650
-0.405045 8.588059
-0.181083 8.444607
-0.254842 9.913201
-0.360406 10.433974
-0.000465 7.742130
-0.233905 12.840485
-0.321221 12.033076
-0.725535 10.076195
-0.510510 9.459870
-0.227476 6.421678
-0.485926 10.029412
-0.188352 9.561133
-0.210954 7.422790
-0.072877 8.351163
0.257977 10.183288
0.222052 11.429908
0.100836 11.203113
-0.316099 10.393304
-0.246805 10.002538
-0.029598 10.422554
-0.151732 8.537609
-0.001233 10.255945
0.287709 5.975417
-0.077571 8.827621
-0.030893 9.028105
-0.051146 9.339468
0.234563 9.268131
0.487798 9.976147
0.210106 6.548245
0.165323 8.762012
-0.150547 8.804904
0.036715 8.548472
-0.373695 10.530054
-0.029853 10.679527
-0.031188 14.021683
0.291830 12.495892
0.710484 9.347096
0.688698 9.984571
0.308925 8.056446
0.565204 7.792081
0.276838 7.488733
0.194351 8.641470
0.298990 10.226893
0.659463 11.011034
0.473165 10.860547
0.580681 10.800016
0.057328 13.495917
0.362387 11.187417
0.004012 12.747909
0.010170 12.638592
-0.013620 12.734973
0.118421 10.374790
-0.209156 10.959680
0.080399 10.512088
-0.132390 9.815699
0.078938 11.015625
0.286003 10.685392
-0.286606 12.972169
0.179260 11.734285
-0.026407 11.079460
-0.283926 12.156616
0.173753 12.611506
-0.074533 11.997874
0.073234 13.592334
0.202958 11.152923
-0.091804 12.153490
0.247152 11.688373
-0.409222 14.780207
-0.109650 10.178270
-0.133205 11.528258
-0.077966 12.398198
-0.137725 10.806179
-0.414069 8.829231
-0.065140 11.001218
0.003401 10.090732
-0.070727 11.154422
-0.473793 11.450090
-0.564711 12.983590
-0.035632 10.377895
-0.036520 10.025273
0.837118 9.336065
0.448683 9.682220
0.473513 9.817590
-0.112191 10.300914
0.004026 9.099793
0.124536 10.808362
0.264310 11.779254
0.191475 10.169644
0.113102 10.101654
-0.298205 9.374422
-0.341036 11.299722
-0.314707 10.388889
-0.100258 8.017735
0.426184 10.819571
-0.109987 7.249163
-0.262936 7.770726
-0.261724 12.649184
-0.407742 10.170665
0.005840 11.052477
-0.116742 10.970685
0.097898 11.038136
-0.079022 10.007384
0.151951 10.890600
-0.430559 11.570232
-0.398422 10.184906
-0.439456 12.472264
0.073456 11.030195
-0.038650 11.074101
0.111231 9.555173
0.209816 10.198013
0.022809 11.065767
0.098265 11.862042
0.319331 10.907493
0.259552 11.174049
0.018778 13.166256
0.219847 11.489342
-0.146317 14.054566
-0.102399 11.047166
-0.128856 14.163251
0.021851 10.166608
0.003807 7.695896
-0.083301 6.890578
-0.276527 14.361353
-0.091799 10.671767
0.196303 11.145740
0.141474 8.277390
-0.245406 10.769362
-0.160664 12.151755
-0.448140 12.037664
0.147268 10.314806
-0.449401 14.057281
-0.334375 11.383080
-0.037231 12.947143
-0.152113 14.053090
-0.641062 11.078660
-0.428168 8.398101
-0.451394 8.231817
-0.270158 9.241209
0.092767 10.102784
0.285252 9.155984
-0.085967 9.355171
0.064706 10.481692
-0.154727 8.835993
0.537175 8.738145
0.284560 10.688447
-0.037446 10.344831
0.370597 9.161617
0.016654 9.803995
0.168564 7.140298
-0.719878 10.271176
-0.103419 10.886119
-0.075604 10.229830
0.047856 11.235152
-0.662687 8.260544
-0.876809 13.319844
-0.284995 11.326515
0.138969 13.246352
-0.060882 12.637859
-0.405501 16.197121
-0.142637 13.114399
-0.086743 11.222544
0.193869 12.949691
0.543506 11.227240
0.708500 9.775934
0.527147 11.002004
0.600289 11.170203
0.717566 8.373383
0.449620 9.922481
0.561840 12.034488
0.124365 12.153725
0.131812 11.566803
0.241975 12.387262
0.076301 9.880762
0.059362 8.268868
0.013869 12.368089
0.231015 9.068578
-0.160205 11.322642
-0.549910 11.116533
-0.359495 11.628938
0.234820 9.683899
-0.056454 8.854418
0.080939 8.417291
-0.247119 9.413593
0.035665 9.919605
0.560758 9.133269
-0.066808 8.875919
-0.200826 10.842050
0.068598 10.667000
-0.002361 7.451080
-0.167977 10.844741
-0.172033 10.540007
0.061727 12.572377
-0.049933 8.439790
-0.126038 10.013586
0.247730 10.308183
-0.174069 11.818572
-0.058908 9.650319
-0.431775 10.663313
-0.149609 11.434326
-0.003840 14.397729
0.555464 8.747048
0.134532 12.013160
0.556177 7.910936
0.442244 7.320193
0.043242 10.829479
0.712548 9.165365
0.344456 10.072873
0.308906 7.975697
-0.020823 8.619100
0.307769 10.882098
-0.124864 9.845107
0.102482 10.222915
-0.021762 9.225725
0.068642 9.788388
-0.094971 7.353797
-0.173677 9.969874
-0.328793 9.213106
-0.050729 9.116355
-0.072512 8.711235
0.424965 7.631085
0.753744 8.291955
0.465038 7.214135
0.250492 8.072023
0.185111 12.317179
0.587630 7.613659
0.438215 9.526765
0.466459 10.262222
0.066603 11.928731
-0.183975 9.316869
0.703211 10.717476
0.117269 10.345151
0.010957 9.928241
0.336401 11.427971
0.329691 10.233870
0.384698 10.962530
0.441954 11.610595
0.311773 12.618850
-0.365973 11.074281
0.190040 12.372493
-0.402924 11.478472
0.105836 12.896044
-0.257430 10.881703
0.000503 7.104304
0.081980 6.985946
0.170561 6.869959
0.281199 6.799902
-0.143739 10.899807
-0.253383 9.535330
-0.217197 7.422427
-0.386176 6.650694
-0.163291 7.205201
0.031233 7.372311
0.043699 7.764892
-0.332180 7.629065
-0.586235 8.496424
-0.573054 7.682529
-0.195670 6.252800
-0.454809 8.294289
-0.370259 11.295407
-0.297819 10.143044
-0.440456 7.448223
-0.324009 8.038275
-0.197739 12.175485
-0.265248 8.451940
0.235422 8.097718
-0.109087 10.508192
-0.197084 9.847864
0.111262 10.389020
-0.186097 11.522739
-0.031273 9.854974
0.408441 10.973869
-0.269046 9.560171
0.523566 7.142751
-0.039492 9.443051
-0.057945 10.994187
-0.483084 9.465699
-0.536871 10.188559
-0.278562 8.898196
0.002260 9.612006
-0.438516 9.829813
-0.381914 10.808525
-0.053096 7.740334
-0.145355 8.999719
-0.604144 8.840299
-0.137131 7.655498
-0.660850 9.767813
-0.418942 11.412894
-0.694291 11.026937
-0.282059 11.761099
0.060705 11.609583
0.015479 9.336547
-0.127813 10.896186
0.147400 9.666351
-0.377097 12.513200
0.089451 8.786385
0.367230 9.353183
-0.087401 9.397575
-0.367703 11.303991
-0.243517 10.658545
-0.276982 10.273678
-0.241556 13.749978
0.106759 10.935181
0.005340 10.146475
-0.452035 10.558804
-0.597870 11.965199
0.239789 9.062658
0.031117 10.422220
-0.636653 11.437052
-0.113531 9.540998
-0.132645 8.025964
-0.076521 10.361537
-0.506015 10.528792
-0.003692 9.734923
-0.308738 10.356434
-0.352228 10.556352
0.131208 11.262404
0.113025 10.459942
-0.132167 12.540213
0.429848 12.731719
-0.181425 14.634095
-0.058023 9.572042
0.133726 11.259495
-0.167551 12.092589
-0.290384 11.907031
-0.104661 10.333147
-0.312271 11.604392
0.474102 11.395607
-0.011040 11.880977
0.052281 9.371868
-0.456041 12.492859
0.113526 12.185393
-0.441691 13.483449
0.084511 10.706678
-0.009945 8.284178
-0.176231 10.379872
-0.507247 12.003234
-0.410215 12.165157
-0.410474 12.413700
-0.392953 13.042139
-0.409394 9.408359
-0.887842 10.856399
-0.702490 13.963667
-0.352331 9.929882
-0.025934 8.137293
-0.492982 10.325238
-0.299489 7.899254
-0.425216 13.241107
-0.258024 8.709206
-0.503111 12.505362
-0.518726 8.591765
-0.258114 8.808052
-0.408060 8.678693
0.058847 8.912336
-0.349307 8.912421
-0.178855 11.716687
0.046847 10.769464
-0.092143 13.221434
-0.312719 10.960445
-0.249837 10.696385
-0.501898 10.008315
-0.473371 10.344531
-0.238301 11.420465
-0.164903 12.260609
-0.301504 13.920987
-0.098033 10.525854
-0.387521 11.432622
-0.428189 14.065235
-0.364481 12.839086
-0.547407 13.425779
-0.776006 13.351673
-0.575493 13.409907
-0.489604 12.818974
-0.195738 11.630494
-0.191749 11.877280
-0.069255 11.078333
-0.232904 13.527340
0.076092 12.110024
-0.002654 9.695440
-0.026021 12.308382
-0.427363 9.981610
-0.294926 11.776619
-0.090502 13.077680
0.376317 10.288145
-0.025688 11.343060
0.191760 10.176158
-0.438829 11.624458
-0.665858 10.625948
-0.368569 11.574189
-0.659938 10.570344
-0.675818 12.557775
-1.407589 15.714646
-0.723952 9.151815
-0.460833 10.732296
-0.358978 11.157137
-0.241556 9.848473
-0.312040 10.125759
-0.318137 12.487827
0.072635 10.520004
-0.079359 12.961193
-0.067126 12.789815
-0.112473 11.403621
-0.670250 12.923421
-0.238174 11.549471
-0.396006 11.436683
-0.244983 12.034020
-0.161412 13.885568
0.026314 15.272106
0.138612 10.961048
0.135699 12.529371
0.347270 9.676573
0.377438 12.824985
-0.463539 12.263068
-0.218230 11.510634
-0.068052 11.535828
-0.244132 9.969696
-0.097801 12.056268
-0.337625 12.864948
-0.088258 11.266413
0.344652 10.727154
-0.027535 12.044476
-0.140298 11.614898
0.172364 13.030224
-0.550832 14.619739
-0.272401 17.337697
-0.213801 13.549651
-0.308766 16.262174
-0.626909 11.003478
0.203217 13.874828
-0.277854 12.590420
0.689233 8.654804
0.717906 8.635143
0.585336 11.683613
0.008396 10.933074
-0.407768 10.373459
0.292834 9.206312
0.314833 13.303414
0.221006 12.916629
0.516945 15.470443
0.355772 12.229943
0.174601 11.219612
0.755900 11.118199
0.430954 12.448135
0.497879 11.065615
0.559302 13.558630
-0.270753 12.384813
0.304059 15.468345
0.486149 15.205139
-0.132423 15.466014
0.086453 9.928076
0.265848 12.343920
0.730295 12.984560
0.707206 10.572005
0.278637 13.252021
0.169339 12.483687
0.311607 10.619536
0.461595 11.003126
0.257016 14.123149
0.541037 14.162264
0.162514 12.203528
0.255676 10.835124
0.375614 10.499326
0.008722 12.551220
0.276634 15.841604
0.012779 11.334415
0.645936 9.438625
0.187939 7.563158
0.045450 13.380358
0.240529 9.038504
-0.424029 10.338625
0.018978 7.421417
-0.117430 8.863773
0.316467 7.101502
0.395844 9.253679
0.321626 10.270396
0.709234 12.216595
-0.239373 13.410156
-0.328682 12.917212
-0.052792 12.991110
-0.178981 9.751430
0.296189 10.540054
0.074461 11.469203
0.459126 12.699405
0.338394 13.404331
-0.164773 15.571777
0.148849 16.322264
-0.003169 15.187790
0.223140 14.914731
0.189827 11.013800
-0.014022 11.382368
-0.277875 11.101934
-0.502265 13.357670
0.226700 9.226298
-0.059017 11.730568
-0.439340 12.616583
0.115856 11.975997
0.100432 11.937533
-0.442007 14.189764
0.350351 10.788647
-0.042741 12.788603
0.123768 9.589694
-0.349280 16.297600
-0.124664 13.454785
0.091208 13.118262
-0.221613 14.297793
-0.573994 11.797155
-0.655202 16.670867
-0.290420 16.364910
-0.555119 15.556182
-0.706386 11.991886
-0.393860 13.350644
-0.300711 17.098566
-0.758284 14.501417
-0.528861 14.609237
-0.417551 14.879154
-0.262016 15.300070
-0.156956 14.150429
-0.293904 14.748407
-0.489815 13.491222
-0.261620 12.431930
0.130131 10.648146
0.091053 12.299753
0.088697 11.920709
-0.361004 12.452906
-0.339888 11.171777
-0.188320 13.088556
-0.068129 10.202962
-0.478840 13.368448
-0.497530 11.184676
-0.198570 10.564811
-0.595535 13.314918
-0.932279 12.828479
-0.175616 11.988873
-0.617744 12.821874
-0.835905 11.358368
-0.405114 11.342781
-1.053436 12.947823
-0.509421 13.616712
-0.452133 12.830907
-0.569336 15.426430
-0.582248 12.663364
-0.467724 11.345662
-0.618460 11.543208
-0.491739 12.512105
-0.449866 13.301026
-0.580090 11.190349
-0.023322 13.536830
-0.088101 12.192170
-0.218326 9.103198
-0.374793 9.663856
0.348796 8.962174
-0.220871 10.367256
0.129694 8.524498
-0.058076 10.923374
0.392667 9.456695
-0.151852 11.005317
-0.091489 10.936396
-0.300063 10.716264
0.268351 13.391435
-0.157400 11.461208
-0.139401 10.007607
0.213286 11.741619
-0.482418 14.265201
-0.453942 13.748576
-0.095880 10.482416
-0.692073 14.939043
-0.000185 11.919023
0.016627 12.101206
-0.312591 11.824851
-0.600719 13.050145
-0.697170 11.003891
-0.534185 9.883349
-0.342349 12.686981
-0.007839 12.691431
-0.264831 11.322875
-0.424644 11.870790
0.005884 10.749192
-0.292897 9.235340
-0.606710 9.951591
-0.553931 13.368192
-0.247129 11.910830
-0.042819 7.960608
-0.757467 8.366813
-0.599241 10.428890
-0.337093 9.187236
-0.018630 11.268818
-0.424036 12.016449
0.207004 11.657907
-0.625024 14.490725
-0.669170 10.468668
-0.600581 10.849928
-0.618601 8.894641
-0.813515 11.698318
-0.459744 12.368002
-0.472388 13.487634
-0.342520 10.535669
-0.764886 13.133893
-0.789115 14.534388
-0.741350 10.886023
-0.787711 14.224249
-0.829490 10.704104
-0.818709 14.543792
-0.201990 11.241379
-0.305537 9.744371
-0.381642 10.290855
-1.067832 14.507882
-0.466807 10.734522
0.379453 10.655375
-0.020038 12.758843
-0.329129 11.237384
0.106192 9.514980
-0.004002 11.789239
-0.040684 8.820728
-0.067012 12.397788
0.399276 9.812010
0.526446 8.626034
0.364388 10.773752
-0.390825 10.257059
-0.456600 12.126873
-0.425029 10.344984
-0.212913 11.754742
0.384331 7.838628
-0.343124 10.244984
-0.387581 8.550372
-0.126099 10.372235
-0.214891 8.742156
-0.623002 9.669129
-0.020450 10.770719
-0.477235 11.234319
-0.394024 9.099701
-0.648887 11.162720
-0.784283 10.677690
-0.566287 12.782123
-0.435084 15.114971
-0.370129 15.833696
-0.673925 12.962956
-0.496848 12.565378
-0.196750 7.644462
-0.155689 10.918467
-0.343598 11.050230
0.097025 11.003135
-0.177581 13.334208
-0.129476 9.998042
-0.411882 13.290694
-0.444885 9.702146
-0.167593 8.521855
-0.710800 14.825656
-0.707396 11.151505
-0.155427 10.103631
-0.712862 11.531694
-0.719772 11.560361
0.021322 10.111573
-0.377890 12.125699
-0.539300 9.647936
-1.081581 12.193140
-0.295864 10.385669
-0.164052 10.333933
-0.188254 10.380569
-0.489604 11.424491
-0.019663 10.398308
-0.181160 11.713144
-0.200834 10.000374
-0.423535 11.015177
-0.619488 12.288028
-0.541427 13.129505
-0.736834 12.464819
-0.350237 10.559171
-0.247138 8.880597
-0.638175 11.208589
-0.470103 5.674353
-0.438090 9.741475
-0.417146 10.393287
-0.744686 10.909355
-0.437406 12.052684
-0.543374 10.921139
-0.899612 13.279218
-0.719761 13.115506
-0.842822 12.461079
-0.511578 9.085645
-0.657919 11.873945
-0.804898 9.572851
-0.635031 13.862169
-0.891264 10.325872
-1.134366 12.232997
-0.521416 10.054115
-0.765779 9.676785
-0.738401 11.289271
-0.863264 14.149696
-0.893416 12.731571
-0.619306 10.935928
-1.089747 12.580565
-0.511996 10.755503
-0.468349 10.786146
-0.222226 8.986075
-0.828983 10.242188
-0.812896 12.421593
-0.918241 11.703554
-0.589804 9.398616
-0.278900 11.852857
-0.527951 11.756526
-0.707919 10.119750
-0.435236 12.068299
-0.564490 12.588337
-0.448981 10.012003
-0.141847 11.706160
0.015884 14.368849
-0.304592 11.497402
-0.389075 14.089147
-0.585815 13.410918
-0.665199 14.292509
-0.494509 14.300077
-0.535858 14.059721
-0.631086 12.302807
-0.205870 12.745484
-0.243996 12.321248
-0.766741 14.541822
-0.535527 12.444397
-0.444392 13.287969
-0.640375 10.969789
-0.513151 15.861399
-0.650047 14.494506
-0.712882 17.102071
-0.810465 12.964593
-0.684902 12.400481
-0.984440 14.977236
-1.065036 16.875979
-1.005119 14.172032
-0.650349 14.459252
0.128743 10.155941
-0.362080 12.173478
-0.748700 11.606340
-0.158586 10.998074
-0.524265 10.510111
-0.278338 13.744473
-0.282440 10.546565
-0.091883 12.039602
-0.347102 12.457698
-0.750149 13.539890
-0.227493 12.244213
-0.453095 10.597382
-0.282672 11.480648
-0.550515 9.893370
-0.697956 13.399762
-0.421493 15.234914
-0.679623 13.323876
-0.766261 14.579399
-0.600272 12.118739
-0.484792 12.151807
-0.653114 13.125179
-0.280810 13.898424
-1.013905 14.646715
-0.340975 13.019831
-0.385366 16.128237
-0.146509 11.379190
-0.296823 12.380884
0.141640 8.899620
-0.327853 10.045710
-0.973068 13.679351
-0.328227 12.763010
-0.452715 10.938336
-0.339505 13.618999
0.035111 11.905343
-0.451192 12.060201
-0.433024 12.042066
-0.513961 13.781824
-0.067496 12.650311
-0.096932 13.217879
-0.398872 16.324431
-0.447367 12.858454
-0.492662 13.540842
-0.089485 12.774329
-0.530348 11.228590
-0.676443 15.315594
-1.205272 14.118633
-0.795712 13.698168
-0.402678 12.345320
-0.390947 10.619328
-0.853470 14.832604
-0.274005 12.931222
-0.563439 13.837017
-0.514880 12.689723
-0.522016 11.470178
-0.049563 12.725294
-0.196258 13.120337
-0.249118 14.054797
0.361786 12.450510
-0.520328 12.855308
-0.373248 10.799822
0.083261 10.618270
-0.400029 14.097012
-0.596998 11.315087
-0.562966 11.107038
-0.600160 12.327568
-0.515980 15.146873
-0.538273 13.427832
0.037948 12.488081
0.076828 11.563398
-0.041859 11.572239
0.076841 10.189538
-0.327108 12.024316
-0.344458 11.914773
-0.723673 12.455466
-0.419244 11.721068
-0.298410 11.213429
-0.060836 13.803551
-0.376309 13.032712
-0.680780 13.050856
-0.151806 11.767036
-0.624971 11.364309
-0.379977 11.496266
-0.314371 13.595462
-0.642744 12.429521
-0.537240 11.939699
-0.458139 12.659860
-0.081717 12.576981
-0.661487 12.783871
-0.017626 9.911685
-0.536780 10.006735
-0.178846 12.800725
-0.417228 12.441288
-0.022761 11.371658
-0.067838 11.593236
0.147695 8.233249
-0.265212 11.857237
0.020200 13.495794
0.324005 12.287948
0.059263 13.182838
-0.355377 11.672054
-0.331911 13.978646
-0.314332 13.342863
-0.184626 13.616933
-0.472602 12.311764
-0.577440 14.408495
-0.283347 13.065904
-0.756947 10.994095
-0.530723 8.877847
-0.723283 12.414652
-0.489773 10.281721
-0.753743 10.861556
-0.488960 10.235088
-0.367427 13.177124
-0.443006 9.836648
-0.366534 13.703261
0.148426 12.623437
0.217197 10.996509
-0.281705 13.992651
-0.001720 12.341050
-0.457621 11.227142
0.030672 11.768159
-0.219293 13.212890
-0.661238 12.596727
-0.750932 10.556455
-0.229361 11.252467
-0.074829 10.126300
-0.107618 11.954047
0.209897 12.820490
-0.630417 12.121435
-0.619627 10.390597
-0.520062 11.103893
-0.556997 10.039661
-0.103097 11.752930
-0.328907 11.302978
-0.581850 11.066464
-0.053535 10.676357
0.123579 12.994125
-0.046208 11.601651
-0.083539 11.125162
-0.295386 10.958960
-0.201642 14.066811
-0.532509 10.959377
-0.497526 11.133141
-0.399732 9.557228
-0.029941 12.340426
-0.127512 12.215263
-0.054544 14.116173
0.100564 12.552151
0.340359 10.499417
-0.374176 13.840409
0.038561 10.958075
-0.138010 13.574011
-0.279986 13.534609
-0.459889 12.706557
-0.403672 13.883307
-0.121212 14.722460
-0.056390 12.865428
0.496567 10.696918
-0.201714 12.688727
-0.227367 12.406985
-0.445894 11.435391
-0.262147 12.188392
-0.418768 12.539515
-0.628562 12.504004
-0.297086 7.285385
-0.361854 11.484955
-1.153747 12.409895
-0.394890 11.107231
-0.477036 14.821421
-0.683626 12.420307
-0.620676 12.997587
-0.541132 12.131468
-0.571532 12.709111
-0.384474 10.941950
-0.001023 14.107717
-0.487740 12.467525
-0.615805 12.822189
-0.731145 15.221008
-0.589974 14.181849
-0.340612 14.185582
-0.196829 11.707378
-0.229620 9.023588
-0.079897 11.838614
-0.133672 12.497406
-0.363368 13.425000
0.073102 11.944104
0.060863 11.290859
-0.046796 11.540612
-0.250491 11.364878
-0.488009 12.646262
0.165527 10.860958
0.275368 10.828541
0.086209 8.906283
0.006181 8.900449
-0.105752 9.248293
-0.106840 9.632041
-0.117474 10.707323
0.146181 11.313070
-0.451315 14.294920
0.101690 11.376050
0.096942 10.445551
-0.414371 10.158080
-0.011438 14.848038
-0.313951 10.567233
0.070516 11.286557
-0.205519 9.820710
-0.093043 13.402959
0.075965 13.275749
-0.252209 12.580408
-0.099012 13.055032
0.286708 13.841620
-0.086148 15.007767
-0.037764 14.904578
-0.339233 11.453390
0.570519 12.670814
-0.281878 12.509719
-0.370237 12.393643
-0.432674 12.282258
-0.234850 13.881048
-0.397493 13.338813
-0.166150 11.357937
0.299105 10.274863
0.040210 10.509455
-0.089379 10.228474
-0.185805 11.186574
-0.026866 12.393641
-0.063726 13.359204
-0.607601 15.290974
0.098640 13.017622
-0.107235 13.727323
-0.105009 11.231948
0.376635 8.635112
-0.351089 12.410498
-0.331414 14.324827
0.269997 9.690591
-0.388148 10.140664
-0.378148 11.559783
0.250603 10.857292
-0.040964 12.765006
-0.802191 10.448249
-0.198676 12.736723
-0.013723 12.433508
0.119941 14.123062
0.244849 12.345607
0.045624 12.215431
0.052917 12.015696
-0.195906 12.478715
-0.116092 10.044985
-0.176612 10.405527
-0.250568 9.546752
-0.008773 13.407583
-0.325819 10.444155
-0.575298 10.445557
-0.150199 10.060748
0.004843 9.472271
-0.193446 10.060628
0.225017 13.314976
-0.048418 9.838201
0.184086 7.766663
-0.621951 10.503227
-0.217540 10.623202
-0.026502 11.119799
-0.373993 14.875223
-0.077141 11.444592
-0.239331 15.917675
-0.165979 11.520598
-0.510309 13.894883
0.087766 10.405401
-0.345119 11.565032
-0.418689 10.080112
0.056606 7.958341
0.144591 11.384026
-0.150329 10.388547
-0.276545 9.416641
-0.349870 12.254785
-0.707640 11.282443
-0.563185 10.734585
-0.437960 11.998057
-0.242387 8.986959
-0.119352 11.312851
-0.000660 14.989825
-0.029242 8.311184
0.057635 11.979980
-0.008549 13.232825
-0.357599 12.470187
-0.248274 11.701952
-0.249218 11.824969
0.068066 12.726247
-0.299696 12.520124
-0.208993 11.310521
-0.001762 13.060928
-0.167326 12.898475
-0.168149 14.096396
-0.096248 12.836580
0.247218 13.783999
-0.184144 14.949059
-0.189097 15.041128
-0.250229 13.990885
0.122510 11.110003
-0.192957 10.921476
-0.398516 12.818333
-0.553283 13.147752
-0.077771 13.652700
0.177498 12.964934
0.528653 13.041923
-0.177292 13.209849
0.275712 12.606942
0.371643 9.934087
-0.030561 14.953868
0.078932 13.504576
0.250617 13.425324
0.129787 13.512633
-0.180984 13.969034
-0.014202 12.762310
-0.186385 15.578278
0.149902 13.654769
-0.155344 14.250719
-0.016722 11.595755
-0.135501 14.242461
0.202888 10.040850
-0.135278 12.280397
-0.197670 13.802840
-0.065778 12.350940
-0.316558 11.135408
-0.028493 12.142309
-0.193146 13.311909
-0.052462 14.569131
-0.386789 14.732777
-0.567936 16.820465
-0.153303 12.968068
-0.230354 15.298426
0.119674 13.597272
-0.020367 13.377477
-0.107476 15.356547
-0.028275 15.704448
-0.514889 15.877485
-0.984430 14.987307
-0.957177 16.857271
-0.452777 13.813186
-0.221425 13.813192
-0.666856 14.949730
-0.011353 14.055065
-0.178430 14.497807
-0.233421 12.606986
-0.264008 13.904087
0.162296 13.349535
-0.089904 13.711007
-0.114854 12.555486
0.246778 13.896654
-0.281986 12.980715
-0.405471 14.222974
-0.504830 13.204868
-0.545978 11.599081
-0.885476 13.996492
-0.557915 14.882626
-0.259307 13.890451
-0.288957 15.399038
-0.248876 11.732232
-0.945644 13.284845
-0.907452 15.949759
-0.596039 12.765835
-0.439418 14.070034
-0.745329 17.011578
-0.494422 16.437899
-0.676208 12.203002
-0.577796 14.671809
-0.543873 14.037368
-1.049384 13.374560
-0.622393 12.319005
-0.177121 11.363615
-0.403713 10.103367
-0.242065 10.498512
-0.464249 14.058549
-0.689619 12.890951
-1.163266 10.886889
-0.148860 10.492610
-0.484982 11.381804
0.132772 13.828582
-0.310704 13.052124
-0.330776 13.798190
-0.745460 13.094765
-0.157908 15.775322
-0.393054 13.723492
-0.277408 13.235482
-0.524759 16.688446
-0.202474 15.065313
-0.301766 13.870058
-0.263957 11.994782
-0.621957 12.268645
-0.590295 17.391360
-0.174380 11.650156
-0.274375 14.309408
-0.090779 11.543129
-0.811969 16.521744
-0.673797 15.968274
-0.143785 17.082806
-0.561481 16.761966
-0.340318 12.031203
-0.381941 14.544613
-0.744967 16.032138
-0.902619 14.729458
-0.526400 15.219728
-1.151826 15.596637
-0.641505 14.903328
-0.453224 12.964948
-0.720035 13.235083
-0.512066 14.382208
-0.499740 15.653584
-0.407527 15.151354
-0.719225 15.577514
-0.838589 13.030224
-0.348051 12.264062
-0.593906 14.006963
-0.417174 13.092070
-0.708907 14.406464
-0.905195 14.047686
-0.409774 15.443688
-0.065291 12.560700
-0.418298 13.042036
-0.245091 17.276110
0.032878 13.824604
-0.283566 15.108572
-0.210004 14.266491
-0.299808 11.997771
-0.321215 13.981491
-0.669157 16.951765
-1.008656 13.354140
-0.565919 13.116238
-0.408254 14.288360
-0.700312 13.731901
-0.778001 15.875149
-0.347975 12.942473
-0.555191 15.171906
-0.614420 13.328913
-0.638919 13.567475
-0.267885 16.610482
-0.658554 15.918322
-0.511310 17.013727
-0.420613 14.069362
-0.351381 13.037207
-0.069068 11.511629
-0.449806 13.797220
-0.391641 13.977376
-0.518966 14.246096
-0.103390 14.119158
-0.371020 16.157230
-0.363351 12.132480
-0.057466 13.683082
-0.193686 12.707319
0.142064 12.134221
-0.393395 13.829794
-0.470726 13.988121
0.008158 9.976465
-0.152462 15.203015
-0.225887 12.632844
-0.016843 10.457105
0.049509 11.535004
-0.103842 12.178792
0.074750 8.587016
-0.135401 10.792502
-0.517125 12.699594
-0.168710 13.639443
-0.345936 9.934508
-0.423830 12.203851
0.056606 8.614931
0.248184 6.652152
0.050080 10.652332
0.204573 9.887518
0.182547 9.769418
-0.391611 10.032858
0.362025 9.198544
-0.373121 10.694974
-0.059202 12.933179
-0.466101 9.784137
-0.416636 12.997261
-0.289419 11.914352
-0.229922 10.971030
-0.276446 10.499776
-0.481748 12.515510
-0.201738 10.672294
-0.076985 11.643410
-0.166555 13.178644
0.139518 14.344574
0.047732 11.729071
-0.630757 13.904219
-0.093469 11.623895
-0.120395 11.281228
-0.256322 13.496967
-0.374632 11.919941
-0.237748 12.884181
-0.649980 14.090382
-0.111732 13.072474
-0.628800 13.699369
-0.481035 11.893074
-0.159391 9.311964
-0.483167 10.004030
-0.549612 12.155970
-0.331888 11.224041
0.054097 8.987957
0.305771 8.610410
0.600814 11.285431
0.128254 12.762981
0.325484 10.448623
0.196034 9.577667
-0.214612 10.700937
-0.196280 9.735761
0.201186 9.026371
0.311518 8.987757
0.199459 9.854871
-0.269684 9.410257
0.313206 11.080102
0.326430 10.315207
-0.035029 11.363461
-0.236041 10.577187
-0.097314 10.674862
-0.353124 13.129070
-0.229755 12.566027
0.182805 10.054110
0.193673 11.966462
0.029630 10.868029
-0.196979 12.460997
0.381421 13.232767
0.519347 9.306551
-0.100223 11.157485
-0.286814 13.713767
0.046842 12.902277
-0.039362 13.053012
-0.237634 15.311732
-0.695841 14.000323
-0.596740 14.276477
-0.355530 14.076134
0.104288 12.075261
-0.320709 14.022421
-0.154085 14.282656
0.438008 9.902950
-0.241663 12.831736
-0.492231 13.891641
-0.190999 12.484850
0.095267 11.550646
-0.315801 12.253274
-0.091111 9.993183
-0.100832 13.578340
-0.180010 14.137511
0.074944 12.878249
-0.227243 14.199760
-0.253095 12.746903
-0.355820 13.774216
0.014819 10.585407
0.232287 12.342957
0.160214 13.324013
-0.554142 12.551806
-0.134572 10.116715
-0.448201 9.486398
-0.620981 12.528070
-0.514743 9.837760
-0.670049 10.888207
-0.391589 12.878335
-0.556133 12.298421
-0.381024 14.239934
-0.616489 13.746286
-0.738219 16.855141
-0.695667 14.393766
-0.210822 12.078806
0.000894 13.167181
0.024345 11.067891
0.391685 15.602964
-0.086495 12.892885
-0.377402 11.261077
-0.210807 11.639822
0.139145 12.435475
-0.189086 15.273747
0.172774 12.886772
0.338530 13.956401
-0.326083 13.829207
0.094264 10.831387
-0.000553 12.365895
0.253258 13.036781
-0.053991 15.513569
0.510396 11.508134
0.488099 13.467704
0.232594 13.840477
0.067174 9.358486
0.529677 12.396735
-0.063380 14.507081
0.192071 12.465764
0.031961 12.413970
0.112212 13.035252
-0.021534 13.408147
0.085868 16.431133
0.290102 15.683437
0.089791 14.025652
0.159058 16.112452
0.095187 13.608901
-0.174803 15.523139
0.415917 9.981427
0.222957 14.590610
0.378753 14.984086
-0.077809 14.982081
-0.190481 14.197046
-0.166883 15.788527
-0.473309 14.873159
-0.232963 12.991023
0.136990 12.619540
0.136539 9.688856
-0.165846 8.270970
0.364754 9.918325
-0.203231 14.552711
0.073320 10.812572
-0.035963 7.784731
0.634958 9.042349
-0.134784 11.049259
-0.181888 13.822167
0.286153 8.799581
-0.048155 11.041357
-0.156008 12.879547
0.063984 12.815224
0.101775 11.457921
-0.092762 13.248553
0.255920 14.070696
0.164738 12.860041
0.282823 12.804578
0.403541 14.496395
0.456542 12.171364
0.415359 11.790893
0.284734 13.769280
0.509033 11.761644
0.609110 9.442640
0.154055 12.620086
0.329544 11.996485
0.657482 8.940947
0.268765 12.452248
0.767123 9.208599
0.297202 9.233004
0.016482 13.103225
0.084893 12.484231
0.073066 15.698310
0.100065 12.161381
0.285313 12.558874
0.393239 13.290172
0.244316 12.361220
0.444689 13.247029
0.684222 10.764274
0.114260 16.418944
0.144538 11.628906
-0.230862 9.771567
0.792499 11.165708
0.415038 12.476815
-0.019052 11.281566
1.051307 13.414550
0.571984 11.304927
0.751652 11.057598
0.234657 10.825827
-0.037712 9.627027
-0.042814 10.299427
0.331333 10.100842
-0.538752 11.136398
0.293678 9.912556
0.071072 10.108022
0.702448 10.928604
0.856039 10.762668
0.223752 9.197739
0.882271 8.335267
0.675953 8.019640
0.703402 8.068677
0.651531 11.575910
0.883558 6.963365
0.538813 9.739639
0.344394 11.135872
0.364711 11.463327
-0.201487 13.057745
0.343177 11.499691
0.019593 10.510105
-0.287489 11.906474
0.275522 10.367683
0.342575 11.301172
0.335645 8.611558
0.220185 8.244899
0.050292 12.048882
0.383409 12.233733
0.445862 8.243345
0.141550 8.488507
0.406202 10.008150
0.050564 11.526681
0.273100 7.216492
0.325957 10.665461
0.438125 9.745860
0.006763 12.569728
0.534769 12.810738
-0.075767 10.777388
0.089845 11.919323
0.417705 7.465964
0.299644 10.726708
-0.236110 10.459730
-0.296753 13.111442
-0.319868 12.448668
-0.583784 12.530563
-0.090232 12.011530
-0.040124 11.191991
-0.172881 11.364997
-0.022820 10.112958
-0.197684 8.939973
0.065644 10.270756
-0.508221 11.258195
-0.298418 10.102287
-0.456814 12.512757
-0.729121 10.621359
-0.224808 12.472967
0.355709 8.925045
0.179094 12.738250
-0.455032 14.878033
-0.014939 16.158664
0.190795 11.541588
0.088794 9.051401
0.466556 11.794574
0.042787 10.804648
-0.088311 10.022034
0.286318 10.119307
0.486702 9.984611
0.202228 10.042499
0.146245 7.493389
-0.088708 12.789647
0.434509 8.915105
0.307472 11.991558
0.315434 11.727376
-0.139302 11.880945
0.079997 11.383082
0.153910 12.011040
-0.041022 12.056877
0.180709 10.511561
0.402966 11.374012
0.323329 11.456331
-0.015635 10.387446
0.264140 9.641397
-0.061225 10.053559
0.090425 13.505485
0.091337 9.452707
0.239516 11.169351
0.340654 11.655632
0.085279 10.130032
0.180071 12.419982
0.474755 9.580849
0.261715 12.465369
0.164425 10.062741
-0.130556 10.085594
0.385537 10.518537
0.014168 10.489122
-0.273714 12.053644
0.044587 11.468513
-0.696741 14.405193
-0.227250 10.740135
0.340068 9.016882
-0.197497 11.512988
0.220722 10.616950
-0.141022 10.369874
0.070644 8.147161
-0.041047 10.075023
0.275269 13.009819
0.021696 11.710451
-0.337526 13.171585
0.203111 11.668121
0.331979 9.414615
-0.009328 12.827350
-0.110312 10.656016
-0.031792 13.890925
0.224714 13.009400
0.121685 12.856298
0.485815 11.024802
0.509792 11.996443
0.207436 13.603406
0.394494 14.514234
-0.109946 12.560316
-0.133589 11.562029
-0.341973 13.961867
-0.292747 15.003624
0.213675 12.088639
-0.145340 12.883066
0.061217 14.168473
-0.328839 13.372342
0.222363 13.902223
0.335310 12.117964
0.563610 11.043040
0.174807 10.872929
0.446865 11.450350
0.512448 11.088441
0.125768 14.505574
0.232908 9.808438
-0.256305 12.904157
0.012084 13.258714
-0.338698 13.123164
-0.065056 10.994506
-0.378061 13.416559
0.361445 12.310648
0.160537 11.482252
0.491489 10.387196
0.386547 11.963564
0.262390 10.002933
-0.062381 13.035874
0.332600 11.102751
0.360529 8.063514
-0.075016 10.816070
-0.214765 11.604166
0.287797 11.129053
-0.217288 13.045553
-0.239513 9.754992
-0.173043 11.073924
-0.040689 9.736027
-0.197430 12.379800
-0.484937 13.066891
0.329499 10.918182
0.546741 11.239900
0.177891 10.682831
0.383518 11.854039
0.197707 10.663333
-0.335375 11.719210
-0.097697 11.872825
0.023338 9.408785
-0.142669 13.718870
-0.287866 12.350247
0.279623 11.351556
0.229068 9.290142
0.097224 10.342872
0.013961 11.704093
0.027061 10.695709
-0.291163 10.621561
-0.470816 12.511620
-0.313447 10.164190
-0.059964 10.624764
-0.221307 10.812264
-0.323723 8.643127
-0.052362 9.801225
0.306969 13.332050
0.306281 10.886700
0.148178 13.017266
0.217140 12.205070
0.672799 9.401028
0.140768 14.253703
0.459419 12.054345
-0.049045 11.486126
0.014486 13.822603
0.045958 10.881087
0.094713 9.830947
-0.387155 11.435595
-0.172924 10.052431
0.050114 11.329894
0.124533 12.895564
0.565494 12.665279
0.160479 12.388770
0.367739 13.055435
0.187856 10.838967
0.560356 10.597927
0.386110 12.365055
0.172781 11.748774
0.489527 10.098393
0.402120 11.095473
0.223083 11.491874
0.439201 10.612559
0.684088 9.840854
0.979513 11.255151
0.174492 12.232564
0.721220 12.067291
0.774059 9.663462
0.341422 13.896000
0.633810 11.908257
0.222331 12.352308
0.467030 12.720024
0.382665 14.855160
0.531907 14.280599
-0.103548 12.287825
0.199612 12.591267
0.088099 11.142946
0.032621 16.539769
-0.095109 15.079704
-0.102975 15.498437
-0.127645 15.522051
-0.087605 12.464019
0.289206 11.576830
0.241855 14.127018
0.175753 14.016381
0.080827 15.809880
-0.121600 14.262778
0.136051 18.472643
0.266492 15.101157
0.375913 17.087485
0.197625 13.729692
-0.209195 16.285001
0.298233 16.851278
0.051911 15.559962
0.262347 16.089335
0.775797 14.967036
0.629111 15.349048
-0.007938 15.057893
0.228040 12.614353
0.479958 17.762805
0.441026 15.700736
0.459395 14.788247
0.441181 16.584122
0.549977 14.320334
0.321595 12.286018
-0.139191 13.997001
0.105246 15.596670
0.217433 14.694867
0.469428 13.588290
0.422561 10.948050
0.013122 13.610682
0.321411 15.730170
-0.347878 15.422682
-0.198685 18.497625
-0.296529 17.225001
0.273492 12.698106
-0.174207 16.401736
-0.342275 14.474298
0.117622 14.558350
0.038679 13.347888
0.346305 16.039381
-0.252548 16.098675
0.114382 12.010542
0.222536 11.009200
-0.009031 12.539599
0.528873 11.504149
0.052612 14.794019
-0.074015 15.671321
0.246791 14.269841
0.117978 14.650450
-0.138408 18.282811
-0.388623 12.812466
-0.150661 13.297207
0.209611 14.140053
-0.211136 16.384886
-0.175805 15.553792
-0.371853 14.468871
-0.161363 13.537713
-0.141804 17.122057
-0.217001 15.676293
0.135046 12.131282
-0.198967 13.861956
0.040906 13.092997
0.260681 14.527358
-0.017840 14.847990
-0.306871 15.439687
-0.471908 16.650925
-0.346276 15.219148
0.024321 14.558891
-0.475928 14.242859
-0.002518 14.682361
-0.766050 17.452991
0.060981 16.517962
-0.122107 14.028166
0.174079 14.903239
0.013627 13.370359
0.630702 12.100255
-0.295136 14.106770
-0.067063 14.415248
0.123550 12.182407
-0.149133 15.280068
0.224833 15.045483
0.292259 15.186814
-0.506119 14.269803
0.190767 12.870573
0.138754 13.398195
0.206884 15.160789
-0.248691 11.930291
0.318425 10.353375
-0.272344 15.591068
-0.126189 13.194171
-0.007253 11.389253
-0.028684 13.574392
-0.483410 12.508365
-0.384133 15.137229
-0.196388 13.656130
-0.539226 15.981672
-0.835809 15.090319
-0.463680 13.855914
0.042442 12.091793
-0.226350 10.620494
-0.455481 13.590774
-0.586604 16.238783
-0.313303 14.280064
0.233724 11.426979
-0.075385 11.671405
-0.297218 15.120176
-0.450522 16.972010
0.127031 14.555661
0.125361 13.552285
-0.076217 11.654383
0.092780 14.857016
-0.254238 13.645094
-0.700683 13.935175
-0.281861 14.179103
-0.745513 15.680725
-0.063898 12.051354
-0.373359 15.143363
-0.474684 12.298598
-0.118402 14.497188
0.038839 11.679092
-0.308850 16.739863
-0.038116 12.928115
-0.315715 11.238862
0.064009 12.815392
-0.158460 14.312981
0.123822 10.560156
-0.305557 14.876629
-0.036816 11.815961
0.271162 13.570131
0.101147 13.565705
0.019323 14.771759
-0.049053 15.647566
-0.360357 13.157456
-0.311679 15.458340
-0.233415 12.671645
-0.135337 15.025311
-0.111984 14.972679
-0.237204 17.445690
-0.427057 16.064235
-0.491287 15.764520
-0.344518 14.750965
-0.265479 14.262662
-1.101467 19.348904
-0.088604 16.517413
-0.128304 16.556764
-0.435347 15.292329
-0.438280 16.204842
-0.334665 14.990248
-0.492679 15.421453
-0.622999 14.296718
-0.753091 16.426987
-0.553078 16.801233
-0.342037 16.401771
-0.337991 13.260501
-0.542149 16.011284
-0.285381 15.869586
-0.362626 13.730688
-0.419454 11.811449
-0.347825 15.645896
0.365429 15.015537
-0.263033 14.652558
-0.370119 16.364407
-0.367027 15.580474
-0.197086 13.336566
0.406251 11.260438
-0.390977 17.313849
-0.187239 12.837118
-0.627803 16.249974
-0.524488 17.330040
-0.581179 15.031848
-0.149720 12.258936
-0.318741 12.380084
-0.545943 12.553170
-0.396763 13.973498
-0.092058 15.820226
-0.214263 16.444175
-0.531234 15.755579
-0.489170 14.962539
0.263705 14.104494
0.046770 15.401718
-0.170394 15.577396
-0.086161 16.787174
-0.566430 17.518485
-0.526312 15.483607
-0.033069 16.720935
-0.049925 15.637950
0.134298 13.146421
0.307063 12.751281
-0.126031 15.233526
-0.229107 15.866191
-0.519397 15.850214
-0.342143 13.269887
-0.150681 12.843228
-0.191135 10.641068
-0.269894 13.134148
-1.010643 18.762302
-0.401938 10.950596
0.008572 12.910600
0.067645 16.163739
-0.001765 12.713442
-0.373759 15.903401
0.193181 12.651395
0.396111 13.990877
0.540189 13.477367
-0.058181 8.998428
0.254271 14.818867
0.158980 13.839763
0.501893 14.727621
0.259006 10.230602
0.819999 11.243420
0.872804 11.787341
0.427186 12.056168
0.359529 12.799206
0.589569 10.196704
0.260530 13.607736
0.406231 10.557076
0.456244 14.643794
1.020705 11.104685
0.969882 14.294125
0.267395 15.780312
0.682646 13.622069
0.431573 10.342162
0.613163 11.674541
0.976249 12.194814
0.693895 13.929190
0.498179 13.630051
0.385717 13.250944
0.677738 10.970730
0.800804 11.287404
0.531163 15.826265
0.633139 13.972541
0.325142 11.033245
0.204135 16.221877
0.553531 9.709829
0.074726 13.387675
0.476787 10.881460
0.567356 11.119849
0.199067 9.979876
0.338037 14.676987
0.593148 12.497448
0.572775 15.266350
0.722056 13.668707
0.733710 13.667894
1.060968 13.251393
0.580350 12.796125
0.699520 15.020994
0.972184 13.126742
1.258837 12.134535
0.887914 13.079542
0.328104 13.832291
0.051299 12.210386
0.132745 13.602043
0.266864 11.711128
0.729379 12.538615
0.444126 11.706915
0.352125 12.885097
0.286291 12.449835
0.399989 12.413198
0.611526 10.667734
0.174155 13.159650
0.872486 12.027193
0.617028 11.028987
0.429624 10.254878
0.436428 12.463037
-0.037008 14.421568
0.574295 10.943812
0.071843 11.713269
0.936376 13.460712
0.166889 12.446719
0.398621 10.918450
-0.013673 15.100992
-0.233941 12.991613
-0.559280 14.537406
0.381480 15.181897
0.035882 16.827555
0.012035 15.091787
-0.140674 15.555600
0.476557 10.501820
0.257605 15.213846
0.508163 15.848016
0.517962 11.113207
0.703705 16.300254
0.098242 15.908125
0.560396 15.409195
0.377652 12.523074
0.588464 13.218202
0.323732 14.088865
0.144569 13.948397
0.291480 13.137252
0.622449 12.678011
0.354677 12.033292
0.567652 12.473247
0.422521 12.563297
0.815226 12.160143
0.288419 13.031452
0.193236 13.794135
0.330247 13.116134
0.676572 13.663909
0.796499 12.315677
0.550675 12.989238
0.373243 14.760771
1.085541 16.412294
0.592942 11.595852
0.850429 14.670141
0.928482 14.732354
0.540233 14.835761
0.822545 14.061241
0.575523 13.710126
0.506447 13.384185
0.722182 13.857083
0.873262 9.906028
0.862009 8.833234
1.166828 12.635948
0.710565 12.072415
0.623933 9.541832
1.067589 11.076577
0.929438 8.714227
0.881612 12.440392
0.758592 11.574657
0.589375 10.527152
0.701323 9.065149
0.809384 7.880241
0.764852 9.745815
0.737016 9.457186
0.681068 13.283340
0.492578 14.347424
0.594174 11.483851
0.750109 10.292568
0.466082 11.345864
1.099011 12.037161
0.533657 12.786557
0.716228 10.841419
0.337326 13.040912
0.477126 11.999996
0.564923 12.500653
0.392861 9.317487
0.895433 11.465013
0.353347 10.612759
0.187513 9.078283
0.609833 13.400100
0.384061 10.394970
0.479002 13.495530
0.468076 11.277797
0.333512 13.611293
1.085906 10.665518
0.835928 14.183129
0.911902 13.462920
0.868067 12.251324
0.711859 12.277726
0.664693 15.555223
0.677506 8.590386
0.395184 7.458387
0.527601 11.265727
0.831348 7.506742
0.517132 9.999006
1.100122 10.041282
0.581485 9.522357
0.201161 12.208417
0.345863 11.092898
0.556273 7.711199
0.689168 10.744965
0.392029 10.660041
0.695579 13.325436
0.838182 13.165380
0.743048 10.623341
0.934863 10.241783
1.142060 9.073564
1.194682 10.053708
0.648051 11.092316
0.707129 11.854909
0.822438 8.142899
1.120730 7.422323
0.854815 10.043982
1.478663 9.437112
0.819640 10.402636
0.590146 11.043714
0.424664 10.338796
0.821930 8.720896
1.094153 11.555419
0.913294 10.277119
0.710597 11.073774
0.517638 10.498278
0.797726 9.250910
0.714714 14.869677
1.005720 11.671061
0.431331 11.766785
0.974925 12.055462
1.240888 14.954335
1.410700 13.547206
1.212628 13.400638
0.796888 12.080600
0.956153 14.116186
0.886177 12.892126
1.336564 13.733157
1.329239 15.500601
0.713281 17.428876
0.959228 17.251892
0.901665 18.431417
1.202375 16.212595
0.950375 13.836063
1.173665 15.831263
1.312849 14.804147
1.101031 16.920403
0.964421 16.579096
0.846039 16.589489
1.077904 14.345655
1.173079 16.047411
1.125199 16.023500
0.670224 16.264427
1.319530 13.975611
0.302723 19.265787
0.554543 13.834854
1.143801 12.278276
0.985229 11.741077
0.886289 13.198833
0.491518 17.320056
0.906793 14.056444
0.869043 13.252134
1.004589 9.414093
0.766249 12.464952
0.881061 8.681455
0.728701 11.600228
0.694453 12.710850
1.067415 11.590509
1.012181 13.247448
1.342460 14.936339
1.145109 10.414859
1.020186 12.914867
0.950059 11.536563
1.702980 11.985489
1.208141 9.126080
1.087878 14.478909
0.940350 12.611701
1.353101 9.873490
0.792011 11.865378
1.230339 12.526525
1.285162 15.505709
1.202204 11.723767
1.181010 12.064105
1.439481 12.726472
1.250515 13.503224
1.695700 10.736275
1.315842 15.027944
1.551885 12.628438
0.909288 14.629758
1.275009 15.949753
0.599655 18.082556
0.365430 16.412981
0.426472 11.048255
1.168960 7.507502
1.013103 9.295522
0.905512 9.968366
1.055121 11.328247
0.953767 10.743639
1.215320 10.367288
1.132889 11.787237
0.967960 12.845175
0.837069 11.181820
1.298892 13.645924
1.210567 12.444993
1.095390 15.457021
1.619605 14.060009
1.541486 13.060256
1.324824 13.895775
1.477782 13.717618
1.765569 14.812085
1.242411 14.965446
1.062463 15.070740
1.332834 12.348535
1.227611 15.727405
1.374485 16.896264
1.839376 13.100569
1.732479 12.835230
1.006038 15.525227
0.900728 14.699796
1.561844 12.666199
1.117076 14.870120
1.959535 15.138851
1.951219 14.763966
1.540624 13.290898
1.597738 15.934181
1.095923 13.894325
1.361071 17.665116
1.291676 15.918848
1.878288 17.243579
1.849706 13.350594
1.732498 14.141912
2.089165 16.069847
1.692145 17.326927
1.755848 15.603126
1.707404 18.523322
1.744613 19.596118
1.668667 20.477913
1.946502 20.220227
2.143744 17.585537
2.117541 16.431762
1.612561 15.497176
2.092457 15.268964
1.803633 19.031329
2.161234 18.951588
2.032277 17.232244
1.756907 18.133597
1.473960 17.438061
1.481103 17.228244
1.838082 15.645590
1.793093 15.602003
1.752278 17.845609
1.519571 17.033299
1.427596 16.316588
1.571193 14.504320
1.899339 14.696519
1.679501 16.933249
2.238793 16.513753
1.440268 17.150789
1.741933 12.208604
2.156880 15.525711
1.714051 18.783062
1.536114 18.612342
1.482424 15.563476
2.266738 15.701928
1.842822 14.489604
1.529437 17.457526
1.329196 18.764757
1.543348 17.210086
1.472835 20.182279
1.955691 15.991385
1.530976 16.417014
1.555824 21.328764
1.444409 21.498533
1.779410 18.407844
1.932420 16.571048
1.845875 18.278953
1.458248 20.267845
1.308575 13.238289
1.982394 18.027049
1.938632 17.776458
2.013249 14.235548
1.377249 18.163246
1.510545 16.655734
1.505862 20.500259
1.552085 19.763587
1.634785 14.941253
1.379605 19.032810
1.734698 21.055189
1.386488 19.993305
1.641380 19.013275
1.710114 18.140969
1.832166 17.775490
1.403559 19.200732
1.478839 16.714087
1.073634 20.288869
1.333303 16.899141
1.788628 15.812755
1.442661 14.918564
1.711598 12.850587
1.869637 12.851894
1.681386 15.372042
1.415377 17.458553
1.376278 16.224925
1.085820 18.026941
1.199273 16.588905
1.237655 12.333066
1.051636 18.604951
1.804512 12.659403
1.752985 11.989248
1.375579 17.652969
1.276859 13.561721
0.690975 13.596106
1.282828 14.181752
1.143813 15.527851
1.313993 14.319589
1.463741 14.019112
1.223039 14.986461
1.436044 11.040185
1.089976 12.666168
1.082728 9.750187
1.194049 11.470970
1.533117 11.871795
0.983660 16.007481
0.820909 11.920097
1.324229 16.106698
1.166551 14.819419
1.396095 13.235939
1.785172 11.487777
1.560730 13.890248
1.260003 14.656589
0.984507 13.081376
1.381292 12.008788
1.452903 11.838005
1.467913 16.255715
1.018606 15.857279
1.152587 17.640890
1.523214 14.606346
1.342435 13.203214
1.196118 13.608368
1.376828 13.920474
1.387822 14.601099
1.621677 15.318755
1.824432 14.451009
1.439039 16.298622
1.394707 18.013614
1.168678 16.663616
1.380764 12.754497
1.140180 15.085939
1.434112 13.158001
1.230405 14.943560
1.300325 10.521452
1.567306 16.108206
1.381236 13.828396
1.475997 10.919181
1.742513 14.870155
1.420147 16.109469
1.555513 16.985855
1.162094 15.563724
0.852363 15.991893
1.686495 16.407870
0.914382 17.712183
1.373061 14.607167
1.193714 15.492194
1.220320 16.634446
1.073129 15.808870
0.931891 16.270836
1.509208 16.528334
0.521319 18.536238
0.934775 16.348737
0.889948 18.706533
1.062455 16.225184
1.140288 13.701960
1.295081 16.887838
1.715803 12.414747
1.292443 15.005944
1.235959 13.886811
1.695668 13.720853
1.327794 15.086199
1.236697 15.066836
1.749553 10.006376
1.198638 12.445776
1.607424 13.841839
1.413845 17.155996
1.272297 15.002167
1.293604 16.373264
1.412731 13.923594
1.618539 16.235433
1.036582 17.141789
0.994774 16.509738
1.439350 14.264179
1.037494 16.927924
1.598587 15.733298
1.863157 16.512503
1.240132 19.164688
1.302086 14.526512
1.632398 14.655758
1.818001 17.162834
1.149623 16.611034
1.523105 16.681798
1.413439 15.892245
1.348766 18.342902
1.496452 19.474693
1.209082 13.904035
1.873137 14.817556
1.591325 13.699315
1.558164 15.733105
0.956781 18.333315
1.629261 17.634709
1.715851 13.637170
1.501385 16.147431
1.505749 18.106175
1.518359 17.288564
1.325182 15.188489
1.460222 18.030541
1.346155 13.052939
1.135798 19.762725
0.990324 21.698867
1.278451 18.748926
1.520811 15.430663
1.709733 11.361738
1.537160 15.109831
1.580445 12.022550
1.118171 16.051157
1.488892 16.012491
1.572371 18.458750
1.498704 20.167348
1.166734 17.619841
1.379590 15.564026
0.996627 16.567204
1.664256 16.083665
1.205554 19.476457
1.451906 20.731195
1.109272 18.164218
1.408616 17.131280
1.565444 18.986613
1.252762 21.917285
1.403629 16.001686
1.597826 16.738726
1.273494 20.232948
0.700838 19.110890
1.031579 18.066059
1.384979 17.439722
1.526536 17.937123
1.456163 19.834874
1.336551 19.125565
1.178621 18.900924
1.479534 16.925781
1.515296 17.916226
1.942326 16.153013
1.283599 19.189680
1.313456 17.883120
1.597805 17.049833
1.283654 16.610768
1.472887 16.633695
1.379490 15.719393
0.943478 18.416288
1.336584 16.280649
1.383973 16.262487
1.492883 18.930938
1.677963 16.554232
1.909452 17.891994
1.776164 16.968727
1.927588 17.729279
1.273656 16.881394
1.648574 17.694110
1.757315 17.591061
1.654579 20.402681
1.482699 16.750105
1.346477 16.221469
1.291199 19.160927
1.224305 19.168576
1.502801 16.540111
1.476556 20.119197
1.789028 18.019909
1.255505 16.628543
1.515921 15.879871
1.687280 17.158440
1.574910 17.999952
1.847768 17.236281
1.849262 14.963473
1.991937 13.530839
1.406305 16.576426
1.557158 14.064675
2.298737 12.774602
1.912005 13.818595
1.299325 14.016971
1.709903 14.406389
1.934362 14.628442
1.493995 17.366347
1.606704 17.040010
1.540319 16.507405
1.715841 15.780623
1.417122 16.268955
1.572616 17.212851
1.328422 16.097625
1.974022 16.395187
1.576011 15.382433
1.470563 16.378788
1.431184 16.810381
1.266531 18.786062
1.607591 18.544108
1.396123 18.412118
1.464759 17.186061
1.221819 18.922904
1.415115 17.873818
1.385793 15.551473
1.504287 16.226259
1.616914 15.895284
1.181167 15.580097
1.498039 17.574404
1.627892 16.122092
1.314180 16.444937
0.985621 14.278077
1.303995 12.235254
1.785021 12.895874
1.516803 14.555073
1.004910 14.913947
1.658786 13.697869
1.724935 13.103264
1.484757 16.461160
1.421190 15.588287
1.387754 16.190708
1.026644 15.568608
1.539967 15.571020
1.238816 13.570458
1.457648 9.582157
1.116733 13.167492
1.539311 14.580355
1.684069 12.937982
1.428448 15.467359
1.098479 13.415294
1.688508 12.440347
1.289534 14.172607
1.121715 18.600087
1.500145 17.045243
1.216956 15.451840
1.318441 9.621402
1.090421 14.982991
0.978447 16.342351
1.568312 15.635093
0.959111 18.743604
1.130659 16.089313
1.009329 19.640170
1.119442 20.021766
1.713151 18.288299
1.542097 15.653226
1.350814 17.698854
1.328191 17.070142
1.252831 17.298379
1.397137 18.390014
1.241890 19.060017
1.448940 17.176305
1.841363 15.636545
1.496806 11.226564
1.092583 13.460577
1.026256 15.548896
1.117842 18.528121
1.421930 15.591517
1.234546 16.353111
1.146828 14.240612
1.153017 18.853591
1.662332 15.278789
1.449274 17.914185
1.678038 19.375830
1.465439 18.603249
1.392671 20.854305
1.767678 17.290308
1.197856 17.837435
1.306272 18.161828
0.933181 16.676695
0.980003 21.012737
1.274233 19.147901
1.207711 19.875082
1.310121 20.434584
1.269533 21.520514
0.811157 21.938726
1.203415 20.149184
1.334283 19.897907
1.245355 19.745766
1.528931 20.298901
0.936317 21.788530
0.809366 20.960582
1.189097 20.556603
1.272516 19.328489
1.019202 18.315454
1.614724 15.844524
1.373251 17.152672
1.280856 18.831961
1.100287 17.036779
1.411895 14.885707
1.471162 14.738387
1.425357 13.903794
1.158253 17.298918
1.230852 20.951378
1.123575 19.539901
1.467218 15.546690
0.809193 18.260294
0.944031 16.955229
1.079075 18.618713
1.155455 18.885856
1.108269 17.329668
1.278843 14.922011
0.917165 18.381127
1.253524 18.546032
1.229981 18.899943
0.985666 22.092542
1.447230 18.919463
1.517434 19.819626
0.837255 20.214531
1.168537 20.438882
0.903282 20.930490
1.846770 19.047010
1.382782 22.589503
1.662000 21.418282
1.649390 20.954916
1.697553 17.186870
0.828814 16.190207
1.293853 19.920792
1.840215 17.922460
0.866737 19.592743
0.946799 16.729369
0.663734 21.507864
1.226466 19.176837
1.095439 19.221312
1.287791 15.273232
0.802861 14.111111
0.335249 17.083000
0.788486 14.794467
1.535227 13.466517
1.469302 15.478900
1.038421 15.623534
0.562702 17.275551
0.810887 15.674860
1.084665 12.840032
0.782477 16.874402
0.929058 14.986411
0.427431 16.406035
0.284253 16.437974
-0.102255 13.529214
0.087773 14.607021
0.179769 14.261648
0.136390 16.497051
0.420498 15.833464
0.334126 16.579244
0.404613 13.851034
0.606829 10.512809
-0.022939 15.114028
0.095278 15.624212
0.405242 14.582405
0.697057 14.596215
0.665002 12.485125
0.596369 15.203950
0.672229 14.914190
0.269234 16.336407
0.561251 14.977759
0.190294 18.407322
0.586796 16.163981
1.042907 14.760197
0.818567 14.652388
0.675546 20.911551
1.547455 17.337801
0.828573 16.657747
0.985025 18.622649
1.112436 13.856039
1.041286 15.319646
0.638740 15.913799
0.874755 17.879663
-0.109910 21.229844
0.576188 19.680200
0.158331 18.441032
0.326430 18.466903
0.552247 15.081428
0.497421 15.047829
0.308160 10.882057
1.237151 17.071152
0.691082 15.926915
0.942007 16.334179
0.512147 18.289377
0.647020 16.935246
0.740374 15.933011
0.551506 15.961421
0.687268 16.768436
0.556453 14.637161
0.912187 15.707002
0.729992 15.587399
0.895624 18.042139
0.891225 13.628431
0.802079 14.475056
0.943166 13.035391
1.227884 17.555217
1.011257 17.785840
1.100258 14.815063
1.404638 14.898929
1.229136 15.320721
1.187283 16.015666
1.071886 15.684630
1.255911 12.754015
1.145166 18.519665
0.842168 19.352732
0.704702 19.222502
0.562021 15.704067
0.925544 18.452164
0.839805 19.039245
0.415198 17.534390
0.528331 18.869774
0.832426 17.453534
0.696140 14.492093
0.702920 14.484148
0.568872 15.701805
0.808319 15.913884
1.202427 14.718101
0.989771 14.106658
0.477435 18.262885
0.702892 19.701462
0.481509 20.592675
1.231496 19.935547
1.019988 20.823861
0.743257 22.454573
0.611965 20.394652
0.792597 19.872618
0.818822 17.711691
0.887965 18.285646
1.162127 18.925340
1.015262 16.432849
1.242489 19.601020
1.471756 16.302378
0.918220 16.696394
0.658018 18.592650
0.732540 18.455606
0.823840 22.169039
0.720969 22.957545
1.018370 17.960943
0.661335 19.227287
1.033373 18.811098
0.846344 21.553416
1.033326 21.524562
1.002447 16.173156
0.506296 18.424967
1.195338 18.976437
1.041421 18.025254
0.979038 18.825886
0.764599 16.760757
0.965201 17.809784
0.987214 20.342872
0.938247 18.109890
0.824516 17.421798
1.049265 19.418393
0.960660 17.672292
0.175223 17.833287
0.431789 15.100826
0.788653 15.834913
1.066783 15.380162
0.824333 15.569087
0.588876 16.778793
0.542914 15.903267
0.712660 19.700674
0.832068 14.980759
0.915882 17.067782
0.888479 16.976598
1.090358 17.492018
0.584975 20.776570
0.718615 21.543722
1.165757 16.981292
0.924201 20.107069
0.303025 18.410904
1.001331 19.451594
0.822242 19.134071
0.923921 18.227955
0.761668 24.802539
0.718289 19.776657
0.713682 20.669533
0.949837 18.700454
0.493136 17.875721
0.306265 15.985658
0.237646 16.424058
0.542949 17.656459
0.659972 16.706693
0.332999 18.953331
0.414738 18.060631
0.449908 19.556664
0.393611 18.154846
0.767861 19.261873
0.836492 20.379340
0.614326 20.860593
0.589723 20.978068
0.510852 20.681448
0.987574 18.023512
0.908224 18.399461
0.782010 18.755305
1.038019 18.188299
0.658842 19.598596
0.464407 18.557254
0.628792 19.635409
0.628932 19.983026
1.079081 19.287228
0.733588 20.033123
1.269713 16.387528
1.223955 17.433382
0.619329 14.768736
0.543938 16.168987
0.470804 15.568323
0.715912 15.490852
0.452405 16.872429
0.424616 14.400661
0.238353 16.032374
0.080426 16.934189
-0.027380 17.459242
0.279085 19.234025
0.393742 14.462481
0.150608 19.197916
0.348169 19.310903
0.419989 21.580077
0.952539 20.452732
0.254785 20.782735
0.034854 17.366361
0.475965 18.538358
0.524066 18.448618
0.689139 15.149192
0.540127 17.328954
0.718127 18.996436
0.700444 21.043056
0.816984 16.333211
0.682507 15.221656
0.964234 18.876880
0.380476 20.677811
0.459445 14.634330
0.511485 18.248426
0.321759 18.381436
0.069049 18.742556
-0.105739 16.167659
0.148879 15.966496
-0.224979 15.832688
-0.332105 18.684066
0.122588 17.765681
0.233335 17.025709
0.156023 16.300798
0.071718 17.824874
0.250787 16.631421
0.534124 14.290930
0.118680 17.333650
0.180393 17.312537
0.245733 17.730696
0.762783 16.367346
0.258308 16.930588
0.335091 21.235740
0.773339 15.990609
0.581186 16.871514
0.151488 19.138281
0.486941 18.583911
0.628292 16.175504
0.717878 14.843524
0.369573 15.036713
0.422021 17.176154
0.544143 16.038491
0.854494 17.153187
0.583120 18.115407
0.048970 16.543565
0.279270 15.370931
0.385473 15.397625
0.380141 17.830295
0.465364 18.599939
0.471503 15.054513
0.403123 13.490716
0.089413 17.144342
0.851917 14.268140
1.004514 14.797910
0.823309 14.631278
0.745101 15.625741
0.189121 13.722961
0.179754 15.031222
0.946441 14.568834
0.227067 13.839850
0.532806 16.794333
0.331565 16.150548
0.525890 16.133111
0.627794 14.205407
0.798732 16.683646
0.412694 13.778690
0.488751 12.379763
0.320933 17.952699
0.373861 14.315176
0.790507 14.123620
0.385610 16.817194
0.413819 16.925321
0.452476 11.536569
1.213294 8.796764
0.838532 12.082411
0.702313 17.252628
1.088645 13.347371
0.878045 14.290735
0.956269 14.730297
0.336668 14.997510
0.456265 16.892493
0.310366 18.490393
0.573891 16.725390
0.731696 16.117447
0.267591 20.586875
0.502592 17.732012
0.537476 11.332137
0.919257 16.667729
0.928989 19.830867
1.672025 15.539107
1.450496 17.014077
1.016363 15.167208
0.931490 13.596939
0.530784 11.027804
0.114875 13.824836
0.312979 12.936700
-0.027824 12.713762
0.503451 11.714650
0.197882 12.983615
-0.166338 14.579327
0.216744 14.569483
0.196112 14.394629
0.260404 12.884111
0.199754 14.807592
0.005858 15.301928
-0.284068 17.209434
0.407686 15.728748
0.315249 15.411835
0.330968 14.105981
0.621146 13.890883
0.682762 14.653919
0.883107 13.148088
1.142653 13.459964
0.532682 10.709289
0.265236 14.664635
0.317738 15.288836
0.548651 11.397274
0.167190 12.562203
0.869256 13.255602
0.492958 12.973848
0.322607 11.493267
0.350915 10.134561
0.833696 11.726820
0.915947 13.716844
0.448505 13.072680
0.896035 11.381864
0.402752 13.168329
0.282443 12.587714
0.224871 12.851969
0.214506 13.213856
0.610668 15.143868
0.596849 15.986054
0.684454 12.141284
0.709220 11.753709
0.456024 11.980310
1.266594 11.287323
0.853653 13.378437
1.112123 13.272661
0.908390 13.076564
0.540017 15.404849
0.421223 13.593656
0.588990 13.019485
1.021531 12.417137
0.646290 15.070173
0.653223 13.613985
0.642958 13.340879
0.161674 12.767246
0.310476 14.040630
0.724231 12.628436
1.009127 11.246711
0.935510 14.796278
0.613931 12.029459
0.645465 13.966217
0.980464 13.686734
0.640849 17.197689
1.235749 14.552033
1.002397 14.889424
1.474764 15.734765
0.845167 19.380684
0.827035 16.965044
0.979574 16.497497
0.815306 18.652551
0.293026 21.142784
0.594950 20.439648
0.606744 18.015127
0.135056 17.460937
0.604219 18.763143
0.717100 16.548405
0.781398 17.252421
0.739355 18.000643
0.402440 19.314574
-0.419581 20.345669
0.301197 20.268321
0.500980 20.356390
0.210814 21.307918
0.408011 20.198847
0.019285 20.070233
0.639045 19.496507
0.796947 18.814442
0.030242 21.793508
0.566678 18.068806
0.381860 19.934235
0.210870 19.342761
0.325199 19.488644
0.754241 21.485963
0.820748 22.760389
1.042689 18.951351
0.903482 17.747662
0.875538 16.695957
0.836512 18.448868
0.997134 16.313285
0.822167 17.431811
0.862924 19.890918
0.631477 24.050533
0.455439 20.302573
0.939197 19.359205
0.227283 20.446794
0.656678 24.301083
0.628655 23.268859
0.331724 23.344797
0.799471 21.799914
0.921076 18.932074
1.014688 19.744770
0.730425 19.894306
0.486121 20.020339
0.495586 20.723754
0.674620 20.682483
0.387743 20.571231
0.387355 19.096258
0.277223 21.625506
1.152815 20.801881
0.450886 21.009191
0.667588 24.117379
0.402874 18.289254
0.428038 20.073597
0.946180 18.501805
0.449893 20.149759
0.728921 23.982920
0.348383 22.162998
0.690264 20.217883
0.665105 20.447444
0.571476 18.909697
0.317277 19.551124
0.003572 20.416757
0.645684 17.325843
0.347370 19.367613
0.338670 20.970704
0.614656 21.038896
0.872813 18.753176
0.385126 23.020910
0.526719 22.217513
1.064213 17.296996
0.932371 16.034977
0.913937 17.154565
1.176387 18.469399
0.995273 20.241370
0.474604 19.659447
1.006181 19.119677
1.220885 20.854189
0.737233 19.147707
0.888321 19.317297
0.429159 17.675436
0.507329 20.010100
0.647439 21.002340
0.640847 22.026681
0.610824 19.693393
0.398109 19.546616
0.828955 18.827432
0.746011 18.902304
0.989954 18.668170
0.675400 16.223834
0.211828 20.600510
0.867866 14.232173
0.150361 19.182092
0.191732 19.695881
0.531093 20.119797
-0.034877 20.383786
0.663996 16.626238
0.866041 19.283730
0.546948 18.168766
-0.029779 17.546608
0.518636 17.602240
0.539121 19.471664
0.207912 19.317509
0.284025 19.459932
0.326257 20.480744
0.831930 17.636880
0.968938 14.502842
0.883146 16.168094
1.184314 15.585133
0.840595 15.496363
0.964059 20.271728
1.000219 17.254449
0.969898 19.941020
0.622442 18.818115
0.929839 19.155706
1.009616 16.758815
0.984916 20.679510
1.037801 18.206110
1.423457 17.069684
1.363416 14.876583
1.038147 16.914651
0.972609 15.787422
1.243122 14.138146
0.727946 13.182160
1.229936 16.637286
0.985313 16.762778
0.856424 17.175496
1.132895 18.415596
1.271535 18.424964
0.649511 16.890639
1.005209 14.175587
1.229559 16.072208
0.915393 16.706165
0.686932 19.650734
0.278570 20.786912
0.771035 18.680092
0.810439 17.517607
0.816543 15.061285
1.567618 14.308770
0.823467 14.840633
0.691401 17.649226
1.105649 16.156812
0.761222 13.491325
0.698791 17.199530
1.166083 17.739421
0.848225 18.795533
0.357145 15.522775
0.530551 16.788500
0.689944 23.034847
0.435785 18.781526
0.391328 20.553314
0.783983 18.561702
0.299969 18.117367
1.320311 14.481971
0.813020 14.370159
1.275365 12.679712
1.069698 16.016870
0.638920 18.557395
1.285426 17.925388
0.843497 17.859715
0.876579 14.904094
0.769623 18.702463
1.002127 15.717273
0.836936 19.099583
0.731975 16.161043
0.700832 16.778599
0.665157 15.294955
0.829196 15.789673
0.857296 14.559421
0.575351 17.270837
0.536876 13.771733
1.632270 13.747196
0.943379 13.783577
0.854576 14.185191
0.926968 13.476334
1.456751 12.641367
1.507102 13.077215
0.902024 15.713539
1.325405 17.307078
0.948213 16.299783
0.928756 18.953640
0.967797 16.914490
1.256736 18.323950
1.228701 13.732811
1.557015 14.897242
1.551514 11.266288
0.806729 10.680052
1.022455 13.588885
0.677524 13.664449
1.151570 12.802236
0.991298 14.557730
0.750560 14.874274
0.635002 14.042749
0.801763 13.344678
0.524585 13.198885
0.728597 13.354888
0.611117 12.990249
0.798394 11.315114
0.584018 13.790269
0.824703 10.624796
0.859439 14.541320
0.764317 14.120263
0.762905 14.661857
1.199180 11.522673
1.176302 14.011057
0.851472 11.616117
1.137742 12.024800
0.940420 15.329970
1.554859 11.549171
1.104621 12.160036
0.747950 13.024023
0.698871 13.832327
0.322134 13.230657
1.137821 11.075233
1.008807 12.517076
0.729199 18.004235
0.954193 17.170949
1.030577 12.757868
1.174701 11.787542
1.126441 10.383902
1.155186 12.353771
1.055485 8.450799
1.428698 14.239837
0.747191 12.624264
0.699066 16.198125
0.463655 14.807421
1.135395 15.449790
1.022638 10.373379
0.759371 11.938853
0.920330 12.173746
0.563991 13.481782
0.764967 12.709451
0.749448 16.850209
1.083316 14.974078
0.967844 10.361772
0.461959 14.351340
0.909309 13.519680
0.863557 12.784805
0.341125 14.486749
0.511134 11.026359
0.703432 18.035257
0.837383 12.364160
0.693222 12.703400
0.810319 14.655757
0.684748 16.256036
0.374064 14.086777
0.853961 12.312758
0.660755 12.068590
1.123315 14.178917
0.403103 18.114717
0.844528 15.907774
0.318703 15.819091
0.400919 16.181999
-0.003606 18.330611
0.411472 18.378347
0.539711 16.308085
1.214712 16.688924
1.337131 15.386160
1.377121 16.716950
0.923085 20.935510
0.973522 16.983177
0.825816 18.652392
0.572084 19.016642
0.795417 18.139948
0.533595 19.837799
0.987763 18.259997
1.170804 15.997102
1.339139 17.393784
1.237147 15.758424
1.096868 19.634933
1.617286 18.602432
1.312507 20.715194
0.847229 20.945711
0.340125 21.007644
0.711241 22.141818
1.120539 18.258271
0.908884 18.924271
1.356720 19.091730
1.156796 21.962118
0.550231 18.567023
0.716035 18.047058
0.943478 20.163634
1.228431 20.712649
1.140756 17.038349
0.830769 17.775835
1.223842 16.841801
0.671202 18.111459
0.909261 19.097731
1.098598 19.706463
1.623773 20.124570
2.092718 20.534498
1.289678 21.899279
1.029539 19.986029
0.892822 19.350836
0.888743 18.478264
1.115018 22.012778
1.573315 18.831457
1.288877 19.396181
1.382669 18.734526
0.932458 20.629827
0.929104 16.693728
1.386859 18.063470
1.294410 18.823962
1.668412 19.609113
1.573716 20.809654
1.132630 22.430779
0.742520 18.993547
1.374258 18.487536
1.702826 16.397015
1.613470 18.217673
1.774439 19.288409
1.383366 18.312778
1.399946 18.956394
1.777407 19.889403
1.269772 16.867441
1.122688 19.289881
1.359814 18.212043
0.899052 19.959532
1.137036 19.539676
1.171555 16.326741
0.817661 19.165812
1.115551 19.836591
0.813134 20.518778
0.668675 18.342817
0.936400 20.679417
1.286113 19.811025
1.017108 15.278076
0.637152 18.632697
1.410273 16.474217
1.040622 16.052263
1.876658 17.079896
1.761724 17.921968
1.590920 19.178667
1.477238 20.732426
1.873131 19.152264
1.439554 18.394017
1.701149 17.805994
1.676911 19.021034
1.965064 17.960756
1.871906 16.896160
1.592925 17.874518
1.602211 19.984913
1.262548 16.128014
1.799195 19.544185
1.440957 16.494656
1.450001 14.137335
1.151614 13.994404
0.795018 17.548607
1.308682 16.173020
1.049411 18.047970
1.128392 19.997374
0.616578 19.784392
0.883438 16.943276
0.315062 18.505527
0.851119 19.263004
0.520759 17.786432
0.658678 19.346336
1.478483 17.654446
0.680156 16.260741
1.139623 17.059907
1.289886 16.628528
1.045249 16.295696
1.165450 18.657203
0.758579 22.847363
0.573926 20.456722
0.689127 19.584374
0.774185 20.161946
0.974222 18.209851
0.988546 18.461988
0.961461 17.171155
1.362918 18.373011
0.909793 15.108343
0.589446 15.268035
0.535495 14.661207
0.802303 15.095788
0.798312 13.760440
0.495703 17.282808
0.623335 13.085976
0.306786 14.354934
0.155092 16.038747
0.669643 15.175812
0.542443 16.925352
1.146196 14.393888
0.576706 18.778974
0.605096 16.784748
0.764583 16.729183
0.525545 15.178028
0.533510 14.839179
0.819192 18.529637
1.085136 17.548317
0.974590 16.275984
0.623457 14.879961
1.342261 13.758252
0.959835 13.933113
0.729007 15.841520
0.834560 12.647943
0.904131 14.776835
0.448980 14.495782
0.560299 17.451864
0.510631 14.251207
0.825556 13.128414
1.076165 18.010426
1.096110 16.677306
0.792627 14.434884
0.717324 14.944823
1.228448 13.565173
1.040545 16.363366
0.976836 13.153030
1.143929 14.271741
1.495967 13.243233
1.233770 15.346242
0.915592 13.729659
0.752044 14.820135
0.683525 14.933838
0.459570 15.431130
0.910838 15.401305
1.319696 15.708729
0.671908 15.511225
0.554578 17.138669
1.375202 13.105965
0.482304 14.758059
0.901504 12.539266
0.181214 13.929603
0.626141 14.390990
0.442985 12.483971
0.548110 14.093447
0.437564 16.843493
0.430844 14.215782
0.603023 12.729055
0.791903 15.727363
1.125898 13.775163
0.724544 14.792211
0.757717 16.724192
1.075094 17.412097
0.793401 12.657439
0.777908 13.877318
1.369037 10.864265
0.633348 14.858466
0.828950 16.474318
0.983675 15.887753
0.893102 13.409335
1.353312 12.566311
1.559064 11.278059
1.502007 12.187866
1.295870 10.501816
0.917849 11.538974
0.689969 12.580896
0.570391 12.192684
0.717154 12.819604
1.267400 14.321562
1.007210 14.413905
0.857356 14.020951
1.171603 10.293475
0.444549 13.111850
0.699175 13.657235
0.913690 14.084928
0.461121 14.146003
0.484733 13.705276
0.082886 16.440211
0.468669 13.192961
0.576414 12.614135
0.541331 13.789017
0.039275 14.717827
0.567195 15.585663
1.028328 11.557659
0.483652 13.891395
0.541614 16.154157
0.461343 15.423797
0.727012 12.040021
0.737903 12.579168
0.558068 14.676922
0.654954 13.028154
0.683247 15.125833
0.923410 14.649781
0.827150 15.244173
1.193035 14.474196
1.096160 12.519873
0.965980 15.087954
1.055171 18.183758
1.320169 14.594817
1.211283 17.285214
1.307292 16.201633
0.911532 13.793239
0.987710 16.405402
0.844945 14.044713
0.691445 10.171228
0.686984 14.504570
0.627121 13.916752
0.463772 16.019819
0.609326 14.711181
0.817559 14.723644
0.634470 14.954493
0.836465 17.292941
0.634311 16.160630
0.939462 14.464913
0.852570 15.706269
1.071209 15.647113
0.784813 15.249703
0.701957 12.222121
0.725800 13.201349
1.009543 14.491461
1.353987 11.799805
1.337514 14.965930
1.050077 16.794647
0.815692 17.103667
0.696329 15.492797
0.723880 17.289394
0.492501 16.546807
0.756883 18.795348
0.700665 18.325587
0.838203 17.093141
1.450125 16.477750
0.931727 13.995395
0.897032 15.802717
0.847375 15.329785
0.577131 13.979198
0.869556 13.545787
1.092091 9.690546
1.023325 13.112154
0.569107 14.592131
0.743173 15.215359
0.563819 16.473881
1.220360 15.745709
0.867392 12.921943
0.570639 14.074039
0.096833 16.111211
0.331513 13.513455
0.591377 12.878914
0.635215 15.330662
1.226491 16.383683
0.570247 13.928086
0.441161 12.353035
1.060585 15.330313
0.896644 16.842730
1.500730 12.552212
0.937378 13.009101
1.183467 13.139128
0.742449 13.661100
0.925253 11.447905
0.820638 17.055149
0.765344 13.701009
1.088346 12.230624
0.967935 13.613264
0.360742 15.929020
0.346447 16.226524
0.483266 15.295234
0.445887 18.942602
0.141560 20.415945
0.314070 18.887613
0.988106 16.030962
0.056247 20.713772
0.497653 19.296399
0.511221 16.213829
0.605744 15.651272
0.727137 14.409182
0.568383 17.643377
1.308716 16.286884
0.769876 13.754905
0.521876 15.489538
0.839642 14.563246
1.143641 11.834371
0.548366 12.442510
0.600890 16.767345
0.745558 15.358177
0.572031 19.194608
0.745994 15.147910
1.161647 17.305595
0.891169 15.812573
0.409316 17.517429
0.590728 16.543162
0.930792 14.554779
1.026493 14.448974
0.304851 19.471086
0.634473 16.523638
1.055978 15.551419
0.597801 17.914605
0.779404 17.420919
1.196088 16.852126
0.938322 18.668094
1.325426 19.348829
0.616826 17.166903
0.797298 16.874703
0.713174 19.466141
1.348013 14.759633
0.755729 18.680117
0.615384 17.058718
0.954219 15.701881
0.759120 18.536458
0.778711 20.364470
0.548927 20.527675
0.144850 19.291883
0.428010 19.237133
0.372684 17.451146
0.452423 19.523810
0.614650 18.877818
0.090442 20.785400
0.173566 15.427124
0.180131 17.296163
0.632196 19.101423
0.202977 19.080552
0.399765 16.352916
0.943195 18.413479
1.374862 16.815125
0.711774 17.618896
0.968186 16.124248
0.595868 19.811494
0.494224 17.899886
0.684959 18.639675
0.104636 20.166110
0.134608 15.780724
-0.226149 17.509929
0.299865 16.100078
0.385240 13.853219
0.296500 15.221873
0.318613 15.079460
0.797023 15.131055
0.180962 13.645440
0.554417 12.074161
0.831324 16.534659
0.405551 13.977379
0.513203 12.754647
0.475708 11.108300
0.356621 9.863002
0.414866 13.493509
0.866636 11.366084
0.610043 14.227115
0.429367 9.615591
0.465800 10.919695
-0.262011 13.382310
0.286631 10.712228
0.156223 11.671994
0.207889 11.034324
0.565498 11.476140
0.608789 12.006230
0.582996 10.112668
0.513917 11.673100
0.320786 10.989011
0.364021 11.804959
0.434209 11.039111
0.336254 12.388362
0.016744 11.767733
0.136025 12.121707
0.442860 12.552098
0.286042 9.584106
0.517335 11.613876
0.668570 14.671517
0.806327 13.367605
0.480826 12.717013
0.668281 10.467253
1.138747 10.567549
0.389097 16.581724
0.441256 15.381889
0.204672 13.562994
0.451937 13.867819
0.070580 12.504000
0.314734 13.826156
0.155145 16.028145
0.165671 14.254980
0.258051 11.134383
-0.048657 15.837687
0.538119 15.238197
0.533204 13.023598
0.551679 12.122096
0.738661 10.609270
0.369634 10.565053
0.341769 15.967970
0.361225 10.260349
0.082192 10.837969
0.506026 9.557469
0.131823 12.857474
0.153213 11.110917
-0.068913 17.379558
0.055383 14.056667
0.066612 13.088639
-0.302281 11.966815
-0.024463 13.724704
-0.241622 13.737383
0.148127 11.171777
0.203969 11.701153
-0.102099 11.034704
0.211339 12.368815
-0.101012 12.501993
0.282496 14.074584
0.087979 13.724434
0.372968 13.890625
0.481139 15.300020
0.424360 12.309091
0.542611 13.078549
1.013331 9.635343
0.498524 12.238758
0.297190 13.606357
0.757429 12.785344
0.370177 15.062424
0.472561 15.669077
1.059292 15.229154
0.178929 15.493366
0.657761 12.231789
0.229286 12.345796
0.475071 11.826285
0.433741 12.901971
0.256362 10.879712
0.157475 12.329213
0.759577 10.945658
0.304460 11.571130
0.089325 14.143955
0.439025 11.801905
0.105323 13.081862
0.399825 8.263299
0.652059 9.764274
0.571335 8.899394
-0.195266 15.137894
0.438573 12.491035
0.580292 10.909169
0.385251 13.505537
0.132812 14.507483
0.281576 13.829066
0.620202 11.936495
0.380631 14.701345
0.906416 16.196228
0.796891 14.030570
0.919433 12.235872
1.074196 11.352525
0.408873 13.394579
0.550657 11.321351
0.198155 9.274135
0.673289 7.970975
0.745729 10.853602
0.759688 7.644997
0.584563 10.465616
0.912045 12.068458
0.708285 9.329012
0.415122 10.755155
0.818080 12.256574
0.487554 16.088566
0.385785 14.041267
0.544149 11.715725
1.151999 8.103819
1.110469 8.340148
1.110585 14.095853
1.024480 10.888976
0.103013 9.351384
1.059413 14.199060
0.864751 9.417864
0.956284 11.939783
0.621135 13.185452
0.594852 13.604476
0.988638 8.724274
0.571099 8.942500
0.646694 10.694237
0.754993 10.555949
0.190084 14.209983
0.460911 13.338284
0.902985 7.551099
0.448516 10.868184
0.677462 10.784880
0.832205 12.246404
0.014198 16.083112
0.048387 13.217397
0.035386 13.246652
0.428574 12.665715
-0.003387 14.609564
0.219270 15.658885
0.599169 14.779621
0.221789 17.403511
-0.039642 14.576799
0.357981 18.108987
0.168367 15.310990
0.537943 14.842745
0.248353 11.846437
0.285404 14.669329
-0.123738 14.089586
0.313612 13.720640
0.200226 14.062415
0.245574 14.322242
0.346850 13.065792
0.296480 13.264753
0.536646 13.208842
0.579060 11.833939
-0.089751 12.274101
0.070215 15.696052
0.361114 14.967342
1.074913 12.690888
0.478315 17.827591
0.568025 12.571442
0.747674 13.717847
0.339056 17.360269
-0.115750 12.383386
0.240597 15.466411
0.159089 17.220968
0.007961 16.125790
0.057709 15.115149
0.323650 16.564149
0.202243 14.909365
-0.029498 15.039155
0.162502 16.957582
-0.173435 10.988347
-0.070856 13.887080
0.169680 16.390015
-0.403780 16.032815
-0.218681 15.829943
-0.144334 14.407283
-0.445680 14.507213
-0.023320 13.018594
0.102440 12.621276
-0.311000 13.367105
0.522578 13.228205
0.285771 12.217401
0.279730 12.481911
0.242514 13.303402
-0.343828 17.590111
0.167144 17.231347
0.444825 17.211779
0.925025 14.516397
1.197147 14.525533
1.501395 13.943199
0.627649 15.285946
0.488879 15.920774
0.381389 11.368413
0.509187 13.354272
0.058781 17.748361
0.630817 14.877373
0.405461 14.489490
0.454721 12.384325
0.179956 14.430607
-0.260170 15.330565
-0.065099 11.660987
0.081678 15.701616
-0.009448 11.857432
0.235131 14.091982
-0.013266 13.359639
0.639197 10.990380
0.077255 13.013189
0.496926 13.179458
0.808723 15.757325
0.074821 17.991511
-0.173622 17.403188
0.596040 12.688287
0.182410 16.740727
0.304272 19.218927
0.241247 18.646528
0.351174 15.193826
0.188358 14.712211
-0.187806 16.294281
0.396582 15.661691
0.248243 13.158174
-0.008289 13.667109
0.241180 14.355711
0.232147 15.331887
-0.062908 14.637562
0.402052 13.785624
0.468582 14.024119
0.325499 12.585223
0.100813 15.971483
0.031105 15.243302
0.119217 13.396121
0.357131 15.153155
0.198769 13.903540
0.296385 14.381328
0.587461 13.480780
0.298428 16.499457
0.240666 17.749680
0.635661 16.548154
-0.020032 20.137372
0.690281 15.738062
0.298699 14.557049
0.146166 13.368935
0.361221 13.726170
0.393948 13.053209
0.386978 13.807429
0.654547 14.682836
0.343948 16.282625
0.309410 14.121746
0.099452 14.543639
0.124839 13.432598
-0.243280 13.441551
-0.121416 13.958234
-0.567292 15.990479
0.023010 14.640038
-0.166117 15.450670
-0.123239 13.441478
-0.096933 15.823078
0.125114 13.369704
0.056109 11.431216
-0.102121 13.100698
-0.030908 12.239904
-0.220459 10.974016
-0.178489 15.151007
-0.115515 10.085344
-0.228301 13.791005
0.053701 14.253373
0.144803 10.990798
0.233747 11.519314
-0.137469 14.260339
0.148886 14.379275
0.291322 11.932653
0.177334 11.709176
0.192215 11.180719
-0.207593 14.584774
0.146974 14.856118
0.457891 16.283033
0.160651 13.696663
0.073906 12.100518
0.012878 12.422559
0.345045 13.508394
-0.369569 13.756673
0.440584 12.372835
-0.039584 11.610143
0.512043 12.618677
0.079686 11.914944
0.196062 11.525995
0.124197 11.694535
0.115639 13.962653
-0.087882 15.680520
0.069757 12.496327
-0.297610 14.868440
0.080254 13.831324
0.068302 13.518666
0.233367 12.279492
0.133958 14.646471
0.054028 13.367831
0.122234 11.819562
-0.053031 14.469653
-0.100243 13.647140
-0.054172 12.134203
-0.446092 11.265349
-0.145689 10.874757
-0.543547 12.024498
-0.378969 15.016825
-0.345063 13.727921
-0.128368 11.684274
-0.279895 13.997774
-0.208509 12.498525
-0.253480 13.188309
-0.103049 14.277440
-0.833571 11.712796
-0.544298 12.757734
-0.524799 13.794816
-0.849719 13.038695
-0.586381 12.251040
-0.126410 10.828635
-0.605217 11.747824
-0.558532 10.804323
-0.331809 12.044116
-0.657945 15.990520
-0.580079 14.849949
-0.586900 12.046676
-0.683020 13.644208
-0.912451 12.797192
-0.958510 12.371056
-1.457032 10.513623
-1.400932 10.360750
-0.690480 14.061729
-0.430432 15.301330
-0.392265 11.863433
-0.323545 12.656864
-0.323434 14.003567
-0.709366 12.966358
-0.504666 14.401991
-0.376605 16.026228
-0.008735 12.482329
0.060080 13.737543
-0.216448 11.262507
-0.337511 12.923678
-0.145666 12.420469
-0.318808 10.771191
-0.544584 10.564147
-0.109494 11.502798
-0.462181 12.191636
-0.494880 12.702726
-0.252938 11.981647
0.114584 13.633687
-0.372984 12.937376
0.059123 15.016147
-0.594769 12.063701
-0.780519 12.262172
-0.572672 13.602677
-0.691417 14.102899
-0.309199 11.919141
-0.282268 12.857281
-0.271620 12.675680
-0.804694 12.824441
-0.374988 13.473372
-0.527460 10.919044
-0.958159 11.260231
-0.931039 9.221395
-1.022240 10.719775
-1.194882 9.635441
-0.543782 12.824109
-0.399971 13.285083
-0.856505 14.496425
-1.236092 13.732768
-0.389489 11.888704
-0.379851 13.475480
-0.549080 11.229406
-0.447898 12.590810
-0.528363 13.488559
-0.696007 14.336283
-0.591222 11.194999
-0.617270 15.515461
-0.308462 11.112330
-0.308658 9.480260
-0.122380 13.114009
-0.565360 11.358529
-0.334883 12.686201
-1.176435 12.157863
-1.215096 12.678083
-0.628654 13.918284
-0.785211 12.723016
-0.531377 10.604371
-0.655298 10.077368
-0.238531 11.342037
-0.032443 11.577758
-0.346179 11.668252
-0.166915 11.295860
-0.248347 12.330293
-0.038695 14.794414
-0.278240 12.697768
-0.135807 12.823435
0.105087 10.438096
-0.409417 10.394847
-0.535444 11.688125
-0.375705 12.383783
-0.338199 9.923341
0.347717 11.036864
0.284140 10.193561
-0.314762 13.359527
-0.107937 8.887546
0.163541 10.818197
-0.061581 9.980877
-0.225243 9.354453
0.077370 10.181340
-0.017283 11.708503
-0.464951 11.038838
0.125295 11.121491
-0.199623 12.396069
-0.046589 10.694079
-0.371054 12.391095
-0.125336 12.750155
-0.354499 13.560391
0.373348 11.536445
0.383443 9.936688
0.105901 10.939294
0.214527 13.285984
0.111521 10.611004
-0.309538 13.599548
-0.086164 11.541038
-0.384415 15.312918
-0.490934 13.421098
-0.202082 15.135840
-0.417343 14.062707
0.102089 10.782465
-0.466868 13.985825
0.059142 14.131616
-0.350950 13.152101
-0.221313 13.203932
0.028227 11.646018
0.220990 14.959248
-0.177746 11.778886
-0.092937 11.087460
-0.109413 9.231547
0.367651 11.558649
-0.537835 12.073266
-0.195031 13.359980
-0.885668 13.224715
-0.070403 10.149222
-0.439233 12.633651
-0.543719 11.079606
-0.304347 10.667905
-0.523263 14.396715
0.011585 12.429911
-0.106332 14.570685
-0.006533 12.069104
-0.290042 12.470865
-0.192369 14.658693
-0.277114 14.245116
-0.215522 11.860186
-0.397812 14.342316
-0.547175 12.221967
-0.439589 12.188448
-0.568015 13.867017
-0.721499 12.373018
-1.037677 14.051179
-0.558539 13.854992
-0.610854 12.796678
-0.949373 14.127606
-0.957752 12.293502
-0.229870 14.452685
-0.475119 14.115303
-0.076672 11.409092
-0.333077 13.842014
-0.522250 12.057702
-1.163773 13.408363
-0.703611 12.053942
-0.217784 11.084523
-0.471457 11.805334
-0.186720 12.764155
-0.537072 10.855746
-0.362795 10.749577
-0.798766 9.939003
-0.608076 13.535651
-0.810664 14.082099
-0.898885 11.975272
-0.714020 10.030416
-0.555330 12.276231
-0.404397 12.241117
-0.370414 13.854201
-0.677457 11.708327
-0.182966 11.719640
-0.294516 9.967764
-0.533476 10.666218
-0.367731 13.009864
0.133610 13.477921
0.088346 12.714408
0.335012 12.526515
-0.372452 12.099829
-0.330139 11.197414
-0.143019 11.011693
-0.524221 12.943919
-0.032847 11.417981
-0.434136 13.185793
-0.222792 13.765601
-0.649183 13.624489
-0.493992 14.080071
-0.691863 13.983594
-0.042356 13.062999
0.018742 11.295493
-0.001965 14.193420
-0.300617 13.587979
0.090130 11.620972
-0.182505 14.195570
0.005747 12.951541
-0.343617 11.917476
-0.160761 12.755778
0.035456 12.444063
-0.151671 10.885152
-0.178644 11.191361
0.058378 10.060376
-0.212961 15.136922
0.332205 12.453112
0.239890 12.752622
-0.148919 13.950352
0.077624 13.043841
-0.021534 14.345471
-0.232017 12.898885
-0.565161 12.470318
-0.445826 13.248039
0.080734 11.966997
-0.304803 12.434829
-0.458942 10.836923
-0.310199 13.080490
-0.351367 13.789387
0.497440 10.528351
0.007639 11.507280
-0.637986 14.130230
-0.066085 12.303031
0.058365 11.904962
-0.491763 15.853572
-0.498359 13.401221
-0.683795 14.411113
0.133403 13.155853
-0.042467 13.269762
-0.239437 13.597935
-0.385362 16.632027
0.270867 15.866229
-0.089371 15.042465
-0.075094 14.858379
0.182773 13.342034
0.117110 14.669038
0.030665 14.473173
0.540859 15.221925
0.398676 14.543165
0.023650 13.898432
-0.071031 12.856887
0.133600 13.044045
0.376241 15.238216
0.097767 12.003433
0.360727 12.483506
0.053442 13.224564
0.099513 17.242053
-0.389843 18.375474
-0.307335 15.480095
0.039560 16.426012
-0.172832 17.589919
0.284568 16.896967
-0.024151 16.051162
0.007933 14.488643
-0.112473 14.579402
-0.336931 15.087063
-0.150713 12.464868
-0.428523 16.834291
-0.222617 15.451532
-0.585700 15.721786
-0.501036 16.218031
-0.396972 14.058410
-0.331431 15.230010
-0.090849 13.789349
0.076727 15.363297
0.128265 15.096658
0.038886 14.751385
-0.160121 14.324919
-0.413605 16.570946
-0.367733 15.667889
0.194959 17.449774
-0.057948 17.752472
-0.531059 17.759333
-0.139494 13.046741
-0.269328 15.205703
0.004792 16.066948
-0.420378 14.723687
-0.357241 16.057343
-0.134795 13.147374
0.205788 14.056786
0.215761 13.094100
-0.506754 17.274715
-0.646947 15.626645
-0.627081 16.138824
-0.244825 12.588434
-0.605386 13.659529
-0.430903 15.140891
0.251477 14.391514
0.293312 14.895133
-0.134546 16.642543
-0.059386 14.723347
-0.466295 15.939589
-0.607018 14.871832
-0.146563 13.492238
-0.102578 12.025448
-0.258919 13.147584
-0.487061 14.501942
-0.664417 16.917564
-0.683380 12.812454
-0.714265 13.761851
-0.520680 14.170908
-0.772970 13.908589
-0.599880 13.736921
-0.121928 11.278346
0.127859 13.897441
-0.192673 11.776875
-0.296044 15.526322
-0.047432 15.387519
0.189471 13.410135
0.020582 11.741736
0.078201 15.310512
0.234087 12.444549
0.005337 15.342160
-0.188655 15.266028
-0.007750 13.501000
0.010190 13.982576
0.498118 14.298213
0.357643 15.653747
0.541757 13.280818
-0.201746 13.372966
0.378955 14.712189
0.299313 13.219579
-0.261561 14.607361
-0.046972 12.324467
-0.648458 15.568281
-0.182908 13.434192
0.064995 14.607215
-0.117299 15.947412
0.491368 14.578722
-0.001760 14.316894
0.219549 16.133806
-0.102810 17.266832
-0.362219 15.217409
0.016287 16.782721
0.165390 14.914882
0.434461 16.738593
-0.097206 15.719175
0.065931 16.748878
0.248326 18.094248
-0.441953 17.287505
0.186262 18.505125
-0.112418 17.190951
0.114965 14.024745
-0.566959 13.803919
-0.120831 15.198992
-0.408012 15.898380
-0.554956 16.342588
-0.294620 16.757106
-0.093133 15.579717
-0.198925 16.415676
-0.053254 16.402074
-0.389956 15.511190
-0.536941 15.063361
0.130285 11.476938
-0.135981 14.288726
-0.073738 14.515448
-0.288792 16.061258
-0.692974 15.595750
-0.526109 16.088758
-0.231082 10.684316
-0.512494 13.359031
-0.199486 13.478740
-0.153222 15.045541
-0.310920 13.891776
0.001086 14.029721
-0.121006 14.991875
-0.248998 14.881443
0.071373 15.833633
0.170301 15.318118
-0.129451 17.348443
0.031942 16.105271
-0.075970 16.313003
-0.063422 15.446327
-0.094415 15.678173
-0.628111 15.870782
-0.733782 17.053043
-0.016967 15.721322
-0.281925 14.001873
-0.130262 16.944499
-0.283295 13.258625
0.122285 14.585415
-0.643748 12.527549
-0.047102 13.669574
-0.235937 16.237267
0.211747 12.283547
-0.556409 19.137437
-0.043744 16.260366
-0.395446 14.749762
0.436912 10.808233
0.086590 13.615655
0.451058 14.134609
0.073134 14.791450
-0.047914 15.406158
-0.102278 15.523323
-0.161326 13.662095
0.234540 12.651062
-0.034187 18.275000
0.016514 17.172197
0.240240 12.940508
0.042617 14.491006
0.332615 15.223438
0.226808 19.826365
-0.106943 14.508762
-0.155302 19.171973
0.209906 17.312379
-0.375734 16.209317
-0.579446 17.880832
-0.577705 16.726489
-0.528830 16.533612
-0.210162 13.925401
-0.334584 16.120073
-0.633181 17.253272
-0.334081 16.190790
-0.330767 18.229700
-0.210225 15.031906
-0.149275 12.680186
-0.550306 13.271056
-0.257957 14.889500
-0.426814 14.376860
-0.091454 13.593492
0.174849 11.975772
0.001087 13.229084
0.551964 16.227434
-0.062930 16.034145
-0.006980 14.591209
-0.261547 14.239857
-0.147141 12.962767
-0.610310 12.304405
-0.165033 12.866779
-0.182453 16.424334
-0.204529 15.179042
-0.459769 14.789413
-0.656055 15.364767
-0.323432 13.510068
-0.488283 15.347454
-0.405906 15.663724
-0.737795 14.287935
-0.235323 13.313274
-0.186611 14.388208
-0.461571 11.072126
-0.592834 18.199396
-0.280651 14.915447
-0.066784 15.679497
-0.264239 13.751515
-0.159792 13.276748
-0.309297 13.274107
-0.596904 14.415174
-0.357866 13.408469
-0.166177 17.266678
-0.330800 12.688858
-0.268689 12.570827
-0.620064 13.461723
-0.563993 15.297783
-0.390468 16.572923
-0.299969 12.637231
0.338622 14.071540
-0.421213 14.275074
-0.329149 16.004371
0.112657 13.682974
-0.005009 15.136697
-0.288279 13.178637
0.095212 13.064470
-0.223603 15.482866
-0.461465 16.194502
-0.196294 14.036143
-0.317867 12.758645
-0.085045 15.884156
-0.272399 16.382060
-0.455476 15.096333
-0.113472 12.580543
-0.832742 15.203306
-0.782732 16.182489
-0.672265 13.503140
-0.213245 15.411706
-0.274508 12.364566
-0.016807 9.869623
-0.421745 14.309507
-0.517470 14.233877
-0.714762 14.244880
-0.275646 12.533632
-0.235527 12.793313
-0.553091 12.152536
-0.641143 11.067572
-0.792416 14.758097
-0.694783 12.238497
-0.715904 10.171728
-0.816015 11.756708
-1.028935 15.402832
-0.776792 14.091864
-0.365926 12.342217
-0.376982 11.297834
-0.628676 9.645988
-0.409652 11.082260
-0.299328 14.546108
0.036371 12.016492
-0.272918 13.731702
-0.106007 10.254929
0.261170 12.309210
-0.440871 12.790709
-0.351527 14.139850
-0.356658 12.856364
-0.174053 9.982942
-0.182835 13.568647
-0.449152 10.725430
-0.369046 12.824194
-0.577736 14.744743
0.073231 12.919612
-0.627011 11.015888
-0.347478 12.679435
-0.948124 16.456320
-0.624261 13.163368
-0.261979 14.104191
-0.828322 12.834621
-0.674426 11.881915
-1.197380 16.090949
-1.319872 15.055073
-0.848718 11.837135
-0.949502 12.403419
-1.223856 9.622459
-1.338310 12.266097
-1.144618 11.744400
-0.822349 13.285327
-1.021558 11.861591
-1.426815 10.443924
-0.909845 12.915179
-1.157921 12.927326
-0.870727 10.479990
-1.409371 14.154992
-0.877775 9.968139
-0.491874 9.474129
-1.258689 11.518453
-0.797022 11.088590
-0.393483 11.144778
-0.234200 10.721579
-0.084748 11.176033
-0.516518 11.379205
-0.325456 11.832411
-0.902280 11.654693
-0.556418 11.459881
-0.509825 14.312114
-0.881928 13.573499
-0.071258 11.217003
-0.487485 15.497622
-0.230864 14.107053
-0.253182 12.847891
-0.356034 12.998025
-0.405802 12.633146
-0.122982 16.193488
-0.218055 14.368889
0.156597 13.586601
-0.464010 13.562062
-0.375214 15.331165
-0.272723 13.745391
-0.008949 13.848614
-0.548119 11.821680
-0.431368 10.782009
-0.480535 11.707481
-0.445120 11.769027
-0.345466 9.431452
-0.237257 11.532758
-0.012481 11.093485
-0.497231 10.657728
-0.087982 8.041613
-0.124770 12.063970
-0.173820 14.829813
-0.004256 12.702583
0.239758 12.555790
-0.106603 13.146555
-0.342864 12.847160
-0.183054 11.551886
-0.379401 14.101756
-0.377544 11.528941
0.097954 12.628393
0.050459 11.909965
-0.636084 14.170447
-0.142452 11.595261
-0.788946 10.475546
-0.553045 8.959874
-0.278259 13.583377
-0.353716 10.340639
-0.344662 13.122753
-0.090422 11.143433
-0.630751 15.967897
-0.471770 14.456168
-0.541017 11.648313
-0.201079 12.245101
-0.416472 13.702243
-0.119592 13.080985
-0.227025 15.872734
-0.278285 14.619675
-0.492797 13.664025
-0.420177 10.153194
-0.423077 11.746165
-0.244773 13.481773
-0.415522 12.844224
-0.266041 12.536201
-0.599322 12.657382
-0.320623 12.583600
-0.534619 14.739313
-0.477535 11.289583
-0.065323 14.394921
-0.583823 14.306463
-0.664806 11.301819
-0.281464 13.644043
-0.433679 13.147097
-0.308824 13.305136
-0.400972 13.262418
-0.678495 13.025198
-0.181730 14.122541
-0.204272 13.556653
-0.736220 16.826025
-0.600029 14.621131
-0.428335 15.340842
-0.646763 13.303628
-0.426540 14.579329
-0.205323 14.354481
-0.183238 13.961337
0.575706 14.985960
0.465309 12.580705
0.053399 14.865199
-0.189737 11.841872
0.241729 11.499036
0.396677 11.554310
-0.041361 12.566761
0.847724 8.821689
0.318598 12.299570
0.862717 12.731037
0.343351 13.521610
0.290603 12.636708
-0.302896 13.851655
0.188426 13.682447
-0.064087 12.019580
0.188434 11.854789
0.296176 9.842586
0.169053 12.166503
-0.408200 11.868187
-0.238925 12.609436
0.022256 11.757433
0.044328 10.221027
-0.021145 13.067849
-0.142599 11.290334
-0.002759 13.671171
-0.316635 12.824176
-0.088523 11.659379
0.044670 11.578402
-0.261770 13.581646
-0.187341 13.242836
-0.628791 13.314332
-0.107839 14.366576
0.349861 14.376695
0.158853 11.725268
-0.175720 14.549095
0.197411 14.324924
0.020018 13.137343
0.036262 11.912626
0.663750 11.256402
0.079692 14.376014
0.268227 12.910655
0.195606 10.786109
0.074324 15.236528
0.208423 11.393762
-0.086608 11.570950
0.172710 12.689525
0.465120 13.146893
0.173089 14.022131
-0.168387 14.146459
0.268104 13.329988
0.332171 16.356300
-0.102655 16.146542
0.091947 15.457449
-0.406167 15.810885
0.062115 12.677040
-0.654745 13.646687
-0.344953 15.770938
-0.336384 16.059804
0.187331 12.582143
0.750191 12.548284
-0.025110 11.861125
0.323548 12.746876
-0.026470 15.159641
-0.558382 16.828407
-0.055016 13.605116
-0.451389 15.551445
-0.098709 14.920057
-0.169560 14.196065
-0.257998 16.759209
0.202959 15.203122
-0.023971 15.368636
0.302778 16.553927
0.030719 13.155281
-0.428328 16.153624
-0.029450 13.466270
-0.410818 12.505215
-0.491991 15.445310
-0.586988 14.119503
-0.281700 14.329922
-0.100612 12.683581
-0.002342 15.086191
0.014122 12.492770
0.425993 11.418295
-0.524035 13.993946
-0.082929 13.719767
-0.334118 11.841064
0.156201 10.862587
-0.309011 11.917156
-0.233208 13.421374
-0.581280 14.140657
-0.513168 13.387816
-1.208738 14.485146
-0.757909 13.252422
-0.286212 15.826800
-0.506321 13.648694
-0.855833 13.720475
-0.425457 12.922621
-0.596800 15.216875
-0.545606 14.928576
-0.532975 12.811054
-0.455295 13.718100
-0.168961 14.985232
-0.193744 15.099005
-0.490092 13.950567
-0.592961 13.900853
-0.899351 11.739605
-0.411138 12.260638
-0.236106 10.462774
-0.579754 10.227090
-0.484018 14.132104
-0.466443 12.252984
-0.387205 12.379499
-0.825611 11.095809
-0.661679 11.873603
-0.772317 13.170107
-0.548508 11.460064
-0.492638 13.198302
-0.602685 11.430624
-0.787634 11.955782
-0.922838 12.255690
-0.272554 12.461196
-0.409166 11.715426
-0.726685 10.702650
-0.646754 12.564995
-0.847885 14.193293
-0.768997 13.383420
-1.049045 13.202637
-0.603338 15.297229
-0.709106 14.021845
-0.657407 15.722802
-1.212661 16.186014
-1.289558 13.865058
-0.929490 13.389551
-0.719762 14.624547
-0.382323 15.194477
-0.893506 14.499543
-0.142196 14.832808
-0.360304 15.187891
-0.079187 10.396675
-0.564908 12.590522
-0.054056 12.958378
0.099584 10.140037
-0.251546 11.680693
-0.413778 11.174721
-0.317456 11.578878
-0.881951 13.532750
-0.760872 13.674695
0.113395 10.310062
-0.703886 12.820383
-0.669720 11.546138
-0.675546 12.476886
-0.143685 10.048839
-0.490054 9.757891
-1.105857 10.328703
-0.737783 14.028952
-1.081613 14.820461
-1.278627 14.915769
-0.682556 12.140139
-0.826280 14.537755
-0.490071 11.621220
-0.447495 13.241491
-0.490227 12.721588
-0.660688 13.540958
-0.736748 14.419440
-0.299412 10.998165
-0.550420 11.997137
-0.026237 12.995029
-0.838037 12.596690
-0.908787 14.993801
-0.590037 12.529826
-0.745797 12.788025
-0.757720 11.455696
-0.208773 12.424646
-0.619362 10.227471
-0.631060 9.766728
-1.314813 14.033828
-0.445013 11.989036
-0.495130 13.099099
-0.397838 10.476098
-0.636699 10.395445
-0.628377 10.401157
-0.397596 8.732761
-0.332798 11.903830
-0.795174 10.128402
-0.157574 12.997988
-0.230002 11.764911
-0.312527 12.622423
-0.171001 12.770242
-0.190682 10.472713
-0.310221 11.304076
-0.368408 10.459139
0.203613 10.611172
-0.714038 12.867363
-0.206977 12.539891
-0.045547 12.916251
-0.254671 13.993997
-0.181009 12.248450
-0.423822 14.932202
-0.222773 12.544528
0.233318 14.759218
-0.148738 12.782831
-0.139150 13.138194
-0.118881 12.113784
-0.732444 12.949989
-0.163566 15.161776
-0.005829 13.852746
-0.340892 11.257139
0.112912 10.488907
-0.073912 10.054742
-0.323211 10.519170
-0.408943 14.175627
-0.569877 14.714459
-0.524070 11.561779
-0.556830 10.316437
-0.234587 10.676896
-0.700117 10.784676
-0.769619 11.409868
-0.882203 10.348771
-0.897259 12.491377
-0.926515 12.857295
-0.508799 12.070924
-0.529507 10.891898
-0.921281 11.953991
-0.288450 8.788014
-1.134097 13.310292
-1.112019 15.386708
-0.920692 12.114657
-0.484756 14.193725
-0.390394 11.967822
-0.763581 12.940137
-1.225153 11.744139
-0.874801 14.827954
-0.769186 13.748190
-0.859685 13.759683
-0.338119 11.828833
-0.864243 11.146878
-0.422655 12.804811
-0.565551 13.613166
-0.731022 12.692806
-1.124597 13.646960
-1.174554 13.177477
-0.613300 12.548038
-0.948724 13.623335
-1.095290 10.255511
-1.149056 13.361642
-0.774057 9.249084
-0.494917 14.353991
-0.680443 9.820796
-0.912153 12.008869
-1.394271 13.317030
-1.119889 11.212795
-0.696643 9.372223
-0.518554 11.701202
-1.472015 12.120132
-0.942304 12.391332
-0.842676 12.021701
-0.686960 11.989969
-1.081458 12.008753
-0.916622 10.475890
-1.005845 11.584291
-1.234496 12.916912
-1.089063 10.290394
-1.351321 13.115452
-1.350654 12.503364
-1.316795 14.592478
-1.065944 11.251483
-0.916139 10.316298
-1.473116 12.921596
-1.450328 11.622417
-1.339140 13.102554
-0.627217 9.035505
-0.966623 12.710104
-0.935762 12.362497
-1.435180 11.726170
-1.127015 11.057575
-1.020174 9.566015
-1.319644 10.925683
-1.295841 12.307720
-1.296169 11.160969
-1.067263 13.112312
-1.176389 13.725687
-1.575277 14.989856
-0.755000 9.427819
-1.119800 13.589686
-0.691927 14.716218
-1.077567 12.389232
-0.831145 11.137562
-0.885006 12.694242
-1.263931 9.724910
-1.177323 13.706423
-0.615072 11.879234
-0.516859 11.937047
-0.574264 9.362275
-0.644224 9.579692
-0.084311 7.747067
-0.642411 10.680965
-0.971168 8.190409
-0.187430 9.741250
-1.054777 8.861806
-1.181812 9.784057
-0.496291 9.013179
-0.221993 13.752342
-0.434510 10.884902
-1.029375 13.366951
-0.768314 12.388342
-0.553350 12.483628
-0.750915 10.627341
-0.419077 11.810202
-0.427017 12.427386
-0.520583 13.995099
-0.625524 11.947846
0.012071 11.586873
-0.265164 10.499565
-0.951337 14.183485
-0.618636 12.096049
-0.453199 10.629546
-0.615297 12.788167
-0.468018 13.352333
-0.137993 11.206812
-0.333279 9.264697
-0.662563 12.712312
-1.043602 11.835188
-0.571405 13.406008
-0.658251 11.867904
-1.085841 12.059358
-0.345699 9.831771
-0.910839 13.181370
-1.008081 11.454367
-0.519819 14.460154
-0.745658 10.331569
-0.842119 16.707982
-0.373207 13.552613
-0.818555 14.305094
-0.249191 10.819445
-0.573167 13.236694
-0.281839 10.903865
-0.728342 13.511458
-0.679692 12.338249
-0.734155 11.493657
-0.251038 11.280242
-0.785765 12.181004
-0.925109 9.146915
-0.868285 12.698667
-0.892202 11.699325
-0.893894 14.746361
-1.090515 12.819010
-0.904564 12.701104
-1.094665 14.416358
-1.228047 12.661204
-0.836407 10.462156
-0.947335 11.957059
-0.770533 10.052630
-0.997376 11.651602
-1.183764 12.169036
-0.648669 10.973739
-0.582955 9.977512
-0.772856 11.616088
-0.854564 9.859373
-0.532224 10.684541
-0.593174 8.693792
-0.912681 11.061846
-0.710264 12.080366
-1.350939 9.386154
-0.627964 10.111343
-0.817135 12.334452
-1.030292 10.127046
-1.200544 14.256086
-1.169615 11.058418
-1.357184 14.251705
-1.093255 12.784441
-1.024292 12.235930
-0.688644 14.813788
-0.765710 13.659253
-0.967132 12.354053
-0.551208 10.769591
-0.789328 16.303087
-0.925968 14.058906
-1.276939 13.650130
-0.393876 13.393377
-0.982153 11.752050
-0.998924 11.388576
-1.043915 8.455434
-1.214909 11.818213
-1.183698 12.408494
-1.317280 11.595651
-1.195437 13.255399
-1.054230 12.657392
-1.181857 12.725052
-0.778203 12.521220
-0.792754 12.858062
-0.399875 10.343877
-1.311088 10.042351
-0.539086 11.122911
-0.879146 12.523486
-0.625265 10.952658
-0.771465 10.685613
-0.876703 10.757224
-1.390681 12.077600
-1.163648 11.383277
-1.184340 11.372707
-1.068859 9.515846
-1.208758 12.676862
-0.867741 9.468092
-0.837903 11.409647
-1.345503 9.107679
-0.952461 11.586595
-0.766085 9.576203
-0.425148 10.876140
-0.879624 12.853846
-0.606662 14.153242
-0.804082 14.210249
-0.734237 10.339107
-0.887411 11.613693
-1.202664 12.768576
-0.870589 10.496441
-1.143963 10.052372
-0.818952 11.527707
-0.613107 11.788518
-1.209563 12.732163
-0.640544 11.786792
-0.922957 9.931278
-0.958877 10.070435
-0.973573 7.949233
-1.180332 8.455217
-1.518603 10.138989
-0.907899 7.332443
-0.490471 8.053240
-0.984916 9.059710
-1.274785 7.548521
-1.361914 10.271633
-1.325737 9.613802
-1.519046 10.117931
-0.988305 8.490131
-0.886606 11.467051
-0.568068 10.791803
-0.859634 10.419605
-1.148584 11.209524
-1.395662 14.086263
-1.459984 10.318534
-0.675367 10.546283
-0.041701 10.811659
-0.588553 8.258043
-0.631457 10.696575
-0.370637 9.959671
-1.566289 13.201544
-0.954195 12.613418
-1.357772 12.885199
-0.851091 11.756605
-0.759217 11.722717
-1.470264 12.387169
-1.301010 10.761774
-1.553255 11.933839
-1.174398 9.660711
-1.408956 10.394334
-0.811312 10.343821
-1.526632 13.169325
-1.525606 11.120162
-1.136409 12.449854
-0.988492 11.211767
-1.528018 10.635357
-1.573268 10.396107
-1.724236 13.313399
-1.388525 12.284118
-1.167274 9.873316
-0.949006 11.215624
-1.254670 12.808265
-0.796896 8.314544
-1.044745 11.503772
-0.830267 11.537776
-0.857849 11.968172
-0.770213 11.035286
-1.031883 9.579765
-1.189846 10.223098
-1.791074 11.528085
-0.896499 10.285171
-0.802522 10.759056
-0.858332 9.853252
-0.386271 8.634003
-1.289496 11.263899
-1.299974 10.913514
-0.857928 10.107939
-0.748009 7.460827
-0.823470 9.900631
-0.520595 11.741374
-1.204833 9.884963
-0.924128 10.330793
-0.817647 9.276007
-1.784000 11.523954
-1.028139 9.565168
-1.404323 8.922387
-1.036263 15.195892
-1.493047 13.313847
-1.906391 13.583386
-1.638396 12.916076
-1.916500 11.977773
-1.556646 10.648970
-1.648479 10.072844
-1.954593 11.823585
-1.388989 10.566586
-1.855618 8.463779
-1.874224 10.150371
-1.540395 11.950499
-1.749262 11.249059
-1.688583 10.335816
-1.049034 10.635533
-1.317830 11.316114
-1.540691 11.863387
-1.457289 12.225524
-1.292572 11.269521
-1.435011 12.184959
-0.971825 10.242287
-1.021872 9.742271
-1.099970 11.327277
-0.651899 11.222099
-1.050397 10.557331
-0.883389 10.580352
-1.359747 9.664581
-0.731500 11.274470
-0.818262 10.355913
-0.297788 9.763787
-0.684466 12.480695
-1.266686 14.263261
-1.083988 10.088165
-1.210846 11.253170
-1.130138 11.941576
-1.182243 11.934964
-0.931227 13.536634
-1.304767 10.430488
-1.366714 9.681222
-1.308747 7.879739
-1.103819 11.757738
-1.150333 10.353386
-1.265106 12.296764
-1.303434 12.734526
-1.162045 12.986807
-0.859322 12.904362
-0.704781 14.482159
-0.831993 12.247188
-0.790704 11.164215
-0.317729 8.728401
-0.421759 12.524497
-1.002505 12.902414
-0.850728 12.036227
-0.868430 16.281474
-0.749797 12.311307
-1.057625 15.967559
-0.907438 14.234679
-1.091555 11.949712
-0.873850 12.798640
-0.613193 13.292760
-0.840422 14.541057
-0.823665 15.122076
-0.893970 15.619678
-0.728934 16.240373
-0.816034 12.185942
-0.573289 12.799626
-0.529883 14.682846
-1.151625 12.128759
-1.042452 15.291738
-0.656821 11.776323
-0.931834 10.355539
-0.946789 10.100077
-0.877689 10.644717
-0.407283 12.899483
-0.645584 8.376916
-0.849843 13.152035
-0.668459 10.689860
-0.668229 11.670952
-0.427912 12.676333
-0.910373 14.847266
-1.148936 13.592588
-1.226367 14.328489
-1.203488 13.567341
-0.873595 11.549269
-1.388773 15.108121
-0.998653 17.783852
-0.714006 12.305765
-0.259201 13.952980
-0.780715 11.461766
-0.261997 11.442103
-0.645021 11.860958
-0.416588 12.839983
-1.062261 13.045055
-0.732911 14.233829
-0.869549 14.171274
-0.796543 11.216531
-0.760220 14.185994
-0.921282 12.350013
-1.146620 13.638604
-1.077939 12.174148
-1.698410 13.106381
-1.067086 9.788114
-1.362873 11.327107
-1.660415 15.173010
-1.463572 10.806234
-1.652823 13.423901
-1.311435 13.154851
-1.105848 11.787363
-0.761457 9.669609
-0.965177 9.150886
-0.715974 11.381766
-0.795792 12.251079
-1.000564 12.013851
-1.069032 9.816203
-1.122016 14.595760
-1.314005 12.892188
-0.881657 11.066147
-0.800424 12.600672
-0.440476 12.036131
-1.006446 13.540092
-1.010264 11.313136
-0.735457 13.220023
-1.219109 12.862278
-1.085071 11.534908
-1.448810 12.209587
-1.098648 10.070780
-1.302313 12.676176
-1.119927 14.091077
-1.395564 13.133199
-0.723410 13.288983
-1.056476 12.022692
-1.239229 13.893046
-1.165500 14.631473
-1.049132 10.763972
-0.647589 11.779559
-0.692307 10.059591
-0.488995 11.255418
-0.159131 12.860757
-0.710932 11.833953
-0.450529 12.336535
-0.948926 11.358033
-0.851194 11.014917
-1.086756 12.496889
-0.626036 11.077564
-0.289662 12.934462
-0.930396 13.220727
-0.868183 12.776752
-0.466239 12.784295
-0.644333 11.973656
-1.057025 14.508560
-0.047139 10.795831
0.108470 12.228439
-0.170339 14.159245
-0.107524 10.854620
-0.495668 10.838920
-0.550416 9.244176
-1.001397 13.069373
-0.948092 12.469025
-0.916648 10.752212
-1.055188 13.164505
-0.536632 9.631855
-0.865608 12.322118
-0.753100 12.018847
-1.205312 12.076635
-0.873696 11.983787
-0.847322 12.428316
-0.784340 14.018252
-0.468227 12.285628
-0.199529 13.358046
-0.849873 12.191533
-0.184948 11.099053
-0.086729 11.296616
-0.104708 11.848222
-0.404809 10.933558
-0.106777 9.221285
-0.364439 11.157489
-0.049000 11.142753
-0.377818 10.691250
-0.264493 9.776602
-0.735883 12.075643
-0.724851 15.287946
-0.939277 10.705149
-0.897464 12.830338
-0.412070 12.637979
-0.489746 9.626986
-1.103722 13.988594
-0.605506 14.269031
-0.591950 11.330702
-1.095204 12.215649
-1.100513 12.400409
-1.064742 11.450549
-1.102150 12.928628
-1.244755 12.616564
-0.802698 11.211045
-1.116003 13.760966
-1.207875 12.542471
-0.905792 12.509255
-1.131795 14.104854
-0.928865 10.605736
-0.822975 10.936966
-0.462970 12.325336
-0.506822 11.134762
-0.635745 10.726255
-0.771977 13.607397
-0.185629 13.572382
-0.513283 13.343190
-0.505240 14.633373
-0.837779 15.367857
-0.588297 13.222264
-0.934335 15.576375
-0.426945 13.038881
-0.760822 14.133059
-1.108029 14.070019
-0.758121 12.437833
-1.014951 13.261662
-0.863830 12.309987
-0.561572 13.899797
-0.604822 12.012865
-0.561631 12.715043
-0.712925 12.873379
-0.839523 14.027225
-0.157696 11.602270
-0.121473 12.258001
0.688575 10.105222
0.050588 12.888893
0.294402 9.505928
-0.113132 12.652559
0.032594 12.394508
0.021471 10.792384
0.328104 11.838826
0.427871 10.090746
0.240756 11.861852
0.004446 12.594896
-0.259753 12.348044
0.195006 11.486351
0.218494 11.282232
0.291916 11.439076
-0.051233 14.074345
-0.077532 14.135197
0.104327 10.577411
-0.205313 10.752749
-0.067398 12.488673
-0.323672 13.377727
-0.467722 10.901587
-0.208238 11.454071
-0.075516 14.525606
-0.223337 14.730925
-0.274252 15.049364
-0.547474 14.122006
-0.369973 13.080009
-0.115960 13.298796
-0.466191 10.641664
0.109029 13.068840
-0.048308 12.695100
-0.280087 9.320654
-0.072625 12.143540
-0.138561 13.854883
0.074635 12.548539
0.334328 14.187950
-0.172230 15.549389
-0.147356 16.469020
-0.159477 13.959469
0.137471 12.183504
0.246475 11.483017
-0.615586 12.733121
-0.082772 14.602416
0.191081 12.849040
-0.049801 13.678485
0.604341 13.256329
0.142998 11.452844
0.108994 13.406467
-0.355287 14.260722
-0.602011 14.706636
-0.556186 14.555378
-0.413974 14.171129
-0.521910 13.574673
-0.397504 14.750862
-0.207886 11.123244
-0.238240 10.364700
-0.125567 11.413809
-0.110950 13.016718
-0.158956 10.640072
0.177457 10.456404
-0.294084 8.706857
-0.258267 9.657076
-0.317247 10.866820
-0.358970 10.732245
-0.619908 8.709068
-0.068022 10.224298
0.262185 10.568004
0.020204 8.218850
0.078824 7.994421
0.075232 9.990714
-0.227422 10.605983
-0.430487 12.065455
-0.485466 10.041049
-0.172495 12.353931
-0.399463 13.310650
-0.341620 12.122446
-0.091400 11.004707
-0.225393 11.655153
-0.628578 11.068343
-0.212115 11.019425
-0.260808 11.536020
-0.240464 14.802206
-0.747351 15.167572
-0.717052 13.541166
0.060571 12.952997
-0.514913 10.633896
-0.333288 9.100343
-0.243651 10.078647
-0.524303 12.642468
-0.077932 11.501049
-0.300311 10.716768
-0.132304 11.601661
-0.326583 12.332307
-0.381652 11.933696
-0.032527 13.124430
-0.310154 12.125470
-0.413006 13.228667
-0.220490 12.941218
-0.225345 10.594630
-0.079147 11.335398
-0.121937 10.358609
-0.145180 9.374254
-0.019470 11.085110
-0.243498 9.813749
-0.058115 13.412842
-0.384288 12.510477
-0.503008 13.066509
-0.557799 10.114890
-0.028672 11.785467
-0.155392 9.909188
-0.055352 8.960374
-0.232874 12.997890
-0.532814 13.460167
-0.298356 11.315071
-0.330841 10.316702
-0.053324 10.761093
0.116645 8.186121
-0.181994 9.746167
-0.285922 11.054671
0.068820 8.090938
-0.588092 7.797401
-0.567812 9.217832
-0.965558 9.022875
-1.234294 11.076170
-1.547563 11.604813
-0.520185 13.168361
-0.635162 12.614113
-1.122991 12.487393
-0.392510 10.701556
-1.115027 11.395477
-0.701366 9.145299
-0.620870 11.202853
-0.505449 8.798479
-0.760334 12.157394
-0.802626 14.287624
-0.692897 11.365631
-1.425809 9.982156
-0.760687 11.336757
-0.865005 7.607775
-0.944555 8.685638
-1.173452 8.717712
-1.262352 9.994462
-0.864218 11.489319
-1.296581 12.151779
-0.858461 12.456412
-0.909393 11.527528
-1.015650 12.658457
-0.759501 11.175942
-1.018130 9.455449
-1.294476 13.629604
-1.190170 12.448441
-1.307150 12.077797
-1.333219 15.466656
-1.155759 12.452256
-0.714880 13.279172
-1.007968 9.633279
-1.092163 13.276955
-1.045216 11.699683
-1.168172 12.285396
-0.756725 9.633576
-0.762559 13.662361
-1.185658 11.366511
-0.958432 13.420910
-1.131807 14.666843
-0.892822 14.531406
-0.637998 11.978099
-0.887321 12.988450
-1.074973 10.070265
-0.591298 10.435379
-0.658705 11.709669
-0.725470 11.088841
-0.212047 12.730240
-0.372276 10.673111
-0.515413 12.042924
-1.008993 13.380453
-0.829791 14.718508
-0.605664 9.257922
-0.516581 11.537948
-0.830301 12.786197
-0.776470 10.940445
-0.850938 10.194431
-0.912200 10.264667
-0.740211 11.779172
-0.897211 13.619697
-1.012390 11.728751
-0.733564 11.037793
-0.412098 12.122626
-0.878344 10.229236
-0.438450 9.313128
-0.842683 9.350081
-0.698288 11.262014
-1.117364 11.204397
-0.797287 9.818423
-0.849088 10.973625
-0.963824 12.729937
-1.179565 10.164086
-0.810230 7.469729
-0.956452 8.869424
-0.662786 13.457698
-0.726408 10.564902
-1.207241 10.867509
-1.071954 9.405380
-1.249277 11.028528
-0.987001 10.504203
-1.369729 12.255415
-1.223551 13.451619
-1.349034 9.692962
-1.381556 11.178880
-1.046654 13.132393
-1.576131 14.787205
-0.820701 12.803873
-0.668489 12.750569
-0.914187 12.454345
-1.214768 11.893307
-1.217073 12.717608
-1.136425 12.602727
-1.332396 12.516953
-0.908408 14.008379
-0.298374 10.907128
-0.349904 12.870469
-1.043907 11.038255
-0.644100 14.283892
-1.330102 13.427422
-0.944073 13.164834
-1.123131 12.850684
-1.494043 13.053219
-1.260481 11.126778
-1.426097 14.682070
-1.173618 11.828521
-1.541045 14.491724
-1.543525 14.930252
-1.481375 14.914476
-1.188689 11.309894
-0.969414 14.036870
-0.963567 13.961075
-0.979283 12.788461
-1.059660 15.793605
-1.023736 12.898120
-1.024938 12.800623
-1.160226 14.108085
-1.217582 12.135963
-0.849179 11.717467
-1.195222 13.304337
-1.146657 11.425194
-1.170010 11.888914
-1.149233 11.708468
-0.962493 12.518478
-0.962996 12.283176
-1.071244 12.874570
-0.805951 11.583508
-0.754753 12.355973
-0.576233 12.915508
-0.490593 13.553121
-1.169007 13.282095
-1.655845 11.813032
-1.025855 11.303697
-1.408211 13.364379
-0.912776 11.049069
-1.091575 12.354456
-0.688074 12.963786
-0.572287 10.958729
-0.819474 12.435814
-0.731151 11.968905
-0.635681 11.395623
-0.467295 9.550045
-0.386132 10.095587
-0.894540 11.364756
-0.862181 10.819682
-0.693311 11.739220
-0.729088 10.354689
-0.937628 11.696139
-0.414215 10.911069
-1.233302 13.477504
-0.114996 11.063173
-0.370727 11.051375
-0.522866 9.426833
-0.709020 11.972802
-0.626900 13.056195
-0.327194 11.713521
-1.214741 14.869023
-0.841629 13.053706
-0.400709 12.969760
-0.429672 11.729102
-0.567628 12.281004
-0.471605 11.593035
-0.786852 12.045873
-0.616249 13.959903
-0.813152 11.573219
-0.558374 12.704883
-0.594974 11.390840
-0.415756 10.070788
-0.359675 10.819140
-0.487386 9.990682
-1.140685 14.035434
-0.543974 11.553321
-1.276905 10.120152
-0.342322 9.754897
-0.712079 11.737383
-0.696932 11.831344
-0.404934 12.179904
-0.219059 11.956841
-0.144559 11.501274
-0.260242 11.790406
-0.550064 13.782101
-0.839271 11.740382
-0.574801 12.520785
-0.514416 14.474468
-0.427561 10.911133
-0.347494 9.807848
-0.306325 12.256952
-0.354909 11.658460
-0.799924 12.652369
-0.906816 10.525996
-0.733992 11.018542
-0.818862 12.270265
-0.498476 11.252060
-0.889516 13.163180
-0.564212 10.021302
-0.710744 11.852567
-0.485293 12.742067
-0.907986 12.555197
-0.860401 13.056937
-1.083296 12.265357
-1.034112 12.078181
-0.759174 13.948897
-0.787149 9.727941
-0.935951 12.351266
-0.682182 10.786179
-0.794730 10.580062
-1.005764 11.244317
-0.619038 9.746685
-0.674346 6.705187
-0.968754 10.395466
-0.917204 11.281184
-0.877893 9.730614
-0.582711 11.354090
-0.756548 9.128689
-0.671079 10.066024
-0.601943 10.163215
-0.933822 9.131666
-0.537525 9.557643
-0.612922 11.498610
-0.785220 12.228973
-0.574585 8.055351
-0.879749 11.610934
-0.640864 13.503097
-1.090964 11.184884
-0.536128 9.639686
-0.688105 10.736196
-1.271956 10.226608
-0.987188 9.826408
-0.672981 11.486070
-0.763849 8.486787
-0.895742 9.768904
-1.244864 11.716313
-0.979254 12.522439
-0.715129 9.555622
-1.245096 9.823946
-0.597071 10.651078
-1.379720 12.435382
-0.789447 10.832959
-1.544739 10.654319
-0.954243 11.982790
-1.086124 10.364585
-0.830611 11.524017
-0.529022 10.515608
-0.323712 9.961511
-0.701221 12.158949
-0.646268 10.060007
-0.222841 9.524917
-0.829933 9.534246
-0.805860 11.540385
-0.523222 11.003257
-0.765434 11.944289
-1.059073 11.919571
-0.407782 8.731168
-0.269992 10.415697
-0.315784 10.037028
-0.481544 11.955149
-1.433771 13.005875
-1.056008 15.111093
-1.232487 13.439405
-1.061664 11.736501
-0.707072 14.822947
-0.433419 12.228405
-0.366360 14.162842
-0.913115 14.221619
-0.706582 13.981387
-0.616340 11.284481
-0.360889 9.221757
-0.858014 13.189761
-0.725168 9.826652
-1.051331 12.466956
-0.504487 11.218088
-0.691072 11.812634
-1.183503 12.768008
-0.905085 12.150411
-1.183298 12.247038
-0.852050 11.708928
-1.021935 10.788757
-1.263681 12.167711
-0.871178 10.860698
-1.123543 9.878648
-0.813090 10.358218
-1.347643 10.577303
-0.633140 8.786365
-0.734408 13.329510
-1.009376 11.668029
-0.927208 11.397526
-0.592165 10.716054
-1.139541 9.623186
-0.717978 10.533376
-0.969050 11.115093
-0.549097 12.836498
-1.056439 13.151996
-0.884127 11.655518
-1.159538 14.107660
-1.072142 10.201681
-1.031896 12.529545
-0.755790 9.730797
-0.955418 12.754269
-0.604162 12.125206
-0.452823 13.233738
-0.753824 10.654428
-0.036048 9.623615
-0.846823 11.188065
-0.705394 9.978071
-0.295061 8.432349
-0.525847 11.867258
-0.957841 10.440026
-1.022470 9.786223
-0.890682 10.218943
-0.711546 12.196441
-1.157527 12.675817
-0.954494 9.819879
-0.408847 10.485980
-0.925864 10.453634
-0.616529 12.035718
-0.786596 9.076402
-1.296871 11.192834
-0.210477 8.201893
-0.722510 11.689896
-0.367099 8.964083
-0.185912 9.297999
-0.661496 10.659448
-0.832667 10.721236
-0.408792 10.004151
-0.481584 8.941672
-0.364559 9.448695
-0.537209 11.174991
-0.142525 8.921320
-0.578750 11.193029
-0.647800 11.930199
-0.137169 8.628944
-0.657630 9.140825
-0.536584 9.510841
-0.848610 12.569349
-0.705446 11.393591
-0.409036 10.773916
-0.621805 12.018739
-1.107621 9.835501
-0.610230 9.254616
-0.253679 11.239041
-0.236044 12.482981
-0.214753 9.712910
0.453858 9.543164
0.105299 5.787924
-0.325679 8.983674
-0.653345 11.703287
-0.651100 8.830018
-0.422985 10.626844
-0.697196 9.676113
-0.684373 11.222564
-0.215339 8.141826
-0.269646 9.846964
-0.171990 9.064745
-0.566574 8.928929
-0.637899 9.080146
-0.382276 9.883141
-0.696828 7.679250
-0.658693 8.075321
-1.209663 9.346699
-0.542715 7.011668
-1.136007 10.353381
-0.408791 7.212629
-0.662247 8.223753
-0.368335 7.613222
-0.753097 8.161372
-0.731721 11.344940
-0.851047 9.830190
-0.397320 8.802730
-0.486938 10.203989
-0.429596 9.535884
-0.256191 11.742427
-0.804006 10.576020
-0.401854 10.643972
-1.124070 10.641279
-0.745003 8.544026
0.017565 8.225735
-0.317147 9.694485
-0.075232 9.910513
-0.468399 11.274606
-0.534889 12.409392
-1.033237 11.802691
-0.653208 12.462915
-0.611774 11.883291
-0.383107 8.066275
-0.602169 7.068119
-0.440474 7.630258
-0.724950 8.373221
-1.057561 10.200861
-0.717633 9.849672
-0.548222 9.189816
-0.579157 8.614418
-0.783090 9.876248
-0.352867 9.174316
-0.702847 12.916457
-0.298513 9.892711
-0.059613 7.892132
-0.419853 9.745607
-0.599394 11.581716
-0.264912 11.042413
-0.121473 10.696905
-0.767695 7.491806
-0.374935 10.178855
-0.401586 9.150649
-0.651084 9.004387
-0.792727 11.013075
-1.036556 11.357515
-0.454115 12.007397
-0.504510 11.438011
-0.557653 13.307689
0.025324 12.793697
-0.464525 14.514539
-0.352055 10.820587
-0.007874 11.906262
-0.668868 12.416566
-0.331078 10.770738
-0.814748 12.682907
-1.034656 12.284791
-0.911908 14.952876
-0.936662 11.324061
-0.914833 10.842898
-0.421580 12.015951
-0.146054 12.215063
-0.376218 9.413886
-0.111152 11.698937
-0.634722 14.920240
-0.646338 13.492494
-0.490491 12.291954
-0.655988 11.155311
-0.398644 10.300682
-0.608786 10.919117
-0.081695 12.791757
-0.657688 12.365970
-0.126703 10.109905
-0.260716 11.653868
-0.498370 11.509854
-0.055174 12.231690
-0.481579 10.226885
-1.052864 12.525169
-0.421638 11.357792
-0.440517 11.808982
-0.666309 13.565650
-0.445813 12.674541
-0.533274 12.298706
-0.702296 15.255635
-0.739683 14.711219
-0.438663 12.955150
-0.668633 12.416687
-0.606278 10.500621
-0.558160 11.610169
-0.871420 11.598482
-0.657286 12.503595
-0.177856 13.201727
-0.300184 11.237294
-0.593174 14.299093
-0.775427 14.106660
-0.726883 11.561913
-0.447692 12.696179
-0.642710 11.283681
-0.316977 9.662550
-0.832799 10.938400
-0.412305 12.902639
-0.572941 10.652052
-0.228340 13.162768
-0.215606 15.854828
-0.374162 14.251328
-0.012557 12.990230
-0.486615 14.373031
-0.669302 11.950746
-0.341494 13.349248
-0.508822 13.333591
-0.513439 14.015175
-1.143345 14.368004
-0.121554 12.203636
-0.798829 11.332112
-0.706362 11.185552
-0.749529 9.437246
-1.215524 10.797713
-0.684259 12.239296
-1.098228 13.664050
-0.601996 10.729032
-0.807002 10.238123
-0.771549 10.518043
-0.928069 12.177618
-0.629506 11.865056
-0.953602 11.427589
-0.541152 11.132080
-0.860685 12.219558
-0.827888 10.247477
-0.676040 11.649251
-0.441960 13.769553
-0.807794 13.999042
-0.459374 14.615695
-0.545690 15.961925
-0.597392 12.370104
-0.729719 13.425722
-0.656490 12.673788
-0.680611 12.175376
-0.450636 11.177243
-0.615399 11.510587
-0.128765 11.039516
-0.162342 11.330862
-1.070306 10.589734
-0.668303 9.741125
-0.655905 10.638799
-0.757860 11.792516
-0.872566 11.749630
-0.272902 10.734459
-0.456836 12.696340
-0.925227 12.523638
-0.557388 11.776804
-0.351144 11.246676
-0.668483 10.939880
-0.628468 12.051668
-0.648325 7.699771
-0.400884 13.573984
-0.305709 12.878107
-0.510354 12.880978
-0.514184 13.643177
-0.308030 12.360735
-0.455138 13.718738
-0.579262 16.110954
-0.862141 15.589663
0.042339 14.709442
-0.204925 15.955262
-0.463107 15.548253
-0.402146 17.926735
-1.077247 14.157305
-0.559050 16.819667
-0.133558 13.663917
-0.840155 14.709752
-0.500567 13.754356
-0.031465 16.465656
-0.039050 14.354705
-0.487542 14.011497
-0.143357 15.584349
-0.383445 12.882107
-0.305948 12.408084
-0.503666 12.554479
-0.510206 14.181781
-0.349680 11.830276
-0.259473 12.344432
-0.706602 12.346796
-0.786923 12.158738
-0.439080 9.860231
-0.303022 10.968905
-0.299459 11.998761
-0.850607 11.528892
-0.378278 13.290720
-1.186777 14.983826
-0.235007 12.993333
-0.773323 14.658031
-0.451496 12.201718
-0.081971 12.516012
-0.796931 14.733184
-0.427356 11.735926
-0.330880 11.688462
-0.388503 12.842533
-0.298320 12.448399
-0.337882 12.561261
-0.127255 14.029936
-0.307514 10.253198
-0.275912 11.194335
0.026468 11.763712
-0.169693 8.844297
-0.197064 9.682168
-0.300076 11.180384
-0.130251 11.464066
-0.306280 12.033228
-0.193445 9.502834
-0.613140 10.652792
-0.625241 9.698015
-0.552715 11.261306
-0.582692 12.610968
-0.557585 14.054027
-0.632217 13.727342
-0.997617 12.070367
-0.782006 16.430749
-0.699308 12.151637
-0.811309 13.301024
-0.645538 10.824248
-0.167028 12.964852
0.101064 12.569770
-0.577719 15.484498
-0.142272 11.182792
-0.525239 10.791173
-0.091205 13.547081
-0.508960 13.191089
-0.891255 12.394771
-1.044835 12.347219
-1.070090 12.618577
-0.529217 12.759705
-1.130337 13.321965
-0.444290 13.835494
-0.828697 14.455854
-0.798972 15.129344
-0.659861 14.727099
-1.448693 18.003263
-0.962461 14.710815
-0.921623 15.495260
-1.085245 15.998455
-1.232385 12.818666
-1.096540 17.463879
-1.065140 17.120075
-0.677390 14.386027
-0.845219 14.791104
-1.264342 14.623628
-1.230053 11.215260
-1.276452 13.710041
-1.276870 13.707675
-1.019002 11.802294
-0.882195 12.396258
-0.948707 15.551919
-0.945146 13.757545
-0.650349 13.651706
-0.580597 12.889356
-0.758031 14.541763
-0.777264 11.761877
-1.317810 14.111974
-1.500370 13.698714
-1.619817 12.518161
-1.093001 13.140519
-1.113227 11.246820
-1.799729 13.067565
-0.926570 14.322509
-0.893805 12.265906
-0.857839 11.463403
-0.732929 12.165613
-1.017286 13.916146
-1.126043 11.096275
-1.280392 11.364424
-1.178601 14.267687
-1.272621 12.904085
-1.439984 13.204210
-1.612450 12.757366
-1.193617 13.633872
-1.529469 12.745384
-1.413352 13.977387
-1.324888 12.580402
-1.707220 13.835755
-0.991934 13.573438
-1.144393 12.524491
-1.380448 14.998450
-0.821530 13.134469
-1.250391 13.967929
-0.750171 15.691549
-0.857661 13.126586
-1.472573 14.535148
-1.519540 15.008965
-1.180885 11.894525
-1.291382 16.544555
-0.938156 14.955460
-1.065241 14.614850
-1.462490 12.624908
-0.945167 13.100708
-1.305732 11.189243
-0.977336 12.086193
-1.576543 13.369208
-1.212065 11.965314
-1.379861 12.579929
-1.447872 10.683522
-1.045991 16.269518
-1.160233 14.968952
-1.267625 12.232788
-1.362182 8.467229
-0.701753 10.816587
-1.391991 14.198036
-1.133421 12.401477
-0.904141 12.131383
-1.275736 10.676656
-0.903774 11.983665
-1.767096 13.023574
-1.916228 11.975631
-1.339663 12.874162
-1.584923 11.422762
-1.246244 14.125317
-1.188734 16.769170
-0.935231 10.979280
-1.520865 10.997012
-1.199384 13.351801
-1.659892 11.398468
-1.716071 10.361648
-1.644543 12.503880
-1.900592 11.332231
-1.862359 13.201262
-2.148342 11.743526
-1.633143 13.106417
-1.635616 13.920816
-1.637113 10.367226
-1.815945 11.795035
-1.524632 10.348237
-2.099495 12.359987
-1.614199 10.727234
-1.307859 12.727095
-1.764366 16.250957
-1.481709 16.943166
-0.947944 14.235007
-1.462775 12.950873
-1.457838 14.625232
-1.559166 14.958841
-1.133850 14.092659
-1.556542 14.926953
-1.702399 15.279119
-1.404236 13.972208
-1.304301 13.425173
-1.999469 14.021111
-1.146747 13.907858
-1.114967 16.477830
-0.877204 12.631293
-1.508736 15.571802
-1.188834 14.792293
-1.338408 13.803288
-1.574145 15.075961
-1.706859 10.592325
-1.650907 13.166540
-2.036188 16.783581
-1.825398 14.899321
-1.826011 15.048547
-1.883245 14.789320
-1.539756 14.850845
-1.208502 14.704715
-1.656264 13.381671
-1.200689 13.843864
-1.396656 13.120397
-1.276539 11.144050
-1.202151 8.816620
-1.813030 12.365005
-1.552921 13.656738
-1.595364 12.612545
-1.509780 11.075253
-1.144268 10.712917
-1.248820 11.286602
-1.208541 12.705471
-0.941652 10.903977
-1.395908 10.828879
-1.578652 10.899671
-1.975074 14.845446
-1.966104 12.758254
-1.738047 14.541827
-1.314257 11.425171
-1.394292 12.780535
-1.510854 11.151792
-1.185082 12.976786
-0.413835 12.711028
-1.200608 11.812888
-1.340826 12.764796
-1.163539 12.378111
-1.339201 10.281901
-1.041728 11.133030
-1.134269 11.468217
-1.100295 13.385044
-0.967300 12.200176
-1.316831 12.431404
-1.623124 8.540636
-1.291291 15.741262
-1.381120 10.802735
-1.623733 14.343592
-1.013356 13.791978
-1.155940 14.600135
-1.473154 15.736004
-1.547775 14.031327
-1.140981 16.038932
-1.401274 17.323897
-1.014764 14.995164
-0.943244 13.123509
-1.063610 13.388778
-1.168211 14.291114
-1.396780 14.904300
-1.138520 13.361525
-1.124103 14.576617
-1.386702 16.390970
-1.443833 12.065767
-1.091202 13.214555
-1.615802 15.295458
-1.830981 13.685069
-1.824484 15.124894
-0.708702 12.834410
-1.497883 14.599706
-1.184158 13.361381
-1.066525 13.379859
-1.494363 14.324082
-1.665871 11.579299
-0.833955 12.119224
-0.867912 12.964031
-1.006029 11.900658
-0.902864 11.222912
-0.876072 11.466613
-0.632603 9.946780
-1.125129 9.274104
-0.551949 10.909500
-0.905883 11.271083
-0.631234 8.973582
-0.978983 12.503854
-0.786112 9.902587
-0.876802 9.335287
-1.071875 11.907588
-1.335043 11.716158
-1.244336 10.591107
-1.207322 11.524323
-1.243334 12.533763
-0.773105 11.083817
-0.584246 11.300528
-0.524387 11.790374
-0.564985 13.187079
-0.985000 10.216519
-0.842399 12.368425
-0.973320 14.986395
-0.743972 11.900654
-0.660229 11.074406
-0.888374 10.558654
-0.729076 11.902537
-0.485003 10.622846
-0.476941 10.579256
-0.850258 11.873349
-0.535882 8.786051
-0.630079 8.856280
-0.652536 11.458614
-0.932195 11.931436
-0.803117 12.821622
-0.526555 10.419637
-0.628439 12.146098
-0.794739 11.552857
-0.792645 10.953483
-0.871176 12.347275
-0.997514 11.074719
-0.796226 10.245421
-0.948736 10.491496
-0.836776 13.031870
-1.113713 10.128391
-1.246951 12.061610
-1.195614 14.597094
-0.722508 11.928379
-0.794552 13.307379
-0.470388 13.723380
-0.402530 13.417622
-0.855337 12.977886
-0.915074 11.972468
-0.718940 10.354824
-0.593313 10.433798
-0.825322 11.250088
-0.841227 12.184489
-0.842765 11.439551
0.106637 11.174238
-0.090064 10.459033
-0.279534 13.012631
-0.995678 12.990811
-0.749744 11.144100
-0.499076 12.540350
-0.912249 12.671731
-0.499870 13.808742
-0.243211 9.549053
-0.462361 9.589463
-0.644839 11.368800
-0.445386 12.958442
-0.029104 11.732727
-0.938046 11.734371
-1.012712 13.856110
-0.937259 13.074181
-0.806717 10.560949
-0.722800 11.897515
-1.005289 11.087296
-0.864203 12.627640
-1.025320 15.006953
-0.529737 8.896758
-0.613563 13.102837
-0.990201 12.016714
-0.728385 11.404556
-0.663481 13.348433
-0.795672 11.109612
-0.329674 12.996502
-0.633042 13.769770
-0.483570 14.718229
-1.447720 14.588580
-0.930491 11.953661
-1.002136 11.529240
-0.548126 15.434959
-0.919189 12.764861
-1.272907 12.172572
-0.730288 12.564739
-1.111754 14.089408
-0.844753 12.519076
-0.984861 17.255841
-1.033889 14.676483
-0.053352 15.137180
-0.759987 16.537265
-0.838787 15.879408
-0.331417 17.612348
-0.432353 16.523619
-0.119657 13.662223
-0.590451 14.655256
-0.490155 15.046867
-0.338327 12.884939
-1.176093 17.429161
-0.878223 16.274486
-0.789038 14.441370
-0.660651 15.081609
-1.169942 16.479264
-0.279463 11.420183
-1.147143 14.146633
-0.570709 9.157377
-0.797397 13.944459
-1.071871 13.038142
-0.915507 11.875949
-0.694178 12.725210
-1.348222 15.285764
-0.930010 13.224172
-0.844620 13.403235
-0.967817 12.031634
-0.832747 12.964916
-0.831389 11.816079
-0.094779 11.871382
-0.752539 14.113184
-0.624254 11.076686
-0.494705 15.075142
-0.637263 11.526008
-0.701561 15.062079
-0.858267 14.913799
-0.926164 14.037007
-0.747819 14.255093
-0.395114 14.442115
-0.529801 13.217654
-0.514187 13.039102
-0.877925 12.973102
-0.383249 12.711178
-0.769076 15.705372
-0.924408 14.382305
-0.851225 14.698560
-0.823776 14.892554
-0.421277 12.997895
-0.638476 12.137683
-0.981556 14.493378
-1.563946 13.940882
-1.285221 9.669392
-0.977257 14.137300
-0.850477 15.167039
-1.492822 13.806913
-1.430117 13.046856
-1.098015 15.162148
-1.244902 14.711856
-0.953232 11.440859
-0.961548 14.755230
-0.879932 14.381857
-1.133172 16.341930
-0.951119 17.155143
-0.678234 15.107549
-0.817400 14.807507
-0.946085 13.439525
-1.572106 14.831395
-1.020678 16.136485
-0.787114 13.447964
-0.649495 14.316004
-1.106894 15.761485
-1.041572 12.364661
-1.395158 16.894590
-1.069826 15.680686
-0.792153 15.472630
-1.397624 15.100749
-1.224220 15.335873
-0.705504 15.840608
-0.850212 12.965203
-1.035707 15.433254
-0.476631 15.264326
-1.372644 14.436975
-0.903599 13.134405
-1.031146 13.114434
-1.008804 14.855915
-0.363136 13.599105
-0.792929 14.239790
-1.229556 14.948470
-0.706666 15.043408
-1.168382 16.120687
-1.631375 17.785043
-1.226492 13.026580
-1.314729 12.666452
-1.274415 13.298786
-1.062850 13.705772
-0.944614 13.244914
-1.108599 15.233292
-0.796661 11.887020
-0.614205 11.341435
-0.995195 13.092695
-0.619111 14.638671
-0.854049 13.460273
-0.529546 14.524826
-1.086148 16.813008
-1.051807 12.962781
-1.227469 13.691621
-1.642401 12.877744
-1.042195 12.633771
-1.133154 15.017787
-1.318017 12.806280
-0.894164 12.361777
-1.081867 13.182022
-0.601753 11.413677
-0.861230 12.367491
-0.924357 12.851558
-0.238858 11.422871
-0.325494 11.506188
-0.827578 14.324322
-1.021688 15.836143
-0.618082 12.764979
-0.501603 13.335974
-0.385766 10.046793
-0.163284 13.470746
-0.591742 14.103467
-0.624811 11.025094
-0.730320 12.751483
-0.488247 12.943813
-0.492585 13.623226
-0.539726 10.252920
-0.162594 12.425450
-0.682326 12.054902
-0.788032 12.906199
-0.659575 13.643450
-0.805896 15.354176
-0.941773 13.771475
-0.827023 11.200525
-1.144602 13.387841
-0.758321 11.076196
-0.829354 11.045927
-0.730539 15.363966
-0.481775 12.022628
-1.096391 10.748607
-1.066738 12.201817
-1.085993 10.814863
-0.567006 12.205726
-0.496944 11.953339
-0.144354 10.751431
-0.686234 13.658813
-0.844458 14.620118
-0.788033 12.853438
-0.722498 12.000014
-0.734798 14.084875
-0.598223 12.976770
-0.740316 12.743227
-0.988980 15.643388
-1.043408 12.052863
-0.715832 11.152025
-0.754319 13.746712
-0.879003 13.287668
-0.660787 11.684992
-1.109845 12.296682
-0.533330 10.418901
-0.684777 10.054402
-0.564011 11.614760
-0.851176 11.883114
-0.949345 12.331569
-0.764753 14.879709
-0.411266 12.106197
-0.841581 11.119110
-0.466275 10.424545
-0.216542 12.886358
-0.644442 11.502848
-0.484058 11.898841
-0.446341 11.636133
-0.447374 10.007792
-0.562508 9.691296
0.034640 10.019773
-0.364149 12.486538
-0.942403 11.762646
-0.526966 10.808612
-0.583141 13.286681
-0.634522 11.143099
-0.673867 9.955309
-0.691913 10.766530
-0.821996 12.339975
-0.777150 12.172246
-0.662045 12.733345
-0.740833 9.564295
-0.474655 15.081563
-1.078658 10.998783
-0.696339 13.693276
-0.538858 14.099396
-0.948604 13.225439
-0.310738 13.369022
-0.912927 12.035101
-0.841186 10.826489
-1.385027 11.980366
-1.201329 12.388820
-0.989785 11.335507
-0.678183 11.168354
-0.809506 12.983054
-0.688055 13.314654
-0.567662 13.329972
-0.915609 13.668085
-0.969902 9.836784
-1.030775 11.161136
-0.374118 10.802880
-0.608399 12.124861
-0.830257 13.620603
-0.846954 12.620046
-0.950415 13.595403
-1.269309 12.158273
-0.876554 11.687750
-1.064303 12.494911
-0.717354 12.716092
-0.648945 12.455826
-0.796015 15.098082
-0.722647 11.157793
-0.807818 12.400882
-1.118807 12.172391
-0.962838 11.222658
-1.236398 13.070223
-0.590874 11.682115
-0.599246 9.528743
-0.681494 9.134951
-1.123318 12.679649
-0.880624 10.923603
-0.293232 11.382390
-0.269398 12.405683
-0.934578 10.929001
-0.340693 14.921830
-0.703432 13.344204
-0.389524 13.482654
-0.732230 11.523990
-0.344572 12.176820
-0.626581 10.982608
-0.781092 12.184337
-0.708329 11.405721
-1.395652 11.127143
-0.904618 14.030564
-0.269256 11.719207
-0.873924 10.527525
-0.482216 12.422984
-1.115817 11.454752
-0.882258 11.781542
-0.871933 11.279492
-0.623956 14.129901
-0.349239 10.108673
-0.762421 12.510271
-0.395173 9.889751
-0.961307 11.909963
-0.548367 10.218473
-0.919522 13.511388
-0.635708 9.166795
-0.700772 9.334350
-0.215107 12.707755
-0.480180 10.775432
-0.473478 12.226965
-0.147484 15.076634
-0.290275 10.900895
-0.644115 11.368287
-0.531136 11.493134
-0.692123 13.244187
-1.017677 12.657844
-0.815471 11.590986
-0.891205 13.806239
-0.393822 9.611666
-0.786076 10.987124
-1.251789 12.400013
-0.873105 12.868586
-0.531056 9.109824
-0.275968 10.811626
-0.453543 9.699346
-0.800263 8.504363
-0.730613 9.760876
-0.518636 10.501398
-0.936573 9.926744
-0.425349 10.019651
-0.811756 12.027288
-0.676740 10.796067
-0.824125 10.260654
-0.860314 11.437993
-0.459914 10.515476
-0.648851 11.637076
-0.520168 12.957456
-0.712187 12.983947
-0.825881 14.351712
-0.225273 11.542221
-0.768056 10.760627
-0.646288 8.686333
-0.539547 11.985889
-0.892370 12.130980
-0.341703 12.974192
-0.470653 13.241587
0.134321 10.851982
-0.470970 13.073417
-0.458889 12.234511
-0.406850 13.555727
-0.649533 12.020322
-0.812948 13.960204
-0.737876 12.854387
-0.337411 12.927012
-0.655168 12.928659
-0.687591 10.623165
-0.839052 12.337716
-0.637892 9.563330
-0.344788 12.259991
-0.511401 13.688976
-0.498787 8.999905
-0.583574 11.028995
-0.610985 12.774924
-0.991100 14.048749
-1.031699 14.408743
-0.778208 13.015521
-0.937434 12.999708
-0.672853 15.698699
-0.609481 13.988283
-0.376982 13.210695
-0.742150 14.792869
-1.021426 14.625934
-0.373516 12.038909
-0.791275 13.669478
-1.001714 15.297295
-0.526602 12.243548
-0.932323 9.800926
-0.773103 11.322597
-1.033963 12.637855
-0.495221 12.487839
-0.786209 13.719417
-0.457995 12.847973
-0.627450 14.298442
-0.988160 13.708823
-0.753806 13.393296
-0.646308 11.540286
-0.263864 10.651704
-0.489856 12.416386
-0.727531 12.274595
-0.472758 13.047455
-0.642648 12.474490
-0.596954 13.195983
-0.073881 13.411414
-0.730332 12.418393
-0.912315 11.053606
-1.010255 12.315236
-0.638136 13.449839
-1.168467 11.304944
-0.791675 10.875768
-0.951585 11.394004
-1.308213 11.091637
-0.440915 9.513506
-1.081457 9.499390
-0.575602 10.254013
-0.495002 11.629159
-0.720392 12.397711
-0.701402 12.015588
-0.807569 10.016036
-0.698687 13.630865
-0.702520 11.404006
-0.940045 12.029441
-1.104647 13.206616
-0.840785 14.504090
-0.952797 13.730890
-0.767707 13.970290
-0.938900 13.246326
-1.034846 10.263150
-0.673939 10.224938
-0.869113 11.068234
-0.992532 15.718658
-0.756388 10.671314
-0.488707 12.024188
-0.572453 11.288191
-0.495078 12.037397
-0.815266 10.707552
-0.540229 12.569397
-0.832934 13.689023
-0.763386 12.429525
-0.709639 10.816373
-0.591479 11.533723
-0.891263 14.442949
-0.944002 12.843729
-0.801134 12.930480
-0.472853 11.539994
-0.790052 11.383837
-0.908475 11.231581
-0.686130 11.591039
-1.383398 13.631793
-0.927808 11.134364
-0.866344 12.960965
-0.455961 13.513364
-0.710597 10.838492
-1.018341 11.902816
-0.835548 9.251955
-0.962674 11.849001
-1.088711 13.254086
-1.327202 12.835410
-1.237661 10.291024
-1.607644 13.170637
-1.403856 15.720049
-1.120800 13.380690
-1.354859 12.481440
-1.055618 12.385745
-0.937540 11.828379
-0.834500 11.906363
-1.220505 13.229448
-1.127052 11.475056
-1.312469 14.631665
-0.959137 11.049722
-1.420256 13.135786
-1.051658 15.606897
-0.816149 12.555338
-0.490036 12.647812
-1.013526 12.445684
-1.006778 12.548292
-1.121355 13.712427
-0.824838 13.470967
-0.795277 11.064208
-0.746035 10.981410
-0.668301 13.165349
-0.641602 11.803655
-0.877098 11.498019
-1.294833 13.616396
-0.994275 11.594569
-1.247633 14.190722
-1.013017 13.846817
-1.108887 11.380786
-0.926295 10.843318
-1.002838 13.964973
-1.332656 12.887504
-0.965338 11.905467
-0.780464 10.800955
-0.760992 11.898219
-0.941270 13.397177
-1.166324 12.291129
-0.597248 13.564554
-0.785964 13.465550
-0.689377 11.176609
-0.869497 12.287408
-0.654402 12.339839
-0.920375 10.197911
-1.027070 12.872935
-0.931334 15.320576
-1.143858 13.787393
-0.602724 12.980177
-0.572231 14.409610
-0.660137 13.303439
-0.835502 11.160900
-0.734091 12.028331
-0.684449 10.510553
-0.719716 11.974113
-0.552750 11.898901
-0.772839 11.735321
-0.671399 11.864786
-0.808306 11.440819
-1.027122 16.039235
-1.202914 11.497858
-0.805824 12.853926
-0.544534 11.451329
-0.803657 12.588595
-0.566734 13.098087
-0.229322 9.732027
-0.794741 12.495593
-0.731973 11.441599
-1.018762 11.966543
-1.043898 12.005397
-0.777437 11.982861
-0.784377 11.231307
-0.825155 9.703300
-0.605610 9.655007
-0.317898 10.174281
-0.156205 11.516304
-0.683838 11.214430
-0.259508 12.293920
-0.061581 11.385747
-0.435003 12.082621
-0.304683 12.493327
-0.931731 13.845750
-0.767735 12.295151
-0.366298 12.968653
-0.842798 12.822139
-0.806328 12.825226
-0.853011 11.666321
-0.809307 13.865919
-0.468388 13.810886
-0.593104 12.707405
-0.792610 13.998960
-0.329366 14.365915
-0.353226 13.598064
-0.445390 12.309158
-0.476295 12.458532
-0.391945 9.699387
-0.560709 11.622095
-0.654069 13.508968
-0.547845 10.933709
-0.608617 12.926922
-0.284451 11.242772
-0.463643 11.916847
-0.516698 12.788838
-0.715457 13.557358
-1.018645 16.343586
-1.227762 13.976248
-0.861364 14.739687
-0.696444 13.326540
-1.146255 16.619573
-1.151866 14.576409
-0.964551 12.917928
-0.815034 14.421137
-0.792172 15.404879
-1.147416 13.227613
-0.966108 11.453638
-0.911965 13.338004
-1.011849 14.306079
-1.142572 12.068418
-1.002305 11.914862
-0.609545 11.843976
-0.530214 11.007076
-0.832246 11.935218
-0.960076 13.253844
-0.908819 14.294234
-0.863014 10.643064
-0.834717 11.254737
-1.172022 14.230671
-0.389553 12.676275
-0.549926 13.836720
-0.125399 13.825246
-0.878451 15.259928
-0.269602 14.097291
-0.554505 9.993631
-0.815342 12.340118
-1.249907 13.938321
-0.610585 13.293573
-0.713790 12.922651
-0.786745 13.267909
-0.925375 12.783919
-0.646138 12.194623
-0.686188 12.941345
-0.732804 11.883992
-0.811682 12.620987
-0.760356 11.559983
-0.373533 11.437958
-0.585503 12.543446
-0.696856 14.050342
-0.556049 10.850378
-0.476629 10.004148
-0.643735 14.156140
-0.480308 10.385464
-0.025849 12.885006
-0.153727 9.564134
-0.653348 11.472843
-0.302639 13.202535
-0.418621 11.990210
0.083083 12.840997
-0.799735 13.210158
-0.438411 12.802460
-0.570329 15.193810
-0.895912 13.636409
-0.995180 12.571134
-0.460208 11.848519
-0.480127 14.251442
-0.600433 13.602358
-0.826748 12.099488
-0.624994 14.350157
-1.037524 13.254232
-1.238228 13.394758
-1.103076 15.250223
-1.169910 12.473722
-1.332361 14.374093
-0.688581 11.499113
-1.040938 13.107944
-0.655301 9.265914
-0.450111 13.778292
-1.225897 16.747566
-0.609344 13.063147
-1.143161 14.255491
-0.765232 12.213449
-0.644559 12.204034
-0.829658 13.067245
-1.165638 14.854325
-0.842701 12.972562
-0.857891 15.351251
-0.955064 11.497507
-0.763590 13.206096
-1.120479 13.171555
-0.554529 11.153605
-0.590808 10.689850
-0.688025 10.674893
-0.170244 12.650870
-0.267413 11.997271
-0.890457 14.411395
-0.801540 13.126323
-0.656347 13.353871
-0.758219 11.371846
-0.824812 13.432068
-0.483223 12.032049
-0.884788 12.154374
-1.114286 11.952637
-0.945574 13.758831
-1.052142 14.215156
-1.182823 11.561466
-1.029701 13.869464
-0.592993 12.657611
-0.847239 15.375159
-0.772262 15.213461
-0.932992 13.534468
-1.153872 13.248705
-0.776797 13.632427
-1.055444 15.363853
-0.913909 11.152870
-0.907599 12.641887
-0.718961 12.257878
-0.881086 9.806807
-0.682571 14.470192
-1.325051 14.644046
-1.580972 12.891467
-0.795312 11.039852
-1.411604 15.748253
-0.973092 13.467410
-0.553229 13.610277
-1.119768 13.555491
-1.516700 14.320576
-1.657167 11.473402
-0.510681 11.495977
-0.585313 12.495916
-1.235243 10.802978
-0.926005 12.753478
-1.051425 11.676527
-1.365142 12.022663
-0.970622 12.875033
-1.183268 13.997132
-0.854508 10.638859
-0.882499 11.239740
-0.764602 12.801523
-1.063964 10.986906
-0.750777 10.386018
-1.210390 9.232313
-1.538009 13.001278
-1.356368 12.386548
-1.711724 14.854490
-1.317106 14.545667
-1.450641 11.652301
-1.412315 11.513131
-1.023373 11.646848
-1.396965 12.542472
-1.091147 11.663194
-1.192742 10.314549
-1.097099 12.693048
-1.188074 14.443362
-1.228906 13.857992
-0.710191 10.975626
-1.031692 15.127613
-1.110302 11.101507
-1.241777 12.212713
-1.536378 13.342756
-1.151925 9.485527
-1.049577 13.616351
-0.134018 9.464256
-1.208318 12.530557
-1.229505 13.516584
-0.972176 12.909447
-0.702832 13.683877
-1.232160 13.385378
-1.276571 16.113747
-1.167824 13.544475
-1.230848 16.626782
-0.552568 13.749944
-1.248568 15.246655
-1.651979 16.330902
-1.159570 15.554066
-1.106853 14.621952
-1.165358 14.676876
-0.804163 13.059806
-0.916116 12.459841
-0.726374 14.591302
-0.531548 10.368794
-1.033999 14.372782
-1.152641 13.541830
-1.275385 13.231751
-0.727771 11.504446
-0.631564 12.707011
-0.960170 10.474151
-1.101342 12.373242
-1.250369 13.232270
-1.019253 10.853614
-1.014581 12.917815
-0.688448 11.741787
-1.050682 10.351137
-1.406917 12.342500
-1.328503 13.256411
-1.462551 12.246543
-1.305453 14.745740
-0.651539 14.333563
-0.982555 12.088040
-0.577757 11.450635
-1.087991 10.877195
-1.327250 12.595206
-1.367729 12.255640
-1.326256 12.235759
-0.736355 12.400796
-1.221857 14.107033
-1.278780 16.284383
-1.512833 14.684339
-1.431502 14.692868
-0.986012 13.102446
-0.444461 11.850610
-0.984575 12.564608
-0.477284 12.142804
-0.878677 12.643018
-0.618828 11.915621
-0.867091 14.679794
-0.487367 12.049277
-1.129306 14.208286
-0.799814 11.292294
-0.534690 11.944148
-0.875864 10.702628
-0.444553 12.657357
-1.160780 14.829651
-0.700626 11.277821
-1.049999 12.653814
-1.145755 14.691535
-1.061846 13.862540
-1.191426 12.233634
-0.739399 12.876955
-0.892790 11.732918
-0.802839 12.921741
-1.159576 10.150728
-1.055789 11.510814
-0.721308 11.711612
-0.813762 13.206118
-0.216367 13.285259
-1.126004 14.632480
-1.264081 15.441681
-0.918449 14.189443
-1.356447 14.640774
-0.694746 13.395110
-0.950067 15.108415
-1.112601 13.291685
-0.916116 15.997161
-0.910770 12.804168
-0.779079 13.174131
-1.123752 13.694840
-1.291476 13.663648
-1.072926 13.468265
-1.465714 15.013978
-1.317017 15.348349
-1.225127 13.553301
-0.908098 12.515374
-1.323659 10.333925
-1.116091 10.516858
-1.087132 12.897423
-1.683012 14.134633
-1.114191 12.033902
-0.875310 12.271138
-0.652500 11.368633
-0.998918 12.178870
-1.029009 13.146031
-0.834982 11.083277
-1.014075 9.837244
-0.920582 13.086827
-1.052333 14.273740
-1.395413 14.047197
-0.844064 12.546560
-0.039921 10.600009
-1.097125 15.474376
-0.664375 9.366178
-1.265464 10.324179
-0.691592 14.230935
-1.168085 12.415537
-0.736617 10.792853
-0.888491 10.626157
-0.839369 12.853631
-1.070707 10.843705
-0.741241 11.421105
-0.707443 14.151757
-1.020927 12.832130
-0.894754 13.330427
-0.867288 14.638389
-0.935330 14.618494
-0.526195 12.795709
-0.575831 14.284633
-0.470050 12.781688
-0.715106 15.808082
-0.556004 15.905983
-0.163533 15.648227
-0.323062 15.774436
-0.543074 14.475956
-0.582318 12.074888
-0.558442 12.314306
-0.831915 12.018931
-0.402474 15.511191
-0.548999 13.120253
-0.748052 14.489338
-0.701695 15.424502
-0.937632 15.198323
-0.843559 15.700154
-0.269181 12.398665
-0.821599 12.773637
-0.710272 12.173742
-0.767135 10.073887
-0.509905 9.599783
-0.505411 11.383297
-0.467937 9.469899
-0.836301 11.481842
-0.884535 9.332644
-1.185254 12.933279
-0.690474 11.037129
-0.850757 9.841013
-0.842208 13.370000
-0.602527 13.438054
-0.479919 12.705849
-0.758880 14.480266
-0.948281 13.891339
-0.557869 13.321718
-0.685476 12.209467
-0.746912 13.242694
-0.666366 12.894576
-0.467809 11.149494
-0.988837 13.879881
-0.698653 13.980784
-0.650490 12.044727
-0.796564 14.591116
-0.440172 11.105954
-0.454617 11.302019
-0.559331 13.630864
-0.454722 13.597679
-0.507507 11.509306
-0.488099 14.641199
-0.765513 12.905992
-0.450910 13.242646
-0.161585 12.078797
-0.498590 10.913191
-0.798442 12.339790
-0.448460 11.971635
-0.177423 13.609152
-0.374079 7.763994
-0.489921 15.495336
-0.349985 14.778641
-0.731900 12.370678
-0.360180 12.043850
0.106472 12.942421
-0.399268 12.690532
-1.073646 11.512821
-0.425383 10.805218
-0.350897 10.862968
-0.617739 12.252256
-0.850213 13.563467
-0.254489 11.527567
-0.615498 14.747751
-0.349122 14.028747
-0.685635 14.858594
0.035537 13.731127
-0.320997 14.092474
-0.330624 13.533401
-0.525885 15.854164
-1.067778 13.856039
-0.913049 15.714134
-0.967317 14.640029
-0.986613 12.699420
-0.723409 11.682024
-0.861292 12.788233
-0.130038 10.639545
-0.478089 12.447541
-0.531573 11.133217
-0.257521 11.250640
-0.424210 10.754120
-0.918110 12.701024
-1.221647 12.279867
-0.038786 10.036904
-0.734362 10.156518
-0.319322 10.566670
-0.574151 11.651527
-0.287200 8.608224
-0.474779 10.994463
-0.768428 11.671001
-0.197712 10.199410
-0.370131 10.211958
-0.731653 13.897157
-0.554893 14.317575
-0.624393 14.431714
-0.325583 11.244317
-0.868479 10.620444
-0.444359 10.762104
-0.285049 12.433769
-0.569660 12.041271
0.001473 11.753550
-0.649266 10.076317
-0.582774 11.253521
-1.059680 13.169389
-1.176131 13.713192
-0.783463 12.667989
-0.721020 11.266267
-1.291876 13.127071
-1.280180 11.221946
-0.860004 11.684076
-0.720258 14.693724
-0.537186 15.316773
-0.822382 13.746032
-0.716092 12.630963
-0.643385 11.268246
-0.419215 9.562705
-0.579466 12.487993
-0.262187 11.447498
-1.107168 12.613180
-0.746234 13.737343
-0.571108 12.902145
-0.919176 11.092955
-0.657685 12.519890
-0.974970 15.212843
-0.708530 14.184522
-0.465245 10.187098
-0.914780 10.893337
-0.652240 13.175306
-0.539926 11.841726
-0.503671 14.198062
-0.446141 12.204875
-0.359411 12.510716
-1.018097 15.071413
-1.033990 12.030096
-0.629527 15.587037
-0.505290 12.414285
-0.613797 13.894362
-1.245204 16.334165
-1.389918 15.368559
-0.824708 11.615136
-1.089554 13.609575
-0.941384 13.744680
-1.386634 15.163698
-0.643704 11.436795
-0.146212 9.812351
-0.792977 11.580293
-0.665573 12.757535
-0.932376 12.817616
-0.808052 12.898061
-0.967087 15.440811
-0.788649 12.402260
-0.428155 13.811490
-0.276391 12.861958
-0.841872 10.270511
-0.782932 9.690441
-0.762160 12.275088
-0.291467 13.905640
-0.701782 11.812651
-0.430334 10.128148
-0.617296 11.994980
-0.432333 10.218726
-0.789069 11.452800
-0.582451 8.994579
-0.640160 11.352831
-0.946157 11.859144
-0.696711 11.115745
-0.719091 11.093426
-0.793755 12.882666
-0.930313 11.581669
-0.687829 9.928600
-1.159305 9.701653
-0.695925 12.136527
-0.400831 9.645422
-0.780488 12.614588
-0.581193 10.710808
-1.129286 11.660849
-0.916111 13.269187
-0.838086 11.656796
-0.965567 13.024108
-0.821832 13.529648
-0.938016 15.957147
-1.008098 13.290527
-0.899350 13.691353
-1.088338 12.835101
-0.764481 10.264584
-0.590173 8.414274
-0.837920 9.769300
-0.443386 10.660413
-0.761247 12.891401
-0.750414 11.576495
-0.346967 12.362107
-0.317913 11.135234
-0.432578 12.047728
-0.685573 11.210882
-0.643568 15.886458
-0.858336 13.884179
-0.860946 12.041262
-0.494665 12.155807
-1.040987 13.081834
-1.015420 16.095314
-0.862213 13.956948
-0.636144 10.478752
-0.871430 13.255204
-0.776063 15.010048
-0.504194 13.932807
-0.579684 10.924133
-0.442779 13.252535
-0.474575 8.514461
-0.566541 9.915676
-0.276778 12.955388
-0.474940 13.688639
-0.257226 11.163058
-0.718903 12.921716
-0.594404 16.000060
-0.792136 11.756191
-1.067739 14.163231
-0.536559 15.085206
-1.238234 12.683356
-0.615744 14.440522
-0.544648 12.425309
-0.415136 15.408542
-1.098615 14.900849
-0.869919 13.772103
-0.516782 11.349722
-0.909193 13.354767
-1.055394 14.625073
-0.935286 12.423666
-0.813636 10.962397
-0.810757 13.316494
-0.670809 13.035502
-0.527728 13.290673
-0.261482 14.361043
-1.159840 14.359791
-0.839384 14.152502
-0.620361 12.058794
-1.384678 14.120765
-0.950637 11.690914
-0.754264 7.684621
-1.025727 12.453641
-0.435151 9.823398
-0.583001 10.678732
-0.588341 10.800485
-0.990022 11.060598
-0.831357 13.375224
-1.056547 14.614413
-0.522068 13.397611
-0.691140 14.076263
-0.733076 12.134925
-0.749455 12.676002
-0.826525 15.266439
-0.719553 11.625856
-0.485385 12.016816
-0.555066 13.280399
-0.535843 13.938536
-0.269667 11.548145
-0.604697 14.386102
-0.690217 13.152379
-0.509374 12.811272
-0.516388 11.369809
-0.646937 13.079265
-1.117508 13.952443
-1.254923 13.248321
-0.472439 12.696764
-0.237811 10.488160
-0.726667 10.749538
-0.903026 11.788589
-0.952335 11.544701
-1.034704 10.243241
-1.090359 10.388374
-0.638092 10.334394
-1.302821 10.042380
-0.955714 11.111203
-0.914844 13.612940
-1.396097 13.422466
-1.480643 12.813595
-0.991554 12.680397
-0.714767 9.827625
-0.661904 11.636565
-0.491800 12.018005
-0.996997 11.864035
-0.933612 11.405686
-0.604110 10.994728
-0.579567 11.326584
-0.721545 11.159263
-0.706515 9.405780
-0.740688 12.034585
-0.763639 8.906050
-0.437666 12.476984
-0.211217 10.952406
-0.051208 11.160000
-0.336175 10.588430
-0.689539 10.056757
-0.685768 12.163941
-0.445282 11.719802
-0.733131 11.835110
-0.765531 11.627159
-1.389352 12.727313
-1.151314 12.810220
-1.133057 11.928435
-1.187972 11.084947
-0.488636 9.974188
-0.738634 12.957046
-0.735041 9.199017
-0.862237 10.304665
-0.526779 9.417481
-0.429663 11.079368
-0.148409 8.973082
-1.320030 10.778129
-0.554664 10.032408
-0.819632 7.831298
-1.084698 11.493284
-1.086843 11.083944
-1.264317 12.064401
-1.578868 13.558248
-1.079279 12.079527
-0.922452 11.279568
-0.754816 12.661978
-0.422092 11.167384
-1.137965 13.054426
-0.707963 12.662726
-1.640656 13.097722
-1.512372 10.630491
-1.080919 10.430308
-0.773407 10.148572
-0.707615 11.804463
-0.568946 9.958324
-0.986441 14.698638
-0.406478 12.023376
-0.230221 13.673269
-0.517830 15.011019
0.165926 11.659035
0.120833 8.814727
-0.208174 12.238667
-0.361224 9.506616
0.042620 11.293525
-0.270000 13.112920
-0.128217 12.297185
-0.637322 11.642138
-0.125827 11.143258
-0.630727 13.873378
-0.946983 12.060407
-0.736540 11.148173
-0.847907 13.677758
-0.565731 12.326371
-0.412787 13.988649
-0.666398 15.516245
-0.697837 13.170939
-0.821835 13.930540
0.053061 14.653095
-0.339598 12.158652
-0.356646 14.492641
-0.180875 13.734188
-1.124397 14.248546
-0.990424 11.735207
-0.250130 11.829533
-0.402285 10.944199
-0.357617 10.085121
-0.383450 12.615124
-0.578816 14.506250
-0.483781 10.906637
-0.542015 12.546059
-0.149941 13.858592
-0.710567 15.953852
-0.142136 13.184925
-0.907829 11.160277
-0.363839 10.026955
-0.772089 11.521865
-0.011598 9.266597
-0.714067 11.343121
-0.269308 10.827042
-1.013955 13.120451
-0.775310 11.416689
-0.359116 10.037668
-1.081352 8.024982
-1.222948 13.060504
-0.475066 8.540363
-0.573948 10.316794
-1.011320 13.835184
-0.613482 11.119523
-0.500558 12.341302
-0.486850 10.805425
-0.789801 14.015778
-0.567943 13.183113
-0.507393 11.646646
-0.456675 9.130582
-0.740494 10.617031
-0.403704 10.257869
-0.686669 12.953209
-0.615378 10.325806
-0.816533 10.403412
-0.855264 12.752799
-0.958548 10.435146
-0.476716 14.374870
-0.912746 14.188398
-1.015888 14.857250
-0.917518 13.957114
-1.041862 12.214650
-0.896245 11.247999
-1.057715 11.841841
-0.728244 10.522301
-0.758938 12.854673
-0.249841 13.301603
-0.501007 13.006425
-0.305392 15.174473
-0.821556 14.494554
-1.005875 11.989063
-0.665180 13.140655
-0.382631 11.818733
-0.531414 10.555958
-0.457319 12.528237
0.468826 11.555216
-0.772264 13.861246
-0.412774 12.742396
-0.257414 13.983118
-0.629519 13.962834
-0.659828 13.898440
-0.074212 10.869215
-0.301438 12.386092
-0.686344 13.157576
-0.280252 10.869195
-0.474341 11.655161
-0.136386 9.933162
-0.480941 11.800016
-0.979293 16.118295
-0.713837 15.130234
-0.520137 11.680053
-0.456195 14.290751
-0.125865 8.870231
-0.289271 11.868750
-0.141044 14.631249
-0.032164 13.159557
-0.577414 14.680295
-0.503917 11.704853
-0.222820 11.405903
-0.186293 10.230642
-0.714551 12.513987
-0.163759 10.789819
-0.596454 12.598215
-0.460765 10.886791
0.081798 10.976733
-0.171336 12.678851
-0.412861 14.810470
-0.303035 14.435425
-0.353273 15.340177
-1.193963 13.824066
-0.603797 14.727930
-0.288329 13.309993
-0.202635 9.723294
-0.690936 12.535356
-0.476938 14.143417
-0.283047 11.560231
-0.528675 9.393551
-0.158295 11.529101
-0.408904 11.999702
-0.074900 14.603253
-0.229563 14.514024
0.020596 12.090402
0.268979 12.412135
0.022366 13.012930
-0.453693 16.564516
-0.337559 11.815850
-0.076634 12.129045
-0.342174 15.696213
-0.085035 12.339559
-0.248442 14.786450
-0.026758 13.187462
-0.295372 11.573550
-0.271903 14.110517
-0.264862 11.348229
0.341846 13.609993
0.152806 11.796856
0.305161 13.483432
-0.504517 15.304114
-0.151146 11.087445
0.076378 9.788953
0.210039 14.084107
-0.260966 10.621415
-0.165092 12.578623
-0.180929 9.585410
-0.483893 10.994434
-0.874000 11.851936
-0.233499 8.980999
-0.415209 12.303293
-0.435338 11.431799
-0.364184 11.952574
-0.454085 10.890534
-0.736413 12.573167
-0.180093 13.351888
-0.584218 12.507871
-0.539228 13.046942
-0.119138 9.528931
0.036598 12.872450
-0.285270 11.190315
-0.484390 11.855764
-0.590004 13.570034
-0.263370 14.322688
-0.070046 13.623687
-0.395298 15.423256
-0.265801 11.679159
-0.197460 13.705191
-0.484587 12.219944
-0.483999 12.258769
-0.671781 9.587915
-0.749736 10.511155
-0.770990 10.084785
-0.764646 11.695945
-0.839856 12.951768
-0.550167 13.086203
-0.595213 10.395075
-0.803292 12.350175
-0.343918 12.661137
-1.304717 14.801165
-0.284519 13.180894
-0.293685 14.215249
-0.491983 11.911958
-0.548995 13.474038
-0.098729 9.516002
-0.153247 9.294734
-0.217986 11.319898
-0.375995 12.586015
-0.384500 12.246263
-0.316247 9.239342
-0.403724 13.674120
-0.292221 9.935111
-0.269106 12.880879
-0.199896 12.647405
-0.113705 8.059759
0.018893 10.548034
0.171444 11.166590
-0.104130 11.628200
0.016911 14.604245
-0.057673 11.037872
-0.187701 9.669750
-0.346302 12.498524
-0.001739 11.778662
0.021398 11.558480
-0.463222 9.582877
-0.383268 10.128420
-0.205758 8.112129
-0.295149 11.498141
-0.360746 12.498823
-0.077655 9.707627
-0.506102 10.597578
0.263639 10.212441
-0.183414 10.129456
-0.257596 9.963661
-0.382604 11.253976
-0.759272 10.519114
-0.114667 9.365634
-0.789983 10.635636
-0.447957 11.837194
-0.782280 10.480022
-1.116916 13.602683
-0.285860 10.387876
-0.181170 11.322602
-0.432078 11.491969
-0.351848 13.744199
-0.584506 13.285061
-0.755760 12.334911
-0.123781 12.093512
-0.362317 12.848672
0.022866 8.596333
-0.232507 12.944381
0.118720 13.391356
-0.336603 15.486046
0.091019 14.841454
-0.474630 12.862803
-0.382886 12.670970
-0.436888 12.886900
-0.558961 10.963426
0.064423 11.974441
-0.629071 11.120288
-0.176144 10.134906
-0.233126 10.923211
-0.435670 13.634926
-0.652426 15.136508
-0.786630 10.725838
-0.414305 13.630681
-0.040627 13.564339
0.058437 10.758138
-0.586675 13.073014
-0.335935 11.775631
-0.517969 12.372675
-0.382750 13.353249
-1.012616 13.558583
-0.867304 13.198637
-0.297791 12.163799
-0.831872 13.328857
-1.161691 13.136053
-1.041775 11.729890
-0.940226 13.391095
-0.739035 10.369775
-0.745571 14.170076
-0.645086 13.311233
-0.688459 14.099426
-0.899538 13.559087
0.019756 11.400165
-0.462635 11.995612
-0.652992 10.190152
-0.518270 9.893826
-0.469959 13.093584
-0.588961 14.600572
-0.515950 11.255442
-0.879991 15.712389
-0.791568 13.617038
-0.779245 12.990686
-0.573897 12.150747
-0.533978 15.233461
-0.870335 14.012292
-0.524987 10.072667
-0.358483 14.151158
-0.361623 13.830222
-1.161593 12.477399
-0.753737 16.433791
-0.943996 16.063578
-0.980163 15.577023
-0.623695 12.278116
-1.036325 15.749235
-1.017319 12.745670
-0.875121 13.770812
-0.458008 12.285513
-0.709177 11.739470
-0.423593 13.142157
-0.763265 16.193435
-0.239360 11.420622
-0.726425 11.886716
-0.607732 13.153123
-0.637236 12.751386
-0.807118 14.642968
-0.695144 12.172126
-0.616578 11.700456
-0.611932 11.618291
-1.360857 13.931259
-1.024234 13.498033
-0.834199 10.826430
-0.843105 11.959874
-0.843318 14.366994
-0.705809 11.418750
-0.257966 13.085083
-0.635886 15.776444
-0.611905 11.878215
-0.653118 13.069934
-0.334585 14.555242
-0.552655 12.704316
-0.746434 12.497258
-0.686015 12.615050
-0.587000 14.284107
-0.338198 14.973394
-0.280512 12.646141
-0.040700 13.176074
-0.285881 10.871567
-0.548870 10.533272
-0.812013 13.355280
-0.890804 12.314917
-0.826406 12.260629
-0.773003 14.176172
-0.720483 10.596442
-0.437194 10.730804
-0.581134 14.819773
-0.924552 15.952886
-0.511599 13.291746
-0.638723 15.298994
-0.081546 12.931053
-0.557534 15.096110
-0.564910 15.481882
-0.964042 16.306149
-0.775305 16.352137
-0.501358 11.191640
-0.222757 11.875662
-0.198288 10.777377
-0.435534 10.653814
-0.338424 10.520316
-0.132533 13.249230
-0.397930 10.801450
-0.330752 12.304942
-0.773632 14.203535
-0.265724 11.749915
-0.026642 14.946039
-0.428175 13.341118
-0.207721 13.250896
-0.538101 13.046659
0.257780 11.384905
-0.079047 11.048610
-0.066988 14.882347
0.181286 12.506588
-0.312875 13.820406
0.211895 14.423917
-0.418329 12.214113
0.025425 13.325198
-0.113097 11.686457
-0.005490 14.092514
-0.170429 12.534067
-0.104773 12.455793
-0.296329 13.477974
-0.056302 12.193431
-0.309970 11.874307
-0.429640 14.188737
-0.667599 13.230141
-0.202971 13.585272
-0.847946 11.893622
-0.489814 14.544004
-0.920827 15.917443
-0.798007 12.346748
-0.205297 11.617484
-0.268005 12.566840
-0.020754 13.062826
-0.202968 10.266186
-0.135490 10.784824
-0.266207 10.019459
-0.540493 12.810561
-0.185616 11.093108
-0.895538 16.141279
-0.111665 12.870855
-0.628277 11.578852
0.198511 11.503905
-0.001099 13.393078
0.043453 10.736302
-0.200400 11.156712
-0.510061 11.947082
-0.806466 11.903377
-0.216671 12.103719
-0.761555 14.655129
-0.538935 12.772082
-0.865359 13.971892
-0.429112 15.723687
-0.538338 12.619860
-0.565702 13.789665
-0.370189 14.857954
-0.299006 12.606942
-0.778560 13.731072
-0.348788 10.773468
-0.239481 14.260810
0.195207 14.297022
-0.002321 14.833843
-0.203656 12.635460
-0.735231 14.095687
-0.694458 12.408553
-0.333189 12.535138
-0.333986 14.202966
-0.266738 13.736767
-0.379058 12.444226
-0.455332 16.260034
-0.292788 14.315936
-0.511938 14.359016
-0.677617 11.982134
-1.008472 16.005406
-1.126318 16.055691
-0.914054 17.362258
-0.643393 12.799641
-0.477090 13.387211
-0.595690 14.220438
-0.155254 12.469817
-0.391807 11.612187
-0.540152 16.977445
-0.216224 12.696168
-0.390104 15.561676
-0.421855 14.326695
-0.717680 14.994907
-0.781177 14.831829
-0.848787 12.437182
-0.435324 14.389950
-0.509698 11.892561
-0.802585 14.379078
-0.813990 13.799122
-0.817428 13.995088
-0.599503 13.913538
-0.784924 14.027969
-0.550695 12.605573
-0.667387 15.922982
-1.268954 14.389147
-1.231921 14.698453
-1.220491 14.771887
-0.834052 14.665086
-0.663353 13.883109
-1.328503 17.738937
-1.199033 12.994441
-0.928101 13.683544
-1.160424 14.316875
-0.639407 16.112378
-0.718757 13.072252
-0.660720 12.440278
-0.488564 14.661564
-0.229428 11.392373
-0.623064 12.674773
-0.014922 13.533777
-0.468419 14.143409
-0.742337 12.757957
-0.579416 14.939208
-0.979854 13.995471
-0.841703 11.947273
-0.914767 12.653284
-0.885655 13.627412
-0.895390 13.535057
-0.519800 14.551039
-0.549033 14.277851
-0.646731 14.634526
-1.054574 14.583767
-0.362671 11.064913
-0.487760 12.245151
-0.975325 14.375729
-0.747111 15.634951
-1.130035 12.615840
-1.053393 15.100103
-1.277957 12.314219
-0.579673 13.355715
-0.815819 10.460391
-1.024006 15.297306
-0.798274 12.441091
-0.939150 12.265818
-0.803575 13.298606
-0.685279 13.729006
-0.853776 13.435642
-0.657123 13.653686
-0.948905 12.122184
-1.226546 11.478510
-0.736590 10.871621
-1.050171 12.019556
-0.830372 13.033369
-0.823942 13.687781
-0.594006 13.574816
-1.136563 13.900034
-1.110050 15.873687
-1.078029 12.903323
-0.792627 11.569823
-0.698470 13.972679
-0.402266 12.503357
-0.735142 13.086160
-1.185620 14.168067
-0.783224 13.034854
-0.325483 10.391361
-0.744247 13.703929
-0.017221 10.645933
-0.129224 13.157098
-0.895266 13.661848
-0.505804 13.245408
-0.731705 10.237785
-0.631542 12.540772
-0.621915 12.339401
-0.795189 12.899025
-0.473899 10.118654
-0.732952 11.443065
-0.828436 10.860933
-0.995775 12.548993
-0.681878 11.782719
-0.592939 10.558443
-0.594558 15.016718
-0.723499 11.164424
-0.705834 13.787319
-0.402056 11.287125
-0.474438 13.575777
0.115153 12.033622
-0.871573 11.757758
0.361131 12.139557
-0.081653 11.603451
0.133313 14.833145
-0.507087 13.812879
-0.490055 12.860322
-0.755755 14.043034
-0.571075 13.914566
-0.638436 12.117090
-0.948038 13.438660
-0.673312 10.834431
-0.727797 12.720532
-0.957950 9.751527
-0.418496 9.356327
-0.496418 10.528010
-0.348509 9.520499
-0.150528 11.753912
-0.361835 12.656957
-0.564716 12.515415
-0.244657 13.662989
-0.555740 11.132876
-0.777105 13.001095
-0.242233 11.813414
-0.807425 11.041762
-0.911423 9.526465
-0.725610 10.382472
-0.635973 10.291419
-1.101360 10.508744
-1.313963 12.579621
-0.486815 13.597492
-0.456556 11.662876
-0.193499 9.488597
-0.429638 10.606845
-1.042000 11.698626
-0.705081 12.722741
-0.912200 13.520534
-0.459814 10.530961
-0.664484 10.149997
-0.549534 14.090304
-0.678677 12.814901
-0.629376 10.420923
-0.532354 10.557542
-0.372957 12.097771
-0.471569 11.879059
-0.129485 13.711901
-0.185583 10.458544
-0.558681 9.048485
-0.552939 11.203881
-0.342201 13.162755
-0.244709 12.420027
-0.318509 14.167743
-0.474018 10.507037
-0.619947 9.916672
-0.657333 13.521966
-0.412703 9.443407
-0.351058 8.378728
-0.682990 11.772858
-0.581197 10.918210
-0.305581 11.019722
-0.587969 11.633529
-0.426064 12.078701
-0.559568 12.380839
-0.871374 12.345663
-0.436429 8.450884
-0.301305 8.811253
-0.797511 13.335366
-0.768087 10.120926
-1.057240 12.288428
-0.768794 11.199421
-0.700041 14.010794
-0.468290 10.816766
-0.325161 10.594191
-0.417953 10.275031
-0.429407 11.029035
-0.963126 12.311419
-0.417308 13.738488
-0.535183 11.318220
-0.196091 13.243408
-0.081285 9.111303
-0.919374 11.505251
-0.066824 10.436617
-0.325411 9.478415
-0.559645 10.408146
-0.085521 10.492610
-0.295987 8.681983
-0.539042 10.038668
-0.621748 7.979281
-0.782915 11.745294
-0.891639 14.459887
-0.576197 12.056247
-0.104545 12.859964
-0.140239 10.006998
0.305744 9.141705
-0.049989 11.283491
-0.423248 9.621852
-0.243000 8.333540
-0.231955 10.979614
-0.056455 10.488400
-0.205461 9.125034
-0.046905 9.854605
-0.005907 10.509263
-0.632800 11.314673
-0.529569 11.150622
-0.688451 12.718014
-0.696820 10.151864
-0.362606 9.731011
-0.918433 10.600831
-0.325691 11.702840
-0.269048 11.719838
-0.921774 11.730429
-0.770929 11.188828
-0.803321 11.187835
-0.879048 12.323641
-0.546772 9.545152
-0.825055 8.203020
-0.581883 9.829198
-1.552341 13.082798
-0.685553 10.243146
-0.590818 8.745663
-0.822245 9.670041
-0.641720 11.503350
-0.471673 10.262502
-0.396495 8.614799
-0.924436 12.975028
-0.665438 12.752642
-0.462072 12.994629
-0.199316 9.899935
-1.046597 10.156641
-0.574188 11.145988
0.088715 9.079473
-0.417881 9.790551
-0.625882 12.054641
-0.409613 9.326343
-0.603880 8.366494
-0.876916 11.529464
-0.845945 10.586651
-0.361848 7.320239
-0.532185 10.949759
-0.706378 13.655391
-0.695677 9.900538
-0.909376 9.255012
-1.166958 9.005251
-0.727392 11.642150
-0.996056 8.546273
-0.774751 9.947284
-1.029184 9.647532
-1.264670 9.763298
-0.619403 8.683374
-0.691671 7.868142
-0.655227 10.287512
-0.587752 8.381952
-0.765985 9.970938
-0.429616 8.056739
-0.650557 11.163939
-0.827573 8.732946
-0.905251 10.369844
-0.957232 11.162055
-1.201481 9.371734
-0.737366 8.432098
-0.865323 11.425879
-0.815858 10.045349
-0.990197 9.235105
-0.377267 9.954902
-0.716231 8.578648
-0.064619 11.341723
-0.240147 9.308006
-0.799104 10.746135
-0.456398 10.409310
-0.801328 10.908678
-0.730190 10.095237
-0.533669 6.014835
-0.663645 7.687298
-0.797014 14.101140
-0.870105 12.824391
-0.515388 10.766662
-0.827333 10.214676
-0.785959 10.335454
-0.832617 9.750284
-0.187861 9.785545
-0.919312 8.920832
-0.703156 10.887441
-0.534306 8.650831
-0.500020 11.003088
-0.773196 9.072502
-0.508476 9.610426
-0.813108 10.910275
-0.125863 7.076230
-0.591064 8.958528
-0.411845 9.182396
-0.277788 12.514963
-0.615926 12.469961
-0.595938 9.361569
-0.636159 11.128489
-0.650488 10.758401
-0.482433 10.475219
0.091087 10.273373
0.083360 10.589249
0.137337 8.826888
-0.013706 10.189689
-0.388644 13.128565
-0.518164 12.040397
-0.076564 9.655907
-0.130533 9.584088
0.162664 10.750972
-0.393668 11.464701
-0.045649 9.365205
0.210044 12.942111
0.056055 8.636081
0.345031 9.491366
-0.273189 13.254202
-0.116334 11.898581
-0.063707 10.872616
-0.250272 9.714615
0.000171 15.266872
-0.556925 12.886636
-0.423280 12.616895
-0.184481 15.727726
-0.002357 11.299457
-0.350624 11.765399
-0.649588 11.461758
-0.421974 15.600349
-0.286451 13.969734
-0.433634 12.385542
-0.241130 12.976238
-0.346711 12.978404
-0.556636 12.563103
-0.598486 12.990228
-0.723163 15.367251
-0.268957 13.908439
-0.553688 13.133925
-0.360482 11.360769
-0.137859 12.608038
-0.704051 13.109984
-0.315155 13.347741
-0.281093 13.073631
-0.990429 15.204775
-0.515316 12.459832
-0.429590 11.232233
-0.137847 13.903497
-0.568763 12.320465
-0.012266 12.956924
0.187389 11.240980
-0.107238 14.102301
-0.515970 12.118952
0.071135 10.082133
-0.510236 14.417424
-0.136223 12.661747
-0.474308 13.777509
-0.252741 16.568101
-0.506059 18.872686
-0.627604 16.257392
-0.062320 13.944962
-0.393460 14.783969
-0.748320 12.629380
-0.887323 13.154371
-0.612740 14.184470
-0.359224 10.342480
-0.747835 14.350846
-0.210763 13.060867
-0.281358 15.612969
-0.516162 14.574155
-0.826712 14.176660
-0.520039 11.056597
-0.768011 14.435964
-0.718824 14.033449
-0.263473 10.626404
-0.477287 11.515939
-0.369436 14.778708
-0.726296 14.093599
-0.237134 13.883019
-0.415602 11.774079
-0.531906 14.133067
-0.334566 13.398729
-0.612623 11.823724
-0.376831 11.689140
-0.603695 13.642043
-0.166614 11.819086
-0.571817 11.854488
-0.820202 15.011507
-0.276366 12.027355
-0.182818 16.016191
-0.386170 15.845495
-0.810542 11.741690
-0.598588 13.783628
-0.298171 11.277972
-0.282008 13.647348
-0.770898 12.159126
-0.227054 12.171564
-0.718875 14.354225
-0.276057 13.981152
-0.422260 13.503021
-0.867006 15.950356
-0.764690 17.701919
-0.321693 14.498829
-0.574307 14.245692
-0.566661 14.705980
-0.340299 12.177778
-0.323745 13.410816
-0.159907 13.562595
-0.438267 13.287541
-0.220422 15.846761
-0.343408 16.379662
-0.572097 16.269192
-0.640758 13.080774
-0.508460 13.345599
-0.142594 12.418552
0.098336 14.860812
0.177079 13.446766
-0.032081 14.589036
-0.514554 14.440098
-0.286960 16.570848
-0.153205 16.185350
-0.725820 14.506142
-0.248550 15.834104
-0.318475 13.833777
-0.037047 12.088178
-0.216033 11.482700
-0.074101 14.130382
-0.784305 14.489314
-0.446919 16.100401
-0.683160 15.816066
-0.114488 17.108105
-0.240994 12.172970
-0.571617 14.547235
-0.339963 13.487219
-0.506559 12.765602
-0.534759 10.422171
-0.045659 12.195192
-0.414585 12.849261
-0.599126 14.606263
-0.460116 14.549958
0.204293 13.766973
0.308167 16.079924
-0.480668 13.677559
0.108042 12.434461
0.405168 14.666552
-0.179822 15.275760
-0.036196 13.806528
-0.367395 15.790748
-0.191032 12.009486
-0.183105 12.850655
-0.141164 12.130148
0.406533 12.559507
0.271422 14.589921
-0.141850 12.420564
0.052061 13.960892
0.029782 13.905226
0.407953 12.507553
0.064468 13.010179
0.224101 12.359500
-0.113425 10.907858
-0.251564 9.368476
0.274428 10.653307
-0.091500 13.659473
0.037063 12.767459
0.286689 14.335923
0.175773 13.466269
0.304928 13.426190
0.736694 13.437716
-0.080281 12.630009
0.239118 11.020992
0.353930 11.759642
0.149954 11.938868
0.130052 10.480982
-0.201578 11.565101
-0.009174 9.426331
-0.439367 12.026938
0.072003 13.311053
-0.599738 13.532572
-0.290422 13.106626
-0.165127 14.156634
0.204510 11.853623
0.019314 10.656673
0.169937 10.934873
-0.416248 12.899585
-0.259974 12.189113
-0.404282 12.391593
-0.399385 10.551749
-0.323774 12.249153
-0.119008 11.508076
-0.693384 13.113628
-0.815157 13.480551
-0.505998 12.429343
-0.048874 16.133358
0.441382 11.823433
-0.525600 14.428164
-0.383003 16.008697
-0.426472 12.697489
-0.453966 15.412152
-0.094197 14.194104
-0.353138 16.906243
0.007765 10.410914
-0.529379 17.242316
-0.064156 13.013719
-0.256576 12.533170
-0.200159 13.888435
-0.940973 18.344271
-1.266592 15.411155
-1.047750 13.883346
-0.339814 12.453899
-0.248173 11.360292
-0.869091 12.867402
-0.729269 13.321424
-0.363644 15.245331
-0.262100 13.218248
-0.240530 13.799586
-0.371767 16.743284
-0.901358 16.062467
-0.580911 18.568879
-0.180533 13.933698
-0.006006 13.005508
-0.663326 15.639347
-0.735413 19.440448
-0.081150 16.454007
-0.641386 16.654569
-0.869797 14.135487
-0.781679 16.223376
-0.160607 15.365106
-0.399147 15.348238
-1.071118 16.720029
-0.439632 13.150651
-0.598475 13.416835
-0.403441 16.689127
-0.502772 14.532428
-0.448719 12.619159
-0.584309 12.271444
-0.777695 12.895859
-0.997361 12.251079
-0.648656 14.560124
-0.675508 16.376573
-0.608087 15.173398
-0.733262 15.467638
-0.847180 15.946003
-0.481720 12.988131
-0.047705 12.780212
-0.512519 14.553527
0.151315 14.145173
-0.334362 16.756280
-0.446038 13.969362
-0.647283 15.151182
-0.412079 14.381919
-0.335855 15.080658
0.002439 13.287624
0.078849 14.396160
-0.259275 14.876865
0.114621 13.433769
-0.805754 15.787950
-0.354826 12.754649
-0.443572 16.760609
-0.755654 11.488657
-0.744229 11.015220
-0.382232 13.690378
-0.494454 11.332966
-0.335360 11.474118
-0.329168 14.198675
-0.704068 15.777426
-0.712885 14.498690
-0.560951 13.317865
-0.312459 13.882205
-0.572278 14.248871
-0.778284 13.913242
-0.835412 12.618730
-0.048313 15.536855
-0.632924 14.438299
-0.493107 13.663900
-0.183832 13.608251
-0.244645 14.767080
-0.461620 16.721064
0.055683 11.993194
-0.951054 11.248601
-0.325554 12.011289
-0.553235 12.524260
-0.377790 13.059172
-0.571305 13.567263
-0.634148 15.140443
-0.607586 14.502566
-0.350631 11.807319
-0.356165 12.877624
-0.069947 11.496909
-0.644350 14.938441
-0.228827 11.263522
-0.451351 14.031918
-0.615303 10.410515
-0.360461 14.568744
-0.725529 14.200868
-0.570461 15.081707
-0.953271 13.757861
-1.058025 14.885813
-0.937260 14.425939
-0.414933 13.892965
-0.207523 13.273906
-0.144750 14.931582
-0.781315 14.999985
-0.526747 12.041756
-1.069003 14.604819
-0.882431 13.104278
-0.650152 13.011768
-0.854523 12.975968
-0.145525 11.018513
-0.432531 12.282580
-0.392668 16.753675
-0.414064 15.539212
-0.534535 13.960013
-0.797972 13.516987
-0.634280 12.620824
-0.245469 13.567181
-0.658763 14.427603
-0.862599 16.851399
-0.599593 17.803494
-0.605534 16.133481
-0.667643 14.912861
-0.495204 13.779297
-0.954259 15.643113
-0.602872 14.736312
-0.978450 13.049907
-0.761028 11.730875
-0.881925 14.612855
-0.751276 15.116381
-1.085992 16.220194
-0.827457 13.599481
-0.451019 15.762679
-0.510867 14.880935
-0.002206 13.575265
-0.465979 16.647625
-0.156048 15.935463
-1.029242 15.056819
-0.637305 12.507993
-0.536778 15.966327
-1.084052 15.840246
-0.339129 15.080851
-0.535145 17.888627
-0.925421 16.607804
-0.842348 14.988612
-0.885023 13.375175
-0.572505 13.788861
-1.040523 18.793039
-1.289052 14.151566
-1.194203 17.756980
-1.007219 15.745171
-1.147325 14.076013
-0.789892 13.894131
-0.967829 15.025970
-0.537620 14.781560
-0.739569 13.700132
-0.690664 14.400231
-0.788792 11.024244
-0.683529 12.581064
-0.367224 11.273336
-0.279863 15.176944
-0.694148 13.920637
-0.591764 11.284002
-0.416910 15.314542
-0.487272 16.531320
-0.502837 12.304600
-0.424183 12.815953
-1.411601 15.159173
-1.165034 15.449283
-0.553516 15.560054
-1.307615 13.755766
-1.096022 16.165258
-1.224327 15.887178
-0.942312 14.465177
-1.062221 12.171094
-0.991623 15.332851
-0.921374 14.232687
-0.978682 14.787750
-1.437269 12.452811
-1.150645 12.456458
-0.610751 14.202587
-0.441268 13.474869
-0.517813 9.547113
-0.154355 9.028874
-0.504668 13.521330
-0.977688 12.852302
-0.705128 13.536722
-0.939582 12.356027
-0.482232 14.200663
-0.625185 13.149176
-0.909400 14.363375
-0.803733 13.408578
-0.564151 12.283200
-0.820186 13.845163
-0.778382 13.347142
-0.341540 10.560351
-0.712369 13.286128
-0.810366 15.710233
-0.912471 12.186621
-0.452820 13.595397
-1.039166 11.703211
-0.796709 15.098386
-0.519463 15.823310
-0.818066 15.971725
-1.083415 16.891721
-0.678374 13.669455
-0.483451 13.584292
-0.867701 15.272964
-0.730486 15.447443
-0.190423 13.287158
-0.933982 13.727599
-1.198184 15.294699
-0.639775 12.007326
-0.707742 12.362140
0.008220 11.660804
-0.503674 12.136880
-0.622089 13.372826
-0.452716 15.691469
-0.505530 13.507621
-0.215830 12.804988
-0.032449 10.980080
0.113632 11.316391
-0.091524 10.312120
-0.234468 11.536221
-0.356652 13.626062
0.258695 9.183578
-0.360468 15.003070
0.068193 11.662613
-0.501349 13.119568
-0.570237 11.585658
-0.691161 14.628847
-0.351482 11.422536
-0.444781 12.324656
-0.411650 11.748565
-0.583728 12.190236
-0.235905 13.357293
-0.293676 15.421252
-0.578615 14.132983
-0.389088 12.177918
-0.643033 13.828118
-1.025595 14.045576
-1.022003 12.087689
-0.801781 10.729123
0.142525 12.589715
-0.549624 11.317628
-0.441640 12.888834
0.030451 11.588456
-0.504898 13.340909
-0.218931 13.152329
-0.709801 15.952568
-0.542193 13.935659
-0.245127 10.475160
-0.783959 10.747183
-0.803813 14.325620
-0.603002 16.810524
-0.482765 16.148851
-1.034241 13.953074
-0.815721 14.323684
-1.129175 12.896265
-1.021436 14.194449
-0.178812 14.327320
-0.634886 14.940329
-0.942074 16.038800
-0.034398 16.030406
-0.770876 17.066589
-0.821475 16.790770
-0.142443 13.766218
-0.517802 17.807476
-0.313240 17.392537
-0.200968 16.973886
-0.304082 17.707451
-0.119568 15.472611
-0.507809 16.739382
-0.829749 17.694346
-0.789156 17.793615
-0.373118 15.990060
-0.421750 15.131855
-1.015237 15.701566
-0.477369 16.710583
-1.166602 19.562224
-0.933178 18.139453
-0.708734 12.086706
-0.328525 14.145791
-0.842251 15.145858
-0.993839 14.023526
-0.574313 14.433922
-1.034828 15.831552
-0.714840 14.044964
-0.851907 15.332538
-0.982748 15.117970
-1.094075 17.932877
-1.176765 15.902682
-1.260378 15.595166
-1.271494 15.684630
-0.692554 13.247275
-1.090887 13.739861
-0.985442 14.587478
-0.771685 15.905802
-0.488783 14.412477
-0.641791 13.461060
-0.417121 17.058510
-0.599488 15.617921
-0.499362 16.550383
-0.730748 13.194059
-0.638645 12.232705
-0.363291 11.622709
-0.772561 13.489387
-0.719599 13.660444
-0.664530 10.723733
-0.225910 12.595075
-0.625377 11.893794
-0.725938 13.808096
-0.748576 13.455440
-0.854968 15.184322
-0.639956 16.618865
-0.221329 13.929498
0.089218 13.933217
-0.578539 17.934320
-1.040273 17.728096
-0.873218 14.051827
-0.810141 14.509211
-0.173388 15.915392
-0.550877 16.352346
-0.895482 16.939013
-0.856648 16.691012
-0.422920 14.972738
-1.054635 16.216547
-0.860546 14.658760
-1.163007 18.032038
-0.996499 15.069750
-0.555214 17.023387
-0.384666 13.760490
-0.325642 16.829213
-0.157660 15.898040
-0.676370 15.278592
-1.108098 18.229831
-0.910986 18.640232
-0.728061 21.135684
-0.893090 17.617987
-0.924932 17.739867
-0.704695 19.292620
-0.844878 19.646264
-0.652364 17.011991
-0.980949 16.052652
-0.664759 17.336698
-0.256161 16.456777
-0.565871 16.028337
-0.275801 16.082198
-0.565388 15.415360
-0.487923 16.249199
-0.549690 14.079410
-0.353246 13.392805
-0.738459 14.469885
-1.247857 20.940370
-0.773401 15.039186
-0.802743 17.215751
-1.037316 15.891129
-0.650593 18.116104
-0.868920 18.167845
-1.116337 18.014164
-0.810422 17.577023
-0.910434 17.569054
-0.551448 15.449057
-0.503126 17.720195
-0.595380 16.732116
-0.868711 17.500201
-0.908440 16.371749
-1.033879 15.101360
-0.921867 12.230371
-0.773202 16.805754
-0.751230 14.943825
-0.724643 13.562299
-0.661667 16.102974
-0.572295 15.710961
-1.290650 17.902956
-0.523714 17.158441
-0.219083 17.364982
-0.895984 19.000422
-0.737640 16.064322
-0.645400 16.622227
-0.632458 18.508615
-0.480942 15.804641
-0.072150 15.349669
-0.664523 17.017595
-1.161194 21.310008
-0.393917 13.167579
-1.001293 17.922260
-0.653276 16.943642
-1.048212 17.552779
-0.850744 20.023693
-0.699791 17.626079
-0.789338 16.071975
-0.537650 17.330603
-0.388795 16.161408
-0.712305 15.282686
-0.953651 15.135906
-0.778366 15.504089
0.010428 12.926577
-0.715643 14.164514
-0.841900 20.413664
-0.831959 16.445075
-0.157901 15.827377
0.029333 12.800864
-0.340383 15.191906
-0.685899 18.605524
-0.570474 18.340483
-0.889167 15.683684
-0.423491 17.127369
-0.429614 16.595441
-0.927341 18.495102
-0.377487 13.194790
-0.688071 14.201352
-0.834621 13.335853
-1.075458 14.567128
-0.493838 13.933311
-0.413793 11.911403
-0.573542 14.577686
-0.913570 15.616247
-1.015502 14.305814
-0.393738 12.329716
-0.598210 12.779744
-0.931024 13.938935
-0.702789 13.992121
-0.592408 13.489580
-0.591933 13.618438
-0.857963 14.028676
-0.050959 14.424376
-0.748804 14.859689
-0.386264 15.544769
-0.318670 14.346915
-0.609547 11.590093
-0.838873 12.305361
-0.619252 13.296969
-0.739880 16.648421
-0.397659 13.331634
-0.627848 15.083413
-0.413410 13.333214
-0.489392 15.307594
-0.042687 13.270609
-0.232472 11.418974
0.271951 13.347721
-0.334217 13.726101
-0.443317 14.363891
-0.089168 16.659415
-0.224653 13.553302
-0.882586 15.397508
-0.372094 16.585685
-0.489849 15.385512
-0.296574 15.179628
0.334385 13.435351
-0.392053 15.675345
-0.077668 15.709987
-0.718822 14.765853
-0.479460 15.950652
-0.625854 14.354510
-0.969685 17.568430
-0.320859 14.310740
-0.864619 16.261431
-0.645254 16.940498
-0.403708 15.567927
-0.520782 13.919400
-0.459422 16.932708
-0.582594 14.918409
-0.943712 16.028566
-0.720869 14.207004
-0.679814 14.886440
-0.547385 13.859524
-0.932908 13.839190
-0.569862 11.934603
-0.716516 14.203741
-0.549905 11.730911
-0.728777 11.769986
-0.608434 9.581497
-0.582345 12.342761
-0.678859 9.538939
-0.734012 16.019984
-0.146743 16.109849
-0.671675 13.082341
-0.464967 16.114530
0.205912 14.609838
-0.775502 12.961212
-0.441102 13.847435
-0.507527 13.003302
-0.352091 12.639170
-0.139417 11.699617
-0.171320 12.038320
-0.407259 13.347715
-0.252786 12.108619
0.015408 11.708106
-0.678662 12.898546
-0.681803 13.952863
-0.702613 13.075956
-1.141062 15.158618
-0.430517 13.496205
-0.358408 14.003814
-0.582040 13.485623
-0.606656 14.109637
-0.521829 11.938489
-0.656030 12.491101
-0.737314 14.487357
-0.381352 14.195157
-0.468714 13.947656
-0.649571 15.385984
-0.531505 16.096296
-0.124898 12.524130
-0.511065 12.394676
-0.806585 15.898058
-0.012703 9.565943
-0.157950 12.394755
-0.431121 9.392817
-0.180731 14.438862
-0.070342 11.837556
-0.099761 10.500832
-0.320209 12.849269
-0.225756 10.199704
-0.573954 13.351325
-0.156484 12.316784
-0.164809 12.946617
-0.239453 12.649106
-0.313130 14.226277
-0.258097 10.702461
0.283208 9.765806
-0.231460 11.551378
-0.164616 13.144897
-0.504503 15.320762
-0.439080 12.087643
-0.404753 10.326946
-0.667933 12.219196
-0.642303 17.126085
-0.727535 15.735995
-0.716582 14.580041
-0.626582 14.534505
-0.230071 13.677683
-0.403609 13.709258
-0.538339 13.089682
-0.541281 17.280601
-0.454239 16.428871
-0.372704 12.750344
-0.471388 12.281154
-0.704186 15.404499
-1.017031 14.400665
-0.655278 18.287114
-0.352464 12.973805
-0.502735 16.417422
-0.517603 14.230593
-0.998912 16.990697
-0.733630 17.035713
-0.958956 15.044977
-0.231330 14.800906
-0.620243 14.719095
-0.764887 14.860105
-0.557571 11.557591
-0.742708 11.655644
-0.670289 11.095353
-0.750551 13.721418
-0.840851 14.407036
-0.757233 10.819957
-0.684100 13.165168
-0.557845 13.233305
-0.246643 12.530658
-0.481837 14.943686
-0.450828 13.905554
-0.775831 12.027471
-0.484238 10.040008
-0.197245 14.111983
-0.901520 13.883332
-0.808190 12.566780
-0.653248 13.965900
-0.584712 16.503624
-0.811206 16.209585
-0.137611 13.305463
-0.562705 14.731459
-0.723714 15.718928
-0.588693 12.498594
-0.413583 12.055816
-1.028585 12.446602
-0.595837 13.306296
-0.637625 12.691152
-0.331370 13.066265
-0.352630 13.552947
-0.237839 15.747210
-0.473565 13.912288
-0.348167 12.721521
-0.256685 14.132329
-0.429691 17.028569
-0.063334 15.413198
-0.039136 13.453572
-0.249626 11.905399
-0.495445 15.457338
-0.507260 16.991448
-0.251934 14.418695
-0.442767 15.033191
-0.047616 13.212640
0.164840 17.191486
-0.145364 13.642057
-0.338591 17.114328
-0.227218 14.442309
-0.564698 12.203939
-0.262443 16.514065
-0.207491 17.256386
-0.288596 19.655951
-0.331345 17.057017
-0.129627 14.425103
-0.223275 15.163549
-0.058166 12.975709
-0.319233 13.963860
-0.286350 14.526810
-0.251487 13.980445
-0.465948 16.278476
-0.066263 17.934932
-0.180735 20.390550
-0.097432 16.373376
-0.150269 15.480825
-0.713543 19.572746
-0.544423 15.712065
-0.800851 13.061952
-0.695181 17.128816
-1.056867 14.468795
-0.497241 14.308808
-1.077992 14.446880
-0.994745 12.515154
-0.362790 12.107500
-1.189316 14.808543
-0.994539 13.746761
-1.362011 12.939060
-0.740592 12.820729
-0.616395 12.705281
-0.309424 14.359664
-0.457005 13.402321
-1.114919 13.118302
-0.715557 15.065789
-0.462365 12.882595
-0.660249 15.923037
-0.688820 17.973371
-0.828056 16.557567
-0.725337 15.651250
-0.753931 15.820795
-0.454682 14.569803
-0.180597 18.203281
-0.637508 15.569856
-0.712816 13.846946
-0.271713 14.376586
-0.027109 12.627805
-0.673072 13.746424
-0.106099 13.743284
-0.368758 17.928422
-0.597041 17.415450
-0.467795 18.394377
-0.589276 16.690595
-0.464100 17.075000
-0.683746 18.316255
-0.622499 16.101862
-1.034786 14.554047
-0.991323 14.091799
-0.272717 15.301511
-0.655259 17.123156
-0.324894 16.964180
-0.477406 13.159069
-0.665941 14.102125
-0.697759 15.940002
-0.269810 19.184573
-0.336880 16.497273
-0.924294 18.087571
-0.757956 21.819511
-0.881341 19.965277
-0.604850 20.029131
0.525595 23.189722
-0.165492 24.262003
-0.403430 21.934316
-0.153218 19.770564
-0.501526 18.330117
-0.636133 20.086129
-0.476999 20.716704
-0.515041 21.088354
-0.374688 19.160359
-0.786674 18.227437
-0.701024 21.403779
-0.877917 22.075627
-0.565089 18.386078
-0.823181 20.533609
-0.619945 21.978832
-0.749528 16.793603
-0.732461 18.777023
-0.385235 13.421590
-0.677384 14.531490
-0.777918 13.614392
-0.612824 13.959226
-0.259580 9.833786
-0.577774 13.066451
-0.475596 16.539171
-0.614912 13.002650
-0.730724 13.473652
-0.307263 13.609884
0.008437 11.742418
-0.746722 16.089883
-0.661612 15.132925
-0.040267 13.888493
-0.659643 13.922274
-0.527351 14.544086
-0.737617 15.469550
-0.649167 14.138112
-0.487900 18.392932
0.026705 15.572376
-0.406322 15.386960
-0.296990 18.713206
-0.053244 19.671180
-0.544537 14.340013
-0.610427 14.744515
-0.640928 15.506226
-0.383401 14.260893
-0.188127 13.779631
-0.892817 16.986890
-0.953926 15.749202
-0.580982 13.158490
-0.291383 15.301052
-0.311535 12.455550
-0.543163 14.011019
-0.064295 8.357485
-0.456850 12.861479
-0.871973 13.802742
-0.137514 13.033829
-0.645967 12.882573
-0.693591 12.489537
-0.566274 16.011813
-0.523416 15.523121
-0.437856 14.550493
-0.072966 13.358392
-0.088236 12.827856
-0.184615 12.565933
-0.271532 11.374749
-0.192529 11.393561
-0.593238 15.043519
-0.459042 14.339105
-0.673847 13.797169
-0.045827 10.444163
-0.125182 12.098440
-0.285777 10.381629
-0.356926 11.230953
-0.278078 14.145096
-0.358175 11.240262
-0.282059 10.527040
-0.286721 11.353200
-0.368398 10.034848
-0.524697 13.863921
-0.158608 10.851938
0.064889 12.010067
-0.226034 13.353211
0.119228 12.279211
-0.185051 10.044974
-0.039849 11.647867
-0.460747 12.615621
-0.726170 11.524679
-0.365181 9.862905
-0.191775 11.478361
-0.248786 10.297431
-0.390762 11.914946
-0.084710 13.627647
-0.390330 13.044670
-0.389574 14.738973
-0.782285 16.407554
-0.528418 11.548845
-0.686414 17.169040
-0.078436 12.546723
-0.637127 13.953065
-0.180980 12.868865
-0.068624 13.107383
-0.232031 14.520567
-0.226577 15.277952
-0.267817 11.380362
-0.336067 15.541976
-0.963858 17.074478
-0.753248 15.497680
-0.725187 14.326897
-0.314890 13.511891
-0.313447 14.381359
-0.520688 14.308516
-0.384084 11.531094
-0.252578 12.144415
-0.226313 12.574065
-0.782560 13.727682
-0.615910 12.947769
-0.846996 12.884610
-1.159412 15.805360
-0.558178 13.382217
-0.413199 14.739195
-0.768738 14.633557
-0.232178 14.052251
-0.423994 14.002848
-0.299396 13.779752
-0.540281 17.293060
-0.601374 14.394531
-0.379044 13.164017
-0.596357 13.350279
-0.591196 12.942114
-0.694932 13.845060
-0.541047 13.631767
-0.484793 13.994011
-0.603213 16.886485
-0.546854 15.883949
-0.184235 12.146151
-0.356451 14.292208
-0.383360 11.840180
-0.496212 14.895032
-0.403328 14.175203
-0.601673 16.389217
-0.392618 15.043484
-0.330263 15.167521
-0.184574 15.820390
-0.599857 16.028689
-0.225664 13.757064
0.195626 15.018102
-0.374193 16.133002
-0.459318 16.812768
-0.451741 16.565511
-0.396310 15.147180
0.113318 11.833689
-0.652242 12.671245
-0.069089 11.865108
-0.655093 12.765634
-0.604388 15.976306
-0.335347 15.805034
-0.259482 13.443888
0.051411 13.725659
-0.168787 13.775837
-0.017719 15.364689
-0.511770 14.899230
-0.502687 15.739925
-0.300830 13.730578
-0.394272 14.651276
0.026542 15.586103
-0.171827 15.843952
-0.526216 16.631751
-0.066451 13.445955
-0.319980 14.502812
-0.286299 14.395769
-0.300707 16.825173
-0.334236 13.548265
-0.282538 13.944977
-0.404033 15.900917
-0.145324 12.715926
-0.193273 14.095526
0.000637 14.209522
0.066288 13.246672
-0.782091 15.437585
-0.525116 14.337171
-0.691027 15.230497
-0.683929 15.313509
-0.886686 15.340600
-0.509485 15.695015
-0.280979 13.361772
-1.130515 18.520033
-0.431465 18.343824
-0.578077 18.286002
-0.518470 14.990171
-0.179103 15.965392
-0.877305 15.311752
-0.676399 17.766967
-0.648532 16.446992
-0.796659 19.215045
-0.925800 14.791936
-0.569396 17.315525
-0.261271 14.176955
-0.660641 16.551546
-0.119680 14.218186
-0.563747 14.702119
-0.373658 15.674036
-0.601185 18.545675
-0.166686 13.041510
-0.434061 14.826136
-0.399184 14.616048
-0.511289 15.938731
-0.927827 16.748718
-0.933588 15.147723
-0.334531 13.571501
-0.314498 14.590389
-0.464744 11.567729
-0.653510 15.373616
-0.283167 12.527413
-0.196564 13.012628
-0.445841 13.139442
-0.363016 13.129580
-0.731879 15.971472
-0.523236 17.244956
-0.789078 15.027816
-0.381115 15.455353
0.153901 13.896937
-0.822068 18.710395
-0.649572 15.363124
-0.378452 14.580357
-0.774231 14.569911
-0.696307 13.380308
-0.846567 15.799050
-0.335158 14.790589
-0.800701 16.786351
-0.415688 14.570726
-0.283849 16.962120
-0.710781 16.338619
-0.586720 15.663031
-0.691684 14.127429
-0.483835 15.188671
-0.436992 17.305154
-0.525389 18.999904
-0.612964 15.313642
-0.452416 14.072485
-0.497053 15.437279
-0.809507 16.816220
-0.409143 16.277454
-0.621013 15.685079
-0.878627 15.017519
-0.624840 15.989110
-0.670058 18.273818
-1.115863 17.872061
-0.804587 18.214642
-0.506520 14.732247
-0.537344 17.163635
-0.764016 15.783431
-0.410953 15.046658
-0.090262 17.272710
-0.455550 18.141812
-0.254744 15.112306
-0.607042 17.678367
-0.719586 18.950906
-0.329735 15.578557
-0.700379 18.324127
-0.879658 13.350063
-0.428484 16.012430
-0.404521 16.674766
-0.351787 16.461987
-0.663035 14.964765
-0.361153 13.664689
-0.119369 13.270795
-0.561089 13.575385
-0.721818 14.258589
-0.786871 16.391085
-0.696732 12.958226
-0.571706 13.902049
-0.590122 15.192396
-0.441754 16.066133
-0.333206 13.105058
-0.605655 11.804652
-0.114400 14.328538
-0.841979 15.424106
-0.346161 15.208808
-0.428882 10.776297
-0.160979 12.269045
-0.245947 12.654711
-0.189026 12.954442
-0.100937 13.548612
0.130604 12.396348
-0.268053 13.297662
-0.111664 16.746436
-0.496750 12.821349
-0.228378 15.404938
-0.533202 11.911865
-0.540223 12.098288
-0.285447 12.884408
-0.654799 13.986201
-0.673196 15.409956
-0.662433 15.251722
-0.401299 11.956970
-0.372571 13.744386
-0.224276 15.143588
-0.232786 15.316855
-0.402353 13.872048
-0.319375 12.628622
-0.101882 14.650874
-0.493155 12.983059
0.307696 10.423110
-0.437316 12.658264
-0.024823 11.735577
-0.224866 14.540223
-0.484589 13.926018
-0.284112 14.808446
0.087091 15.116143
0.048731 20.268594
0.030734 16.434273
-0.468149 15.999588
-0.057108 13.716377
-0.297251 16.206951
-0.136084 17.189530
-0.308439 13.061825
-0.621327 15.178801
-0.539148 14.078685
-0.711708 14.250521
-0.318651 15.875331
-0.403939 16.014460
-0.336796 16.385341
-0.456637 18.495136
-0.551020 15.887531
-0.590199 18.483274
-0.619616 13.671335
-0.724328 14.776582
-0.669034 16.743360
-0.794035 13.550203
-0.691021 16.372206
-0.684472 13.560973
-0.484301 13.532294
-0.793205 15.923289
-0.313101 14.938492
-0.748065 17.498809
-0.319705 20.269757
-0.052356 16.950762
-0.259054 16.272441
-0.313270 18.843823
-0.798951 18.545294
-0.946575 15.641036
-0.573589 18.630166
-0.588461 16.313851
-0.633358 17.626522
-0.493393 15.115022
-0.798972 16.109398
-0.684833 17.909818
-0.716352 17.102385
-0.501552 16.946840
-1.023657 17.510151
-0.487859 17.015842
-0.334252 17.465272
-0.399937 16.922131
-0.342357 16.376202
0.248950 13.326603
-0.074984 16.750888
-1.064578 19.493807
-0.711280 18.556150
-0.500808 17.800668
-0.279357 17.215815
-0.527430 18.060815
-0.850280 18.926962
-0.847457 20.798580
-0.567440 15.435783
-0.959361 18.415983
-0.789245 20.109785
-1.106730 19.988632
-0.538195 20.399587
-0.858128 19.445694
-0.828895 17.463294
-0.946808 16.484358
-0.788648 15.818441
-0.941017 17.963137
-0.512222 16.169738
-0.950103 17.985014
-0.954569 15.624142
-0.622619 17.632641
-0.646777 17.756194
-0.621908 16.543273
-0.275501 16.539572
-0.682266 16.862391
-1.148892 15.400347
-1.244262 15.500569
-1.062078 18.252846
-0.865209 18.391787
-1.151225 15.593783
-0.888234 17.438160
-0.361148 14.809114
-0.377051 17.696786
-0.794209 15.922464
-0.578981 14.166966
-0.615358 15.744602
-0.976723 14.126375
-0.681053 14.664740
-0.669700 16.114987
-0.900504 14.198096
-0.883712 16.707076
-0.533591 16.983973
-0.533914 13.703072
-0.123984 12.505472
-0.420425 14.999979
-0.740904 14.036665
-0.652176 14.003519
-0.652184 13.286987
-0.773389 14.498608
-0.607844 13.443882
-0.695475 13.515429
-0.471544 16.092745
-0.487735 14.166523
-0.668504 14.337594
-0.559464 13.167927
-0.392881 15.611101
-0.941301 16.314414
-0.590730 10.983278
-0.510604 12.289613
-0.922398 16.196936
-1.183186 16.177584
-1.621463 17.363254
-1.340113 16.899885
-1.303141 17.649362
-1.167049 14.660811
-0.823042 18.201584
-1.105849 17.950338
-1.140346 15.271075
-1.017164 17.400624
-0.821883 14.501553
-1.028600 13.366082
-1.305426 14.069678
-1.179353 16.750643
-0.689053 12.096623
-1.467031 14.590987
-1.554183 13.772664
-1.490766 15.036149
-1.402048 14.973446
-1.049059 13.525555
-0.948125 12.420454
-1.136003 15.658956
-1.279273 14.565704
-0.964979 11.391684
-1.010081 15.017505
-0.936177 14.009689
-0.865290 13.969325
-0.945447 13.589560
-1.043235 12.318031
-1.288869 15.305039
[truncated: 1,031,396 more chars]
