# Supplementary material for: Microtubule assembly governed by tubulin allosteric gain in flexibility and lattice induced fit
Source: eLife. 2018 Apr 13;7:e34353. doi: 10.7554/eLife.34353 (PMC5945277; doi:10.7554/eLife.34353)
Supplement: Figure 4—source data 3. [file elife-34353-fig4-data3.txt]

6.346449 8.579725
6.201986 5.197244
6.084164 6.686766
6.901055 3.716324
5.979886 3.932133
6.415144 7.844895
6.328635 9.709664
6.400120 8.921178
5.793071 12.100025
6.107538 9.878984
6.461460 9.781009
6.299726 13.724631
6.254031 12.153177
5.811164 15.135466
5.712483 7.363371
5.812056 10.833477
6.300880 15.195141
5.527699 16.233590
5.494044 15.346850
5.758536 15.436973
5.563051 14.693709
6.101507 14.856628
5.964239 15.949204
6.299734 14.371387
6.108724 15.074578
6.216480 17.292683
6.090682 15.098292
5.936424 17.503016
6.354408 19.195841
6.753251 18.379627
6.205292 16.287706
6.428430 15.845550
6.771029 12.742037
6.668175 18.430446
7.099314 17.137262
7.039039 16.447712
6.229725 19.084587
6.035423 17.165752
6.668495 17.751335
6.733504 12.666767
6.410482 17.081473
6.898854 15.866227
6.809181 14.875374
6.885882 11.542337
6.561284 15.536170
6.663675 12.362988
6.908269 11.723781
6.733138 13.433130
6.641930 13.837591
6.641801 9.570938
6.235142 9.677884
6.623644 11.566344
6.241422 11.815972
6.912140 9.061858
6.418937 10.573403
6.618355 9.663188
6.730736 7.518924
6.113075 9.663774
6.196454 11.713712
6.601552 13.443266
6.937526 11.619699
6.616093 7.206330
6.449756 9.725223
6.297849 10.955380
6.389394 12.000680
6.225637 10.365145
6.251779 10.215315
6.317025 10.937524
6.460994 11.838429
6.657583 12.784194
6.504426 10.370592
6.600515 9.879268
6.933991 11.923006
6.707144 8.518730
6.552280 10.649769
6.356223 12.390774
6.475942 12.431576
6.485677 8.473465
6.486122 9.984193
6.519976 11.217188
6.216614 8.316046
6.248771 12.145826
6.584275 14.698535
6.690089 10.773577
6.926294 9.680687
6.800078 12.747365
6.703699 7.709513
6.403295 13.410153
6.624688 11.511969
6.262818 9.955100
6.356672 10.173107
6.518809 9.226085
6.424832 7.482127
6.156546 9.223902
6.275115 9.349633
6.669361 9.283272
5.989235 9.695830
6.837608 9.141819
6.632414 10.791304
6.100620 8.913453
6.594975 11.382073
6.361692 9.404229
6.382497 8.860455
6.938751 11.255373
6.177891 9.263715
6.737660 7.239309
6.682154 9.991200
6.111134 10.250438
6.245004 7.217139
6.598134 8.041358
7.020782 3.909326
6.508257 7.656023
6.774034 9.001568
6.735343 5.357184
6.495359 10.328264
6.359521 8.694754
6.734526 6.508694
6.937424 6.318079
7.331939 7.697271
6.555737 9.884945
6.012380 10.485505
6.392041 13.901418
6.732724 8.829859
6.829503 7.811663
6.685447 8.779351
6.494096 11.738705
6.406285 6.862491
6.137665 7.981348
6.221686 8.152112
6.605311 4.709222
6.504763 4.666898
6.672950 7.527190
6.686725 8.980423
6.381819 1.847733
6.158161 10.875064
6.501863 11.572703
6.873924 8.700832
6.923581 9.395457
7.304834 10.950962
7.324778 11.753966
6.708166 9.084469
6.949146 7.997104
6.445897 8.348893
6.374801 9.869293
6.568539 9.179549
6.742500 9.008113
6.789450 11.389872
6.345164 8.270632
6.220994 7.662570
6.858153 7.505523
6.475246 6.085688
6.733498 7.069203
6.590130 8.582233
6.595452 8.820861
6.630366 8.857239
6.981039 9.699618
6.587136 11.841102
6.772404 9.262393
6.474566 7.259050
6.474699 6.100434
5.455956 7.488356
6.370642 8.531181
6.135176 9.281267
6.367951 9.883137
6.637048 6.224551
6.544713 5.707878
6.581097 8.086640
6.279625 9.323505
6.577939 7.752794
7.312785 7.898835
6.871283 8.674902
6.584394 8.303942
6.770676 5.558791
6.829979 4.769412
6.838179 9.366101
6.245079 7.665385
6.415108 7.602368
6.950240 6.206827
7.170713 7.923535
6.779949 7.089308
6.908867 7.305166
6.797558 7.515648
6.868339 4.304916
7.583661 9.306115
7.002598 5.869737
6.935207 5.133975
7.205164 9.347025
7.394025 11.923713
6.371560 13.142286
6.714740 11.940889
6.759098 8.303280
6.557649 7.794946
6.863247 11.449973
6.994721 6.250056
6.642098 8.909798
7.059785 12.523265
7.475653 8.164478
7.735904 10.303736
7.027973 9.374698
6.788582 9.623000
6.697568 10.248303
7.055622 8.268671
7.220693 11.236434
6.990015 9.279425
7.378366 7.866672
6.532019 2.704429
6.989438 2.328920
6.788510 2.978809
6.864677 2.416143
7.305135 2.700614
6.687006 8.809063
7.109750 4.645111
7.377105 6.114809
7.353415 8.474931
6.608383 11.085792
6.568313 16.943521
6.689823 13.418050
6.599157 14.990605
6.412825 15.164272
6.896967 14.527223
6.431282 15.570375
6.305789 12.928729
6.312550 13.826426
6.540293 8.966370
6.236513 13.541437
6.049569 14.645659
6.175939 14.547514
6.253160 10.876905
6.432909 12.941531
6.618341 11.875135
6.315541 11.599522
6.866557 11.816295
6.351514 15.962344
6.662086 14.478918
6.304168 14.909234
6.484135 10.355422
6.568200 12.155478
6.647759 13.285551
6.742257 10.159462
6.266512 13.702591
6.254298 11.343339
6.223207 12.634505
6.248432 15.213072
6.061401 14.018638
6.057172 13.876410
6.124333 15.632406
6.351776 8.806303
6.029872 9.317128
6.219313 9.307844
5.853376 13.636113
6.208847 15.800419
6.221565 14.233575
6.363669 10.338062
5.954351 12.225802
6.248492 13.853814
5.901233 15.867576
6.099089 14.559777
6.495515 10.691154
6.366181 15.875663
6.250772 13.585763
6.189249 12.684263
6.144216 13.016856
6.125295 13.645001
5.720806 10.014878
5.535848 13.081623
6.181757 14.808030
5.928545 14.437294
5.646735 14.501824
5.690541 11.483270
5.570679 11.264000
6.425182 12.469846
6.231948 12.304723
6.170697 14.006453
6.244616 9.550396
6.667887 7.196511
5.923304 13.007354
6.385079 12.328190
6.347402 13.938466
5.987952 13.919429
5.843644 15.629515
6.131444 13.853280
5.583074 15.127097
6.054697 16.193870
5.806586 12.444203
5.697196 13.397632
6.534455 11.224767
6.234162 15.117291
6.642642 11.188822
6.513614 9.227622
6.477298 11.551957
6.213180 11.076577
5.982743 10.601838
6.361067 12.964770
5.851057 11.011173
6.370204 10.643036
6.461590 12.969904
6.473271 12.292130
6.428651 12.944687
6.179930 14.314006
6.472775 13.264748
5.983145 13.669183
6.306758 14.104574
5.983334 11.974773
6.448332 9.723006
6.308627 10.115509
6.073120 9.593306
6.114629 7.781565
5.731512 11.590290
5.870895 13.593465
5.813262 12.701157
5.425461 13.069158
6.036779 15.947548
6.134576 13.460555
5.939770 7.428716
5.664486 13.484965
5.749468 14.665772
6.169422 13.217528
5.879133 12.345429
6.022975 11.643284
5.954292 10.796434
6.537447 9.825090
6.217104 11.862724
6.325671 11.442531
6.169846 16.859061
5.798936 14.276675
6.212898 11.784258
6.538679 13.099524
6.261793 9.673457
6.377849 14.133648
6.374460 11.468603
6.394623 10.057342
5.934227 10.189624
6.309353 11.469905
5.782207 11.427271
6.002201 12.234583
5.880548 9.808323
6.476810 11.169484
6.774881 8.630402
6.188793 11.336591
6.013563 11.225905
6.515515 9.903305
5.953284 12.633128
6.151286 13.987497
5.851487 13.874787
6.355894 12.230112
6.091870 12.592937
6.340049 13.281436
6.465398 13.894688
5.997378 13.274168
6.105832 12.547213
6.203902 11.463833
5.975824 10.942271
6.244222 12.192174
5.889944 14.360560
5.976292 11.349399
6.086862 11.125954
6.242049 9.387977
6.594496 11.606439
6.406245 14.983317
6.446281 11.097636
6.075633 13.846729
6.715000 9.713817
6.438508 11.244277
5.903314 11.318676
6.146479 11.434651
6.075175 14.583432
7.065928 8.922618
6.414925 10.015060
6.285318 11.529531
6.701275 10.070964
6.398094 8.630367
6.234437 10.952151
6.446443 11.218755
6.716748 10.849759
6.620361 11.680110
6.371898 10.758517
6.509264 7.672974
5.990827 8.202502
6.277844 9.473345
6.526438 10.980364
6.221158 11.715110
5.875495 8.553878
5.591054 13.123356
5.844204 10.307839
5.969837 12.425546
5.907916 8.306020
5.945740 11.173384
5.897390 8.624362
5.935792 7.703437
5.755781 13.009222
5.781940 9.889657
5.762739 16.357790
5.674459 12.493142
6.035084 10.971400
5.356400 13.063522
5.876276 16.180068
6.148536 16.503104
6.516007 13.510942
6.302910 13.936502
6.418241 14.913218
5.991548 13.132278
6.382427 12.910883
6.255618 11.658259
6.006462 11.054586
6.229310 13.051645
6.508106 13.206752
6.403018 13.735181
6.158439 12.501627
6.204020 13.340230
6.542393 11.605848
6.539487 13.657627
6.185632 12.197878
5.930570 13.764830
6.001703 13.424528
6.442578 10.679138
6.749746 15.491847
6.557394 15.952683
7.119991 14.323931
6.816055 15.479789
6.129436 15.150813
6.298608 18.109120
6.428269 14.435919
6.708502 8.954577
6.080615 13.424975
5.939095 15.292095
5.875235 14.851480
6.318116 15.056705
6.610856 10.985449
6.806768 9.927428
6.824351 10.946218
6.648091 12.152689
6.467742 14.695557
6.598982 13.246848
6.687001 16.959886
6.134811 12.375471
5.984077 12.371383
6.288182 14.303266
6.340661 15.526199
6.281698 15.011734
6.483119 12.225074
6.739682 15.797039
6.496920 14.078033
6.070608 16.606629
6.668350 17.270642
6.522079 15.747675
6.283140 15.571497
6.952981 14.817794
6.486091 12.952395
6.454124 15.656605
6.282906 15.718190
6.265076 15.908249
6.731371 11.447831
6.427386 15.004554
6.166472 13.211253
6.075567 13.293382
6.397042 14.964118
5.873225 15.883597
6.363545 15.326540
6.534271 15.254436
6.718198 15.061017
6.156955 15.963637
6.366443 15.123238
6.532036 14.994581
6.759505 15.886120
6.799644 13.139879
6.507691 12.750233
6.312648 11.831535
6.099818 15.510408
6.199682 11.789109
6.198159 13.270215
6.240762 10.881190
6.592122 12.749364
6.226690 13.597583
5.791402 12.311228
6.007587 13.493597
6.236382 14.452694
5.794980 12.895747
6.404917 8.776560
5.882911 11.826759
5.863313 12.292290
6.272749 13.259830
6.160184 7.250405
6.279538 11.070910
6.140137 14.693722
6.555169 14.361448
6.353092 12.843595
6.670275 15.633935
6.268860 11.872677
6.398132 12.937077
6.084272 13.383669
6.239678 14.070893
6.500608 13.073877
6.332726 15.262439
5.972340 14.767558
6.056824 17.304475
6.091643 13.984246
6.148282 9.221008
6.050055 12.018304
6.056138 13.258571
6.382733 11.971175
6.408982 12.517111
6.322345 11.657379
6.218946 12.378051
6.543940 13.060700
6.333053 13.029720
6.455532 12.632584
6.554677 9.398952
6.427561 13.935404
5.953381 15.234890
6.246101 12.733206
6.132806 11.761553
5.939827 14.976012
6.166203 14.097925
6.096320 12.363982
6.970069 14.791749
6.510436 15.675735
6.358838 15.615072
6.385607 14.758757
6.419324 13.325165
6.143071 16.130154
6.651511 15.660709
6.589809 13.662220
7.033597 17.232017
6.506409 16.130038
6.529558 15.815241
6.186774 15.622454
5.852692 18.142239
6.098852 17.852092
6.059848 17.145706
6.826736 15.280442
6.728860 15.207857
6.193063 13.893954
6.249462 15.591505
6.098534 14.615523
6.469396 14.364476
6.136670 16.674097
6.193358 13.570573
6.112143 13.821070
6.121507 14.468453
6.118501 14.581827
5.938116 18.535994
6.030270 16.916240
5.744234 17.669803
6.055991 17.447245
6.163985 16.198238
6.120221 17.265559
5.695678 18.749920
6.152553 13.511838
5.800934 15.601288
6.147943 15.974586
6.142746 13.449256
6.074423 11.101275
6.748865 11.707720
6.674360 12.327514
6.752525 13.813801
6.561420 14.766616
6.172465 15.129177
6.392793 13.560498
6.309012 13.527269
6.639339 12.037412
6.597221 13.076983
6.201468 10.613082
6.121787 13.635370
6.699238 14.253353
7.192541 15.420156
6.480349 15.006836
6.295581 14.756311
6.437526 11.204568
6.409252 15.114738
6.213727 17.965034
5.926493 16.803351
5.977660 14.283234
6.865120 16.338320
6.323621 13.064240
6.393344 17.235090
6.088242 16.432406
6.036438 14.802474
5.746636 15.992149
6.148057 18.498014
6.150767 14.466902
6.279381 14.795060
5.790763 18.342982
6.035343 15.144491
5.553966 15.632303
5.574389 13.910563
6.090235 14.269922
5.815995 12.554772
5.629158 16.351561
5.842779 11.492840
6.170338 16.405440
6.444474 13.366720
6.086692 12.421031
6.336579 13.390247
6.059448 12.910478
6.907066 13.287031
6.131630 15.300738
5.933564 14.912219
5.623277 15.646444
6.049149 14.908860
6.183694 16.838626
6.597698 14.271107
6.396115 15.455865
5.805853 16.779498
6.048879 16.774266
5.816745 16.112687
6.067881 16.293313
6.361881 13.753127
5.490694 14.485561
5.995106 18.495849
5.610803 15.789740
5.529214 16.609452
5.234957 15.826282
6.029155 13.781086
5.728165 16.546460
6.182661 16.614673
5.816631 15.359802
6.028761 17.556575
5.755197 17.126134
5.918045 17.513543
5.840346 19.613543
5.990490 16.457860
6.040144 17.429172
5.339547 16.250444
5.908599 14.965565
5.713133 15.041304
5.736690 15.592221
6.045411 13.263209
6.135558 11.352174
5.610218 14.918933
5.480373 16.920851
5.751996 14.987422
5.704092 19.224316
6.311282 16.435424
6.233755 14.961267
5.949808 15.940503
6.135694 17.743559
6.165435 15.647485
6.241944 13.953969
5.906523 14.824886
5.791035 17.025217
5.536655 19.386551
5.878589 18.024317
6.187910 17.118681
5.833049 18.063990
5.981386 17.248675
6.223025 18.904781
5.847675 18.228814
6.228076 15.609382
6.339577 14.351427
6.013585 14.545310
6.104971 14.905951
6.375798 12.489227
6.132433 14.915893
5.882115 16.049222
6.150124 15.011202
5.798647 16.109604
6.200316 16.101990
5.748704 16.601299
5.754537 14.803661
5.824413 16.369765
6.568313 13.725668
6.576693 14.125578
6.239390 15.667668
6.168639 17.721047
6.609962 15.253422
6.742618 12.970782
6.397687 14.282856
6.206726 13.567444
6.487923 16.968447
6.271145 14.681030
6.330388 15.867695
6.335698 15.831967
6.270637 13.939354
5.949886 14.009653
6.230965 11.504400
6.201463 14.057892
6.264033 14.559487
6.157976 14.844452
6.031185 14.464499
6.465483 15.606606
6.214325 15.907944
6.246619 15.788182
6.150530 15.248467
5.957091 20.004139
6.420969 17.314248
6.012574 20.039064
5.888679 20.327657
6.429597 15.545460
6.109245 16.177994
6.542705 16.661058
6.486323 15.506576
6.094796 17.949846
5.903194 16.634194
5.610353 16.161965
6.277223 16.188480
6.429146 17.213858
6.478874 17.424131
5.918878 15.475917
6.310862 19.188942
5.741337 14.678182
6.485638 15.495478
5.786926 16.504423
5.733995 15.043204
5.390499 13.324715
6.019570 15.053446
6.028963 15.346295
5.771685 19.238224
6.115657 20.258520
5.984789 14.979151
6.203752 13.610297
5.911570 15.128164
5.842453 15.139335
5.625749 12.990107
6.082644 12.917436
6.483248 13.804433
5.758132 15.785344
6.155109 14.670716
5.983700 14.060275
5.631151 18.392108
5.546324 15.199390
5.186928 18.522013
5.836504 15.458713
5.549937 15.606572
5.767637 17.567118
5.622783 15.357684
5.721849 16.585274
5.772244 16.238932
5.977862 16.376881
6.152013 17.253258
5.915189 16.797374
5.782215 16.731731
5.824600 20.354028
5.545477 16.589750
5.709186 17.724427
5.977358 14.640345
5.606196 16.770594
5.515626 16.408872
5.930343 18.147514
5.411968 19.626509
5.451296 20.594098
5.243669 18.052259
4.918624 17.857076
5.090335 18.573087
5.417791 16.011974
5.964470 17.459986
5.574912 16.579018
5.329852 16.834560
5.557484 17.387003
4.994519 19.779189
5.618504 14.730763
5.451904 17.700270
5.943813 17.861320
6.004265 15.495836
5.605987 18.803594
5.773210 14.805104
5.416362 14.386756
5.345028 14.968898
5.831447 15.851000
5.719112 16.578889
5.566764 18.833214
5.931585 15.364783
5.921782 17.463615
5.288122 16.742897
5.735414 15.945317
5.380002 14.053219
5.977336 13.074977
5.780954 15.915505
5.599408 14.736327
6.140634 11.790367
5.922312 13.913715
5.682518 15.083929
5.320337 13.347293
5.581139 15.372234
5.210714 15.704789
5.321110 15.187404
5.704340 14.523932
5.558533 14.012887
5.157018 13.417965
5.712897 12.573912
5.338711 11.557385
5.558509 14.204033
5.423481 14.148544
5.203639 14.106619
5.514555 16.110889
5.182475 17.462918
5.307197 13.719487
5.164110 14.129350
5.656054 12.736025
5.626278 14.074290
5.671638 16.209483
6.070268 12.188387
5.807894 15.043443
5.518478 16.408588
5.369016 16.436823
6.096074 11.688769
5.402451 15.542580
5.671333 14.090312
5.529934 14.982399
5.855162 15.148425
5.580841 18.006166
5.469670 16.590697
5.713197 13.757983
5.483564 16.334007
5.623119 17.950809
5.486216 17.491122
5.534594 17.178265
5.425075 15.441392
5.804102 16.822159
5.520125 15.265242
5.614298 17.814834
5.821840 15.716220
5.817146 16.301572
5.599797 15.681905
5.732898 15.954352
5.433288 19.240947
6.077324 19.030198
5.898502 17.752187
5.854881 15.400764
5.782854 13.282362
5.493485 14.969178
5.648658 14.020096
5.912976 14.127675
5.931683 15.744303
6.002361 13.010265
5.784215 13.124069
5.728857 14.819267
5.789311 17.053376
5.334384 16.831691
5.882681 16.104174
5.904958 16.305159
5.569113 15.415628
5.282118 12.535201
5.552002 15.262840
6.073140 17.407109
5.713685 13.767555
5.674800 15.105437
5.941375 14.824153
5.920705 18.917900
5.697034 13.948851
5.562883 18.515271
6.233935 11.657966
6.077456 15.880436
6.113908 17.188475
5.874864 15.643708
6.517339 15.649289
7.106599 14.069021
5.958003 14.275754
5.814213 12.449113
5.694568 13.436096
6.189062 12.912136
5.953764 15.015000
5.802160 16.322320
6.008838 12.024661
5.804526 14.468043
6.278861 14.216549
6.048185 12.136032
5.933663 14.219972
5.745139 19.222746
6.154457 15.219616
6.212733 15.149284
6.238004 14.565785
6.453353 13.363339
5.829320 18.422425
6.462460 11.972234
6.312820 14.686378
5.887607 14.862666
5.993844 14.793041
5.757618 15.777028
5.468968 17.330614
5.596189 16.564599
6.007584 18.177442
5.896259 16.458396
6.030674 12.325563
6.261351 12.719933
6.680933 11.613527
6.871535 15.020796
6.678026 13.609457
6.438480 16.000252
6.349061 15.095142
6.376685 11.199086
6.164899 15.870343
6.008689 13.141521
6.153013 17.773209
6.496475 13.282133
6.117481 12.682082
6.283537 16.272939
6.252620 16.185834
6.250359 14.715234
5.914181 13.619063
6.087259 10.212485
6.612689 11.435921
6.358638 13.415687
5.875536 12.371878
6.383644 12.429664
6.155836 9.918237
6.255491 14.257683
6.347302 9.841098
6.216638 11.445078
5.978216 12.306947
6.224828 13.803526
6.325790 14.551685
6.462397 13.083074
6.128455 12.791245
6.088735 14.185655
6.709704 14.601905
6.570665 11.027212
6.280288 13.042001
6.048660 13.103377
5.941907 12.091174
6.199497 11.793617
6.739079 12.713406
6.438692 13.246877
5.889574 17.260976
6.249398 13.365314
5.987449 14.554454
6.056505 12.257257
6.147782 13.917966
6.243333 12.370370
6.034967 16.525799
6.370578 14.450202
6.361038 14.054126
6.093318 15.857964
6.346791 18.146060
5.905484 15.910902
5.684705 16.297594
6.337525 13.183343
6.468466 14.773736
6.571878 14.951481
6.643933 15.649252
6.358985 16.124151
6.071817 17.282109
6.234643 13.520573
6.507013 14.598656
6.615890 13.234028
6.313462 13.428984
6.987652 10.335030
6.938984 10.139608
6.591652 11.633260
6.749849 14.520576
6.631537 16.111373
6.690171 12.260875
6.711235 15.041978
6.549291 12.152708
6.699901 15.159652
6.587158 16.407289
6.268142 17.517995
6.911531 15.853420
6.478859 17.178611
6.593320 16.698633
6.954605 17.837113
7.358268 16.314130
7.080105 14.374348
6.976796 15.381205
6.727480 13.323988
6.733584 12.425377
7.068909 14.884660
6.414334 18.327617
6.668598 15.191884
7.015026 14.401028
7.170784 12.064053
7.183289 13.990816
7.352008 15.670476
6.651695 14.282556
6.798624 15.893500
7.210425 14.869535
7.467002 13.437131
7.034704 16.405184
6.656713 18.646975
7.101193 18.078095
7.331710 15.093082
6.975519 14.472228
6.712235 13.229471
7.053382 14.770572
6.792266 17.071861
7.104768 18.555710
6.868418 15.895586
7.251899 14.605246
6.959887 15.506779
6.822831 13.584452
7.534559 12.405771
7.437334 11.084512
7.294158 14.955720
7.043682 14.967616
7.385327 16.861833
7.003599 15.652457
7.316609 11.085253
7.070417 10.959148
6.985696 12.590614
7.446560 14.140161
6.800756 9.999668
6.927699 15.058318
6.615839 9.660989
7.346168 12.104878
7.091572 10.329921
7.425006 7.583728
7.128808 11.136833
7.551103 14.816541
7.425357 11.061227
7.526278 12.836276
7.051350 14.154971
7.262678 13.730519
7.637554 13.534021
7.716152 12.417906
7.170510 14.150056
6.765951 19.155156
7.646642 18.731219
7.290283 15.787433
7.020656 17.781242
7.173245 17.666728
7.226885 21.462785
7.718851 17.313640
7.405801 16.759653
7.273272 17.669578
8.306896 14.038660
7.842984 14.898259
7.186145 19.581361
7.590899 20.331170
6.903623 16.831558
7.205834 16.670281
7.565822 17.962174
6.998698 18.253329
7.536572 17.175516
7.611277 18.768230
6.545790 18.955409
7.056205 24.214095
6.649914 22.522243
6.829884 21.335760
7.222445 20.573063
7.006029 19.723327
7.421625 19.311497
7.651426 18.408559
7.678476 20.602116
7.403491 20.715367
6.600688 25.987924
6.728931 18.473920
6.820939 21.080391
6.805571 22.189508
7.198473 23.153247
7.825000 17.424757
7.491742 19.735417
8.032931 19.288697
7.456512 22.684430
7.271884 21.365903
7.107588 22.512447
6.780671 23.254247
6.816632 24.307911
6.731547 23.549157
6.661443 21.225211
7.528805 21.676190
7.290329 22.291847
7.175788 22.260003
7.262279 23.141935
7.432426 21.811165
7.433553 19.074237
6.947446 23.401154
7.948052 18.220750
7.283241 23.420542
7.060943 18.706057
7.371168 16.038700
6.866916 22.172069
7.200293 20.221322
7.520859 18.124867
6.369685 19.627095
6.898209 16.818679
7.166350 19.761820
6.983234 21.103625
7.093158 19.480135
7.318009 23.041350
7.161504 18.146478
6.947759 17.827295
6.798186 19.154120
6.870329 21.097901
7.296202 22.825262
7.035042 22.135153
7.130317 17.374782
7.519472 18.685728
7.149835 17.650757
7.746280 19.672020
6.942955 19.593584
7.259827 17.315421
6.987861 16.587287
6.984292 21.612687
7.125513 18.135929
7.137774 20.115806
7.545654 20.138012
7.780846 20.095967
7.408060 17.533901
7.483743 16.761193
7.816276 18.922152
7.135639 20.367296
7.013176 19.948506
7.422878 20.639642
7.613198 15.170047
7.733104 16.621908
7.344252 17.202612
7.629876 16.788264
6.979560 17.588546
7.217963 18.339435
7.566508 18.164382
7.618186 17.899606
7.232827 18.889212
7.240089 20.821350
7.428677 17.862098
7.332731 21.516170
6.645307 21.760870
7.267674 19.743571
7.199797 21.573008
7.103788 20.601011
7.859318 21.087540
7.766165 21.232534
8.227786 17.515414
7.970856 20.751907
7.739096 20.697665
7.144564 22.129984
7.113156 19.645761
6.933155 19.353467
7.393850 15.529369
7.707000 16.910886
7.188252 16.529095
6.844995 16.892656
7.535902 15.780121
6.958265 18.872213
6.563709 16.815933
6.504335 17.449823
6.895887 16.510717
6.823250 17.879544
6.656788 20.569730
6.814435 19.768174
6.734302 16.193239
6.727691 13.569411
6.419722 15.034317
6.578314 13.885207
6.186932 13.838815
6.556891 14.197006
6.024233 13.159288
6.267545 12.905201
6.978218 13.341591
7.247519 13.422144
6.750275 14.973268
7.100826 17.410201
6.675614 17.623249
7.058515 15.323943
7.691784 17.897668
6.870460 14.346212
7.066856 15.589203
7.065750 15.223213
6.952796 15.826525
7.570543 15.175544
6.967983 14.361049
7.142376 20.152387
6.809610 15.436922
7.054389 16.101628
7.386673 18.889711
7.087200 18.267558
7.303190 14.854936
7.725121 13.925847
7.545373 14.992112
7.095439 16.502217
7.364239 17.933319
7.237962 20.209946
7.041700 22.711477
7.543483 20.040806
7.275275 18.696293
7.610950 20.048507
7.577019 19.646749
7.328453 21.160365
7.839403 24.823526
7.335424 18.170945
7.153180 21.898889
7.204503 19.075120
7.482439 15.565384
7.278386 17.267704
7.640537 21.126033
7.627677 18.413846
6.941285 17.804578
7.566566 19.994285
7.774632 17.416697
7.474340 18.556395
7.542102 19.261504
7.142880 19.073468
7.145510 18.793362
6.763595 21.824367
6.650072 21.375632
6.934186 15.420678
7.037001 17.715338
6.961880 15.443627
6.736107 17.143229
7.134999 20.499921
7.286063 16.996782
7.032381 20.241294
7.559685 17.705506
7.590506 19.173083
7.468943 19.658586
7.495805 18.423908
7.439193 18.428690
7.604247 17.861984
7.176234 19.452612
7.431236 19.009045
7.468755 16.425006
7.542095 18.084316
7.362169 17.172881
7.023326 17.122155
7.480366 18.390245
7.080276 16.591955
6.952046 19.684572
7.180694 17.965212
7.366917 14.772280
7.757916 17.788796
7.559821 18.290728
6.837966 16.628105
7.273037 15.305624
7.119588 18.408282
6.915774 17.117670
7.352984 16.492814
7.086395 22.405194
6.585753 19.720408
6.360278 19.233347
6.349821 19.133345
6.895800 17.597844
6.756944 17.840828
6.746168 16.646879
6.708371 17.243686
6.848270 15.622923
6.999683 19.606365
6.815075 19.329034
7.423629 18.631343
7.537153 19.152467
7.841655 19.469765
7.597967 21.701184
7.757449 18.183415
7.807908 19.043257
7.725607 16.616641
8.257446 17.718623
8.186919 19.033366
7.794126 20.995212
7.873019 17.971261
7.434024 21.947042
7.489357 19.867638
6.966983 17.196949
7.290581 14.842861
6.774622 18.818489
7.040194 19.210064
7.279030 18.503075
7.061433 17.459212
7.569264 17.692161
7.357699 18.675910
7.761091 15.876988
8.257989 16.696439
7.403571 18.207162
7.026063 18.742356
7.742379 17.688992
7.516042 17.802439
7.213440 15.193696
7.471393 16.251312
7.236078 17.146867
7.324274 20.041136
7.656854 16.598182
7.320167 17.704782
7.656402 16.265084
7.145128 15.656553
7.457942 20.568555
7.990823 18.789438
7.129716 21.915224
7.780351 19.524478
8.673950 17.941819
8.189939 19.849825
7.852720 23.119748
7.546775 20.188899
7.213931 17.739514
7.314962 17.541810
7.413947 17.348216
6.907420 15.206267
7.665764 14.731096
7.361725 14.567361
6.929842 17.849566
7.019592 16.878032
6.909372 14.498689
6.647903 16.662510
6.562200 17.160076
7.148038 19.395097
6.860431 14.979451
7.959851 13.607723
7.354618 19.517546
7.632182 19.354692
7.482086 19.657814
6.742698 18.691169
7.237684 13.223459
7.355136 11.958131
7.026984 14.779813
7.550804 10.309625
7.216123 15.731364
6.976609 16.834589
7.703394 14.199018
7.174107 15.128112
7.109998 16.470659
7.602087 21.561697
7.530276 21.298963
7.888752 19.263046
7.963702 19.907276
8.017446 15.459662
7.951392 22.552663
8.079644 20.543385
8.170530 21.674038
8.108293 19.929427
7.706567 20.075609
7.542028 17.077945
7.933611 18.291379
8.095216 16.670504
7.279478 18.448340
7.556096 19.265388
7.800020 17.365210
7.967639 22.146292
7.630952 19.012811
8.050951 19.003053
7.763035 19.349921
7.981051 18.022281
7.578371 23.105934
7.562316 19.443255
7.199855 18.480660
7.347279 20.869670
7.300302 18.929680
7.402419 17.441271
7.451884 15.160833
7.287156 16.688212
7.221903 18.778830
6.766893 21.525535
6.981553 15.328420
7.737751 16.957266
7.685463 17.471856
7.530221 18.632959
7.464159 21.347559
7.839109 17.211662
7.696053 19.859759
7.368186 18.886807
7.425807 17.492623
7.187814 14.655021
7.161807 15.589347
6.753095 18.871498
6.660250 19.915838
6.873465 21.560258
7.574226 18.233370
7.305171 16.970787
6.810415 18.577895
6.634740 21.018783
6.566474 19.298100
6.106784 13.892660
6.280936 17.099370
6.495682 17.099503
6.419248 13.813537
7.160543 13.965213
6.601600 16.736472
7.343797 16.907309
6.885824 17.721225
7.535933 18.726695
6.858149 18.433365
7.724232 17.479343
7.212190 17.292950
7.216321 17.454621
7.595896 20.752996
7.004066 19.570173
7.648729 19.555517
7.341368 18.723332
6.939506 19.191032
6.798466 20.259994
7.285453 18.510451
7.678956 19.219725
7.570551 22.998785
7.365855 18.861013
6.844448 22.962071
6.664254 20.350833
6.751695 16.228941
7.194641 16.244125
6.865808 19.362518
7.197242 19.511233
6.788737 22.108989
7.167206 22.902243
7.267995 21.271560
7.205029 22.460105
7.260664 14.672258
7.464014 16.046571
7.725799 20.658231
7.404373 21.774422
7.279503 17.259124
7.049537 16.207178
7.452863 20.128241
7.179719 19.043931
6.970069 19.184517
7.322558 21.773062
6.896643 21.635177
6.954882 19.821359
7.465828 18.649965
7.087910 18.262761
6.825427 19.663313
7.201548 19.314555
7.387299 16.704779
7.041476 18.544166
6.865680 19.781476
6.743269 19.656994
7.276954 19.622733
7.376834 21.407401
7.432159 18.244785
7.237430 15.246276
6.887362 18.117275
7.381361 19.822318
7.342463 13.362412
7.228304 18.419397
7.361160 18.807063
7.612597 18.613898
7.403591 18.289329
7.516709 19.090767
7.286666 20.870121
7.343791 19.483984
7.781380 17.103832
7.436165 18.704604
7.493591 19.960979
7.292502 18.388334
7.105230 18.225147
7.512180 19.645704
7.435443 21.918446
6.909943 20.258057
7.586670 19.465787
7.260667 23.052460
8.136453 18.257610
7.303385 17.459519
7.587053 15.799127
7.684836 17.197637
7.780978 18.488849
7.035603 20.211449
7.500724 19.892042
7.783901 16.101480
7.280231 20.370766
7.555281 18.995616
7.609340 18.422281
8.076994 14.700007
7.451882 19.870650
7.338732 18.903138
6.931859 21.080918
7.136053 20.632859
7.072983 20.458545
7.251480 18.246156
7.697791 19.887532
7.638926 14.157790
7.797651 16.185328
8.093332 13.576768
7.481437 14.235720
7.963440 16.006968
7.689004 16.478991
7.916688 15.378125
7.903005 15.150676
7.792103 13.172006
7.336269 14.931462
8.070804 12.066459
7.437269 16.608287
7.511083 14.296859
7.809638 12.599138
7.216481 15.712240
7.572643 15.357871
7.865494 17.918269
7.244486 23.085897
7.776960 20.940008
8.076522 19.389559
7.860881 15.335116
7.151548 15.619231
7.187305 18.336734
7.396058 19.189452
7.378044 16.417356
6.962456 18.233360
7.371779 19.039260
7.338632 12.716518
7.540693 17.620706
7.157224 19.255743
7.694160 18.797495
7.188679 19.438239
7.223026 18.003323
7.125468 17.712505
7.131660 17.389458
7.193771 18.915981
7.656837 18.540765
7.739225 21.091436
7.647702 17.967480
7.727639 23.688721
7.342609 24.537296
8.153726 18.315894
7.202273 21.193593
7.417690 19.731774
7.837462 20.200372
7.472809 20.588258
7.410087 22.315197
6.973780 23.924955
7.304254 20.583131
8.084935 20.179308
7.638704 19.571775
7.304340 17.116269
7.352888 15.583458
7.363076 15.094920
7.810246 18.408285
8.100001 18.668834
7.907252 15.985092
8.099724 18.111954
7.415629 20.259670
8.047073 17.743845
7.690842 18.747951
7.474450 18.960981
8.215560 19.088486
7.604751 19.945104
7.592788 19.100494
7.811415 13.517109
7.445683 13.889959
7.662439 12.204672
6.919292 14.185599
6.686717 17.321697
7.809487 16.361964
7.624418 17.710767
7.566498 19.802558
7.100702 14.584335
7.157615 20.708523
7.219770 15.470862
7.581935 13.939741
8.002113 11.053829
7.253647 16.091411
7.222798 16.327577
7.892362 15.216928
7.556002 12.366166
7.733004 16.594645
7.736774 17.451504
7.577298 17.969699
8.055819 19.472475
7.907825 15.853543
7.435716 16.568254
7.683746 15.366106
7.063042 19.412307
7.528344 18.423681
7.824649 14.274199
7.431409 16.209716
7.137021 20.784573
7.346036 19.778668
7.930222 13.722125
7.889336 10.409612
8.110774 11.012027
7.462513 13.361727
7.735245 10.425580
7.676948 15.616465
7.420156 14.238064
8.203912 15.308993
7.561317 20.297455
7.724259 14.716120
7.957071 13.836197
7.263282 17.595737
7.401213 17.400062
7.907636 15.412384
7.985185 11.515150
7.805446 11.857193
7.899156 12.652444
7.563759 10.996700
8.210358 10.584290
7.620699 15.213159
7.994901 12.600789
7.953127 14.500891
7.529043 13.315665
7.541513 11.725445
7.777693 9.800360
8.182637 11.123445
7.785737 11.045970
7.656220 13.360346
8.203564 11.706814
7.607217 15.996691
7.562201 15.519830
7.441986 19.740718
7.696154 18.088746
7.481388 17.403005
7.876632 19.286547
7.819619 14.397226
7.776722 16.019787
7.374177 18.357139
7.658551 20.572759
7.740392 24.165279
7.616426 17.887993
7.614673 18.208159
7.182146 24.129016
7.666662 18.257702
7.357599 19.076652
7.258273 17.373914
7.314657 14.460780
7.352421 14.855639
7.451353 13.811905
7.865700 11.702112
7.966852 12.604904
8.038780 12.680487
7.775939 12.367043
7.785043 17.588776
8.353371 13.709942
8.286769 9.520069
8.419721 14.728012
7.797888 14.897470
8.063811 15.938991
7.531318 13.938653
7.924092 11.843805
7.698878 10.613669
8.132897 11.099853
7.448530 11.194074
7.381292 12.925849
7.813163 13.248764
7.892877 13.752425
7.030573 16.859855
7.464289 16.813957
7.115758 11.587345
6.807801 10.681584
7.138178 10.300711
7.333658 13.472631
7.375965 14.109700
6.922767 9.934910
7.239580 12.375791
7.131538 12.218075
7.374204 9.038350
7.728568 10.129494
6.758189 12.938442
6.808685 13.402327
7.270923 12.614113
6.893602 12.437036
6.987627 13.113681
6.536999 12.134360
7.018013 8.311358
6.674714 9.663042
7.661663 8.366129
7.128530 5.622185
6.947889 4.759124
6.936629 8.950855
6.626729 10.030122
6.645658 6.371990
6.395869 9.405713
6.816753 7.641978
7.056173 8.712283
7.278029 7.373277
6.568816 9.967161
7.276324 8.260854
6.837492 10.117204
6.876897 10.866581
7.013048 8.824161
7.093403 9.070731
7.216652 10.732965
7.210109 9.454455
7.142615 11.041028
6.846645 8.216570
7.504690 8.157483
6.803993 8.018222
7.010197 10.936351
7.133878 10.167081
7.247891 9.829540
7.241733 10.391671
7.110167 9.274968
6.758263 13.700310
7.460797 13.494114
7.273029 12.627776
7.047355 11.262012
7.191897 12.746977
7.138739 14.268619
7.229088 11.814143
7.557436 11.374138
7.113035 12.336680
6.773548 10.340535
6.722794 9.814428
7.086151 7.265493
6.651245 15.039170
7.406954 14.700224
7.313902 9.089324
7.054089 10.233115
6.902613 9.161381
7.408185 9.273783
7.111439 11.911049
7.453919 7.913362
7.382076 10.719012
6.774305 12.780282
7.054943 10.018803
6.558414 14.893650
6.807750 12.474495
6.776341 15.581295
7.101589 13.895781
7.222486 15.033379
7.073718 12.139529
7.126623 12.526197
6.505213 12.568563
7.109066 14.935123
6.571701 13.893435
7.295081 9.470882
7.196866 11.412926
7.053085 12.651028
6.293784 11.126542
6.880609 11.948244
6.372596 13.604253
6.121654 12.881509
6.373018 16.236907
6.469595 11.884486
6.728623 10.543442
7.073597 8.652663
7.171046 8.081925
6.751037 8.915693
6.909159 12.303866
6.736899 11.380769
7.093214 9.199613
6.687323 11.799370
7.050305 8.927819
7.090555 9.436131
7.224144 13.759539
6.940880 14.345461
6.626544 12.430224
6.648167 14.021746
6.545338 14.246049
6.826236 12.569403
6.192748 10.966666
6.302423 9.636859
6.197467 10.957457
6.089894 12.279804
5.802968 10.356635
6.518983 9.701199
6.248857 13.751229
6.314840 13.681046
6.200444 13.756949
6.885108 12.624077
6.626556 8.597909
6.500685 8.308029
6.353556 10.567015
6.485538 13.818385
6.843248 9.815213
6.826781 9.884104
6.817380 11.523970
6.991379 11.444633
6.669202 10.501128
6.508675 10.753343
6.797816 9.919582
6.769216 9.958378
6.659522 9.242282
6.134288 11.630204
6.872099 12.338547
6.644609 9.659038
6.757655 13.725528
7.004191 10.576814
6.370602 14.791422
6.539048 12.326546
6.440518 8.523105
6.285188 10.988778
7.021026 11.001483
7.221555 7.754398
6.522871 9.638813
6.765175 10.440908
6.675010 15.666917
7.012535 13.075454
7.203009 15.694305
6.390226 12.653769
6.344631 10.589222
6.245040 12.069971
6.644012 8.766098
6.408899 14.425578
6.667215 11.288338
6.847564 12.305970
6.650310 13.664757
6.702629 10.374488
6.584505 11.268005
6.931818 8.346169
6.766158 12.336736
7.180643 11.934902
6.620686 12.604763
6.808627 13.304320
6.950579 11.326477
6.607446 13.673307
6.874300 14.559080
7.402212 10.841860
6.879817 12.882799
7.295866 12.407675
7.177911 14.470538
7.005067 13.596583
7.116778 13.072114
6.966325 13.060513
7.311979 11.479767
6.646733 11.008277
6.821970 11.210840
6.866959 13.774982
6.618823 14.923617
6.620953 13.270597
6.896226 11.937600
7.002753 12.461177
6.869170 7.361635
6.585428 6.326191
6.572826 8.509021
6.300203 9.503762
6.467587 11.501919
6.275816 11.010525
6.343962 12.966528
6.651607 12.871046
6.218376 9.389579
5.943790 10.520572
6.908317 11.189833
6.211787 14.709604
6.651305 16.157646
7.007254 14.687982
6.767040 11.501131
6.397280 13.469374
7.380055 11.451515
7.274317 8.760910
7.216732 9.536227
7.377327 13.423823
7.171230 16.260874
7.005736 14.267390
6.694194 14.367158
7.049652 14.495120
7.454663 12.326236
7.448702 9.646096
6.724663 15.222907
6.985594 13.627306
7.168893 18.015958
7.117604 17.487054
7.168910 16.252201
7.035576 17.641877
6.986403 16.556025
7.442898 12.918636
6.707426 14.392020
6.686274 15.428890
7.100052 13.782129
7.340240 12.522036
6.800011 14.376314
6.609819 11.748512
6.824867 15.338694
6.940280 14.419251
6.690899 14.819377
6.879694 12.544378
6.806459 14.402624
6.466828 14.778654
6.857012 16.525873
6.957161 15.228707
6.989481 12.961508
6.715236 18.394164
7.077311 14.489523
6.870796 15.164912
7.315202 12.438587
6.532319 14.676641
6.710332 14.791089
6.655171 15.881180
6.902660 16.026335
6.950465 15.803978
6.547847 13.813533
6.442689 15.025902
6.853105 14.304430
6.436103 12.086684
7.090575 13.122295
6.889933 15.561795
6.805945 12.432217
6.538748 17.338800
6.390186 16.093434
6.341844 18.530321
7.125326 18.671275
6.713906 18.672376
6.852389 14.667833
6.652394 16.905203
7.219838 20.224889
7.315846 16.136529
6.854094 15.797792
6.605370 16.320203
6.736402 16.432149
6.567203 17.581110
5.766879 17.110242
6.652372 14.141060
6.847405 15.021590
6.288953 12.922877
6.766837 13.154978
6.179138 12.404927
6.402089 16.801844
6.535915 13.834365
6.288763 18.875728
6.507197 19.893423
6.782120 16.189411
6.928759 14.830934
7.131842 16.367476
6.553614 16.802172
6.951601 20.184197
6.436870 18.331582
6.460158 14.404603
7.220096 16.926129
6.483907 13.895611
6.577753 14.708043
6.302135 12.115061
7.161517 12.018352
6.692591 16.267777
6.731308 15.387726
6.703610 18.660990
7.127889 15.365224
6.849692 16.773316
6.711505 19.438142
7.166989 13.945538
6.665543 16.224357
6.882191 17.266884
6.231865 17.857359
6.446035 19.022826
6.655789 17.166969
6.599607 17.498407
7.367018 16.243241
7.006453 13.462101
7.220170 14.959636
6.735230 17.648173
6.933936 18.917308
6.979977 14.620929
7.062237 15.645123
7.008936 14.579873
7.042347 19.722338
6.496949 18.297448
6.866255 18.380202
6.923257 16.646790
7.048433 13.993577
7.113377 16.278567
7.206173 16.885478
7.482828 18.172858
7.905885 12.824899
7.735033 17.921528
7.342330 15.273074
7.609253 13.404533
7.596122 15.413983
7.222142 17.580692
7.477142 15.792081
7.401158 17.702617
6.940617 14.642509
7.125350 13.120875
7.015745 13.198160
6.527944 10.415761
7.188725 11.757029
6.602193 12.458155
6.677911 12.931303
6.668068 12.487536
6.783400 9.690795
7.068729 11.901034
7.024102 11.308646
6.069732 11.342395
6.830111 12.716963
6.410684 13.655238
7.007435 10.233290
6.912439 9.283154
6.256533 8.925015
6.332931 9.585356
6.614447 7.664255
6.493048 10.653086
6.925161 10.965103
6.706516 13.119620
6.531558 14.683258
7.564939 12.500076
6.879196 14.231720
7.514080 10.866477
7.443825 16.125883
7.030864 13.344244
6.731451 11.820159
7.077832 12.330197
7.054281 8.858489
6.225971 8.380725
6.043926 16.539635
6.383134 14.771966
6.706707 13.334885
6.675591 16.302571
6.841564 14.390277
6.555194 16.644696
7.002280 14.101235
6.687414 16.259084
6.715049 13.131756
6.884668 11.852174
6.788654 13.573462
7.303871 10.575211
7.101921 13.268870
6.873466 13.248122
7.027233 13.310548
7.143539 14.125190
7.379984 12.710971
6.891194 15.699688
6.713827 12.427432
7.207653 13.540574
7.418869 9.577220
7.322038 13.254886
7.186827 11.607925
7.726127 8.882851
6.833671 11.105009
7.557358 10.401653
7.676672 11.429224
7.195221 12.931427
7.368531 11.824700
6.670391 14.348111
7.243518 10.683009
7.397673 8.124894
7.341299 9.882408
7.116449 12.620460
7.737609 13.710250
6.877230 11.519440
7.294181 9.408978
6.877897 12.651869
7.259095 9.872112
7.763545 9.998882
7.131289 8.662919
7.578152 10.008449
7.509935 5.999997
7.206576 9.344081
6.876479 10.856812
7.315486 11.275085
7.258281 13.259769
6.825866 13.155098
7.622914 7.777169
7.196934 10.210215
7.256927 10.665321
7.237907 9.583624
7.410458 10.199921
6.704032 8.682837
7.676506 9.692481
7.312256 10.675419
7.417981 11.874895
7.322256 8.766318
7.275864 11.337848
6.965408 10.312488
7.085806 10.814098
6.394198 12.041767
7.138971 10.761066
7.127580 10.569488
7.120246 10.234045
7.155257 11.762924
7.626917 10.708300
7.656882 13.676409
7.427622 11.329449
7.573390 13.933818
7.327770 13.342974
7.263202 11.808093
7.396236 10.656515
7.533279 12.394925
7.515315 10.647442
7.653170 9.314730
8.261863 10.293918
7.614206 12.275097
7.908129 12.840882
7.761593 15.922247
7.784345 16.316670
7.291315 18.259733
7.327054 15.816806
7.029162 14.216709
7.166253 17.007245
7.679502 16.251841
7.739162 13.739820
7.656902 17.073580
7.597612 16.978309
7.286679 17.369245
7.539970 19.915377
7.449370 18.172587
7.708093 17.542432
7.476470 17.766364
7.232754 17.581284
8.066698 19.431632
8.009385 18.162144
7.315321 14.515726
7.516896 14.862228
6.984646 13.523353
6.889984 13.846186
7.627037 12.949091
7.101068 15.530248
7.152786 15.984782
6.937313 14.868504
6.758330 11.648291
6.934073 11.165419
7.061990 14.043908
7.562462 13.822331
7.138352 13.054211
7.244221 12.525978
7.041430 13.427300
7.662826 13.973727
7.017008 11.263501
7.006645 11.950824
7.353261 11.939755
7.352018 10.398563
7.208397 12.935775
7.228861 13.103031
7.432944 12.349298
7.429088 12.675190
7.515148 10.955577
7.376245 13.210923
6.846278 15.425791
7.074852 16.077619
7.013031 15.462509
7.113120 11.053646
7.095496 11.099335
7.187543 15.232130
7.471499 14.521240
7.905697 17.085092
7.592416 18.640391
7.674022 14.026998
7.833311 14.512691
7.188306 17.267023
7.242722 13.017465
7.985756 13.069407
7.943901 12.611517
7.680581 15.647903
8.146164 15.162128
7.380729 14.120319
7.679309 10.195388
8.174159 11.380819
8.376205 14.801275
8.067111 15.195509
8.109180 12.668112
7.123194 13.308833
7.696698 16.745273
7.655550 17.856778
7.833682 14.408902
7.551692 16.589689
7.085183 15.248702
7.419545 14.787502
6.938803 15.533188
7.013880 17.962520
7.041312 14.500500
7.166421 15.824037
6.836787 16.791889
7.273457 12.412369
7.396036 14.707367
7.303954 14.432111
7.815909 14.996413
7.570348 17.109562
6.889957 11.956879
7.727001 16.661197
7.608683 17.019574
7.483334 17.004817
8.047846 16.670226
7.806169 15.995974
7.102116 16.906033
7.378262 15.299624
7.708531 16.661688
7.983507 14.847914
7.865638 16.242167
7.546217 12.170419
8.030025 14.797045
8.193485 16.748563
8.286776 21.015370
7.972924 16.478973
8.117190 18.229156
8.702911 13.592437
7.801164 14.946290
8.456727 18.414794
8.023434 16.797514
8.262360 15.997018
7.933220 12.336771
8.008584 13.745586
8.215743 15.659446
8.113446 13.557664
7.714046 10.693557
7.939498 7.333746
7.828823 6.130156
7.931229 14.480309
8.446872 10.964926
8.234435 13.538503
7.904941 16.966054
8.114725 21.055912
8.624881 16.800112
9.091383 23.656195
8.161848 25.990213
7.846438 25.455491
7.843188 24.704780
7.911207 23.561345
7.617996 24.631043
7.752541 19.267980
7.834480 23.562145
7.974678 20.562249
8.403146 20.163330
7.676910 19.839202
8.041593 20.054435
7.380560 19.666015
7.461620 17.270020
7.396506 22.413187
8.091863 14.822628
8.152305 19.689107
7.732888 16.788990
7.297299 14.323029
7.201556 16.716791
7.552672 15.357494
7.909965 17.084126
8.137100 21.400754
8.518085 17.415061
8.482528 19.335531
8.208566 17.162994
8.594625 14.894751
8.141764 14.066873
7.833077 15.104090
8.121910 19.187634
8.164830 19.113554
7.888368 18.541228
8.238892 14.908230
8.261906 16.560356
8.034866 17.460986
7.253084 18.284270
7.838352 18.566121
8.371467 19.763687
8.572449 16.410520
8.086095 19.343408
7.755279 20.635461
7.948257 19.059189
7.658721 16.932829
7.832634 21.226816
8.194187 19.836557
7.653784 20.368018
8.669427 16.437834
8.044182 16.824394
8.300123 14.105210
8.543426 18.191335
8.711517 18.465590
8.253853 18.314979
8.231510 19.643640
8.422028 22.202877
8.688134 21.498144
8.811342 22.004576
9.194512 20.715593
8.685516 18.389644
8.628258 15.850615
8.157226 19.042654
8.318679 17.370132
8.407409 14.059605
8.447670 13.257897
8.545807 19.033197
8.571947 14.360835
8.535233 16.364700
8.205459 18.765591
8.085414 20.005817
8.286186 16.093163
8.087341 17.863451
8.152335 18.518408
8.425731 16.253232
8.159247 18.142271
8.333813 15.663149
7.950248 15.197598
8.603268 11.685714
8.218345 13.898802
8.821763 11.999651
8.430848 17.717010
8.385791 17.911323
8.279134 19.087231
8.189744 11.946451
8.142476 12.892090
8.566150 16.664911
7.549584 17.220576
8.134206 17.948690
7.851945 16.866630
8.268099 13.145844
7.379287 14.627832
7.152782 18.830663
7.894389 16.987453
7.624656 16.310491
7.722293 15.995930
8.458481 14.752101
8.719063 14.210125
8.305858 14.424486
8.382745 16.602660
8.148742 15.785897
7.586934 18.986770
7.784602 18.414605
7.699527 18.117967
7.868609 19.882374
7.761788 15.335306
8.229719 15.751168
8.382456 12.998275
8.405204 12.841546
7.818321 12.788898
7.895173 15.762510
8.489535 14.891318
7.868549 16.393124
7.745845 15.765638
8.045479 16.393491
8.314578 16.408905
7.763812 13.097853
8.252466 14.116605
7.761487 10.458780
7.926863 15.759449
8.031540 15.922318
7.647419 20.864650
7.795298 20.438643
7.600330 18.929254
8.081845 14.832311
8.280807 10.713019
7.829006 15.727212
7.898309 15.181865
8.655370 14.157431
7.819817 16.855320
7.909604 17.414127
7.579845 16.194503
7.810373 17.070033
8.197433 18.697983
8.359843 17.885176
8.316143 18.310525
8.274196 18.274034
7.687119 17.947815
7.886227 15.314888
7.905249 16.869670
7.622085 14.361396
8.186533 13.825486
7.921578 13.300867
8.077612 11.853843
7.468318 11.107351
7.997799 13.137646
8.166095 13.315069
7.874254 13.971187
7.748853 12.083174
7.822602 12.072688
8.715477 10.236797
8.130983 12.943062
7.391153 13.157146
8.355643 8.313267
7.904431 12.768004
8.325320 17.105029
8.004513 14.884779
7.814506 15.023542
7.805537 10.837470
8.085571 14.641601
8.159600 11.162209
7.468218 13.293512
7.104735 12.620474
7.707523 7.995595
7.961064 9.588160
7.501756 9.512185
7.433177 7.714297
7.890552 6.785404
7.170044 9.290613
7.649621 10.273165
7.662018 9.506184
7.610930 11.498290
8.231006 12.104615
7.944131 9.101403
8.348165 8.782316
7.942148 11.276938
7.590570 8.375568
7.391217 9.716594
7.466414 10.541214
8.056782 8.970076
7.716776 15.435787
8.007958 13.273988
7.749200 11.866924
8.322283 8.745798
7.801423 11.603443
8.520817 10.692558
7.745386 10.129979
8.331024 15.692796
8.241795 11.212807
8.667851 12.574707
7.782729 10.479086
8.075624 9.851851
8.175419 6.795603
7.646000 8.789750
7.489058 9.184224
8.112146 8.443119
8.116676 8.770057
7.753511 11.354168
7.702527 7.466014
8.049960 9.632306
7.668561 8.506084
7.519400 9.758390
7.400767 10.462051
7.944593 10.320483
8.521107 12.245233
8.053662 21.061411
8.650940 16.063886
7.955865 10.602170
7.969347 8.061399
7.779692 5.496079
7.599782 6.788817
7.301083 5.615300
7.902760 5.769575
7.594390 5.098524
7.615339 5.053649
7.181650 5.763269
7.277140 6.640235
7.596699 6.170101
7.257758 6.101758
7.338675 5.363805
7.163581 4.459330
7.025640 6.847336
6.862465 3.602773
7.048205 10.969976
6.952577 7.277778
6.951731 10.837334
8.046182 7.795844
7.168202 10.325699
7.423325 6.551589
7.476364 11.556101
7.462860 7.289028
7.439251 11.168509
7.637163 9.697756
7.827298 7.443407
7.400405 4.560360
7.470717 9.054220
6.967568 5.623660
6.905497 5.737674
7.631615 7.011249
7.160654 9.982287
7.401111 7.935472
7.350701 6.007074
7.130567 7.439645
7.617901 4.119454
7.237901 8.493790
7.318914 7.471946
7.247591 7.412972
7.497525 8.047811
7.769861 10.072527
7.334787 6.948277
7.835248 8.935887
7.339066 6.338145
7.351954 11.932018
7.442165 3.878522
7.316789 8.285724
7.111867 9.007222
7.377237 9.547563
7.367771 9.345009
7.932328 8.739516
7.348012 8.679969
7.663445 9.050954
7.974020 10.809806
8.185488 9.020044
7.872008 9.729897
7.836098 8.501491
8.298959 11.682317
7.947657 9.620083
7.618340 10.123706
7.316475 11.395106
7.826492 12.678606
7.431395 11.137277
7.687186 8.921673
7.288773 10.158702
7.948797 9.199013
8.174948 9.154872
7.717301 13.023016
7.236992 10.176974
7.779069 11.158171
7.386692 10.923700
7.703602 11.445956
7.480320 13.273507
8.046993 11.599993
7.535836 8.765513
7.264584 10.254845
7.725754 10.462096
7.304476 11.498165
8.037395 10.315159
7.737644 9.683233
7.809431 10.883574
7.274433 10.742158
7.512678 8.623004
7.985873 10.827072
7.197104 10.965957
8.439375 11.466989
7.918590 11.332924
7.914939 6.215517
7.818585 6.269883
7.612949 9.942271
7.635213 6.753439
7.445736 9.683518
6.971581 7.981705
7.070543 7.340575
7.029084 8.361305
7.216307 9.341074
6.849572 6.771414
6.702073 8.238007
6.844330 9.599487
7.327507 9.769191
6.842129 9.006417
7.625066 12.184859
7.863591 11.998501
7.665412 12.813193
7.579206 10.690301
6.760845 10.532648
7.354114 11.483336
7.615702 7.860749
7.196851 11.244145
7.233967 13.897563
7.836343 9.628328
7.532339 13.292213
7.365786 11.611371
7.196009 9.783362
6.875627 8.978015
7.475112 8.377402
7.730670 8.289833
7.698962 9.439243
7.511058 13.800949
7.030531 14.864383
7.779432 12.182551
7.084591 12.369110
7.780566 7.427799
7.573211 11.341624
7.280775 13.424551
7.696468 12.854418
7.563985 11.195831
8.453161 11.691883
7.792969 14.109505
7.309438 10.833347
7.045785 9.158393
7.542092 9.124646
7.577128 9.854676
7.140366 12.438251
7.360805 8.962020
8.047719 7.857102
7.244126 10.440025
7.507143 9.977103
7.562252 8.384237
7.186230 3.469303
7.560006 8.037942
7.593708 7.902557
7.720630 7.021548
8.224945 6.510773
7.834602 8.677348
7.433601 11.401108
7.659814 11.685573
7.904315 9.530750
7.718437 13.018529
7.779499 14.953108
8.242265 15.088574
7.901109 12.014945
7.561276 8.270866
7.219338 9.000165
7.706492 9.593763
7.810737 11.371474
7.820968 7.931673
7.722993 8.178186
7.326867 11.580659
7.625676 13.512375
7.875106 13.111573
7.854962 10.583482
7.741284 7.692939
7.404866 8.766862
7.236426 9.500889
7.584466 8.818669
7.363823 7.558268
7.328943 10.973986
7.488622 10.606494
8.029920 9.791548
7.428721 14.294007
7.088003 14.368298
7.573205 9.203883
7.994123 10.836227
7.638267 10.558207
7.796823 11.267933
7.878040 9.759060
8.428740 11.177821
8.114362 11.367002
7.573284 15.022767
7.800151 7.274920
7.899784 6.642198
7.829896 8.122623
8.136838 7.592618
7.682012 7.150748
7.489922 6.190469
7.548543 6.686692
7.544223 8.769201
7.472789 8.993549
7.967883 6.883538
7.345157 9.305410
7.691870 8.430376
7.604674 4.654652
7.925493 9.393418
7.950150 9.282268
7.515137 10.587762
7.710994 10.837278
7.301280 14.981572
7.485861 10.377181
7.305491 5.791922
7.683620 8.478250
7.321362 11.411500
7.561780 7.582344
8.226072 5.888717
7.582444 8.430225
7.268272 4.750811
7.659032 8.827615
7.688019 12.127828
7.156555 7.912867
7.850226 10.145638
7.638354 9.166402
7.567450 12.223174
7.605546 9.970556
7.715609 8.701360
7.557423 9.574561
7.417962 11.126709
7.380047 13.065267
7.475927 8.314557
7.442491 12.659093
7.461608 11.034860
7.300834 7.419708
7.726432 10.592385
7.277647 12.147276
7.476081 12.211024
7.401623 9.396659
7.253825 8.304872
7.615040 4.291420
7.477665 7.861276
7.555168 8.008822
7.823753 4.815922
7.561034 9.107099
7.650311 12.486196
7.791194 10.078490
8.002358 10.015609
7.568100 8.276918
7.984222 8.968552
7.799307 9.160172
7.678853 10.307114
7.956763 8.003689
7.187096 9.467879
7.403725 7.532047
7.428460 8.824012
7.767164 8.875211
7.212519 8.390889
7.062755 8.569384
7.037297 6.829356
7.374956 4.392490
7.961177 6.679140
7.357877 9.187122
7.703990 9.510362
8.285450 10.177384
7.532055 11.293292
7.607620 8.374579
7.581765 11.615402
7.512822 9.951350
7.186388 11.518465
7.760706 10.460916
7.602259 6.803666
7.351112 10.065177
7.835800 11.032983
7.200890 10.574988
7.720117 10.048086
7.185856 14.220322
6.573946 13.812827
6.785372 11.761362
7.525561 9.926802
8.320175 9.330729
7.733507 10.458078
7.687517 8.826382
7.999104 8.240756
7.857672 7.999804
8.044449 7.348068
7.716845 7.136705
7.675849 5.509531
7.423280 9.214307
7.383619 9.159921
7.687683 7.492031
8.150562 5.748265
7.754731 7.008843
8.309949 5.038043
8.007114 6.931216
7.845719 8.816636
8.106904 7.689681
8.293920 13.002426
8.539652 12.199796
8.066165 10.095632
8.169696 10.275301
8.069944 7.247912
8.364988 7.530077
8.064902 7.533618
8.089397 7.074311
8.034056 6.784150
7.931793 6.812074
8.069701 9.203646
7.454319 4.118986
7.863474 3.686415
8.020317 8.267103
8.355474 7.591052
7.933327 6.314671
7.688885 11.979437
8.822208 9.304715
8.467757 11.199534
8.454541 9.975175
7.596427 9.466432
8.400687 7.056509
8.035697 8.122897
7.793188 8.615656
7.764100 6.435403
8.297538 4.512166
8.237755 7.122383
7.648813 7.954769
8.225842 12.395720
8.095184 10.749030
7.743271 12.376618
7.134082 12.618473
7.297563 9.813579
7.563120 13.467591
7.551734 10.541171
7.920978 12.586405
7.966365 11.211433
8.178112 8.301431
7.604838 12.667543
7.616163 9.283717
7.327224 3.520444
7.526992 5.248901
7.792263 5.314722
8.039923 4.977738
7.919790 4.404690
7.664689 6.260125
7.635452 6.804869
8.075189 10.817883
7.936654 10.127028
8.372899 13.080976
7.977269 10.773234
7.367686 8.923749
8.359067 9.717938
8.244129 9.564178
8.123336 10.510277
7.786246 16.076963
8.003014 14.130202
7.391092 14.339475
7.657655 16.473160
7.555314 12.106278
7.774490 11.673307
7.445980 14.536137
7.664430 12.438615
7.388657 12.947690
7.089418 12.558796
7.503347 7.152549
7.154042 10.851570
7.230221 15.695394
6.681182 11.055452
6.705634 14.282392
6.773087 12.636922
7.140784 13.423751
7.100526 14.046081
6.731200 13.808923
6.857082 15.490579
7.280032 13.669897
7.623800 15.203413
7.513509 10.410413
7.269799 11.002602
7.242178 12.955833
7.175657 10.888348
6.962532 11.439050
6.807839 11.712374
6.372651 14.770280
6.811122 10.232955
6.517475 9.896444
6.733690 12.389844
6.812521 10.165398
6.775384 9.564415
6.590207 8.044571
7.205659 9.817723
7.349965 9.783135
7.403053 8.764190
6.768357 12.611392
7.211934 11.023828
7.303714 13.923839
6.957539 13.753751
7.042749 11.438190
7.181849 10.627773
7.108726 8.291648
6.731540 4.888330
6.400120 10.801570
6.995610 13.294729
6.919803 10.999135
7.031981 14.648699
6.967420 13.596972
7.119510 14.965726
7.468651 13.087166
6.815943 10.844171
7.276052 7.774441
6.737643 9.355115
6.317126 12.831828
6.741919 12.444746
6.752064 9.848030
7.048368 10.412810
7.291723 13.357178
7.504840 13.613287
7.615972 14.724291
7.059739 14.677909
7.408494 13.171600
6.956415 11.143182
7.132658 6.613051
6.754209 12.395506
6.955479 10.312341
7.219671 11.041631
6.586941 8.230968
7.161248 10.160792
6.820790 8.500729
7.012726 7.504263
6.978013 11.141091
6.931708 10.459342
6.821988 7.183389
7.024968 6.853851
7.302733 6.394068
7.034745 11.057562
7.627845 9.093856
7.101299 8.618502
6.960514 10.772825
7.203547 12.475678
7.329188 9.686541
7.319816 10.131965
7.905194 9.668566
7.543636 12.519094
7.416715 10.235211
7.386672 10.043197
7.302633 15.086984
7.996812 10.327261
7.162704 10.976663
7.567051 8.832047
7.402773 11.239148
8.034802 10.779440
8.436790 9.711089
7.592322 13.638356
7.977047 14.718924
7.770284 9.627611
7.293851 12.967166
7.332750 9.731286
7.386747 10.357131
7.653234 10.386547
7.621486 12.417776
7.249060 10.435578
7.134244 10.695904
7.454122 11.760981
7.499888 10.191509
7.217650 7.679359
7.121394 10.270241
7.280273 10.327356
6.740358 12.214564
7.266735 10.433818
7.513598 7.840590
7.472005 5.013790
7.006632 5.030685
7.124560 10.437908
7.112660 13.663393
7.735089 12.012829
7.405097 7.799277
7.587895 13.692783
7.584545 11.389077
7.259295 9.535221
7.131318 13.756844
7.303896 13.321499
7.661020 13.295774
8.237203 12.393174
7.712379 12.061274
7.410020 16.501506
7.140645 17.392008
7.409586 16.525295
7.595147 14.519120
7.304020 12.811977
7.644753 11.065156
7.126660 10.972730
7.119134 7.867586
7.140810 10.238179
7.158662 6.643506
6.729490 6.076243
7.055413 7.729034
7.044970 11.594113
7.345875 12.221778
7.025165 16.929320
6.904624 10.111683
6.989906 12.987900
7.387465 14.695621
7.496275 17.976112
7.414141 13.119716
7.659300 11.694734
7.674680 15.381392
7.618335 13.345462
7.496744 12.396503
7.642064 9.862482
7.849512 12.429481
7.285774 12.716881
7.641930 14.216341
7.754921 12.798178
7.449432 15.379749
7.613000 11.152088
7.072145 9.561406
7.744029 8.060489
7.222452 9.927493
7.017118 13.583749
7.141075 12.036337
7.393246 13.708503
7.181656 9.162430
7.476312 8.837358
7.204425 5.862509
6.848597 7.199852
7.417756 12.856440
7.741194 5.912146
6.710887 11.119014
7.329667 10.151874
7.409288 8.412157
6.843257 8.574448
7.144742 8.722417
7.057605 8.909312
7.253877 9.635812
7.007457 11.294406
7.265778 9.550290
6.825385 9.024013
7.042025 9.092783
7.767979 9.297447
7.228024 9.232246
7.199656 9.739318
7.204011 10.848074
7.390532 11.721305
7.429626 11.317554
6.805220 12.460629
7.255620 13.695751
7.186378 13.857147
7.467446 9.129966
7.965146 10.462698
7.429372 14.131424
7.364610 15.058755
7.771183 11.628302
7.561157 10.694561
7.632766 9.775521
7.327893 11.045392
8.126736 15.630877
7.958229 14.710768
7.803157 11.168809
7.471358 13.984340
7.299565 14.493626
7.292810 14.819021
7.602981 12.616875
7.719103 12.759683
7.121822 10.914391
7.342846 14.800774
7.615299 11.852601
7.091535 13.029709
7.635375 12.005827
7.584235 14.024141
7.703001 16.059824
7.093041 12.659194
7.310234 11.004184
7.081425 9.868666
6.825053 13.849661
7.454276 11.407807
7.476616 8.320505
6.967255 10.198346
7.169333 10.869326
7.795095 10.160395
7.159619 13.060004
7.302506 11.337294
7.208557 9.111637
7.375140 11.601561
7.652459 10.278980
7.610968 10.405994
7.268784 13.245804
7.019072 13.821085
7.441661 12.207878
7.795119 10.647809
7.189635 10.962085
7.365318 10.879552
7.497224 8.893447
8.053069 11.271325
7.990060 12.990079
7.223474 11.696654
8.356975 10.299449
7.581625 13.600357
7.643196 9.172912
8.103449 11.277769
7.999654 10.952699
7.997304 9.630030
8.013282 9.775583
7.972784 11.100535
7.210103 10.625922
7.916502 10.308938
8.003585 12.286700
7.355938 14.075325
7.930766 12.733340
7.548469 14.608384
7.075614 14.312625
7.627215 16.515762
7.469531 15.299421
7.453140 16.470504
8.031216 10.724510
7.873022 16.041934
8.009788 15.694289
8.055521 13.128803
8.028737 11.883209
7.899288 14.095119
7.778846 13.570265
8.161037 14.873986
7.536148 19.389662
7.896147 10.070334
7.754287 16.560511
7.843324 10.778738
8.066455 13.399849
7.932337 18.606541
7.479903 15.718897
8.053007 15.530946
8.258933 13.513880
7.856961 17.785956
7.998631 17.728916
7.463903 14.616160
7.790406 14.005588
7.631084 16.716324
7.954065 14.983087
7.446690 14.404149
7.712880 15.599556
7.593596 14.829783
8.137855 16.260642
7.882892 15.062668
7.884234 18.588934
7.715386 17.893501
7.601271 17.700303
7.232238 17.336169
7.679028 15.949756
7.704348 12.149391
7.721275 14.045235
7.690384 11.865048
7.663147 16.794889
7.285081 14.761234
7.667500 14.990558
7.535436 18.572988
7.857162 15.141590
7.545921 17.325274
7.975364 12.662066
7.390728 14.325729
7.649800 14.885061
7.677624 18.400451
8.065326 16.935675
8.205995 18.104611
7.864011 16.234316
7.947280 14.267580
7.886686 16.370943
8.044410 14.745060
7.543270 18.628744
7.649092 15.900565
7.786299 16.794317
7.400400 16.617871
7.469553 17.757082
8.034604 15.015449
7.414611 16.542503
8.199999 13.757298
8.050467 17.952214
8.376158 17.777457
7.400776 17.172005
7.894743 21.055626
7.348050 19.816849
7.629367 18.770795
8.128336 17.831995
7.699750 18.347238
7.286931 16.237299
7.733724 19.142988
7.555640 15.492740
7.676912 12.961720
7.287869 16.117463
7.335621 17.554813
7.447952 14.819432
7.748220 12.808900
7.720620 12.540262
7.965966 11.343556
8.014399 9.901817
8.029432 7.484782
7.600725 11.065786
8.076750 13.034772
7.937560 13.491477
7.500186 15.525476
7.700776 16.027396
7.405191 17.049372
7.692479 15.081458
8.051697 12.682708
7.743220 12.429804
7.176597 15.010675
7.346621 14.294409
7.452581 12.358299
7.904570 11.802654
7.492513 11.537759
8.004800 12.446878
7.623052 13.216602
7.563478 12.199698
7.852751 15.918939
8.038483 16.531832
7.549148 13.484327
7.382913 11.986191
7.138005 12.726958
7.086940 16.851747
7.567312 15.473066
7.212059 13.686090
7.123596 13.996898
7.165781 13.215934
7.437319 13.529479
7.091390 16.334496
7.008380 13.275983
7.043943 14.944271
7.604109 12.293801
7.307450 13.144477
7.448471 12.567213
7.860231 13.445464
7.667950 14.418331
7.532225 15.939617
7.326136 14.493280
7.126439 16.348748
7.434229 11.874949
7.363725 14.300702
7.766611 12.084744
7.442005 14.641017
7.369064 12.408337
7.511561 13.192336
7.328266 13.378447
7.606308 12.945909
7.636194 19.921256
7.600794 20.416210
8.406120 13.109627
8.394069 15.431750
7.674425 16.084486
7.959345 14.444440
7.984981 17.624018
7.413856 14.890499
7.208721 18.028530
8.020827 17.120847
7.799947 16.269430
8.000845 14.304338
8.174147 12.949104
7.705618 20.960216
7.761338 21.418238
7.754355 18.587126
7.565933 18.803042
7.861360 17.525086
8.102205 16.455440
7.792693 14.768174
7.498183 16.011907
7.543472 11.888976
8.181463 12.836576
7.914456 9.827767
8.149372 11.427585
8.062376 12.677456
7.870684 14.074848
7.400504 12.344894
7.417543 13.841515
7.404455 14.216659
8.151596 13.743611
7.926201 15.079149
7.229767 13.120885
7.162528 16.370849
7.427853 15.828694
8.083589 15.167663
8.046323 13.737452
7.267419 15.881917
7.309387 16.793126
8.085293 12.262276
7.358321 13.831534
7.936803 12.051231
7.356345 17.779928
7.753450 17.327859
7.559049 20.108383
7.704450 17.793876
7.624468 16.892524
8.308234 15.790964
7.785791 17.212896
7.253155 18.991173
7.180545 20.081290
7.432218 18.302758
7.909818 21.331810
8.140255 21.238651
8.224840 14.423260
7.660584 12.884091
7.885479 15.706845
7.428907 19.991317
7.740019 17.196018
7.434659 18.514967
7.788813 22.297323
7.838996 20.019787
7.416679 24.752064
7.757617 23.356454
7.636040 18.426562
7.682904 21.031555
8.155077 17.646262
8.008287 22.579700
8.036448 20.895056
8.137615 27.347215
7.914690 25.277991
7.750753 25.395617
7.425303 22.214527
7.720789 22.332633
7.983884 21.149776
7.579772 20.906812
8.234599 21.132327
7.988581 22.152691
8.145865 22.011510
8.097769 20.335693
8.157624 19.754792
8.182601 19.419160
7.963173 21.498419
8.097155 20.591707
7.705123 21.617347
8.510054 17.916810
8.642173 19.350586
8.141379 17.664778
7.708200 20.486021
7.838310 21.136193
7.375921 21.537781
7.585544 22.840656
6.966242 18.408123
6.980348 16.667831
7.480341 14.546668
7.490815 15.355659
7.662194 13.982399
7.910061 12.497681
8.062644 17.188449
7.690127 18.991321
7.962050 16.162800
7.721572 16.556692
7.693368 17.776288
7.554205 17.899925
7.946311 20.319212
8.040706 15.209340
7.938881 15.271115
8.259763 17.856521
8.038474 18.273608
7.805224 16.812920
7.711982 16.221886
7.049336 19.821556
6.772214 19.430163
7.522093 17.523472
7.300854 18.369483
7.062643 19.842662
7.596833 15.824195
7.241474 20.338680
7.772644 20.892298
8.260535 18.504630
8.058489 15.528017
7.475581 18.088536
6.752070 16.597799
7.499863 19.035386
7.846522 16.679190
8.056674 16.927922
7.667584 12.299334
7.265320 16.007608
7.658006 18.148022
7.658798 13.854781
7.606516 7.298150
7.724131 13.069644
7.107026 11.842590
7.000671 9.980740
7.641048 11.653954
7.532930 12.277290
7.249832 11.859597
7.280740 10.648970
7.744135 10.118255
6.993496 13.891414
6.871980 11.708184
6.844757 13.326802
7.270103 11.037111
7.245150 11.756732
6.986660 12.480667
7.165266 10.778608
7.295387 12.522521
7.405767 13.972409
6.876622 12.253317
7.000667 18.924257
7.094397 17.850058
7.390230 15.586238
7.057633 17.726739
7.118616 19.822133
7.398318 19.992569
8.071681 17.097905
7.542116 16.868587
7.355290 17.994229
7.539134 16.883102
7.328156 17.307583
7.547661 13.882365
7.089599 13.763450
7.516224 16.786127
7.541083 17.898493
7.480487 13.823141
7.611425 16.726585
8.047486 13.989066
7.685716 15.545473
7.552709 18.006638
8.100843 21.122661
8.036729 21.945486
7.867190 20.400931
7.293254 24.232225
7.390257 24.292837
7.766656 21.127265
7.126213 21.852235
7.195159 22.472656
7.975419 17.122781
7.800797 14.670738
7.821772 18.334380
6.866195 20.248672
7.439614 16.038671
7.614405 15.844299
7.554580 18.369990
8.185130 20.594550
7.854054 13.948975
7.798239 21.994169
8.081792 16.655838
7.816726 17.533103
8.061441 23.595344
7.418383 23.409531
7.845229 20.399019
7.993832 20.014643
7.854202 19.190533
7.606818 18.858091
7.542590 19.269193
7.324794 16.550527
7.437148 15.183475
7.631877 19.516017
8.063969 18.586290
7.905313 19.621363
8.066225 20.400257
7.756108 27.143386
7.798132 23.651857
8.544174 25.195261
8.501718 24.205627
8.062569 24.564844
7.950719 26.490466
8.165428 22.147428
7.885186 17.490924
8.073954 19.502761
7.403540 21.541159
8.014465 22.813109
7.455169 21.003251
8.032775 23.739463
7.314401 20.484013
7.743635 22.038014
7.547695 19.555849
7.444407 17.650163
7.686541 14.687263
7.890534 17.908738
7.560817 17.406138
7.666596 18.160240
6.959126 17.604474
7.781609 14.512302
7.554852 14.164287
7.699744 16.236519
8.042246 13.615538
7.361001 16.982821
7.726933 15.259147
8.072718 13.759591
7.234173 16.129113
7.466883 16.101333
7.831006 12.998557
7.648993 13.137922
7.192093 11.651773
7.385959 9.382675
7.643942 14.900326
7.645513 14.764372
7.216010 11.949573
6.812257 17.542213
7.170703 14.521796
7.605488 15.132385
7.202834 17.348576
7.192991 17.094921
7.367071 16.016863
7.102703 12.674454
7.063768 16.995928
6.826225 16.849262
7.631544 17.638131
7.805551 16.481648
7.650209 19.336192
7.923412 21.664269
7.805667 23.489140
8.314730 23.459528
8.243890 27.427705
7.989424 22.563645
8.072013 19.878754
7.836382 19.918243
7.292288 23.529987
7.410313 19.951099
7.828951 22.276450
8.071267 23.548401
8.233758 20.981085
7.849354 23.659262
7.528384 20.758966
7.554252 18.580288
7.817300 17.393634
8.086994 18.489745
7.857901 16.710057
8.078304 21.818838
7.969997 21.808603
7.459075 19.446246
7.905397 19.570915
8.169996 16.312310
8.733305 17.353932
8.848069 15.825585
8.502009 19.808047
7.769132 17.786263
8.189357 19.850373
8.757007 17.608434
8.107355 16.801189
8.190746 20.453186
8.162294 21.379013
8.230855 19.713490
8.355673 19.860814
8.278666 19.403265
7.914587 24.394559
8.216344 18.884598
8.467337 18.481561
7.742608 21.691353
8.070965 21.195465
7.703529 21.483900
8.054046 18.509336
8.343426 17.827654
8.400948 18.615628
7.777326 19.430539
7.646749 17.207173
7.555213 22.992294
7.600398 19.813952
7.643602 17.538576
7.613692 17.907151
7.710860 20.647196
7.471429 22.542214
7.136793 20.460923
7.437029 19.118257
8.178166 19.598191
7.511777 20.747095
7.330956 16.302034
7.996708 17.448766
7.541007 19.173772
7.440196 16.749454
7.783276 17.666277
7.772551 22.679552
6.995102 23.355301
7.801176 27.448090
7.829145 24.551390
7.970507 22.446065
7.790398 21.509405
7.684886 18.439149
8.176569 22.195836
7.850710 17.163587
7.858605 17.398440
8.119363 17.631795
7.536797 17.681026
7.123988 18.475836
8.106563 17.459767
7.531596 17.764623
7.472807 20.368565
7.027865 18.125388
6.848349 19.261336
6.881690 19.811400
7.441921 19.413827
6.851102 19.474509
7.331888 19.026392
6.650197 17.321326
7.201014 15.066569
6.953659 16.589732
7.297477 14.669827
7.163358 17.428585
6.688092 14.901580
5.878948 15.829762
5.958746 18.512557
6.379123 14.911245
6.308250 15.987588
6.146586 15.220923
6.499087 14.108144
6.305330 13.183611
6.619371 12.577950
6.588031 14.341259
6.601813 11.417577
6.450825 15.279518
6.848003 11.435441
6.799060 13.096642
6.515472 14.799252
6.510939 15.150864
6.680858 11.443140
6.236609 14.738401
7.108783 12.997028
6.800822 13.543400
6.805890 14.387200
6.381499 19.494680
6.928847 16.765177
6.617200 19.232998
7.177267 12.782850
6.536559 15.105366
6.012284 15.465260
6.927053 15.383148
6.744862 16.234674
6.924079 15.176524
6.350451 17.311104
6.781731 13.607643
6.887909 14.031216
6.776497 12.342385
7.476504 10.008492
6.930220 14.748415
6.282799 14.724459
7.241700 14.551998
6.844135 15.504748
6.516129 13.478835
6.716164 12.326494
7.099925 13.997309
7.133588 12.841076
6.956642 15.529524
6.649416 12.704502
6.888592 13.071200
6.778847 9.952787
6.820171 9.753298
7.108213 10.353062
6.662857 12.175088
6.824592 13.014090
6.845990 11.662919
7.470941 6.796930
6.601633 12.090573
6.819714 12.974971
6.457724 10.650963
6.857376 9.888580
6.549025 10.084496
6.738471 8.565648
6.546729 14.526004
6.800127 9.754142
6.846702 10.518877
6.995364 11.324036
7.266815 13.502603
7.270553 13.571593
7.265655 9.797867
6.813194 14.542480
7.176545 10.711250
6.201273 14.143216
6.628044 12.354422
6.631805 10.345780
6.977894 9.659200
6.780957 10.002769
6.774049 13.640491
7.373941 12.284872
6.619222 16.190235
6.803894 16.759329
7.275839 16.108726
6.960789 15.840983
6.946516 15.762014
6.851828 16.852637
7.088343 15.412033
7.082633 12.079209
7.181732 12.618646
7.117799 13.793270
7.531782 15.607578
7.884798 16.936975
6.817403 13.608144
7.061229 13.313662
6.803883 17.681976
6.513766 17.404738
6.679436 16.042030
6.748279 13.215355
6.935883 14.244466
6.503572 13.321593
7.247457 14.235530
7.081140 14.633415
6.621657 15.726021
6.801357 17.054839
6.721299 15.422316
6.984687 15.671997
7.494105 14.059480
7.266754 11.533333
7.477086 15.231186
6.862380 11.014107
6.625611 13.176307
6.897821 16.803708
7.179668 15.392557
7.043910 13.508007
7.093824 10.531040
7.328548 9.008869
6.280600 10.773254
6.601810 9.886454
6.828876 10.780318
6.781621 6.585460
6.511773 11.496867
6.917799 10.291408
6.365519 12.875768
6.606466 10.190460
6.694242 8.682971
6.582394 10.611755
6.653193 13.083206
6.508563 15.944585
6.388610 12.445410
5.937135 14.487977
6.630033 15.614589
6.216033 13.694044
6.584747 14.435318
6.267610 12.548826
6.621421 12.125185
6.781930 12.313674
6.681430 9.939983
6.207047 12.933939
6.541268 10.923970
6.462757 13.806644
6.553845 13.550826
6.462157 13.105190
6.994167 13.505210
6.763387 14.775206
6.859439 13.328127
6.408244 13.794092
6.915384 15.072477
6.423728 14.931956
6.678441 12.376701
6.953673 10.799945
7.152178 8.000241
6.677924 9.266640
6.851359 11.965280
6.838784 8.947822
7.166943 11.377821
7.179397 10.761867
6.845418 11.602818
7.471716 8.773975
7.621251 10.122037
7.520026 11.968939
6.969479 8.406602
6.608428 13.725307
6.755842 7.639258
7.213678 11.636300
7.207979 10.670141
6.817845 7.623762
7.092722 9.785439
7.123870 12.851824
7.031523 11.431195
6.713056 11.197149
6.881417 11.600352
7.018844 11.700609
6.877099 12.460918
7.029577 11.418985
6.781319 13.648731
7.238489 13.045666
6.981257 7.211280
6.871045 8.028037
7.072866 9.334508
7.267819 10.671556
7.225010 9.470616
7.072273 9.232146
7.300166 11.380155
7.027035 14.373125
7.147297 16.866967
6.395723 15.920558
7.008213 11.720451
6.824161 12.906820
6.618748 13.867665
7.034261 14.158506
7.394588 15.636075
7.665197 15.695246
7.219275 14.493061
7.776244 13.564610
7.096986 12.559769
7.414962 16.251645
7.152801 15.358514
6.678811 14.572796
7.517837 16.121899
7.438896 11.273633
6.870346 12.362551
7.483661 11.861653
7.706896 13.659190
7.099272 12.544987
7.250185 11.596252
7.372619 6.014646
7.040988 12.831920
6.981029 14.020181
6.579174 16.079227
7.014150 17.899142
7.094968 18.310076
7.515772 16.448513
7.612411 13.065557
8.086069 14.970465
7.979282 14.428151
7.593746 15.641735
7.518511 21.620922
7.797888 18.274648
8.401154 15.862845
7.999610 15.956375
7.603241 15.295380
7.441868 13.884566
8.415648 12.262634
7.710273 12.312121
7.608511 15.399291
8.365129 19.041227
8.358458 19.960389
8.596683 15.223375
7.576255 15.814817
8.406947 14.101644
8.131849 14.174190
8.101756 15.480070
8.619254 13.691660
8.412116 16.173557
8.046362 13.754984
8.453585 17.143487
8.372704 12.183250
8.214986 14.677490
8.032063 13.348825
8.467141 10.544378
8.821386 12.869011
8.145932 14.617642
8.369249 15.617135
8.402131 13.353885
7.969222 14.163578
8.037234 14.145772
8.512604 11.575669
8.361346 15.727884
8.013077 18.202931
7.388463 12.540432
7.660095 16.935149
7.407285 15.448651
7.436328 13.753106
7.310096 10.049364
7.385462 12.348090
7.678899 9.452916
7.634737 10.768558
7.735064 12.165962
7.723900 10.847851
7.241187 13.401599
7.089565 11.104503
7.315664 6.971200
7.880562 10.005091
7.561224 8.529756
7.702308 7.745455
7.760424 7.320691
7.616474 10.457804
7.752517 8.600360
7.355023 7.639756
7.558619 9.759904
7.662886 8.661210
7.330869 7.064996
8.163336 11.712536
7.844561 10.143196
7.297200 11.069914
7.808812 7.365066
7.585877 8.130266
7.394815 11.979505
7.612286 7.831623
7.656629 13.117018
7.322488 8.810785
7.612818 12.167646
7.374033 9.731917
7.085247 13.239437
7.035585 12.939098
7.399030 14.360335
7.430010 12.946941
7.645901 11.906481
7.574916 14.185117
7.247593 10.261041
7.375157 12.715581
7.036335 14.842506
7.447259 15.787602
7.212108 13.463055
7.393621 13.420558
7.410668 9.812557
7.168636 11.933112
7.715904 12.845031
7.824595 15.562296
8.464815 12.513732
7.513886 14.398178
7.807981 14.227917
7.767088 12.501677
7.883588 13.940276
7.540213 15.850233
7.363148 12.467136
7.960523 11.645688
7.946691 10.345722
7.226660 13.457137
7.706250 12.449053
7.665155 10.303589
7.618075 11.394177
7.750298 8.779030
8.413459 15.338430
7.571236 15.708898
7.746480 13.839366
8.031850 15.355707
8.135504 12.089897
8.372286 13.263982
7.826175 15.560030
8.073758 8.745187
7.890800 12.724339
7.953553 10.065088
8.083481 10.137927
8.053810 11.238054
8.271896 9.842568
7.918397 7.491988
8.009037 8.524255
8.115892 16.125450
8.106551 16.284870
8.026603 16.439051
8.139348 8.118429
8.485606 10.571571
8.236509 15.240991
8.177422 10.666577
7.732049 12.730971
7.792531 13.084027
7.925175 14.298027
7.998217 12.678349
7.869421 11.039645
8.067025 12.714354
7.905841 9.403995
7.867330 10.487321
7.765562 13.571488
7.372252 10.722336
7.793658 12.657031
7.396172 7.693845
7.962189 13.376157
7.309841 13.792822
6.998202 9.367741
7.736334 12.201457
8.025101 10.245175
7.942913 11.933946
8.159800 7.870180
8.530431 8.367248
8.420340 10.488311
8.063939 10.650281
8.522794 11.009120
8.207288 14.437593
8.113051 15.396577
8.139983 12.583705
8.365362 10.639174
8.197907 9.272391
8.460604 12.799836
7.855456 11.098943
8.193482 11.514072
7.881692 11.736799
7.959896 4.775335
7.015256 6.914962
7.604760 8.906203
8.019251 8.929097
8.040853 7.248217
7.927652 11.524636
8.366087 8.555430
8.353726 12.128274
8.215909 8.805644
8.600851 12.034595
8.254803 8.690494
8.272088 12.108566
8.559805 11.409892
8.160997 9.939921
8.039117 7.335422
7.729745 9.532627
8.237876 8.960840
8.437523 8.713808
7.868470 10.918756
7.698508 10.815599
7.777008 8.230728
8.211707 9.670625
7.716396 6.452803
8.258174 6.364339
8.170985 7.617395
8.357475 7.121217
8.488684 6.921720
8.479154 4.662848
8.507140 6.335891
8.439898 7.198808
8.278941 7.178504
8.669253 4.637480
8.028290 8.901830
8.379194 5.237651
8.355107 4.307300
8.253869 5.093944
8.907933 4.168259
8.197562 7.613681
9.003909 8.320789
8.975889 9.787897
8.800579 12.612077
8.205569 11.754275
8.955182 13.924515
8.742030 11.988912
8.510869 13.062830
8.589452 10.903401
8.794128 13.654518
8.594351 10.711992
8.682030 12.317216
8.805791 8.815744
8.216676 13.334761
8.736718 12.679678
8.864751 12.167049
8.228212 12.407367
8.475637 10.853325
8.727676 15.731847
8.275268 18.146789
9.206671 15.618995
9.672875 11.656758
9.773064 14.714349
9.759508 17.239064
8.963710 19.622566
9.032208 15.700703
9.530380 14.313971
8.928935 15.914710
9.147702 15.543126
9.391676 15.575743
9.524440 16.305274
9.076197 16.767920
9.409774 14.547804
8.814720 13.879924
9.255730 14.260695
8.907904 13.749747
8.354812 15.039302
9.136399 12.906515
8.765852 15.075047
8.640713 14.400085
8.529205 11.965427
8.437073 9.423262
8.772869 13.166997
8.614740 15.573832
8.541941 11.910990
8.597405 14.942239
8.798509 16.365574
8.440273 11.845650
8.333573 13.273977
8.357636 10.279667
8.271598 13.682386
7.937562 14.753234
7.837107 8.635545
8.325869 10.203807
7.669308 10.636485
8.098414 10.939865
7.476311 12.804100
8.189853 10.473856
8.333633 13.316865
8.200329 11.856131
8.318813 11.043568
7.911340 15.541820
8.022432 14.433827
8.436667 14.200059
8.550337 14.221499
8.478340 10.643912
8.585683 10.866040
8.743242 11.636655
9.046084 10.665121
8.346321 15.780517
8.641657 13.867453
8.467263 10.612544
8.307441 11.981225
8.361617 11.172139
8.570449 8.615007
7.970457 7.602764
8.147223 8.839997
8.013591 7.325964
7.596226 11.778439
7.962994 8.831182
7.824512 10.366727
7.872566 11.296376
7.790522 11.602959
7.092398 9.861482
7.623018 8.236339
7.399948 12.043913
7.637870 9.738148
7.458658 8.134916
7.735398 10.118452
7.483690 9.931729
7.248448 9.925164
7.301596 7.317306
7.199973 6.610983
7.143024 6.879278
7.375043 5.924665
7.118257 7.542525
7.140682 8.487617
6.963340 9.545081
7.637499 5.638097
7.490723 5.399382
7.458336 7.709239
7.962863 9.320114
7.515345 11.837625
7.852226 14.194897
7.565984 14.334417
7.970682 9.956464
7.896331 11.704266
8.555651 10.691882
8.017739 7.851319
8.009438 9.525209
7.852654 8.005317
8.211348 4.496647
8.148593 7.272669
8.049630 7.574370
8.092664 5.298419
8.133961 4.358421
8.215399 10.414651
7.895191 8.920903
8.179141 8.307193
7.445541 8.878970
7.587489 11.066082
8.154210 11.225674
7.392109 8.795850
7.801681 11.108719
7.886484 12.503121
7.650167 11.186170
7.966824 11.393083
7.358825 11.540088
8.106240 9.981359
7.991357 12.155835
8.132163 9.913542
7.699177 16.694639
8.017512 14.699544
7.754676 11.754624
7.616594 9.183503
7.603365 11.002318
7.589281 9.887112
7.299456 9.256812
7.458427 10.668516
6.909667 10.508681
7.676929 12.980946
7.627756 9.743523
7.998891 8.449377
7.890367 15.957703
7.713436 13.822023
7.272081 11.396773
7.714869 7.154989
6.969734 9.383464
7.592562 9.988833
8.004207 11.703137
7.922755 11.519773
7.363338 8.727638
7.574139 7.544067
7.900727 8.227184
7.805563 12.834050
7.477146 9.118866
7.160722 9.023561
7.429772 10.573369
7.841680 9.153744
7.879944 14.222005
7.641842 13.218338
6.708581 8.503180
7.636553 11.743405
7.311239 9.436361
7.703147 9.332647
7.721323 4.840655
7.599471 12.625968
7.724471 12.033775
7.617116 11.906222
7.763477 12.422927
7.395123 11.718980
7.522412 14.506788
7.931972 13.688028
7.475129 13.285530
7.424763 9.557609
6.974292 12.938539
7.680305 13.296750
7.171784 7.510219
7.072398 8.797811
7.407139 10.537599
7.213352 10.524849
6.709838 7.910952
7.239186 6.201459
7.107230 10.868788
7.746498 8.308882
7.781050 5.834926
6.917916 9.289549
7.124969 8.281519
7.279787 9.745643
6.668683 11.559047
6.694056 14.607570
7.085651 12.373000
6.856326 11.754271
7.253602 10.954876
6.797147 10.590040
6.774205 12.708745
7.522175 13.994892
6.980466 14.213059
7.468746 13.761702
6.634394 12.962838
7.306723 8.729106
7.439739 5.742659
7.136387 7.894656
7.038057 10.405848
6.773620 12.497031
6.889005 12.061952
6.576897 13.484181
7.116015 12.900090
6.818249 13.407855
7.122049 13.235439
6.454317 11.389544
6.843121 7.138869
6.698885 8.488645
6.512462 7.278235
6.911734 5.456388
7.310382 13.286813
6.922616 14.955777
6.854206 12.282919
6.698078 13.616652
6.275540 12.086065
6.523766 11.958110
6.341400 12.640777
6.858161 10.845517
6.184828 12.614116
6.152418 10.934952
6.313531 8.158672
7.110858 5.368712
6.948192 5.704430
6.673574 6.983316
6.657152 10.160135
6.777988 6.710910
6.498123 9.787296
6.683574 10.675019
7.288238 8.974641
7.205883 5.675172
6.982533 5.799815
6.341597 11.650611
6.200444 6.282702
6.523817 7.687070
6.266839 9.342002
6.720472 10.260114
6.789707 11.347169
6.581332 11.864264
6.481624 11.532537
6.802157 10.451448
6.490011 7.461654
6.094881 9.508415
6.484052 10.300195
7.114404 8.901603
6.634317 10.746774
6.818348 9.592251
6.928652 8.765588
6.673391 12.283064
6.967991 9.793213
6.236278 8.898430
6.737304 8.874261
6.359584 11.311645
6.429485 13.531920
6.701019 13.244737
6.559431 13.949775
6.462155 14.796305
6.658058 7.084972
6.685348 12.367825
6.694422 11.269872
6.013814 11.006869
6.951563 6.672544
6.644462 12.918411
6.841903 11.351312
6.540272 11.433615
6.760795 9.803361
6.174581 7.936718
6.569474 8.250510
6.317728 9.965763
6.423012 12.880230
7.058206 11.743104
6.844141 10.296053
6.850401 10.244585
6.984909 9.131457
6.893902 5.679233
7.198576 6.552457
6.758946 9.092986
6.963045 10.857915
7.223803 7.344939
6.615032 6.973992
6.991841 6.091577
6.630717 8.385216
6.444442 9.205860
7.038717 9.438095
6.707160 10.736638
6.871320 4.888390
6.567607 10.745184
6.080401 12.399888
6.175516 8.018372
6.094603 9.981683
6.325995 10.527068
6.415838 9.422457
6.775221 11.466634
6.809775 6.815588
6.833170 12.316922
7.276527 10.440227
7.118279 8.723711
7.119520 9.771423
6.499380 10.028762
7.175823 10.785079
6.822493 10.752580
6.875544 9.674076
6.282530 10.881554
6.607915 10.199839
6.665121 7.579332
6.824767 10.364062
6.627605 12.267777
6.843203 11.360251
7.183600 9.780643
6.999109 10.581642
7.324418 9.757812
6.997690 9.747942
6.857523 12.537758
6.873509 7.775139
7.281704 7.309104
6.997015 6.146509
7.134273 10.708541
7.055789 10.006580
7.188603 7.383460
7.026507 7.942235
6.527365 7.366830
7.080390 9.221300
7.178974 7.611378
7.146409 9.261742
6.407106 11.635191
6.925738 11.460474
6.852586 12.015812
7.129320 11.196576
6.940622 13.762430
6.900873 12.037918
6.575097 15.073982
6.904436 13.498767
7.151157 12.490680
6.915204 13.387326
6.909118 15.103054
6.998699 13.738654
6.821354 15.313125
6.958257 16.742150
7.139237 14.195654
7.216529 16.249431
7.063467 16.484572
6.552871 17.166755
7.166682 14.989358
7.126473 11.850537
7.326863 13.029735
7.605372 13.105142
7.018280 15.842213
7.200128 15.922519
6.925771 11.821858
7.459621 11.262162
6.778580 16.876909
6.831040 19.162527
7.292570 14.066076
7.096325 17.459816
6.947222 14.792699
7.310744 15.971984
7.179240 11.753333
7.155564 12.767003
7.126039 7.323654
6.858959 8.584614
7.347244 8.499765
7.235088 9.007507
7.267223 7.776462
7.300132 10.312617
7.141250 9.920977
6.708768 10.755621
7.357750 9.740658
6.971129 10.421762
7.283814 8.264453
7.587481 7.669211
6.783336 13.044185
6.334974 12.202663
6.779538 10.847246
6.557281 11.485675
6.603674 14.588149
6.991245 12.015460
6.426841 12.147783
6.710995 12.095387
6.736858 14.102558
7.078323 11.578840
7.009241 11.868088
7.254679 11.156237
6.876057 12.118489
7.518255 12.116764
7.366979 12.158289
7.467641 11.182611
7.120349 12.390046
6.811892 16.691496
7.104640 12.341132
6.584276 14.838378
6.787259 14.399423
6.684410 15.510606
6.234679 17.454474
7.419942 15.397200
6.470652 18.062318
6.668884 20.242243
6.534785 18.138312
6.250426 16.851163
6.370177 16.405492
6.600528 19.790356
6.623079 18.134156
6.264664 17.842082
6.263084 21.007783
6.819538 16.275003
7.052818 17.311359
7.235405 18.663955
7.374764 18.192183
6.387284 19.288186
6.706175 19.826342
6.282373 20.233284
6.557616 17.876268
7.140794 14.951127
7.397213 14.211553
7.020653 19.096765
6.923771 19.129283
7.109535 20.498041
6.861369 13.712689
7.285993 16.458530
6.684008 18.886781
6.233448 16.046157
6.714019 15.300726
7.043419 18.747822
7.069692 18.975309
7.414610 13.697288
6.900475 17.492880
6.886156 16.478729
6.847041 9.659155
7.207528 15.628361
6.899607 9.673889
6.748371 12.333509
6.474980 13.964187
7.461247 15.889047
6.753417 19.234947
7.235810 13.731998
6.956673 15.113071
7.523905 15.310850
6.657093 11.895682
7.001928 9.407635
6.677199 11.715587
7.031546 10.040239
6.621105 11.900256
7.526174 11.226119
7.194756 11.902054
7.393954 11.167850
7.586371 9.591772
6.865996 9.715580
7.506757 11.507911
6.783986 9.731531
7.595526 10.406969
7.808913 10.831827
8.105867 10.108067
7.846232 12.329011
7.409830 7.874211
7.304024 7.032372
7.699825 7.075484
7.486747 5.677767
7.615000 5.461260
7.651006 9.419643
7.450174 9.219955
7.289230 10.998858
7.421937 9.506257
7.460392 6.598095
7.538635 5.430300
7.781297 5.209928
7.878113 4.037220
7.775473 7.024999
7.469998 3.962938
8.096963 4.777561
7.721016 6.558843
7.137305 8.733742
8.076429 7.067382
7.822676 5.545213
8.003649 7.585781
7.681773 5.701927
7.378389 5.791328
8.114521 1.870754
7.895110 5.437769
7.634990 2.813848
7.473824 6.828633
7.386359 6.545944
7.700681 2.706757
7.676335 6.314143
7.119331 3.978068
6.706605 4.299550
7.153519 3.249550
7.649371 2.433838
7.167931 4.595218
6.865424 8.257710
7.545727 3.452062
7.538216 5.319610
7.562962 6.530316
7.652299 6.553629
7.710283 3.282317
7.221209 4.743141
7.316179 5.407379
7.443075 6.657323
7.922596 4.714247
7.538784 3.780956
7.519730 7.210826
7.475931 7.485175
7.727239 5.414133
7.281077 4.181522
7.524814 5.899010
7.456703 5.596659
7.048225 4.756254
7.507383 5.818845
7.275701 7.277797
8.103383 4.694872
7.600253 8.145780
7.986781 6.944272
7.548393 10.070464
7.833711 6.293005
7.579816 7.828995
7.425685 4.529177
8.063548 7.934455
7.376095 7.695979
7.827440 7.626435
8.114957 5.662371
7.573134 7.113506
8.264839 5.373097
7.665702 8.205300
7.609620 8.701780
7.790768 6.010930
7.800423 3.021002
7.577573 5.298924
7.566789 8.113771
7.071741 8.874545
7.758079 5.961560
7.752919 7.459746
7.459151 4.593852
7.277517 6.232511
7.701621 8.472676
7.637191 5.142238
7.455156 6.978598
7.520573 7.983623
7.710335 7.474342
7.890721 5.041603
7.806270 8.621483
7.953568 8.229907
7.327846 6.942820
7.594782 7.886290
7.592037 6.787212
8.017361 10.487653
7.955267 7.517120
7.440990 8.640288
7.590308 7.947156
8.242631 8.206718
7.729671 7.957569
7.734065 7.956921
7.984497 9.293976
7.859583 5.641998
8.242806 6.347151
7.994529 6.570482
8.049612 4.897209
7.410140 5.981107
7.462817 7.866453
8.361971 7.183823
7.928882 6.705009
7.903496 6.151770
7.284600 7.210421
8.186927 3.839936
8.173868 1.354436
7.510268 2.628155
7.243939 4.339704
7.324128 5.546882
7.013776 10.815313
7.371409 6.891967
7.495574 4.297313
7.556803 10.232265
7.171671 8.361943
7.220209 8.375275
7.792062 6.353984
7.616825 6.780184
8.059052 3.013166
7.469423 7.067094
7.765440 4.314139
7.850367 5.859053
8.217455 4.675491
7.499733 4.972880
7.552020 6.319264
7.958076 6.656954
7.671090 6.566779
7.682790 6.314284
7.875512 3.365086
7.453186 7.112737
7.884321 6.956664
7.734899 10.591789
7.704699 6.712170
7.808501 7.425808
7.823087 6.671866
7.704056 7.438563
7.630551 8.862209
7.117150 6.661607
7.328695 7.662003
7.196071 10.169055
7.846365 8.693120
7.421766 6.639313
7.837790 5.194601
6.948996 9.712223
7.729006 9.648171
8.123661 8.996868
7.779481 11.038673
7.661201 9.140578
7.557078 13.230124
8.113001 11.469465
8.017875 7.997442
7.612477 4.499761
7.598166 8.784951
8.020415 7.934448
8.189594 8.289367
8.102410 12.290370
8.102909 6.749815
8.453347 11.390675
7.918071 15.279618
7.645802 12.767125
7.835723 9.322637
7.644038 7.648943
8.335439 3.264674
7.512102 7.325688
7.562035 5.610900
7.675262 3.640982
8.040245 6.825995
7.806914 7.081454
7.851546 8.440618
8.065335 10.780189
7.798039 7.849169
7.505494 9.610355
7.641046 6.408604
7.328041 10.745341
7.922760 9.731116
8.396333 9.947585
7.640282 12.713834
8.516484 12.609189
7.539539 9.076009
7.981429 9.935487
7.712551 12.951782
7.953590 9.089115
8.158715 9.496004
7.854606 8.362382
8.051378 9.108895
8.215911 7.636197
8.291831 3.397190
8.333700 5.589837
7.752786 5.942319
8.313575 3.586275
8.032684 6.269950
8.265749 5.870636
8.152299 6.983762
8.522129 4.377936
8.339958 6.969461
7.699312 6.119091
7.510960 7.934571
8.405898 7.523950
7.373400 6.692590
7.513558 3.163233
7.748681 2.345747
7.543950 4.442087
8.582428 3.762634
8.001618 5.291375
8.150085 3.801213
8.196815 4.517932
7.614108 4.111948
7.571936 5.358486
7.973236 6.375518
7.687668 5.930997
7.348775 3.046988
7.655243 6.349838
8.119438 5.863173
7.697768 4.458275
7.535708 5.344586
8.091487 6.528952
7.559430 7.724426
8.225953 9.022193
8.205475 9.706037
7.934805 6.128337
7.863312 7.264205
7.948591 10.388007
8.093155 7.455895
8.462416 3.634989
7.885329 4.267226
7.689647 2.781943
7.762240 3.152441
7.762687 1.405821
8.220717 8.378758
7.736538 8.676831
8.211513 8.378967
8.108315 5.188403
7.457134 4.525391
7.861510 7.263507
7.294401 7.171252
7.616742 4.089602
7.697125 8.249748
7.295468 4.339061
7.395488 4.662552
7.611860 3.515390
7.027751 3.606600
7.523337 4.509643
6.913531 5.488809
7.201903 6.005201
7.610198 4.456375
7.197270 8.672568
7.390771 6.614029
7.336566 6.521698
7.364297 8.359371
7.549158 3.416460
6.794602 1.567671
7.323569 3.944251
8.104677 2.623557
7.105705 9.909410
6.910169 9.162080
7.744354 3.738761
7.273328 2.370267
7.444793 7.313035
7.477848 8.533905
7.089323 10.326301
7.014190 10.886802
7.286384 10.385148
6.952132 6.757664
7.719205 9.148382
7.619441 3.197336
7.979639 7.361807
7.201725 5.930645
7.523596 2.322708
7.103050 4.052020
6.994668 4.337364
7.441959 5.007006
7.494206 5.194179
7.356748 8.325328
7.670891 8.278835
7.696594 5.285299
7.938521 4.583719
7.630951 6.512284
6.724389 9.456029
6.806545 9.021604
7.822722 6.456932
7.487604 11.288664
7.522674 6.808962
7.862897 9.146354
7.646934 9.387757
8.263744 7.244456
7.903227 4.786820
7.817600 9.493548
7.318443 9.582832
7.684059 7.922414
7.959752 10.464711
8.069182 5.875708
7.710489 9.545326
7.731737 7.623784
8.182852 5.480980
7.870812 6.111649
7.316448 9.491974
8.320498 7.281469
7.710318 5.482783
7.487299 10.793816
7.601993 9.058970
7.640656 11.147580
7.409648 8.847214
7.626153 9.929759
7.564387 9.758786
7.462821 6.351086
7.278199 11.048453
7.982586 6.726127
8.282307 7.026256
8.258102 7.720444
7.831187 7.942379
8.236724 11.622090
7.930505 8.864465
7.797813 11.284701
7.571603 8.255118
7.760637 7.710610
7.740390 6.427509
7.857417 3.314938
8.037216 5.662305
7.971531 5.749210
7.571782 5.793680
7.906764 6.343584
7.809312 6.880398
7.526602 6.623135
7.619906 6.217220
7.545019 3.764483
7.439996 6.195065
7.813213 7.205694
7.823366 6.501215
7.605106 7.129443
7.425031 7.590233
7.915406 9.423763
7.026373 8.688443
7.280048 12.838145
6.980335 11.558772
7.502136 9.327954
7.088828 7.370425
7.494503 8.934303
7.465758 7.659115
7.344682 6.734291
7.775356 11.325798
8.301720 10.829768
7.836308 7.796541
8.163775 10.350133
8.376945 8.523450
7.676839 11.475613
8.362785 8.149790
8.107131 10.017334
8.502942 12.577822
8.775285 12.281533
8.467424 12.705608
8.630798 13.146540
8.235387 11.021420
8.301172 13.838555
8.286335 12.947123
9.118383 10.847328
8.694232 14.440813
8.480347 12.084105
7.961624 8.766259
7.838020 9.368561
8.195901 7.540070
8.777918 6.859939
8.328189 9.133252
8.543359 7.872304
8.680091 10.925272
8.166604 13.209503
8.342673 9.950920
8.053734 10.254006
8.204408 9.548476
8.788480 7.817472
8.481906 10.788052
8.761550 8.884294
8.764506 12.061376
8.614070 11.689508
8.939303 9.126043
8.268029 10.619748
8.301243 9.446421
8.322124 5.226106
8.390036 9.698044
7.859345 7.481269
8.464235 7.016106
8.118230 14.272959
8.248349 9.016633
8.391389 9.696007
8.182283 12.783025
8.513078 13.704356
8.178584 12.862028
8.435363 13.091713
8.204890 9.382071
8.173221 13.927569
8.054025 11.503174
8.112619 8.579629
8.281717 10.487447
7.961751 15.089580
7.538062 11.836530
7.386685 10.869129
7.840322 13.928211
7.694327 13.336921
8.153013 13.590399
8.204975 12.711345
8.240268 11.304177
8.198627 9.468328
8.687442 13.975655
8.173411 17.049966
8.159626 11.370086
7.524529 12.677994
7.879676 16.024251
8.341796 13.370078
8.089485 17.245865
7.960682 15.312095
8.670440 15.273471
8.402109 17.032607
8.407530 15.015224
7.536820 11.365683
7.245862 14.626059
7.438595 15.063081
7.819761 12.308524
7.952667 17.019273
7.846456 16.889210
7.934790 17.856495
8.002246 13.789446
8.526771 17.430566
7.836806 14.402066
8.414521 13.227272
8.417552 12.001262
8.179783 12.851941
7.699875 10.564835
7.491788 8.823668
7.606484 8.508308
7.482338 6.321059
7.726075 5.979649
8.007056 8.365537
7.489544 8.196827
7.727306 2.706568
7.636390 7.004323
8.037184 7.983324
7.674133 7.950262
7.274465 9.292708
7.843605 7.434027
7.445387 7.955632
7.612124 8.917516
7.132209 7.949263
7.665879 12.357183
7.686104 7.198749
8.208909 8.494221
8.057544 13.394971
7.951521 6.441603
8.131140 6.890147
7.505494 7.833886
7.600226 10.073240
7.414584 10.302446
7.657549 10.855343
7.163331 10.155849
7.297230 9.368578
7.378157 8.088957
7.336509 6.779676
7.112691 8.646608
7.270532 11.293323
6.840272 6.378643
6.909308 8.123395
7.097459 10.170093
7.675163 9.260788
7.002114 9.122860
7.442258 9.499749
7.086871 8.203555
7.247307 10.023260
7.485893 9.045350
7.266917 8.349473
7.371743 8.388567
6.942193 15.363892
7.598673 7.800924
7.022117 7.616675
7.501231 7.524922
6.954927 10.319192
7.465308 12.548776
7.098094 7.634114
7.061623 6.280101
7.459039 11.007625
7.367063 7.927509
7.684523 4.753096
8.262735 3.971808
8.053932 7.087506
8.009225 5.051756
7.195814 6.933619
7.614279 11.697414
8.109584 6.877583
8.208873 7.642347
8.233754 7.906649
7.890068 6.728018
7.928362 9.867843
7.502100 5.606909
7.877377 4.071213
7.737166 4.492029
7.817969 9.168743
7.739577 9.718508
7.787452 10.888693
8.504290 8.194505
8.394416 9.312982
8.002654 11.883470
7.703599 10.406049
7.757437 8.300307
7.654066 2.415311
7.209426 5.287763
7.051263 4.981299
7.506516 4.082639
7.560211 5.332096
7.694854 3.696837
8.141229 5.695039
7.055675 8.582110
7.748342 6.762235
7.284673 5.758505
7.150337 4.335348
7.131504 3.365154
7.360861 5.850936
7.534686 1.410345
7.128503 6.466082
7.522884 5.428523
7.490032 4.006189
7.865619 5.783464
7.895857 4.452034
7.450193 4.094097
7.815835 5.859455
8.212299 7.733319
7.879431 7.956635
8.332549 3.280006
7.989094 4.506201
7.481762 6.712888
7.646428 5.314353
6.895340 8.901554
7.595339 5.171504
7.034211 8.457275
7.737226 6.004218
7.108678 8.811876
7.380112 6.983600
7.637051 6.488780
7.518704 10.413508
7.477118 6.441523
7.860934 5.009099
7.077496 7.559862
7.520238 9.553094
7.157500 6.980612
7.258460 5.659518
7.220392 4.755732
7.289623 6.477535
7.027425 7.325740
7.410914 8.074940
6.915999 8.181578
7.416507 10.671371
6.578549 7.896841
7.226279 7.286463
7.449368 8.214517
7.523600 10.274482
7.367950 7.765502
7.534166 8.004266
7.382253 9.530907
7.789999 9.238540
7.792014 10.964844
7.851054 9.153368
7.761265 12.398054
7.992671 11.532765
8.629178 7.926873
8.407373 8.411366
8.374031 9.289246
7.694708 12.160586
8.374619 11.258217
8.151518 3.952350
8.128768 2.360278
7.808640 5.960291
7.988199 3.652214
7.852596 7.565517
7.166022 5.567507
7.947679 0.850227
7.942832 6.667139
8.049377 3.201205
7.953421 4.735359
8.171238 5.556651
8.088701 4.983989
7.580966 4.373031
8.009824 7.305527
8.632385 4.065392
7.972034 4.672366
7.720045 3.995428
7.271077 5.634608
7.448075 6.872237
8.145171 8.649828
8.015510 6.350983
7.846018 8.349894
7.846880 4.276195
7.646117 6.868409
7.907109 8.078091
7.798016 8.342975
7.804585 6.158829
7.683216 4.798284
7.729592 4.171295
7.459409 5.410319
7.476350 6.715402
8.386621 4.987705
7.760830 10.586166
8.434521 6.070215
7.903398 3.739206
8.249420 3.237217
8.407624 4.059271
8.376801 2.021550
7.971523 -0.969088
7.902060 2.273188
8.151406 -2.054421
8.120039 3.057048
7.641100 2.864428
7.703918 5.455537
7.820124 6.705907
7.579071 5.614335
7.670180 8.404042
7.376921 7.329839
7.332543 8.412487
7.876705 4.650079
7.271553 8.585120
7.591979 11.087957
7.444347 7.686971
7.482319 5.955718
7.310554 10.350122
7.298209 6.877137
7.343329 9.915922
7.656556 9.083461
6.652487 3.397150
7.367747 11.997153
6.891162 13.265204
7.489273 9.939348
7.941511 10.151861
7.565527 6.513361
7.629950 7.340604
7.270910 6.969448
7.552806 10.637547
7.686791 9.199123
7.240344 10.950006
7.374065 9.725513
8.003851 10.352641
7.469825 8.545828
7.202724 10.759391
7.070773 7.652219
7.301292 9.056647
7.906210 4.149084
7.789160 8.283908
7.746847 5.385571
7.927730 8.486912
7.925064 9.992469
7.624925 9.499019
7.814598 6.264571
7.037527 8.458221
7.432192 8.967762
7.571353 11.326190
7.491271 6.911602
7.547715 7.496805
7.260310 12.492757
7.159001 7.799020
7.143729 10.469909
6.917962 13.278065
7.319623 10.395546
6.983680 12.357061
6.965154 10.128714
7.028572 8.912581
7.059574 10.492527
6.718704 7.243029
6.680148 8.045918
6.995386 8.361540
7.485994 9.901351
7.422246 8.267960
7.245130 10.014304
7.993905 11.183362
7.682863 7.339164
7.656457 8.657417
7.836839 9.536955
7.616068 8.590780
7.628282 10.788531
7.527279 11.343761
7.039381 11.780010
8.028862 7.675739
7.510849 9.758230
7.230819 13.183873
7.785194 8.794690
8.045371 11.472276
7.635898 11.590888
7.749698 10.234442
7.340966 16.194977
7.878060 15.306250
7.779126 15.495233
7.537815 12.536379
7.572187 12.439758
7.634507 13.486137
7.576610 11.838766
7.460642 11.846401
8.005684 11.358513
7.979344 8.894654
8.435985 13.741495
7.871970 11.632824
7.549140 11.650013
8.639751 13.339668
7.982760 12.584876
8.029647 12.077678
7.470990 10.618736
7.091273 10.470103
7.335980 13.692286
7.621447 7.418458
7.291907 9.493442
7.553682 10.559471
7.637040 11.349616
7.640125 11.923344
7.587364 10.290280
7.492450 11.155826
7.445462 8.295769
7.195238 11.911721
7.732218 7.359344
7.998194 8.674464
7.507313 8.354954
7.893025 8.818362
7.353129 9.678387
8.306075 11.657855
7.414485 13.529184
8.161770 10.674154
7.770117 11.955530
7.972552 12.675229
7.418970 13.467959
7.713236 9.107282
7.610605 11.786523
7.610529 9.693982
7.405899 7.989036
7.937405 10.259143
7.800680 11.671619
7.607709 10.629587
7.494101 11.681071
7.043703 10.276842
6.931629 8.320979
7.553399 9.243611
7.101671 7.561005
7.373860 9.565656
7.238152 11.080559
6.742320 8.439440
7.894555 9.229217
7.772562 9.619924
7.511775 11.569190
7.141482 9.565680
7.047920 11.866928
6.780498 11.856557
7.247375 7.115223
7.359346 10.016350
6.979603 6.038901
7.116121 8.318935
6.824502 10.434934
7.313611 10.743515
7.429472 11.174158
7.385597 14.132971
7.356856 8.514236
8.213625 9.485264
7.768785 10.443738
7.323922 11.089835
7.537188 8.423498
6.894242 10.978983
6.904327 12.269249
6.775320 9.206816
7.488049 11.118122
7.295444 11.490343
6.966321 10.252597
7.426991 7.637055
7.563152 7.889162
7.404263 5.509318
7.336378 7.155985
7.419373 11.296508
7.340755 13.199725
7.211191 11.945289
8.039246 7.181319
8.053191 7.147421
7.841673 9.824093
7.033468 9.011509
7.470944 9.323553
7.364124 9.911628
7.478710 8.411027
7.246137 10.169578
7.062827 11.604042
7.229876 10.262479
7.428461 7.970445
7.199120 13.326900
7.225919 10.675477
7.076634 13.297035
6.994120 10.405070
7.296637 11.294917
7.283216 7.154284
7.124586 7.543575
7.341431 8.418729
6.811185 9.670577
6.987487 8.423792
7.221519 8.191116
7.388399 8.733608
7.014245 7.318774
7.206650 6.159786
6.691271 7.448427
7.216515 3.955948
6.819109 6.547016
7.229680 5.174702
7.460168 2.812682
7.116992 8.207608
7.632695 8.359239
7.672976 7.648965
7.491157 10.796378
7.074277 10.077865
7.276586 9.635428
7.560009 6.984844
7.258301 6.103536
7.328471 2.855698
6.877901 7.244072
6.766398 7.024632
7.046603 6.385663
7.009293 10.994988
6.915350 6.687859
7.123894 7.311954
6.692407 9.073412
7.043728 5.189533
7.648214 8.108022
7.814307 8.825604
7.579014 5.812249
7.453188 7.467435
7.574858 5.760502
7.030641 6.180233
7.013689 7.195695
7.666642 7.606874
7.760182 8.191696
7.718069 5.919617
7.710495 8.439742
7.572347 5.209580
7.586643 5.696151
7.888011 7.218366
8.258027 6.756661
7.675157 4.503592
8.224619 10.014358
7.209445 14.341226
8.074569 6.293975
7.636808 6.069538
7.790352 11.086577
7.331598 10.283958
7.646661 8.302277
7.996893 8.369350
7.897939 8.118338
7.833218 3.857306
7.692267 5.388577
8.461634 4.671330
7.741081 1.629330
8.230078 6.213846
8.042685 3.166784
7.742158 4.264425
7.826239 7.165511
7.799387 8.845968
8.115216 7.484705
7.970561 9.280088
7.909430 10.647701
8.090975 8.164994
7.887609 6.915084
7.850321 9.615298
7.830756 10.473074
7.681249 6.410968
7.703060 8.270691
7.870183 11.837893
7.906535 7.004686
7.797023 9.287969
7.841342 4.495116
7.706534 6.807916
7.862414 8.483098
7.598329 9.969088
7.837219 9.995319
7.527354 10.451752
7.773476 6.248792
8.094445 5.808893
7.553830 8.203055
7.889295 9.502058
8.110890 9.921170
8.181486 8.293116
7.915944 10.879918
7.778643 8.668026
8.242620 9.910061
7.917076 10.887250
7.907464 8.885621
7.914968 9.206150
7.590738 8.345912
7.938983 6.402462
7.758035 10.484106
8.250261 7.286983
7.960603 6.212193
7.943857 7.278568
8.246767 10.108140
7.789213 9.252516
7.666426 12.241566
7.237509 9.810423
7.757084 9.219083
7.910287 6.178862
8.145178 6.417704
7.830831 7.296006
7.958205 8.223077
7.605668 5.484933
7.428018 7.238662
7.665677 6.293791
8.023885 6.465577
8.047465 8.800529
7.388184 6.716999
8.103160 3.597551
8.285018 6.852046
7.979763 7.609470
7.479475 4.252386
7.637214 7.361141
7.166940 14.617919
7.932734 9.475162
7.901072 8.472164
7.693630 9.994838
7.439660 9.677909
7.719530 11.255446
7.515386 9.209585
7.540903 7.951224
7.485146 4.553075
7.266604 6.883679
7.120542 8.391026
7.266971 7.098586
7.484706 9.571437
7.614711 9.510517
7.805763 10.494367
7.546658 11.235890
7.673654 10.137906
7.514059 7.873900
7.378075 4.208525
7.891882 6.841470
7.397415 6.812951
7.671539 6.134262
7.402469 8.034650
7.602853 8.439599
7.760058 8.341057
7.634506 10.416995
8.012493 7.928150
7.714780 11.116089
7.869285 7.127931
7.996075 10.036789
7.789334 5.248238
8.001685 8.777794
7.781420 8.736179
8.033954 12.700838
7.688081 7.166278
8.424911 6.241297
7.671787 9.889429
7.627613 10.863724
7.557126 9.129218
8.259506 6.054017
8.149271 5.412778
8.536507 7.705834
7.850033 9.483008
7.996127 8.624286
7.837273 7.805879
7.987757 8.781024
7.592395 9.265874
7.818100 4.677961
7.814697 8.212679
7.723957 7.984124
7.713085 6.631921
7.371395 5.534822
7.626527 8.084944
8.343891 11.465546
8.198500 8.203288
7.681863 10.781485
8.214300 5.948638
7.690925 10.648164
7.581108 11.375486
7.938673 9.032458
8.280423 7.649739
7.628411 6.823301
7.794061 9.989332
7.886610 7.696410
7.859884 10.756221
7.175110 14.772311
7.544230 10.810843
8.040267 6.980016
7.944556 8.429580
7.917379 9.219895
8.201209 3.473877
6.926153 6.971296
7.935020 5.149853
8.260017 7.672533
8.142841 5.394037
7.371901 8.108892
8.174408 5.549303
8.531538 1.876951
8.027114 3.458006
8.197083 4.780200
8.007866 1.911018
8.322235 2.266819
7.723808 4.856345
7.820348 8.596634
7.706347 2.580086
8.055760 5.636495
7.603635 7.628674
7.740920 6.418919
7.622446 7.337313
8.303135 6.204107
7.744919 8.168759
8.499020 6.132365
7.738407 8.493274
7.692283 6.497653
7.792188 3.733735
8.179707 2.329027
8.414830 1.924910
8.354846 3.464334
7.784827 7.570171
7.935264 9.395307
8.247306 7.408236
7.973728 8.944381
8.249379 5.896682
8.060283 9.466373
7.931786 7.008795
7.743057 6.825281
7.729202 7.766974
7.740224 7.827701
7.641847 8.456586
7.763966 8.695452
7.584735 7.647300
7.929807 7.481895
7.967740 3.214359
8.097382 5.077677
8.369508 6.042309
8.327589 6.652685
8.489723 4.192678
8.395051 5.732335
8.263856 4.572724
8.137992 2.661175
8.497325 3.693067
8.687382 4.379018
8.484843 5.508501
8.121142 9.852750
8.507185 3.498409
8.375684 4.918856
8.021534 4.450087
7.667310 5.465423
8.293136 6.402138
8.128292 2.785417
8.069268 6.713862
8.397436 7.100830
8.327095 3.550655
7.857706 3.845961
8.326571 4.518458
8.356678 3.261878
8.315533 3.224876
8.472382 4.419740
8.241707 7.189621
8.357930 5.591766
8.244036 8.283271
8.513634 5.229969
8.086326 8.426546
8.364829 4.018341
8.633544 4.460384
8.292958 3.066717
8.607903 4.867785
8.230704 4.420181
8.838073 2.746285
8.828868 0.572162
8.348120 1.137908
8.625101 2.397846
8.442238 3.723304
8.346187 4.631753
9.175645 2.877961
8.556498 3.920387
8.398382 5.489066
8.787915 3.111387
8.027462 6.687012
8.537498 6.303215
8.425658 6.259995
8.598359 4.525242
8.604024 5.524137
8.774370 6.461571
8.542144 9.765122
8.505469 7.647397
8.182248 3.870832
8.289953 5.930450
8.167600 3.566172
8.038438 4.333088
8.288896 6.363517
7.948233 7.161166
8.070156 2.409878
7.943659 2.804073
7.685907 7.992764
8.060923 3.675987
7.602110 8.963025
7.914352 8.027932
7.908139 6.931663
7.618998 6.460306
7.466048 7.192756
8.349065 3.933808
8.480722 4.295956
7.890397 6.766787
8.077279 7.409597
8.168363 5.618875
8.325865 3.946073
8.187562 9.136331
8.509077 5.903672
8.503352 6.987137
8.142381 8.706647
8.362224 2.028926
7.907674 1.524047
7.391667 5.966392
7.375095 6.011329
7.332363 3.945494
7.362213 3.105406
7.942673 4.442719
7.810708 7.552252
7.723481 6.018129
7.734737 7.736976
7.827263 7.568700
8.067154 8.390428
8.111840 3.353421
8.076058 4.360619
7.577672 7.422911
8.006120 6.572042
7.867444 6.121870
7.688862 7.802313
7.936254 10.809935
8.227449 6.930320
7.826086 8.724862
7.971669 5.737746
7.845584 -0.086413
7.622917 5.280191
7.821564 0.874440
7.959941 1.950855
7.329356 6.483061
7.729073 8.710093
7.567267 9.634236
7.720667 9.517262
7.884287 8.885812
7.556715 6.687671
7.555274 6.345069
7.803991 5.446757
7.849177 7.418941
7.612624 10.187705
7.684767 10.148308
7.373582 9.835492
7.386583 9.437136
6.968303 6.311298
7.032303 7.873031
6.950584 5.884008
7.465550 1.767109
6.896519 3.799657
6.915464 4.905771
7.009686 5.806289
7.470948 5.356658
7.518660 6.470408
7.412725 7.528296
7.472003 7.169661
7.268130 7.695026
6.710865 4.104604
7.350335 8.458422
7.323891 7.555528
7.340543 5.870121
7.239067 6.903968
7.458783 6.320617
6.883213 7.495487
7.318989 5.814033
6.899810 8.607307
7.020996 6.487660
7.247640 7.642931
7.265616 4.849898
7.066630 2.897893
6.886398 7.441992
6.936968 7.713579
7.041211 5.137359
7.219821 5.660146
7.613616 5.576688
7.256836 8.347237
7.531587 8.677795
7.731171 6.691923
7.497018 7.028425
8.042924 6.702064
7.673518 7.529691
7.602921 10.240711
7.480998 6.413419
7.057562 7.567490
7.456946 7.282631
7.229695 10.079869
7.486945 6.931716
7.677519 4.918738
7.528300 5.676689
7.548695 7.874806
7.746101 6.846330
7.830881 7.305854
7.842144 11.449292
7.885818 10.793629
7.518701 12.432902
7.790143 14.294041
8.299339 10.426816
8.487086 11.700694
7.985363 12.956222
8.152952 8.573889
8.289549 5.190990
8.385768 8.702516
7.889586 8.455060
7.894953 11.397461
7.968819 9.473614
7.990653 9.365290
7.662246 9.522509
7.812006 9.069173
7.735094 10.154303
8.256557 5.914680
7.895947 6.333478
8.622883 6.102176
7.959136 3.271678
7.745545 4.837914
7.934485 6.511235
8.088533 5.694175
8.430700 7.528140
7.927258 8.152037
8.008903 14.030362
8.621069 10.564930
8.761191 8.494207
8.367218 9.665141
8.580667 6.451069
8.391792 10.438910
8.077748 10.520666
8.226121 8.608179
8.544736 6.796909
8.085444 11.840661
8.104925 8.854087
8.136146 13.148029
7.806995 7.055864
7.811012 8.722707
7.698719 10.995115
7.162337 12.336442
7.571728 12.601507
7.886517 9.841070
7.813077 7.912617
6.941003 9.710776
7.954311 9.453672
7.787217 9.100537
7.239925 4.660806
7.292594 4.715240
7.517257 7.518706
7.730885 8.208313
7.968109 9.061346
7.817109 9.358647
7.858553 9.790394
8.462152 9.880552
8.146699 12.243887
8.551102 11.642951
7.442924 13.237100
7.605733 11.345473
8.016211 12.800341
8.538788 8.022326
8.370012 7.369331
8.224591 4.638041
8.172709 7.162772
7.955661 3.170378
7.384089 6.512240
7.216241 9.278875
7.601092 8.545304
7.307388 8.573773
7.556144 6.462594
7.780688 9.970139
8.067820 5.953069
7.628062 6.523906
7.531280 8.061474
7.687767 6.273574
7.993105 9.237438
7.642811 8.638771
7.538682 7.439388
7.823522 9.077608
7.604952 7.370425
7.793371 8.012705
7.886199 8.138227
8.161544 6.679876
7.277286 4.444220
7.957579 8.132514
7.745277 7.431726
7.818249 6.558282
7.993158 8.657011
7.942664 3.599325
8.156523 7.657774
8.444279 5.761724
8.533628 3.815853
8.317784 6.045967
8.268931 8.529747
8.025742 6.168835
8.510904 7.573204
8.245936 10.075441
8.443228 7.165488
8.305746 6.798834
8.176919 7.170704
8.216404 8.678365
7.768833 7.239489
7.907648 5.059633
7.754943 7.515367
7.557049 11.985830
7.775808 9.636357
7.614535 14.884014
7.695445 14.005939
7.949971 9.424956
7.276756 11.205366
7.852605 9.968295
8.201692 6.061717
8.004044 8.328101
7.743005 11.922174
7.538219 13.142358
7.944190 11.880528
7.334325 10.727798
7.582386 7.138018
7.105411 13.356296
7.471948 9.910747
7.692955 10.308199
7.748942 11.618572
7.847174 10.059729
7.308283 8.779314
7.873186 4.814182
7.820966 7.218083
8.145728 5.341493
7.783888 5.678366
8.301549 7.025191
7.969166 9.813654
8.123434 10.689840
8.814209 5.572788
8.629352 9.855147
8.317985 7.480834
8.704647 10.461104
7.563272 9.467960
8.177838 11.154421
7.606546 13.802493
8.039572 8.354691
7.707504 10.742394
8.160345 11.074831
7.859453 9.270347
8.195806 9.501348
7.827318 7.835264
7.911064 7.077599
7.890820 6.468820
7.539365 11.239264
8.029053 10.211384
7.534722 7.295171
7.774256 5.822256
7.942670 9.848319
7.775555 12.212825
7.737208 7.834247
8.101435 6.354742
8.116044 8.405588
7.635672 8.788154
7.319855 8.365562
7.252811 11.076180
7.444822 9.640426
7.550411 9.482839
7.692275 4.627594
7.495095 6.758683
7.840708 11.487654
7.791525 10.633009
7.809166 9.532834
7.826462 6.461182
8.007429 6.353102
8.055751 3.897647
7.886412 6.864144
7.691169 7.592967
7.770614 8.591468
7.210790 7.597314
7.704682 6.775753
8.279408 6.039169
8.169592 8.938501
7.994788 8.028632
8.106696 5.572577
7.688645 6.552404
7.439527 8.127569
7.637708 9.907871
7.873553 10.352118
7.823973 8.725773
7.825413 8.891557
8.249421 5.418653
7.685816 9.927776
8.246074 8.388426
7.626762 12.435789
8.240871 7.648034
7.780010 10.202785
7.705696 12.422355
7.275791 11.992374
7.528959 8.934030
8.066935 11.510659
7.700752 10.584335
7.009607 13.992129
7.735724 10.890994
7.203883 9.330109
8.007333 6.393153
7.392675 9.412379
7.606892 8.111433
7.453073 7.066168
7.302444 10.389905
7.259343 10.449949
7.510162 10.379980
7.718401 6.135047
7.894851 8.908949
7.980716 9.148386
7.872607 9.005579
7.937604 10.464386
8.341514 7.212294
7.774679 5.494612
8.328225 9.046690
8.169347 11.740526
8.115651 9.661146
8.105042 8.585163
8.210833 7.845348
7.844488 7.024055
7.868644 9.688041
8.034004 8.340768
8.592195 7.963754
8.103827 6.859329
8.072550 6.746209
7.623721 8.184762
7.962733 10.910076
7.965344 9.499783
8.285835 9.413667
8.110654 8.242024
8.256473 7.814867
8.211458 8.514451
7.739998 9.048176
7.996723 6.787674
7.527853 10.695554
8.097814 7.502861
8.578985 8.526494
8.070905 6.741279
8.438256 9.552442
8.341722 7.632914
8.505500 9.133688
8.004414 10.582861
7.661173 9.605252
7.985497 8.375238
8.264996 9.472908
8.210178 7.748494
7.745041 1.715053
7.687779 7.712662
7.697774 6.390459
7.514429 10.028204
7.147991 8.689356
7.690804 11.936671
7.562820 9.158764
6.850737 12.406932
7.478928 10.347195
7.312119 10.664868
7.281016 10.253385
7.554824 8.669361
7.617540 14.360465
8.238340 10.408589
8.042456 9.961600
8.013773 9.566141
8.182357 10.439410
7.707712 7.295414
7.994946 10.020790
8.069056 10.036383
7.816408 11.607827
7.993285 8.461915
8.071061 10.357327
7.949089 10.317973
8.053620 8.596515
7.801827 3.735054
8.052121 3.733064
8.295616 10.625786
8.146351 9.386285
8.543908 8.935156
7.922858 5.304812
8.072554 7.260594
7.741699 8.569115
8.156435 9.267421
8.306145 8.092763
7.918389 8.115493
7.942564 8.239753
7.837816 4.615556
8.001565 8.355712
7.368035 11.204473
7.795080 12.118663
8.251056 9.562342
7.947806 11.624143
8.498831 12.460255
8.061394 9.685562
7.626252 11.082593
8.467718 10.073513
9.164051 8.771950
8.694836 9.100630
8.224757 9.069992
8.324677 9.603873
8.257573 12.003666
8.019539 12.431720
7.870277 14.497539
7.556551 16.680924
7.529839 13.631242
7.732177 12.604137
7.583982 15.473839
7.530839 13.246022
8.070141 15.283060
7.796848 14.639504
7.710344 12.688565
7.972932 11.506184
7.871484 13.985240
7.866368 11.178515
7.756972 13.470349
7.230302 13.644222
7.151672 11.780958
6.974709 10.419818
7.689808 13.060687
7.913189 9.965583
8.010995 8.657105
7.436702 12.843741
7.564205 12.728322
7.201735 10.717737
7.988963 14.656109
7.850480 16.144358
7.435989 14.759518
7.968704 14.994102
7.315280 14.550285
7.394987 15.041580
7.724213 13.449400
7.799150 16.504254
7.745977 15.000038
7.417330 15.512736
7.889990 11.559211
7.467804 12.077011
7.954630 9.030198
7.903324 11.535591
7.947858 10.456689
8.436594 11.393924
7.680274 11.729239
7.647214 11.958110
8.021799 10.635909
8.706838 8.427297
8.224719 9.156265
7.764590 15.130471
7.894193 13.450709
7.730009 13.116331
8.016362 12.206869
8.680733 7.599561
7.987323 11.593954
7.730932 14.834188
7.855189 15.007042
7.781217 17.824283
8.164186 15.796047
7.534518 14.707650
8.599192 14.567892
8.267234 13.825878
8.411181 12.775750
7.919997 16.016843
8.063428 10.904383
7.879554 13.719366
7.705434 14.971261
8.085446 15.125847
7.614919 11.960632
8.488530 11.092092
7.963316 10.959663
8.178490 15.464278
8.034998 14.720952
7.702120 14.942152
7.922073 13.660979
7.923464 14.540247
7.724378 19.479129
7.649589 17.902967
8.226029 12.131170
8.535847 12.487372
8.632378 13.151842
7.755481 14.652956
7.852269 13.995788
7.582934 17.380692
7.300804 18.110603
7.653921 15.280161
7.672718 14.174721
7.500725 16.377743
7.207680 18.293596
7.892679 12.595509
7.054271 15.896784
7.826047 13.026104
8.110554 16.531971
7.802479 18.606381
8.117997 14.418302
7.987359 12.490771
7.971607 9.733253
7.234661 13.341923
7.775944 9.962508
7.435466 12.332417
7.958609 11.986717
8.089750 11.082418
8.011223 9.933052
7.973270 6.477276
7.774222 10.820898
7.791134 7.821055
8.359027 9.952539
7.938086 11.392759
8.211650 9.498523
7.888240 10.201287
7.866439 14.333398
7.448618 15.319125
7.089733 14.282901
7.414930 13.805523
7.253275 12.240305
7.012265 15.381937
7.792120 7.573700
7.797672 12.785541
7.780449 10.219569
7.174255 11.871128
7.171456 14.504379
6.870227 13.886268
7.022378 11.087656
7.004179 15.431188
7.353597 14.710828
7.050421 17.152564
7.262781 15.891011
7.694437 16.068370
7.849567 16.472970
7.828132 16.333139
8.083205 14.334434
7.039037 17.760943
8.114045 15.734573
7.641331 15.322863
8.350062 10.593603
8.223941 13.667934
8.181140 13.049021
7.877031 11.261537
7.743987 11.188888
8.530724 15.314608
8.220752 11.844708
8.052253 11.743485
7.954724 13.488512
7.890843 14.378001
7.614833 15.346815
7.977455 13.927959
8.427244 10.313325
7.976809 11.784779
7.843402 11.554670
7.933651 11.908641
7.915035 11.981197
8.212673 12.970585
7.806851 14.928969
7.893540 11.663103
7.413095 14.542681
8.077036 12.937282
7.866655 15.112879
8.425509 10.401725
8.421045 8.602948
8.595031 11.745664
8.168768 12.546657
7.713633 16.465236
8.056063 15.039059
8.310707 13.369038
8.390132 10.043051
7.979509 7.169500
8.180141 11.524587
7.702636 10.123124
8.274328 11.780277
7.998060 9.605329
8.122912 11.788897
8.277577 11.011914
7.899892 13.839384
8.164886 10.363157
8.298964 10.901029
8.223937 12.383046
7.523108 11.829459
8.668743 9.857635
8.398788 11.090521
8.037388 9.654922
7.948343 11.979460
8.190955 11.037585
7.979801 8.755293
7.959523 9.110484
8.364999 10.426480
7.909100 9.732696
8.110881 8.180015
8.133457 6.849580
8.339896 7.453456
8.272205 5.754165
8.329700 4.030377
8.437851 5.046567
8.355363 6.520136
8.364980 6.558531
7.769769 9.167940
7.817187 8.068215
7.952291 7.234033
8.208028 10.315563
8.154153 7.112776
8.674964 7.565934
8.361301 5.671337
7.894407 5.608056
8.308541 3.569441
8.415864 4.783123
8.104525 7.943931
7.928699 8.796653
7.842078 7.157917
8.072561 1.913264
8.203318 5.349570
8.098600 6.046948
8.178983 5.529608
8.025549 7.246438
8.114047 11.100788
8.469548 9.215006
8.448201 10.906301
8.553810 8.155077
8.181966 4.407675
8.138054 9.386004
8.557941 5.505934
8.159390 4.919066
8.297919 6.353798
8.657412 6.169401
7.989573 6.132186
8.505159 6.523409
8.267802 7.685359
8.120139 9.294683
7.967757 7.996511
7.996030 8.469913
7.982406 4.603097
8.162612 6.347940
8.345419 7.185109
7.994375 7.309572
7.495459 11.449795
8.284555 7.146575
8.429084 9.733476
8.102009 11.132940
8.652830 10.777254
8.205703 7.895354
8.643074 10.067942
8.304427 7.699801
7.908688 7.996948
7.991570 10.246185
7.595498 7.865759
7.785387 11.363950
7.886129 6.146161
8.346260 2.857388
7.744507 5.694339
7.562135 4.480663
7.845006 1.059507
7.401997 2.684858
7.929361 3.065711
7.271377 5.960351
7.548870 2.294183
8.107451 1.984565
7.900747 4.519951
7.980708 4.135566
7.598605 5.908783
7.410072 7.961852
7.208816 9.726710
7.306762 7.897619
7.457075 4.740875
7.888241 4.428123
7.776740 2.663742
7.202421 1.766687
7.221586 0.149995
7.488654 4.079503
7.643067 4.994698
7.297866 7.026773
7.709082 4.551646
7.829971 0.261184
7.722282 3.641212
8.138170 3.739519
7.686962 3.005733
7.353883 5.844856
7.453022 5.988089
7.527177 8.427643
7.373526 4.590601
7.840590 4.472199
7.408260 6.586418
7.632969 9.286846
7.818763 4.863429
7.724671 4.231735
7.443821 6.267119
8.095883 4.144585
7.490253 5.183763
7.935824 5.067275
7.572377 5.091289
7.387872 9.695542
7.406883 11.932504
7.658315 9.580578
7.701165 6.269640
7.726006 4.974198
7.452331 7.135924
7.396957 4.513641
7.723511 9.570466
8.264787 8.587746
7.826521 8.723845
8.502320 2.980385
8.136497 8.831797
8.083362 6.385929
7.944076 10.283329
7.958120 7.526974
7.570324 8.144103
7.457330 4.781480
7.882756 5.645894
8.081595 7.900858
7.494669 8.153895
7.888873 7.446373
8.063430 7.967392
7.450799 8.314393
8.073855 8.360544
7.534579 9.759087
8.374190 8.461542
7.986838 9.289079
7.766222 9.330387
7.421098 8.255541
7.396462 12.224449
8.012745 8.725235
7.510890 8.591116
7.410774 10.218659
7.870346 10.414761
7.188853 10.082888
7.318751 12.252483
7.587655 8.768130
8.123407 10.822291
7.953569 11.889892
7.862345 12.459450
7.568902 13.827452
7.943369 10.101572
8.013306 7.661349
7.900756 10.923820
7.137206 8.207822
7.564013 7.369086
7.592210 12.440583
7.155489 7.318049
7.727173 9.525479
7.645707 9.757245
8.245676 7.166930
7.753385 11.226277
8.076148 10.119268
7.875986 10.134579
7.539200 9.997771
7.938542 11.866231
7.729581 13.997938
7.925841 14.294039
7.746878 12.665918
7.430020 14.193043
7.570645 14.386837
7.409222 11.921206
7.035733 11.575755
7.219693 12.367159
7.793272 10.642294
7.395438 9.149438
6.968565 11.305440
7.309810 12.506573
7.522833 11.705491
7.113064 10.917274
7.767239 12.184192
7.107544 6.056366
7.162349 12.747155
6.980025 9.431708
8.014526 10.580449
7.540109 9.897209
7.163150 8.798492
6.649656 13.708505
7.505120 12.045961
7.890604 8.902522
7.287235 14.496401
7.931230 8.676557
7.382332 11.631076
7.788999 10.990290
7.859630 8.925534
7.989746 7.456443
8.083706 7.463177
7.789714 7.928586
7.924553 7.139489
7.590611 9.074075
7.548005 12.876858
7.276409 9.333666
8.244929 10.812560
7.255091 7.394228
7.572319 6.577841
7.573104 6.543702
7.226944 9.468795
6.975854 9.820808
7.034700 8.275225
7.131427 5.414258
7.346357 6.135625
7.125659 7.509772
7.253723 8.728323
7.069171 9.038599
7.401163 8.989388
7.617918 6.972995
7.063333 8.099918
7.343041 6.503029
7.253261 10.595261
7.541772 9.115923
7.285602 9.037465
7.423769 8.491663
7.564832 6.516514
7.084439 7.148296
7.431874 6.036533
7.530072 9.544200
7.481298 9.215445
7.911258 10.850928
7.999174 7.553254
7.824730 11.849821
7.817991 8.419891
7.432491 10.345028
7.968386 5.409521
7.928492 7.369062
7.790570 4.067898
7.982451 3.928003
6.977117 9.497050
7.762991 7.104305
7.223051 6.061986
7.219619 7.518700
7.769527 4.970178
7.117549 7.786359
7.191299 7.312007
7.796460 10.402712
7.909053 8.833991
7.658188 10.503204
8.040182 7.998335
7.954103 8.170403
7.741434 9.145579
7.801123 8.091421
7.566506 10.213064
7.299222 9.295003
7.701463 10.342183
7.637600 7.915009
7.459308 8.535988
7.290415 6.448552
7.522959 6.488313
7.857107 6.294842
7.793492 7.517972
7.592929 8.101989
8.262646 4.905321
7.818970 7.559805
7.816402 4.711012
8.217917 6.388976
7.956554 4.726135
8.209119 7.720320
7.774302 12.142680
7.344983 7.584475
7.542256 8.417547
8.069511 10.852516
7.526458 9.521302
7.625523 7.481665
8.248822 5.070949
7.840289 6.123534
7.953255 6.231262
8.074933 8.115061
8.554970 7.952432
7.777481 8.474148
8.070498 9.673007
7.894859 8.487413
8.100179 9.140169
8.208643 10.435087
7.910711 8.569977
8.035293 7.257306
8.244387 7.896632
7.656686 9.633719
8.065248 9.399509
7.471453 7.778711
7.608416 10.580169
7.745210 8.470085
7.530288 10.020947
7.764135 8.473054
7.816361 10.497312
7.933924 9.118430
7.815416 11.927229
7.921996 8.453369
8.090730 7.234219
8.155904 6.435527
7.984353 6.684968
7.444984 7.453230
8.015757 8.080699
7.795593 10.206933
8.551581 7.473465
8.184092 7.757417
7.801563 8.909210
8.162899 2.535615
7.890321 7.736522
7.985288 1.653424
7.282793 8.743438
7.391718 8.603102
8.060740 6.919709
7.742006 10.142144
7.892787 7.269306
7.702890 5.535472
7.327613 9.342232
7.620874 4.868737
7.546382 9.631510
7.211818 10.764668
8.061324 11.627066
7.748552 6.774775
8.060631 9.497845
7.590582 7.877087
7.328428 9.243397
7.819646 8.029516
7.104378 8.950830
7.716373 9.667724
7.709551 9.863124
7.469295 4.818213
7.497585 10.051504
7.761658 5.789544
8.009110 8.820111
7.566568 10.206085
7.160446 4.316832
7.489169 5.212048
7.545951 10.525162
7.789060 10.433976
7.689012 10.949150
7.762464 7.894944
7.570664 8.375267
7.192464 9.547256
7.305411 10.117499
7.434178 9.591938
7.589578 5.207790
7.780054 9.340211
7.723702 8.846329
7.924663 10.360855
7.857192 4.169280
7.967794 6.669623
8.287960 6.882221
7.984684 4.720174
7.756439 7.435444
8.125602 3.425726
7.764066 2.990466
8.120052 6.359747
7.720990 3.926306
7.958952 4.121707
7.915301 8.296502
8.288588 7.296963
8.285638 4.280541
7.616911 9.220935
8.276353 7.914997
7.842189 3.040195
7.700171 4.706452
7.865960 8.687249
8.306456 2.338170
8.045126 3.650583
7.811632 5.661892
7.409611 7.623834
7.938169 9.208196
7.447832 9.738946
7.628570 9.771294
8.189863 4.660363
7.781617 6.202259
7.811443 6.760331
8.095183 10.538539
7.666647 8.954947
7.984135 9.013943
7.743037 7.200540
8.053825 8.838892
7.976152 7.202977
8.445904 8.699740
7.990889 8.024130
8.056637 7.355046
7.436430 8.386508
8.659350 7.633013
7.802832 6.549614
7.978926 8.939036
8.028889 7.291971
7.474929 9.278292
8.240081 7.005502
7.879186 11.203700
7.900799 13.561576
7.486814 13.699841
7.791928 12.031476
7.049903 11.645683
7.901774 12.223173
8.542274 9.373145
8.242133 12.324260
8.472320 13.146146
8.136613 11.872904
8.060953 13.398649
8.288339 10.569562
8.061649 7.113706
8.003231 10.549211
7.823466 14.406738
7.922356 10.845697
7.029299 10.424435
6.845655 11.609763
7.284226 11.241854
7.240079 8.166474
7.606576 8.006896
7.692395 7.661882
7.814757 10.403060
7.558894 12.259928
7.631389 11.641305
7.238154 11.656241
8.167420 6.811016
8.011168 4.198217
7.603327 4.572481
8.210333 8.956648
8.347082 6.192773
7.546954 6.794560
7.980823 11.217341
8.017504 8.759592
7.665195 6.560266
7.640275 5.568407
7.875927 6.350322
8.223005 7.449572
7.482858 10.804305
7.570270 8.919402
7.862468 10.075102
7.948819 7.932024
8.526882 8.680289
8.028610 9.655386
8.225730 13.106265
8.110625 12.173355
7.974448 9.372874
7.958502 11.034620
8.267204 10.644060
7.996273 10.425588
8.035545 12.921080
7.850008 11.792238
7.732280 9.837801
7.469818 10.295689
7.496101 6.154606
7.955778 6.996050
7.547680 10.070022
7.805943 9.743537
7.951989 8.624877
7.917057 9.905122
7.750121 9.462747
7.329789 11.227531
7.756952 8.042194
8.250278 6.876650
7.690931 6.799775
7.457336 10.718464
7.640111 12.807329
7.909705 13.316595
8.242322 11.503111
8.134001 9.107801
7.676177 11.681315
8.041012 8.781815
7.888261 14.277130
7.503625 12.568056
7.789116 16.721382
7.977540 13.385490
7.975735 13.497467
8.176094 11.663883
8.140983 10.118609
7.701249 13.740244
7.728986 11.249217
8.065548 12.493563
7.593233 11.273181
8.105465 12.488960
7.660333 11.915304
7.450703 12.314211
7.636597 8.498487
7.589846 12.502289
7.280762 13.622335
7.894636 13.902597
7.521509 12.431687
8.004672 13.916198
7.855896 16.492659
8.066854 12.052427
7.686028 7.265943
7.599141 9.805140
7.323554 7.663492
7.347833 10.429625
6.928004 9.733703
6.940136 11.812656
6.925824 11.763855
7.471186 10.517007
7.541418 12.387563
7.391767 13.529900
7.244594 10.041212
7.412074 11.519698
7.339256 10.962649
7.442736 9.560903
8.023573 10.134553
8.027838 6.696820
8.100353 10.136031
8.131190 7.838742
8.280617 9.908011
7.932788 13.559360
8.222114 14.092896
7.851673 13.703067
7.946106 8.169344
7.367091 12.280541
7.318839 15.790529
7.551044 12.031763
7.584772 9.725471
7.414868 11.964821
7.543125 14.304598
7.203461 11.647806
7.652144 9.664335
7.168785 10.046209
7.323241 11.513818
7.598262 8.832606
7.502720 8.687839
7.529781 8.175387
7.172483 9.657525
7.693448 10.237472
7.540204 9.188742
7.584568 10.521794
7.468555 8.313372
7.556402 7.145395
7.644634 7.001226
7.556762 9.703872
7.361863 7.898040
7.463236 10.703435
7.474206 12.324825
7.169780 9.110112
7.296614 10.291706
7.673162 8.068312
7.603305 4.126599
7.502292 9.274032
7.951469 8.661900
7.775296 11.365950
7.910966 10.349916
7.668928 12.503639
7.838782 9.698962
7.936713 8.804089
7.903828 10.703302
7.566698 9.081842
7.748943 9.969209
7.564208 10.436591
7.322798 14.013186
8.010998 13.973408
7.483279 16.204852
7.344010 12.792266
8.008928 11.934952
7.651589 11.123373
7.567754 13.643072
7.918762 13.514215
7.498933 10.729913
7.603544 10.795535
7.827410 9.723178
7.562475 14.846921
7.480938 12.731449
7.721439 14.786827
7.892807 16.104533
7.873899 15.460788
7.732752 13.769868
7.589661 11.730749
7.628798 15.336903
7.878592 9.394766
7.641842 11.940945
7.375499 11.235285
7.372293 14.051395
7.725454 11.971189
7.456882 12.858664
7.528297 14.802296
6.946156 12.794943
7.145171 11.445203
7.313923 10.781760
7.311125 12.942226
7.235080 13.080939
7.087687 11.476430
6.815644 11.485597
6.970263 14.768476
7.052627 11.131699
7.069678 12.371929
7.203095 13.021186
7.111349 11.145836
7.297333 9.465512
7.442915 8.559078
7.342000 9.630899
7.354113 5.533396
7.327541 4.133906
6.991302 10.441871
7.539284 9.971859
6.925682 7.665852
7.311192 11.092626
6.897924 7.390272
7.859219 8.603182
7.108795 11.412640
6.978784 12.483190
7.550724 11.378281
7.544703 10.211040
7.342593 8.049852
7.129530 7.177080
7.641084 13.210712
7.782343 5.969151
7.072007 4.910812
7.453538 8.043402
7.408535 7.321724
7.687450 12.836550
7.575370 10.866532
6.996187 10.232170
7.167734 10.294050
7.323427 11.131818
7.181113 9.238934
7.016074 10.299429
6.876277 10.831542
6.617963 10.445250
6.838891 10.763841
6.893809 9.212228
6.921479 10.064618
7.473039 7.340238
6.844428 6.812509
6.602683 9.145963
7.267079 10.738563
7.235366 8.926753
7.702374 9.692570
7.096346 13.789555
6.960785 10.425669
6.811303 8.758702
7.173651 10.237599
7.357401 9.278396
6.943273 11.541004
6.759628 11.898294
7.026374 8.165010
6.632343 9.705391
7.143470 6.571987
7.606249 9.384107
6.612354 11.435314
7.199413 9.988501
7.277989 8.531347
6.854855 11.071745
7.253454 9.812434
7.405977 10.423697
6.978656 9.537854
7.101997 11.085536
7.349350 9.773509
7.112196 9.759272
7.303304 7.065660
7.082873 9.214753
7.089606 10.357624
7.093942 10.476999
7.314137 8.195533
7.567266 12.765278
6.443542 14.366963
7.398489 11.691172
6.940138 14.835440
7.530963 10.380232
7.550765 14.974715
7.722091 18.318974
7.348965 13.681805
7.323714 13.336363
7.103561 13.057457
7.455977 16.384423
7.141657 13.339129
7.290534 16.789739
6.741848 18.029076
7.428629 17.373377
7.339536 19.670890
7.475225 18.056994
7.414121 18.099100
7.039021 20.151436
7.247942 17.581769
7.254872 14.847874
7.522689 11.427804
7.010979 13.662523
7.249850 12.840242
7.281512 11.112161
7.161757 7.895864
7.405975 9.108308
7.063512 11.807787
7.779730 8.163526
7.445398 11.753060
7.715692 8.943989
7.651908 11.140150
7.652569 6.043846
7.580166 11.554020
7.369104 14.176151
6.869076 10.905387
7.153776 11.098611
7.358165 10.873568
7.314854 12.644070
6.814346 10.530586
7.064068 12.858270
7.232916 10.123000
7.420485 13.771918
7.137874 14.782760
7.582308 10.275396
7.519057 6.958742
6.978698 9.621529
7.032614 9.212850
7.037700 8.259095
7.159140 12.633533
6.975441 16.199986
7.351097 10.055114
7.565406 9.295917
7.877739 10.582039
7.552885 12.523716
7.450689 8.766781
7.730461 8.010925
7.660188 11.619264
7.735939 10.627115
7.504453 10.473237
7.196976 11.675079
7.173741 16.013671
7.173809 14.085901
7.174742 13.095244
6.935309 13.020788
6.908650 14.666108
7.281744 16.789160
7.167765 16.698976
7.527075 13.980461
7.727690 13.930258
7.405987 14.751856
7.143942 12.744513
7.779850 13.986610
7.586458 14.215991
7.265274 13.366712
7.931911 14.197113
7.274228 13.819536
7.216937 9.866264
7.601562 13.486220
7.453785 9.313783
7.876667 7.584575
7.790206 8.564968
7.405527 9.908110
8.001278 9.237425
7.607908 8.172706
8.582324 5.606569
7.595231 8.964419
7.645003 7.632217
7.321267 10.148045
7.591382 11.077951
7.230833 13.929283
7.703251 11.920976
7.852410 13.288839
7.600095 14.292823
7.722161 12.854467
7.801718 11.617397
8.070607 12.090349
8.194424 13.681992
8.118484 10.056974
7.915583 12.945458
7.820312 11.950872
8.003967 11.861853
7.894454 11.260519
7.854823 9.423186
8.155276 9.467774
7.810755 9.599576
7.767142 11.823679
7.254176 12.257252
7.182555 13.951067
7.499893 11.702325
7.798667 13.659469
7.605932 11.378669
7.624533 14.276194
7.697780 11.130670
7.808176 9.704651
7.844723 12.643300
8.178285 9.939269
8.354896 7.799640
7.792894 8.809276
7.397389 10.051683
7.698220 12.832676
7.631961 12.527380
7.988632 7.914323
7.900717 10.027467
7.840351 11.367709
8.186230 9.869944
8.147155 10.587365
7.899187 10.435282
7.818164 11.134457
7.470934 10.083006
7.290922 7.498349
7.409853 8.988398
7.485357 11.487277
7.735490 12.544818
8.025587 13.229954
7.893706 13.501458
7.738264 11.084748
7.696425 11.509099
7.656096 14.516710
8.009753 6.777356
7.986229 10.483776
8.052469 7.581633
7.778599 9.183952
7.853882 9.015490
8.344014 8.633199
8.195216 9.809849
8.093721 12.276717
8.679487 14.157146
8.052486 9.990297
7.690228 12.977719
7.567226 11.634447
7.491857 7.085399
7.556199 10.291335
7.842822 11.757865
7.580621 13.024602
7.752438 13.674468
8.351110 11.865369
8.233795 10.703552
7.718627 9.094824
7.783215 10.420628
7.144521 13.830936
7.394438 11.516522
7.590800 7.279520
7.911392 7.532804
7.762308 6.479185
7.997086 8.930739
7.818212 11.847857
7.773056 7.153835
7.542691 7.875640
7.322009 7.956178
7.884924 7.523303
7.986607 9.057211
7.985479 12.046486
7.665899 9.387887
7.792065 11.056611
7.704660 14.520670
7.591767 11.221880
7.754930 7.204162
7.799220 8.378365
7.782958 9.912079
7.587078 11.324050
8.041529 7.767913
8.052864 8.418437
8.067654 10.892371
7.574914 7.595184
7.487481 8.392484
7.722164 7.699328
7.866171 10.204606
7.985702 9.431262
7.631198 7.229872
7.464603 7.532387
8.001996 6.942017
7.972861 9.370724
7.802740 12.653682
7.834892 8.399939
7.585221 7.588462
7.836234 7.812054
8.370545 9.339839
8.112061 13.223776
7.583994 10.497347
7.969591 8.493886
8.455616 8.108527
7.945050 6.946792
7.414980 11.066942
7.950161 8.151605
7.763264 8.005409
7.861849 6.561351
7.887870 8.465672
7.580060 10.275252
7.819148 10.492782
7.567926 10.106148
7.812858 9.408852
7.761246 7.591946
7.405953 8.922812
7.587791 11.564682
7.266995 7.965992
7.402456 10.192113
7.368785 7.357831
7.675453 12.690500
7.236360 9.344311
7.791177 8.617414
7.615982 8.370101
7.875879 8.361339
7.591755 5.528705
7.493014 11.596608
7.441084 12.849726
7.644459 11.024660
7.508083 9.484477
7.567254 9.374865
7.623407 10.000579
7.976043 6.280054
7.771541 2.199645
7.741653 4.856697
7.853801 5.634692
8.093805 10.837420
8.112812 10.869888
8.314939 9.908361
7.841348 8.357491
7.932460 10.980878
7.923499 11.265666
7.838019 12.159084
8.109876 11.864830
8.324610 6.368690
8.553703 7.618430
8.311809 4.819575
7.798875 7.298881
7.784684 3.920611
7.667202 9.628737
7.549225 9.596274
7.483712 8.403084
7.279343 10.817177
7.808986 9.912676
7.362086 8.772695
8.007001 7.742092
7.558483 10.816045
7.679411 8.408279
7.425515 10.536771
7.221153 7.606928
7.502192 7.289208
7.737906 9.708004
7.559923 9.924243
7.491222 9.407307
8.250823 9.371082
7.348040 8.659383
7.656366 8.035357
7.387064 11.379561
7.574177 11.690439
7.531776 8.623364
7.595473 10.782711
7.427989 8.748429
7.369423 11.380372
7.631940 13.488909
7.343114 8.669272
8.047938 8.229008
7.961893 10.401091
7.277671 11.102481
7.358332 13.354985
7.482407 14.157555
7.888643 10.142888
7.207003 9.834267
7.139514 11.007836
7.564655 10.794009
7.494044 8.399659
7.209750 11.875995
6.917897 15.230564
7.520473 10.229135
7.224546 11.514676
7.494001 12.578864
7.125657 15.169559
7.728931 13.215527
7.116906 12.174439
7.750474 13.428506
7.584476 10.096243
7.436661 11.687318
7.641611 10.718804
8.054321 13.584760
7.627827 15.697015
7.759843 13.798670
8.016741 15.456465
7.636003 13.589815
7.875738 12.398991
7.390439 16.700278
7.285606 16.371081
7.410910 13.651506
8.131566 13.104376
7.346452 14.709021
7.736602 15.735179
8.388093 12.524915
8.232229 14.586448
7.389419 14.928865
7.563299 9.741656
7.376303 14.386878
7.473896 12.267832
7.712558 10.313055
7.322996 12.978277
7.415496 10.936148
7.566372 8.777533
7.251923 8.695832
7.122753 9.209965
7.530333 10.674777
7.156686 13.625778
7.254470 12.471487
8.010335 11.204083
7.386216 10.207630
7.451598 9.707871
7.547195 13.819251
7.633113 8.813460
7.694612 10.919468
7.964486 7.578063
7.572604 10.953961
7.559320 10.577881
7.907688 9.856989
7.833037 9.907185
7.728994 11.392927
7.798813 13.769797
7.757900 12.316746
7.697446 14.604262
7.690036 11.340776
7.391091 15.981324
7.202857 15.319568
7.327216 18.560546
7.125643 15.274611
7.390692 14.410873
7.366637 9.194039
6.972701 15.111269
6.846129 15.489402
7.113825 15.100215
7.378395 17.155746
6.846404 16.550140
7.240790 15.633524
6.428565 14.673807
6.945223 14.206124
6.720785 15.663353
7.901256 13.333563
7.320298 15.204447
7.432591 14.617773
7.409145 13.887723
7.137018 13.209493
7.311917 13.200598
7.512408 11.857095
7.598986 11.491580
7.343058 12.529240
7.268877 12.033235
7.211886 11.783122
7.303139 13.891458
7.403370 16.242952
7.637487 14.915519
7.375590 13.552364
7.879086 11.797970
7.901834 12.187900
7.719876 13.883915
8.054222 14.266605
8.079509 12.243939
8.270538 9.525486
8.097181 9.643085
7.447192 14.810194
7.977165 9.441972
7.688160 11.450828
7.680789 12.057275
7.267580 14.655658
7.515389 12.603705
7.303319 16.324082
7.942606 9.319970
8.041122 13.122844
8.114819 10.508095
8.170730 12.433778
7.972953 15.375380
7.896718 10.350622
7.710991 12.122830
7.591155 16.405386
7.847854 14.588207
7.779980 18.041137
7.954959 17.498366
7.808406 17.874481
7.850348 15.129905
7.509114 15.255491
7.741395 14.079741
7.920363 10.978832
7.636961 15.853041
7.412021 17.857739
7.959405 13.086600
7.614687 14.682176
7.570372 17.155350
7.427951 19.818251
7.773230 15.688666
7.653804 15.020327
7.130015 13.651170
7.957074 13.395353
7.565497 15.828239
7.381852 14.612105
7.286397 13.574629
7.252735 12.080616
7.481568 11.259844
8.148292 9.285362
7.962876 16.881682
8.122623 14.711707
7.927711 12.622611
8.106596 11.551442
7.406814 14.410934
7.657143 15.848417
7.932581 14.949391
7.703593 13.639078
7.725510 15.024749
7.372993 12.890064
7.669024 15.095515
7.603320 11.230294
7.846859 13.347315
8.039755 9.859275
8.206697 10.467900
8.064438 11.100815
7.934240 12.831811
7.929285 12.012067
8.139449 12.010311
8.064452 13.721326
7.821831 12.058948
7.378778 14.965867
7.952411 14.421741
7.705222 17.754947
7.775901 17.518385
7.418207 14.370193
7.823208 13.248717
7.640333 13.760143
7.568003 16.321090
7.349827 16.300090
7.410638 15.485662
7.584685 12.724486
8.015098 13.387602
7.863071 8.761170
7.787222 12.164249
7.325418 11.908168
7.532152 12.535546
7.478021 11.866677
7.692746 13.158482
7.657358 13.534566
7.907008 15.191982
7.500350 15.995184
7.063380 15.695330
7.571818 15.533287
7.548925 15.892506
7.341716 17.067078
7.393706 14.854169
7.897708 16.714719
7.812079 15.424823
8.386507 13.868666
7.976616 14.170752
8.202120 13.056216
8.031235 11.520578
7.942268 13.438996
8.309891 13.424047
7.954744 13.543254
8.001052 15.669686
8.184404 9.860545
7.663597 12.216362
7.735061 14.070131
7.880939 12.683903
7.561800 13.265797
7.758443 12.736564
7.669848 12.368154
7.415288 11.831642
7.323105 13.687682
7.857066 10.507214
8.105317 11.129043
7.907302 8.709137
7.386257 10.049629
7.578503 16.030555
7.585593 15.339028
7.749934 13.218695
7.906392 9.792344
8.333066 8.576372
8.073138 10.830881
8.225768 12.991070
7.740753 10.010232
8.088335 11.933930
8.197283 12.797515
7.685834 9.736767
7.264886 11.137786
7.479686 10.384595
7.171301 15.069894
7.684924 12.352293
7.809342 13.098314
7.270811 11.777008
7.397460 12.769964
7.492137 12.226373
7.301286 12.622085
7.507841 8.612557
6.907561 12.460015
7.900306 9.485563
7.915752 9.231451
7.550072 11.274239
7.453390 15.589567
7.361283 11.902262
7.308202 15.402510
7.371015 13.618902
7.484945 12.921212
7.435450 8.798782
7.253236 9.085127
7.330889 5.264578
7.265979 9.379610
7.525623 15.313117
6.988894 13.187786
7.604478 8.883371
7.430995 12.689907
7.734412 10.993265
7.679070 14.035574
7.274691 18.793657
7.767388 12.470272
7.399102 17.068120
7.286116 11.764153
7.267201 15.273868
7.661811 9.788306
7.717331 9.159062
7.250318 12.497941
7.118601 13.202573
8.164600 11.744001
7.724818 13.911629
7.640962 13.076773
7.607172 12.302064
7.703553 12.160035
7.946189 14.080415
7.223301 13.634357
7.741666 12.069100
7.696783 12.324896
7.536403 12.490787
7.726858 12.294159
7.394797 14.030276
7.447565 14.161580
7.650362 10.139037
7.767108 13.609212
7.624245 12.297498
7.296036 14.886391
7.348918 14.788533
7.714399 17.590049
7.930487 16.194438
7.603676 12.543439
7.393639 15.350753
8.148069 13.671578
7.969615 9.900720
7.838984 11.598713
7.550355 12.150846
8.170646 6.311955
8.013930 13.826575
7.962145 13.247059
7.926185 14.154503
7.743486 13.377327
8.031586 11.892590
7.990101 15.987157
7.523499 14.056413
7.865780 14.531639
7.601197 16.162948
7.731840 14.588816
7.994391 15.472204
8.068861 15.325522
7.321862 17.813764
8.278450 11.442721
7.609647 9.827200
8.001457 10.693482
8.019873 13.048535
7.906425 15.240297
7.323938 15.579109
7.830059 9.832924
7.298146 12.679704
7.905357 10.838048
7.854874 12.922073
7.987035 13.319244
7.865968 15.419515
7.727103 13.498084
7.702197 15.044408
7.593127 15.112740
7.410968 14.168510
7.578395 14.454496
7.853127 13.552198
7.776436 12.697022
7.343629 14.064563
7.519298 13.100289
7.718377 13.749680
7.535500 15.001999
8.105867 14.171585
7.997050 12.492253
7.709086 10.552362
7.381451 15.343062
7.449708 15.684210
7.583289 14.986346
7.829712 14.198558
7.795331 11.631317
7.327396 13.340451
7.689070 13.492228
7.485650 10.949564
7.523807 12.290215
7.720110 11.373723
8.127467 10.458635
7.981134 12.249454
8.367305 12.192090
7.790631 15.088391
8.200184 15.342509
8.076490 11.898660
7.712018 8.632002
7.725491 11.450139
7.964282 13.847325
7.442255 14.262516
7.513189 13.179742
7.490258 12.882773
7.720541 10.490667
7.547159 13.185380
7.835662 14.163851
7.547619 11.465567
7.727975 13.241794
7.589020 12.005575
7.600063 14.678481
7.254244 16.644482
7.676790 13.192665
7.973376 14.131253
7.452757 11.881787
7.454064 13.866040
7.665734 15.804664
7.317205 15.439056
7.538249 16.861544
7.517900 13.052283
7.685727 11.515606
7.742811 11.335419
7.662368 12.225379
7.934906 14.875341
7.520823 15.390256
7.993567 13.282762
7.906518 13.656785
8.239773 14.213724
7.867956 13.955788
7.762435 12.958328
8.296381 9.798178
8.107331 12.923733
8.064796 13.189257
8.360128 14.810809
8.554120 12.222805
8.253064 11.766382
7.819556 8.245058
7.810396 13.795543
8.196384 12.172351
8.407188 13.916821
8.276716 17.727249
8.315546 14.677155
7.685189 18.397883
7.735496 19.461350
7.855800 18.452013
8.272262 18.139586
7.708148 15.945026
7.947793 20.908000
8.282449 18.275353
7.915377 15.841733
8.219357 12.271516
7.898995 14.590095
8.047977 15.366704
8.110805 18.742770
7.920803 18.587016
8.069159 14.412784
8.108413 14.886465
7.929608 13.384511
8.315138 13.576617
7.775931 13.822548
7.771701 12.462432
8.019648 15.087484
7.996133 10.109833
8.610444 13.879888
8.292525 12.433622
8.205758 14.686878
8.040241 13.586558
7.892382 17.562817
8.429762 14.826200
7.993635 15.641213
8.162574 13.339207
8.476801 13.379070
8.430960 13.600077
8.151544 15.755456
8.192857 15.045111
8.114446 16.825690
7.531959 17.156105
7.851210 14.103981
7.972600 10.321662
8.286969 15.253374
7.839925 17.088134
8.218575 12.614215
7.780492 15.273253
7.690771 12.046491
8.015124 12.391762
7.899210 7.458280
8.460204 11.628191
8.149091 12.718628
8.687558 14.979442
8.053258 12.091940
8.190976 14.110365
8.354458 13.835080
8.241817 17.569847
7.939286 16.153396
8.325843 17.954572
8.497891 12.838133
8.213705 11.020467
8.258567 13.019203
8.300795 9.927030
8.551965 9.961631
8.829750 11.787794
8.283752 12.732493
8.300390 10.673360
8.379099 12.371486
8.095161 11.259093
8.590134 9.107696
8.611643 12.726399
8.203550 12.516558
7.620566 15.237360
7.947148 13.906085
8.084143 8.687707
7.858515 13.660041
8.403543 9.263275
7.928219 8.447518
8.074738 7.865439
8.126920 6.426341
8.098858 8.185273
8.252184 10.159140
8.010370 10.846944
8.077572 9.042727
7.327467 13.769014
7.609319 14.393711
7.567999 13.309402
7.791879 12.795622
8.231754 7.324631
8.046466 7.489386
7.674847 5.841512
7.108412 10.193383
7.180627 13.321992
7.728326 11.254554
7.436079 5.838240
7.506111 8.342257
7.675331 6.803479
8.088996 6.523859
7.660537 10.494946
8.055966 10.306600
7.891887 9.696328
7.312646 16.407861
7.870937 15.853913
8.318669 11.623478
7.494394 14.526758
7.727697 11.386941
7.815126 15.758993
8.574106 11.920211
8.010181 12.869698
8.094438 18.102460
7.836489 14.840682
7.729934 13.265025
7.526064 13.636271
8.408949 12.127169
8.445872 12.648218
8.400557 9.742158
8.071761 13.422085
8.183705 13.683854
8.058806 12.056654
7.582522 10.387266
7.748890 4.941442
7.456152 9.501966
7.870885 14.173108
7.961102 12.564140
8.257380 11.296744
7.909870 10.047712
7.691294 6.486276
8.241228 7.342631
9.207301 6.772600
8.935153 11.654911
8.324397 9.173168
8.678384 8.939008
8.406249 7.865279
8.513776 7.253504
8.311269 9.970344
8.259869 7.275770
8.011076 10.855360
8.122203 11.599145
8.197854 10.975757
8.681662 12.348766
7.933242 15.486745
8.089930 13.739587
8.113159 13.737926
7.586187 14.163205
8.353569 13.550210
8.282827 9.964151
8.043142 6.413030
8.188358 9.696599
7.342540 14.311967
7.676439 13.436766
7.668365 13.174456
8.190185 12.165792
8.390210 9.359228
7.826972 12.506971
7.786951 12.383617
8.140617 11.012315
8.257017 9.717960
8.451027 10.786422
7.719733 12.761353
8.023259 13.755065
8.140162 12.011541
8.416165 10.117075
8.201722 10.137092
7.791408 13.186397
7.850075 13.479510
8.641556 11.694039
7.953853 12.653691
7.624775 8.557560
8.002830 10.161444
7.655228 13.603152
8.469339 13.412153
8.156792 13.192322
8.443302 14.712607
8.393385 15.143120
8.434773 13.043265
7.697011 10.710226
8.155069 8.598029
7.751746 10.675164
7.375959 12.628348
7.265509 11.224721
7.566076 11.501495
8.226321 9.303755
8.053019 12.575850
7.602809 9.196929
7.580368 9.953548
7.925477 15.231653
7.464970 13.247494
7.595016 14.709655
7.697996 13.223844
7.631639 13.591925
7.683034 12.555101
7.267162 13.328781
7.723503 13.715133
7.981767 8.782674
7.880472 9.593836
7.962711 12.928141
8.496362 11.809772
9.029087 15.120849
8.644568 13.312866
8.134054 11.138320
7.307000 12.265486
7.606534 11.683544
7.812603 16.055804
8.069205 14.197592
7.807601 11.630030
7.719877 14.027807
8.160545 10.702475
7.695278 11.722055
7.555064 10.756161
7.605428 13.954129
7.459155 14.441761
7.717413 10.891594
7.202490 12.705518
8.009393 11.693724
7.560499 15.606469
7.519994 11.266432
7.374359 15.721261
7.556666 14.447943
7.476793 18.303335
7.688867 14.203331
6.676198 12.318790
6.956588 15.384150
6.875724 11.244499
7.149132 12.894161
7.245019 15.095251
7.295817 12.931376
7.090051 12.380600
6.975372 15.491664
7.415262 14.532339
7.576227 15.098175
7.555715 12.980233
7.804041 13.362663
7.458557 14.714851
7.744359 11.977916
7.249076 14.474830
7.091628 16.504889
7.408889 14.146395
7.217677 12.175346
7.579503 13.185002
7.431293 12.810386
7.864679 13.748025
7.267147 15.782097
7.636398 11.642945
7.554376 12.394710
7.562619 15.928916
7.630441 14.383619
8.100455 12.751286
7.478065 13.105318
7.376487 15.006201
7.026501 16.523970
7.229167 12.471893
7.118512 12.988076
7.115803 14.754208
6.835547 11.297094
7.076872 14.151198
6.778931 14.289160
7.018865 11.250644
7.483898 12.462732
7.180643 17.408410
7.197276 13.576122
7.540384 16.396727
7.614306 13.481859
7.642831 14.964729
7.949147 12.178315
7.571685 13.273622
7.986777 13.255351
7.725880 13.700680
8.400074 12.228367
8.060142 10.250507
7.418800 11.162752
7.632805 9.468205
7.050969 16.854463
7.178988 11.530426
7.483186 10.532282
7.444886 10.117134
7.670934 12.553246
7.339798 15.088021
7.781767 9.885859
7.493844 11.358568
7.597896 7.756869
7.531789 10.675488
7.411637 12.671722
7.488533 13.480849
7.443998 15.448854
7.900077 12.830258
7.317420 13.231328
7.681429 14.161133
7.755269 13.850522
7.121520 12.729365
7.235464 12.713066
6.934013 11.201395
7.347616 8.805344
7.511865 10.152621
7.669366 14.728065
7.490135 14.095582
7.517739 11.237187
7.612692 10.999606
7.733328 11.447446
7.355921 11.496305
7.304852 10.569369
7.234638 9.818908
7.202902 12.919352
7.297807 14.759944
7.551622 9.643526
7.164746 12.192372
6.908053 11.190264
7.590801 12.018378
7.036767 8.458137
6.907944 10.477671
7.020123 10.235125
7.028313 7.079124
7.218823 11.351224
7.127202 14.897220
7.173918 11.651686
7.204664 10.062855
7.839958 8.600398
7.894741 11.815757
7.071405 11.901134
7.579285 8.652996
7.593397 8.268955
7.189679 13.952265
7.513306 12.482851
6.984043 11.188677
7.481614 11.889064
7.077039 10.404100
7.308407 9.823087
7.206787 12.572466
7.423627 10.544827
7.347216 12.154371
7.225668 13.803666
7.087938 14.735619
7.706413 12.933848
7.219036 8.214586
7.658756 9.320923
7.747143 8.237987
7.550154 10.192886
7.296456 9.333028
7.441842 11.805346
7.461313 12.347908
7.268695 10.997278
7.866504 9.777158
7.578282 10.235143
7.427308 9.568660
7.060339 12.245916
7.528948 12.974879
7.287389 11.364529
7.567785 14.172308
7.458949 12.251817
7.370608 10.791544
7.058438 11.667962
7.238880 12.802353
7.323165 11.882104
7.367363 12.564438
7.726956 10.553415
7.926583 14.386576
7.418592 10.896831
7.469571 10.493367
7.265947 13.750231
6.895335 8.321872
7.167691 7.793584
7.347000 8.947614
7.149774 8.148483
6.941904 6.138821
7.103316 8.154505
7.166847 13.553304
7.370504 15.074015
7.312940 13.285705
6.942032 12.475814
7.592553 15.729527
7.087894 12.686403
7.630190 9.917422
7.619489 13.089367
7.639593 8.903985
7.599475 11.823899
7.653072 10.838281
7.272772 9.461621
7.511583 6.319661
7.521410 8.909037
7.254849 10.044222
7.486321 10.260982
7.498345 11.247219
7.171603 10.435346
7.553940 10.066616
6.940677 8.677353
7.440866 9.288623
7.500631 12.428890
7.915487 9.712543
8.122530 11.288934
7.346275 12.407621
7.541266 11.812869
7.624556 12.471533
7.000578 13.799105
7.198763 14.044470
7.824751 12.413002
7.533956 13.292767
8.060619 14.693588
7.743564 12.729307
7.727955 11.830811
7.619435 11.851976
7.589750 11.572343
8.020957 12.483746
7.450595 11.013683
7.939013 12.546642
7.032172 13.113406
7.736794 13.274336
7.287910 15.302438
7.938263 12.579633
7.889385 8.462280
8.036673 14.698315
7.526453 15.239205
7.700399 17.885229
7.390661 14.118684
7.623132 16.447885
7.499583 10.847025
7.708177 16.270617
7.532956 14.217858
7.979927 10.925955
7.699770 9.950433
8.394768 9.420819
7.845704 11.362416
7.721370 5.698167
7.548305 13.799666
8.198871 10.740381
7.878270 10.041493
8.024516 14.344007
8.076150 9.685421
7.945857 11.781304
7.622814 7.286086
7.890594 7.822423
7.472377 11.438095
8.093082 7.948679
8.266487 9.636436
8.399280 6.847506
8.112047 9.755669
7.854722 8.404969
8.296166 10.221110
7.576508 11.646367
8.051764 11.851304
8.357643 9.893747
7.669926 9.240604
7.667223 10.765081
7.676990 13.908259
7.832347 15.238150
7.584228 15.819509
7.439787 16.933356
7.942781 17.387582
8.000150 15.762286
8.087084 14.782072
8.318279 18.910250
7.719156 19.047008
8.119018 19.678344
8.294335 14.293713
8.369454 16.999361
8.416055 14.448808
8.184655 14.390902
7.810585 14.409005
8.042201 16.765999
8.207853 11.415090
7.976104 15.133362
7.801860 14.439698
7.881273 15.141010
8.042141 13.584001
7.787129 11.597726
7.741983 13.620744
8.001718 15.089707
8.154787 13.396128
8.270191 14.503837
7.868699 12.249669
8.069214 12.845896
7.673494 16.361966
7.879104 12.367800
7.932067 11.210358
7.852406 12.143158
7.832839 9.232071
7.759685 12.005783
7.501575 9.870806
7.308389 9.402245
7.099618 10.802029
7.637634 12.794136
7.770725 7.188269
7.719197 13.119541
7.764718 9.838858
7.848203 10.855468
7.777633 8.243031
7.417568 12.463696
8.032508 13.114389
8.050477 11.499869
7.716351 15.396119
7.790439 12.515960
8.478121 11.816653
7.492493 13.461730
7.924132 14.667638
7.921203 9.075101
8.132042 11.694159
8.377007 11.046276
7.828367 12.844886
8.276173 11.671783
7.812177 7.127228
8.070333 10.271782
7.899218 9.321903
7.811645 8.247697
7.464664 13.955100
8.220391 8.312027
8.402118 12.628673
8.061891 10.955165
8.282742 8.247649
7.753663 10.932544
7.718904 6.635800
8.284251 6.126100
8.275668 6.427783
7.814747 4.695449
7.728993 10.724547
7.996359 10.952790
7.819915 8.393188
7.329938 6.906341
7.804794 8.182123
7.780828 9.849736
7.989978 7.856667
7.815186 7.006766
7.379988 8.336671
7.441924 8.643530
7.563402 4.823744
8.021664 3.352674
7.736869 8.768387
7.539199 8.054615
7.921416 9.014303
8.087942 8.104018
7.519907 7.184055
8.115517 9.778309
8.002943 11.608277
7.805964 14.081460
8.284172 7.788154
7.929896 4.851003
8.114967 5.092749
7.852192 7.652821
8.717976 12.060088
8.993241 10.001228
8.305318 13.358218
8.311797 16.936194
8.254483 10.541606
7.971564 11.339618
7.766965 12.526807
8.338530 10.325936
8.389694 9.161548
8.052372 13.365636
7.727980 11.520287
7.968687 13.723041
8.054874 10.190332
7.782006 14.443348
7.769126 9.253418
7.571554 8.466893
7.699378 11.530459
7.566962 7.715354
7.534113 11.605797
7.585345 8.261314
7.458636 6.740427
7.307657 4.835960
7.632949 8.607176
7.460945 12.837908
7.527536 12.942378
7.923718 12.484269
7.096309 9.720217
7.463438 14.013859
7.837310 9.717066
7.987527 10.755358
7.652330 8.473701
7.478774 11.922820
7.088735 8.675613
7.265834 11.284620
7.545990 7.450702
7.422576 6.483771
7.636941 7.284281
7.191875 8.868252
7.436746 14.677585
7.521101 12.164125
7.309659 11.561362
7.316414 12.746683
7.440412 10.127721
7.136697 11.466489
6.812731 12.593819
7.137687 11.456221
7.596271 10.902583
7.606197 12.392052
7.576116 13.421620
7.165214 12.864357
7.242931 12.009904
8.042951 10.682543
7.212627 12.827887
7.432729 11.119812
7.568133 13.336983
7.428979 12.461946
7.003377 11.040506
7.404866 5.740305
7.346189 9.138382
7.466514 7.300262
7.699526 8.083886
7.482089 7.368054
7.747547 9.375830
7.770085 10.849683
7.949721 13.249654
7.701980 12.304614
7.745413 14.719840
7.525494 12.910704
7.736895 12.004745
7.583159 13.462034
7.609402 11.673984
7.803619 8.768902
7.726140 13.792103
7.413038 16.123058
7.542483 12.816496
7.459133 12.041205
7.732002 10.293488
7.273951 12.507380
7.778432 10.028730
7.762244 12.202972
7.224253 13.665228
7.330915 11.661782
7.687462 8.838987
7.758372 8.923987
7.693845 11.167588
7.731599 8.379310
7.706079 10.797742
7.719067 13.482953
7.363369 13.169544
7.494403 11.565253
7.440409 12.075944
7.289133 14.376114
7.145360 13.422012
7.753632 11.824254
7.142400 16.151272
7.296182 14.747118
7.465346 13.490972
8.285276 13.976094
7.752917 11.894550
7.420218 14.369774
7.393605 13.777235
7.215657 16.545454
7.523959 14.509446
7.408113 13.275350
7.082747 14.342160
7.570975 12.955064
7.719993 13.515218
7.666202 13.655183
7.407450 12.771789
7.393660 10.898749
7.647765 9.090580
7.436318 11.564014
7.236049 11.030752
7.410453 6.894549
7.934405 5.502790
8.233804 5.690177
7.955833 8.176462
7.635436 6.621205
7.665677 8.822831
7.939702 5.556051
7.678144 8.870299
7.797621 8.435515
8.260487 5.497916
7.443315 9.500040
7.479774 9.487731
7.559054 11.353577
8.035777 11.495599
7.616023 12.011195
8.110873 12.440030
7.845167 12.112909
7.569766 17.470891
7.453008 11.217089
7.990582 11.151318
7.603717 11.860458
7.930419 13.062349
8.231956 12.678024
7.857058 11.735959
7.708256 10.843163
7.936586 12.346216
8.676448 9.245484
8.001057 12.062214
7.779408 13.369612
8.189930 15.328228
7.776172 11.979137
8.240569 12.988322
7.996675 17.099661
7.716401 14.946154
7.502803 14.320938
7.878149 13.774182
7.992486 10.282009
8.015055 12.527843
8.132235 11.234772
7.820703 12.209585
8.175637 14.250692
7.655114 16.458621
8.026941 10.462795
7.645536 8.740907
7.665996 11.475565
7.687424 14.721488
8.301998 14.247959
7.917235 14.488338
8.319654 10.471990
7.862444 11.887680
7.927965 12.988642
8.245017 9.896549
8.078715 11.579076
7.881139 11.394313
7.533265 11.232762
7.820806 9.443651
8.093985 10.758713
8.252361 10.209150
8.184309 9.410977
7.928135 14.600885
8.154262 8.296890
7.663531 14.266804
8.189167 14.575856
7.912179 11.830094
7.876936 9.437658
7.581656 7.836763
7.704616 7.195963
7.935405 11.934285
8.406213 8.597604
7.981057 6.276502
7.766266 5.067840
7.889433 5.928854
7.592129 9.831471
8.018532 7.194054
8.058115 8.014066
8.557601 9.416501
8.066260 9.564022
7.613928 14.552911
8.013308 11.101367
8.566272 9.922093
7.907054 12.466568
8.146416 9.202079
8.089413 14.385748
7.912157 13.064691
7.535521 16.382207
8.043028 13.324442
7.762396 15.286106
8.146469 12.070237
8.115342 9.995253
8.199208 13.220617
8.230564 9.914949
7.323536 14.464232
8.077577 8.778857
7.734713 11.542140
7.836389 14.784702
7.721909 14.212968
8.161427 13.311088
7.698821 7.134235
8.073617 15.864537
7.508722 17.879005
7.865219 16.665396
7.817103 16.268032
7.621740 13.712951
7.830724 14.102714
7.726079 15.731571
7.231991 17.140524
8.184674 14.502311
7.500698 20.586599
7.859874 18.272874
8.029673 14.291364
7.563452 12.563531
7.836288 11.214735
7.739120 15.370991
7.811372 16.404274
7.483600 18.708717
7.600734 14.250175
7.049220 16.964276
7.723207 13.889924
7.980225 8.911010
8.137782 10.891860
7.698899 12.376015
8.002488 12.044788
7.180605 12.391377
7.985326 14.131154
7.594184 12.501822
7.623711 11.758971
7.549254 12.459761
6.835816 14.593447
7.485923 10.085698
6.875648 11.888596
7.200978 10.221250
7.211027 11.096668
7.148626 14.038826
6.962016 14.403633
7.344262 11.551039
7.124387 11.260006
6.831362 9.310296
6.896152 8.371701
7.243007 8.832069
7.090654 8.755909
7.316827 8.286778
6.983440 13.059847
7.093058 13.079791
7.529591 9.383404
7.845992 6.696766
7.508196 11.721079
7.676672 11.523295
7.418850 13.480559
6.890172 13.194000
7.443367 10.851625
7.452185 12.198587
7.708975 15.805641
7.921055 11.388998
7.681888 17.234714
7.647976 12.434928
7.419056 11.773506
7.609627 13.660400
7.540741 11.156122
7.509340 12.786828
7.386287 10.914127
7.800122 10.885716
7.590139 11.792360
7.415951 10.262409
7.696498 5.683943
7.710471 7.597776
7.408012 5.269786
7.267626 5.618657
7.117187 7.411338
7.875082 5.980703
7.638296 9.380880
7.388738 10.208476
7.510839 8.844762
7.559989 8.764523
7.029941 9.968852
6.752145 10.196858
7.081757 11.595189
7.343024 5.760614
7.294380 12.007294
7.281864 12.993015
7.492368 13.500582
7.242547 10.941719
7.139586 11.770787
7.732036 14.171952
7.309933 12.765115
7.266436 11.808149
7.184132 10.406967
7.077744 13.374087
7.493763 14.422720
7.456903 11.078718
6.938301 12.635856
6.742981 12.639503
7.442677 11.537330
7.355536 8.713743
7.457349 9.447909
7.887777 9.751941
6.977303 8.642823
7.319921 12.312588
7.416506 13.284398
7.150866 10.724043
7.259046 10.842002
7.557085 11.875512
7.896562 12.085853
7.235025 13.620147
7.524373 11.282392
7.356979 11.240312
7.717012 12.855677
7.991416 14.528323
7.584607 12.871869
7.446337 11.246760
7.596533 18.397947
7.507547 13.876656
7.086893 14.633815
7.405015 16.591922
7.267824 15.836490
7.652588 14.015734
7.233677 11.016162
7.668542 13.485614
7.669725 13.259897
6.978560 12.581480
7.273570 13.542489
7.003203 11.718825
7.165857 13.289090
7.274910 12.388872
7.685255 12.320445
6.884336 14.654014
7.403218 16.199289
7.238904 12.563674
7.414498 12.242700
7.630567 12.065801
7.544498 11.557158
7.799370 10.056568
7.849063 11.943644
7.809300 9.614466
7.432247 13.558295
7.448273 12.918177
8.038109 12.815398
8.112728 12.530062
7.793257 8.624865
7.319552 8.723849
7.863444 10.771022
7.224233 8.319283
7.470731 9.270986
7.316391 15.380643
7.474228 14.575798
7.434664 13.785505
7.562129 12.483327
7.833573 10.879151
7.199487 9.255282
7.626554 13.255625
7.622527 12.782432
7.890964 12.227808
7.597399 13.616760
8.019761 12.818230
7.738077 13.086770
7.979671 11.969058
7.875978 16.466678
8.090912 11.972057
8.550383 15.527267
7.806461 13.258272
7.821634 13.861502
8.278592 9.990175
8.083482 8.914337
7.435691 16.224959
7.186086 16.965822
6.832508 18.901397
7.403710 12.177368
7.374463 9.067626
7.543971 7.559986
7.626732 13.120996
8.045988 13.003548
7.389262 13.091244
7.360914 9.965285
6.970821 12.165724
7.287316 12.302097
7.517516 12.126659
7.550139 8.497478
7.477078 10.780356
7.340299 11.207644
7.509504 10.034342
7.603098 14.092838
8.238713 16.773953
7.789857 14.542211
7.703555 14.932081
7.597360 11.983298
7.159223 18.490639
8.071383 12.952322
7.503697 12.775818
7.798241 11.748107
7.540711 11.833929
7.445620 13.447300
7.562361 14.540738
8.137046 12.057821
7.342539 12.258089
8.538175 12.965104
7.921330 16.447459
8.049704 13.331777
7.685603 11.161087
7.619285 8.924446
7.985241 12.166653
8.152414 11.693077
7.836330 13.210320
7.848343 15.979078
7.443889 16.323717
8.276733 15.754929
7.920386 18.978912
8.134041 18.931770
8.327409 18.102424
8.185144 8.627852
8.077833 13.399298
8.658429 12.922753
8.338258 13.993297
7.797304 15.613449
8.281260 12.123570
8.332085 8.951608
8.528422 9.376353
8.522771 8.698693
8.117994 9.135164
7.639675 10.543713
8.315090 12.595684
8.281147 14.283621
7.865141 12.305211
8.505126 14.052739
7.891370 14.071976
8.064674 9.002038
8.251023 6.476027
8.202434 5.819149
8.050164 6.405865
8.006074 6.304525
8.106135 9.613670
8.156310 11.526979
7.576824 13.587281
7.948215 12.968926
7.875239 12.981855
7.854856 13.543779
7.848539 8.547147
8.155061 9.802390
7.982019 9.571177
8.523856 6.567526
8.246467 8.705403
8.417815 5.983641
8.044912 10.013076
8.547350 8.135828
8.588211 8.475586
8.344992 10.744035
8.132469 9.160595
8.420809 6.646409
7.800936 11.806974
7.769046 10.567931
8.313038 6.807769
8.087750 6.576773
7.836320 5.867195
7.485435 5.363063
8.214458 5.066279
7.787331 7.803281
8.122737 5.712400
7.941152 8.182394
8.016131 11.488817
7.441670 11.932194
8.665553 11.246654
8.278229 10.883407
8.426259 8.939508
8.267459 10.585292
8.099721 8.976058
7.459718 8.769406
8.361792 11.222786
7.745498 9.076057
7.963768 8.158735
8.040011 8.829813
8.280863 13.268443
8.303100 6.850102
8.163222 9.274967
8.304063 9.646286
7.648372 13.032020
8.465054 11.140000
7.269909 12.626378
7.830519 13.176056
7.423338 11.665694
7.608601 7.292970
8.056535 9.407427
7.673870 10.165487
8.158973 12.656692
8.427119 9.865661
8.048581 10.942487
8.145606 11.566611
8.140799 13.122526
8.506142 10.784396
7.994328 8.938473
8.265964 12.334734
8.338308 11.813980
8.442559 12.337512
8.237521 10.940983
8.006111 13.949177
7.995419 14.031583
7.743522 12.187100
7.707592 9.832911
8.339928 9.422896
7.866961 10.645239
8.422077 11.936417
8.181435 13.710435
8.222549 13.482367
8.003257 15.273594
8.176766 10.520885
8.163098 10.002491
7.769747 13.932210
7.964800 9.551991
7.763656 8.788812
8.247589 6.750214
8.739106 5.634017
8.455099 5.318067
8.498411 8.117892
8.570150 8.489705
8.055112 10.006186
7.875652 11.345919
7.543991 10.874370
8.031359 11.736125
7.838593 12.525673
8.387965 12.403841
7.923711 3.476948
8.518906 4.970202
7.644352 5.390475
7.908173 10.152328
8.138589 11.214459
7.622203 11.545042
7.628004 12.205393
7.926640 9.845361
8.351526 13.198533
8.032119 14.290564
7.752859 14.350180
7.660305 15.653798
7.881763 10.139794
7.987094 10.832688
7.353495 11.473320
7.659441 12.287871
7.671251 12.655429
8.085156 15.200463
7.996493 13.280483
8.615463 12.039201
7.738592 13.285558
7.615928 9.307576
7.608981 8.034962
7.492485 9.024700
8.061327 7.778152
7.630153 10.900282
7.627172 9.999817
8.088352 10.985247
7.934914 12.983192
7.883460 11.483889
8.532746 9.974417
8.386786 10.035618
8.032750 15.291758
7.793927 13.802159
7.696278 11.033955
7.856752 11.071925
8.290639 11.372661
7.650695 11.092111
7.790970 8.591117
7.377926 7.240664
7.965413 5.134274
7.707907 3.775875
7.272638 7.665145
7.315491 7.207688
7.074091 12.395912
8.047057 10.295273
8.846918 8.487669
7.849650 9.311245
8.354848 7.052574
7.665920 6.590336
8.188223 8.798326
7.492379 9.980704
7.974644 9.628810
7.859671 10.345682
8.059102 11.435253
8.270180 10.208253
8.487564 9.061210
7.743272 10.959821
7.832480 16.356678
7.736943 13.223776
7.758703 13.340759
8.029796 12.148525
7.965483 14.497348
7.852686 10.345107
7.786514 12.123388
8.094753 11.370564
8.143524 8.587987
7.720797 10.719301
8.125745 9.967356
7.925749 8.325447
7.859958 13.991783
7.850053 9.668177
8.225205 8.318615
8.247893 10.822025
7.511354 9.532137
8.270294 9.026114
7.747982 11.228567
7.723316 15.024176
8.120544 9.549606
8.263540 10.441294
8.502686 14.290808
8.556795 6.984780
8.119487 6.409943
8.017720 11.613992
7.874417 7.787434
7.744036 12.081459
8.272385 10.854727
8.174696 11.882350
7.929594 8.818660
7.854472 11.072613
8.324233 7.745171
8.138272 14.686772
8.251092 8.130812
8.275817 6.672626
8.233491 10.778856
7.555076 9.245421
8.126972 11.530069
8.172205 8.605867
8.039816 9.293379
8.219822 7.989478
8.103442 10.520758
7.970906 9.962632
7.765614 7.406400
7.755004 11.815589
8.561753 10.437754
7.913330 9.812543
7.883956 8.831727
8.108649 7.326732
7.755524 8.547188
7.601282 14.236237
7.901035 9.703538
7.574313 11.546681
8.147333 11.717210
7.989558 9.234964
8.721624 11.829120
8.364924 12.482206
7.942437 11.041226
7.977678 11.814469
8.077697 9.533351
7.626947 9.057090
7.736767 14.841370
8.017677 8.407301
8.054057 9.507025
7.910290 9.629258
8.037473 11.228366
8.044412 10.817899
8.122611 7.687761
8.308289 8.646878
8.139000 7.422425
8.266267 5.902009
7.790910 6.649771
7.671043 7.893423
7.471070 9.637704
7.893208 9.184248
8.087969 8.435618
7.769139 5.969575
7.505150 9.585486
7.884834 8.258163
7.875041 9.013477
8.086852 9.086847
7.585985 11.155903
7.781434 9.291614
7.829251 11.280741
7.929885 8.814197
8.357914 7.099645
8.110140 12.154920
8.330001 10.402732
7.962392 10.545362
8.208097 9.606784
8.292206 15.056182
8.125742 15.353455
8.176675 11.814908
8.673142 11.849608
8.380531 9.910409
7.688763 12.585065
7.748403 11.805286
8.405605 8.024651
8.396947 12.499318
8.787828 8.918360
8.177067 14.938727
8.176908 10.008745
8.458712 9.840756
8.764632 6.940041
8.663571 10.502468
7.872845 14.099272
8.386505 12.743347
8.382952 11.936810
8.341770 9.925277
8.418997 11.752404
8.110532 14.442955
8.190290 13.259627
7.879690 12.694196
8.037711 11.073194
7.945640 14.233313
8.133971 10.336274
8.195761 12.412699
8.519714 10.889979
8.401240 9.300702
8.341298 11.100934
7.994607 14.682397
7.795207 15.111966
8.250610 14.720504
8.462578 10.447284
7.986471 13.871832
8.383425 14.694396
8.820678 11.990662
8.608346 12.165410
8.747780 10.616184
8.492482 13.513482
8.484532 10.333556
8.035588 13.206251
8.906877 10.545560
8.369391 11.303179
8.184519 11.047593
8.465443 12.937377
8.688536 9.553695
8.218059 13.004289
8.498555 15.013238
8.470190 11.352195
8.052358 14.275686
7.828904 11.493456
7.952126 10.582342
8.076465 12.569615
7.900444 12.821265
7.629073 9.640735
8.036714 9.501749
7.816309 12.874108
7.656955 14.816217
7.971584 13.144011
8.491761 14.438906
8.424239 13.618485
8.763076 13.827519
8.522719 11.002362
8.224838 11.519556
8.131074 7.454287
7.869945 9.287106
8.240769 13.969188
8.506406 10.628173
8.557593 10.886331
8.479557 11.682660
7.766794 13.204534
7.815596 12.558356
7.938877 16.100802
8.162422 15.838947
8.134231 14.310971
8.562177 13.315775
8.270485 11.607590
8.045529 10.255651
8.273826 11.996468
8.558173 12.181107
8.365226 11.906846
8.275452 13.496239
8.127037 11.662897
8.211503 11.294638
8.253133 10.928224
8.405632 13.081361
8.722349 12.670294
8.875282 12.698943
8.209794 12.957053
8.018977 17.924064
7.949716 10.515526
7.707245 12.920076
7.690926 14.874254
7.430763 12.939967
8.493286 12.889324
8.147004 12.435272
7.225280 12.065085
7.707663 12.616419
7.866766 16.065766
7.704084 13.846989
7.843444 11.479868
8.181084 15.312265
8.556553 17.312391
8.386688 13.601753
7.573578 10.815352
7.962689 13.381930
7.751757 14.835736
7.923244 10.648374
8.531960 8.044703
8.088025 10.111546
8.254847 6.753676
8.463613 7.309547
8.332911 9.941465
8.071554 9.548719
8.148944 8.878705
8.660552 10.114117
8.347081 8.849940
7.727467 9.381917
8.088473 9.131406
8.034186 11.553993
7.911209 10.400382
7.679188 13.188080
7.367575 13.601286
8.239250 10.879290
7.480275 16.657022
7.851226 14.774175
7.708424 13.825690
8.049448 14.160819
8.098271 11.118250
7.704863 13.213896
7.940333 10.406891
7.590220 12.027107
7.960961 10.705668
8.136674 8.839065
8.190601 10.001370
8.353900 15.482180
8.727810 9.804660
8.652114 10.474251
8.576383 10.709017
8.362120 11.958758
8.412000 13.355184
8.653866 9.869164
8.052546 11.332655
8.210385 11.211692
7.936795 12.140065
8.334221 8.332212
7.813296 7.490234
7.886877 6.697227
8.279876 5.652110
8.104925 7.525795
8.548047 4.658374
8.076153 7.772587
7.845438 10.732647
7.698008 13.313479
8.105999 12.261521
8.087970 9.653697
8.032994 13.156196
7.687796 14.022302
7.689397 10.196138
8.201688 8.658040
7.460267 13.755086
8.044224 12.000800
7.549418 8.096902
7.656088 9.112268
7.838381 12.315065
8.419591 10.134916
7.988089 14.856522
8.271524 8.963569
7.685893 13.312201
7.885982 12.996488
8.214175 11.012718
7.278530 11.693871
7.824954 12.068145
8.427339 9.453864
7.995855 9.457365
7.914833 15.352502
7.768536 11.679403
7.897718 10.409516
7.997344 9.207125
8.040642 6.047803
8.557966 6.364230
8.450230 8.270050
8.676643 7.606092
8.426997 8.872798
8.451536 6.651849
8.837573 9.077790
8.830192 9.282146
8.435081 10.254842
8.143416 12.477971
8.246338 12.206529
8.541059 9.117668
8.005463 8.971324
7.784373 7.942334
7.567296 11.716688
8.371950 10.393226
8.065572 14.317918
7.823306 6.866652
8.050779 10.629090
8.050202 10.947667
8.369045 11.521541
7.892002 8.849143
8.018591 12.187551
8.511345 9.354117
7.789947 10.575651
8.395889 8.581836
8.386635 7.270650
8.267148 7.390720
8.514289 7.323431
8.250357 11.210333
8.696563 9.174140
8.334595 10.438014
8.167769 12.930193
8.760063 8.455595
8.790862 9.545670
8.271962 13.226714
7.806513 15.309617
8.753358 13.306630
8.326936 11.592625
7.786584 16.563334
8.438674 13.047375
8.233014 17.421974
7.738309 14.297549
6.990841 15.951504
8.267093 13.573255
7.889330 10.117872
7.512713 12.262530
7.549538 13.269288
7.964664 14.475217
7.721356 13.724391
7.521078 14.700357
8.057209 13.442819
8.066597 11.426523
7.809396 10.626751
7.891083 10.996488
8.112953 10.031058
8.137382 13.572053
8.361658 12.235055
8.172931 8.305906
8.190016 12.686062
8.143483 14.476424
8.201509 15.386761
8.025067 14.526629
8.184659 15.067463
8.350050 11.547376
8.440833 13.347268
7.983734 13.255937
8.584059 10.369090
8.162297 16.164017
8.422115 11.417221
8.347309 10.084357
8.255475 11.308141
8.488930 9.158096
8.046838 11.311302
8.088863 13.677865
8.554828 10.431380
8.230756 9.219782
8.347972 8.244358
8.448521 8.080420
8.526342 11.042632
8.519058 9.279144
7.896793 13.291716
8.098355 10.540868
8.369537 12.357457
7.775663 11.007578
8.281909 9.961843
8.329962 7.815934
8.352202 8.421640
8.457365 9.833949
8.542209 9.193157
8.012373 11.108349
8.053385 14.397806
8.469771 8.781080
8.101969 10.730114
8.114054 11.839409
7.883834 10.107109
8.702326 8.658276
8.046485 12.711640
8.169940 12.081419
8.454811 12.261424
8.358927 9.839040
8.067429 11.547455
8.326521 10.114804
8.239268 12.262210
8.086499 13.504777
8.435080 14.533169
8.470339 11.837767
8.344837 8.848813
7.932445 9.424804
8.105228 12.332789
8.353847 10.097748
8.169730 11.162206
8.433321 13.411034
8.205465 9.240226
8.511819 8.903359
8.733229 6.999393
8.666727 10.859220
7.813715 11.975156
7.862451 13.675507
8.329128 12.925389
8.000704 13.768143
8.118660 10.460886
8.004512 9.679279
7.788347 12.244357
7.709132 16.197300
7.744491 11.072157
7.638314 10.098123
7.919756 12.791195
7.491273 11.445416
7.740749 12.005312
8.020504 10.453785
7.932253 11.984247
8.261212 11.660855
7.980560 12.700801
7.755933 11.234554
8.342443 14.702493
7.874579 13.450618
7.517827 16.140364
7.701783 11.609153
8.095493 11.050907
7.975249 9.680164
7.735645 13.780422
7.553204 8.856582
7.540958 8.454430
7.563723 11.491024
8.159576 8.204951
7.867072 11.861320
8.258885 10.101656
8.673494 8.892635
8.132026 10.837621
7.679940 11.362849
8.069337 13.989333
8.036565 10.356481
7.525492 12.675454
7.423862 15.107352
7.440782 14.612428
7.420674 16.527059
7.805732 17.667094
7.790468 15.392126
8.003020 17.399022
8.096246 12.262219
7.199132 15.249345
7.748018 12.734089
7.903399 7.259201
8.328473 8.422828
8.257033 10.337673
7.925703 10.061212
8.058959 14.291208
8.265953 11.605245
8.647692 6.088792
8.394666 13.025950
8.764454 10.555051
7.935225 10.753928
7.989406 12.538041
7.994179 11.311608
8.293813 9.570690
7.829003 9.425752
8.288462 8.462566
8.091785 9.911885
8.068697 10.941667
8.224128 7.951385
8.265735 12.655528
8.407869 7.036804
8.051099 8.707708
8.385809 10.137251
8.431272 8.348651
8.351319 6.947030
7.697193 8.139660
7.978914 10.833273
8.166622 9.728055
8.534305 13.636944
8.486195 7.007183
7.889438 8.025907
7.987433 8.579765
8.203015 10.809766
8.574447 9.153266
8.486597 8.794495
8.468394 9.070213
8.639349 5.272415
8.700456 8.744909
8.349393 7.183926
8.920366 8.072851
8.310718 6.628783
8.422186 11.186752
8.185687 10.051946
7.962331 11.671211
8.120594 11.072305
7.968693 9.009339
8.274216 10.745154
8.599949 8.085968
8.330741 8.422389
8.024790 12.020448
8.333273 10.200065
8.223997 9.049400
8.259665 7.662173
7.905818 11.610153
8.160347 10.149207
8.298724 12.409278
8.336101 15.063621
7.817256 11.186266
7.613976 11.500597
7.658813 11.501767
8.159370 8.184282
8.361489 11.463737
8.115234 14.075309
7.895386 12.377045
8.129209 10.520630
8.569483 7.677397
7.926543 12.088063
7.913689 17.737677
8.412973 14.634947
8.191875 11.225937
8.055048 11.585708
8.763117 12.300208
7.966118 11.515614
7.729131 14.530454
8.298118 9.381318
8.450027 10.777055
7.848145 11.965066
8.058998 12.290646
8.104457 8.480443
7.952026 11.758635
7.235002 10.115060
7.590525 11.920558
8.030390 11.908305
7.322192 14.153075
7.526334 11.666754
7.852457 10.500540
8.088712 6.100578
8.127247 8.415974
8.198108 8.410242
8.011949 8.245617
7.863328 9.116288
8.244629 8.053217
7.879101 9.269351
7.614760 8.982102
7.549836 9.785960
7.450505 9.056252
8.054708 10.217785
7.175090 10.834065
7.830169 10.358787
7.878533 11.298520
7.888251 12.048476
7.251222 10.574100
7.198055 12.868893
7.356262 11.433429
7.431379 14.137106
7.317632 14.738319
8.116311 13.670299
7.728366 13.892668
7.817743 12.793288
7.987296 10.602436
7.910280 11.289596
7.838414 13.082485
7.577684 13.817727
7.606420 9.532577
8.167152 7.754676
7.771141 6.859472
7.841035 11.376978
7.977680 12.659927
8.086472 8.261146
7.786295 12.043623
7.565439 9.550498
7.993221 4.533814
8.027296 3.571053
8.388155 6.743682
8.358714 11.402877
8.288451 9.747153
8.401649 10.837148
8.075565 10.349336
8.196667 8.297037
8.524299 11.615193
8.556261 7.790006
8.561487 8.624485
8.195921 8.122072
8.080258 11.680558
8.157952 13.784605
8.276216 10.244291
8.611482 7.623214
8.548124 9.624250
8.309157 8.716482
7.956883 10.963132
8.278567 13.329354
8.618698 10.699814
8.026823 11.652293
7.888910 9.251224
7.887294 11.726407
8.412944 9.825393
8.194588 10.067786
7.804341 12.816724
8.283526 12.719567
7.971802 9.503572
8.410780 11.088927
7.852221 11.966834
7.852168 9.345756
7.822342 11.083628
7.707227 13.660467
7.683309 13.938077
8.124035 13.807915
8.066318 13.785429
8.054382 13.333825
8.156131 8.984362
7.899393 15.853042
8.181476 14.994570
8.418457 12.618560
8.168719 10.990549
8.341863 12.319472
8.252402 15.043549
8.322922 10.944175
8.081761 13.056585
8.012742 12.076847
8.442405 11.961928
8.173933 10.137892
8.176552 10.786952
7.629350 7.817446
8.337597 5.684486
8.158123 6.107842
8.136159 6.893846
7.631110 9.005809
7.776795 5.613193
7.655284 9.447576
8.408781 6.465407
7.742514 13.105852
8.184348 13.718542
7.693963 12.466963
7.746107 10.940232
7.705760 9.821927
8.413987 9.501528
8.116326 14.484996
7.615870 12.258554
8.498995 10.869885
7.970228 8.943909
8.444176 8.094106
7.699386 12.299175
8.073726 9.841721
7.985209 12.679663
7.714391 10.438332
7.820510 9.578531
8.084754 6.686784
7.849383 7.810583
8.509874 11.594747
8.096997 10.306421
8.212370 10.954090
8.158582 8.623214
7.932054 11.281540
8.281797 11.976789
7.873997 12.310291
8.531186 6.152285
8.510489 13.220672
7.693329 8.367977
8.159298 12.098656
8.158296 7.944492
8.267144 12.583340
8.440606 11.313448
8.376900 11.421189
7.743696 11.441683
8.075690 11.499895
8.050822 6.083760
7.977820 10.918660
8.264699 11.404019
7.381663 9.742967
7.685676 9.989769
7.868660 9.789174
8.106569 12.605986
7.521584 12.892294
7.592590 13.415507
7.459744 14.745910
7.827259 17.303179
7.707240 16.142673
7.593892 15.695925
7.691987 16.354945
7.708510 14.282332
7.928417 12.522674
7.710851 12.430845
8.131636 13.024549
7.494321 12.431823
7.680756 12.210941
7.761870 11.286436
7.771414 13.119910
7.348020 11.101292
7.773017 10.154007
7.769937 14.344280
7.394736 14.099926
7.449235 17.377959
7.403342 13.580538
7.654662 15.201981
7.835231 12.648226
7.673144 13.936447
7.455206 14.321073
7.486665 16.645106
8.069448 12.306321
8.066768 13.241407
7.944036 15.159205
7.707754 12.475917
7.750247 9.997715
7.791273 10.361246
8.027381 10.567847
7.790355 14.508870
8.152402 11.113608
7.786012 13.193971
7.637273 11.905324
7.937297 11.124622
7.970496 14.419808
8.308510 10.255333
7.799454 10.351249
7.756525 10.939931
7.553163 12.836129
8.052134 14.493248
8.048616 13.908003
8.015318 13.326565
8.196007 10.000020
7.652650 13.686870
8.491258 11.779742
8.287408 10.033471
7.956483 11.224103
7.912281 13.002065
7.969087 8.147669
7.580726 12.647391
7.942687 14.823818
7.731723 11.702278
7.909049 14.220119
7.722881 11.663872
7.586513 16.378604
7.825945 12.601479
7.340080 14.525720
7.754264 16.489200
7.663809 14.814361
7.859617 14.086952
7.946545 16.380582
7.846946 16.448193
8.148714 15.038384
8.101681 11.687940
8.634478 15.793852
8.398460 13.732345
7.865287 14.179941
7.987026 14.373238
8.175539 10.351036
7.379315 17.636905
8.071401 15.260123
7.981046 15.934992
7.451393 10.717807
8.296473 7.997547
7.960612 10.585460
8.322506 13.955543
7.986763 10.293134
8.306812 11.432390
8.203845 12.276239
8.427202 9.532157
8.002428 10.465536
8.335779 11.070974
7.201946 13.277983
7.706492 11.737163
7.350421 16.497533
8.009532 13.323568
8.169721 10.008302
7.748925 13.507209
7.816396 13.301476
7.904185 13.829522
7.414929 15.372401
8.079295 11.372527
8.115049 7.213419
8.273077 14.494209
7.738090 16.348842
8.098376 14.457828
8.382335 13.895057
8.004322 17.860787
7.825387 17.776098
7.458697 17.080341
8.034560 16.632435
7.892192 19.185523
8.162637 14.760693
7.840657 11.596652
7.576544 12.264898
7.907451 13.347857
7.387738 14.162847
7.901301 8.959449
7.066084 14.398539
7.746211 11.957473
7.927329 15.634170
8.244533 13.825040
7.909272 18.141814
7.626503 12.688286
7.371277 11.549113
8.208883 12.074990
7.755723 14.151384
7.670791 13.241009
8.022163 14.146781
8.104772 11.799478
8.003807 12.566968
8.107509 11.167317
8.634668 10.531544
8.039108 14.722005
7.925214 15.572982
7.821250 12.345010
8.084157 13.944047
8.126496 13.898465
7.685017 14.387822
7.899358 8.913501
7.841609 8.089580
8.003830 8.552604
8.446564 11.543548
8.030006 12.373977
8.057655 9.954383
7.971837 11.218212
8.005367 13.874350
7.768325 12.966275
7.985390 13.528016
7.825994 14.759074
7.702985 18.449063
7.943579 17.350213
8.356375 14.137876
7.866965 9.989558
8.081688 11.254680
8.049544 11.401739
8.176415 12.716811
8.445079 11.648651
7.904952 12.009516
8.043082 18.629044
8.222609 13.380508
7.878544 16.712702
8.397494 11.157918
8.337009 15.195895
7.599944 13.312062
7.675799 15.554449
7.677961 12.582789
7.581328 9.951914
8.063828 9.882319
8.150701 13.155480
8.004680 9.424665
7.723185 11.810001
7.946363 13.370384
8.101586 12.334855
7.941428 13.151527
8.206839 16.474229
7.716431 16.952906
8.269743 16.486857
8.138183 15.684519
8.271703 16.432707
7.592778 16.090868
7.905389 14.622406
7.740368 15.151122
7.715001 13.116161
7.792662 10.057494
7.553189 11.862492
7.752908 14.206014
8.236076 12.604211
7.750062 13.817947
7.863939 11.069215
7.947141 12.318304
8.080341 12.345826
8.058538 12.507525
8.055692 14.041326
8.202668 12.124121
8.187341 13.096518
7.856675 11.903765
8.050547 13.628475
7.861075 15.336059
8.064730 13.452756
8.136932 15.243647
7.506047 15.570536
8.067258 11.714044
7.839597 13.521373
7.549975 16.172626
8.011886 11.899312
7.864627 11.138801
7.775068 7.540579
7.928444 7.763392
7.564715 9.901759
7.852308 9.347987
8.353434 7.197040
8.304822 8.589767
8.031889 10.551203
7.908331 11.806019
7.946582 13.505819
8.019305 10.502688
8.270476 10.877448
7.719484 14.660313
8.361698 9.376127
8.181816 10.779485
8.160290 12.055424
8.848310 12.361986
8.837227 12.062078
8.266944 13.411116
7.881238 12.987164
7.823481 9.627127
8.296482 9.063270
8.201756 10.596253
8.670517 11.319064
8.153979 10.976915
7.939979 10.634263
7.880162 12.509994
7.989587 9.289218
7.900199 10.791842
7.869751 11.629790
8.407362 11.613476
8.247012 12.945274
7.760537 10.464180
7.649106 10.857662
8.229051 12.245193
7.972077 11.503045
7.722760 11.712204
7.530672 14.431008
7.927335 10.338236
8.048164 8.717566
7.844062 7.514552
7.760336 8.559518
7.538438 5.435014
7.551461 7.477914
7.966399 5.756497
8.100110 12.023802
7.581579 8.156959
7.853948 12.736535
7.996265 13.263411
8.324608 3.824309
7.966338 11.684747
7.747785 13.404160
7.610892 12.803594
7.571241 9.472406
7.895441 9.403500
8.403332 11.521692
7.800910 9.072914
8.262625 12.622929
8.013068 12.338392
7.770744 12.672161
8.115134 17.753036
8.097655 15.762535
7.823537 14.986809
7.895960 13.419763
8.205713 15.962036
7.926982 11.853827
7.950825 15.241231
7.995738 12.657707
7.773935 17.255702
7.745238 10.621301
7.243951 14.226514
7.141670 13.095326
7.349353 10.144770
7.284006 13.924941
7.459075 12.534073
7.285792 8.483576
7.082146 9.550578
7.576659 11.645876
7.514540 14.655083
7.375435 12.542180
7.244013 15.906673
7.671629 11.065669
7.347709 13.617282
7.388291 10.576518
7.210484 8.887798
6.961282 7.057372
6.884366 9.173014
6.999155 8.843956
6.965697 9.828464
7.155658 10.000808
7.171281 11.484693
7.230611 11.216527
7.520532 10.526846
8.290271 9.420746
7.502382 8.217185
8.052199 7.347073
7.769968 12.246682
7.784442 12.056827
8.000061 12.436585
8.522749 11.791124
7.951613 13.860574
7.589738 15.866781
8.060809 11.257690
7.569520 9.649314
7.590759 10.527286
7.794820 8.857741
7.537489 6.967328
7.674942 8.886243
7.485507 10.911396
8.198309 10.656590
8.344303 9.723950
7.739687 14.820760
7.919877 13.396020
7.888261 9.990639
8.278752 12.698281
7.765160 9.854950
8.717583 11.917445
8.030618 11.869398
7.650612 14.257132
7.634183 11.970348
7.475195 12.686211
7.695300 10.794919
7.661616 12.090930
7.658604 8.652942
7.680115 9.425416
7.241963 10.710141
8.217219 10.827350
8.182679 10.641840
8.264573 11.039032
8.182945 12.582975
7.796944 10.233047
7.720484 13.215116
8.125621 6.192457
8.132907 6.984665
7.984952 6.925655
8.248430 5.909854
7.771263 8.090153
8.164967 4.572936
7.939208 10.326142
7.911755 7.922945
7.597781 7.230131
7.901820 10.805238
7.814965 13.932815
8.360500 7.921574
7.930110 9.549423
8.015458 13.836944
7.325916 13.891627
7.507846 14.973307
7.817924 13.371987
7.880401 15.262420
8.423646 14.780953
8.321472 10.984421
8.148452 17.047703
8.107417 16.777003
8.095247 13.643081
8.007467 11.376250
8.153222 11.815930
8.150485 11.926484
8.140478 11.248073
8.276039 12.340570
8.583369 13.665517
8.446761 15.920016
7.626741 13.675259
8.863631 13.191351
8.460658 12.227830
8.965821 11.679471
8.418238 12.745911
8.762464 14.336751
8.220777 12.200705
8.392317 12.591693
8.645102 11.394303
8.377686 9.159169
8.104527 8.463599
8.158390 12.793304
8.434965 11.554364
8.755552 12.735939
8.678101 11.032049
8.758259 10.413992
8.697485 8.108216
8.745731 12.210117
9.232410 12.219736
9.438368 11.898750
8.655323 13.640451
8.545895 12.036319
8.702804 13.036602
8.895393 11.137312
8.248016 11.835527
8.694402 12.621181
8.290824 11.514018
9.005634 12.949121
8.359321 12.195184
8.578253 14.362144
8.776724 15.453977
9.177438 14.477052
8.854787 11.282206
8.652625 12.845903
9.077723 10.596112
9.116356 15.704619
8.700646 18.361726
8.821102 16.857076
9.075765 11.876241
8.803804 11.131611
8.366508 14.621044
8.467221 16.863561
7.775666 17.414183
8.389940 11.864139
8.444810 9.362315
8.282820 11.356416
8.419723 10.591392
8.080773 8.007427
7.915264 11.102838
8.176744 8.745358
7.984652 10.314282
8.156065 8.985346
8.229732 11.588966
8.303843 12.902726
8.880703 11.107001
8.545425 11.342318
8.381934 10.307500
8.316223 13.646416
8.653481 16.612950
8.781488 17.897293
9.231770 13.678737
8.684346 17.886605
9.057186 14.312038
8.587284 12.952337
8.560179 12.966856
8.176906 11.145202
8.616089 11.526041
8.287554 9.840797
8.736617 13.737257
8.455591 14.567674
8.711651 12.824863
8.779322 12.868591
8.636104 12.677538
8.036850 15.209440
8.297813 11.573871
8.143711 12.306651
8.181842 7.099890
8.757365 8.307471
8.734630 11.839076
9.045864 8.750276
8.362801 9.123466
8.558756 11.344332
8.923217 16.855049
8.562497 13.976930
8.458969 16.159260
8.541631 12.245647
8.303232 8.751865
8.537763 13.811890
8.856623 12.442536
8.277037 11.800951
8.333384 9.990110
8.594851 8.225224
8.482570 10.191224
8.414825 10.134843
9.132845 11.735791
8.428914 11.681839
8.265361 11.704847
8.719208 8.610630
8.259536 11.982616
8.520695 10.962904
8.379846 12.977679
8.527634 11.114915
8.315635 11.677822
8.791355 12.124754
8.851589 10.801780
8.349322 15.704580
8.069811 9.689294
8.268175 12.250629
7.733548 9.135892
8.747168 9.704084
8.010319 9.633187
8.433395 9.403743
8.532575 10.769217
8.383919 11.710092
8.477316 9.337514
8.324910 10.179365
8.399260 13.338404
8.578519 8.419860
8.261645 7.838684
8.420047 8.195971
8.787938 6.107105
8.954274 3.149693
8.500628 6.330902
8.381032 10.185498
9.061722 4.587119
8.256213 6.487080
8.190480 11.038746
7.736885 8.943656
8.149477 11.955266
8.737750 11.497405
8.164820 9.480440
7.815830 13.024992
8.062741 10.107551
8.358787 7.266269
7.962331 9.076902
8.217513 6.199517
8.464364 6.000301
8.395090 7.423541
8.567278 10.125367
8.235329 8.366087
8.654759 9.448647
8.503144 7.451140
8.407155 11.547832
8.402337 10.924165
8.775102 10.321598
8.075433 13.114698
8.088341 9.973337
8.582648 10.953089
8.376777 7.423580
8.031017 12.621329
7.920514 10.096358
8.231631 10.330757
8.531258 9.808776
8.776934 11.227476
8.582818 12.078364
8.859796 10.517760
9.015227 12.073460
8.858109 16.310201
8.676011 16.097086
8.974270 9.853363
8.104003 12.002884
8.423131 10.443849
8.457030 8.883844
8.328077 10.972232
8.414826 10.690514
8.079649 12.347815
7.940300 10.544312
9.007422 7.737851
8.944389 9.734453
8.682787 11.255291
8.489660 8.964853
8.377113 10.318772
8.316939 12.826722
8.057744 9.826621
8.023671 12.967707
8.786152 10.616799
8.729612 11.831650
8.326630 12.100941
8.734349 12.194878
8.152551 12.820041
8.645860 11.045739
8.559371 9.599635
8.151378 9.543128
8.640223 8.898267
8.253704 12.483779
8.473261 11.514115
7.941944 12.526947
8.112065 13.382611
8.241762 9.733559
8.064567 14.661339
7.819392 11.778108
8.045965 11.351460
7.704873 12.108833
7.634156 10.103537
7.508556 14.507180
8.041453 14.503914
7.779844 12.647674
7.336947 11.763894
7.631480 11.104453
7.606853 12.797787
7.458494 10.156838
7.967334 9.420933
7.975447 14.505975
7.707218 13.218981
8.020668 8.811042
7.611280 11.751202
7.771187 11.578743
8.325953 10.739090
7.740641 6.985917
7.763903 10.758910
8.404569 11.721957
7.797981 11.891683
7.990533 9.390855
7.997721 10.941101
7.815870 10.399674
8.131038 12.558695
7.724127 12.525240
8.293080 11.080906
7.820721 10.612458
7.799150 13.326846
7.783638 14.288164
7.380332 12.503996
7.792479 10.530995
7.541152 13.348906
8.047146 12.850634
7.714522 12.245448
8.290806 14.559530
7.772571 13.985042
7.933608 13.081891
8.143514 12.006849
7.753902 10.380321
8.101260 13.409179
7.852808 14.057961
8.107459 12.634898
7.840262 12.171023
7.941868 15.804840
8.175114 11.453225
7.840519 9.980136
8.184440 12.286488
7.826508 12.427290
7.810772 12.872029
8.218910 12.709156
8.491361 15.542902
7.996668 12.276241
7.850123 11.805317
7.582213 14.162576
7.942601 11.626160
8.368085 10.498321
7.869667 14.394296
7.911946 12.520329
8.173861 13.844151
8.132532 15.292030
8.271322 14.510613
8.026733 10.359593
7.790095 11.511132
7.760891 10.320687
7.723054 15.091140
8.315701 16.724870
8.212044 12.587203
8.050210 15.554262
7.653822 15.986340
7.556489 17.379506
7.758756 13.666651
7.795521 13.424755
8.042308 10.219286
7.852135 11.959499
7.862028 13.847982
7.873468 10.385043
7.790686 8.679127
7.545055 12.397807
7.529846 9.758111
7.728944 14.422508
7.910025 9.646028
7.665318 13.176115
7.863223 11.364056
7.802558 10.564048
7.793357 10.798236
7.740188 14.829755
7.991364 10.696534
7.898105 11.947658
8.086914 9.074685
7.767265 11.563504
8.047830 10.195005
8.183863 12.591024
7.825808 11.806472
7.772097 13.520531
7.682895 10.716704
7.903153 12.092016
8.716744 9.734633
8.415890 12.368995
8.073199 14.374062
8.447743 16.724741
8.297751 17.916463
8.449868 13.636807
8.041676 16.164907
7.979586 13.932311
8.145264 12.269240
7.106417 15.854010
7.628925 16.485946
7.870676 12.661255
7.846386 11.478101
8.198264 10.818004
8.165753 13.189404
8.165679 10.501855
7.923467 9.818382
8.123246 12.574287
8.213918 9.965383
7.709642 11.446655
7.852042 11.410582
7.769554 9.665577
7.954182 8.343761
7.805783 14.488292
7.431374 16.690234
8.011817 12.707184
8.119869 11.813714
7.840596 11.978908
7.854084 10.184393
8.282629 8.447800
8.462552 10.753415
8.175413 7.436127
8.264208 10.510596
8.278249 9.385980
8.268810 10.749617
8.226866 11.434500
8.603634 12.296858
8.477457 10.924512
8.420781 10.982959
8.034065 12.523839
8.663837 10.627443
8.672894 8.795715
8.091561 11.010328
8.346847 10.423226
8.351145 12.457828
8.092461 12.186478
8.100601 11.636748
7.875547 14.860013
8.195355 17.894994
8.717310 16.233532
8.153051 10.727975
8.028868 11.666473
8.215878 10.511317
8.097785 11.588077
7.951978 9.661149
7.941856 10.065671
8.412823 9.739276
8.455852 9.373255
8.328153 9.245206
8.527737 8.788693
8.299620 12.100548
7.994502 12.408743
7.988351 11.375182
8.474959 11.504372
8.360535 7.686386
8.243252 9.790717
8.242841 10.610944
8.920315 12.185442
8.794341 12.034104
8.708562 8.940924
9.035679 7.851998
8.458191 9.959898
8.540235 9.502621
8.611064 10.625794
8.140260 12.326207
8.721975 7.216032
8.096396 11.804164
8.013365 11.846891
8.432534 8.571007
8.167383 12.010788
8.074134 10.640948
7.915102 9.422901
7.615957 11.939210
8.139152 8.614727
8.369865 14.238831
8.031969 13.861920
8.461509 12.920255
8.292189 13.078582
7.621626 11.365976
8.346826 12.324184
8.038278 12.944760
7.841894 10.632468
7.890719 11.002391
7.895691 12.966544
8.191034 11.952537
8.108984 11.932709
7.966875 11.286798
8.379149 7.792817
8.047200 6.648752
8.049874 10.082250
8.397393 9.733616
8.041571 12.284256
8.107302 9.307245
8.461184 9.391415
7.863077 8.905599
7.814265 8.874694
7.670975 11.248097
7.983058 11.785146
8.156798 9.358758
7.990298 8.373896
8.115080 9.714728
8.299337 8.407668
7.869867 7.068248
8.196042 5.088978
7.915532 6.561256
8.061431 5.712582
7.954837 9.983876
8.114419 7.839766
7.893648 9.008696
8.018449 10.451310
8.414867 7.423543
7.524246 5.884127
7.797740 5.111819
8.165696 5.469986
8.819077 5.802309
8.450151 10.552126
8.269079 9.100541
8.357120 7.764179
7.683278 8.260436
8.278815 5.606340
8.278746 3.211527
8.380084 3.496486
8.175486 6.979681
8.293905 5.645243
8.066174 5.087021
8.261798 9.596103
7.986967 10.424866
8.387246 5.817711
8.160671 5.656498
8.204235 7.476920
7.799906 7.239875
8.232731 4.341006
8.084736 4.209325
8.109747 5.765739
8.597728 4.157810
8.625085 6.505201
8.320038 9.968541
8.188474 6.690054
8.128792 6.141841
8.167225 7.546523
7.956180 8.369261
8.074202 6.933949
7.771851 7.005360
7.998037 6.130625
7.606179 10.323357
7.613414 9.461975
8.046174 6.095123
7.888161 7.647955
7.967780 5.817641
7.735139 6.540050
7.947049 10.107932
7.654958 12.377196
8.317338 7.102903
8.391948 5.715200
8.067747 9.848493
8.014971 9.181482
8.048062 10.255873
7.693389 9.493734
7.688015 7.991564
7.765326 7.011507
7.807338 5.497345
7.493775 5.036135
7.640323 8.320682
7.889909 8.319669
7.558660 9.275527
7.662590 8.040172
8.067490 6.326265
7.198574 7.567192
7.608389 6.200480
7.872121 5.350799
7.859879 7.127989
7.704787 6.620458
7.364820 6.377757
7.186586 9.205365
7.853337 5.843650
7.143212 9.386380
7.171213 8.959457
7.725869 9.103729
7.543012 9.993433
7.882420 10.488065
8.089618 12.059640
7.643594 9.527552
7.403570 11.914107
7.378666 12.346027
7.474740 10.987481
7.455984 10.626126
7.678376 8.326270
7.604970 10.063840
7.072268 12.692762
8.012435 13.322022
7.393547 10.338796
7.820999 11.951789
7.932476 13.458756
8.158079 12.391794
8.022105 13.087183
8.741451 11.711887
8.328772 8.388398
8.158078 15.297705
7.583297 15.053677
8.130793 15.194224
8.563204 12.804973
8.304949 16.200793
8.143915 16.244128
7.900952 16.563353
8.489972 15.662890
8.265148 14.489192
8.588573 13.302750
8.405142 10.900525
8.243828 15.939331
8.250412 16.123816
7.872763 15.741340
8.850327 13.086773
8.148965 15.642923
7.622094 14.826221
7.823486 15.631907
8.300115 13.909795
7.876896 12.067003
8.095293 15.664666
7.966378 13.829519
8.460131 10.673767
7.968061 13.419143
7.798404 14.473489
8.016802 13.532685
8.262554 11.340301
8.594009 8.154888
8.675282 11.611523
8.329505 9.864817
8.229483 11.441337
8.675984 10.548891
8.697355 7.576970
8.823663 10.833296
8.165864 13.205087
8.068213 10.525693
8.425108 7.767439
8.322980 10.125264
7.380324 9.697125
7.653812 13.667577
7.982697 13.707661
8.463296 10.819385
7.793288 11.461606
8.255854 11.959788
7.858739 13.260484
7.953964 12.869085
8.084557 9.093011
8.398511 9.538924
7.890679 15.132904
8.303705 11.775577
8.730860 9.494882
8.613325 12.774207
8.379944 11.389388
8.638889 7.488080
7.992817 6.920167
8.252997 9.068960
8.444811 12.937124
8.062106 11.235924
7.097514 14.528516
7.779172 10.883444
7.815356 9.693192
7.761336 11.783017
8.341164 8.436978
7.584464 10.118177
8.082948 11.783157
8.366772 9.182566
8.391238 10.514315
8.068024 15.273150
8.590163 12.201935
8.106180 13.444096
8.077577 12.299955
8.113893 13.085322
8.069809 14.747369
8.342215 12.272391
7.972359 12.898834
8.292693 12.430330
7.888347 11.946743
8.360827 8.663461
7.971833 10.768965
7.835377 11.738321
8.384170 14.934035
8.267045 14.795954
7.798338 15.789793
7.883237 11.726949
8.379068 11.574501
8.677299 9.301883
7.950323 13.109754
7.811090 9.459198
8.811136 12.321675
8.862315 13.935440
8.438777 12.181017
8.417538 10.636720
8.044703 12.545298
8.706766 12.782904
9.026042 11.839534
8.217443 14.668343
9.101027 14.961273
8.678394 10.223644
8.440818 7.683869
8.185162 10.859214
7.891072 13.720091
8.244866 15.473562
8.351302 11.143992
8.338507 11.995138
8.203173 13.875404
8.350375 10.504406
8.997012 11.220019
8.670298 12.037484
7.734438 13.249061
8.390008 10.696156
8.626967 9.581807
8.484045 11.179034
8.341812 9.115505
8.690645 10.663151
8.057180 11.887890
8.736252 8.146437
8.762462 14.537087
9.035563 12.872445
8.904733 15.856718
8.658825 14.473013
8.717923 11.106005
8.851322 11.627419
8.575830 14.527466
9.444770 7.831924
8.936599 11.574173
8.506318 5.977559
8.521701 9.180541
8.050811 6.565563
8.839935 5.930145
8.952416 7.583887
9.055951 11.933742
9.045631 11.523602
8.689779 12.199315
8.681334 13.915266
8.069174 18.260224
8.487556 12.358341
8.193620 14.644644
8.507303 16.655593
8.793875 14.585445
8.650567 11.330756
8.772421 11.212413
8.722146 12.968466
9.228164 12.968460
8.859494 15.300867
8.270430 13.588641
8.332480 12.819783
8.181605 9.963066
8.577399 11.460444
8.312901 10.498745
8.629698 12.929187
8.983313 9.107701
9.246880 12.276600
8.563832 15.907355
8.592191 18.671093
9.291279 16.777706
8.884898 16.721533
8.507269 14.952409
8.397418 16.631371
8.816790 13.868750
8.434759 13.474847
9.037391 17.034599
8.971315 11.593777
8.603024 10.014857
8.322649 10.050018
8.516732 12.344157
8.053768 12.788886
8.923170 14.293342
8.760829 13.736091
8.523681 10.646437
8.922155 10.668914
8.682414 10.430936
8.671514 13.812147
8.778218 13.892523
8.931639 10.874966
8.938733 12.526677
8.980750 14.273986
9.182029 12.201493
9.160854 14.930458
8.885338 15.154324
9.037811 12.384380
8.926978 15.273508
9.103655 14.216625
8.989463 13.213542
8.106720 11.820299
8.328073 11.863224
8.241332 6.742148
8.428757 10.890103
8.734294 11.228955
8.489179 11.329599
8.697859 12.002468
8.495377 15.490270
8.391121 12.403083
8.441283 12.208723
8.700000 14.276283
9.065405 12.850151
8.680362 15.416832
8.913261 14.003307
8.929096 11.937257
8.766182 14.960742
8.480449 14.049014
8.535946 13.971542
8.139539 14.054243
8.533504 12.840147
9.152845 11.151240
8.627242 15.641802
8.648797 10.876013
8.735372 13.400672
8.631138 14.265744
9.196283 9.727486
8.442319 10.670238
8.908313 11.081610
8.664324 13.361850
8.543623 17.450944
8.497996 12.120238
8.215016 10.902107
9.036178 11.234678
8.504039 18.044480
8.981334 11.771915
8.997875 11.536777
8.821045 14.622990
8.566993 15.788568
8.015004 12.909491
8.625197 12.209731
8.904472 12.360598
9.232503 12.644732
8.603671 13.722227
8.731705 17.890509
8.520588 18.944178
8.297765 16.305545
8.316450 17.198082
8.441194 14.378434
8.926073 16.988102
8.338778 13.577604
8.919103 12.558750
8.074239 13.649410
7.777101 14.336722
8.754294 11.662839
8.401347 14.361792
8.076068 11.579831
8.686092 14.896359
8.211902 16.965692
8.357066 14.300428
8.621923 16.506765
8.170793 11.791090
8.344774 11.125577
8.065820 18.916303
8.295103 17.032145
7.811778 16.542282
8.018675 16.604235
8.008822 16.995231
8.151383 16.497464
8.435562 14.410900
8.142162 16.926655
8.041162 16.722260
8.174022 14.803277
7.901601 16.016906
8.285804 13.449813
8.415647 12.447551
8.663535 11.173233
8.565568 11.075599
8.194669 13.919308
8.526514 11.934439
8.100444 8.909612
8.499197 12.036472
8.283157 13.409757
8.775568 11.353371
8.384156 12.982282
9.236748 9.587325
8.516623 11.996476
8.395513 8.388337
8.326631 9.540544
8.319131 10.458358
8.365218 10.099391
8.528469 11.843345
8.512896 13.591549
8.747212 12.087758
8.583525 10.947782
8.725917 6.451969
8.630324 11.477748
7.892800 12.313834
7.746623 13.416252
8.009428 14.288564
8.248869 14.433977
8.761779 10.057504
7.980071 13.020668
8.404235 13.020650
8.371864 13.990380
8.195170 11.434259
8.639168 9.944749
8.710167 11.169682
8.281263 15.022003
8.298670 14.725340
8.373685 12.161007
8.856931 9.640609
8.784197 9.624733
7.976201 13.500488
8.205601 12.939668
8.561846 10.646937
8.026377 14.389207
8.227229 14.096247
8.862139 11.985054
8.297461 11.239712
8.295490 12.826029
8.037872 17.814495
8.091228 19.004805
8.532629 13.210233
9.692316 11.518462
8.561587 13.835671
8.954728 13.817327
8.746617 13.708688
8.292203 15.863779
8.203318 14.635450
8.491742 15.219577
8.812275 13.871416
8.781294 10.437681
8.928057 11.414605
8.580028 12.793650
8.399604 14.660290
8.487072 11.977559
8.649267 12.016082
8.525913 9.801597
8.264569 9.774324
8.051295 8.920932
8.442521 5.940574
7.803154 8.597976
8.296732 10.949739
8.238419 11.845579
8.558777 9.170906
8.178076 11.121670
8.214299 9.356132
8.221197 10.858876
8.658758 8.957036
8.635995 3.960276
8.230779 5.528072
8.188729 5.064997
7.549474 5.404213
7.916299 6.138194
8.071761 9.205233
8.295985 6.628864
7.985518 6.595869
8.032561 11.086261
8.620480 12.057319
8.481868 14.000545
8.538828 8.100801
8.448705 8.152697
8.933683 10.686675
8.592229 11.226128
8.802549 11.361693
8.146616 8.267533
7.667054 8.682708
7.736102 8.385313
8.098150 4.033397
7.844760 6.366993
8.250578 3.671848
7.905573 7.428030
8.178973 5.566997
8.486206 9.357887
8.215877 2.703195
8.383379 4.847374
8.515649 2.332304
8.107395 6.302332
8.256385 6.942306
8.055453 8.017717
8.567601 6.004319
8.692418 2.664299
8.606317 2.032866
8.174006 6.931470
8.354047 12.569879
8.174219 9.137202
8.582862 12.481866
8.165267 11.249979
7.771249 9.335665
7.798745 13.052220
8.785578 8.004637
8.516403 9.690073
8.189584 7.287583
8.017225 9.045658
8.464411 3.380435
8.172302 8.197811
8.305995 5.589028
8.572801 6.879008
8.778636 7.335349
8.667401 9.788951
8.424966 7.835452
8.607311 7.589137
8.894349 7.782877
8.592577 9.720234
8.394745 10.816875
8.737672 11.277791
8.933694 8.314745
8.712252 11.654771
8.267214 11.561320
8.644905 10.618321
8.455114 14.509393
8.482011 13.686340
8.269248 9.535653
8.977217 11.044343
8.567609 9.800932
8.544975 9.936301
8.297719 11.546956
8.208546 12.234025
8.425986 13.186186
8.681670 9.794772
8.693923 13.461636
8.840974 8.821853
9.191607 7.611583
8.836389 6.205721
8.845778 6.255819
8.404588 11.125701
8.649405 4.545935
8.072519 6.671208
8.615099 9.850797
8.490508 7.675837
8.108541 9.097868
8.346427 9.437138
8.068978 8.234134
8.409219 9.334119
7.837001 10.739451
8.633012 8.456806
7.869688 8.458275
8.663544 9.925489
8.626457 8.173099
8.452032 9.186585
7.943742 11.203845
8.585000 7.877623
8.500676 9.304669
8.403092 11.253528
8.701329 9.326412
8.219977 10.763037
8.242491 12.417069
8.417673 9.105094
7.928672 8.936675
8.218713 12.969526
8.445123 6.523945
8.253885 9.595275
8.451227 9.607471
8.247183 9.355322
8.311817 10.253973
8.580256 9.782229
8.842393 6.813992
8.685519 11.915582
8.171089 11.551209
8.021005 5.144004
8.157630 4.774163
7.900580 6.131375
8.412106 6.307829
7.934707 3.365526
7.802327 1.264650
7.479764 2.589452
7.897044 3.879712
7.410466 4.655836
7.864428 4.332829
7.636264 3.809970
7.280147 6.744022
7.418047 6.847091
7.998477 8.149086
7.662046 10.251856
7.835997 7.698382
7.895714 7.279318
8.215029 7.517259
8.080867 9.921143
8.441300 9.738982
7.933451 12.538324
8.142541 12.414086
7.995128 10.436708
7.525248 10.578798
7.822683 12.094993
7.815402 16.081387
8.264149 14.991465
8.111764 13.247249
8.144001 12.569681
8.094667 12.267465
7.894516 11.287744
8.176978 14.943273
7.928995 14.390809
8.526574 12.310929
8.424515 13.285497
8.482513 11.554026
8.188053 10.897420
8.581045 9.873866
8.547715 11.581396
8.798189 13.826699
8.183207 12.778472
8.578206 11.083385
8.794731 7.977740
8.483745 15.234456
8.632450 7.720569
8.597550 11.592776
8.120388 10.577681
8.355716 11.128894
8.168356 15.669024
8.203705 11.907558
8.256493 8.869906
8.357429 7.927719
8.015986 7.337453
8.625524 5.393386
8.273441 5.475273
8.001432 5.612177
8.321381 4.389562
8.572414 8.026132
8.449701 7.115338
8.473210 6.399085
8.286274 9.229328
8.296016 8.868348
7.747164 7.652917
7.548396 6.355589
7.837860 10.750003
8.295989 12.216322
7.955937 10.153001
8.185267 10.293520
8.465500 11.803080
8.036117 11.880925
8.589447 12.753053
8.153788 14.452881
8.532279 11.572826
8.212056 10.424458
8.615878 11.017976
8.400466 10.147818
8.264545 11.723502
8.086044 12.814029
8.686431 11.861504
8.461000 17.449231
7.939605 15.064693
8.611467 14.601600
8.049794 16.733576
8.214708 15.256090
7.804511 13.688924
8.036845 11.641254
8.609387 12.914060
8.027322 14.014292
8.337358 17.340941
8.293707 10.547007
7.917699 14.772229
8.519542 15.215079
8.003245 13.679321
7.823703 14.465396
8.733091 13.252516
8.776819 12.197063
8.599686 13.513320
8.598670 12.108886
8.891535 7.919902
9.038196 12.442701
8.234585 12.540882
8.403857 9.378776
8.230584 10.708921
8.619928 11.789392
8.583899 12.532547
8.709801 14.560358
8.204451 12.787804
8.223412 19.156901
8.578104 14.180044
8.058243 13.976528
8.550710 13.773278
8.617572 14.886647
8.379063 12.538880
8.568951 11.292438
8.391767 12.389846
8.293080 10.220340
8.400443 4.295972
8.232122 4.474437
8.286470 8.160997
8.771130 8.497823
8.508664 10.383448
8.924255 9.620098
8.668172 8.635682
8.947720 8.657820
8.497369 6.452709
8.793783 7.725305
8.661098 9.972376
7.937867 5.980974
7.957638 4.090493
8.278725 1.276004
7.789202 7.625476
8.253429 6.875158
8.232966 3.044054
7.730817 7.715898
7.855091 9.360829
8.080454 12.465930
7.681843 5.760496
7.695407 7.145504
7.839773 4.927157
7.813506 4.910634
8.179158 9.088014
7.804817 6.502044
7.906680 4.858313
7.890295 3.492220
8.557020 4.076440
7.878186 10.243323
8.336793 8.417486
8.859834 10.050734
8.262032 12.797055
8.256440 7.695121
8.941409 5.237313
8.071844 7.193805
7.825927 9.165136
8.340039 7.794776
8.235003 5.483761
8.652585 4.582369
8.584719 4.909794
8.569197 3.869367
8.127862 3.062394
8.011890 7.684796
7.998796 7.734105
7.904700 8.731754
7.895461 3.381925
7.716904 8.528936
8.196517 10.528489
8.234309 7.304867
8.261423 9.025994
8.124806 10.099557
8.242400 10.139786
8.235475 7.415584
7.772219 10.130032
7.727927 16.222060
8.040052 12.373005
8.163406 11.952889
8.384383 15.216244
7.726756 15.626127
7.961775 13.594595
8.798651 9.520252
8.126953 10.548756
8.078519 10.167188
7.893200 13.514299
8.623874 12.691721
8.201394 11.557232
8.085239 11.383087
8.135559 9.428706
8.265656 8.083268
8.156369 9.974572
8.262981 7.518885
8.304917 7.998699
7.985733 8.960828
7.956477 10.631457
8.017044 12.624889
8.712938 9.384012
8.384218 7.502600
8.398628 7.960677
8.368860 9.679928
8.476151 7.609997
8.335549 5.736472
8.689714 7.316702
8.704448 12.448588
8.780613 10.519688
8.951462 10.983237
8.681816 10.326513
9.010988 9.228419
8.344151 13.306263
8.484907 12.393921
8.377846 15.011613
8.619165 9.854891
8.074905 10.786968
8.775620 11.207949
8.636146 15.342221
8.651592 12.794276
7.828896 14.494544
7.920693 12.270332
7.888976 13.350008
8.642240 11.628761
8.644753 13.432631
8.013100 14.292157
8.312197 9.312843
8.787630 12.770873
8.381647 11.900216
7.990595 13.480305
7.977372 13.852417
8.218985 16.800358
8.146727 13.017007
8.117215 15.116205
7.984917 15.346212
8.549884 13.687393
8.333370 14.908385
8.460011 16.901416
8.292273 16.691237
8.498624 13.105673
8.767709 14.454765
8.602888 13.113281
9.127557 11.797321
8.773619 14.260416
8.632760 13.944801
8.722989 14.709857
8.417962 19.522611
8.762335 14.996632
8.570441 16.025438
8.395096 11.492846
8.374523 8.494526
8.576573 13.903199
8.140458 11.732005
8.437992 15.363101
8.454274 11.986544
8.225869 11.761347
7.990879 13.949440
8.042725 13.267195
8.336980 12.216447
7.904912 12.008288
8.127823 9.852225
8.590151 11.013421
7.929655 9.810645
8.262691 10.364593
7.840957 9.937379
8.143319 12.584478
7.896148 9.271004
7.831827 10.707493
8.334018 15.355244
7.758390 14.012861
8.016243 14.453642
8.564962 11.139876
8.073648 8.031205
8.160976 12.212885
8.457755 13.825394
8.319415 12.182914
8.312499 14.891518
8.113445 14.131704
8.373285 11.487882
8.251480 10.663438
8.537170 9.213704
8.069101 14.410041
7.787213 10.614491
7.772954 8.225759
8.521871 10.308405
8.895007 14.542320
8.707477 14.655851
9.277359 14.348130
8.974738 4.806388
8.227483 7.202834
7.851615 5.913483
8.182613 6.832208
8.143759 8.378814
7.973891 12.934274
8.000677 14.310572
8.340914 12.544680
8.579606 11.030933
8.111078 8.846577
8.530512 9.623352
7.870516 4.636183
8.663119 5.905449
8.540287 2.538816
8.553779 2.859365
7.888562 3.735456
8.156661 1.779055
7.811493 2.785487
7.757281 3.551311
8.111006 3.038629
7.840745 8.532951
8.263761 4.864821
8.012562 5.799788
7.291418 6.960983
7.778873 8.074213
7.678143 9.172203
7.286934 4.004109
7.764922 6.029106
7.931524 4.657363
8.013581 5.041730
7.705628 5.598933
7.692451 4.040965
7.610711 4.112639
7.333369 8.661416
7.920768 2.107597
7.015734 3.326846
7.784681 3.652848
7.647223 6.289458
7.931088 5.706305
7.484098 6.689242
7.826896 9.198412
7.610505 7.342320
7.713915 8.171418
7.592590 9.713346
7.395191 8.447423
8.063171 8.429691
7.423687 5.271852
7.624046 10.782569
8.041488 8.222084
7.484965 9.376071
8.123879 12.237436
8.487522 17.870178
8.485536 15.916067
8.119911 14.126584
7.841272 16.295736
8.380381 10.434373
8.085912 11.080294
8.091118 12.690150
8.357503 13.970809
7.982690 16.082093
7.910186 13.461495
7.873518 19.367166
8.274021 9.642069
7.945543 14.320387
8.388721 16.052214
8.028770 12.651079
8.305288 15.818468
8.129886 15.087086
8.203827 12.897531
8.359253 10.606951
7.757561 14.332926
8.009450 15.830805
8.384191 16.369768
8.095551 15.155855
8.406565 14.282569
8.671921 15.325555
8.598606 13.094813
8.608931 15.352733
8.427270 13.185651
8.226819 11.107307
8.392783 11.476841
8.088471 12.443476
8.192847 12.092487
8.177248 12.413569
8.421106 9.634150
7.542323 16.354754
7.935015 11.978123
7.864863 15.355275
7.963365 14.730518
8.330543 10.870473
8.578244 12.479959
8.178943 12.391758
8.587306 10.046309
8.422281 10.107680
8.582435 7.222191
8.446063 6.454989
7.698960 11.290598
7.647664 11.531894
8.128960 11.028657
8.107994 13.247470
8.489377 10.998472
7.976420 14.438956
7.957086 12.032523
8.334201 12.337569
8.343244 12.184087
7.860111 13.424740
7.879962 13.692662
7.841223 12.861995
8.109903 14.389798
7.632097 13.316231
7.668927 15.345848
7.921223 14.855870
8.213630 16.327260
8.476222 19.767479
8.121144 19.574894
8.489482 18.842084
9.173425 19.374057
8.839685 20.376303
9.352361 18.793372
9.446769 18.327538
8.924299 19.648184
9.354254 17.395699
9.140296 18.820031
8.726437 16.759299
8.029605 15.813227
8.674956 14.281501
8.547029 17.895223
8.253747 14.310924
8.387687 16.637829
8.502439 17.670235
7.933749 19.880523
8.402508 15.089817
8.336074 13.998980
8.045726 14.753449
8.110462 14.665133
8.174981 13.415961
8.650487 14.502293
8.661955 13.633776
9.098189 12.044330
8.296232 16.868115
8.743686 13.574414
9.288046 13.411843
8.577858 15.012171
8.697000 11.904004
8.433324 17.109301
8.758085 15.364542
8.552687 14.084910
8.544303 14.277364
8.417644 14.334593
8.646408 14.343734
8.325226 13.441860
8.796969 14.013278
8.212554 14.456478
8.825787 12.982726
8.697177 10.700011
8.825238 14.198376
9.092073 15.648047
8.777274 16.158624
8.702972 14.282112
8.963810 11.821463
8.702801 12.340333
8.481623 15.192960
8.602093 15.728064
8.608817 15.823777
8.427751 15.479124
8.694785 12.119309
8.565303 16.024922
8.914655 13.031023
8.561055 15.836715
8.528685 19.513295
9.066754 13.333929
9.114053 15.644581
8.906419 14.073772
9.351018 15.801016
8.616923 17.113633
8.647849 16.123323
8.648069 13.377192
8.446649 12.088383
8.675333 15.006696
8.728168 14.599357
8.252906 16.744140
9.101202 15.649564
9.311543 12.278289
9.415369 13.376395
8.847935 10.464947
9.256207 11.152372
8.863115 13.865243
9.385030 14.815369
9.403035 9.168466
8.546242 13.295056
9.282977 12.271408
8.815416 14.480385
8.509506 14.167543
7.967552 16.847250
8.650846 15.242377
8.800594 11.384394
8.469727 13.796577
8.607483 15.081924
8.498285 12.039588
8.696589 12.451085
9.002034 10.939259
8.195726 8.320206
8.455282 6.823015
8.272726 8.497097
8.535119 7.265477
7.820389 8.314512
7.652572 8.478575
7.612558 8.651669
7.470212 9.340772
7.901794 11.502280
7.974750 8.607322
7.817995 8.910577
7.987516 9.257251
7.417164 10.299043
7.229123 9.977660
7.159561 6.777209
7.382949 10.996267
7.981275 10.300027
7.696200 8.059312
7.807868 9.589317
8.203462 10.327460
7.566624 7.503721
7.502546 7.999014
7.730296 7.713302
7.599711 9.220006
7.532832 6.699290
7.639511 6.006458
7.922974 7.084810
7.841104 5.732236
7.473752 8.150694
8.136713 8.497169
8.159254 9.725966
8.234696 13.342784
8.285621 10.033492
7.639208 7.509113
8.023013 7.281347
7.725651 8.487227
7.939181 11.171520
7.638395 8.680917
7.540994 9.013676
7.412831 5.885376
7.479944 9.713991
7.642706 9.594060
7.876241 8.279048
7.979614 12.342934
7.786954 12.632834
8.329417 6.988909
8.260289 7.021850
7.733267 6.775661
7.753930 5.477132
8.036857 6.483437
7.932312 7.194949
8.198398 6.359088
8.102979 8.971569
8.674885 9.201630
8.278662 10.891877
9.089148 12.139494
8.547029 16.644524
8.490288 12.314265
8.749295 14.049550
8.557450 14.283980
8.777592 16.825976
8.349396 13.856679
8.916991 17.127773
9.031351 11.488317
8.778336 10.125954
8.474537 11.155200
8.749249 13.097823
8.326581 13.039005
8.474732 12.073283
8.505338 15.776097
8.712517 13.763943
8.321747 14.947085
8.441041 13.031011
8.484852 13.911193
8.951469 15.841506
8.892323 11.451890
8.467768 10.826685
8.524046 15.195652
8.388762 16.061259
8.120808 15.061113
8.827632 11.047320
8.682689 12.920631
8.759495 15.075226
7.862915 7.863311
8.012966 9.547882
7.419192 11.651162
8.000267 12.381993
8.011477 9.897648
8.052703 8.620171
7.704451 9.205018
7.928982 7.769670
8.022892 9.864147
8.229220 9.809537
7.946685 10.847080
8.025931 14.657564
8.082059 10.789007
7.778841 8.584499
7.302300 8.807556
7.749325 10.986680
7.782496 12.087569
8.637375 10.871607
8.471457 8.294303
8.500959 10.364264
8.474596 9.664780
8.540791 12.723952
8.579335 14.700826
8.356317 15.822825
8.214884 12.499644
8.819311 10.988362
8.628754 11.699734
8.800283 13.133719
8.321199 13.818064
8.695017 9.056002
8.181945 8.029764
8.284276 10.887498
8.343149 7.861245
8.665737 11.809921
8.272110 12.182791
8.361883 13.430635
8.660892 13.376515
8.549397 11.149283
8.245097 11.977656
8.984553 9.718617
8.706605 9.966674
9.066099 11.173498
8.602251 13.646495
9.076176 11.475224
8.959675 8.960618
9.006522 10.976642
9.037617 8.385525
8.599716 9.516585
8.002773 12.544317
8.916891 10.455938
8.559604 9.573112
8.274447 7.143568
8.078678 7.651709
8.695837 9.692874
8.730782 8.690822
9.213605 11.613897
8.871439 9.465019
8.726963 11.806710
8.633740 12.853816
8.671309 13.537406
8.069676 13.964884
8.036801 10.540965
8.574109 13.137424
8.850742 16.110979
9.105818 12.451597
9.252745 18.991888
9.459118 17.194832
8.505884 15.899637
9.024608 13.673663
9.025596 16.434020
8.673750 18.572527
8.499589 16.547413
8.526551 13.457256
8.922669 14.662733
8.741212 15.575593
9.134632 13.450570
8.785913 15.405274
8.646386 15.071959
8.823582 16.827619
8.459241 17.100507
9.176954 21.320813
9.002189 17.682465
8.761596 14.669056
9.079424 12.989415
8.360919 16.835816
8.783603 15.825828
9.082010 13.686829
9.013308 12.972262
9.182217 17.421065
8.687632 15.619724
8.397622 14.210173
9.029225 14.995409
8.897991 15.528818
8.339629 15.310429
8.246314 17.283261
8.500734 15.225222
8.851182 15.423449
8.593500 10.510260
8.640800 15.745743
8.568660 17.084503
8.189930 16.994078
8.631417 10.531369
7.937837 10.079339
8.174675 9.396675
7.996035 9.252604
8.290262 11.048292
8.718876 13.493675
8.276196 13.700957
8.265805 14.430675
8.195992 12.552553
8.014923 17.234022
8.055156 14.279911
7.930339 12.454031
8.126727 10.642524
8.419331 8.599175
8.395491 9.852415
8.086275 8.606689
7.909678 8.662009
8.014662 11.904795
8.059728 10.324553
8.230199 6.239214
7.856978 10.152206
8.285767 8.609393
7.940338 8.986672
8.133619 7.716796
8.362555 8.250368
8.170130 12.479146
8.409646 10.579544
7.976338 8.552641
7.702643 12.713589
7.893676 10.179902
7.888673 9.781894
8.319043 11.190499
7.753208 8.870932
7.619676 10.669237
7.556818 10.584601
7.643818 12.389179
7.787148 10.524140
7.887951 12.849227
7.981569 9.975111
7.987105 12.267708
8.035502 14.094594
7.997922 14.967485
8.241831 14.092190
8.339812 11.483350
8.551649 9.216682
8.266832 9.655939
8.605555 15.918857
8.101196 10.549723
8.421667 7.651688
8.162073 11.042117
8.445692 12.615483
8.122401 11.265525
8.724392 11.359916
8.825830 13.190429
9.191024 11.021684
8.589039 13.288196
8.871443 14.510518
8.971007 12.799960
8.731428 11.017579
8.260580 13.366131
8.409974 15.805803
8.702373 15.091237
8.556190 11.126084
8.372637 13.256934
8.719432 14.447952
8.692232 11.624502
8.750005 16.566394
8.794216 16.636261
9.022790 15.025837
8.680911 16.005061
8.442652 17.497012
8.629669 14.819194
9.242383 16.033851
8.772161 16.570441
9.509957 16.093317
9.003751 17.232587
9.103614 21.047803
8.265860 21.732731
8.721650 19.272019
9.070378 14.140695
9.109887 11.393841
9.069321 15.485530
8.376670 18.138805
8.650309 15.219527
8.649172 15.019004
8.752669 12.252602
8.754611 11.922237
9.212483 13.803470
9.004845 8.763638
9.418273 15.629210
9.271946 9.787346
8.646227 15.549531
8.955836 14.599655
9.115431 17.289763
8.766558 14.492598
8.957313 14.652805
8.490364 15.125899
8.532717 19.753972
9.037824 14.953308
8.717510 14.254017
8.152736 12.100388
8.628760 14.413871
8.617876 12.301255
8.882356 10.372243
8.587748 13.164173
8.095176 12.693991
8.186825 10.711894
8.570390 6.731594
8.935414 9.054386
8.489716 12.217600
8.753174 10.995350
9.183791 11.560557
8.796332 10.626313
9.137413 8.031158
9.364126 7.370929
9.384046 7.179407
9.747600 10.212079
8.948202 9.812323
8.941099 15.300649
9.020530 12.714255
9.255541 10.853751
8.344342 12.070685
9.052268 12.356448
8.699264 12.981985
9.058926 11.059783
8.503826 10.788124
8.847358 11.150150
8.842766 11.867217
9.165757 11.834146
8.977043 9.698267
8.377114 11.328800
8.344756 11.351970
8.386228 10.540679
8.459963 12.414089
8.527762 18.018259
9.154858 12.638747
9.335110 12.631800
8.708036 17.365819
8.970684 15.688748
8.659720 16.664461
8.291533 18.161332
8.791251 14.029442
8.533762 14.857443
8.701666 10.942041
8.403101 8.870182
8.500327 13.099550
8.929671 10.939425
8.437088 11.796335
8.294787 12.300613
8.656570 10.484217
7.778865 13.139298
8.638733 14.093889
8.573525 13.308549
8.790641 9.583228
8.222558 12.067159
8.105300 12.530344
8.533805 8.999220
8.219533 9.429392
8.800588 9.196312
8.906006 6.964321
8.659245 7.648166
8.153739 8.875560
8.365815 12.197065
8.398902 9.542676
7.955355 10.351152
8.275479 9.362705
8.755116 8.109397
8.669133 10.360733
8.590774 10.082606
8.208012 11.857610
8.763796 9.410875
8.021372 10.901007
8.643973 8.288315
8.414725 8.544626
8.138991 7.863086
7.872557 6.878663
7.879640 8.341855
8.196215 12.454706
7.995174 10.205130
7.911699 9.781643
8.226689 14.634009
8.221407 11.075452
8.919273 14.321802
8.570195 15.656341
8.460718 13.343607
8.720572 12.496793
8.002697 13.714224
8.593064 11.548166
8.375549 9.494977
8.552767 11.258151
8.753082 10.567749
8.099200 8.813710
8.507983 9.915539
8.309244 12.010799
8.089863 9.883700
7.943157 10.597685
7.995634 13.768875
8.816253 10.337744
8.073977 11.004389
8.226827 10.684989
8.377276 7.112877
8.098322 10.665704
7.923356 9.353846
8.026747 14.507271
8.108907 12.342868
7.497044 9.503899
8.126657 9.851662
7.957366 11.123290
7.893900 7.228439
8.090179 10.668567
7.866453 7.701745
8.342037 10.477944
7.814260 7.815040
8.061905 8.857581
8.565747 7.464428
8.428009 6.495299
7.863304 6.588555
8.267508 10.285280
8.020463 8.320290
8.356564 6.985982
7.912584 8.442335
7.911738 10.946047
7.847341 10.577434
8.577716 8.622055
8.196610 9.558342
8.272779 10.546779
8.391021 11.379969
8.149658 13.088689
8.364940 12.872154
8.791895 10.350295
8.583621 16.502502
8.349076 12.402209
8.056211 12.411482
8.634874 11.561687
8.301866 11.611570
8.373882 8.017173
8.071776 8.647444
8.143025 9.940236
8.385583 8.904212
8.151589 8.914281
8.038409 11.027496
7.772752 10.768437
8.038651 10.177263
8.353429 13.781172
8.126624 15.147950
7.693041 13.956424
8.506886 13.661782
7.661882 16.109007
7.931597 14.468251
7.692287 16.427594
8.060168 12.478751
8.267617 10.818710
7.913138 13.781305
8.179276 16.498546
7.681284 15.086179
7.859198 16.750242
7.833944 16.400992
8.235225 13.817711
8.337442 16.149292
8.261650 10.850478
8.083506 13.196495
8.359164 14.018922
8.168237 11.371482
8.622897 13.523581
8.745961 12.867992
8.529716 12.123651
8.210594 14.233642
8.492852 13.281198
8.516568 14.015022
8.223839 11.911773
8.813695 12.499859
8.440427 10.841642
8.198374 13.192039
8.588165 13.189353
8.453761 14.692569
8.509266 9.113055
7.850635 15.530057
8.060585 14.372925
8.327856 14.758402
8.407258 13.926792
8.510084 15.746843
8.380529 17.110325
8.455944 15.346620
7.889281 20.333504
8.775362 22.441921
8.819448 19.053302
8.365538 21.949099
8.869334 22.996134
8.231444 20.155992
8.471324 19.127910
8.708837 15.439305
7.925083 14.682434
8.389414 13.394743
7.930931 12.314555
8.582067 12.707703
8.679113 12.165810
8.483504 13.508280
8.545088 12.986705
9.189075 11.508697
8.700071 9.684611
8.823870 8.485958
8.559345 11.113389
8.508106 12.111763
8.631192 6.038972
8.333773 9.132869
8.509679 11.668503
8.699128 9.346584
8.194559 9.284340
8.493010 10.743313
8.004785 11.018857
8.133264 11.156442
8.306839 12.214090
8.127243 9.484948
8.103554 13.103454
8.318019 7.784149
7.475254 15.472236
8.257740 14.534745
8.407932 15.816052
8.048156 14.301282
8.318223 11.155405
7.954959 9.363852
7.961978 13.371379
8.155909 9.548248
8.015270 11.405603
8.449127 14.173728
8.003146 8.959612
8.102462 10.702846
8.397156 11.778352
8.777643 12.842474
8.250507 14.405407
8.079105 12.667380
8.184825 6.140963
8.868281 6.015435
8.555106 8.543742
8.903503 6.430056
8.038630 13.885084
8.769485 11.030330
8.621248 11.236843
8.372670 11.600653
8.345146 9.637579
8.519090 14.059848
7.758415 11.462493
8.502371 11.379414
8.753807 13.350661
8.155422 11.516274
8.149795 14.323805
7.791336 10.840666
8.047162 12.324703
8.120440 13.786444
8.023019 9.758192
8.905267 6.244180
7.571048 10.678581
7.869021 10.333455
8.443627 8.589720
8.407638 7.863673
8.557765 8.781060
8.530555 7.756729
8.395184 12.901964
8.397294 11.514621
8.492879 10.403671
8.421546 8.846665
8.638896 12.907868
8.856063 13.585869
8.403482 10.488259
9.132210 8.545506
8.659392 8.142756
9.098977 11.687922
8.609476 11.531578
8.391524 11.795904
8.485222 10.002959
8.510386 9.258031
8.230973 9.431164
8.064681 8.523143
8.275618 11.436163
8.420125 11.225431
8.530585 10.795220
8.326308 10.356917
8.846956 9.191976
8.436334 10.586678
8.453074 9.022023
8.715778 5.981535
7.976875 7.487023
7.933335 8.877419
9.022846 6.791800
8.199434 10.175241
8.572476 7.413387
7.902937 11.058482
8.532379 8.672373
8.715941 8.859578
8.604862 8.037586
7.519078 11.339877
8.369041 13.412306
8.156276 13.195015
8.582343 10.365658
8.129889 11.088230
8.302548 11.115517
8.889425 10.398745
8.545849 12.143248
7.910457 14.434170
7.759006 13.536438
8.296552 13.612135
8.001996 15.647902
8.323968 12.307967
8.235572 15.436642
8.173647 15.168033
8.479907 12.944882
8.667674 15.388613
9.469611 14.030023
8.795894 15.312254
8.666388 8.727222
8.622606 12.039764
8.614356 8.109970
8.191983 13.925064
9.017671 14.086830
8.901296 13.251999
8.384939 14.304659
8.812363 11.524640
8.231711 8.637463
8.311634 10.063117
8.024137 11.314019
8.422879 14.067553
8.720901 13.570554
8.479973 11.183013
8.409659 15.501664
8.918625 17.002399
8.032392 17.652983
8.431692 17.421651
8.554879 13.615834
8.780486 15.468924
8.540973 12.828868
8.539020 11.205736
8.336874 10.864900
7.894322 16.626572
7.975333 13.002540
8.212176 11.498638
8.483657 11.660878
8.528652 12.626989
8.656767 11.723826
8.379142 11.944302
8.592613 10.589874
8.493706 13.251565
8.193313 11.127590
8.547153 9.893496
8.393463 7.763631
8.597620 14.138963
8.201794 9.941930
7.987826 12.517592
8.557152 10.588629
8.565306 9.909734
8.439970 11.879194
8.663024 7.484858
8.507733 9.334198
8.088490 10.780363
7.935294 12.649166
7.878084 11.847846
7.934816 12.654200
8.102725 14.478350
8.063024 12.668031
8.391323 14.934809
8.199017 13.079195
8.056209 8.362699
8.221763 9.719313
8.117063 13.470501
8.413844 15.279846
8.630973 11.894136
8.675163 7.657502
8.497561 8.982540
8.517524 12.866955
8.735499 10.971815
8.706718 7.608367
8.749438 6.771307
8.564152 10.479457
8.813788 10.126748
8.870799 4.330275
8.616246 3.258851
8.494224 7.668011
8.980751 8.505476
8.417063 8.208307
8.689928 7.467291
8.445289 8.550426
8.745139 12.168398
8.545514 10.353151
8.409460 8.899143
8.742794 13.730646
8.435962 12.188543
8.581695 10.503501
8.655950 6.106179
8.344082 7.774281
8.303934 7.382056
8.238129 8.783546
8.368525 10.974394
8.542975 8.878236
8.460701 9.658395
8.939234 9.993977
8.463394 8.992954
9.119089 12.392605
8.853034 10.565921
8.340122 13.890375
8.730029 9.565127
8.837707 6.621454
8.802778 9.904507
8.859356 10.436134
9.241916 12.305653
9.029913 4.436974
8.145013 7.734674
8.407700 8.472727
8.943201 7.417624
9.042753 11.942229
8.704337 9.935349
8.873571 4.599367
8.519493 7.359773
8.240208 9.274443
8.239234 12.017391
8.487934 13.176562
7.934651 13.429583
8.594094 10.485824
8.241850 14.301153
8.476973 13.984528
8.569506 13.775570
8.505194 13.052574
8.437415 14.529292
7.834377 17.752997
8.238977 17.997114
7.952541 14.997276
9.050084 11.080791
8.460875 13.720723
8.799864 11.107057
9.632071 8.807464
9.335838 8.881475
8.751878 6.150581
9.130876 8.986784
9.169079 9.869379
9.186577 11.200486
8.917816 9.049398
9.449967 12.006179
9.447566 13.584954
9.489527 15.939572
9.237099 15.901944
9.024209 15.884938
9.113120 17.598379
9.343508 15.081787
8.840923 17.462208
8.643114 15.931533
9.154901 13.544253
9.267860 14.242034
8.449388 19.872885
8.329016 17.550265
8.231113 14.584373
8.287656 17.469242
8.121458 14.586015
8.519461 13.612838
8.167318 15.176885
8.105711 13.695431
8.101251 11.663069
8.487021 12.425223
8.646948 11.916609
8.756188 12.875053
8.602652 14.193819
8.808455 15.586600
9.534076 16.052141
9.424384 14.789447
9.055944 15.493055
8.626103 11.891672
9.458520 12.382732
9.293931 16.941714
8.734881 14.454375
9.075011 12.955323
8.845871 11.354361
8.987046 12.848137
8.993544 15.445819
9.264192 14.786950
9.074864 13.967584
9.164165 12.418401
9.308222 9.840154
8.716071 7.892023
9.099653 7.376376
8.738535 8.675460
8.571843 10.968204
8.385434 7.571484
8.517567 6.374019
8.483573 12.871700
8.277574 13.508851
8.665537 12.267476
8.200901 10.557476
8.416535 10.286126
8.785413 8.348679
8.728084 12.691794
8.466855 8.836711
8.985063 10.292662
8.592016 12.614575
8.683646 12.232083
8.185907 12.792761
8.538622 11.313250
8.931375 8.103618
9.460361 9.983866
8.560097 12.922518
9.327387 12.390234
9.221330 12.411897
9.076684 11.259139
9.377277 12.148823
8.479362 15.544911
8.306113 14.280200
8.394295 13.567534
9.241564 11.664073
8.682680 13.083683
8.617935 9.631186
8.841108 12.122103
9.534484 10.491071
8.684877 12.097927
8.662533 11.111366
8.686597 12.459074
9.334902 13.632005
8.787585 12.330529
8.485327 13.674531
8.323252 12.956214
8.425176 14.412200
8.607371 16.313271
8.247016 18.241687
9.105719 14.430973
8.688393 14.952902
8.991007 16.239933
8.865425 13.219294
9.201398 12.499399
9.389953 12.760488
9.616665 13.039252
9.150152 16.565152
9.510845 17.300345
9.444189 16.154315
9.222934 14.423442
9.242461 14.679897
9.251965 14.182142
8.871240 15.431867
9.140747 19.326482
8.797517 18.379488
9.328783 16.965677
9.632681 19.686870
9.418651 17.122364
9.281199 17.316778
9.647321 13.613635
9.159084 18.544471
9.165495 15.794305
9.786070 15.556834
9.150196 10.952727
9.159670 13.825116
9.102340 13.293244
9.175161 15.233045
8.665716 13.213727
8.644599 10.184983
8.778021 12.079212
9.052409 12.849215
8.684959 13.418939
8.828094 10.840946
8.878912 13.247462
8.907335 10.040619
8.551128 11.469425
9.048705 12.963795
8.570726 16.004161
9.283644 18.143395
8.701104 18.712911
8.666343 14.230300
8.939308 12.832024
8.721932 10.766098
7.959311 8.436847
8.465442 12.219561
8.471782 11.443641
8.676032 10.769921
8.510828 13.635709
8.685116 11.532885
8.419034 8.764135
9.200695 9.189108
8.462088 11.390641
8.755411 6.817420
8.427845 11.079201
9.136910 10.601408
8.357271 7.916501
7.995484 6.509568
8.012395 10.204706
8.454283 8.247060
8.808297 10.406244
8.243745 12.945738
7.925163 8.666717
8.229395 9.643069
8.218215 11.297831
7.862558 11.539156
8.205680 9.339898
8.179732 11.968525
8.518486 10.454993
8.154023 8.749737
7.998464 11.295170
7.909513 12.297453
8.312065 15.100730
8.611857 9.461057
8.509794 10.989193
8.261924 14.917911
7.941268 11.856986
8.185193 7.761198
8.071667 14.080303
7.934853 11.897037
8.327177 13.055401
8.914479 12.125464
8.284315 15.103298
8.105798 16.079984
8.673327 10.723425
8.724614 16.280066
9.009643 14.669714
8.773561 17.779410
8.893884 14.618891
9.254971 16.566425
9.665975 15.256176
8.746831 10.302031
8.787965 7.276570
8.888970 6.028512
8.950486 9.935366
8.487825 8.418031
8.305545 11.829650
8.770603 8.787562
8.848588 6.888858
8.856742 12.009022
9.317109 10.771496
9.184128 15.789569
8.970297 10.571678
9.041693 11.538768
8.903811 14.249350
9.492746 14.038514
9.778612 13.165118
8.630901 18.313054
8.810601 11.610673
8.631902 15.913827
8.147893 11.418159
8.735188 12.042264
8.372828 15.509358
8.374722 11.971667
9.034949 12.608490
8.090283 14.376274
8.631695 11.092124
8.688600 12.915613
8.492673 14.684435
8.957829 15.809275
9.053189 12.619862
8.858029 12.947943
8.247097 11.928693
8.709951 12.807314
8.450005 14.492218
8.716050 13.206581
8.506689 14.422849
8.918694 12.803765
8.522474 10.164249
8.457180 14.469414
8.176468 12.773752
8.883678 13.098986
8.389056 13.783593
8.291721 14.777602
8.442495 12.331037
9.021302 11.582321
8.764739 12.456323
8.640266 15.136168
8.842885 13.858583
9.066685 13.535741
8.889853 12.261664
8.805075 12.381762
9.132598 12.772129
9.416520 8.983389
8.730645 15.566262
9.167891 13.258052
9.132162 12.354723
8.930676 13.583203
8.617683 14.960850
8.982949 8.263143
8.723410 13.495792
8.913237 10.601161
8.834407 18.369604
9.129999 12.761592
8.707395 12.123282
8.422806 10.771792
8.961006 12.678922
8.426540 14.063167
8.307140 14.566185
8.918862 9.091469
8.743506 11.071625
8.582153 10.033106
8.492728 13.062907
8.347571 10.327002
8.680252 10.203126
8.212860 13.169069
8.013191 10.806313
8.407765 12.708518
8.632812 10.298233
8.823395 8.723362
8.195034 13.691250
9.387732 10.319317
8.325660 8.915343
8.627832 12.505040
8.600335 14.380803
8.162708 13.050446
8.904861 13.803157
8.931494 10.887193
8.766568 9.502150
8.740420 10.070555
8.962689 10.130758
8.507787 8.606140
8.823500 11.211159
8.878818 10.384809
9.264554 10.227463
9.537415 10.347655
9.509320 12.158355
9.118901 17.050195
9.644581 17.009281
9.403668 15.994853
9.158413 16.254151
9.499143 15.909269
9.244126 17.415962
9.795041 19.375769
9.218009 17.014930
9.989829 16.457233
9.676797 18.528291
8.974568 16.539554
8.723044 16.471299
8.805700 20.693640
9.066406 20.023105
9.196116 15.950702
9.109693 20.783514
8.734412 17.329876
9.024472 12.524040
9.291639 13.629651
8.839672 16.536660
9.391186 12.709163
9.396083 14.312707
9.574029 14.182108
8.968561 10.700468
9.156069 9.107185
9.546350 10.351006
9.218286 11.894617
9.193845 10.328676
9.508402 11.996209
9.189295 14.161456
9.468035 13.779648
9.005905 15.185341
9.333639 14.901924
9.260991 13.519771
8.822533 14.862625
9.306378 11.346935
9.168542 17.194379
8.724141 10.709382
9.068423 11.272110
8.930843 15.823322
9.276054 19.513041
9.190805 19.197729
9.334126 14.917283
9.702550 19.022211
9.485622 18.965526
9.299814 21.080092
9.008842 18.272010
9.086912 21.511411
9.843060 18.360911
8.859294 20.629445
9.420999 14.906140
9.400363 13.065043
8.737173 15.318828
9.290897 13.963543
8.617520 16.656533
9.241119 13.580418
8.664892 20.491686
9.531803 20.517674
9.925713 17.745047
9.540151 16.629882
9.735216 14.055035
8.930327 18.713750
9.785940 18.195649
9.652782 17.393255
9.773650 14.778726
9.853205 17.492732
9.422797 19.714445
9.492914 18.699676
8.939264 18.914568
9.477574 15.464672
9.561978 12.498866
9.308125 10.823281
8.955131 11.087895
9.429223 13.436597
9.022946 17.691946
8.800515 18.098493
8.708745 11.549772
8.399673 14.911291
9.454356 11.250449
8.621614 11.416990
8.876201 13.208963
8.794048 15.240086
9.311184 13.521070
9.153867 13.425789
9.405210 14.227665
9.653971 15.091443
8.980974 17.841300
9.219367 13.124044
9.368261 16.997952
9.028353 16.514836
9.108838 14.932086
9.352719 15.066234
9.090415 15.353430
8.793377 13.716345
9.154808 17.676792
9.520143 16.567712
9.224674 20.477954
9.529490 20.440877
9.449246 17.517201
9.221630 20.521032
9.844270 18.488583
9.940918 21.433197
10.073376 21.323116
9.623928 24.675474
9.503770 17.352894
9.572660 18.162852
10.173373 19.262001
9.604017 19.016840
10.051739 19.035810
9.857714 18.417530
9.825540 21.241070
9.973321 18.642023
9.849240 19.298598
9.818891 18.769450
9.833625 19.268821
9.831520 18.333550
9.333942 15.800409
9.074327 16.138519
9.150471 18.696190
9.236572 18.897029
9.582023 23.619388
9.784678 21.710370
9.617026 22.480576
9.828073 20.294311
9.536784 21.661229
9.827935 18.998404
9.775513 20.869474
9.719516 22.398917
9.536254 21.564312
9.948748 18.140663
9.394554 17.650802
8.938098 24.108221
9.117785 20.640418
9.371113 18.756634
9.181032 20.755841
9.062627 21.861223
9.257228 21.086916
9.297251 19.060206
9.396529 20.607606
9.525157 18.707717
9.486485 19.260867
9.394170 19.103582
9.603165 16.806359
9.713124 15.246500
9.934705 16.821760
9.034290 20.446907
9.163501 22.350584
9.356181 17.988243
9.014852 22.721105
9.560356 18.907213
9.820014 19.277784
9.608527 22.622490
9.822698 20.713013
9.559181 23.321998
9.656309 17.815355
9.403201 18.474045
9.477553 22.684585
9.470660 22.554046
9.548299 23.034640
10.027977 20.463568
9.867506 23.636843
9.685744 20.072788
9.620407 13.912749
9.620687 16.713107
9.846270 17.813454
9.347701 21.500976
9.285181 15.926515
9.074496 18.033828
9.053811 17.574031
9.282693 16.051789
9.384010 16.659808
9.566308 18.318636
9.234429 18.156127
9.449020 14.603182
9.419278 19.360448
9.463105 18.704300
9.258837 23.626134
9.393705 18.431926
9.453427 18.790328
9.687312 19.578223
10.141470 22.148034
10.143391 17.056323
9.645819 20.273237
9.820826 18.986564
9.503173 19.398654
9.907758 20.292646
10.041208 15.431235
9.782047 19.515292
9.351536 19.534086
9.426776 22.494935
8.954675 24.329243
9.883658 22.100390
9.089055 24.153945
9.885838 16.516641
10.087149 21.047318
8.926434 20.321189
8.859150 21.239638
9.874933 21.175579
9.786516 18.362181
10.050743 18.968755
9.823759 17.551664
9.708257 22.669906
9.725554 21.573726
9.745860 19.295537
9.674619 24.687247
9.075759 27.975167
9.548034 22.298003
9.781832 23.983671
9.553040 24.921320
9.318234 24.073739
9.863014 16.964263
9.162363 22.784643
9.210942 21.542805
10.124958 18.521278
9.189588 22.968993
9.907922 23.572156
9.843141 22.236005
9.559140 19.236342
9.573391 23.180340
9.421440 20.653604
9.472086 21.968131
9.342321 17.947062
9.135054 18.251283
9.716780 16.742899
9.275880 16.455094
9.453446 15.719735
9.389608 17.266257
8.907267 16.646652
8.999250 17.223561
9.539310 16.495221
8.963064 16.792119
9.230615 17.019617
9.527323 16.797536
9.599158 14.347563
8.623808 15.564044
9.413848 18.526191
9.021734 17.897382
8.780568 21.408232
9.134436 23.548564
9.940168 21.856452
9.279857 21.413808
9.540586 16.687305
10.026015 15.390229
9.574827 16.942151
9.304664 21.634914
9.196121 20.737532
9.418952 20.307776
8.959480 19.698898
9.384306 21.467623
9.768657 21.758865
9.512286 19.612233
9.980425 17.224646
9.402616 18.636486
9.867686 18.148045
9.322470 18.141784
10.284354 21.798166
9.540621 21.184709
9.545328 20.840747
9.828258 21.965733
9.557855 20.390678
9.776902 21.245570
9.587122 20.600877
9.773464 18.428961
9.287952 20.492647
9.412740 26.180588
9.511815 26.674363
9.469211 20.150124
10.022142 17.733448
8.773141 20.699840
9.775937 17.736887
9.251989 20.648886
8.807401 19.752123
8.689858 19.529191
9.685682 20.085629
9.012945 18.051574
8.798652 18.147297
8.790880 14.626872
8.426664 11.089487
8.681001 11.986078
8.888754 9.729898
8.814885 13.201186
9.243968 13.118031
8.936879 15.340911
8.900865 17.389231
8.871559 12.943575
9.459069 12.176162
9.214981 13.864057
8.779771 11.782090
8.533285 11.918959
8.515900 17.953323
8.798659 16.762592
9.250230 15.317751
8.700788 20.547530
8.743100 17.842226
8.048323 23.075480
8.832290 18.068615
8.910559 21.953017
8.678547 17.354081
8.438120 17.053420
8.247015 14.818438
8.653672 15.929187
8.229997 15.308033
8.314775 13.433531
8.730505 16.042039
8.503571 15.665760
9.223387 12.647942
8.820502 17.473554
8.914574 13.448139
8.325016 15.469319
8.521507 15.311817
8.975233 18.348191
8.025924 17.151152
8.642505 18.270360
9.027039 19.918627
8.944893 17.539614
8.691465 16.614828
8.832436 20.342841
9.160341 13.022420
8.748656 9.386606
8.623465 14.995402
9.497019 14.463463
9.688439 13.679580
8.804724 14.787372
9.059739 16.770406
9.317989 17.611674
9.149514 15.782372
9.691547 18.780735
9.550063 20.402243
9.061393 20.290127
9.643992 18.918381
10.073369 12.191053
8.814686 14.973647
9.798943 13.373951
9.356059 18.848625
9.229023 21.288167
9.146163 19.743875
9.368817 24.062098
9.598174 20.979178
9.271860 20.504243
9.347717 18.862701
9.531770 21.755592
9.234552 19.194594
9.841575 18.149812
9.485021 21.693732
9.318021 22.115173
9.433365 23.891834
9.162296 22.213292
9.168138 26.315994
10.036129 20.951648
9.307275 20.789921
9.157916 20.907365
9.104154 25.207629
9.078329 24.741118
9.058696 24.380797
8.978777 21.953380
9.417067 21.741248
8.777390 19.680446
9.209910 20.294762
9.216471 21.796914
8.936494 22.853231
8.834444 21.653434
9.123092 18.034398
9.505163 19.564614
9.009628 18.113221
9.221864 18.581357
9.362662 20.174545
9.202377 21.038875
9.283017 14.953333
8.751451 15.351773
8.550213 20.475002
9.306740 15.813807
8.681138 18.592043
8.773691 16.931320
8.624619 21.683772
9.043985 20.249398
8.640429 21.795300
8.972323 21.019267
9.738759 20.052758
8.981253 20.794042
9.112416 17.392093
8.444271 21.905356
8.952479 20.808675
8.935763 21.211063
8.543483 20.153845
8.696475 21.802003
9.226595 19.130018
8.928781 22.638261
8.733877 22.522709
8.793183 18.870624
8.678173 17.038814
8.704282 15.066445
9.030550 16.544337
8.911154 17.608407
9.271783 15.232405
9.314932 15.622797
9.081976 17.529478
8.989993 16.993126
9.305587 19.063480
9.047058 19.120495
9.116596 21.059743
9.553136 19.990489
9.173199 17.498040
9.226182 18.139111
9.812499 15.857251
9.754799 14.324607
9.677125 13.700104
9.408041 12.436821
9.207982 18.121537
9.493539 17.604259
9.705101 15.642338
9.810022 17.626656
9.826664 19.458685
9.500016 21.779435
9.527778 18.863659
9.819398 20.482307
9.446510 22.292435
9.273086 18.201351
9.395994 16.830512
9.310901 16.281833
9.056047 13.312834
8.971933 15.178941
9.134421 14.519657
9.212467 13.909462
9.478680 8.455827
9.471578 11.006722
9.309100 10.971224
8.821944 11.517044
8.319873 11.162210
7.989461 10.403396
8.425642 11.543671
8.432930 10.373202
8.246664 12.946334
8.366312 11.092766
8.610984 11.795965
8.786183 13.215537
8.611306 14.578743
8.722091 15.337705
8.643338 16.366780
8.699448 14.910577
8.609944 16.090707
8.732908 19.211684
8.438990 16.951618
8.195270 15.344407
8.755508 14.993973
8.340585 20.721194
9.219456 15.558423
8.278896 15.679948
8.649893 12.852915
8.411757 13.910329
8.355078 16.188095
8.463062 11.938934
8.449709 12.184211
8.937993 15.523892
8.527794 16.865031
8.557386 18.565012
8.661407 16.509008
9.095241 18.509958
8.714889 16.676280
9.024887 18.293892
9.242546 19.657906
9.974607 16.192113
9.215823 16.631724
9.851348 16.994786
9.091217 17.816008
8.772471 17.073145
8.503437 15.558581
8.562753 14.515284
8.540925 16.465416
8.827556 17.964144
9.183549 13.646460
8.895854 14.192286
9.223757 12.703661
8.629499 12.702074
8.614730 13.321457
8.660764 13.147270
8.345320 12.705982
8.150973 12.157905
7.878520 11.987341
8.196027 11.318489
8.452738 11.478944
8.346402 12.031912
7.884865 12.545920
7.866781 12.776300
7.990687 14.892368
8.718174 17.565735
8.688302 9.328315
8.744117 11.686151
8.891210 14.595734
8.635213 14.781390
8.884408 10.649096
9.023350 12.910982
9.373655 11.159044
9.650831 12.999611
9.665461 13.818029
9.873552 15.241584
9.451162 16.980277
9.703783 16.393462
9.221518 11.032750
8.937833 12.160952
8.889424 11.803702
8.588803 12.677864
8.767275 11.363851
8.937510 6.855880
8.709941 8.773369
8.481340 9.272011
8.340880 11.502639
8.264777 12.644875
8.301138 14.584218
8.406703 16.648073
8.544352 13.453433
8.373880 13.911910
8.792119 12.002547
8.326005 11.337437
8.204558 12.603697
8.390888 11.301026
8.268807 13.996441
8.018003 14.157447
8.213186 13.755299
8.286192 13.503804
8.254842 12.089343
8.347764 14.507912
8.430860 12.934565
8.317687 11.701399
8.311769 10.057903
8.392786 7.608566
8.380302 9.998240
8.447293 8.864178
8.305059 9.591745
8.398539 12.460895
8.359254 12.186864
8.581764 11.558628
8.156971 12.864070
8.063108 14.409035
8.009269 14.913746
8.150070 12.421603
7.851526 8.403405
8.219908 11.369333
7.793798 10.095189
8.474927 7.189257
8.244449 11.041083
8.352278 11.059802
8.339386 8.684424
8.094535 12.366234
8.266823 13.865957
8.405734 9.946940
8.493455 9.535119
8.573463 12.393935
8.359576 11.716707
8.677931 12.878754
8.351619 12.365126
8.230327 10.805118
8.277891 9.701047
8.508561 13.824605
8.353138 12.164306
8.263738 10.382372
8.253383 12.560919
8.516428 13.429924
8.745164 11.103530
8.285552 7.536796
8.957617 9.647762
8.944867 11.587016
8.866020 11.551489
9.022459 12.581148
8.664941 10.989109
8.721296 13.748213
8.480240 12.078809
8.673408 11.178786
8.760735 8.486313
8.668486 8.529854
8.598107 9.230512
8.590014 8.496121
8.667011 9.454462
8.993649 11.611121
8.520589 9.896883
8.754030 8.975845
8.270913 11.147410
8.271009 10.749759
8.517137 9.723833
9.154559 9.156352
8.631277 9.334718
8.587060 8.851430
8.318646 11.744877
8.759445 10.785946
8.656068 14.959983
8.347830 12.875314
8.299130 13.785453
8.072809 15.319250
8.648768 13.128151
8.180728 13.032120
8.767782 11.093691
8.219233 10.802698
8.514383 15.617581
8.233113 14.499573
8.136589 15.225285
8.357924 13.605513
8.061725 10.928113
8.312227 12.603836
8.191949 11.052814
8.744081 9.841515
8.269607 10.893526
8.409614 9.533933
8.509365 8.320637
8.546910 11.779434
8.670519 6.862186
8.563334 11.089140
8.637590 9.707460
7.666551 11.673515
8.141417 10.400549
8.647579 6.322276
8.738724 7.709548
8.814863 9.421022
8.255599 13.260150
8.677575 13.215596
8.060346 18.100158
7.875595 15.357866
8.678514 15.788026
9.364939 15.818509
8.934074 9.323656
9.056146 8.916249
8.555632 9.037053
8.247989 11.685117
8.781460 10.277136
8.508499 9.813527
8.774664 14.216276
8.657971 12.617548
8.606010 11.778348
8.495861 11.650538
8.364190 10.676301
8.823946 9.495998
8.572997 9.726895
8.589827 11.836269
8.209946 9.421593
8.360645 12.746612
8.264906 14.718519
8.123211 12.210047
8.627323 13.962799
8.752955 13.737033
8.378247 15.114393
8.363410 13.098154
8.725108 12.234004
8.218030 14.622626
8.470807 12.417881
8.814199 10.760597
8.299065 12.888250
8.283670 12.227872
8.488944 14.251791
8.281273 14.055308
7.933439 13.966246
8.470119 12.397811
8.081346 12.714900
8.533066 11.046564
8.292197 14.425474
8.285372 13.610130
8.309496 14.056440
8.045095 12.891491
8.352894 11.181871
8.301529 13.227711
8.000524 12.409105
8.455486 13.586708
8.576297 11.308249
8.156140 12.793471
8.682261 13.784305
8.747299 11.833034
8.339148 11.915037
9.000083 11.379164
8.933766 15.728342
9.396891 11.761715
8.914354 15.424050
9.026968 13.863409
9.144998 15.560049
8.760921 15.615515
8.663884 9.383570
8.366295 11.439293
8.159637 10.994703
8.710277 7.870835
9.120789 7.701869
8.383959 7.954727
8.984687 9.106274
9.066939 8.244216
8.794933 9.636737
8.893717 8.281051
8.673204 10.293368
8.887644 10.845896
8.516731 11.217711
8.390144 15.710521
8.739085 15.167670
8.893617 14.969596
8.700909 13.486042
8.782919 11.527588
9.103084 12.206607
9.142377 13.664017
9.030127 9.603206
9.068745 8.868456
8.538701 13.481353
8.464949 18.619949
8.497352 15.884396
8.258799 15.142369
8.392940 14.734552
8.891177 14.146508
8.501371 14.183056
8.502367 15.745026
9.014258 12.556678
9.159423 9.726664
8.662173 11.016727
8.681522 13.327290
9.011255 12.982820
8.775925 14.211357
9.206768 10.899188
9.166090 8.566212
7.956857 13.027378
8.520258 13.974012
8.357580 13.928060
8.682553 14.485276
8.712780 12.452267
8.492819 9.939398
9.000648 9.847229
8.785582 10.389038
8.852927 10.180334
8.400218 12.654910
8.642151 10.557687
8.529125 11.776348
8.546300 10.815498
8.026957 11.887687
8.620211 10.121346
8.407096 12.584266
8.059261 11.058545
8.584031 13.678650
8.965569 9.585018
7.668761 12.043017
7.931443 16.186358
8.046376 16.744133
8.103829 16.141193
8.470390 16.279800
8.151043 16.272400
8.045573 10.058927
8.819971 10.730061
8.999614 11.827177
8.948952 9.754334
8.860877 14.336117
8.591453 15.627761
8.713086 11.547949
8.099236 11.807655
8.978963 10.120336
8.172382 14.128839
8.337188 15.203731
7.546209 15.426100
8.378249 11.947096
8.112869 14.321824
7.981414 16.446912
8.083350 14.499107
8.038827 13.645864
8.448285 9.059924
7.765737 12.998772
7.845373 11.729465
8.843364 8.546896
7.684484 8.269386
8.481089 10.531676
8.289180 11.682215
7.759411 10.677342
7.968700 10.055121
7.709125 9.117242
8.100236 9.805527
8.142903 11.533774
7.650906 13.141258
8.049220 10.363862
7.497002 10.052614
8.019357 10.441901
7.726292 10.263437
7.889799 12.276690
7.827210 10.333153
8.013228 11.519952
8.407582 5.981225
7.763271 9.359510
8.175084 10.737064
8.414931 7.585360
8.103432 10.564247
7.923335 14.489543
8.201925 14.426959
8.345085 13.045855
8.747591 9.218761
8.333386 9.455902
8.236745 12.663180
8.146815 12.904350
7.925501 10.798734
8.095367 5.194495
7.920465 7.312637
7.906481 7.470166
8.331643 7.088522
8.171048 10.127633
7.667154 7.917706
7.739774 7.083794
7.902416 7.732817
7.858566 6.122081
7.725169 4.797011
8.108633 6.617133
7.954370 6.865144
7.864341 6.896605
7.938814 7.702573
7.866465 10.854344
8.185021 9.654303
7.847150 7.903715
7.309524 11.786047
8.153519 8.965212
7.987278 12.258483
8.379645 8.486483
8.649557 6.652361
8.535576 6.264385
8.322092 6.757005
8.550234 9.175515
8.679303 2.288262
8.540171 8.291622
8.316294 8.593519
8.560607 9.988445
8.400428 11.635186
8.269352 14.065402
8.444234 11.884548
9.066896 7.969819
8.420671 11.302872
7.850279 13.038028
8.625271 8.281041
8.949959 10.047983
9.064491 12.229835
8.907967 5.998749
8.644125 11.244135
8.098661 9.575681
8.549815 11.546800
8.579531 13.004035
8.779399 13.204560
8.164104 10.206856
8.889454 8.270563
9.052249 12.572171
9.184114 8.692935
9.309094 9.696455
9.490716 11.704051
8.289450 13.172860
8.672032 7.719880
8.175705 13.247572
8.358402 11.781464
8.057808 13.233349
8.222398 14.139357
8.329988 15.723894
8.724465 14.560691
8.828009 13.251524
9.094947 13.085897
8.648978 12.618568
8.520706 12.647413
9.024725 13.460665
8.854065 13.324485
8.257056 13.156136
8.283334 11.687729
8.442590 12.037841
8.738908 16.760352
8.140964 14.386412
8.811015 11.197239
8.823641 13.044093
8.408755 13.375678
7.919517 10.631975
8.421622 15.303379
8.533051 10.851132
8.575888 8.203100
8.611617 10.557400
8.492373 12.782151
8.541492 11.920642
8.560371 12.693631
8.437152 17.270020
8.467517 18.549845
8.706942 13.975630
8.537940 13.025785
8.379373 12.538976
8.599372 13.052267
8.736764 14.914475
8.758360 11.973103
8.592154 12.438205
8.921147 13.205603
8.820645 15.698478
8.125836 19.728536
8.662701 17.918124
8.228624 17.742564
8.449782 18.336968
8.332215 14.933457
7.916351 14.702904
7.549758 14.733094
7.889314 17.050214
8.370621 18.335548
8.139199 10.679686
8.062941 15.141565
8.132660 13.434703
8.084832 10.324912
8.886026 11.602626
8.222973 10.342836
7.988039 12.196101
8.123250 8.978762
8.124009 9.252911
8.517081 8.850044
7.847716 13.071327
8.581478 11.767222
8.708574 10.352248
8.249131 11.048235
8.192816 10.677471
8.084889 10.081811
8.191378 11.249870
8.024148 7.461870
8.448484 8.402246
8.564941 9.445163
8.239827 9.996368
7.691909 9.605970
8.217141 12.348067
8.068980 11.226145
7.454084 12.504355
8.320387 10.573996
7.962005 11.799098
8.052639 9.081339
8.392428 11.203657
8.569807 11.781064
8.308533 11.714757
8.279041 12.261858
8.334593 11.765177
8.121122 15.504551
8.278233 14.558249
7.919512 12.081801
8.173698 13.685659
7.912151 11.422113
8.567156 11.050361
8.514745 14.223830
8.255693 10.351871
8.301153 8.488157
8.062710 10.879461
7.866306 13.994791
8.267025 9.516149
8.693903 9.637406
8.600314 11.995628
8.706168 13.802400
8.346043 16.223827
8.419665 13.639341
8.039021 13.873222
8.118432 14.271253
8.490402 14.175812
8.444109 13.697242
9.061489 12.471793
8.568668 14.276338
8.161415 13.279186
8.403448 13.840254
8.573044 13.510484
7.830225 16.752097
8.242939 15.389248
7.999384 15.812926
8.338302 16.573527
8.872063 14.787207
8.068961 16.052632
8.716982 12.652846
8.412970 16.339017
8.586818 8.849789
8.324367 12.913862
7.920283 12.808089
7.960477 11.998074
8.585783 12.164456
8.537315 11.067467
8.125982 11.028511
8.525851 5.802979
8.804174 10.660351
8.668540 10.046432
8.184865 9.806001
8.832205 9.686896
8.947883 9.782477
8.486947 12.298082
7.943158 9.476299
8.172589 9.961550
8.064202 5.462554
8.253189 2.272499
7.526585 3.398677
7.588475 6.766129
7.651509 8.478106
7.507967 9.131071
7.496473 9.560380
7.637272 10.031937
7.924644 8.251154
8.052734 11.685174
7.854099 11.670013
8.053511 5.155687
7.581262 9.046287
7.909929 10.876589
7.914689 9.180655
8.057295 12.395744
8.638108 9.736364
8.108449 8.802463
7.960010 7.211951
8.124604 7.480273
7.922664 9.827989
8.373903 5.424950
7.728638 11.406184
8.140086 11.700848
7.929170 6.109689
8.443750 7.617353
8.367037 5.155947
8.096177 6.374238
8.076015 8.546119
7.905111 9.213290
8.356393 9.593801
7.994878 7.153451
8.191639 8.535324
7.902128 10.843555
8.155021 8.929990
8.018207 11.473605
8.022146 12.325113
8.662245 10.798352
8.160765 9.276669
8.221595 12.029103
8.424778 17.349056
8.717905 16.799076
8.212943 14.224481
8.914101 12.205793
8.084340 11.110826
8.080171 10.601474
8.573274 10.073913
8.153270 12.773689
7.704330 14.856638
7.651143 13.315007
8.185496 12.073767
8.106942 12.291090
8.091051 15.473195
8.130527 17.491237
8.286077 15.332853
8.752254 13.575141
8.208723 14.136111
8.291973 12.708692
8.410436 15.663928
8.590635 11.109299
8.658673 8.749136
8.249889 10.094764
7.764801 14.701538
7.886985 12.908270
7.829178 15.459575
7.884593 14.488768
8.200509 12.035216
8.247303 13.462876
8.140853 17.258281
8.099028 19.046780
7.856943 17.439418
7.649751 15.776661
8.201354 15.268955
7.882901 16.870206
8.164506 12.732742
8.546399 10.213665
8.409963 11.878058
8.654771 14.318653
8.254509 16.171264
7.988814 14.106180
8.167048 15.236791
7.965894 14.089989
7.484428 16.403552
7.840114 17.419824
7.569939 14.563273
7.462260 15.348389
7.931973 15.193482
7.873845 16.169640
7.294270 16.238262
7.465106 13.039348
7.957695 15.465017
8.025914 18.279526
7.770743 16.857381
8.353514 14.317743
7.948174 14.903851
7.927041 13.814251
8.110060 14.344773
7.645477 15.921546
8.035911 11.603527
8.586394 11.870605
8.466194 11.086936
7.959024 11.851820
7.380883 15.654908
8.269363 9.513528
8.297121 13.548902
7.998489 13.779705
8.320736 16.763251
7.700436 13.229695
8.208855 11.148939
8.151805 11.076345
8.405831 7.296601
8.207540 8.457882
9.495205 10.572811
8.981818 14.235619
8.566338 16.798716
9.407539 14.749983
8.987451 16.350993
8.441188 20.280698
8.669347 16.195946
8.742208 17.607156
8.556710 18.578416
8.707970 16.328898
8.618031 20.966337
8.706420 13.531610
9.109348 15.598379
8.681116 14.620082
8.916435 16.527279
9.359127 15.295596
8.952470 18.742173
8.883792 18.750951
8.714544 17.684228
8.397092 16.497306
8.245612 15.252028
8.765384 18.121406
9.114299 16.517691
8.816680 13.829868
7.980259 17.873729
8.087288 16.879626
8.334436 17.552493
8.518382 19.137399
8.235790 20.082192
8.167168 15.416741
8.402948 16.250693
8.689180 14.002142
8.570979 14.175889
8.140623 11.331470
8.291628 14.716754
7.873421 12.957699
8.060651 11.338438
7.613998 10.799899
7.780000 9.270489
8.110531 12.091035
8.118955 10.556742
8.003125 11.635718
8.696188 14.775238
8.487927 13.266898
8.387394 14.072441
7.986930 15.121106
8.110393 11.079636
7.936436 10.752973
8.418580 9.545755
8.149080 7.882377
8.090144 8.723001
8.352956 9.760205
8.321870 12.492436
8.426781 14.186798
7.748884 11.011548
7.993847 14.378829
8.610106 10.731814
8.147385 13.153763
8.117289 11.730387
8.347170 11.097403
8.272005 9.513224
7.475201 13.483966
8.750216 10.437364
8.217676 9.346838
7.940980 7.769640
7.967948 9.894446
8.267513 9.282351
8.444306 10.264535
8.021619 10.428738
7.893238 11.422046
8.363298 8.384411
8.223539 10.053765
8.602047 9.986409
8.046802 11.144012
7.997164 9.824663
7.697237 12.617637
7.634841 11.069823
7.738920 12.850799
7.760148 16.899669
7.974013 14.315462
8.226514 13.586040
8.567965 15.206100
8.761417 15.544195
8.271560 11.271838
8.365369 11.439152
8.937135 11.276930
9.146222 13.163285
9.221396 15.854896
8.644064 16.027558
8.942387 15.835681
8.702110 17.126731
9.020617 17.791896
8.899129 14.511320
8.561208 15.712784
8.448679 13.941863
8.356030 15.750663
8.476609 11.254474
8.221055 13.732139
8.421627 15.360095
8.706002 14.836754
8.815047 15.264848
8.647795 22.254942
9.063470 18.409582
9.009619 21.610322
8.727296 22.306981
8.758199 18.736146
8.761804 16.310540
8.520987 15.361240
8.924876 13.557873
8.966733 14.088710
8.489751 14.953894
8.614497 14.346908
7.898362 17.129724
7.502048 16.308198
8.081684 17.350361
7.328090 18.155570
8.400025 16.459896
8.303575 14.713715
8.066421 13.020075
8.583951 14.277159
8.919832 13.605929
9.104970 14.980878
8.698431 10.815704
8.464145 14.889083
8.247977 16.896260
8.843391 15.700864
8.131366 16.438807
8.395255 19.090502
8.082914 19.706793
8.450571 16.885136
8.529636 13.920706
8.399364 12.632359
8.349855 16.532150
8.340688 17.050819
8.341618 19.178204
8.420295 16.739507
7.964398 20.166578
8.336335 20.729906
8.877535 23.011373
8.148748 25.453725
8.035966 24.979486
7.934033 25.335258
8.490082 27.258191
8.140664 26.512423
8.538778 24.724920
8.328086 27.555173
8.790212 23.949895
8.485812 25.676057
8.511089 25.167388
8.299831 21.448963
8.906034 20.580969
8.996616 17.906463
8.625585 15.565005
9.020587 12.972245
8.301507 17.367251
8.092247 19.387917
8.278644 17.987324
8.936643 18.486154
8.734416 17.735902
8.292771 20.667515
8.015207 17.144536
8.234079 15.084527
8.883642 18.264701
8.431750 19.510624
9.103438 17.450896
8.487016 20.112939
8.816655 24.484607
9.134517 22.015422
8.875311 25.492248
8.894789 21.818388
8.795733 21.535478
8.381181 20.526303
8.271712 22.012671
8.557315 22.569009
9.072416 17.300738
8.373290 20.042120
8.396862 15.038276
8.835573 14.032437
8.260303 14.619497
8.605118 21.096178
8.929635 19.257959
8.819640 15.879145
9.307999 19.354019
8.454131 20.326283
8.600059 18.720061
8.924469 20.216960
8.729851 22.121249
8.360236 24.571112
8.483466 23.322067
9.476727 20.678370
9.141717 21.296399
8.713713 21.605036
9.049626 21.677087
9.097880 18.723883
9.376596 18.232449
8.981816 18.856390
9.432239 18.940705
9.801967 17.505961
8.742285 17.201090
8.766571 17.883938
9.091359 17.917988
8.859514 18.416096
8.430686 19.488990
9.263563 17.633144
8.514730 15.971532
8.587894 14.653223
8.359459 15.311491
8.673738 10.750963
8.918828 7.287560
8.873127 12.475451
9.232721 14.058016
9.150557 15.654028
9.053784 15.329722
8.655530 14.784476
8.968910 20.113683
9.367511 23.539112
9.524951 21.681359
9.046465 21.958021
9.228539 20.909812
9.085215 22.053913
8.940636 22.038278
8.951588 18.722949
8.808526 19.600853
8.813993 21.191834
9.152779 16.361481
8.900701 18.698532
9.058173 20.925332
9.005362 20.885136
9.235461 17.823530
9.220554 17.114071
9.590237 18.406597
9.384655 21.293146
9.726885 20.019704
9.383264 24.656161
9.281142 27.647186
9.855629 28.649704
9.491904 25.795833
9.205328 21.338594
9.528714 25.542252
9.682869 20.925865
9.540589 23.490864
9.310314 18.009763
9.375167 18.820997
9.067211 25.398639
9.399477 26.025569
9.069701 24.496146
9.415989 18.684089
8.608238 22.723471
8.923368 19.906936
8.539601 24.353301
9.049551 21.259718
8.503008 25.043563
8.392015 23.415183
8.734090 24.032826
8.880546 20.818627
8.226340 28.488740
8.741980 25.864797
8.357841 29.126515
8.463524 24.093594
8.401994 27.314267
8.961668 25.113004
8.806862 24.776716
8.556330 20.870924
8.473005 17.693206
8.786386 19.834226
8.641297 21.705774
9.175755 15.288827
8.702958 17.859051
8.663696 17.780514
8.556955 23.036704
8.718093 20.944070
8.580513 17.478412
9.250888 24.271644
9.687686 17.486948
9.318432 20.312834
9.325927 20.274609
8.923430 18.548649
8.870335 21.549657
9.088335 18.530136
9.286630 19.049313
9.707204 17.293380
9.015227 14.521296
8.821048 18.923933
8.522860 17.857634
8.704688 14.066995
7.992207 15.113156
8.395230 16.600684
8.781806 13.463667
8.689937 15.576594
9.077100 9.797213
9.251592 11.266652
8.830953 12.517346
8.819467 17.018223
8.633156 14.983953
8.603476 17.139241
7.819410 14.890118
8.290860 12.962030
8.507744 15.615432
8.256027 18.874282
8.854177 12.582383
8.379237 16.032805
8.669290 15.792658
8.778785 11.835712
8.918284 10.940824
8.429898 11.177676
8.032711 12.285208
8.014164 10.369136
8.244098 9.213883
8.702143 8.465518
8.854346 8.528490
8.685718 10.025098
8.394553 11.132160
8.216235 7.447101
8.420215 11.259556
8.359537 9.206407
8.187227 11.082216
8.267921 11.305191
8.713081 14.795399
8.405669 13.310384
8.713326 10.951835
7.803741 12.210746
8.027634 13.530355
8.416887 11.774467
8.485981 12.461050
8.479328 11.768565
8.854475 8.397206
8.500405 10.771245
8.800706 9.881483
8.423493 9.983785
8.896498 11.783939
8.786155 10.966993
8.350290 12.776446
8.908447 12.545131
8.935831 11.973519
8.418918 10.846180
8.598196 14.674669
7.872996 12.824410
8.525883 14.309063
8.331550 13.575731
7.891224 11.325374
8.199263 10.468187
8.561787 8.742905
7.755604 9.937116
8.436872 14.210738
9.003418 11.332223
8.799358 13.763074
8.565456 11.874803
8.923090 17.259016
8.739093 14.967280
8.664810 11.040311
9.531888 7.620458
9.385730 11.279725
9.023305 17.082508
9.373982 21.026525
8.671866 19.834661
9.278268 16.609710
9.117064 16.127653
9.110169 14.403250
9.102890 11.811652
8.878143 14.938299
8.740312 14.659196
8.966666 14.032565
9.002087 10.522294
9.098164 15.185880
8.871207 13.548873
8.561967 15.131148
8.612104 15.524504
8.570376 14.813289
8.919528 11.543316
8.643796 12.927144
8.594522 12.384058
8.643895 13.215461
8.657722 11.772580
8.590500 14.187510
8.202304 9.219482
8.279459 12.066524
8.781117 12.552031
8.726015 12.958957
8.590203 17.409063
8.271420 20.096861
8.348820 15.569093
8.674942 11.088991
8.578297 11.549663
8.323424 13.508588
7.968381 12.367835
8.761953 16.337368
8.197598 16.931072
8.515639 12.464951
8.579618 12.257697
8.119088 13.638263
7.950408 13.502843
7.807317 13.008965
8.647345 13.604681
8.733719 14.342212
8.267434 9.147859
8.441558 8.489237
8.056828 13.190116
8.520214 14.074806
8.627904 11.390147
8.603220 10.818923
8.159687 14.784978
8.193113 12.748829
7.957692 17.418646
7.914075 16.226220
8.246587 14.728966
8.125871 15.800397
7.933620 11.938823
7.645592 14.886970
8.236867 11.729482
8.472070 14.664903
7.883666 13.016975
7.689696 10.428055
7.658109 11.845344
8.218848 14.849416
7.703083 16.647629
8.446733 12.653361
8.171540 9.516734
8.047566 12.653927
8.006459 13.205636
7.921802 12.435642
7.946663 11.830135
7.938605 12.139597
7.654704 13.805829
7.846741 17.265065
8.239862 9.655283
7.842916 11.331462
7.564761 13.353489
8.009110 14.250363
7.798074 14.735247
8.543435 13.209373
8.117617 11.043447
8.208579 10.589544
8.166657 13.032298
8.321917 12.883527
7.894697 9.319325
8.079454 12.431326
8.148194 10.689336
8.248294 6.737661
8.067134 13.610700
8.086077 15.410245
7.840304 22.074360
7.831874 20.394512
7.575161 18.422609
8.024474 14.212641
8.241305 12.925677
8.520625 15.185892
7.957887 18.860969
8.075052 15.769309
7.769166 14.788207
7.584741 14.125429
8.224104 9.279305
7.570625 13.792948
8.058226 13.133211
7.825566 9.260846
7.898680 10.742833
8.018225 12.456051
8.320126 13.579332
7.853549 14.993206
8.131748 14.275986
8.333842 14.503699
8.354094 14.444229
8.315099 13.224340
8.078947 18.554409
8.446315 20.688706
7.592567 20.522319
8.029707 22.362189
8.187445 18.148643
8.521727 19.204329
8.428775 17.002184
8.171681 16.756802
8.542559 20.963754
8.374039 16.661640
8.618676 16.503797
8.173170 18.248429
8.434828 18.751525
8.476499 15.676896
8.504046 16.542760
9.122044 13.779320
8.734050 14.673159
9.000597 10.760670
8.945875 13.880615
8.534202 11.904064
8.922875 12.848781
8.574629 10.606669
8.939544 15.644499
8.839547 12.814530
9.087794 12.952335
8.992956 16.565954
8.773773 16.604035
9.241916 13.256812
8.996156 12.854342
8.877712 14.969620
9.453346 13.011758
9.378041 16.906735
8.904421 16.329631
8.826739 11.275485
8.917590 17.203420
9.201667 12.964072
8.789310 11.987401
9.065663 12.987579
9.234999 11.984686
9.035420 11.630056
8.925412 13.975574
8.709165 13.835066
9.162182 16.895559
9.510833 14.356826
8.996059 13.885413
9.303196 16.378920
8.948360 15.104119
8.858727 17.849775
8.970603 15.770887
9.200392 16.219847
8.853357 20.404158
8.908189 18.186099
9.362290 15.608307
8.605726 16.259232
8.945663 13.185315
9.056380 12.433257
9.270339 12.885529
9.496292 17.248203
8.928428 16.363099
8.968092 17.284635
9.195083 14.753945
8.778431 17.444926
8.911863 18.231767
9.533866 17.935493
9.270679 19.015397
8.692533 18.847325
8.976847 13.849326
9.438764 13.466111
9.116317 21.013394
9.209807 21.578707
9.386659 15.663806
9.360001 15.228278
8.928133 16.314790
8.879214 17.350513
8.922373 16.999220
9.027213 16.575209
9.045843 14.318293
9.046603 17.091812
9.198938 11.644471
9.344255 13.405444
8.711072 16.277306
8.703701 13.984290
8.494328 17.303174
8.438385 13.075678
8.190941 9.689770
8.883802 9.243685
9.027762 12.526123
8.560141 11.353098
8.538115 15.389835
8.420492 9.330757
8.716801 15.191315
8.702337 15.107764
9.003651 14.424197
8.810108 11.723016
8.743560 13.554053
8.913390 12.425685
8.653936 14.235507
8.791944 11.535881
8.991809 14.425591
8.462638 16.264541
8.386456 14.833406
8.159807 17.013754
8.817429 15.164377
9.086968 16.414634
8.755978 12.128340
9.081048 11.070984
9.295075 12.565104
8.884480 15.435924
8.633131 15.380503
8.535893 16.547859
8.769850 21.063340
8.949994 15.699314
8.593786 18.173076
9.134218 18.481769
8.778280 15.563184
9.503235 15.232732
8.534205 13.782142
9.054293 13.241027
8.986367 18.678425
8.998098 13.432431
8.634370 16.375820
8.516042 12.084353
8.684161 10.916927
8.677065 14.381323
8.407375 11.268914
8.271012 10.603369
8.303363 12.310619
8.646760 10.939522
8.667751 10.999659
8.361515 8.739574
8.526501 12.705299
8.539253 7.947730
7.944418 10.767249
8.282412 11.046150
8.932733 13.656459
8.380494 15.233966
8.776832 9.904162
8.967815 12.263400
8.778325 12.950402
8.484104 13.813812
8.423754 13.685244
8.559763 11.670767
8.518248 12.485519
8.388017 14.374985
8.052315 13.243260
8.310712 14.009618
8.566271 12.857584
8.107798 12.157232
8.519253 9.652753
8.615762 10.198863
8.161629 10.481202
8.413503 13.533111
8.329818 13.366684
8.093546 13.445313
8.617216 10.311294
8.546052 12.124612
7.988779 12.214424
8.273123 15.225949
8.483872 11.465383
8.475439 13.465459
7.657214 13.970115
8.376558 10.876146
8.539337 11.560600
8.832344 13.977578
8.200916 13.940701
8.369711 11.513158
8.398222 11.188769
8.610808 10.439683
8.380111 10.247260
8.557650 6.679034
9.404704 5.335179
8.555712 10.061080
8.333534 9.638797
8.571292 10.648368
8.060852 11.389741
8.579103 12.407192
8.722977 15.275612
8.363220 15.062115
8.151075 16.130785
8.416307 12.987367
8.469984 13.007238
9.205041 10.335242
8.713539 10.067456
8.151803 11.059797
8.294704 9.091201
7.814503 14.422646
8.395319 9.343663
8.470372 9.953878
8.327536 15.142314
8.375391 11.599409
8.309016 12.084848
7.959826 14.848478
8.390000 11.079854
8.545607 13.811387
8.497506 12.186091
8.311418 11.927098
8.227804 18.084005
8.827172 11.484168
7.903449 14.852363
8.282788 15.081364
7.824568 17.404045
7.643467 11.548711
8.247168 11.457183
8.379074 11.366705
8.251848 14.896598
8.376125 10.035653
8.105485 13.261782
7.861744 13.071219
8.432642 15.183516
8.272124 12.384927
8.409350 12.253454
8.069642 10.845291
8.415396 8.156181
7.961246 7.870584
8.317519 7.485954
8.192826 10.480574
8.303937 11.451524
8.212832 10.739116
8.001319 9.220169
8.602225 11.102457
8.014348 13.811982
8.346703 7.988940
8.531621 7.154950
8.043906 13.743856
7.763248 13.008462
7.802099 12.543498
7.708110 15.846963
8.510289 20.668433
7.906246 15.487028
7.819001 14.756318
7.970601 13.213611
8.154077 9.830581
7.957890 10.977684
7.998510 8.304287
8.181280 12.118536
7.925441 10.938453
8.297714 7.279659
8.086890 7.347547
8.022288 11.310979
7.672584 8.664811
7.760526 9.618571
7.690692 6.035722
7.983295 7.889286
7.759157 7.366726
7.628265 8.859157
7.776108 10.821322
7.256750 10.831947
7.890624 11.589300
7.575951 15.297519
8.289339 11.725703
7.464744 12.172441
7.388119 9.429621
7.626197 11.622884
7.751458 9.923683
8.060193 11.250479
8.189488 8.493053
7.871383 10.503762
8.114768 10.589833
8.011002 10.814764
7.787271 12.745729
8.044786 10.313885
7.710358 10.120046
8.457604 10.088620
7.909190 10.420976
8.147415 10.251378
8.620213 7.590689
8.008601 11.317341
8.134479 15.447757
8.340905 9.886056
8.178712 16.561144
8.714024 12.001373
8.538712 9.312546
7.597862 12.970191
7.609296 15.369536
7.563205 14.033097
7.781839 15.125231
8.049672 9.362940
7.202735 9.722076
7.470227 9.595283
7.412361 11.099857
7.769447 10.682157
7.867622 6.972746
7.317245 12.008746
7.742483 10.414745
7.456945 10.772451
8.176833 11.732322
7.662065 11.935595
7.723489 13.172861
8.287871 10.814031
7.847493 11.769128
7.625206 15.975851
8.035503 14.967137
8.108018 11.177580
7.421133 15.576381
7.055000 16.059829
7.069887 14.235474
7.684569 14.417433
7.920420 13.429293
7.894005 10.159608
7.585994 11.909918
7.876165 9.676754
7.954816 12.871101
7.872689 12.631022
8.027683 11.949095
8.736687 13.389640
8.410493 12.492025
8.818717 13.889854
8.219521 13.087133
8.561727 10.238638
8.775616 9.537622
9.246558 8.967285
8.532472 10.992060
8.778696 10.605566
8.408243 11.956119
8.682266 11.416038
8.828674 9.845840
8.699865 13.297075
8.783641 10.833538
8.566173 13.060555
8.535682 11.852902
8.496608 12.365419
8.670914 11.441460
9.376125 12.860372
9.244266 11.223188
8.759115 12.222261
8.170416 9.962594
8.427455 12.672016
8.692585 10.268434
8.152141 10.428402
8.687160 8.989954
8.540173 7.091287
8.687428 6.653082
8.537450 8.808923
8.819363 7.394632
8.040293 14.309089
8.376262 12.573973
8.700670 11.560483
8.462674 12.876552
8.213745 9.825257
8.295654 11.722865
8.267029 15.126108
8.222488 15.200852
8.879465 12.966830
8.578687 12.026461
8.818167 15.030686
8.080158 13.374411
8.986410 13.508156
8.598547 11.880297
8.530089 9.711206
8.604614 10.452590
9.085702 7.742870
8.718372 12.064644
8.400433 16.210408
8.562169 9.747019
8.631185 11.137619
8.273949 9.696247
8.489308 10.328730
8.616855 10.359562
8.362207 11.569818
8.675321 10.466983
8.027941 16.970081
7.649817 15.605243
8.135043 14.235789
8.132100 14.725892
8.003501 12.574918
8.320703 13.987573
8.040568 16.667337
8.095140 16.165769
8.277527 15.118983
8.035450 16.569427
8.989909 13.497905
8.385897 13.465189
7.678545 15.477965
8.260420 11.275654
8.056347 15.521682
8.381031 14.984590
8.749166 13.767838
8.638536 14.285697
8.232916 11.789162
8.450898 14.035007
8.426374 10.139981
8.387961 10.326108
8.349830 12.197242
8.458923 11.976318
8.278967 10.710823
8.308682 7.673837
8.198275 10.673643
8.230131 10.175022
8.280436 11.266585
8.429719 13.134695
8.284486 9.586993
8.280331 12.610290
7.953371 13.611006
8.876318 13.462698
8.562432 13.826284
8.542620 13.288749
8.756424 13.646416
8.368722 12.287081
8.129265 14.233287
8.446402 12.664089
8.237398 13.667985
8.731058 12.512958
8.497973 12.353790
8.607325 11.826092
9.169337 11.031794
8.944823 12.060974
8.382281 12.688275
8.853097 16.103415
8.395422 22.749660
9.152465 19.852401
8.621936 17.241371
9.024745 17.197295
8.315422 15.634637
8.502180 18.596223
8.354115 18.221623
8.605418 16.380980
8.492751 19.534937
8.532643 16.931691
8.658234 19.313197
8.278275 15.429773
8.256381 15.607807
8.100935 10.331594
8.345356 14.185404
8.415617 16.004840
8.693434 15.333246
8.408164 19.011250
8.734768 20.143757
8.658457 21.208935
8.099643 21.727810
8.830131 15.471221
8.876421 14.690893
8.712749 17.081005
9.223527 12.815042
9.326504 14.684005
9.050344 17.162588
9.030452 17.332618
9.145781 20.442316
8.728495 21.571012
8.314276 19.469296
8.527830 22.302395
8.543633 17.269311
9.638227 16.167177
8.867951 13.942925
9.156736 17.803247
8.744812 18.775886
8.744353 18.842535
8.806994 17.240695
9.022710 18.542267
8.448212 17.492873
8.436302 20.343409
8.706701 16.502315
8.329670 16.901282
8.457004 19.295604
7.940282 22.534188
7.696333 23.182428
8.343182 18.268962
7.561744 21.144176
8.441218 17.297792
8.427527 17.596283
8.219663 19.281608
8.926427 15.701616
8.537453 16.974536
8.375771 16.022719
7.839885 19.309104
8.434727 21.665885
8.376005 20.680723
8.819809 21.169561
8.538549 21.637877
8.399151 20.170688
8.926487 18.713289
8.830427 20.714447
9.035683 18.507600
8.739895 15.949639
8.711652 15.418790
8.283355 17.121014
8.222723 17.691356
8.483391 19.565357
8.107142 20.109448
8.634897 18.846191
8.587234 16.581434
8.199694 17.255704
8.317948 17.826545
8.505264 17.555212
8.272488 17.558647
8.215623 18.718599
7.976606 18.478653
8.672355 20.545020
8.486912 19.183188
8.524397 20.808613
8.906172 16.420567
8.057603 15.637127
8.391355 18.194619
7.712156 22.672670
8.167456 14.653521
7.942697 18.757323
8.465751 14.064388
8.313228 16.172133
8.223008 20.411404
8.356927 21.438446
7.795562 19.906794
8.215878 21.300953
8.556439 18.415307
8.312196 16.800950
8.061104 17.549151
7.799305 19.665775
8.213383 18.319297
8.440087 17.062691
7.894447 19.327947
7.728561 22.534864
7.614237 22.283647
7.932766 21.630838
8.356444 21.938056
7.924595 20.295140
8.127482 20.792814
8.631783 18.675345
8.445237 23.690064
8.606135 21.834547
8.340872 22.255217
8.486496 19.306651
8.278528 22.005736
8.475316 22.273298
8.558222 19.473347
8.256807 18.779623
8.605728 19.056983
8.243552 17.773433
8.152554 21.233098
8.550318 18.729941
8.630838 20.520872
8.420922 21.929742
8.788893 16.549188
8.401647 20.786566
8.034398 21.042612
8.395365 23.622634
8.625623 20.660931
8.266416 17.196161
8.134578 21.281127
8.156379 22.685395
7.799079 19.888874
7.930208 19.968854
7.271857 23.724401
7.947166 21.636534
7.493549 21.700261
8.472756 19.128339
8.178698 21.786269
8.014355 21.408242
7.823122 22.356647
7.699150 25.028991
7.847553 22.091066
7.835540 22.223990
8.040529 21.606772
8.195899 21.656474
8.458598 19.736706
7.799999 23.739288
7.855694 24.114547
8.290708 24.175078
8.832534 22.207367
8.529102 20.349301
8.455762 20.664357
8.628745 23.012326
8.290520 25.627764
8.251111 23.678773
8.568680 20.926554
8.432998 21.989028
8.543684 22.792676
8.477280 18.697430
8.455642 19.894303
8.468356 20.522795
8.113027 17.294363
8.337663 20.439592
8.385337 21.402641
8.410302 21.586018
7.811275 24.539992
7.960246 19.873188
7.728595 23.202866
7.200368 21.507519
7.592223 22.328857
8.094891 22.892685
8.436822 19.864369
7.709708 22.122188
7.849685 20.381802
7.571181 22.141651
7.817677 21.015342
7.951751 20.696173
7.754695 23.593263
7.470960 22.977632
7.800220 19.974430
7.494593 22.506675
7.975278 21.624462
8.039021 24.475414
7.673625 23.829735
7.847628 20.049561
8.186288 22.936230
8.393217 22.471105
7.593851 26.711017
7.914667 23.149070
8.218788 20.117781
8.367450 21.300842
8.128833 20.965717
8.432111 20.403822
8.321095 18.306835
7.853334 24.817888
7.465792 22.065597
7.672222 23.436006
8.094145 19.492763
8.061209 22.103146
7.880339 21.320544
7.892790 20.328453
8.317922 16.776378
7.713135 22.272632
8.585899 22.312873
7.620131 22.622314
8.377392 21.302138
8.020325 20.431565
7.920263 23.194844
8.357531 21.200333
8.579444 22.807056
8.737109 20.932716
8.459701 25.544661
8.413376 24.443445
8.020807 24.192542
8.697902 22.342528
8.502379 22.375299
7.956229 26.548732
7.885587 28.195174
8.242582 23.894437
8.556965 22.131942
8.515230 21.809598
8.330262 25.315409
8.725466 22.767700
8.620328 23.283238
8.157541 24.176647
8.681130 22.582322
8.200864 20.625290
8.579765 19.664380
8.014760 22.093388
8.118390 22.576772
8.118376 20.848998
8.473160 23.061529
8.260959 24.071436
8.657172 23.143229
9.091381 20.240322
8.448596 25.052815
8.652571 22.381738
8.151356 21.349945
8.300686 21.613050
8.452228 22.408259
8.544119 22.464559
8.554891 22.874884
8.387074 22.086124
7.842748 23.792200
8.242921 20.594248
8.405577 17.911466
8.604429 19.231712
8.482298 15.490547
8.312839 18.771847
8.263036 20.540478
8.447413 19.852348
8.159791 19.496365
8.314614 21.851222
8.187865 22.193350
8.302925 22.609384
7.932557 24.130969
7.933323 29.103203
8.409749 26.705737
7.774695 24.785457
8.461300 23.895390
8.960633 23.379774
8.433183 20.169455
8.762113 20.165543
8.308797 21.155948
8.515790 24.018942
8.138114 26.200975
7.837414 25.808961
8.383954 22.164138
8.274302 22.591162
8.211553 23.060669
7.990232 20.466528
8.013207 22.639045
7.908972 23.097568
8.405829 22.413831
8.436553 24.473191
7.988272 22.183818
8.853290 21.193511
8.032091 21.779313
8.107838 25.466433
8.569522 18.718803
8.983389 22.094480
8.563327 23.845978
8.281327 20.166256
8.311886 21.734732
8.409317 24.584437
8.259414 21.226635
8.595074 20.276019
8.479983 25.764023
8.395551 21.600783
8.443413 21.860432
7.924982 23.883440
7.663061 22.711924
7.681535 24.732916
7.717794 22.872466
7.594159 24.259461
7.563741 26.246820
7.710559 24.768039
7.541101 27.961824
7.994640 23.408446
7.901466 19.443102
8.180139 19.494902
8.304253 25.223882
8.456478 22.736475
8.065225 25.269372
8.546741 23.441749
7.929282 23.068212
8.488447 22.336256
8.018933 25.612263
8.041298 24.903628
7.510077 30.639620
7.950977 23.558660
7.919186 26.321631
8.017755 29.037942
7.944275 25.493921
7.786677 26.498523
7.802435 24.953205
7.801872 26.065464
7.805000 24.478302
8.679655 25.516132
8.499934 21.876218
8.332441 26.727093
8.333937 25.643123
9.064308 21.769926
8.792616 23.794723
8.873083 24.635686
8.381397 27.663651
8.746102 25.782887
8.327483 27.561166
8.430014 27.115771
8.138896 26.218544
7.961807 27.070457
8.782813 24.904607
8.932251 19.785868
8.722467 17.859877
8.624264 20.304602
8.813388 19.228753
8.943181 20.211049
8.973499 21.297206
8.859813 21.244907
8.742665 21.099139
8.499868 20.028802
8.430225 22.332552
8.565905 21.302942
8.872212 21.705061
8.531148 19.182383
8.270346 21.454809
8.074838 23.330652
8.253366 23.920989
8.252697 20.243985
8.413766 21.879298
8.602143 22.068873
8.372836 22.526834
8.587260 21.861658
8.694203 23.842056
8.859798 25.593279
8.804967 22.980910
8.911340 21.006313
8.983610 23.031615
8.683838 19.883617
9.452782 23.805517
9.325960 20.148412
9.435798 22.454352
8.682787 21.494522
8.266768 23.310082
8.575829 25.334783
8.577654 27.142046
8.376127 24.392547
8.396001 20.617018
8.285672 24.440901
8.564700 28.440980
8.436770 25.845005
8.152894 24.993347
8.494876 25.918123
8.442989 28.239694
8.233486 28.602119
8.033133 30.721644
7.759366 32.186098
8.316583 31.689807
8.425940 28.300890
8.312198 28.219859
8.334437 26.311068
8.058790 26.850538
8.252756 26.918733
7.662519 31.052672
8.111332 27.038763
8.119601 27.030841
8.470407 23.383625
8.045722 28.534271
7.691081 26.824935
8.276053 24.827070
8.807639 22.058677
8.559524 22.578871
8.609778 22.543102
8.649505 23.833180
8.635388 25.200531
8.088159 25.423578
7.699326 24.119254
8.520076 23.034577
8.918305 23.170493
8.237807 26.143986
8.140563 27.093641
7.754342 28.424719
8.514002 24.094145
8.304256 25.326731
8.403047 23.706951
7.884064 27.718895
8.315184 29.231141
8.043772 25.640144
7.558725 25.507061
8.279874 20.720434
8.471653 22.192049
8.599730 23.346314
8.547920 21.790335
8.339351 22.135777
8.470145 24.521229
8.158762 23.825938
8.201771 23.718414
7.437762 23.530386
8.380771 20.551825
8.822927 23.664648
8.195891 26.544082
8.061718 21.512818
8.204545 21.700788
8.069098 23.155349
7.939392 20.220298
7.752691 22.402558
7.722764 24.328610
7.881690 20.895811
8.205600 21.760910
7.826114 23.098183
7.558023 25.047676
7.751877 25.926061
7.669785 22.063081
7.856352 22.442976
7.670538 24.165029
7.373961 26.802905
8.076834 25.016098
8.397540 26.304631
8.880029 21.430059
8.463805 21.186971
8.182043 23.797650
8.504855 18.749199
8.434560 19.360532
8.345690 17.975039
7.623153 21.282101
8.005924 20.986236
8.147568 20.130029
7.747489 23.119682
7.665385 18.276795
8.100296 22.341220
8.471477 23.328767
7.795538 23.258504
7.709899 20.107620
7.888843 23.832092
8.260115 21.769335
8.204701 21.054098
7.959739 24.018876
7.787757 24.409203
7.429185 23.347642
8.129722 23.047680
8.139047 21.071365
8.021040 23.752550
7.489121 24.328220
8.034764 22.122368
7.862751 21.844540
7.901789 19.778575
8.220431 18.539763
8.259830 21.787278
7.896433 25.763927
8.216724 24.684752
7.924435 21.147463
7.794192 18.665197
7.806341 23.646172
8.329475 21.620502
8.147806 22.849166
8.236341 20.927157
8.016901 20.378892
8.490555 20.715197
8.822803 16.973802
8.622925 14.847271
8.985627 15.690172
8.388141 16.112831
8.109729 18.408284
8.093131 14.711897
8.864284 16.731348
8.339283 20.840822
8.684766 16.538313
8.322981 16.445764
8.469193 17.035585
8.279335 21.444296
8.906596 16.074657
7.939314 17.856459
7.189432 20.253900
8.060775 17.448480
7.502823 22.425096
7.537495 25.086139
7.977060 20.022887
8.043508 17.152768
8.288814 19.744306
8.202213 18.391704
7.518456 17.390647
8.084307 20.481515
8.034424 19.036320
8.090180 21.443087
8.285376 20.495499
7.829411 21.020413
8.106914 19.275512
8.151099 19.240785
7.699154 23.823031
7.600880 26.505971
8.084920 20.862331
8.047746 22.265343
8.010603 19.510503
7.766448 23.099935
8.157859 23.249402
8.669440 20.352068
8.725805 19.735637
8.547229 19.961192
8.369063 22.502635
8.517452 21.922875
8.512472 24.592978
8.456100 20.728989
8.818588 18.551132
8.202967 22.442639
8.217874 20.233720
7.868813 23.833585
8.112839 22.883490
8.071119 19.018088
7.906823 20.955428
8.002779 19.128288
7.728067 21.489402
7.550216 21.573612
7.796663 20.828270
8.019634 19.671721
8.053282 22.305857
8.125733 19.519405
8.172490 20.498955
8.142715 21.263414
7.447606 23.178078
7.492666 24.679875
7.476379 23.202096
7.905588 22.772679
7.832328 22.904395
7.546172 25.573354
7.940770 24.321231
7.562927 22.460598
7.621365 24.241607
7.590101 21.662246
7.727975 26.095292
8.373041 26.733062
7.923473 22.728726
7.448344 22.002991
7.507259 25.503262
7.932460 22.889307
8.014688 22.442774
7.846368 21.951382
7.661189 19.137000
7.545012 23.627268
7.931046 24.561191
8.240763 20.417535
8.293593 20.802072
7.683642 21.459424
8.189901 21.834632
7.740855 21.213297
7.281258 20.938444
7.545738 21.635083
7.568867 25.003584
7.246397 19.731859
7.417103 24.687934
7.917958 20.902103
8.236833 21.280498
7.681359 18.267883
8.112533 18.995808
7.912402 19.849228
7.718540 22.626280
7.917892 18.327566
7.944989 19.532717
8.159716 22.836232
7.514518 20.145733
7.909574 18.810075
8.071187 20.272094
7.964598 16.378052
7.665532 21.053509
8.342894 22.389909
7.578576 20.810051
8.087961 25.449302
7.374906 23.503659
8.013645 19.475096
7.573084 20.853893
7.942687 23.710484
7.881435 22.958484
7.863005 22.598446
7.188865 24.714711
7.990065 22.702646
7.712593 21.243711
7.444636 23.591843
7.824471 19.140402
7.763189 21.739492
7.945226 19.069206
7.552837 22.799073
7.970322 23.297040
7.698424 21.575836
8.009564 20.037259
7.953788 23.090619
7.858706 22.654735
7.988437 18.736125
8.146258 20.527323
8.145416 20.662961
8.548047 23.191719
8.248496 19.280412
8.422156 23.195659
8.724625 20.540626
8.248027 21.373350
8.283659 20.498495
8.635100 20.665880
8.017837 19.384944
8.108860 22.542579
8.296947 21.936569
8.049194 21.615462
7.878670 20.521410
7.805268 21.157560
8.081986 20.205735
8.148340 22.457571
7.930055 23.893969
8.511182 20.243391
8.287869 20.039632
8.581197 16.968663
7.988790 19.309695
8.195978 20.768816
8.503387 21.845808
8.347974 17.451114
8.382386 22.015727
8.471385 19.327701
8.457603 20.846456
7.914272 22.511594
7.840230 22.689218
8.033535 23.383782
7.599047 23.125777
8.231720 25.032222
8.177091 20.275278
7.798310 25.188666
8.147837 25.347166
8.242420 25.265474
8.149198 26.455347
8.526705 29.908987
8.433490 27.181031
8.357579 23.554017
8.606362 21.245120
7.975620 21.790018
7.916635 23.696364
7.978734 25.580375
8.369014 22.904557
7.832897 24.204508
8.331502 28.684597
8.549186 26.988288
8.373723 29.108783
8.732229 25.360723
8.292360 27.576769
7.806960 31.229171
7.858773 29.872893
7.799438 29.318145
8.090973 25.928598
8.374914 21.050735
8.129894 20.434177
7.849808 19.435448
8.062217 20.998530
8.105470 23.614623
8.076325 20.254930
7.970177 23.795170
7.701563 23.403050
7.377116 25.858171
8.077685 19.714162
8.447685 20.143322
7.403359 22.449004
8.590737 20.665107
8.340836 19.896569
7.846097 22.095435
7.463902 21.649808
8.665946 17.392269
8.229470 20.378023
8.271120 21.818309
8.092635 23.352497
8.113506 21.817481
8.682091 28.642044
8.602267 26.291362
8.388975 25.195888
8.012952 26.693418
8.412462 27.924970
8.445515 29.044347
8.107223 28.909461
8.433365 25.395795
8.385881 26.480315
8.254804 24.784143
8.411736 31.617803
8.717459 29.492004
8.295607 32.528501
7.914916 32.033921
7.676637 32.223441
7.646948 32.535441
7.487048 32.624794
8.054937 30.034811
8.261005 25.377006
9.073851 25.473133
8.807546 24.441154
9.225525 20.065757
8.595373 24.329541
7.820505 25.217558
7.855826 23.652971
8.099996 23.275270
8.102421 24.305768
7.608432 23.942355
8.207509 21.724808
7.774608 22.882339
8.442206 25.128829
7.970531 22.155119
8.135352 28.267794
8.417931 19.456845
9.178643 18.742148
8.704603 21.384687
8.676582 18.347826
8.940060 21.379819
9.199775 16.408588
8.444951 22.751374
8.756754 22.381097
8.591750 21.651788
8.548996 21.983937
8.560275 21.273707
8.226961 26.609731
7.859048 22.113801
8.461463 23.482514
8.385322 24.100732
8.190051 22.968526
8.209640 23.693650
8.354398 20.780308
8.495096 20.016660
8.798241 18.485935
8.299370 20.224751
8.519752 22.072413
8.581246 16.848852
8.574931 20.505871
7.999550 18.533871
8.044799 19.425447
8.151982 21.586926
8.025886 20.975349
8.779934 14.699400
8.421664 18.530144
8.273042 21.983032
8.101473 20.241391
8.408330 18.324080
8.479760 16.456026
8.606888 21.103720
8.146969 20.858423
8.904718 22.706901
8.519335 20.404268
8.609003 19.142770
8.274393 22.663752
9.138809 25.410784
8.586929 24.077689
8.563775 27.914226
9.064218 27.562067
8.350606 31.439567
8.797215 31.774243
8.799257 25.182467
8.052748 30.254524
8.477888 29.700453
8.669962 26.192686
8.460746 26.855018
8.248020 25.726969
8.438293 23.431711
8.977725 23.783072
8.854299 26.321546
8.295615 27.238924
8.918989 27.892959
8.537316 27.187203
8.324502 28.243992
8.159380 27.660233
8.451607 26.206479
8.626738 29.071139
7.932094 29.927580
8.643364 25.001146
8.624662 27.888719
8.529125 28.117660
8.779718 28.985167
9.226858 23.649519
7.974318 26.319824
8.531151 23.783731
8.284273 21.672518
8.357646 22.965961
8.411416 23.559603
7.934995 28.536143
7.018405 26.265768
7.223063 24.261535
7.660953 25.204931
7.547682 24.229994
8.021911 25.486190
7.527690 26.691082
7.819864 24.991757
7.909805 24.539542
8.157803 23.944654
8.175745 26.078437
8.654236 25.874031
8.585132 24.387567
8.458378 28.561453
8.130003 28.472388
8.693508 24.463038
9.258682 18.111839
8.590734 24.938528
8.620375 29.485719
8.675599 27.552415
7.753578 27.054916
8.468588 28.656585
8.825242 25.496564
8.608296 24.501454
8.617486 21.381743
8.779291 23.100644
8.468737 25.683829
8.618214 28.214094
8.440187 26.991010
8.532304 24.619777
8.065074 28.462526
8.247143 27.711851
8.433427 28.025860
8.643914 28.794035
8.729642 30.778728
8.782725 28.895875
9.271401 24.727404
8.410896 25.632712
8.252361 21.586006
8.204379 24.629405
8.241112 23.747289
8.088213 22.955859
7.984491 20.626286
8.129522 20.286896
8.005821 23.807299
8.545136 23.922658
8.667776 23.327599
8.875852 24.766587
8.304301 26.972724
9.085784 20.941458
8.537412 25.371793
8.468155 26.549813
8.199263 27.866869
8.132171 26.658726
8.318550 22.087717
8.268272 26.000618
8.748356 27.026391
8.610485 26.959432
8.526389 29.303058
8.209906 29.560633
8.545876 26.163877
8.764281 27.807137
7.983486 29.827541
8.481466 32.068518
8.757329 29.157449
8.500106 31.644816
8.514849 29.682761
8.855812 28.475850
9.035220 26.389357
9.077945 33.031281
8.865669 30.734070
8.583408 29.273936
8.459187 34.019679
8.677793 34.113391
8.854848 30.534266
9.455422 28.811772
9.087351 23.721260
9.142629 22.611437
8.711581 22.728876
9.906506 17.189808
8.966482 22.103567
9.582307 23.614041
9.357726 21.637478
8.971920 22.775063
9.465745 25.302261
9.254675 25.341294
9.479231 23.374776
9.722023 24.250917
9.642873 26.995308
9.549407 23.112558
9.171581 26.421956
9.842714 25.685407
9.560479 26.549551
9.604043 27.798393
9.261707 26.145949
9.220652 26.683949
9.337074 25.455490
9.094579 21.378141
9.343626 19.779521
9.574273 23.784090
9.313881 26.816733
9.235636 26.861796
9.326090 25.748841
9.162801 25.111226
9.531130 24.204464
9.126807 22.017505
8.861424 25.638675
8.673910 22.132180
8.763638 23.582699
8.608240 25.573032
8.598951 22.043837
7.944464 25.807370
9.072307 23.831206
9.311369 26.732122
8.838044 29.030597
8.913637 32.521793
9.035787 30.635229
9.298638 26.640673
9.300498 24.461767
8.789360 26.247828
9.126720 24.119069
8.620615 25.390492
8.797361 23.378625
8.996041 23.513596
8.889759 23.959702
9.190139 22.021211
9.263821 22.511437
8.704968 24.234313
9.294010 21.669539
9.513714 23.472331
9.074044 26.989150
9.719594 27.126325
9.306058 29.821511
9.147855 26.008729
9.580153 24.427829
9.688545 27.142336
9.533058 26.636547
9.629122 23.575532
9.534370 25.554494
9.156967 26.969675
8.822425 24.933821
9.050528 21.510937
9.031096 23.441740
8.984676 24.096011
8.850434 23.399448
8.810557 22.535740
9.175888 26.316458
8.845123 27.487895
9.051299 29.587709
8.850992 28.169926
8.677886 27.383117
8.920024 27.876258
9.130989 27.837200
8.949485 23.929511
8.656925 25.629729
8.776242 24.821732
8.635792 25.652468
8.292081 27.528777
8.525266 22.007488
8.509311 25.771787
8.803801 26.936902
8.404098 25.339710
8.473603 23.307838
8.971587 25.599482
8.911731 26.030202
8.548151 25.559449
9.348446 27.615303
9.568788 29.804636
9.351298 28.328004
9.254000 25.220528
8.916324 24.917506
8.662153 25.230280
9.016454 26.463716
9.365785 23.964191
8.699783 23.798397
8.425017 26.696595
9.143918 22.200118
8.705415 24.832640
9.124258 20.236764
9.606757 23.881253
9.461404 23.258382
9.440080 24.377981
9.089386 25.254610
8.958362 24.642890
8.951853 26.661264
8.663221 25.268856
8.660180 29.306494
8.930775 26.137463
8.516757 27.538740
8.226279 28.393312
8.338582 26.688442
8.422820 28.859382
7.952772 29.976208
8.489432 24.447982
8.899842 28.119182
8.281999 29.739201
8.806869 29.543322
8.479421 30.457069
8.896655 28.171858
8.978860 25.838802
9.213053 25.100571
9.519989 29.080082
9.682770 27.491096
9.241291 28.045384
9.610148 25.443572
9.379349 28.050414
8.947378 30.502575
9.265519 29.935348
9.311416 28.483364
9.260011 30.124853
10.398687 24.396431
9.500075 28.675628
9.742484 26.710451
9.479764 22.089796
9.336039 21.354786
9.300700 21.934275
8.760081 22.526168
8.934683 19.046189
9.010512 14.909753
8.576896 21.410709
8.924826 20.606371
8.864616 23.781633
8.871998 24.807308
8.804718 24.481318
8.709437 23.513695
9.089470 24.315865
8.717546 25.075377
9.280202 25.619520
9.472237 26.848833
8.970523 23.175763
8.657136 23.312859
8.776626 25.098461
8.878903 27.865259
9.426683 23.041534
9.207393 22.870259
8.829360 21.980361
8.976753 23.547749
9.230558 19.255704
8.899090 19.306945
8.228219 24.680954
8.541932 22.842265
9.344972 22.730572
9.151773 25.315952
9.815126 23.245391
8.658793 25.387033
8.848458 24.301678
9.469799 25.753335
8.738761 22.773797
9.135061 28.408456
8.993293 28.887359
9.411594 29.357213
9.768688 23.423762
9.597654 26.238559
9.254464 25.215035
9.422490 20.889132
9.910986 24.305186
9.173976 27.180102
8.905424 28.120177
9.599304 25.356564
9.386437 28.397457
9.775517 22.513852
8.995217 25.602294
9.549976 28.224345
8.594965 30.920332
9.567779 31.858206
9.966275 25.843460
9.199624 27.720901
9.736540 26.547299
8.875264 26.194140
9.686861 27.483778
9.363635 26.093024
9.447998 25.672086
9.647209 24.588284
9.095836 26.868114
9.776302 24.130041
9.198600 25.498083
9.320920 24.812847
8.506721 24.047147
8.584059 24.624971
8.899479 25.261011
9.047136 27.059417
8.842214 27.499632
8.593016 25.658644
8.805875 28.712307
9.031416 28.584259
9.150218 24.572363
9.318393 24.977157
8.951021 26.102192
8.883666 31.336008
9.716980 23.946850
9.428902 24.266434
10.069032 21.636562
9.541149 19.869040
9.233838 26.392960
8.876525 25.657549
9.960723 21.586255
9.992139 20.586795
9.127912 24.608725
8.845361 20.899261
9.276489 21.522179
9.043184 19.125902
9.054773 21.197977
8.753529 22.691024
9.035017 23.883315
9.131799 25.736921
9.080889 19.150324
8.704238 25.015803
9.321766 28.178387
9.437591 28.454181
9.359786 24.098751
9.389701 24.921291
9.027570 28.315961
9.373269 27.300858
9.036682 28.597171
9.219423 25.454871
9.645223 24.114560
9.677453 25.870060
9.422202 22.431808
9.656089 24.812772
9.450332 25.056875
9.219015 24.775930
9.052603 19.280041
9.262821 25.137534
9.477442 22.765483
8.994951 21.909859
9.571563 21.123782
9.224591 28.679819
9.016254 27.355272
8.662254 24.943899
9.183935 23.685239
9.614105 26.894472
8.996466 30.805832
8.747333 28.855387
9.023588 24.606895
8.765844 27.494771
8.631549 24.432405
8.862060 24.464686
8.769089 25.769049
8.491663 24.166697
8.734620 24.892097
8.893549 26.675531
8.871040 20.607641
8.912492 19.197308
8.294715 22.268666
8.763649 20.124274
9.525600 16.278483
9.097262 17.933821
9.227643 14.400291
8.804969 17.206717
8.762899 18.621967
9.261946 20.044341
9.433645 21.772371
9.715534 21.766770
9.089484 16.824628
9.030954 21.207050
9.376931 19.534137
8.854735 16.760296
9.310912 19.711799
9.617585 20.267348
9.723294 20.045393
9.488216 23.359178
9.703763 24.118929
8.969048 24.540402
9.015629 26.851231
9.399446 27.087224
9.799429 26.262735
9.818181 24.849994
10.033570 23.311900
9.552122 28.149268
9.198296 30.683257
10.005831 26.922524
9.564073 19.024576
9.601953 18.624183
9.637321 19.209465
9.716163 14.707631
9.821706 13.360709
10.236354 13.061058
9.792772 12.521429
9.870270 16.408479
10.039138 17.038849
9.914391 19.461008
9.004804 22.412926
9.402929 22.394184
9.287850 23.817011
9.251325 24.999178
9.122406 22.298852
9.646934 19.475859
9.512250 15.124103
9.516269 13.974352
8.968810 19.339764
8.817829 17.202682
9.256042 19.639772
8.822682 23.581108
9.044790 24.044770
8.913561 24.924001
8.782551 23.084003
8.823190 20.921422
9.304631 20.507632
9.094647 20.307207
8.618423 18.812009
8.867490 25.324020
8.517223 24.323592
8.908391 21.194416
9.038506 20.791769
9.036314 17.887541
8.540253 21.127257
8.298255 20.590403
8.807146 20.138910
7.991412 20.795263
8.705909 20.388194
8.550047 21.709967
8.621212 21.330758
8.234795 22.521873
8.316132 20.421494
8.714270 20.254832
8.745187 21.495310
8.392891 23.117634
8.843530 21.885065
8.761286 21.500480
8.576767 22.591735
8.661659 26.390340
9.124250 24.055179
8.708904 22.010197
8.370842 20.383300
9.459244 20.240477
9.205223 15.175405
9.463746 17.724635
9.258378 18.520585
9.152610 22.349987
8.855363 22.363432
9.033619 23.178640
9.076092 26.682141
9.085784 24.689828
9.242459 23.879095
8.953686 27.986350
9.024714 27.692972
8.536568 24.760325
8.544153 21.306611
8.288715 22.079176
8.239318 21.804759
8.511786 23.565139
8.196360 24.792817
8.357540 24.814077
8.003948 27.653017
8.016699 28.222261
8.101369 28.651732
8.438352 31.756277
8.081101 29.808650
7.669993 30.325377
8.263787 27.730959
8.329810 30.106212
7.852469 29.542823
8.211520 27.299940
8.223961 26.472950
8.252139 25.374753
8.570708 29.534678
8.268733 29.840615
8.329133 29.916690
7.803365 23.828122
8.733880 25.120886
8.407330 28.480435
8.703777 26.290652
8.823957 28.454743
8.239935 27.904973
8.763199 29.022742
8.486750 28.944151
8.340632 29.521103
8.281055 31.033599
8.465555 30.817499
8.748608 31.238799
8.901797 31.017203
8.372432 32.741415
8.987097 31.275955
8.576138 27.968343
8.453911 26.090713
8.488266 28.156669
8.154837 27.773795
8.760054 25.990864
8.223492 29.685391
8.113895 31.007254
8.413718 32.523590
8.960139 33.046716
8.595921 23.564222
8.543621 27.641223
8.582239 26.495624
8.980224 26.882549
8.666429 27.539331
8.210107 29.420113
8.729903 29.725828
8.971819 28.246451
8.667115 27.731878
8.063855 27.510810
8.520333 25.839197
8.291694 29.122806
8.695857 24.927417
8.322698 24.083866
8.328560 22.597430
8.200337 24.003833
9.001914 26.156597
9.190251 28.139108
8.122201 30.213958
8.017164 32.240179
8.186931 31.742734
8.358645 29.553137
7.789370 30.647318
8.202785 26.343748
8.260771 24.512632
9.116228 20.406519
8.058522 28.239506
8.863409 25.511826
8.289691 29.117382
8.126085 27.795375
8.263682 29.852241
8.159756 27.215683
9.162851 28.256132
8.826512 26.020084
9.062159 24.114123
8.768832 25.729352
8.873728 26.507187
8.566100 25.912121
9.295703 23.957576
8.493226 30.702404
8.842366 31.212550
9.125399 30.949891
8.393854 32.248810
8.078592 29.421515
8.794435 26.081961
8.214568 25.454398
8.362429 23.878430
8.620373 23.076866
8.053043 22.927183
9.063836 20.005864
8.600657 20.387002
7.712828 20.303906
8.203921 20.986954
7.646347 21.012389
8.259123 22.879978
8.695094 23.404600
8.333498 20.695893
8.332600 18.081185
7.991119 22.345207
8.080056 25.965374
7.853397 24.843013
7.913910 23.367152
7.866149 19.174328
8.097401 20.442995
8.263483 19.949767
8.436305 19.472947
8.408683 19.055548
8.414336 19.698063
8.374248 18.641310
8.503520 16.850000
8.676638 20.101523
8.413910 13.600492
8.699309 17.046471
7.862160 21.827987
7.536662 25.423747
8.318445 21.018451
8.192145 23.844193
8.107675 22.462970
7.681152 24.924128
8.159883 23.603535
8.487607 23.572189
7.934761 23.922705
8.590514 25.311900
8.801156 22.305696
8.662473 22.055671
8.720619 24.367819
8.934119 22.627869
8.305528 25.736218
8.585534 25.468492
8.428994 25.508032
8.764572 23.876050
8.651436 23.320237
8.918811 25.877689
8.661650 21.263888
8.466648 22.005934
8.240528 20.508753
8.123236 23.580329
8.382122 22.475444
8.752384 22.863338
9.196622 22.351073
8.397249 24.206141
7.759284 20.141143
7.753608 21.404863
8.374559 20.745223
7.903214 24.594968
7.821612 24.136149
8.427032 20.249667
8.385898 21.840984
8.529411 22.536528
8.394756 20.957418
8.843776 17.089683
7.837949 20.398593
8.139042 20.646997
8.470701 21.158963
8.643379 18.100985
8.465660 18.353188
8.569002 22.194082
8.818813 16.493721
8.851170 24.125311
8.769254 21.302345
8.145949 19.884275
8.380694 21.504500
8.529915 16.523245
8.219560 18.885324
8.366286 19.437033
8.245199 24.160117
8.038064 22.207889
8.599333 24.731764
8.597387 23.023543
8.311536 24.937147
8.469446 22.403355
8.268519 23.732002
7.727657 23.105068
7.551056 20.496981
7.204533 24.475646
7.627966 23.405862
7.877407 21.438285
8.303610 22.436094
7.808478 18.924134
8.218099 17.072048
7.689637 19.136276
8.492862 19.969652
8.259545 19.378704
8.220833 21.770367
8.419891 20.489487
8.382786 17.490443
8.235487 21.204481
8.118322 24.139045
8.269228 21.380076
8.510618 25.351263
8.591673 25.542078
8.079820 22.435639
8.039525 23.408032
7.618213 22.667760
7.860987 21.111371
7.475672 19.373208
8.309264 22.483914
8.227220 21.777171
8.101278 18.694329
8.477079 18.413384
8.017586 18.359981
8.255620 21.868077
8.124244 22.104028
7.818426 21.686871
8.125563 19.618771
8.469852 22.549161
8.366867 22.394869
7.854045 22.341608
7.997000 22.153633
8.066103 19.422766
8.138904 15.424038
7.613255 21.837229
7.860956 18.786403
7.838852 16.766163
7.257989 22.801374
8.022202 20.092668
7.471287 21.553073
7.218010 23.431509
7.844826 18.955061
7.423664 21.011847
7.484066 23.944657
7.239529 24.675253
7.998550 20.279981
7.589221 22.526730
7.573153 21.841993
7.438031 23.935805
8.000222 20.225423
7.798877 21.908488
7.419912 23.027985
7.527353 21.155423
7.302110 24.397997
7.384430 21.765196
7.337425 23.601818
7.631414 25.000921
7.929550 21.787570
8.248918 22.771541
7.538396 24.443348
8.165125 24.721057
7.153087 25.126575
8.131537 23.441643
7.676963 26.241898
7.773664 21.277012
7.453313 22.129199
7.651650 22.056029
7.507271 24.110227
8.247647 25.512052
7.715253 22.423475
7.995070 20.950883
8.053353 25.277369
8.897890 24.474698
8.443669 23.867845
8.271252 23.143165
8.106540 23.968595
8.445192 26.811117
8.715175 25.184394
8.791811 24.627727
9.032256 26.418144
9.054619 28.868626
8.457562 28.230126
8.682543 30.755491
8.385700 28.185920
8.211252 31.524704
8.126640 26.897863
8.208689 28.388157
8.426337 19.392029
8.049285 25.818866
8.036047 24.723322
7.795687 22.515913
7.748189 25.404288
8.698448 21.718518
8.368566 24.858457
8.554831 26.367555
8.108787 26.519625
7.914596 24.567967
8.648992 25.451227
8.214744 26.988273
8.222759 27.687614
8.240415 30.951329
8.025401 30.272808
8.473348 33.548130
8.487936 35.336421
8.245653 33.091051
8.508213 32.235924
8.114667 31.290125
8.266587 28.164811
8.138766 31.850521
7.847314 25.359143
7.370184 35.367995
8.005743 30.827713
7.700868 33.109725
8.374737 35.448898
8.744443 30.912805
8.978328 33.072643
8.604488 30.645799
9.081760 32.977043
8.770795 32.775268
8.731058 31.937758
8.709928 29.059525
7.874470 25.286969
8.096278 30.716500
8.332759 27.002875
8.422471 26.142603
8.913192 26.612477
8.828430 23.922654
8.318826 24.177138
8.685487 27.162515
8.402910 26.662140
8.569246 24.377916
9.046881 21.390241
8.365425 26.168139
8.237019 26.838313
8.410805 20.308179
8.110289 24.050158
8.633302 23.215555
8.904174 20.513381
9.144570 24.272824
8.356297 28.629798
8.761209 26.003227
8.402710 21.948643
8.008776 24.082201
8.101266 24.718405
8.078675 27.322972
8.331097 23.473773
8.924368 26.968173
8.467408 30.062806
8.324909 29.054207
8.392953 30.518088
7.894855 33.238032
7.564541 32.602163
8.002334 32.635714
8.214805 28.222949
8.034547 31.997551
7.908493 30.426784
9.254140 29.587290
8.611241 31.753055
8.409281 30.954655
8.203221 35.182452
8.326079 33.854772
8.774803 27.750093
8.646401 30.653560
8.629575 29.268253
8.356583 31.065689
8.317905 22.682387
8.101516 25.988565
7.958357 26.124509
7.702913 25.491719
8.316357 28.465365
8.203187 24.684351
7.624687 25.667389
7.535383 24.193864
7.678512 27.538011
8.203316 25.731865
8.062435 26.127497
8.391189 24.877664
8.023113 25.354789
7.672571 29.379356
8.199437 27.714876
8.139198 28.616335
8.495669 31.209559
8.437580 33.708555
8.043534 36.012319
7.576376 34.277691
7.804778 30.722604
7.954077 30.265218
8.006226 27.399218
8.265648 24.995029
8.231842 23.146261
7.628186 26.940205
7.739183 29.769759
8.018197 28.959670
8.505491 30.853124
7.884720 33.873104
7.810686 31.685661
7.502076 30.654828
7.715710 29.200390
7.794492 29.820544
8.134461 32.828373
8.313903 32.675292
7.941738 28.724869
7.813235 29.566198
7.390054 30.764673
7.511864 32.564805
7.769253 31.460614
7.795005 31.893467
7.930820 34.833265
8.306849 34.555960
8.317202 30.778076
8.947298 31.585750
8.026952 29.903216
8.430004 27.156637
8.631961 26.393848
8.487469 28.666662
8.299393 31.604428
7.673039 28.735474
7.476027 29.258254
8.095732 23.778010
8.397761 22.631110
7.893142 25.772802
8.077658 27.054846
8.133294 27.413293
8.432526 29.119947
8.163930 28.639892
7.938628 30.545724
7.607749 33.195374
7.417973 28.374410
7.883682 22.032203
8.198207 25.205656
8.458420 29.134537
7.505904 30.651473
8.163711 27.863646
7.255306 26.498345
7.812057 28.867040
7.950793 26.038694
8.390951 25.658630
8.474393 22.240043
7.969191 21.186376
8.011819 21.872695
7.775878 24.756172
7.499822 23.916542
7.893459 19.884175
8.406285 19.268973
8.239427 18.820766
7.698176 19.361440
7.774691 17.243907
7.680032 21.470188
8.396682 21.278819
8.042051 21.862973
8.034757 18.363668
7.739185 18.857651
7.730531 17.556164
7.916649 19.941189
7.835480 21.953225
8.197982 20.852259
8.118475 22.163707
8.053581 19.943446
8.191031 20.857352
8.223126 22.267547
8.146696 23.591074
7.950301 25.136388
7.956631 25.337898
7.828307 26.654480
8.295635 27.146907
8.131572 26.240419
8.463219 26.053233
8.679005 25.251018
8.363945 29.239743
8.227466 30.194451
8.451986 30.010023
7.962361 25.240690
8.477993 23.977036
8.192961 19.416092
7.863544 22.175132
7.971264 23.850676
8.439887 21.255318
7.902626 23.493282
7.978801 24.316753
7.867336 25.006350
8.469843 23.660726
8.669124 27.833049
8.924375 31.180192
8.199748 36.334394
8.852040 31.844000
8.314458 32.020975
8.541065 34.127801
8.721187 29.516951
8.505934 34.472166
8.815770 31.722726
8.151970 31.096213
8.718191 32.137009
8.452446 27.362296
8.273203 29.497925
8.596973 25.678865
8.956750 28.182897
8.175543 29.256073
7.680861 30.630762
7.858339 31.822634
8.188261 27.125304
8.266079 28.730455
7.861326 28.990503
7.990780 30.528542
8.417382 29.666519
8.085683 26.280317
7.827596 26.331440
7.973306 26.404668
7.878226 31.925920
7.915895 25.071497
8.018672 25.186204
7.973719 22.510598
7.691975 24.634812
7.574931 29.264951
7.705160 27.156445
8.214348 29.683383
7.925714 30.573046
7.999673 34.017361
8.661704 34.703731
8.626533 32.725815
8.163955 36.301906
8.665092 32.340310
8.018668 33.028046
8.274156 33.260166
9.166384 34.266371
8.918279 32.032982
8.953150 29.425198
8.983270 27.129586
8.702987 30.812959
7.762302 31.357776
7.999275 28.527698
7.834205 30.373900
8.867634 28.672818
7.971749 37.794551
8.327367 35.216415
8.660443 28.095243
8.406052 29.489864
8.098908 30.246628
8.625676 34.002952
8.578014 33.370757
7.966423 35.101165
8.313796 29.517626
8.441871 28.148593
8.027241 29.445029
8.459257 29.929896
8.279645 30.320581
9.192755 29.882579
8.469936 30.742854
8.701929 29.981487
8.396879 27.092113
8.408218 27.557041
8.458766 31.375600
8.552926 25.800684
8.578250 24.747185
7.747225 28.279496
8.134553 31.631654
8.176853 32.431393
8.058114 34.089735
8.962442 28.062194
8.045641 34.593091
8.316760 30.024771
8.123501 28.150965
7.748777 31.336150
7.180713 31.413517
7.786348 29.560614
7.988299 28.274123
8.762992 29.189755
8.366619 24.818249
7.624914 28.153966
7.607532 26.739381
7.816270 32.587612
8.138179 33.649003
7.815809 27.685964
8.019919 27.246540
7.708170 34.416682
8.199664 32.098198
7.989257 31.349673
8.323659 30.353568
8.029975 33.182739
7.749760 33.680657
8.053740 30.999502
8.153076 26.846516
7.915998 32.722194
7.855280 30.704456
7.777094 32.816324
7.855178 31.613674
7.875724 33.405263
7.362033 36.143286
7.444055 33.143595
8.076018 28.486930
7.422625 28.064494
7.551900 34.037822
8.102436 32.876903
8.603620 34.220880
8.165263 38.527580
8.203839 35.551343
8.054073 35.184397
7.673150 37.015903
7.987964 35.023621
7.990890 32.797741
8.015878 30.525339
8.051852 37.350142
7.764835 38.287967
8.032857 35.064512
7.720046 33.700152
8.007483 33.942412
7.652793 35.653154
8.165754 39.173349
7.751614 36.065979
8.297276 38.015380
8.101856 35.197457
7.856860 34.622521
8.523416 31.639133
7.933390 35.274969
8.167948 34.086047
8.481766 31.705733
8.216485 35.425115
8.437505 30.482986
7.555482 34.534040
7.629950 32.605815
7.766953 31.767896
7.739193 31.121303
7.910979 32.401828
7.723517 36.475257
7.775440 33.167792
8.021659 36.143523
7.855087 32.465932
8.763683 34.686407
8.723358 30.958670
8.706285 29.122206
7.773844 30.725648
8.349708 24.655590
8.143374 25.531913
8.435678 29.883549
8.452126 25.814040
7.959301 31.329460
8.625399 30.761292
8.935356 26.965672
9.210355 27.088801
8.621869 28.181232
8.502086 28.242839
8.581646 29.582717
8.330389 29.639257
8.747301 31.089763
8.785503 31.824189
8.198009 31.085981
8.552239 26.364880
8.399572 23.437622
8.310393 28.519386
7.873106 32.401952
7.914044 28.295710
8.172413 27.575043
8.249929 24.970100
9.046486 25.646750
9.726246 22.062760
8.701374 23.865262
8.440195 26.862128
8.206306 26.970169
8.440146 26.626683
8.250831 27.382530
7.805287 22.511468
7.433220 23.870280
7.550595 23.798511
7.941561 21.492536
8.252075 24.055877
8.027069 26.095604
7.693254 25.279461
8.024100 23.544771
8.327803 25.218986
8.173670 23.668211
8.235427 19.322976
7.784460 24.558809
8.265627 23.209138
8.164126 19.966384
8.211074 18.478647
8.750028 18.920206
8.526006 24.434326
7.772940 26.275303
8.239991 26.386405
8.325656 25.094494
8.423003 27.946153
8.467047 31.938930
7.937745 31.655221
8.053877 28.314124
7.911237 25.199700
8.164895 27.551028
7.889407 25.971123
8.154779 23.371528
7.880090 24.342622
7.617031 26.518956
7.819790 25.121280
7.065317 25.816781
7.673700 27.581068
8.096228 24.574957
7.203031 25.685762
7.456453 24.706532
7.873867 25.848265
7.581966 25.897084
7.723493 27.766080
8.065524 29.523594
7.708423 33.166320
7.981748 31.719765
8.060475 32.330049
7.479853 31.846037
7.428789 28.386463
8.030061 28.447745
7.956945 31.537069
7.695343 30.627317
7.426287 28.868845
8.219454 28.624571
8.042566 33.259041
8.463170 33.454923
8.329145 30.981141
7.903461 32.815303
7.737121 35.660250
7.782501 32.309920
8.186306 29.119365
7.988184 33.262854
8.112538 29.881253
8.001400 28.593189
8.221413 26.131325
7.909006 26.071053
8.481387 21.558485
8.167909 26.177274
8.412874 27.234576
7.825940 21.967485
8.168140 25.338569
8.314538 21.799210
7.973551 24.839628
7.985120 25.715008
8.319586 26.666856
7.734175 27.883293
8.073208 22.888002
8.384569 26.380917
7.559098 29.026281
8.104989 29.450183
8.072342 28.562374
8.343536 24.534390
7.882759 31.626710
8.254800 30.068411
7.535934 28.055046
8.415337 24.798046
8.089369 25.279564
7.909941 25.918791
7.973436 25.404299
8.316264 23.536691
8.151933 24.350166
7.807811 25.427545
7.355206 25.286979
7.680723 23.251582
7.840570 26.611193
7.691207 26.546643
7.651480 24.661338
7.117938 26.685317
7.848704 21.202922
8.125940 20.171330
8.094678 25.996841
7.602279 23.562246
7.543471 23.313991
7.492741 23.276696
7.766002 23.710181
7.463967 23.177429
7.281965 25.563487
7.920263 29.004780
7.115156 30.458669
7.757477 29.854973
7.746880 29.638769
8.291147 30.199287
8.357123 28.639406
8.502312 29.694379
8.653665 29.513245
8.088735 31.380689
8.055232 27.613856
8.340705 30.320529
8.225582 30.371500
8.506255 30.150517
8.664662 27.479308
8.875993 25.939854
8.224317 23.817611
8.482945 26.733899
8.263699 27.366620
8.365720 23.686730
8.325343 23.728966
8.583607 21.441076
8.046827 22.185182
7.840522 24.395597
8.048109 27.750978
8.151141 25.632385
7.782749 27.577962
8.321822 27.168292
8.137130 30.410733
8.633249 29.361473
8.165914 32.058970
8.504983 32.757445
8.575908 30.720874
8.822551 31.206005
8.417064 31.276458
8.691896 27.444029
8.186587 35.830847
8.068192 36.781980
8.796407 32.152983
8.505157 29.701701
8.460713 30.611807
8.349109 31.020933
8.283716 33.448436
8.023629 37.343083
8.004781 30.387194
8.407651 30.719510
8.563991 28.517653
7.766131 33.423012
7.919100 27.962646
7.431468 31.810326
7.710061 26.700416
7.390339 27.689391
7.764281 28.876429
7.519958 30.886285
6.638126 25.737168
6.827550 28.343672
7.345695 30.456054
7.502272 31.534107
7.549798 30.335436
7.041446 33.725007
7.774356 29.963112
8.088230 31.724965
7.360178 29.843425
8.383386 30.693337
7.935989 31.579521
8.257498 34.435610
8.253105 34.336247
7.804627 32.220961
7.926442 26.532505
8.403759 25.668088
7.982921 26.050471
7.767538 21.394266
7.712645 22.409388
7.968708 20.823506
7.356827 24.674644
8.084150 25.199211
8.000327 24.623720
7.810135 22.817189
7.482181 22.790885
7.550566 19.537613
7.320274 19.752641
8.466081 24.151449
8.646572 24.645332
8.143388 28.692699
8.232940 31.244363
7.507711 29.570639
7.575873 27.262607
7.952459 25.016900
7.548662 26.669572
7.641718 28.130884
7.892033 28.157765
7.746626 32.691753
8.262446 30.282169
7.529996 30.030796
8.545735 26.722419
7.994787 26.594352
8.205427 27.373935
7.208466 33.473517
7.625760 31.709619
7.926262 27.910346
8.602698 25.518593
8.423494 25.804367
7.951236 26.571423
7.923874 25.054900
8.132603 25.819348
8.329011 25.942592
8.100007 24.183207
8.482333 22.790147
7.987450 25.470936
7.989780 25.835794
7.712885 29.262006
7.906833 25.598226
8.293082 26.136512
7.767253 30.192935
7.068291 29.694491
7.293827 26.552637
7.049117 24.489295
8.141549 23.208542
8.029296 24.030885
7.908547 27.413679
8.238938 26.268315
8.246241 22.405890
8.135526 24.633769
7.835538 22.600454
7.776364 23.044795
7.620494 24.464469
7.698091 28.355474
7.556405 34.389738
7.563407 33.353263
7.972438 31.575216
7.605810 33.740189
8.031324 33.744171
7.790237 32.873408
7.633068 34.167188
8.063103 34.366591
8.356238 32.421498
8.485706 33.155703
7.747196 34.162557
7.791532 32.353795
7.532468 31.523681
8.031397 29.217939
7.841528 27.432065
7.922394 27.980800
7.567067 23.119224
7.467071 27.308549
8.000492 25.654305
7.476569 28.735532
7.165492 27.555656
7.445157 26.300362
7.553441 21.091070
7.466495 22.786182
8.178644 23.247469
8.126220 24.292658
8.200093 24.979239
8.138307 23.896985
7.923072 24.432534
8.261283 21.042841
7.548784 24.315845
7.282089 25.279421
7.291112 21.185654
7.341432 23.774126
7.596668 22.911155
7.044859 26.083425
7.148859 22.292305
7.395393 25.506252
7.868687 23.291284
7.350767 22.945011
7.777274 22.554623
7.756922 20.094779
7.791923 18.919941
7.754466 18.944185
7.772140 22.347672
7.974836 21.022883
7.880666 17.077333
8.079496 18.321814
8.538979 20.449383
8.109640 21.639795
7.466954 23.454354
7.739693 26.995104
7.928705 26.861563
7.990556 25.276149
8.603468 22.978694
8.158048 18.992879
7.473782 25.977043
7.639975 27.560568
7.923835 22.779358
7.647627 23.224772
7.956354 21.893220
7.875875 21.695432
8.319073 21.224011
8.322848 23.756929
7.737803 27.356987
7.749153 25.699859
8.136046 23.107254
8.255318 25.234088
8.313230 25.804965
7.710145 23.740184
7.901709 26.235023
7.819631 22.882320
7.556694 24.202745
8.253500 24.869910
7.314862 27.104014
8.225137 22.254825
8.371534 15.924700
8.343885 15.438449
7.588263 20.746537
8.115842 19.689025
8.178796 18.843517
7.973040 17.912738
7.496021 22.069962
8.354794 19.744152
8.097252 23.821230
7.795009 22.277623
7.973504 22.530765
8.159484 21.233139
8.244549 26.636763
8.080927 26.100426
7.726191 21.310621
8.355745 18.538011
8.456791 21.022055
8.613809 21.209285
8.644149 19.273086
8.232574 22.867424
7.846480 22.749378
7.772454 20.771817
7.779014 18.188170
7.764361 19.720294
8.202329 19.565412
8.053583 17.780374
7.917316 18.126598
7.700581 19.082915
8.075693 20.749767
7.262587 21.274357
8.013011 21.954106
8.284129 21.313921
8.429678 22.564017
8.315708 22.146648
8.200053 20.833313
7.359650 23.732885
7.967403 24.216103
7.548968 23.050277
8.273464 16.644921
8.206624 20.595303
8.402321 20.945219
8.155015 15.746443
8.535508 18.442935
8.529777 18.388386
8.190996 21.496795
8.188900 22.982935
8.207473 20.617053
8.448420 25.678364
8.350341 23.098026
8.316264 27.997400
8.881179 27.402825
9.009825 31.034227
8.879643 28.572889
8.777345 25.960999
9.455502 27.710458
9.258748 27.202189
8.876630 27.880621
9.024949 25.878353
8.310045 24.441175
8.972730 25.757930
9.042789 28.074682
9.194687 29.905109
8.485418 32.651328
8.706011 31.298610
8.798246 30.440423
8.904031 25.659078
8.775654 26.855609
8.773236 28.805765
8.627486 23.266102
8.452547 27.521578
8.443762 27.941746
8.339003 32.902312
9.016707 29.239279
9.202545 28.653783
9.435722 26.065714
9.375144 25.944184
9.085399 23.765654
8.919326 22.821620
8.737727 21.980344
8.704088 26.105336
8.518145 26.137291
9.199155 21.295044
8.284008 26.169702
8.570903 28.098387
8.053007 23.796520
8.528420 21.396439
7.923451 16.250757
7.690338 20.538288
7.655943 19.035960
7.694811 21.227834
7.882824 18.666162
7.973094 14.718578
8.417170 14.397141
8.764560 13.350394
8.319075 19.830168
7.234096 13.397179
7.734709 14.451683
7.804724 14.434210
8.316896 19.819109
8.198916 21.684325
8.026717 22.381460
8.344877 23.995006
7.821427 21.709453
7.720346 22.463317
7.480007 21.808814
7.676880 16.625684
7.747712 16.888052
7.552592 16.958687
7.137209 15.985950
7.841008 17.864857
7.863258 14.347978
7.760403 15.259107
7.345331 14.038081
7.838687 14.997423
7.771195 16.439597
7.913390 16.362351
8.327518 10.807479
8.006762 12.793901
7.930245 19.178490
7.981526 19.306006
7.579460 19.974987
8.101650 17.194259
8.152255 16.324592
8.220633 19.357210
8.499711 19.056434
8.320437 20.947779
7.453947 21.421175
7.345333 22.634402
7.302195 20.218885
7.633056 22.240759
7.799483 20.933983
7.450469 23.270448
7.886137 22.790954
8.321318 20.928763
8.249125 19.570178
8.427144 23.556091
8.035728 27.244826
8.122904 26.594399
7.813047 23.943628
8.629190 21.273464
7.909921 23.828932
7.996098 21.852519
7.809785 20.056803
7.763144 15.623076
7.824354 19.257192
8.351882 19.640808
8.113228 20.746798
7.823691 17.022567
8.069457 16.620893
8.433403 19.074498
8.575032 14.425700
8.334222 12.175497
7.929016 17.263437
8.281440 14.036609
7.917764 15.403413
7.953599 17.710561
8.472681 15.605914
8.355647 17.086567
8.291509 15.852002
8.169451 15.151987
7.577570 11.924838
7.879486 19.419018
7.293970 18.160597
7.918749 16.030903
7.916317 15.441516
7.616047 16.976763
7.867731 15.316398
7.716005 14.279094
7.775917 14.209730
7.716607 18.571759
7.627434 24.368263
7.505272 23.429609
7.662422 17.069838
7.702286 18.365462
7.330030 24.491622
7.927061 19.475415
7.876776 21.710677
8.902669 21.492975
8.139515 25.041909
8.025879 23.130361
8.389295 25.373645
8.345022 23.163704
7.952646 21.872646
7.925664 21.430897
7.717029 21.169764
8.278324 20.945433
8.405883 19.626245
8.220610 18.808991
7.980107 20.802556
8.282342 18.220501
8.508996 20.444775
8.609988 22.937299
8.514203 21.944138
8.186977 24.718367
8.221210 19.042544
8.176394 20.820831
8.384121 20.664958
7.876131 21.645378
8.410420 24.205904
7.949161 21.299544
7.670519 22.837998
7.145354 17.692868
7.041215 21.255125
7.779021 18.545689
7.490208 17.193897
7.372638 20.104838
8.078932 18.766564
7.454021 21.394301
7.725304 17.341925
7.652467 16.501660
7.308761 19.718350
7.503093 18.132227
8.167412 16.272779
7.892195 14.737899
7.873624 13.240174
7.754565 12.105017
7.092451 15.315621
7.405555 17.304346
7.814459 10.346278
6.968549 13.261751
7.871348 11.852498
7.312012 14.594736
7.715470 16.700160
7.664562 13.085039
7.692012 17.343628
7.930290 18.039027
7.789163 15.711115
8.262840 14.038407
8.007068 17.407221
7.867034 18.507922
7.974941 18.918295
7.837557 19.852645
7.714435 19.035916
7.916649 14.048001
8.249057 16.068373
8.015391 15.832138
8.207700 17.659989
8.106880 18.491365
7.881994 18.783826
8.408685 17.775054
8.222264 15.419167
7.774593 19.930205
7.697796 23.279227
8.013416 20.517463
8.029189 21.049443
7.854134 15.642201
8.070726 14.834059
8.254422 16.387707
7.970285 15.896362
7.910704 18.057504
8.285594 15.393033
8.750322 17.904348
8.870929 14.587434
8.616501 14.421344
8.805376 10.853778
8.367915 12.825437
8.762019 12.485021
8.603521 11.810796
8.183010 13.691102
8.682956 12.402468
8.182935 13.711642
8.393468 11.214202
8.025036 13.355073
7.904176 13.159319
8.031038 18.309394
8.123130 18.456306
8.156434 16.295548
8.202330 15.423737
8.619527 11.842905
8.649736 15.192445
8.580583 16.235288
8.512758 17.098607
8.557246 20.027007
8.524429 16.772151
8.886102 14.946693
8.681015 16.644888
7.969133 16.082001
8.306405 18.331888
8.157372 19.571501
8.379242 17.421606
8.053471 21.093361
7.903489 21.242904
7.625349 24.225866
7.487114 22.652007
7.720541 19.882277
8.150821 21.568648
8.122073 23.849895
7.838036 19.658756
7.745059 23.164231
8.324122 18.844918
8.124898 22.124948
8.347193 18.509972
8.755419 19.264739
8.187026 17.885880
8.869760 17.198172
8.425931 18.799575
8.899863 17.119760
8.593125 19.723688
8.807364 18.693853
8.556301 19.406366
8.649848 16.286804
8.114629 19.960891
8.963520 17.064994
8.479133 15.892635
8.509177 16.799942
8.331718 14.104915
8.612286 18.329959
8.587903 17.700053
8.555551 16.760334
8.193543 18.966690
8.253071 18.747483
8.365294 17.338484
8.245935 17.649873
8.584323 20.589955
8.661713 22.020623
8.259827 20.585736
8.131122 23.101425
8.423674 26.797417
8.085433 22.817609
8.281424 25.180096
8.357959 23.334924
8.197269 22.414782
8.288108 22.157542
8.079755 25.458888
8.061151 25.985085
8.536349 20.169410
7.971191 18.367601
8.307442 17.793741
8.605527 15.589876
8.541050 16.683117
8.654120 21.627192
8.444005 18.409636
8.095859 20.782751
8.906881 17.728579
8.209325 20.805515
8.413894 22.820690
8.720003 21.794083
8.395047 20.013324
8.080073 23.052424
8.699400 22.247623
7.994139 21.331387
7.834494 21.689685
8.115112 21.189258
7.836897 17.598460
7.248651 19.659405
7.956086 17.056526
7.754557 17.496731
8.004826 16.062933
7.554770 17.772684
8.255505 17.461606
8.028726 20.780535
7.792328 19.907247
8.219435 23.615648
9.007910 20.105093
8.330518 13.370770
8.648140 13.317105
9.226895 14.744185
9.142170 16.697318
8.413065 20.858674
8.354548 19.671291
8.030926 19.253011
8.383094 19.001978
8.714673 17.550035
8.488713 16.944968
8.519225 18.581127
8.828528 15.586196
7.984821 18.614127
8.358582 18.002091
8.316815 19.597717
8.604033 18.650427
8.672538 17.052270
8.328681 18.377834
8.796748 16.316786
8.170255 18.171995
8.274663 15.863996
8.478688 18.628413
8.527996 19.778929
8.704374 13.111857
8.519015 12.502234
8.250383 16.534943
8.617602 18.273412
8.636597 16.674532
8.782804 17.377601
8.577898 16.890621
8.459516 19.973591
8.568532 20.974638
8.535222 18.135133
8.088828 22.252784
8.358058 18.303413
8.940764 18.645889
8.194145 19.761130
8.491478 21.568042
8.626277 18.686866
8.627800 21.006881
8.259746 17.479474
8.565910 18.463189
8.673746 17.369553
9.219885 15.220798
8.816913 14.363343
7.902250 21.160594
8.067328 20.383536
8.334960 23.268781
8.148035 21.884710
8.674207 19.535460
8.610986 19.116058
8.370881 16.813291
8.947778 18.036564
8.532220 21.413202
8.702145 19.092626
8.498964 16.445628
8.447890 20.888674
8.807814 19.840684
8.968109 16.844667
8.680949 21.212376
8.100102 21.119785
8.692601 21.101677
8.855175 22.553947
8.282735 24.154675
8.346695 21.940470
8.482996 25.588268
8.353096 24.852674
8.022323 24.076185
8.519052 21.354522
8.396281 25.946271
8.361333 22.996664
7.677443 26.070707
7.821552 27.370898
7.646083 25.579454
7.085097 22.963131
7.675848 24.954369
8.009137 24.170062
8.299138 22.243813
7.522669 25.154021
7.614716 23.034276
7.856685 27.350492
8.019145 23.703336
7.909528 27.308063
7.660094 27.999833
7.215129 25.623364
8.379077 23.441673
7.864448 25.087837
8.158783 25.568413
8.039465 22.942953
7.519938 29.250956
7.334624 28.095081
7.803253 28.497181
8.060183 22.866784
7.818203 24.995956
8.312471 24.211387
8.518078 24.568893
8.242872 25.100056
8.898015 25.028633
8.662770 25.317461
9.047519 23.990936
8.803951 26.393287
8.394809 27.587898
8.640001 28.222756
9.020540 27.262010
8.408034 25.996081
8.197445 27.850346
8.681744 23.679922
8.382268 23.859565
8.364939 24.843311
8.391377 25.751488
8.617388 25.816776
8.181617 26.964778
8.573153 25.459143
8.057151 30.063441
8.119224 28.167055
8.284404 27.171697
8.993266 27.048334
8.160933 26.461413
8.478843 30.413429
8.032257 31.490699
8.079992 30.144157
8.234825 31.057165
8.697376 24.923747
8.999846 20.784126
8.879547 24.172282
9.142506 23.320185
8.530303 28.299071
9.127115 26.914136
8.813896 26.908103
8.679834 25.490163
8.868135 27.683312
9.037569 26.808229
8.680567 27.571976
8.934038 29.786976
8.594196 29.276215
9.063214 25.674940
8.825381 24.664622
9.326337 22.024213
9.162789 24.147618
9.361676 23.967727
8.595121 26.521013
8.649867 28.625629
8.338274 32.785380
7.596326 33.860970
8.811680 23.860734
9.014408 34.033207
8.907394 29.128515
8.903894 29.549711
8.235747 27.104124
8.421071 31.120669
8.248642 28.822333
8.133911 30.923950
8.235129 32.488297
8.761950 29.450236
8.072452 31.680855
8.568760 31.451173
8.306608 31.620882
8.449273 32.406807
8.201862 33.858068
7.972308 29.362238
8.535038 24.053166
8.199284 29.000851
8.272488 30.454405
8.367456 29.399433
8.575139 30.155944
8.446256 33.046211
8.544343 27.995276
8.684085 29.148075
8.380834 30.622677
9.267188 31.405109
8.637151 28.581054
8.358631 25.964911
8.727154 29.030730
8.076719 29.208873
7.943732 32.052783
7.605669 37.502204
8.183401 32.491229
8.121351 33.361974
8.156738 31.423022
7.632294 35.562144
8.752922 31.372707
8.460886 32.747232
8.264687 28.462484
8.310675 30.854790
8.770519 30.883505
7.958425 35.710014
8.646473 30.894363
8.672430 27.592640
7.908884 32.743964
7.860909 30.727021
8.496218 27.348232
7.511068 32.364590
7.634286 32.144259
7.960125 31.800794
8.123871 29.635903
7.946734 29.017794
7.630303 27.892993
7.322514 31.328119
8.066004 25.912073
7.823769 28.872294
7.870221 28.492495
7.694232 30.057568
8.195688 31.472946
7.665724 31.277310
8.025389 28.242488
8.162179 30.137950
7.122936 30.939254
8.227497 28.369797
8.298317 28.654422
8.877277 25.906296
8.577260 26.810028
8.466286 24.767815
8.422148 26.661062
8.572410 26.337882
8.003054 30.021990
8.384980 29.759932
8.745183 28.047069
8.419914 33.286403
8.684474 30.765029
8.482798 26.344888
8.888869 27.893973
8.693760 27.007008
8.481616 23.878118
8.011160 26.728161
8.595764 27.765199
7.698101 27.878824
8.226277 26.235514
9.183016 25.130542
8.862811 25.926298
8.847775 23.742416
8.366995 26.319998
8.402154 28.999038
8.572850 27.606390
8.292354 23.882197
8.029184 25.467439
8.039917 24.036585
8.349471 21.309356
8.732617 20.011576
9.016969 21.673038
8.709894 24.868846
8.710118 26.836131
8.830494 20.705261
7.480103 27.566394
8.528239 26.156062
8.395433 24.337976
8.296233 27.494584
8.194221 24.510213
8.393252 22.976483
8.361042 20.107241
8.420864 26.735145
8.417324 23.967564
8.473251 22.938680
8.150245 21.851867
7.999287 23.438317
7.670778 24.149730
8.265331 22.851432
7.753156 26.368737
7.525078 23.770418
7.862617 20.225775
8.036905 23.060883
8.218194 24.273074
8.107780 18.216833
8.933342 20.944231
8.879044 17.749040
8.609462 20.655033
8.435390 19.213425
8.035170 20.150739
8.401435 20.648944
8.129119 17.470030
8.545085 17.037930
7.744599 19.459736
7.903686 23.551887
8.146120 20.071349
7.419378 20.269657
8.425765 17.952395
7.948357 22.047384
8.059623 21.644051
8.471231 18.172911
8.151263 18.112041
8.354039 16.546323
8.279751 21.209993
8.615079 22.257505
7.644323 20.488423
7.589710 21.782551
8.126589 20.580664
8.114731 22.471115
7.775424 24.867615
8.139263 23.547030
8.164029 22.394638
8.502787 22.930593
8.080889 21.439462
8.456258 18.156888
8.071193 23.351314
8.167729 21.833988
7.463346 22.527975
8.081433 20.654773
8.054441 21.984846
8.049000 17.740683
8.092376 15.394801
7.785708 21.583117
8.222300 19.617092
8.284276 23.081789
7.911533 20.931799
8.171346 19.832023
8.041236 18.110349
8.091487 17.068235
7.489637 21.376750
8.664453 17.023724
8.039932 22.263814
8.196673 20.035407
8.403081 20.704729
7.582204 17.932413
8.142921 17.097097
7.794554 21.870082
7.675564 22.412942
7.752337 20.545780
7.488728 22.134937
7.542902 22.320035
7.638445 21.952278
7.457882 24.054983
7.354563 20.469956
7.713112 24.682348
7.733027 21.978798
7.182150 22.122646
7.696517 18.769417
7.501209 21.423084
7.886256 24.320986
7.202318 24.780866
7.479272 22.620558
7.572979 19.880093
7.458037 21.149959
7.000879 21.100804
7.953814 15.911865
8.091671 17.454216
7.992851 19.148991
7.837122 19.385306
7.895150 18.244864
7.497564 19.011195
7.199648 18.837074
7.623176 18.391187
7.620719 15.807655
7.523518 16.240607
7.702360 18.382735
7.169102 17.195795
7.464883 22.057104
7.686698 17.255559
7.704645 15.580129
7.346702 16.975256
7.383801 16.410488
7.615764 17.368337
7.628890 16.782141
8.019286 18.710966
7.336297 17.832978
7.387078 18.876447
8.090107 17.407203
7.923366 19.615804
7.451019 21.552960
8.129800 13.358496
7.663980 18.783371
8.100523 21.100967
8.205351 19.987099
8.022292 19.487803
7.932408 18.244546
7.693283 20.099916
7.758310 19.136957
8.329360 18.207102
8.521030 16.407160
8.449257 21.386022
8.499919 17.528369
8.035303 23.356524
8.056373 21.853799
8.495921 20.042519
7.965355 18.949473
8.514335 19.369682
8.173642 17.809397
7.916478 17.266028
7.660689 18.716299
7.705087 22.838408
8.090951 24.001147
8.712419 22.601135
8.847937 19.563251
8.427262 20.700692
8.218255 19.011388
7.654025 18.869753
7.572978 23.694763
7.842587 22.882158
7.984137 19.198876
8.253605 16.677963
7.999137 17.765066
8.779342 19.910590
8.460021 19.691812
8.406311 22.757630
8.544871 22.842792
8.371997 25.541128
8.416178 25.260097
8.616080 22.432102
8.309444 21.136347
8.654883 22.109148
7.956927 24.976986
7.808849 23.128150
7.655270 23.640014
7.722576 23.160836
7.084365 23.563303
7.661665 23.479638
7.658981 24.382208
7.806848 22.561777
7.953353 24.944816
7.373757 21.660253
7.317409 23.626056
7.477935 24.945556
7.615287 25.289692
7.444368 23.659960
7.586293 23.016967
7.878240 21.401537
8.248396 21.138359
8.273030 16.271181
8.226437 18.222541
8.013333 19.529765
7.956472 18.147421
8.252219 20.493007
7.583291 21.912363
7.972039 19.466863
8.720588 18.228260
8.201196 16.573163
8.055210 17.269754
7.913208 19.807804
7.765631 20.481471
7.839194 23.546548
7.520616 22.265050
7.645248 21.969122
7.789544 22.044713
7.931079 23.008970
7.318952 28.899666
7.421514 23.447557
7.538690 22.744374
7.019966 20.851880
7.101226 25.756877
7.235960 29.626707
7.337166 22.998330
7.930954 21.952014
7.444449 22.045021
7.131720 22.020113
7.604213 26.078372
7.576231 25.773420
8.144943 25.271113
7.600117 24.102356
7.402600 22.396994
7.767144 21.831536
8.019343 18.905220
8.113771 21.593899
7.990864 25.621163
7.392087 22.856597
7.824745 24.860803
7.846759 25.561727
8.266589 21.997022
7.641987 21.620234
8.063351 21.086602
7.884048 21.419017
7.646442 22.785219
8.060265 21.912551
7.576155 28.344162
8.159075 28.851619
7.614677 31.054807
8.284882 28.795835
8.209686 26.135797
8.599416 23.162642
8.294890 25.514229
8.321431 23.785385
8.059337 21.458626
7.981068 20.870032
7.884355 22.688085
7.917263 22.722037
7.670920 25.884430
8.223812 23.015902
7.788519 20.333862
7.580817 23.144280
7.517111 22.233552
7.944705 19.661582
7.811339 21.438833
8.345246 22.856401
8.414528 21.316549
7.927043 21.162983
7.645943 25.633895
7.320207 27.101340
7.441963 21.385804
7.417251 22.305651
7.617312 21.719100
7.423093 25.615854
7.016886 24.424103
7.705480 23.076187
7.666183 19.557173
7.685442 20.320128
7.842334 22.026464
7.652366 19.181917
7.330659 19.177706
8.245299 17.774734
7.734861 22.144207
7.502940 23.266324
7.965170 19.812391
7.827460 23.819077
7.933013 23.911894
7.259220 29.136345
7.349782 29.603440
8.560598 27.000135
8.249583 25.169765
7.852560 22.809325
7.693354 25.497513
7.116869 23.296305
7.652114 18.923233
7.097077 22.436205
7.344557 25.740595
8.110641 23.273459
7.653482 21.417703
7.859057 22.542616
7.709027 22.542205
8.085660 19.979514
8.141455 17.820838
7.577889 24.336549
7.976499 21.811870
7.520238 21.101429
7.436291 22.707702
7.126153 24.201669
7.678985 23.630086
7.933856 25.499222
8.125249 21.515709
7.921398 22.293963
7.871964 23.771242
7.572498 22.664079
7.352909 24.378039
7.748020 26.194078
7.082021 26.992147
7.406259 25.823721
7.233667 26.869665
7.275164 25.317686
7.205128 25.606798
7.434096 23.758949
7.283861 26.075223
7.760271 22.940109
7.543148 23.384065
7.917175 22.260032
7.261868 22.331515
7.518385 21.157184
7.423389 20.841884
7.644948 22.291639
7.946922 22.812964
7.695664 21.908995
7.709670 22.530582
8.035589 21.825727
7.739749 23.133653
7.742699 23.285369
7.673617 24.450621
7.555983 24.229933
7.852569 20.320734
7.437173 22.884157
7.687253 21.828893
7.617855 20.082444
8.054631 22.081889
8.134589 17.821391
7.458178 22.189093
7.614191 21.263635
7.119496 23.767115
7.104513 23.346754
7.586148 22.497870
7.834549 22.574253
7.757972 18.090754
7.561392 20.329364
7.539899 21.525705
8.066178 18.401604
7.602773 17.803881
7.588822 20.485639
7.344522 18.928387
7.313342 23.016733
7.324555 16.995194
7.675572 15.986870
7.529910 18.014111
7.782971 19.615711
8.571495 18.332918
7.351972 21.293700
7.105402 23.545940
7.664983 21.687180
7.804978 21.771125
7.657845 21.000319
7.710123 19.428605
7.898689 18.335283
7.889510 17.287713
7.028776 18.876410
7.287624 16.382114
7.847971 17.737217
7.377421 20.885858
7.279110 22.356817
7.381477 22.413893
7.803699 20.672095
7.294120 16.675291
7.174679 22.417575
7.592770 19.463933
7.530348 19.811496
7.072644 18.895267
7.254885 23.162108
7.922415 23.377141
7.738342 22.698563
6.556571 22.767639
7.227461 24.201936
7.613973 22.344729
7.636357 24.800518
7.455124 21.850060
7.900319 19.694013
7.774019 20.204499
8.280936 21.224641
8.799007 21.297320
7.704958 25.258103
7.583467 23.645086
7.123663 24.066181
7.611877 22.066175
7.164508 24.907494
7.520243 24.283634
7.327738 23.728653
7.621584 23.242379
7.519332 19.543054
7.648212 21.077268
7.486134 16.076849
7.318520 16.643402
7.703232 12.134818
7.663590 9.141347
7.464677 14.393623
8.215435 15.643882
7.794616 18.467499
7.901690 21.981367
7.779026 17.877327
7.653033 18.088177
7.332051 12.525392
7.238628 12.277928
7.555688 14.341890
7.993458 18.625781
8.563634 16.490612
8.003789 17.324342
8.277329 18.216167
7.233408 22.491113
7.413002 27.655812
7.409420 26.632708
7.673510 25.432910
7.006156 27.477073
7.306205 25.482854
7.995486 24.824307
7.971782 25.200462
7.202396 26.465145
7.582358 26.063445
7.817901 26.366035
7.629102 29.068979
7.851562 26.085200
7.511598 25.251081
8.241655 24.404808
7.963064 30.627213
7.598367 29.128017
7.636038 28.044395
7.853440 28.388730
8.285148 24.797067
8.310346 22.796883
7.479074 22.544143
7.769321 23.507247
7.605491 24.118732
7.620101 25.221212
7.383211 24.424386
7.944131 17.749954
7.307984 20.941443
7.904241 16.319525
7.677279 17.072126
7.424984 20.148865
7.385062 20.513003
6.998162 17.927570
6.921669 15.824487
7.949669 15.189679
7.868235 14.353478
7.424539 13.861559
7.544875 14.132028
7.581420 13.833145
7.069057 16.755430
7.329664 17.652262
7.579814 12.016809
8.251584 17.596924
7.340932 18.612274
7.493583 22.626603
7.908695 22.091752
7.893068 26.109699
8.131271 16.705128
8.027600 16.677668
7.458628 18.862081
7.407316 17.721188
7.840432 17.250789
7.813022 19.212228
7.667859 18.223035
7.667313 18.958344
7.976512 20.194874
7.584387 22.762411
8.396869 21.771541
8.140715 24.035393
8.297498 24.390649
8.076681 25.899715
7.688921 24.999813
8.080542 25.074211
8.436003 19.877264
7.734939 23.049943
7.980551 22.664917
7.910730 20.860632
7.856554 21.523630
7.898452 17.252851
7.847952 16.348719
8.230446 20.808132
7.635789 19.751854
8.107755 18.415814
7.644144 18.104883
7.740262 20.907734
7.956570 21.843764
7.722333 18.614571
7.662848 18.592214
7.675646 16.811279
7.573532 17.372480
7.848733 16.564322
8.225959 14.992658
8.136702 10.837225
7.782407 9.655901
7.621038 16.475595
7.121023 13.981372
7.468097 11.736266
7.104645 15.145847
7.666376 10.948503
7.559599 14.101995
7.403888 12.364765
6.959140 15.671207
7.432438 14.847392
7.664339 13.247782
7.000874 13.797755
7.452315 10.787636
7.366188 13.861627
7.507728 7.554888
7.602697 12.688370
7.419006 12.750066
7.380815 13.127891
7.496426 12.423215
7.536799 12.132130
7.033585 13.684883
7.160526 15.590994
7.020728 13.939686
7.045778 14.016426
7.207114 12.609371
7.259751 14.272894
6.945532 13.236742
6.955356 15.633516
6.482509 17.229879
6.987536 15.256995
7.048559 16.866769
7.180577 13.545761
7.225569 13.323745
7.345963 16.352001
7.161438 14.972241
6.972279 13.133933
6.929386 13.404734
6.977991 12.117597
7.153074 12.503430
6.932149 12.429456
7.020828 12.144218
7.402189 11.565161
7.407035 11.447891
7.138800 13.291114
7.212405 12.243922
7.359284 10.746907
7.993458 11.617347
7.384203 11.892418
7.240384 14.999170
7.659313 8.752381
7.708737 10.336099
7.647029 11.814832
7.669601 16.005988
7.477711 14.221374
7.397409 12.899920
7.628152 11.143753
7.540392 10.666610
7.781274 12.109023
7.372444 8.932114
6.997818 10.641075
7.279742 13.101746
7.439224 14.207851
7.812010 11.034450
7.609135 13.784133
7.825184 12.462432
7.950438 10.441054
7.842637 12.986057
7.854848 14.170414
7.120254 15.868724
7.051399 13.903150
7.257003 15.418721
7.646934 12.660907
7.423991 11.885649
7.547658 14.678727
7.411410 14.389826
7.299576 16.638102
6.874382 13.924502
7.431939 13.064158
7.030568 15.909369
7.320682 14.407624
7.299194 10.046394
7.569283 9.159331
7.651848 11.404260
7.008219 9.319045
7.038566 12.840313
7.440717 12.255466
7.877447 10.597364
7.284159 9.503713
7.230288 7.761368
6.998376 12.434949
7.140484 11.008421
7.320709 11.655688
7.558000 8.960396
7.892535 5.640933
7.577066 10.664604
7.971686 10.532514
8.035021 13.777976
7.918330 15.142500
8.103182 12.217479
8.012112 13.139360
7.929654 10.993534
8.081480 11.413867
7.743864 10.302573
7.840532 11.622207
7.834912 9.671370
7.975738 11.712733
8.034556 8.571998
7.951687 6.953575
7.527522 10.271869
7.419117 9.296034
7.796707 9.133745
7.402539 9.100105
7.181018 9.069812
7.543793 10.549624
7.707224 8.022132
7.679629 8.177982
7.844750 10.536390
7.406945 7.732914
7.883929 9.929493
7.809670 9.561224
7.429210 12.575833
7.708119 9.781704
7.668129 9.276439
7.390415 10.506237
7.565503 12.748606
7.152625 10.520174
7.444068 10.271727
7.451546 10.269569
7.175531 10.648043
7.331580 5.846687
7.307463 7.043547
7.126413 9.006844
7.477224 11.030016
7.740431 10.244149
7.985992 9.399777
7.611593 12.165267
7.538986 14.012188
7.342489 11.519048
7.474569 12.289357
7.416151 12.796199
7.207500 11.377399
7.228648 12.189637
7.274455 9.016369
6.879361 10.314870
7.900670 7.884648
7.423037 8.304556
7.537947 10.991642
7.790821 12.113008
7.537633 15.615755
7.599740 13.603836
7.247379 12.882733
7.093727 16.066659
7.803081 12.938429
7.731770 13.619464
7.898354 13.168890
7.657360 8.812276
8.128892 13.198705
7.850481 11.305892
7.535020 10.861083
7.809282 13.579996
7.762495 11.607753
7.763295 12.482832
7.593647 14.856381
7.855442 15.662292
7.239645 14.391118
6.722778 15.391873
7.313530 12.071603
7.433265 13.028574
7.505309 15.662252
7.643126 13.612157
8.136396 11.810384
7.663687 12.196630
7.057158 14.544118
7.392375 12.844052
7.738977 11.040622
7.732134 12.004055
8.033195 12.570492
7.699413 15.650534
7.975112 14.347381
7.827950 14.725580
8.401091 9.819616
8.335862 9.327964
7.969865 8.096019
8.333661 6.520137
7.687674 14.731242
7.781933 12.413821
7.708505 11.062185
7.440866 11.784877
7.435952 10.058080
7.290541 13.390424
7.516240 14.557558
7.397921 9.284276
7.408202 13.330257
7.052137 13.531390
7.716957 7.774011
7.860145 7.870704
7.122022 11.183900
8.068341 9.556524
7.643208 11.056502
7.249615 11.454023
7.279794 10.460588
7.598026 9.717976
7.890502 12.285604
7.602476 12.052357
7.294644 9.541090
7.230950 14.346456
7.901148 9.679734
7.549186 12.778629
7.373007 12.582897
8.160854 13.114948
8.284628 10.470878
8.186092 15.031601
7.996985 9.667433
7.938702 11.118773
7.951847 11.242573
7.842865 11.084778
7.852459 11.776113
8.339646 11.386888
7.872987 12.043251
8.285558 11.763907
8.406181 12.843247
7.886137 14.310556
7.966737 17.643290
7.924067 12.920816
7.521656 10.875549
8.133607 9.659383
7.649914 12.022759
7.842705 9.953387
7.658806 8.198263
8.165696 7.263257
8.150821 8.191994
7.722701 7.412402
7.977160 10.887063
7.949051 11.395141
8.038627 10.091936
7.793454 11.424851
7.876345 13.561415
7.611006 14.307558
7.748613 8.535859
7.955541 9.399992
8.133528 10.105080
7.628657 5.799017
7.988541 9.417714
8.053926 11.832105
7.366192 16.911289
7.790842 18.168669
7.727711 17.852859
8.331469 11.570671
8.253056 12.336239
7.628006 12.933116
7.448798 15.762247
7.916641 14.347070
7.636839 15.877240
7.535159 13.600289
7.852905 13.620857
7.687021 16.964906
8.005142 17.430741
7.383392 14.777876
7.716035 12.572105
7.492993 14.156588
7.717178 14.342846
7.751731 14.817935
7.621853 13.200228
7.265423 15.469988
7.458238 14.955815
7.459616 12.359092
7.776569 13.669682
7.772008 15.078449
7.278703 16.207849
7.715264 15.090375
7.686523 14.971466
7.513394 13.013646
7.716961 13.020043
7.165752 16.407768
7.422010 10.759861
7.530575 15.118944
7.301917 14.081239
6.969026 10.699447
7.065840 14.137551
7.794543 13.540703
7.466687 14.723546
7.557466 12.914005
7.426590 15.057110
7.860845 15.182252
7.292673 14.228238
7.246345 17.440955
7.488111 19.631993
7.228675 16.065533
7.694574 16.870958
7.495422 15.861297
7.452668 16.806321
7.409054 14.238047
7.460625 10.753594
7.452851 14.133692
7.677877 8.561529
7.590331 12.601580
7.398763 11.572710
7.392486 15.161732
7.543912 14.329280
7.586085 14.842694
7.380937 15.055131
7.475615 16.832895
7.221386 14.337427
7.550382 14.719301
7.791401 10.123841
7.131851 14.183229
7.689412 13.343356
8.313519 15.650066
7.550212 14.855235
7.706770 15.462605
7.320366 18.851536
7.787105 17.061623
7.989225 14.109421
7.522480 12.382440
7.399908 11.354098
7.416611 15.869565
7.513205 14.668656
7.665347 14.459159
7.577478 13.006592
7.866156 16.719709
7.415774 15.498400
7.859801 14.879762
7.586779 14.303733
7.254176 16.544472
7.731165 11.911443
7.897666 13.399024
7.792744 12.245118
7.529627 18.035824
7.331214 10.566990
7.532134 15.264003
7.456246 12.005224
7.248527 14.454599
7.197028 17.838770
7.645233 12.089717
7.130572 12.191989
7.527181 12.892907
7.399384 16.121748
7.069508 16.661353
7.188003 17.133201
7.371154 14.702375
7.452793 15.415326
7.357672 17.486704
7.287436 14.069151
6.959449 17.618743
7.255616 12.788080
7.616976 16.331837
7.583719 9.337222
7.474560 14.951470
7.659242 12.912852
6.944800 13.143242
6.835264 16.584461
8.043831 14.136409
7.472176 12.892534
6.835740 11.748825
7.387451 11.681882
7.178614 13.782046
7.016492 16.409974
7.737873 11.639743
8.084206 13.876573
7.844739 13.968416
7.326065 14.986288
7.511398 13.210122
7.530849 14.601378
7.650040 17.672068
8.154258 17.623771
7.986792 15.116225
7.218867 16.642468
7.627514 13.274910
7.440124 10.923804
7.444306 15.227689
7.362763 14.895238
7.141246 14.911808
7.796478 12.185133
7.837457 15.889543
7.523846 14.994835
7.415329 18.606635
7.281274 17.887233
7.223800 17.273029
7.545450 20.486152
7.592834 19.089390
7.801586 19.489520
7.859007 18.360096
8.032624 20.161451
8.313127 16.676863
8.105778 14.944617
8.006316 19.803321
7.803950 17.416710
7.815282 19.198960
7.127950 19.022322
7.272162 20.394700
7.655670 20.304647
7.618288 20.336870
7.252794 19.318573
7.883674 19.195742
7.927339 17.993755
7.740643 17.395394
7.731287 18.118773
7.718800 17.373090
7.773593 16.601342
7.700444 19.628960
7.650164 17.493459
7.710727 22.340893
7.158990 19.549233
7.523155 17.911420
7.770304 16.774547
7.635655 18.338869
6.972991 21.279835
7.029791 19.445767
7.407804 17.236840
7.693403 18.564165
7.790018 16.129330
7.386692 15.436602
7.241995 17.792219
7.575868 18.102769
7.044742 15.268023
7.016348 18.534184
7.501236 22.349442
6.737762 20.465180
7.073852 18.112537
7.042660 20.117459
7.417977 17.554630
7.743279 12.952920
7.276656 18.072705
7.134341 22.227166
7.238494 20.083857
6.933806 16.522662
6.927689 15.253060
6.815113 17.875953
7.468678 21.101323
6.529524 19.949383
7.124307 21.028523
7.404108 15.766729
7.176499 20.162460
7.392030 21.569296
6.794786 18.440063
7.312666 21.038776
7.292490 19.649400
7.863804 21.150096
7.372567 19.782204
7.433150 20.693083
7.658657 20.039739
7.625165 17.682636
7.282016 17.436255
7.358171 17.737103
7.907062 16.769187
7.970225 19.136774
7.082354 18.245043
7.909578 16.179401
7.440596 15.444746
7.337969 18.532798
7.117045 18.171633
7.157129 18.378571
6.977731 16.337106
6.846439 17.053571
7.279797 16.359525
7.235438 13.214963
7.483032 16.729390
7.346223 16.511490
7.026740 17.066542
7.473452 20.518801
7.761063 18.048855
7.750759 19.266505
7.691860 15.727159
7.327161 15.059789
7.800605 15.314417
7.918870 15.485304
8.066004 13.555647
7.440007 15.415176
7.342562 15.312985
7.598543 14.774274
7.290209 17.996517
7.733037 16.355719
7.695527 17.614303
7.743945 20.355585
7.512346 16.618698
7.432282 16.937461
7.413629 15.848448
7.578283 18.689847
7.805713 19.051594
8.330096 14.546085
7.930073 17.675164
7.632040 16.468886
7.657151 20.895784
7.499781 23.105720
7.693974 15.361166
7.140750 19.213912
7.597754 17.133545
7.464635 18.976881
7.150643 20.574537
7.375312 16.563034
7.894396 15.376651
7.664915 16.854526
7.423544 16.120684
7.836228 14.313577
7.425510 17.908929
7.133208 17.932575
7.861939 17.417182
7.768436 20.420347
7.803486 21.645062
7.460406 17.611422
7.525686 17.078005
7.220419 21.390571
7.603307 19.732360
7.474545 19.216568
7.639141 20.246012
7.609784 25.576568
7.775299 22.713821
7.925999 18.939590
7.707047 20.647294
7.523186 17.193460
8.470274 18.467140
8.373527 14.577691
7.697662 21.966672
7.722342 17.989027
7.485013 17.097862
7.537765 17.566604
7.843499 13.975543
7.857016 12.952649
7.775454 13.505420
7.620023 12.900356
7.455633 15.897286
7.514799 11.465105
7.806979 13.294819
7.775849 10.858534
8.078242 14.069287
7.801855 16.051621
7.675247 14.003927
7.978750 15.258820
7.406197 13.362944
7.522823 15.734594
7.517440 13.706704
7.493010 13.414124
7.590983 13.140380
7.760787 13.752885
7.460573 13.943722
7.912000 15.979472
8.020082 16.237185
7.733224 15.812819
7.678566 17.931575
7.527003 18.438174
7.665393 14.496649
7.548620 16.680758
7.199169 20.048434
7.547645 16.173712
8.312536 15.345856
7.919338 15.584768
7.872523 15.558956
7.324130 15.972978
8.059499 16.484345
7.618169 16.382646
7.310049 16.033738
7.363672 16.317865
7.566134 15.477967
7.617954 14.913573
7.211016 15.501091
7.346616 15.554211
7.548176 15.631823
7.840443 14.177576
7.777217 11.446938
7.515627 11.054833
7.210643 13.783868
7.644841 12.874203
7.306121 14.610589
7.310930 12.486698
7.483557 13.422913
8.046229 9.096926
7.728902 12.435276
7.568952 14.647137
7.478694 15.653665
7.412167 14.750743
7.593266 12.690295
7.173789 15.717198
7.028820 18.373933
7.309047 14.525922
7.403786 17.065972
7.479752 17.725221
7.501797 15.422251
7.799694 15.658375
7.986107 15.304693
8.669094 12.863198
8.076124 12.204450
8.424089 14.804869
7.778287 14.689947
7.324952 14.286757
7.973321 13.837038
7.866939 10.472786
7.349181 13.791542
7.249747 18.253668
7.033745 17.501810
7.972349 14.455343
7.553463 16.430416
7.313993 17.261529
7.767878 14.226230
7.378794 15.010403
7.351911 15.586057
8.259524 12.174840
7.949165 14.030828
7.344723 12.937194
7.197082 15.396625
7.842250 12.310745
7.315570 15.132977
7.210167 17.652288
7.377443 13.865349
7.728676 13.022016
7.588501 12.790057
7.543853 15.654638
7.973563 13.150803
8.001120 11.513037
7.641539 12.071303
7.358896 12.256389
7.475336 12.740720
7.633964 11.714638
7.291016 10.435228
7.198195 15.280440
7.528994 16.770432
7.586037 15.656456
7.465705 16.786351
7.729732 19.571927
7.026566 17.875253
7.137067 15.844201
6.916586 15.960863
7.224302 18.179306
6.831924 18.140926
7.271166 15.010651
6.844299 16.942202
6.979969 14.129830
7.570107 15.223188
7.129707 14.805960
7.807400 18.143301
7.975842 14.691830
6.874042 15.754400
7.304843 15.300660
7.556453 16.007922
7.339772 13.237907
7.254486 15.857475
6.740154 15.090685
7.500096 14.037194
7.244135 16.271157
6.853828 16.912619
7.368347 18.618030
7.283978 15.209487
6.715411 16.036857
7.034932 15.509443
7.309084 17.762229
7.223577 15.452520
7.290257 13.968443
7.100540 15.344532
7.232245 13.103100
7.532183 15.221565
7.417566 10.710426
7.382371 12.922512
7.241011 16.404029
7.489154 15.491215
7.150489 19.585178
7.426851 15.194701
7.237897 16.152040
7.079646 20.068122
7.307387 16.198100
6.955521 17.038061
7.442760 12.024086
7.668823 14.531979
7.211725 18.527811
7.630570 19.370440
7.248866 17.626803
7.644792 15.026339
7.446062 17.902598
7.249244 17.070176
7.400492 17.500630
7.012298 18.939606
7.344360 21.271626
7.101419 20.071894
7.293589 20.775737
6.958971 19.044912
7.179878 18.047185
7.228485 17.316975
7.351127 15.754207
7.352612 17.804579
7.119251 14.955163
7.477434 15.778369
7.773372 16.043439
7.016484 17.817309
7.247699 16.128776
7.505031 15.224074
6.660807 18.311773
6.821302 13.896258
6.901862 17.464124
6.861717 14.766054
7.451921 17.069163
7.325332 15.344747
6.812699 17.496347
7.130868 19.235504
7.423808 19.288800
7.409469 16.976484
7.164935 13.483867
7.128849 8.741738
7.071423 11.265348
6.828146 11.991525
7.701490 14.024843
6.920418 11.805068
6.981953 13.292504
7.509627 16.739282
7.300378 13.450474
7.139226 13.135434
7.299117 15.141222
7.389382 18.283500
7.464540 17.177042
7.197335 14.136872
7.268554 15.220088
7.323548 14.566654
7.282232 14.924775
7.168408 14.431738
7.409343 15.077759
7.122752 13.076746
6.897678 12.876674
6.902148 14.127120
7.518466 10.919808
7.095853 11.865479
6.697463 12.078421
6.521874 8.535040
6.737551 11.744764
7.180877 10.601427
6.839358 7.623612
6.816272 9.550708
7.349602 7.462037
7.653693 5.360088
7.005797 10.619893
7.178921 7.425003
6.465958 10.486734
6.963671 7.818389
7.044552 12.848645
7.173556 10.589752
7.192155 11.773085
7.183810 13.993115
7.592110 13.247681
7.450923 11.417892
7.104175 13.578356
6.775548 11.952361
6.567818 17.562555
6.852843 15.229514
7.102645 19.421101
7.337538 15.099226
7.261721 15.232497
7.244280 12.991309
7.822251 14.078659
7.292290 10.570293
7.742028 11.255706
7.081317 14.307321
6.874006 11.707112
6.816787 11.266495
6.565698 13.242054
7.594861 13.595999
7.374454 17.158558
7.555002 15.790121
7.260788 17.840950
7.513135 16.977272
7.435976 17.975594
7.561628 13.234671
7.684800 15.607773
7.653704 13.946158
6.991063 16.304442
7.603360 14.204945
7.800577 14.877518
7.958564 13.014251
6.851377 14.279425
7.176680 14.759320
7.387031 13.267201
7.214526 10.475904
7.420541 13.579459
7.558486 13.430597
7.357335 11.630556
7.367952 12.788350
7.199004 15.742578
7.677265 15.045375
6.914439 14.933571
7.288214 12.505096
7.763397 15.409986
7.460399 13.608412
7.127592 13.975024
6.888728 13.858074
7.411099 15.926861
7.116667 16.387364
7.560384 13.103708
7.886375 9.819432
7.678732 10.640998
7.577060 13.637787
7.379020 13.789029
7.434601 13.310874
7.371689 12.249081
7.167774 13.905952
7.294569 14.078721
7.015588 17.765184
6.937871 13.480669
6.633671 16.465121
7.678849 15.789872
7.156104 14.842869
7.573153 14.535197
6.491603 18.974914
6.731636 18.481039
7.333693 16.177910
7.514788 15.815546
7.671819 13.078823
7.514752 15.410298
7.653185 13.273189
7.092704 17.516591
6.686998 18.819565
7.343291 18.543085
7.143270 15.925490
7.090693 17.055924
7.139400 18.116741
7.363253 17.410970
7.199296 17.635859
7.398474 18.528203
7.492845 16.024067
7.457463 13.675927
7.599435 15.384789
7.179756 13.502080
7.176277 11.904836
6.593741 14.573112
7.277240 11.253469
7.142789 15.038867
6.855460 13.604677
7.239648 13.359045
6.516114 13.489834
7.051198 11.675279
6.652155 9.903960
6.845167 15.382005
6.865108 14.035025
7.433742 11.763016
7.491545 10.986944
6.900939 16.819499
7.358785 15.749304
6.793188 15.637189
6.944410 15.621760
7.005910 14.947300
7.484086 15.574334
6.890349 16.590144
7.418533 16.883824
7.276518 17.501420
7.576463 15.414579
6.940069 19.799896
7.449664 14.932204
6.942691 15.819961
7.540822 13.867788
7.112262 17.671557
7.269535 12.687422
7.234663 16.838703
7.201949 16.210547
7.551229 16.074058
7.353200 15.051270
7.476776 16.887015
7.169073 14.921116
7.452694 13.833069
7.316876 11.566152
7.681462 13.998986
7.705255 13.714265
7.671090 10.850247
8.095552 14.802582
7.649365 12.585434
8.203517 12.200514
8.080292 14.911130
7.538194 19.316741
7.737214 18.880077
8.125078 15.924541
7.451361 15.355695
7.275223 16.550252
7.190018 14.771369
6.786109 14.824496
7.499070 13.470852
7.316347 13.012970
7.208586 13.961756
7.118410 12.910645
7.624866 7.478997
6.838381 9.273408
7.095745 11.374618
7.351418 10.011612
7.380333 14.299821
7.316150 15.163853
7.401652 16.276941
7.539601 17.423548
6.951629 16.206347
7.462286 15.946051
7.173513 14.266313
7.259614 13.101244
6.600231 14.841323
6.897763 12.681903
7.030878 10.622658
6.692612 13.034621
6.812695 11.684735
6.607704 11.328036
6.706004 15.249387
6.917699 16.058162
6.965918 15.611760
6.969614 15.153068
7.698251 14.254425
7.682177 14.570990
7.312339 13.885062
7.672870 16.084721
7.674817 13.728859
7.760831 14.468929
7.562291 13.193686
7.627182 16.555117
7.146609 16.519714
7.327334 14.476962
7.052201 15.035019
6.732442 15.267712
6.952317 17.697396
7.027928 20.932957
6.988628 16.986374
6.873062 18.763797
7.155808 16.916929
7.645719 14.884549
7.054860 15.412752
6.957916 16.410990
6.918171 16.733376
7.235655 15.197178
6.758015 15.949173
6.904956 17.150933
6.931193 17.324758
7.267195 17.058657
7.315559 19.691042
6.627595 21.723019
7.323736 19.532134
7.195752 14.128392
7.240781 13.062780
7.327053 16.141398
7.214776 16.414162
7.050726 14.205738
7.472497 11.042161
7.929622 16.635640
7.348463 13.245572
7.385212 16.694500
7.210876 16.767523
7.373691 15.894748
6.770797 21.089964
7.192079 15.564160
7.496812 20.593722
6.978587 15.966080
7.690760 14.282261
7.908089 18.203954
7.630977 20.236901
8.123289 19.938519
7.254819 18.540271
7.591546 17.259055
7.180601 14.402607
7.156213 13.129369
7.720376 14.666501
7.953051 12.697056
7.883109 15.100570
7.769520 17.914223
7.362436 13.349041
7.595314 17.037811
7.443702 14.840762
8.140274 15.793042
8.237085 15.303659
7.828924 20.784023
8.033077 19.836443
8.049389 17.123847
8.267377 15.240642
7.949601 14.450923
8.395403 12.804885
7.911595 19.501651
7.821990 24.567353
7.255356 24.053481
8.084483 17.772415
7.590232 18.763310
7.553573 17.401820
7.800628 23.969971
7.906470 22.471841
7.816514 20.034510
8.125174 20.215217
7.795450 23.444508
7.578768 18.158808
7.245747 21.011182
7.300960 15.636908
7.238960 17.177188
6.868095 18.642371
6.977897 15.482153
7.767318 17.057609
7.628571 16.093169
7.293491 14.819921
7.068199 17.532152
7.235536 16.538301
7.370139 13.644421
7.358803 11.762301
7.186067 11.441722
6.955018 15.567620
7.273890 13.171167
7.353492 9.459998
7.096454 12.925003
7.371549 14.276724
7.372949 11.795190
7.409516 9.985814
7.167679 14.827669
7.614748 14.606027
7.526282 9.622254
7.945247 9.490979
7.931196 8.824070
7.542029 6.589422
7.592042 7.829887
7.799305 10.239796
8.049492 11.010515
8.105545 12.993306
7.590759 4.927340
7.300746 10.531448
7.738433 9.980849
7.639018 5.922189
7.954944 8.394184
8.166275 8.874129
7.991262 7.642282
7.923240 8.469656
7.684425 12.350155
8.128142 13.801134
7.632313 10.782990
7.909759 11.851856
7.424817 10.522856
7.572356 14.274863
8.049751 9.591563
8.142229 11.615675
7.887787 10.666115
7.398241 12.829247
8.428958 12.198566
7.977787 10.930998
7.560916 10.621012
7.837341 13.130265
7.869004 12.902470
7.587792 9.735062
8.015980 10.028783
7.770946 13.382825
7.874478 9.775406
8.325830 9.430253
8.032768 6.336408
7.993048 12.199628
7.766282 13.379063
8.708181 10.787120
7.649741 13.065616
8.014955 11.704804
7.812065 13.557018
7.706131 11.198133
8.025589 15.864896
7.828820 12.280691
7.940413 11.128965
7.938776 10.845213
7.944028 11.293650
7.420534 11.699091
7.573718 13.769092
7.482787 14.344923
8.281042 9.508564
8.039723 11.127334
7.218375 14.020715
7.727173 13.232320
7.966818 15.946083
7.613711 14.696564
8.129745 11.736929
7.979087 12.328896
7.957732 10.479731
8.186916 12.502941
7.812491 10.792670
7.966356 13.675588
7.655159 13.150703
8.102878 13.800595
8.056791 13.047249
7.720932 12.954777
8.277903 15.303879
8.044832 13.228891
8.085466 11.233064
7.801414 10.201416
8.092062 12.752013
8.432783 12.850170
8.258255 11.484143
7.955223 8.868342
7.728317 7.912624
7.501881 13.247437
7.428931 10.213652
7.900676 9.963647
7.772119 11.054086
7.781901 10.454641
7.560812 17.386267
8.068036 14.280432
8.075939 12.598564
8.225865 15.016971
7.779135 11.155491
7.578474 15.254468
8.177052 12.080041
7.864114 14.939524
7.835624 14.177272
7.540654 11.944373
8.058329 16.047485
8.385294 10.687779
8.188045 13.364483
8.252446 6.329041
8.378559 13.454913
8.107562 12.761892
7.829829 14.286123
8.573513 9.549110
8.028016 11.080200
8.270562 10.507640
8.205214 7.849863
8.057802 11.550145
8.224890 7.004674
7.653858 9.538841
7.719638 13.271555
8.220338 11.262084
7.755779 10.637732
8.111685 12.172037
7.529109 12.749590
7.930724 14.396991
8.179452 16.736933
8.308292 12.841859
8.203649 12.117157
7.805793 11.906371
7.909700 13.278484
8.295606 11.071126
7.505808 13.535022
7.898975 17.451216
8.256603 20.552949
8.017845 17.425009
7.882609 18.634551
7.943149 15.845465
7.381362 19.732120
7.462100 20.014530
7.308804 19.136672
7.304380 20.664452
8.080549 15.327857
7.698638 14.723427
7.688223 15.647135
7.528844 15.610085
7.277407 14.852764
7.491395 17.034705
8.291247 15.324900
7.669438 17.099162
7.916946 19.785634
7.595883 13.999893
7.367422 20.316146
7.183223 17.560433
7.438275 20.773365
7.550925 17.678566
7.694864 20.023681
7.601775 16.028375
7.371631 14.927776
6.634424 17.196536
6.975231 16.322161
7.427745 17.316870
7.681527 19.795993
7.398767 15.808792
7.526712 17.616734
7.873732 18.849453
7.269099 20.342534
6.638252 22.717674
7.443730 21.835649
7.777026 17.816788
7.777620 14.743870
7.514061 13.992484
7.735784 15.704127
8.319679 15.334954
7.461508 18.149266
7.481738 18.248662
7.953574 17.245688
7.990431 14.512548
8.120438 15.866011
7.782703 19.109022
7.621747 16.695672
8.124452 15.382665
7.969214 17.152158
7.624650 14.966212
7.707491 17.780970
7.738565 16.578524
7.379797 16.456322
7.392303 18.710791
8.044623 14.941476
7.767255 14.385866
7.968297 15.365389
8.163094 18.187322
7.587921 14.000989
7.707909 10.918298
7.823789 12.733116
7.755724 10.759496
7.993167 8.289559
7.947486 9.224280
7.598068 11.414499
8.121743 12.967515
7.345627 14.624577
8.002331 13.938871
7.667826 13.191436
7.227928 13.202041
7.554162 11.434502
7.697727 8.462310
8.008806 8.028355
7.978623 13.617440
7.559961 14.280518
8.122568 12.504574
8.153947 11.960498
7.618887 11.288731
7.717801 13.809838
7.961773 12.933997
7.778549 10.866296
7.534629 12.732289
7.551514 9.267085
7.724793 11.844715
7.765385 14.919682
7.509182 11.991019
7.769196 12.529617
7.889528 14.814828
7.843950 9.179295
7.915318 11.514359
7.851303 6.563055
7.563934 9.783508
7.942427 9.435711
7.500714 11.336348
7.850446 13.831044
7.312959 17.242222
7.374676 13.033237
7.581264 13.202651
7.637897 11.554311
6.861180 12.304287
7.830030 11.266918
7.448333 10.266357
7.325894 14.639131
8.078837 13.887019
8.069936 14.155765
7.499449 17.251651
7.437975 14.513719
7.273842 13.057615
7.763892 17.081297
7.491326 18.378132
7.833897 15.842780
7.597832 17.445118
7.564223 17.048988
7.761452 15.332650
8.020300 15.286291
7.906039 14.526508
7.587855 12.958655
7.320068 14.655632
7.416175 13.229644
7.403967 11.602642
7.056376 13.599765
7.250127 16.110718
7.466259 19.204415
6.964422 17.003523
7.710536 14.706520
7.133192 12.052554
7.276494 13.630329
7.391795 11.300973
7.088025 10.905569
7.581412 10.721147
7.470606 11.707695
7.668884 13.092385
8.044353 10.463792
7.712612 9.325331
8.226535 8.785807
7.408310 10.243393
7.788342 15.683161
7.404913 12.013124
7.392081 16.270529
7.638222 13.568156
8.297191 11.380793
7.194098 18.134066
7.263998 14.157432
7.179181 16.146418
7.096041 17.890425
7.102765 16.802202
7.082725 13.039918
6.923713 13.469081
7.298019 11.313208
8.143018 10.102921
8.042319 13.347774
8.066213 13.250647
7.504886 12.337786
7.613029 17.124129
7.915629 17.267143
8.055253 13.161616
7.751203 16.550121
7.420224 17.905303
7.157886 15.110363
7.562898 15.064665
7.521859 17.035354
7.271582 15.248856
7.929217 16.917090
7.158726 14.261695
6.917054 15.177465
7.182730 12.507408
7.267838 11.212467
7.001258 7.140034
7.286523 13.209990
6.914680 11.883862
7.062452 10.632128
7.173367 13.071698
7.543696 13.308432
7.301584 11.100147
6.938367 14.147157
7.027847 15.681606
7.267692 11.794797
7.473114 9.473618
7.024401 16.568529
7.187636 14.439655
7.620245 14.478782
7.667031 15.748597
7.155290 13.849900
7.710023 11.727484
7.662166 14.095179
7.842925 17.456641
7.448703 14.724825
7.559231 14.236914
7.380146 13.552236
6.936141 14.472167
7.011684 11.117276
7.358832 11.488195
6.946335 11.343364
7.999856 10.256951
7.963042 14.499221
7.060737 13.665355
6.817396 14.503364
6.951772 16.099682
7.291307 12.519855
7.429476 11.489584
7.657497 11.674884
7.962502 16.693150
7.247019 10.842890
7.532131 11.716002
7.382112 13.926789
7.615571 15.066108
7.335515 15.169580
7.688762 9.129589
7.369640 15.977178
8.066602 12.651230
7.319006 13.901702
6.916080 9.659712
7.460676 10.095912
7.087467 10.519071
7.092218 12.331075
7.600023 14.531386
7.665289 16.093668
7.420426 12.194803
7.664404 12.400183
7.453055 14.203508
7.714859 14.818952
7.791741 16.742790
8.434857 15.138342
8.474857 14.251866
8.106220 16.168031
7.916253 13.031180
7.699218 13.810909
7.489832 14.629076
7.260112 14.977770
7.470935 13.911567
7.733709 12.988611
7.564671 10.523439
7.233898 8.389545
7.311761 10.815415
7.276865 13.342503
7.718025 12.656182
7.273229 13.028891
7.513438 11.599742
7.076346 14.255549
7.317603 7.850434
7.193538 9.199613
7.947155 10.983602
7.402416 12.879952
7.891308 11.265447
7.643700 8.467790
7.672335 11.548120
7.605801 11.515345
7.798874 11.019260
7.637058 12.349552
7.610071 9.550321
7.459387 8.041980
7.691335 11.330094
7.755709 9.927903
7.796166 9.772271
7.698063 12.154864
7.242659 12.693925
7.280173 9.884151
7.553926 11.477584
7.703037 13.866510
7.624211 15.153884
7.603755 14.176573
7.792490 15.608354
7.872557 15.091770
7.522062 13.565769
7.506552 12.069120
7.245365 14.398996
7.724083 13.115633
7.568345 15.340402
7.555021 15.592119
7.425068 10.080211
7.426081 13.577969
7.695836 11.224551
7.785480 13.777645
8.166771 14.632136
7.673819 12.687647
7.453685 8.728215
7.686563 6.689553
7.491213 9.832217
7.570361 11.822994
7.234509 13.057949
7.257908 11.036379
7.608987 9.808165
8.177126 7.963021
8.155313 6.538843
7.497453 10.073783
8.145904 8.428812
7.794457 7.840793
8.003499 6.717364
8.032046 6.112096
7.887113 5.566903
7.867683 5.014576
7.768694 7.713292
8.104386 5.921135
8.301486 9.789637
8.304410 9.291706
8.636245 10.323268
9.131315 11.013176
7.767115 13.573971
7.995363 11.545293
7.753955 8.853874
7.824364 7.331412
7.483967 15.074279
7.778827 11.187813
7.759417 7.270625
7.284904 8.881795
7.108000 6.496042
7.234451 10.017201
7.102939 9.591216
7.481006 6.300551
7.517104 8.161282
7.777568 7.738738
7.597147 7.460004
7.341626 12.711036
7.545312 11.872167
7.343791 11.713396
7.669320 8.152299
7.791966 9.411931
7.351767 10.889404
7.262318 13.915326
7.589036 11.487426
7.831423 11.531934
7.309123 12.825045
7.486151 11.812065
7.686113 15.241516
7.939013 14.780409
8.034913 11.505572
7.611163 11.111478
7.664907 9.221137
7.888559 11.358991
7.913870 11.162328
8.139198 10.380638
8.446105 9.976106
7.632908 12.686694
7.619754 13.039872
8.183131 10.384881
7.958040 11.899485
7.642173 10.182925
7.817309 10.018643
8.156438 10.051180
7.888151 12.526730
7.985783 10.724623
8.363282 7.311451
8.559424 6.379179
8.316852 5.103598
8.054868 7.585678
7.876735 11.431159
7.955880 11.678869
8.329727 8.702292
8.414601 8.515817
8.041335 7.704562
8.140645 9.661347
8.200437 12.744134
7.950304 13.961732
8.102460 7.360078
8.032568 11.319953
7.858578 12.979171
8.083070 10.883004
7.732788 14.283022
7.466209 10.181326
7.827034 7.877103
7.890596 10.115370
7.525787 9.499370
8.314798 7.740017
8.234833 9.181620
8.108284 10.822717
8.075705 9.783751
8.168370 7.243529
7.681997 12.123753
7.672063 11.204162
7.586093 12.532887
7.438968 14.197762
7.338797 12.764755
7.756723 9.225710
7.932756 10.801396
7.638190 12.731939
7.837641 12.598377
7.698485 9.269391
7.237540 12.501020
7.754936 13.388568
7.953811 14.841100
7.494087 10.627667
7.057375 16.511153
7.486239 15.468728
7.511137 10.761684
7.651030 12.563833
7.651060 10.267582
8.048083 10.113137
7.936668 10.319350
7.394875 13.125137
7.390239 15.777781
7.226226 14.244400
8.050799 14.698614
7.368609 16.176703
7.883487 9.043586
7.407575 13.768492
7.549796 12.157251
7.394427 12.691245
7.157250 8.778983
7.199303 10.879012
7.652030 9.322523
7.463984 7.869764
7.402244 14.274503
8.022817 14.519800
6.600979 19.005724
7.596531 20.649542
7.438692 19.994767
7.793606 16.774926
7.932782 15.861086
7.943472 15.804539
8.085407 15.834039
7.673014 14.139260
7.676205 12.438966
7.638151 11.224040
7.906695 12.315795
7.286517 12.985675
7.711803 12.357662
7.452806 12.154691
8.087866 15.212079
7.580247 17.069138
8.322242 15.894297
7.903204 15.928564
7.664328 14.456477
7.946260 13.558028
8.241545 17.996350
8.094680 17.364998
7.968289 18.351768
7.862634 17.287122
7.270616 16.497773
7.353914 19.398834
7.726207 17.474995
7.841861 12.934024
8.351352 12.834217
8.253788 10.817635
8.158607 12.268987
8.094237 13.669827
7.684320 18.326974
8.186557 14.467266
7.431906 18.059813
7.540395 18.111908
7.485882 18.611274
7.308986 18.887252
7.187106 16.853945
7.055479 11.796594
7.547071 14.164064
7.722772 15.050612
7.236412 12.365527
7.765676 13.084729
7.529471 11.385666
7.601293 15.027448
7.315770 14.394673
7.727708 11.874284
6.988767 15.596565
7.517505 14.440844
7.586571 12.905970
7.374296 14.028030
7.335601 12.498043
7.395697 15.845091
7.598345 15.305761
7.362031 16.489919
7.405684 15.721599
7.487233 16.623676
7.438035 17.357077
7.508929 17.523930
7.973574 14.256159
7.527924 16.187933
7.655915 16.604038
7.333361 15.239835
6.935565 15.895058
7.026808 15.872676
7.134632 18.693320
7.180113 13.556619
7.869179 12.780213
7.713632 13.283215
7.805197 12.340338
8.072079 13.973403
7.880454 15.450509
7.719299 16.104242
7.839614 14.698100
7.245755 15.653063
7.816439 14.351841
7.785804 9.756434
7.948311 10.364842
7.644527 7.164717
7.915149 8.260024
7.449994 10.782857
7.992827 9.521203
7.976346 8.371114
7.830371 6.523100
7.966013 7.147004
7.606876 10.292406
7.534027 12.885962
7.856909 13.930731
7.416919 14.297395
7.157183 14.358692
7.442619 13.272437
7.628178 12.122507
7.195535 13.635869
7.860147 13.989444
7.530234 9.851496
7.418195 10.981927
7.530276 13.085105
7.869003 14.535152
7.840107 13.431867
7.731594 14.804375
8.243657 9.898830
7.539875 12.990956
7.719632 8.170595
7.839063 7.884618
8.033733 8.702757
8.001567 13.439620
8.029925 11.662323
8.068078 13.033333
7.758160 13.473106
8.132114 13.111656
8.042989 9.461821
7.495375 12.083959
7.769470 10.865562
8.250082 12.464922
7.603051 12.029287
7.756025 13.935123
7.435716 11.242076
8.013070 12.961935
7.820315 10.569207
7.975080 8.093473
8.537766 6.164360
8.433961 11.338040
8.224833 8.828221
7.921373 7.391286
8.099158 7.234394
8.494927 6.771602
8.161116 5.070966
7.656197 4.407087
7.827990 5.128248
7.952832 4.360571
8.083249 4.658089
7.946511 7.276872
7.340085 3.957869
8.058836 9.590490
8.427714 9.118893
7.790629 9.320451
7.904681 5.989498
7.841771 6.863445
8.028984 5.045973
7.683707 8.547234
7.638485 7.515919
7.467972 5.371148
7.383869 5.657325
7.128319 9.006057
7.485270 10.333412
7.480368 11.159422
7.480089 12.421123
7.404000 12.419480
7.831087 15.804476
7.517833 11.242082
7.763655 12.362521
7.334044 12.618438
8.104042 7.620801
7.813772 10.794572
8.061471 8.823156
8.006433 12.821081
7.405812 11.658807
7.699396 10.885473
7.706317 10.954024
7.113045 10.748397
7.102144 8.454419
7.276863 8.191483
7.905163 8.140277
7.786277 9.456665
8.005343 7.382103
7.086488 5.691981
8.047818 7.412812
8.086782 8.571366
8.189839 7.606603
7.804784 10.837028
7.897412 9.843180
8.078103 9.021023
7.579456 9.963754
7.710300 5.814631
7.732973 5.295971
7.821858 9.736589
7.703749 6.186388
7.423264 8.734200
7.587004 6.267681
7.372955 7.542125
7.500336 11.390057
7.806181 11.055751
7.437746 9.986959
7.255727 10.014078
7.352246 13.573325
7.506860 8.171641
7.405059 9.944152
7.767916 9.882748
7.576830 10.509453
7.566921 11.587419
7.472940 15.719297
7.762442 11.655979
7.972280 10.572761
7.932120 9.831718
7.752566 7.348101
7.712903 7.968696
7.681099 13.157503
7.803360 8.548284
7.787737 12.639087
7.940656 12.347374
7.446542 12.495720
7.436572 12.222416
7.574506 10.288717
7.498400 9.841471
7.875630 10.056920
7.426219 10.098885
7.821313 9.948944
7.693887 10.171631
7.708545 7.624980
7.208208 11.060396
7.738836 12.368190
7.619557 11.952500
7.150281 10.088035
7.581348 10.788238
7.601671 10.844217
7.340614 10.777693
7.776294 10.212542
7.040142 13.979330
7.210856 8.305702
7.828500 10.728242
7.369492 8.755822
7.905145 12.203822
7.852904 10.449852
7.608390 14.133685
7.456425 12.465122
7.885893 9.126250
7.301213 10.901704
7.551041 13.374915
8.280999 10.152584
7.770682 13.690418
7.879402 16.724751
7.911932 15.377795
7.735605 14.418565
8.003963 13.349734
8.088797 12.165388
7.997510 16.472319
8.261996 12.229941
7.606824 13.719937
7.417128 14.868161
7.781994 18.317457
7.859717 14.772778
7.911277 17.334348
7.647955 17.024571
7.606030 14.846477
7.633149 13.562496
7.816405 11.599727
7.588484 11.345883
7.885747 10.174637
7.452716 9.997753
7.214436 10.102688
7.711245 8.329155
7.979097 7.503084
8.262467 10.294879
8.031020 8.559126
7.776501 7.149386
7.618844 11.084063
7.886624 10.888021
8.071005 10.923426
7.609249 10.484438
8.144409 10.742191
8.297619 7.981768
8.311572 8.891204
7.839595 12.663994
8.559274 8.249048
8.339021 10.238255
7.912285 9.216351
8.461629 6.916360
8.164531 8.668226
7.590785 4.998151
7.025701 8.900664
7.672490 7.574297
7.347700 10.033826
7.105997 9.201310
7.729075 5.583458
7.478746 8.171781
7.037461 9.788721
7.472997 11.427179
7.776523 9.665848
7.369452 11.020104
7.854141 9.812278
7.640859 10.247505
7.332523 11.073883
7.182641 11.433910
7.886784 9.819314
7.434830 10.703597
7.529779 9.948729
7.767110 11.310719
7.744323 12.457091
7.821833 12.657198
8.110336 11.474910
7.914278 11.637893
8.306546 10.612345
8.021023 15.533711
8.333211 12.757490
8.162798 10.712220
8.235967 15.459682
7.805126 14.984146
7.952983 14.101948
8.008728 10.172774
8.067371 12.584757
8.142643 11.068892
8.265061 7.459756
8.540147 9.150928
8.261058 9.919745
8.042820 9.150127
7.652188 10.035707
7.947041 5.612989
7.997313 11.470540
7.622468 16.177127
7.690827 14.431912
7.648957 10.601453
7.716042 10.443916
7.874407 9.110621
7.837146 9.934143
8.287253 10.768681
8.005379 12.504902
7.878082 7.263021
7.359082 6.238111
7.533535 10.923263
7.794785 9.829155
7.376164 12.660251
7.727749 15.516099
8.140653 13.713371
7.828108 15.355537
7.320484 14.008221
7.030354 16.808677
7.595306 16.358204
7.246637 15.111469
7.454637 14.505097
7.953675 11.265738
7.974617 10.608215
7.638515 8.550377
8.249615 8.364480
7.902515 12.824448
7.441603 13.865408
7.848221 13.135318
8.017893 16.836779
8.144474 14.089359
8.202147 15.472791
7.494243 14.196118
7.051180 12.009996
7.610394 13.076240
7.591561 13.979118
7.642789 13.212447
7.721284 11.197884
7.395715 9.052645
7.822956 8.888228
8.224381 7.126946
7.590041 8.828213
7.873202 6.991341
7.367947 10.454387
7.235330 9.897136
7.347196 13.832257
7.647908 12.737624
7.850207 11.978515
7.385332 13.543753
7.540048 8.773046
7.222448 11.073299
7.426604 10.938180
8.063775 11.689538
7.487969 11.053605
7.240997 11.393642
7.633489 6.706902
7.417989 10.108998
7.503669 10.012826
7.740021 12.426037
7.564200 6.838012
7.150122 9.575452
7.697411 4.695255
7.510134 10.240190
7.625020 11.478230
7.730008 8.849713
7.416367 13.063843
7.630246 9.875706
7.240856 15.444739
7.457088 15.266291
6.859012 17.400077
7.765982 16.717818
7.528567 15.625670
8.055304 10.850337
8.170052 11.872848
8.083613 11.186243
7.907776 13.595782
8.375066 7.807987
8.763584 9.090493
8.191555 13.464895
8.427983 15.089683
8.315999 10.283800
8.183472 9.011316
8.217346 11.456666
7.486038 11.478911
7.666645 10.787604
8.023121 10.079931
7.751167 10.067669
7.883281 7.631460
7.872774 7.697942
7.848013 6.354224
7.547827 4.771148
7.729902 8.225736
7.677335 5.725766
7.388625 7.852574
7.577361 5.841355
7.681764 5.545711
7.847958 8.894034
6.897336 7.413687
7.726609 8.747047
7.105010 8.478788
7.514710 6.978322
8.010698 7.711898
7.192001 7.208930
7.006290 10.279410
7.127713 8.148349
7.394979 6.327924
7.960502 9.141972
7.379963 8.894678
7.680131 8.073811
7.630257 6.849308
7.772463 7.488609
7.487255 7.771816
7.552394 11.595360
7.703456 9.635375
7.748799 1.627529
7.707468 7.392813
7.999704 10.271820
7.747784 7.723778
7.899397 10.604203
7.254793 10.926167
7.664709 10.543072
7.314275 11.858460
7.230520 10.435106
7.301140 11.938343
7.034121 10.903929
6.960731 12.584765
7.416284 12.242596
7.448880 11.788632
7.706328 7.967341
6.747601 12.728734
6.568775 13.403261
6.952073 15.598252
7.294739 10.526749
6.989282 10.837289
7.087758 13.145110
7.557277 12.278851
7.268020 13.956131
6.947406 14.787057
7.145018 9.532572
7.003963 7.010322
7.600569 8.615570
7.614947 9.611937
7.635836 12.611047
7.089183 10.188858
7.725252 5.562589
7.842840 7.221424
8.203904 7.790474
7.861150 8.402973
7.814986 9.881827
7.825371 9.517591
7.820759 11.401352
7.800577 8.372130
7.425484 9.554114
7.493563 10.398446
7.614886 4.603335
7.501162 6.074589
7.732294 10.250066
7.529867 6.022804
7.477258 7.162155
7.559464 5.074168
7.306241 9.378358
7.787992 9.964499
7.274421 9.780603
8.014774 9.425327
7.282546 11.529395
7.715512 10.339667
7.911621 7.310113
8.103172 6.926168
8.166663 6.489651
7.737077 5.785106
7.624181 8.226177
7.650856 9.958435
7.395183 6.420338
7.386638 8.102133
7.294444 8.338977
7.158920 11.874862
7.587654 10.561326
7.697692 11.475785
7.533320 12.418016
7.847712 8.463029
7.589211 8.178954
7.880965 8.140257
7.580887 8.143759
7.346996 8.708275
7.387803 6.784230
7.745487 8.060101
7.312618 6.124898
7.796920 5.834270
7.679331 13.664055
7.435615 8.937580
7.721747 9.377426
7.791523 7.774289
8.128908 10.154107
7.947295 15.975689
8.582172 10.435328
8.405592 11.008122
7.897141 8.388217
8.015064 5.530231
7.838524 6.943467
8.121771 6.642472
7.899429 6.419566
7.580961 6.461929
7.798678 6.704169
7.993437 8.891135
8.329570 4.483850
7.806256 13.363454
8.344306 9.684857
7.997124 7.773154
8.494480 7.949751
7.948748 5.774480
8.116987 7.678329
7.825331 7.002761
7.523423 9.000535
8.317527 6.776729
7.865664 12.397167
7.427702 14.124702
7.577009 9.716508
8.079631 8.955619
7.261016 8.665074
7.622928 12.799596
7.923138 8.043478
7.515818 9.580101
7.802476 8.717375
8.042007 8.619667
7.833080 7.392746
8.335596 4.527395
7.943923 10.715976
7.708847 9.109331
8.042897 5.617337
8.205256 5.376252
7.874199 8.581109
8.355719 9.741269
7.959049 5.168934
8.796132 7.543444
8.347633 7.385005
8.220420 11.257667
8.608701 10.837528
8.565742 7.780288
8.345017 8.441298
8.247275 12.454633
8.596906 11.354002
8.220770 12.214170
7.533775 11.522438
8.013196 11.474716
8.125660 7.409019
8.273759 6.467488
7.838325 5.019253
8.363809 7.008658
8.172365 5.770890
8.119547 8.345783
8.322741 8.563409
8.105045 10.414104
7.909419 7.214976
8.016745 8.641856
8.455766 5.600600
8.607724 7.121761
8.629081 6.348886
8.692599 5.917543
8.526722 8.843995
8.506303 7.785288
8.367710 7.456700
8.460992 7.047979
8.376837 10.825921
8.554384 6.899851
7.978232 11.305447
8.124023 9.506554
8.518270 11.316197
8.227152 10.573401
8.725375 12.941128
8.753447 11.606284
8.492889 12.651559
8.399044 10.420351
8.678583 8.087592
8.461843 8.410669
7.855436 8.871836
8.573237 9.760307
7.877998 11.946552
8.712733 8.974451
7.829329 9.824932
7.982695 8.682630
7.982326 11.052296
8.035516 9.215787
8.311430 9.321037
8.340955 11.229044
7.763032 11.126517
8.308162 10.188432
8.854173 8.379887
8.232830 10.260323
8.380236 5.999114
8.154156 6.768565
7.880376 10.240314
8.427732 8.436544
8.515477 6.678976
8.271095 6.497323
7.788634 10.115171
8.053176 6.853647
8.550088 10.101466
8.376965 11.430993
7.980616 10.426941
7.979020 8.400101
7.853159 13.052311
8.433144 7.217730
8.044460 5.492563
7.958203 6.492150
8.012415 6.665196
7.808772 10.345312
8.071978 8.096688
8.155129 6.540177
7.729975 8.580787
7.623487 8.593721
7.809379 12.144770
7.601311 9.315885
8.280691 7.307564
7.706649 8.979024
8.075806 11.309871
8.422178 6.715172
8.546250 5.686112
8.095575 9.639245
8.796429 12.566945
8.306943 8.370325
8.449249 8.575038
8.557969 6.992354
8.225110 8.294836
8.003184 8.215057
8.115380 5.281418
7.718902 7.822706
8.208024 5.319630
7.931571 5.209719
7.750206 5.832600
8.454220 0.692306
7.885435 3.029659
8.146916 3.125157
8.094786 5.317817
8.332946 1.030503
7.962585 7.604783
8.005114 12.663323
7.975405 6.423300
7.712908 6.588495
7.812431 7.097809
8.149587 9.204322
7.734421 9.841079
8.085562 14.824375
8.034298 11.466395
7.562327 8.347284
7.648403 13.359231
7.628108 13.888512
7.524253 10.389245
7.759278 8.850023
8.043693 9.113890
7.817093 10.852355
7.673590 9.745762
7.975314 8.164818
7.698800 10.668286
7.901054 12.639945
7.518381 12.816646
7.539502 10.958924
7.715875 14.488110
7.740634 14.082188
8.200162 11.419454
7.922478 13.077006
8.072073 10.793223
8.350623 8.757856
8.536569 12.169095
8.078682 10.906156
8.142255 12.140816
8.531815 7.938169
8.138950 5.146971
8.276747 7.657992
7.666117 8.145358
7.501004 12.486262
8.534739 10.401494
7.742165 12.331639
8.593175 6.470012
8.179959 11.238939
8.489011 6.337089
8.315889 2.981786
8.300391 3.565455
8.155602 6.357098
8.262007 9.202760
8.567095 8.096635
8.548518 10.797060
8.094692 10.940089
8.855352 9.513045
8.876505 11.561064
8.390580 12.665326
7.853855 12.721615
8.186440 8.360486
8.332488 9.625715
8.254876 10.681250
8.341305 10.271282
8.738367 8.728071
8.248406 7.442649
8.112532 7.533089
7.877138 6.837341
7.728702 7.578353
7.255413 6.912313
7.343272 7.459525
8.158215 8.657037
7.698982 7.054859
8.370682 5.006746
7.884006 8.920571
7.538217 9.079828
8.188714 3.040137
7.928738 1.936567
7.888784 5.928936
7.218441 8.972546
8.285032 5.396070
7.678203 9.114080
7.951980 8.333068
7.990258 7.673716
7.923629 9.615884
8.047386 6.317449
7.899388 7.064972
7.615930 11.088624
8.268330 4.667044
7.938491 7.587144
8.123348 4.596196
7.865026 9.771387
7.928251 7.597288
7.596606 6.901344
7.681499 6.833502
8.228995 8.763338
8.207728 12.418867
8.213454 9.231015
8.264644 11.788415
7.561211 9.346621
8.027244 11.579046
8.044682 12.776743
7.998083 11.571070
8.409203 10.704142
8.289004 10.080894
7.991658 7.539192
8.119996 9.625042
7.828799 11.107085
7.867253 11.641709
8.358750 11.760370
8.411211 11.770525
8.140754 7.878160
7.783514 16.253160
7.355609 14.724717
7.618602 9.546304
8.038026 12.667131
8.130851 11.527119
7.595088 12.182480
7.729638 13.558945
8.039903 12.505881
7.929085 10.527599
8.139750 9.763181
7.879931 10.794107
8.185520 8.889856
8.396436 9.379315
8.223428 7.287529
8.228335 9.608701
7.905187 6.471132
7.769839 9.982175
7.616156 9.009998
7.753109 8.403872
8.021341 8.368630
8.129789 11.224644
8.374048 8.623186
8.304717 8.845235
8.383013 7.242136
7.846357 9.951997
7.932283 8.392707
7.894381 9.213541
7.923114 13.250685
8.145339 11.178880
8.426845 12.466782
8.048298 10.950568
7.872819 11.759301
7.935003 9.946967
7.788718 12.786322
8.345566 11.276392
8.308793 13.075545
7.792278 11.006825
8.345999 10.838510
7.647642 12.349494
7.874362 12.868991
8.181606 9.354023
7.966105 8.442809
7.922678 13.536777
8.007686 10.615115
7.874451 7.384034
8.217282 9.945327
8.103343 8.287504
8.160315 5.206750
8.335436 8.759078
8.067809 8.415877
7.976238 11.163092
8.092708 8.518672
8.417665 12.414305
8.071384 10.196982
8.120542 12.261181
8.469441 8.069000
7.773372 5.659304
8.083989 10.674194
7.491855 8.755133
8.383722 7.324730
8.387394 7.393770
8.351451 9.595044
8.589666 14.107013
8.311841 13.969040
8.039371 13.050580
8.253083 9.087802
8.004310 8.993638
7.853391 8.280254
8.180939 6.322184
7.956393 6.575183
8.132041 6.452340
8.025148 7.204039
8.307674 6.582356
8.459897 8.306216
8.115686 9.425112
8.275111 6.783545
8.322613 7.758264
8.380124 7.233164
8.157586 9.353823
8.320355 10.586744
8.414386 6.243862
8.337999 7.432876
8.786527 9.335999
8.439670 8.801810
8.221077 11.570749
8.662805 8.474002
8.766205 3.220904
8.120860 3.032924
8.598165 4.393126
8.280828 2.027614
7.462038 3.895357
7.568208 2.671017
7.868641 1.948676
8.165252 2.532271
8.414945 4.021423
8.373244 3.414564
8.423613 4.328901
7.827517 3.571192
7.606595 6.440695
8.045705 4.050263
7.432295 3.565854
8.044876 3.404203
8.088692 1.876458
7.629332 3.313814
7.813008 5.830780
8.393425 4.743707
8.347502 4.842995
8.346474 2.472329
8.087338 1.127740
8.019348 2.904757
8.171691 2.735079
7.742792 5.651315
7.955186 4.730803
7.395142 2.482198
7.879731 1.790001
7.690542 3.242550
7.983358 0.571401
7.921691 2.800165
7.148147 2.373873
7.931049 5.047592
7.392784 4.774027
7.613399 6.435685
7.688148 5.451069
7.460314 8.134339
7.757699 6.354261
8.209866 11.008600
8.601476 7.214363
8.225626 6.254466
8.460862 4.602438
8.663906 7.654265
8.573968 7.689882
7.820509 10.496122
7.925506 10.029350
8.315248 8.219945
8.238674 9.048370
8.397032 9.621573
8.369736 7.711673
8.343863 6.873009
8.190335 9.685733
9.139585 9.950659
8.668664 8.502592
8.453229 9.583032
7.935307 10.253791
8.468068 6.723905
8.767706 7.465674
8.473169 7.279695
8.929992 10.165218
8.593440 7.362437
8.246716 9.545357
8.488647 8.455872
8.611503 8.282650
8.184373 9.407829
8.555361 10.965877
9.005677 8.822105
8.572024 10.805158
8.653922 10.405313
9.153826 4.079324
8.564493 10.954441
8.155210 7.368274
7.792405 9.901191
8.831093 7.733699
7.894250 8.115418
8.133807 9.381658
7.624750 11.669662
8.402771 8.625377
8.558827 9.421422
8.507157 9.325280
7.898639 10.273370
8.459550 8.579647
8.967870 6.692604
8.489062 9.258557
8.480930 8.907101
8.271458 6.791714
8.264036 9.268579
8.039138 11.052753
8.233212 11.020692
9.044548 10.567579
7.942743 12.239928
8.550479 11.937064
8.347757 7.671788
8.687200 9.880445
8.570968 10.107930
8.851696 7.281422
8.753394 6.035931
8.886991 11.768057
8.466019 12.347791
8.635789 9.502763
8.441324 12.200905
7.945168 9.313641
8.849035 8.549273
7.922636 8.639571
8.152065 7.967469
8.298601 7.893173
8.521472 12.041551
8.341562 10.931225
8.386223 9.036690
8.847777 9.703045
8.717106 9.385018
8.259175 9.084221
8.659057 10.557183
8.894912 11.266771
8.436871 11.095250
8.325252 9.686900
8.850077 11.862508
7.806645 11.237645
8.468270 9.698207
8.313024 12.079066
8.309264 12.294203
8.403966 12.921510
8.663748 10.882297
8.403657 15.576114
8.661080 16.801675
8.726095 18.325527
8.868320 16.231487
8.751141 13.599872
8.541784 11.620688
8.753018 12.790988
8.261127 13.262756
8.714004 10.526788
8.690370 12.437458
8.242150 12.217952
8.745057 8.196016
8.301143 11.402502
8.440331 8.520724
8.378676 7.894708
8.499793 9.585449
8.280941 10.640612
7.737743 10.776611
8.286245 13.159943
8.478742 13.865712
8.338148 10.848378
8.269679 12.890821
8.560692 10.647678
8.749800 6.599878
8.583888 9.847067
7.963106 8.522435
8.327916 7.239995
8.523238 6.589128
8.472271 10.760574
8.314656 8.923476
8.197476 6.021384
8.859280 6.381792
8.201654 8.081289
8.460790 7.158544
8.056345 4.490827
8.255708 6.210372
7.862873 8.765440
8.186838 8.731449
7.655044 11.607504
8.103863 11.933597
8.425997 7.874189
8.476222 8.406475
8.546815 9.370154
8.029150 9.584112
8.422151 6.253383
8.245571 7.013270
8.495107 5.803627
8.846746 7.255514
8.672900 7.630814
8.383934 6.701857
8.004810 11.978031
8.429751 9.540415
8.340795 6.985908
7.769811 10.724164
8.303904 6.755261
8.425126 9.654378
7.845512 9.887917
7.973475 10.309562
8.409658 10.220574
8.277062 9.106510
8.289862 11.117729
7.831100 10.307640
8.431823 8.318401
8.034677 9.953474
8.172585 9.484528
7.988567 7.407694
8.155418 8.205476
7.983292 10.239350
8.279817 7.333191
7.932851 11.064198
7.626798 11.936119
8.331475 6.837932
8.438267 10.270513
8.905628 9.785727
8.950491 6.978029
8.635828 7.382347
8.761299 7.815127
8.794440 6.255020
8.995664 7.073329
9.004472 5.633421
8.536421 6.097200
8.481365 6.111534
8.856426 5.045082
8.729665 5.196126
8.414877 7.014266
8.668164 1.880047
8.316391 6.664235
8.663862 6.984668
8.615276 9.852625
8.946718 8.104519
8.935362 5.882046
8.245363 8.145986
8.750104 8.849881
8.324812 9.211308
8.408963 7.654253
8.423640 7.955974
8.563044 7.409821
7.939648 10.614878
9.159961 5.764981
8.440381 5.184619
7.962783 8.073247
8.574631 8.422847
8.594214 9.115127
8.551020 9.227242
9.176973 9.280891
8.574399 6.654806
8.205244 10.037345
8.188334 5.904707
8.110603 7.319441
8.314362 8.292816
8.104172 9.670469
8.460836 9.229177
8.657866 5.083918
7.901843 5.545286
8.425112 8.633600
8.287482 8.371019
8.491611 9.308932
8.327898 10.388773
7.892584 9.768175
8.196207 10.859611
8.537615 7.645029
8.768579 7.441308
8.777937 8.989226
8.638115 7.950830
8.045876 9.242823
8.244151 9.532522
8.502494 10.364922
8.256977 8.622932
8.248046 11.024949
7.921609 8.095441
8.194106 4.595856
8.233738 7.474881
8.492826 8.758323
8.670652 6.396231
8.264344 6.609500
8.380464 7.796661
8.361151 6.181835
8.370830 4.364035
8.477793 8.825373
8.325503 3.766401
8.564637 6.741374
8.263242 6.958094
8.672616 3.827748
8.509823 6.122497
8.062786 5.483707
7.921793 10.261427
7.858242 8.118069
7.233743 8.525478
7.958782 12.007364
7.631534 12.268714
7.430126 8.393327
8.148955 6.402508
8.348540 6.417675
7.973188 8.640416
8.153161 8.184778
8.146090 8.033929
7.947588 4.122248
7.632626 7.048661
7.653515 8.956410
7.921984 9.277851
7.666251 8.313495
7.769711 8.939422
7.919042 6.020468
7.971546 4.706549
8.244193 4.198261
8.003814 5.962651
7.754681 11.183150
7.832854 7.618210
7.809756 7.227303
7.959300 8.283064
8.050249 7.872582
7.984468 9.136744
7.705513 5.858130
7.936976 12.345756
8.041245 10.216016
8.566668 9.275172
8.305968 13.494418
8.549147 7.864385
8.204182 10.902179
8.380789 12.370708
8.137274 9.587483
8.083342 11.427415
8.837213 8.435500
9.348195 10.672681
8.659088 9.652523
8.302712 10.107555
8.970820 9.931186
8.691811 8.861021
8.479217 9.442801
8.428186 5.671421
8.446398 4.902061
8.892393 3.341783
8.663732 7.406587
8.456464 9.680290
8.748369 9.110661
8.801221 9.004625
8.832055 11.498861
8.531529 9.423567
8.378281 11.876599
8.579842 10.254373
8.101701 8.578610
8.499855 12.178283
8.901236 8.241236
8.497802 6.887814
8.076200 11.216990
8.265083 7.062613
8.816391 3.535832
8.800701 7.723510
8.632800 4.645144
8.630209 6.289937
8.511602 9.062108
8.462813 9.460475
8.280594 6.436664
8.690955 7.883423
8.428331 6.506986
8.292750 9.532723
8.934822 3.026497
8.621982 6.482756
8.583880 8.636833
8.798418 4.545883
8.669063 8.470821
8.544418 9.509293
8.137610 5.763678
8.490725 4.671691
8.052781 8.761543
8.115037 10.332506
8.774808 4.036667
8.936599 7.889971
8.695063 6.167234
8.467566 6.548394
8.702656 4.339584
8.134523 5.293828
8.819570 4.426839
8.613226 11.175990
8.417411 7.435869
8.378813 6.682192
8.819282 7.313390
8.706889 7.084748
8.496564 6.861395
8.467596 9.262447
9.088667 8.903722
8.516704 8.203134
8.797845 10.003392
8.837465 12.645144
8.365759 15.622245
8.694641 12.478986
8.996506 6.392849
9.016438 7.427685
9.191655 10.506023
9.150675 4.510258
8.683150 11.968699
8.799737 11.898007
8.625288 13.533822
9.002695 9.597252
8.716772 11.874407
9.069448 9.846315
9.360102 10.669746
9.432118 8.106331
9.134872 12.126456
8.969840 10.413624
8.897730 8.071150
9.182951 12.823493
9.182277 8.073216
8.542154 11.135401
8.900631 9.041065
8.828668 8.543005
8.346102 9.047444
8.498292 8.585295
8.072722 13.419201
8.206937 12.089871
8.298688 11.431394
9.087163 12.102225
8.413139 13.553366
8.366135 11.407294
8.173376 8.696974
8.910972 13.592486
8.569852 12.412996
8.274122 11.959789
7.571748 11.736926
7.631291 11.947092
8.013725 10.046458
8.262754 11.249223
8.207060 9.374008
8.364611 10.280518
7.774881 11.111098
7.603695 9.477333
8.180008 8.034942
8.413013 7.314132
7.627810 7.763901
8.432772 7.707171
7.793980 13.665673
8.095260 11.583977
8.956112 10.189748
8.399527 11.437883
8.347998 4.527499
7.999333 8.688348
8.287576 5.736163
8.167049 6.252633
8.732815 7.765717
8.610670 8.127060
8.386191 7.821259
8.298566 5.434334
7.748070 7.338214
8.558404 4.726885
8.359232 6.899102
8.514302 6.696636
8.310834 4.696293
8.065666 8.219995
8.516855 6.409057
8.348117 10.579841
8.368463 11.797875
8.232594 8.517061
7.892339 7.039166
8.480136 5.812582
7.903916 7.036870
8.195246 9.072828
8.145965 6.016906
8.089047 3.680897
7.560689 1.299720
7.183042 4.548249
7.620414 2.626391
7.646826 5.895173
7.769557 5.760261
8.089879 5.350496
7.956260 3.285251
8.028116 4.597051
8.327197 10.140536
8.531146 7.887353
8.063388 2.835025
7.744186 3.827047
7.749395 4.574105
7.874734 3.422184
7.525376 5.826067
7.547081 8.441801
7.712301 3.381228
6.898034 8.925723
7.407715 6.009067
7.371831 6.601539
7.444670 5.568433
7.714427 5.370604
7.669102 3.120068
7.715025 4.761304
8.234487 3.518229
8.422131 5.190168
8.100398 10.278648
7.877741 6.482696
7.734309 7.996311
7.693882 8.611685
7.539906 6.822583
7.534761 8.621040
7.301351 5.329458
7.701150 9.036522
7.656624 5.173921
8.036234 8.167312
7.752307 8.719107
7.652808 11.631080
8.098677 6.628549
7.899570 5.785432
7.720174 7.529437
7.615898 7.609084
7.475492 10.420481
7.588868 3.379226
7.369746 10.929874
8.127299 6.107909
8.087249 7.583169
7.528049 6.211150
7.988618 6.426365
7.863596 8.051871
7.914771 7.758425
7.753199 9.155718
7.517740 8.851548
7.436300 9.029171
7.610210 8.347363
7.905080 9.591389
7.726362 5.547294
7.910885 5.120054
7.931513 8.286623
7.722032 5.636416
7.770267 9.561831
8.163795 9.433834
7.665818 10.735422
7.560830 13.358188
7.810640 12.821053
7.554749 9.842528
7.830027 10.621076
7.960912 12.551730
8.006891 11.075691
7.646024 14.448130
7.542344 7.949899
8.224561 6.479567
7.231093 10.911431
7.908774 7.709827
7.559679 8.314096
7.992962 7.244282
7.612826 13.421193
7.929187 8.624567
7.573151 8.698545
7.320055 6.642364
7.461870 6.569470
7.954446 5.818686
7.700726 8.928424
7.815975 8.247550
8.147030 9.340514
8.191718 8.940611
7.684938 10.713526
8.159113 9.315043
7.983896 6.355963
8.352764 4.317370
7.534683 6.455956
7.644921 6.525385
7.598276 4.266404
7.592565 3.687481
8.038330 9.447691
7.524159 8.753876
8.172895 6.373204
7.945426 11.187281
7.868727 8.178997
8.141534 6.443633
8.239654 7.322472
8.791276 3.398419
8.317447 7.726019
8.182333 3.275183
8.199905 5.915940
7.783664 5.152986
7.871206 5.817866
7.709429 4.749331
7.769424 3.821375
7.934731 4.274574
8.376142 1.215743
8.084572 1.227974
8.242504 4.560835
7.945425 4.373149
8.355778 2.951273
7.592594 4.123046
7.891355 2.537102
7.396565 5.373477
7.516765 3.391433
7.440611 7.474504
7.841314 6.644599
7.909758 9.385415
7.796235 7.284953
7.343589 9.635124
7.653771 6.031277
8.193016 5.133844
7.368089 6.934266
7.231822 6.163278
7.317782 6.734062
7.132850 11.112735
7.141510 11.086266
7.050713 8.129747
7.596757 11.982057
7.780820 9.628264
7.530734 8.915490
7.645028 9.058748
7.443477 9.023711
7.402833 8.000881
7.367325 8.081559
7.820918 7.041383
7.722615 6.022549
7.264086 9.188040
7.883394 8.012498
7.211840 7.516615
7.507742 8.468804
7.024860 11.506917
6.970219 9.290501
7.968836 6.553458
7.202496 6.172147
7.589266 5.668347
7.594373 4.014312
6.820841 7.982688
7.051865 7.376281
7.263519 7.188092
7.190401 12.214179
7.396221 8.370895
7.728480 4.883729
7.468913 3.979755
7.552785 9.783683
7.492524 12.536028
7.786664 6.530424
7.451425 7.932338
7.640066 7.674941
7.700559 7.364560
7.770965 10.652557
7.375829 8.590451
7.157807 6.528452
7.771467 7.029208
7.549649 10.499547
7.628694 5.862280
7.669603 12.419759
7.444393 9.134188
7.180016 6.980042
7.829671 9.429160
7.539443 3.830517
7.782433 4.579821
7.559912 7.514603
7.562088 4.209510
7.504421 5.727959
7.493090 10.227541
7.030477 12.019180
7.309877 7.942479
7.698346 9.555488
7.480695 12.324118
7.698438 9.530642
7.148782 9.764810
8.058638 10.356420
7.629850 8.251808
7.943622 10.867722
7.542425 9.711657
7.469345 6.579193
8.097945 5.087612
7.921417 8.648854
7.897873 11.219400
8.262283 7.204641
7.977569 9.867188
7.868001 6.319120
7.846015 4.534419
7.499552 3.896539
7.832502 5.430874
7.759716 7.391697
8.242425 13.137029
7.323337 8.369816
8.047125 5.710739
7.987802 7.204415
8.190784 8.780343
8.119083 5.714627
8.195378 3.636961
8.195579 7.575039
8.133167 6.830328
8.105438 8.915501
8.457078 7.723513
8.381317 5.091000
8.053328 10.037268
8.038888 8.155901
7.997872 5.272626
8.378993 8.388036
8.832571 11.377512
8.633814 11.329353
8.049149 9.898992
8.470839 10.607755
8.314557 4.003403
7.971281 6.513734
8.151088 6.597269
7.983663 8.576259
8.815678 6.659855
8.475376 7.301298
7.942322 6.425978
7.580605 4.707733
7.391803 5.962625
7.539214 2.468801
7.859406 3.587878
8.131620 3.833780
7.958391 9.907913
8.106949 7.312201
8.007762 3.576567
8.006849 4.897789
7.895266 3.828439
7.879448 6.403988
8.357644 7.210902
7.838231 6.748424
7.681945 6.626301
7.627988 9.786715
8.245946 6.320661
8.179879 9.380497
8.045174 8.701606
8.133428 7.409339
7.817606 8.732263
7.515289 5.407383
7.954663 6.774147
8.080900 7.579830
7.458324 8.737471
8.038067 7.972119
7.905043 9.312813
7.961901 6.458123
8.071408 4.919119
8.078493 7.764405
8.012684 8.213281
7.460057 9.785798
7.942777 4.119951
7.894704 5.324759
7.624616 6.654207
8.000956 8.921838
8.140663 7.279035
8.169235 5.568880
8.271334 4.653436
8.563316 6.593099
8.206448 9.195789
7.816221 9.158948
7.876854 8.609822
7.967182 9.725066
7.997076 6.906946
7.427440 9.661982
7.489532 9.602803
8.238339 7.564167
8.143158 8.633058
7.417044 10.053815
7.771302 9.484560
7.137061 8.815258
7.373412 7.712880
7.172182 4.182992
7.669777 11.161976
7.537200 15.135348
7.870193 7.371827
7.200913 5.798316
7.411188 7.019715
7.328654 10.043590
8.052675 10.296881
7.863978 11.774963
7.955427 10.524985
7.722170 8.327170
7.898002 12.376215
7.935159 13.207556
8.078900 11.445479
7.924488 10.342211
8.071901 11.147832
7.904249 10.227781
7.747582 11.280015
8.067736 11.371671
7.644844 8.689631
7.821068 12.081425
8.048147 11.431266
7.762124 9.779046
7.441478 7.594559
8.110457 9.358117
7.644121 9.011765
7.691038 11.222048
7.616162 7.182320
8.091882 10.218290
8.547191 12.601611
7.961649 10.969075
8.002094 7.233503
8.284724 8.223047
8.353122 7.384557
7.821685 11.063234
8.021141 9.950182
7.710043 10.203748
7.788324 3.451282
7.914897 8.952004
8.353603 8.986331
8.153674 8.966256
7.794297 8.065178
8.073728 8.204513
8.065770 7.304191
7.741504 6.212504
7.486212 10.857743
7.959704 9.625430
7.807051 9.151648
7.657525 7.104846
7.816843 2.775452
8.114520 7.024348
8.127165 7.813544
8.289754 6.502215
8.398157 8.027631
7.980148 9.020603
7.604874 8.494468
7.886627 9.273204
7.641040 9.615246
8.114979 7.897842
8.117508 8.562184
8.215640 8.210820
7.743665 6.979243
8.200389 9.820079
8.234141 5.459177
7.651444 7.611211
7.433233 10.862512
7.750289 5.989609
7.805305 8.989049
8.011331 7.495789
8.130734 5.863895
7.555956 9.923819
8.037769 7.966345
7.904708 12.055649
8.173567 8.537083
8.250132 8.843478
8.099954 6.680247
7.782036 11.981602
7.601587 10.090188
7.423817 9.658466
8.003871 9.143848
7.921261 7.380276
7.554056 11.119481
7.627136 11.639569
7.679858 10.571703
7.464104 11.331732
7.946917 10.178418
8.053342 9.404024
7.996991 8.648397
7.425873 12.712930
7.250058 11.936093
8.322039 10.728527
7.201031 11.059326
7.801985 8.146378
7.458346 8.873198
8.236178 9.353761
7.505838 11.022727
7.730765 7.257825
7.235043 8.981189
7.680220 11.062348
8.271993 8.626701
7.868347 8.798492
7.859466 11.353289
7.804704 11.446313
7.551482 9.795563
7.584773 11.364117
7.704999 9.293787
7.864613 11.628855
7.683001 10.020219
7.777476 10.155836
7.779010 11.941466
7.936801 7.630982
7.720261 11.922680
8.264666 8.987104
7.830270 8.558585
7.920144 9.980018
8.006012 8.436267
7.811557 9.390217
8.327777 8.637773
8.389992 12.619305
8.235360 7.916986
8.252791 8.029526
8.673597 3.595959
8.685153 7.822290
8.373041 7.705445
8.850751 6.742766
8.014633 7.772991
8.449130 8.385413
8.388415 11.331926
8.883318 9.297647
8.859938 11.461000
8.590511 9.773347
8.488312 9.974439
8.577221 13.064569
9.127655 2.528311
8.747510 8.210002
8.461451 5.757589
8.724650 7.302036
8.428286 8.313947
8.023419 9.514989
8.133970 7.274823
8.121746 10.322467
8.178463 11.888203
8.119083 11.142384
8.636681 7.845267
8.485737 7.408964
8.592550 8.878129
7.627605 8.897249
8.285409 7.358893
8.399035 8.234580
7.973124 9.054659
8.425310 6.824777
7.802782 5.214948
8.020763 5.553403
8.237893 6.196085
8.321324 7.104450
8.131299 5.783125
7.650753 9.074086
7.493595 9.242383
7.779441 9.794763
8.083087 7.194641
8.177316 8.836725
7.990781 10.041797
7.980911 9.351667
7.472314 5.892851
8.166608 6.844863
7.718901 6.996183
7.607699 5.098993
7.892102 8.182000
7.688682 8.013434
7.874331 8.929816
7.994819 3.399276
7.681303 6.600909
7.998198 2.395013
8.111083 5.429540
7.370492 7.250393
7.197526 6.330462
7.995412 2.850614
7.854146 7.302274
8.048951 3.755780
7.511098 2.975208
7.581379 6.612505
7.711398 6.526237
7.372572 8.073946
7.224080 9.126394
7.666958 9.797927
7.563371 8.650366
7.804919 4.898020
7.488917 9.725179
7.881932 3.370073
7.721941 5.853040
7.593310 5.849080
7.843361 4.530375
7.718275 5.202877
7.820577 8.130859
7.932567 6.458649
7.897320 8.150520
8.095625 9.298512
8.077489 7.435712
7.930314 8.839834
8.219580 8.282779
7.615367 6.868661
7.671278 5.317341
8.532575 4.121955
8.148177 7.615807
7.688740 6.473742
7.673477 3.154927
8.038934 2.415153
8.386543 1.370307
7.912040 3.286531
8.207015 4.673004
7.731269 2.934601
8.151014 5.013399
8.061284 3.927380
8.203037 5.177354
7.984737 4.636690
8.462641 0.324367
7.784058 0.595461
8.188889 3.847891
8.564348 -1.022953
8.742057 2.350014
8.344599 1.104824
8.199134 -1.232553
7.723759 0.194484
7.836949 4.975259
8.019017 5.731003
7.823492 2.386460
7.852093 3.216880
8.384551 -1.156364
7.959070 1.548785
8.271237 3.057626
7.620575 4.051716
8.173270 1.549914
8.143898 2.224150
8.115170 2.001479
7.879006 1.392107
7.987685 1.662852
7.682787 2.196761
8.201962 1.731888
7.730220 2.321162
8.423735 1.357370
8.441094 1.044489
8.392007 2.535036
8.846100 2.720330
8.345861 5.782143
8.182050 7.294150
8.178173 5.962341
8.290842 2.880548
8.183400 6.541826
7.822115 6.530702
8.231049 2.724732
8.368102 0.945720
8.077562 5.732221
7.644730 2.561394
8.304038 2.168459
8.318618 6.078614
8.364841 7.797642
7.917640 6.259783
8.030614 5.907826
8.247962 6.328593
7.857216 4.786797
8.031710 4.976002
8.035066 5.955047
7.907263 3.139910
7.991471 6.299508
8.258152 1.196072
7.517330 2.793980
8.179910 3.574668
8.293036 0.181462
7.883843 6.389692
7.837220 8.725605
8.114903 6.554296
7.645743 6.840690
7.880910 7.703245
7.850632 4.829363
7.651516 8.199792
8.023124 4.635584
8.005311 5.788081
8.103871 6.787924
7.573773 7.964504
7.428969 6.122132
8.042851 5.657965
8.028789 6.600831
8.017656 6.472128
7.833194 6.786490
7.283350 7.531973
7.840694 7.184127
8.186058 9.542728
7.965802 9.320006
8.144951 6.246689
8.086076 7.423951
8.494941 4.398890
8.088233 7.569425
8.127023 9.597349
7.779670 10.375519
7.813781 8.452925
7.811528 6.842272
7.727628 7.360418
7.466187 8.290370
7.898546 6.878796
8.053403 9.378622
8.201496 11.997438
8.513941 10.283832
8.217299 11.367196
8.287556 8.383496
8.001434 6.760113
7.958109 9.608311
8.086079 8.843978
7.782648 9.776008
7.414508 10.626270
7.280640 9.992175
7.945867 8.411707
7.373362 6.336777
7.663058 7.285425
7.701996 9.200953
7.904995 8.814030
8.502909 7.991265
8.896196 4.566373
8.216746 7.431450
7.913427 7.899856
8.107915 6.844362
8.042323 7.004180
8.211817 11.476638
8.010286 5.383266
8.175832 6.382920
8.215452 8.552680
8.671599 7.729188
8.590587 10.929358
8.156149 11.038643
7.848808 9.590989
8.722681 4.708054
8.296645 4.419030
7.924009 8.568006
7.966569 3.787488
7.562483 2.116636
7.734784 5.488907
8.025695 7.525232
7.898626 5.042644
8.452485 4.732335
7.651388 10.741998
7.838057 10.060084
7.602642 11.221326
7.542425 9.079014
7.920015 7.624826
8.481245 8.816406
8.069189 7.170664
8.319704 9.803383
7.737341 9.721429
7.763805 8.362167
7.697977 6.289463
7.471888 7.060348
7.780536 10.114560
8.012287 7.648920
7.796561 7.033181
8.002949 10.819639
8.011839 7.005879
7.698926 11.722613
7.466512 12.023179
7.913009 9.212416
7.663957 6.529448
7.964062 8.255092
7.740629 5.112406
7.878152 4.181095
8.106055 5.716052
7.781372 11.991491
8.037133 7.483463
7.681414 9.482625
7.843104 10.143059
8.087490 8.965035
7.988014 8.196381
8.023899 12.842680
7.835856 11.026063
7.959839 13.150759
8.082388 10.637509
7.814615 10.032342
7.939864 6.889888
7.895464 4.887407
7.529463 3.418846
7.353594 7.680197
7.500972 8.879204
7.403293 9.921118
7.714837 5.610231
7.969407 7.980896
7.600279 8.879520
7.185128 11.611290
7.785232 8.061823
7.196991 7.836937
7.435572 6.477875
7.235437 7.722637
7.416769 5.809032
7.006032 9.149311
7.586141 9.607629
7.593534 8.133452
7.491103 8.731768
7.474272 8.968534
7.789032 6.919017
8.160545 4.113721
7.341654 7.790168
7.414954 9.814694
7.716564 9.596243
7.796466 9.623511
7.574162 7.499137
7.840514 8.515931
7.233601 6.722101
7.364404 7.906062
7.216897 7.432338
7.397295 5.719939
8.145962 7.832475
7.906681 8.669550
8.321228 9.843081
8.122060 11.535819
8.535588 10.003927
7.797054 7.802199
7.899618 10.553400
8.001230 11.229868
7.861928 12.754371
7.671726 15.728225
7.634236 9.353122
8.350254 11.080745
8.172727 9.607823
7.946320 9.526172
7.896845 8.623910
7.807487 8.508487
7.857298 11.481307
7.756003 9.821513
7.788144 10.144937
8.166388 14.421426
7.754149 14.293636
7.906355 14.725365
8.109342 15.490912
8.364717 11.606802
7.502494 12.514370
7.664966 8.670109
7.489188 10.364891
7.398773 8.978759
7.444396 10.560399
7.164158 11.254260
7.137696 5.643990
7.458185 4.455010
8.054520 8.054139
7.731177 6.700868
7.691193 7.182438
7.203780 9.658822
7.227015 11.162125
7.714352 10.298085
7.531879 10.566161
7.820057 10.195207
7.348891 10.402574
7.898459 12.752428
8.166497 10.445955
7.677329 10.309069
7.972687 9.818852
7.574543 10.371971
7.931926 11.811049
7.241758 15.116020
7.600100 11.191518
7.298001 12.297379
7.778739 11.674404
7.353045 14.083902
7.941364 15.015444
7.570020 12.590554
8.223376 13.939417
8.172036 10.836376
8.259121 15.010315
8.592301 10.283354
7.847902 10.316143
7.829624 11.887539
7.822963 9.129663
7.794628 8.266366
7.837989 6.710431
7.985089 4.399062
8.016749 0.834931
8.271106 9.495515
8.761578 4.937613
8.279848 6.627652
8.115175 7.768664
8.406605 6.135100
8.696683 6.944692
7.659300 7.940551
8.127615 7.420563
8.069735 6.484561
8.286869 8.227782
8.458564 4.457804
8.377284 7.516991
8.111886 2.181004
8.067770 4.298050
7.872513 2.117254
8.138432 2.624502
7.702166 1.044937
8.429325 3.736379
8.643680 5.042293
8.659916 3.600647
8.608884 6.851562
8.358416 8.416938
8.182180 4.460923
7.978863 5.980060
8.510679 5.168148
8.442392 9.664879
8.284541 7.766912
8.158260 6.456701
8.018027 8.709624
8.204851 8.676078
8.459792 11.830861
8.488391 9.944207
8.189461 9.237104
8.069040 8.166356
8.177684 8.863079
7.728133 10.773420
8.108802 6.845369
7.766582 6.400383
8.119491 3.896003
8.292389 11.111108
8.123324 9.153269
8.002311 4.504789
7.892847 6.496741
8.221987 8.701747
8.558334 3.278512
9.023096 4.095727
8.779656 5.394734
9.078116 6.705168
8.279044 7.143284
8.432121 5.921061
8.118379 6.095558
7.964895 7.512565
8.285503 5.855444
7.823692 10.479373
8.596170 7.472624
8.220552 7.279037
7.999042 9.574339
8.080983 7.718364
8.367424 5.176060
7.550549 8.910045
7.751770 3.325164
8.553856 8.553001
8.041942 9.271238
7.947832 12.091872
8.174901 8.240590
8.148406 8.695129
7.570976 9.440590
7.739454 5.989656
8.044902 5.683154
8.046997 10.282594
7.982430 9.679400
7.959630 8.305233
7.703451 6.613296
7.708301 9.191681
7.935013 7.131122
8.051520 14.437315
7.870931 11.593853
7.571715 9.358038
8.788411 9.410376
7.630585 11.711143
8.009943 7.402136
7.790357 6.854772
8.136357 3.987620
7.892155 6.517456
7.701563 9.814596
7.846632 8.032977
8.234007 7.903844
8.237446 11.600810
7.818625 9.634241
7.871847 7.638789
7.722045 8.045763
8.166347 8.177838
7.461693 9.733858
7.758907 9.628767
7.751217 13.649524
7.364356 9.773794
8.081911 7.553221
7.796272 9.070525
7.791710 14.325454
8.170638 10.985717
7.965951 13.480557
8.349563 8.387804
7.889198 12.925843
7.704325 9.922704
8.022025 6.434634
7.999279 10.000805
7.745829 10.532502
7.350999 13.679618
7.754979 8.997823
7.249885 8.164868
7.792329 10.009373
7.990721 10.615166
7.557874 8.914615
8.343556 9.672303
7.840771 12.999402
7.705896 11.546366
7.827794 9.403788
7.814821 7.281377
7.897863 8.326038
7.563031 11.488704
7.443046 8.216114
7.492855 5.132222
7.840031 8.392565
7.342535 12.750536
7.829378 9.907704
7.205913 10.760238
7.326444 6.934667
7.673607 6.180448
7.611475 7.101707
7.592252 7.365563
7.972829 8.151471
7.630754 8.358498
7.597628 10.597837
7.928021 5.705706
7.950507 8.557938
8.073521 6.909078
8.006420 6.471731
7.633888 11.245334
7.948921 8.216036
7.580398 6.530356
7.299313 8.722580
7.377842 7.707788
7.831853 7.116004
7.531086 9.154029
7.484293 8.172581
7.397380 9.747211
7.927570 9.445281
8.072308 6.139868
7.423071 8.525080
7.897568 9.600862
8.157453 11.407646
8.254288 7.605937
7.830268 11.229190
8.345081 8.869021
8.231943 6.529961
8.126844 11.772609
8.026165 8.306298
7.776061 8.037140
7.900379 7.399043
7.851927 11.824687
7.951989 9.641598
7.956174 11.745068
7.806584 12.022117
7.053147 13.087461
7.674718 8.270202
8.100170 4.512876
7.513530 5.989962
7.573526 7.682806
7.874371 8.479959
7.887994 7.274601
8.005813 10.050883
7.536017 13.062827
7.518218 11.736357
7.946393 13.061122
7.637199 10.517859
7.825047 13.845277
8.089567 9.596225
7.765000 11.761548
8.174194 10.267646
8.091079 7.413722
8.209630 9.317899
7.898661 13.977749
8.146543 8.136666
7.827224 10.140827
7.813336 9.352424
7.537189 12.147125
8.017045 11.687779
7.923113 7.039760
7.692418 11.805611
7.556916 8.063948
7.950924 11.932225
7.775451 9.224552
7.934116 8.317763
7.769472 8.323874
8.295557 5.983781
7.730279 4.540092
7.817122 8.093374
7.578571 8.271145
7.759871 7.234266
7.809142 4.464040
8.282229 4.835750
8.179843 7.635935
8.131994 7.608466
8.450288 4.891312
8.082060 5.020814
8.316364 6.761448
8.168839 6.441304
7.832921 7.855657
7.429056 8.332318
7.443170 9.953432
7.620756 7.173978
7.749460 7.462300
7.515387 6.254307
7.323730 5.525835
7.819223 6.243367
7.674024 8.608854
8.046418 5.696625
7.559316 8.241073
7.830354 11.725451
7.668524 11.776840
7.536856 9.994791
7.377761 9.886282
7.433064 7.746701
8.037977 6.985920
7.951499 7.352669
7.313668 7.725161
7.478474 2.295086
7.854068 4.544251
8.477824 3.687917
8.159254 6.413342
7.877633 11.971798
7.645873 8.433649
7.643938 8.565409
7.654507 4.466353
7.597925 6.133317
7.753532 6.822924
7.738475 7.322866
7.882982 5.294341
8.303160 4.964189
8.008835 9.832238
7.952416 11.684589
8.021282 8.122651
7.703416 7.757927
8.045926 6.365756
7.622946 7.862662
7.816190 10.227266
7.511209 9.449640
7.846869 11.596137
7.733988 9.594741
7.735279 6.443452
8.043432 8.618969
8.316385 5.924460
8.145593 9.268876
8.479973 10.167157
8.253933 9.559682
7.993751 14.427279
7.788118 11.625078
7.796164 13.103425
7.985486 5.731951
8.242651 8.182475
7.992865 8.753860
7.678368 7.779907
8.207572 9.460628
7.982252 9.721106
8.070923 9.655513
8.226826 6.729784
7.482051 4.413364
7.538299 5.124633
8.181320 4.036101
8.017302 9.914383
8.208822 7.184510
7.513263 7.000754
8.308114 7.045542
7.797536 8.141321
8.333993 8.539394
7.980023 9.764915
7.803163 8.146475
8.005824 8.615969
8.162963 7.280196
8.267075 9.070055
8.414290 10.842081
8.267085 9.175789
7.879263 11.401968
8.373102 11.430951
7.924958 10.435133
8.684172 10.057627
7.831861 8.644543
8.246361 9.492445
8.361306 8.930645
8.723190 6.838874
8.453198 6.400900
8.242799 6.130562
8.659758 7.889018
8.294632 5.364352
8.098285 4.821474
8.011369 6.223135
7.905413 7.043817
8.420946 3.650164
8.445479 5.002687
8.128447 2.564740
8.170050 9.095502
7.657649 7.218979
7.784038 8.411305
7.785938 7.044671
7.544108 9.158967
7.485586 7.433273
7.668539 9.657684
7.494965 9.540840
7.348147 6.371727
6.916065 7.981872
7.357763 5.644487
7.878408 4.748707
7.485665 6.438143
7.848342 5.543429
7.395245 7.580325
8.172682 4.325378
7.486445 7.551619
7.591452 13.024968
7.835974 8.543191
7.547904 7.367232
7.579157 9.405836
7.543271 6.728241
7.037931 9.632089
7.270217 8.234687
7.670635 8.342654
7.944752 9.569090
7.703217 5.931625
8.126874 8.932564
7.829813 7.368218
7.590657 7.083089
7.671897 6.220304
7.602341 5.846755
7.522265 8.479078
8.063804 8.218608
7.553916 10.172061
8.095425 7.720567
7.551940 11.491866
8.033506 7.871796
8.375157 6.351087
7.772190 4.946176
7.959194 2.347007
8.196628 4.435008
7.355110 5.747468
7.776014 4.185730
7.598750 11.626686
7.772869 8.690578
7.359233 7.833626
8.434602 8.920915
8.278445 6.989512
8.342804 6.285293
7.673507 6.298959
8.610926 6.972080
8.248827 5.194557
7.656430 11.710724
8.118390 7.183138
7.660269 9.638468
8.006776 7.899026
8.049604 6.817595
7.285974 7.838063
7.493582 9.586245
7.775452 7.633890
7.967115 7.512064
8.049959 10.789764
7.335417 10.064912
7.752924 14.094503
8.382256 9.730021
8.483430 9.738174
7.821292 11.481445
7.551831 9.227552
7.493883 12.516181
7.437605 6.970816
7.812846 9.596000
7.727400 9.286510
8.067035 7.131540
8.019081 6.975407
7.781201 7.513967
7.583395 5.881582
7.682517 4.819985
7.724805 6.746591
7.543438 5.456424
8.148956 3.262523
7.737591 3.749096
7.415278 6.249657
7.892533 9.176459
8.218625 4.355519
8.299915 7.307870
8.053981 4.959691
7.585420 5.578228
7.742721 6.871493
7.827439 7.322158
7.406876 13.794995
7.449552 10.652533
7.681843 7.306329
7.533835 7.013008
7.831972 6.056089
7.368742 10.561930
6.925466 11.552851
7.735585 8.353674
7.566170 7.919288
7.330482 10.935457
7.602880 11.258133
7.353126 8.666529
7.558643 9.026443
7.102125 12.284310
7.563351 14.866999
7.593359 14.189177
7.490746 13.570885
8.243143 12.477872
8.063505 12.101605
8.417273 12.028659
7.726581 11.791531
8.290935 7.191595
8.133402 7.757611
8.305393 7.238745
8.122723 8.743012
8.325973 8.119932
8.351483 6.795429
8.688831 8.448430
8.132390 5.258585
8.056941 7.467494
7.323708 7.065358
7.717635 6.679259
7.551389 9.385524
7.291633 13.224407
7.279149 10.305955
7.307037 9.911502
7.856140 10.542016
7.906786 9.489622
7.912581 5.268587
8.058601 6.783250
7.414964 10.440439
7.758138 7.065851
7.412774 11.236873
7.653410 9.250790
7.816829 7.960919
7.266221 9.554855
7.310077 12.147654
7.872230 8.707703
7.762748 9.755448
7.877382 9.400412
7.524550 11.390928
7.520820 14.105894
7.676216 11.516350
7.562689 11.177494
7.642087 11.264274
7.898984 14.443445
8.535047 13.341643
8.248962 9.807587
7.424453 12.065627
7.953052 14.671844
7.639842 13.583277
7.611180 8.231656
7.727087 8.773669
8.078598 10.709811
7.829567 10.645678
8.112339 10.062860
7.539186 11.138944
7.414908 12.593826
7.658129 8.428438
7.597576 8.578599
7.830219 8.591691
7.671930 10.313602
7.854604 7.554490
7.319916 10.768460
7.671492 8.442108
7.789452 8.201612
7.395206 4.447378
7.896470 8.361035
7.829349 5.772971
7.130011 7.227480
7.823275 9.778220
7.994701 13.703735
7.932522 7.277357
7.774536 8.649902
8.010617 7.183472
8.009661 7.002375
8.198420 9.420144
8.534033 9.559653
8.154557 7.777252
7.981026 8.852535
7.943909 6.805239
7.961380 8.565781
7.648385 7.213758
7.872735 10.492176
7.809280 9.372012
7.864640 9.872880
8.041222 11.131540
7.906402 9.445727
8.489335 1.775992
8.442801 3.528746
8.810001 3.268430
8.230477 8.082847
7.857767 6.531045
8.023595 4.187135
7.923022 6.188912
8.277430 6.646121
8.355763 2.688488
8.385763 2.164156
8.315413 4.555864
7.758597 4.869279
8.311160 2.770390
8.375899 8.565393
7.548678 7.528140
7.980337 9.764893
8.400389 4.716648
8.814029 5.251843
8.163916 7.583384
8.115338 8.590317
8.059391 15.053459
8.446545 5.553485
7.868909 7.801306
8.392942 9.207091
8.332309 12.515043
7.952079 10.529303
8.306525 10.858171
8.263414 14.524492
8.153378 14.567901
8.519474 15.930884
7.990010 13.566583
8.216915 10.821736
7.973877 10.818025
8.062566 10.664341
7.910997 6.859240
7.410116 7.415711
7.542728 10.881417
8.200122 7.255689
8.375467 9.027922
8.240487 5.263498
7.674518 7.220290
8.104921 11.828665
7.744071 8.956666
8.074323 8.336294
8.204504 10.322922
8.550569 8.275307
7.769069 9.122464
8.567521 9.813133
8.471094 10.401848
7.903152 5.451365
7.651279 10.924997
8.328899 6.882579
8.036512 10.320043
8.253467 10.397260
8.854900 7.406410
8.507182 11.116995
7.925858 9.047574
8.515634 12.853319
7.983755 11.373311
8.068161 9.983589
8.250282 14.125181
7.869347 13.119484
8.169162 11.322365
8.414231 9.774351
8.219453 11.219602
8.095345 9.295315
8.126760 9.990453
8.089608 15.540454
8.116907 12.478215
8.066207 9.311464
7.686945 12.366908
7.485856 12.474479
8.190378 10.906327
7.933519 15.537681
7.873675 14.077442
7.967102 12.468006
8.278248 11.246104
8.189867 7.597509
8.337619 9.250078
8.023226 8.561435
7.895823 13.347813
7.738033 9.789713
8.534401 9.832179
8.131820 10.206830
8.317075 9.511360
8.524265 3.995982
7.563039 7.941029
7.386345 11.491924
8.349355 7.540645
8.044160 8.200179
8.039575 8.763035
8.428503 9.047757
8.102508 8.483534
8.497247 11.913684
8.191526 8.053574
8.265755 10.680073
7.791587 9.922390
7.867239 11.225716
7.935589 10.783608
7.811361 9.823472
7.436340 11.749388
7.955595 12.353395
7.707974 11.160188
7.857860 11.782827
7.663709 12.101857
7.910096 9.537853
7.929389 9.168919
8.098532 11.019666
8.084322 12.655468
7.967488 9.062734
7.848649 7.457612
7.670544 11.726447
7.265859 12.150576
7.561901 10.528465
7.906700 7.920841
8.297078 6.565436
7.639283 9.705269
7.675338 11.715894
8.028597 11.905557
7.707495 11.466790
7.592682 12.404395
8.188045 12.137468
8.062169 10.180972
8.134249 9.166008
7.881878 12.488481
7.919196 10.321577
8.225394 9.828555
8.026184 8.535758
7.625863 10.017616
7.643224 5.590856
8.194734 5.715306
7.928939 7.821724
7.680200 6.964702
7.613170 7.810020
8.300746 10.888378
7.589924 11.072966
7.898104 15.409261
8.055630 12.938640
7.724757 11.448447
7.713216 11.342542
7.604315 9.965642
8.053089 9.874014
7.573439 10.783167
8.171816 10.157686
7.509154 8.718012
7.563390 8.097843
8.418900 8.774219
8.386420 8.235134
8.085298 9.613641
8.301721 8.473468
8.025447 8.469584
7.887814 7.043467
8.216986 9.487038
7.930934 10.160717
7.679048 7.912338
7.642569 10.012687
7.844418 11.590665
7.507299 11.997901
7.412571 15.443975
7.542095 13.278627
8.002950 12.389331
7.645596 10.919409
7.766217 13.833802
7.920927 12.585557
7.931467 13.154936
8.051371 10.276740
7.950153 12.129046
8.252730 9.234348
8.021489 10.035535
7.706852 7.373950
7.943357 8.844785
7.896401 11.072728
7.618015 9.208609
7.411388 8.274318
7.305716 11.322205
7.859110 10.940343
7.876931 12.448377
7.130494 11.908022
7.417613 8.144810
7.623432 9.161939
7.820261 7.586207
7.873700 10.314080
7.832088 12.672737
8.125090 11.239633
7.655313 11.252618
7.959743 9.511644
7.704122 8.743093
7.629679 12.122327
7.856767 13.118573
7.593253 11.289417
8.019495 12.415003
7.644814 16.067421
8.053921 12.372683
7.413444 12.326016
6.954853 12.764228
7.386158 10.630513
7.920846 8.965542
7.265208 8.342356
7.563876 10.388021
7.851736 11.735642
7.352090 10.124121
7.683074 12.515383
7.596137 10.781678
8.040135 9.854389
7.991360 14.941683
7.833247 8.126504
7.802464 14.229581
7.429340 14.219557
7.763936 11.691795
7.549954 13.626123
7.622084 16.126478
7.861937 9.238091
8.187704 7.523556
7.896502 13.564621
7.551819 14.520077
7.435586 13.388217
7.605203 11.369942
8.182526 10.379711
7.882916 13.809306
7.430170 10.772010
7.699632 10.224502
7.368278 12.825701
7.814135 15.985052
8.199395 18.925552
8.437633 13.414482
8.578981 8.868099
8.143309 8.280352
8.040341 9.560273
7.639878 11.773747
7.944034 10.673205
8.076550 11.709606
8.182612 13.011768
7.730227 13.287946
7.629996 12.414533
7.822320 9.799665
7.292375 11.441341
7.182314 11.282731
7.752623 11.846013
7.525353 14.062935
7.772921 11.069667
7.793817 12.007851
7.664198 12.552262
7.204745 12.814014
7.533475 17.905981
7.098437 17.405335
7.441504 11.878055
7.488325 16.159902
7.827627 14.027189
7.782039 12.389820
8.053838 10.616200
7.972541 11.666248
7.502558 11.186357
8.288553 13.483985
8.202321 12.034745
8.263181 15.206207
7.694431 14.391834
8.118275 13.674188
8.093733 14.205153
7.640557 13.719052
8.117210 14.793462
7.817581 12.513354
7.940664 11.943446
7.909732 13.096098
7.892615 13.171064
8.724853 12.084352
7.546057 9.096415
8.669712 11.023918
7.846275 9.826229
7.823810 12.370425
7.775632 8.053830
8.165369 7.001429
7.595401 14.306287
8.224960 8.953560
7.917001 11.606558
7.812957 7.822924
7.591322 7.671878
7.800200 11.886592
7.545203 13.160462
8.262356 11.101471
8.209911 9.977488
7.943310 10.908481
7.755939 13.927590
7.988916 10.663657
7.822819 11.855862
7.887192 14.600057
7.757841 10.944776
8.070804 10.498310
8.226808 13.021106
8.128915 9.154713
7.932914 15.147642
7.993565 10.485027
7.696640 9.011238
6.912445 10.441489
7.160451 12.544280
7.766421 10.720256
7.810853 11.145384
7.537805 10.728604
7.320383 12.574003
7.511900 11.627504
7.402667 10.543002
7.737745 13.176689
7.139222 12.677352
7.413033 9.101610
7.112279 11.825715
7.939077 9.788571
8.086834 7.880572
7.543655 7.967534
6.945838 11.866941
7.579176 11.224144
7.995285 11.706819
7.690346 9.483986
7.932401 12.171118
7.898449 9.725927
7.426470 6.441100
7.760921 7.099659
8.139966 9.608121
7.609779 9.517621
8.050600 6.780615
8.053520 4.927233
8.044092 7.881985
7.950736 14.618306
8.059994 11.216858
8.173090 9.079930
8.013366 10.219823
8.056156 5.134711
7.875147 9.534384
7.396712 12.014518
7.397463 15.583099
7.486784 10.489695
7.851232 9.923491
7.052477 10.155923
7.647488 14.244187
8.390829 10.173290
7.666280 11.518562
7.642714 11.017119
7.856095 9.544500
7.827768 11.751454
7.659553 12.343426
7.823738 10.334263
7.755618 7.311561
7.432709 10.218147
7.860950 10.884801
7.549979 11.194792
7.706575 10.819390
7.771605 10.660098
8.066130 7.264204
8.129074 5.901858
7.707026 8.897650
7.521065 7.215669
7.484295 4.225013
7.520236 4.845761
7.727660 11.119879
7.551116 7.744917
8.224617 9.062372
7.883015 8.543507
7.468558 11.052932
7.663071 7.318842
7.025404 10.365591
7.487112 7.925352
7.549460 11.933905
8.141185 4.976346
7.207094 9.305230
7.031423 6.745206
7.812928 10.965380
7.681469 10.401813
7.578300 10.498779
7.899382 13.543132
7.886376 12.503029
7.862188 10.439901
7.326912 12.158193
7.615675 12.167366
7.430913 12.266090
7.620051 9.260772
7.340588 4.274671
7.395491 8.697600
7.620434 7.734132
8.025753 9.952495
7.258731 12.117286
[truncated: 988,917 more chars]
