# Supplementary material for: Microtubule assembly governed by tubulin allosteric gain in flexibility and lattice induced fit
Source: eLife. 2018 Apr 13;7:e34353. doi: 10.7554/eLife.34353 (PMC5945277; doi:10.7554/eLife.34353)
Supplement: Figure 4—source data 4. [file elife-34353-fig4-data4.txt]

5.798089 7.414655
5.709721 6.279835
-0.564298 0.968021
-0.005006 0.004860
6.035759 8.675565
5.505872 9.396784
5.673922 6.508179
5.382756 8.104102
5.408094 5.264985
6.047237 8.390875
5.742350 8.960293
5.900584 8.005523
5.851056 7.708272
5.803658 8.273668
5.700249 7.362506
5.843254 6.602360
5.745719 6.501239
5.766495 6.656211
5.781187 6.421830
5.839502 5.248451
5.720904 10.544504
5.789365 3.872539
5.716642 7.742732
5.457912 10.054538
5.519533 7.634452
5.699461 6.107904
5.484482 5.344694
5.673362 6.294634
5.622388 6.264593
5.659048 5.641001
5.930239 9.670620
6.170108 5.501040
5.445337 7.169732
5.541722 6.742880
5.648392 6.631371
5.634943 6.590487
5.356457 6.450369
5.626505 6.373615
5.604333 6.274894
5.679900 5.968947
5.678224 6.611247
5.522060 5.711584
5.593885 5.182742
5.546742 4.628797
5.571868 4.546588
5.595312 7.182192
5.772664 8.654627
5.668759 6.429375
5.732442 6.992488
5.724496 6.748652
5.635345 7.684858
5.759139 7.438185
5.624068 6.908914
6.090623 6.190733
5.635500 12.038389
5.613161 7.204374
5.550124 12.764085
5.711818 6.290821
5.685909 7.049173
5.820843 6.850018
5.610865 5.819901
5.611123 7.421217
5.714374 6.666740
5.627527 6.469745
5.687501 11.209571
-0.313351 0.664572
-0.313351 0.664572
-0.883313 1.842262
-0.313343 0.664251
5.941214 8.722547
-0.313304 0.664403
0.422444 0.370228
-0.040187 0.088060
0.434667 0.219618
-0.354138 0.422260
0.060397 0.826161
-0.445151 0.634561
-0.521615 1.034718
-0.586395 1.149385
-0.671232 1.283227
-0.404503 -0.126856
-0.443323 0.462263
-0.610744 1.464419
-0.653488 -0.203060
-0.645901 0.658208
-0.313360 0.664290
-0.013696 0.568623
-0.274567 0.848255
