# Supplementary material for: Microtubule assembly governed by tubulin allosteric gain in flexibility and lattice induced fit
Source: eLife. 2018 Apr 13;7:e34353. doi: 10.7554/eLife.34353 (PMC5945277; doi:10.7554/eLife.34353)
Supplement: Figure 4—source data 5. [file elife-34353-fig4-data5.txt]

1.696685 7.073232
1.786012 6.121901
1.953545 7.760648
1.586643 3.525831
1.989523 7.818350
2.196388 5.057583
3.558654 7.077185
3.314793 4.677371
4.143321 4.752825
4.046269 5.937804
4.645708 6.621206
3.444871 2.641720
5.471067 3.014984
3.690061 3.975408
5.182551 2.613634
4.238573 4.684286
3.435736 2.107998
3.057713 6.208078
3.638126 6.749120
3.835410 6.111045
3.352818 6.425265
3.885488 2.238341
5.426931 3.058291
6.863858 0.701866
6.432336 -0.237447
6.999949 4.080790
6.135642 0.612571
6.175181 6.003585
5.478227 5.516841
4.909920 5.952017
5.456932 4.773288
5.817347 5.491267
4.271023 7.098127
4.563927 7.076105
4.021525 7.471896
4.743236 6.708249
5.309511 7.665050
6.194768 7.982609
5.800846 5.600970
5.558167 5.828727
5.465859 2.052492
6.759045 3.484361
6.383291 4.126477
6.818615 5.088652
6.377204 4.466000
5.761436 1.768181
5.795105 4.821307
5.025515 4.966910
4.778674 7.737127
5.584552 3.309806
5.865810 4.686933
7.164510 3.134524
5.582479 5.414220
6.770946 7.668671
7.098341 5.356870
4.899254 3.018288
5.648993 6.935472
6.671178 5.680510
5.889275 6.932136
5.092490 7.867087
6.387972 8.137104
7.102662 5.733935
7.596049 8.332606
6.637964 8.626647
8.022275 8.781050
6.147074 8.480546
5.017673 8.543121
6.425955 8.058523
7.552511 8.174039
5.943942 6.244743
6.998280 5.094489
7.114051 7.297423
6.907103 7.405696
7.444456 11.907240
6.738802 7.727192
7.203910 6.773206
7.869048 7.483701
6.285608 4.254531
6.307512 5.941441
6.532048 3.999286
6.898532 7.713406
7.820441 10.261057
6.528301 7.915599
6.890000 5.680038
8.180605 7.823563
6.512371 10.917143
6.607332 9.430880
8.095117 9.918724
7.441701 11.748841
7.049339 12.030270
6.560352 13.472145
8.133458 7.811837
7.255912 10.030906
6.420083 4.790794
7.077105 6.582523
5.777639 8.333313
6.136752 6.965193
5.648029 8.267168
7.105396 10.510226
6.738947 10.056175
6.923974 9.118518
5.948172 6.033081
6.928681 8.104140
6.707965 5.822931
7.597312 9.423717
6.971612 5.078545
7.335971 6.875990
6.665598 7.655280
4.957074 7.318207
5.330645 4.969296
6.383296 7.159578
8.338614 8.436836
7.094579 8.674280
7.913056 3.478053
8.696872 3.527322
7.563944 7.249799
7.708407 6.059644
7.245937 10.702424
6.655477 8.799441
8.224721 11.395750
6.409760 8.249576
6.287611 9.574460
6.982382 11.636991
6.967075 9.897052
6.761307 10.817418
6.937809 11.069148
7.760993 8.676744
6.913523 10.443743
7.282650 10.997931
7.475137 10.173838
8.471795 7.489471
7.228874 8.892586
7.908918 8.811352
7.425176 8.677717
7.445827 7.190410
7.235015 6.801921
8.293546 5.248091
7.639684 9.310424
6.972704 8.604458
7.347338 8.518664
7.019199 7.547775
7.327318 7.226054
6.982944 12.113755
8.109741 10.134670
6.983780 10.759527
6.833713 6.505902
7.307963 4.854175
7.212620 7.079974
6.456594 6.259929
6.308621 4.687826
7.162796 6.171194
8.411817 7.829265
7.258536 6.340965
7.301194 7.010137
7.511086 5.867559
7.314813 2.205886
6.945942 7.050913
7.046130 8.420997
7.971697 8.430434
7.632999 10.267719
7.740844 8.146877
8.024274 5.308530
6.399458 7.050040
6.934961 9.572369
6.717020 3.557277
7.742799 7.859103
7.245463 10.234729
7.315698 10.156277
5.440284 8.905780
8.059025 9.221551
7.734300 9.655038
6.420592 8.434714
7.341966 8.509873
8.439709 11.854465
7.556702 10.647499
7.401048 9.026753
7.359292 7.213429
6.575960 10.304566
7.330104 9.245214
5.797051 6.513510
7.197475 9.004577
6.200142 11.722788
6.485061 7.997412
5.915387 11.842809
7.680473 10.060019
7.876114 10.607760
6.740705 3.223695
6.717799 3.669632
6.878453 1.217080
6.873278 1.853800
7.915331 3.503935
6.510399 4.809170
6.061504 10.826568
6.756309 8.706512
6.888523 11.381312
6.699887 10.521846
7.694663 11.906444
7.206700 11.072372
6.296837 6.205669
6.838149 7.151150
7.746498 9.318375
6.623543 6.664266
7.092234 8.045389
6.867025 7.565536
7.144855 8.639526
7.056867 9.217845
6.174869 4.339642
8.265401 10.205364
6.683408 6.668934
7.543029 3.332285
7.066805 3.624569
6.678923 2.769817
7.508753 2.719865
6.007130 2.385665
6.754552 3.429926
5.772411 1.778219
6.111524 3.895117
5.628088 2.961975
6.243192 5.056792
5.690777 3.910758
6.730111 6.694608
7.701297 3.573786
7.539998 7.445770
6.258480 4.623134
5.547084 2.217019
6.680035 4.777524
6.655849 2.691439
7.758817 3.215863
6.613157 3.943806
7.122868 4.025771
6.486878 6.192234
7.108054 5.993297
6.596763 2.397918
5.244564 1.654525
6.164554 6.292406
6.683710 6.140543
6.334158 7.873785
3.948756 5.771884
6.179545 6.019068
6.432526 6.802764
6.527008 7.783643
6.654020 7.898278
8.495721 11.356420
6.697441 8.238812
6.990902 6.022687
5.992576 5.201464
7.614779 8.183510
7.180780 5.748618
7.174965 4.827682
6.805962 7.343070
5.882769 0.458579
5.821516 3.712586
5.550610 3.807839
6.580764 6.645271
5.590002 3.763275
5.355213 3.879867
5.655814 5.428017
5.538708 7.126024
5.568708 5.582934
5.387834 4.747988
5.624689 4.010340
4.527769 5.109012
5.201679 3.596162
5.611729 6.009107
6.309117 1.680870
7.040842 4.261612
7.346683 2.752162
6.642523 1.924790
5.305800 0.915042
5.909876 2.704531
5.538414 4.548394
4.602710 4.947256
5.352112 4.511934
3.857871 3.516908
3.817446 -0.306814
3.763581 1.242898
6.606158 2.112285
5.918868 -1.897437
6.260012 1.362279
5.386790 -0.199162
6.161452 0.149567
6.872039 0.453673
5.780725 -2.659091
6.273269 -0.339368
6.584537 0.936972
5.723848 -0.344675
5.991839 1.033558
5.750761 1.381262
4.976866 0.235972
5.525754 2.526513
5.066433 3.875340
6.345356 2.501510
5.587644 0.737550
6.024064 1.614303
5.134721 0.636517
5.370095 0.365517
6.468246 4.858091
7.535097 2.360688
6.093571 5.127931
7.168637 1.514135
6.519979 1.588779
6.993912 -0.354639
6.140118 -0.474941
6.330526 3.209692
6.051803 -1.495646
5.546031 1.465109
5.653242 1.073494
5.284482 1.418544
5.762110 1.045637
5.510913 7.008797
6.116557 6.302782
5.715074 2.697247
4.990445 6.961517
4.683283 7.286442
5.774240 -2.735853
5.756809 2.237960
6.789877 3.371651
6.460503 5.941731
6.226450 7.855871
5.607981 9.321506
6.444880 6.604087
5.791977 4.225818
5.851568 7.131055
5.852981 8.901080
5.392233 8.126293
5.254833 6.645095
5.032261 5.819904
5.546298 5.696195
5.331413 8.597157
5.477475 5.687237
5.107961 5.594193
4.972744 4.366376
5.454528 5.505075
4.491480 3.756260
4.205879 5.894181
4.964987 4.960030
5.139777 4.807097
5.357219 3.823460
5.041652 5.042150
5.265991 5.269580
5.724767 4.511633
5.666215 5.683621
6.328133 3.313794
7.419486 5.680008
5.610703 7.316747
6.486783 6.255341
6.702984 7.079390
6.254376 3.342137
7.698216 5.677532
6.912260 3.743332
5.852381 6.692452
6.315089 4.915889
6.434001 4.586315
6.613512 4.107722
6.682183 5.790079
5.248682 6.787339
6.364317 8.590576
6.209414 7.186018
5.837831 4.928742
6.841397 6.026981
6.957928 6.857531
5.144011 3.874606
5.634986 4.884258
5.595740 3.274639
4.997734 4.561019
5.637910 4.775671
6.250242 2.934544
5.876886 3.901229
4.686016 4.973587
5.365570 6.065502
5.426246 7.718738
4.914785 6.245367
5.045581 6.215581
6.279633 6.599416
5.438133 8.295339
6.072868 6.024062
6.031933 5.961471
6.012410 4.401009
5.864844 5.732657
4.858604 6.139375
5.544970 6.127019
6.860258 9.103509
6.553523 1.069046
4.778934 2.543390
5.357695 3.436680
4.428267 3.168292
5.327051 6.193765
5.228269 5.383081
4.304873 2.810068
5.796798 4.705569
5.593904 5.153377
5.884908 5.390586
5.537373 2.922283
6.019656 5.155011
4.195407 0.266494
3.998638 5.479010
3.615888 0.494084
4.784837 3.085242
3.974875 5.787235
4.717090 4.004007
6.115219 2.887598
6.099959 4.301585
6.725606 3.954937
6.257842 3.432018
5.178784 6.411615
6.106053 3.650748
6.538529 4.999064
5.846641 7.080125
5.614416 3.585201
5.638692 6.482267
5.510351 3.434974
4.914429 4.619800
4.598581 5.748660
4.947263 6.051828
3.814104 3.822446
4.967789 3.553374
3.831598 1.342175
7.170067 2.715191
4.644079 1.986986
5.890998 5.447817
6.456717 6.607586
6.793751 6.667528
5.194585 4.355438
4.535451 4.356972
5.439432 3.938580
5.648082 4.194241
5.312040 4.228409
6.223922 4.960619
6.483862 3.368742
5.537696 6.326695
4.154236 4.567018
5.196923 5.013962
5.590127 4.969579
5.700650 6.744250
6.502346 4.095173
6.350165 2.879853
6.569013 6.922120
4.916255 5.011826
5.261782 5.944147
4.805455 5.239939
5.850200 4.414275
4.788566 0.049379
4.928921 3.723005
6.814996 7.162013
6.684531 7.556015
5.846898 3.900748
6.835018 2.910555
6.292023 7.665670
5.709721 7.118138
7.495539 5.712334
5.674692 0.249688
6.495332 3.329272
5.492108 2.895007
7.368437 3.578409
6.037491 3.834717
5.015613 2.731156
5.491384 3.329863
4.992834 3.731788
5.966141 4.514549
6.727841 4.063388
5.800859 2.531208
5.123416 5.590907
6.137146 3.442110
6.905651 6.390950
6.100390 5.600945
6.548303 6.340110
6.319539 7.834873
6.713009 6.894773
6.305395 6.407247
5.678333 5.923973
5.784123 10.423667
6.918055 6.991490
6.227776 5.907174
5.696357 3.618970
5.327779 4.898115
5.172466 4.242605
4.194825 8.108449
5.736272 7.841628
4.589926 5.225270
5.559118 7.957863
5.665292 5.411855
5.394003 3.468521
6.184825 5.355984
5.517692 5.179131
5.017246 3.312158
5.171075 2.696153
5.045694 2.458115
4.734783 1.752680
5.320064 3.426167
5.113671 5.036849
6.036045 4.483541
5.649853 4.128461
4.736696 3.760604
5.240699 5.125550
6.490044 6.852949
5.076508 4.812034
5.375878 6.615554
5.098169 3.162681
5.946663 3.763934
6.331491 3.803347
5.492085 5.022119
4.272684 6.675755
6.026932 5.987062
4.501322 2.991932
4.404418 3.679967
4.460429 5.249577
5.862548 3.869565
4.775330 2.164001
5.243721 3.335302
4.828184 4.570104
5.477038 5.818695
5.396214 3.205835
5.826308 3.153432
5.868347 6.002048
6.028798 4.125714
5.535276 4.011104
6.333092 5.067162
5.276225 5.325855
6.483945 3.501569
5.941045 4.383817
6.524753 3.650786
5.163876 2.422345
5.481406 4.317392
5.555333 2.696777
4.710713 5.249942
6.216849 4.925546
5.303616 3.144301
5.203341 2.674025
5.746086 4.172388
4.092366 0.735142
5.381663 2.935808
5.150220 4.161710
6.656366 6.049186
6.413211 5.730167
6.710966 4.690551
6.541521 6.849511
7.717387 3.286232
5.357036 2.289974
6.229557 5.045158
5.511944 4.244562
5.932207 3.964670
5.565662 3.579390
5.754761 4.037935
5.158206 5.012984
5.480932 3.751663
6.273725 3.553801
5.927011 4.812517
6.063491 4.029629
6.120120 3.731392
5.590681 4.030531
4.200171 4.273305
7.183084 6.767003
5.992453 4.855211
4.598656 4.155642
4.655580 5.576427
5.145937 3.371610
5.035961 3.244481
6.179981 5.921913
5.770753 6.801170
5.177128 4.570133
4.681351 5.204207
4.038023 4.487577
4.995603 3.300262
5.178569 4.388217
5.829236 5.014809
4.281630 3.211584
3.369703 4.525541
4.322599 4.937296
3.968986 4.681599
4.379658 5.108874
3.887038 5.984401
4.896120 4.764934
5.128102 5.155086
6.876281 4.422753
5.611224 7.188401
4.351112 4.890251
5.212657 5.547113
5.272226 7.124608
5.198674 3.385374
4.972519 1.709607
4.091154 1.877734
3.925582 1.879862
3.515174 0.430922
4.057841 1.210696
3.450093 2.558589
4.414430 3.457567
4.058089 1.816564
4.225570 1.972912
4.089197 5.140767
3.464415 1.774184
5.249892 4.106675
4.495247 3.809090
5.813893 5.245240
4.476834 3.665658
4.213032 6.642326
5.395539 4.279330
4.601784 2.251618
5.145682 6.140745
5.010688 2.551756
5.214603 6.423557
5.964372 6.543482
4.841238 4.808375
4.481069 4.056470
4.307318 3.791698
3.902384 4.355759
4.315726 3.330262
2.723990 0.468069
3.463844 5.435170
3.289532 4.875034
4.107766 4.014755
4.994697 2.576529
4.774239 3.967721
6.061377 4.496806
4.266522 2.194052
3.711543 3.063480
4.072132 3.211476
4.725127 6.256096
4.332269 3.591242
4.565207 3.409800
5.091161 3.985440
4.294385 2.254708
4.538876 3.012740
4.801707 4.543496
5.075475 4.730673
2.787382 4.355676
2.363884 5.166633
4.578718 7.858575
3.489672 5.790531
3.882536 7.237770
3.416710 5.130888
3.445948 5.669787
4.980832 3.894737
4.792117 8.528600
5.317831 7.936080
6.166345 7.518388
5.900550 7.928909
5.035489 7.252295
3.879872 5.521484
5.500745 10.149433
4.568793 5.574688
5.921897 8.031085
6.526095 6.805360
5.755193 7.550117
5.387028 6.722526
6.180136 5.982571
5.459329 7.226613
6.026719 6.132120
5.625593 6.020508
5.120612 6.684218
4.383914 5.870035
4.783248 4.903021
6.106410 6.823507
6.027565 7.426984
4.221848 7.066354
3.746401 7.125880
4.927622 6.494676
4.825056 5.900296
4.734200 4.526842
4.916213 5.296914
5.505853 5.965727
3.894212 3.481996
4.569345 5.159174
4.433346 5.658097
5.870108 5.048186
4.858801 5.656687
4.812765 6.406854
5.770203 5.533227
5.573890 5.769228
5.389619 3.843607
5.505593 6.932929
5.444776 5.955513
5.948665 5.107477
5.911344 7.107342
5.336714 7.644930
6.188675 5.960998
5.445592 5.026232
5.914500 3.625088
7.068621 7.128823
6.782703 6.471262
7.220948 4.038537
7.264097 4.802751
6.904755 5.916739
5.575472 8.303983
5.821629 6.503390
4.756953 6.388028
6.431477 6.519740
5.724657 3.140967
5.564302 4.841932
5.518476 2.487924
5.364575 7.274895
5.985684 4.368913
6.572797 5.206805
7.770509 6.971641
7.648939 7.009872
6.904865 6.050545
7.424732 6.468711
6.055860 5.332976
6.165035 6.179433
6.009025 10.283346
4.952870 6.944387
5.804130 5.216666
5.355584 8.413957
5.687013 6.760949
5.120103 5.791319
4.772092 6.804474
5.896931 6.372707
4.971511 6.571395
5.605249 7.153740
4.990964 6.652248
5.200044 7.629172
5.643851 7.268083
4.172614 6.322210
4.564785 5.907822
4.131661 5.701516
5.603182 6.237321
6.403749 8.218649
4.524817 8.174153
5.317992 7.036683
6.468715 5.816291
5.878285 8.097142
5.332289 9.642150
5.690241 9.492020
6.862485 7.449794
4.868682 8.978801
5.402052 6.766647
5.133635 8.004598
4.702615 6.752900
5.191577 5.383640
4.965963 6.468051
4.602374 7.452270
5.030299 9.236406
4.992261 8.224393
5.334404 5.047358
4.129351 9.624078
5.430902 6.625552
5.048402 7.818585
5.579447 5.204737
4.644765 5.951580
5.119718 6.927006
5.471131 6.248744
5.922908 5.469354
5.795796 7.142330
5.515261 5.619053
4.836109 6.469332
4.678340 4.641742
5.324023 1.867227
4.990600 5.704241
5.352362 3.745552
4.845972 5.815690
4.603768 6.508195
5.352262 4.950842
4.494894 7.364092
4.904807 4.112217
3.761892 5.581403
4.545627 7.573435
5.319505 6.715256
6.198274 5.774507
4.889227 6.349443
5.246888 7.234838
4.547944 3.446209
5.344790 6.457278
3.691035 7.250366
4.137080 5.031845
4.107703 5.794696
4.036750 4.653341
4.711141 5.680744
4.676497 5.303113
4.364543 5.234549
4.975773 6.352664
4.617594 6.994983
5.365184 5.250509
4.249847 3.046123
4.565023 5.069391
5.165701 5.504824
4.704307 5.935987
4.739477 4.905933
5.249960 4.986187
4.600598 7.051999
5.236617 4.441713
5.413041 2.668693
5.831639 4.231353
5.037558 4.623559
5.004747 5.102607
4.621277 6.308309
4.203063 5.634329
4.572647 4.245309
5.204722 6.414212
5.766917 4.565341
5.134865 3.938880
5.086327 0.289121
5.405604 4.351642
6.552201 7.144092
4.996511 5.291807
5.225319 6.590741
5.392648 5.624412
5.938376 4.341898
6.365769 5.584288
6.716407 7.650973
5.309644 4.970268
6.049876 3.814635
4.909090 3.636873
6.080308 6.536665
6.833633 5.362033
7.031611 7.199756
5.433704 5.988175
6.885326 3.298511
5.865959 4.928245
4.450401 2.162011
5.833336 4.558919
5.573224 3.951830
6.648340 7.195816
6.727448 4.713887
6.554295 7.585340
6.037244 4.831559
6.273126 5.306193
6.285570 2.805391
5.774764 2.797083
5.471001 1.304390
5.694426 2.303015
7.297627 4.343759
6.215979 4.619401
4.819841 1.750385
6.822068 4.178260
6.822437 6.404351
6.072235 5.699087
5.832014 5.998296
5.227868 4.717831
6.054918 4.544304
5.537761 5.594195
6.503031 3.221193
5.267131 2.329690
5.433843 2.314783
6.204014 3.936936
5.288121 2.942892
5.671457 7.404363
5.177701 5.390927
5.824483 5.105012
6.954909 5.859510
5.908378 6.581720
6.827156 9.134029
7.821342 4.504798
7.355129 5.806178
6.166563 6.891420
6.576134 4.112190
6.383810 3.883176
5.813097 2.109481
4.834056 5.276067
5.518218 3.704524
6.241258 6.927817
6.531091 7.764706
4.835435 4.005316
5.137504 4.047970
6.000532 4.873858
5.606885 6.197558
5.382165 4.849428
4.935701 3.374931
5.860857 2.818548
5.309624 3.171267
6.243364 5.748070
4.808053 3.719920
4.668689 5.433901
4.488196 4.205427
4.361812 7.261593
5.070002 5.338820
4.996447 5.214414
6.095200 2.458472
5.252878 1.544005
6.611384 6.284154
5.506102 4.406229
6.163442 4.117483
6.276542 3.611486
5.583972 4.100681
5.747722 3.595962
5.290540 6.387592
5.466482 4.474234
6.024494 6.973912
6.140898 5.514196
5.438997 2.790983
6.326764 5.029341
6.166138 2.175524
5.681401 4.028870
5.954280 2.449268
5.110982 3.323557
5.612003 3.721843
5.844198 3.864829
6.487566 5.051997
6.304152 4.464911
5.728514 4.219633
5.499727 3.267055
6.448216 5.021576
7.274303 0.949875
5.936353 0.414165
5.253451 1.965710
7.147978 5.318833
6.934168 3.824580
6.322317 2.492501
5.881526 1.171788
5.227414 1.314325
6.070410 0.810948
5.754977 3.714337
6.313902 2.834816
5.579978 3.140415
5.784791 2.026996
5.924609 5.458699
5.601349 3.121238
5.290107 1.952453
4.869532 4.732348
4.623722 2.742132
4.741547 1.159474
4.366778 2.745301
4.798203 6.997906
5.411712 3.604011
3.290911 3.090050
4.832193 3.232468
6.245485 6.479296
5.091622 5.814761
4.724729 4.309389
3.442515 5.428202
4.906796 4.698702
5.505227 6.357009
5.379208 5.208817
5.588207 4.271981
5.023949 5.323576
4.911587 11.526022
4.780920 9.354362
5.561598 7.030302
5.665268 6.509869
4.914715 6.614230
5.906867 7.768879
5.137649 10.000300
5.835989 8.491770
5.241086 9.140503
5.539052 9.938191
5.286397 8.463608
6.339307 6.660981
5.584722 8.258117
5.812903 6.744950
6.147673 7.028951
6.387438 4.679387
6.021441 7.203991
5.317279 7.189177
4.985846 5.106836
6.203336 7.545898
5.724770 5.841389
5.126151 3.110040
6.756442 8.791218
6.615113 4.606270
6.090716 4.910481
5.844436 7.321147
5.814080 5.912818
6.131044 3.610894
6.675178 7.295586
6.708569 6.281906
5.524449 6.201980
6.815577 3.335612
7.086943 6.990399
6.130363 5.321780
5.917932 7.003804
5.763930 3.607122
6.816485 2.557826
5.491331 1.378836
5.289432 3.092055
5.868127 2.910668
5.789351 3.821824
4.959675 2.195820
6.063006 4.206993
5.945502 4.555070
5.386414 2.421119
5.729661 3.623434
6.623271 4.397236
6.273982 7.357031
5.567488 4.049093
5.815323 5.329498
6.779773 6.603005
6.881466 4.240979
5.998810 9.127385
6.717001 8.095049
5.498771 2.883311
6.267791 4.320627
5.797305 7.792276
5.903513 4.524181
6.373935 5.195805
5.276030 1.288862
5.319607 4.321099
5.172922 2.171911
5.905570 2.494047
6.152505 4.148597
4.771538 3.342345
5.423033 1.742996
6.081732 3.906719
5.976731 4.298443
5.026630 4.649858
5.166510 3.416188
6.946550 1.906621
4.376217 2.149820
5.170987 3.901674
4.775984 2.626697
5.432405 0.473350
5.164816 2.391732
5.464980 -0.570050
6.739528 0.246364
5.578326 -1.125802
5.414632 2.468304
5.490926 0.536745
5.467860 2.802060
6.144111 4.207816
6.520469 0.430666
4.499218 2.978907
4.099455 4.221670
5.020157 2.839799
6.381827 1.569308
6.839656 7.926061
4.517234 3.119941
5.708577 -0.949954
5.481070 3.731087
5.600510 2.282107
4.647370 1.975693
5.798291 3.579927
6.287532 4.969976
4.564023 4.669293
5.382757 2.579810
6.500724 5.105104
5.065475 2.248041
6.374567 1.429639
5.076061 1.466390
5.018073 3.150855
4.528532 3.099576
5.750531 2.651936
4.074799 -0.484611
5.378736 -2.388813
6.289622 1.325597
6.154648 2.281953
6.092268 0.602647
5.143671 -1.362386
4.913932 1.038933
4.788453 -0.887249
4.576926 -1.739426
4.032186 3.882103
4.996121 2.661124
4.058397 0.382705
4.882893 1.181663
5.671941 1.082185
5.644705 -0.647249
4.869966 1.620246
6.639044 1.447843
5.073276 3.734538
5.489438 4.355897
6.269176 5.453917
5.543295 3.829940
5.844185 4.176808
6.364826 6.169246
7.049869 7.620402
5.447021 5.674009
5.572383 6.044444
6.315631 6.458736
5.863752 5.295022
7.046738 6.557036
6.096479 3.362118
5.014004 3.393113
6.520149 3.015083
5.894389 3.061759
6.808341 2.555762
6.080574 2.719685
6.280633 1.103318
5.800856 1.395815
5.111659 1.909534
5.300088 0.221142
5.129521 0.407945
6.732892 0.101799
5.935085 3.059058
5.315179 5.250157
5.933910 -1.156945
6.132503 3.259646
6.220137 2.281145
5.168589 1.200536
6.250301 1.296658
4.943651 -1.426460
4.858801 -0.344665
4.481981 1.615068
5.210291 3.360666
5.043459 2.492750
5.299757 2.257552
5.714763 0.803836
5.038706 4.910778
5.336974 1.381609
5.925420 0.965896
5.589123 -0.780051
5.135196 2.578571
4.595073 0.315412
5.403212 0.139705
4.618543 0.430476
5.088446 1.507763
4.438866 0.884593
5.212047 2.738988
5.251568 1.390158
5.369394 2.394769
5.389057 1.651315
5.975928 1.208409
6.191756 2.710577
6.135116 3.075194
4.639672 -0.535959
5.514912 -0.861397
6.347832 2.356900
5.818839 1.358228
6.086104 3.275037
5.473057 -0.789694
4.608741 -1.272306
5.775885 3.434444
5.266452 3.853792
4.867551 2.984976
3.896997 3.279469
5.721436 4.219071
3.727226 2.517701
5.579629 2.684818
6.213308 1.725576
4.998893 2.493084
4.781742 3.970935
5.068190 3.150044
6.311282 7.544109
6.103931 1.872604
5.401208 1.303499
5.275225 5.699536
6.600238 2.478294
6.403560 3.522012
5.102030 3.142944
4.786209 2.501629
6.066141 4.000338
4.244810 3.715695
4.791363 2.118954
5.115925 3.479509
5.085940 2.957697
6.410936 4.083683
6.121250 2.472663
6.267063 0.935537
4.895319 -1.022059
5.128783 -0.129004
4.424687 -0.142249
3.952038 1.191857
5.408659 3.543574
4.684529 3.449096
4.924392 1.590111
5.670110 5.611008
6.072639 1.400845
4.664324 3.058649
6.991183 5.308880
6.155790 4.325451
5.803161 2.150737
5.993455 3.845969
5.505652 2.621539
5.535967 1.197285
6.214466 2.256858
4.572094 0.078373
7.281764 1.947631
6.082726 2.998485
6.631159 -0.211298
5.360684 0.231458
6.925622 3.488103
6.815769 3.469988
5.971855 2.330705
5.727357 0.104016
5.691065 0.767195
6.041865 3.541861
6.949030 -0.532502
7.572171 -0.749573
6.804938 0.399809
6.739620 3.194669
7.812770 4.901461
6.688157 1.982416
6.481670 0.015353
6.089395 2.264691
5.667167 -0.333423
5.278076 0.098220
6.545873 4.277596
5.831439 5.175604
5.397716 5.450841
6.472112 2.509198
6.934418 3.158502
6.544863 2.595694
6.621485 4.044424
5.599191 1.539589
5.364343 2.099114
5.933933 2.126828
5.973291 2.941529
6.405481 -0.425279
6.503600 -1.172437
5.508351 0.782891
6.874414 2.162876
6.389194 0.042899
6.226525 0.912724
5.942600 2.298158
6.153870 2.125115
6.708332 3.229171
6.423165 4.082021
5.506051 1.510227
5.751732 1.488703
5.829391 4.407059
5.850090 2.936831
5.708693 4.197474
5.888126 1.748210
6.157673 4.204925
6.525015 3.944732
6.490823 1.182950
5.627683 3.107009
7.046178 0.908665
6.128573 3.318324
6.100700 2.772509
6.106982 1.151462
6.374410 1.824929
6.209772 2.409798
5.745818 4.156425
7.569908 4.455096
7.459518 3.181992
6.323530 0.471781
6.438195 0.530363
6.521949 1.400638
6.256141 2.464901
5.672210 -0.318776
6.279408 5.177130
6.164312 5.126113
6.693752 5.019771
4.667540 3.649205
4.930547 3.201840
5.666324 7.345475
5.989101 3.330899
4.850059 1.761686
5.434159 6.426222
6.714334 5.969186
5.894930 7.212272
6.413404 7.299801
6.482219 5.330917
5.790761 6.433750
5.771241 5.148227
6.135492 6.928498
6.428861 7.712775
5.008228 4.078268
5.614585 5.867132
6.267566 5.580872
5.378441 5.960348
4.198477 5.422021
5.223888 5.826408
5.647099 6.635141
5.914211 3.774734
5.657530 0.589582
6.251114 1.402832
6.089304 3.753261
6.363320 3.572335
6.861617 3.246313
6.828648 4.094274
6.669817 4.829486
4.865569 1.898074
5.854711 6.025955
5.999728 5.387664
5.228303 5.860318
6.003955 4.266662
5.259571 7.384648
4.710556 5.489841
4.414874 2.365374
5.275547 0.964536
4.803644 -0.503836
5.098877 5.230911
5.453188 5.180946
5.255043 1.911762
6.234916 2.331877
5.114202 3.370483
6.161630 3.461034
5.602565 3.083963
5.686114 5.793720
5.579124 7.289293
4.669931 3.083070
5.933754 6.080947
5.224271 6.295899
4.690710 1.627642
5.269335 2.855306
3.622089 2.586079
2.877496 1.976303
3.810146 0.923428
4.865069 2.297803
4.167439 0.976293
4.294071 0.673156
4.184917 0.986132
4.692219 3.716768
5.846292 2.162014
4.076008 2.960453
4.252479 -0.181201
5.329665 3.276639
4.393311 0.594543
5.263774 3.027112
5.456575 3.420378
5.021521 5.764889
5.997105 5.079390
5.761988 4.157590
5.554527 5.730854
5.160830 3.142970
5.482700 2.177320
5.408470 2.529342
5.418260 2.311341
4.532001 4.163220
5.498881 5.310257
6.822316 5.433361
6.375730 5.030870
6.351011 6.014634
7.397899 2.309923
6.678330 3.230143
6.636897 3.838941
6.917018 4.317102
6.652590 6.097698
6.278147 6.455036
5.491009 5.465585
6.324810 4.651482
5.688368 2.314948
6.501360 5.295165
6.995459 5.701722
7.351632 5.804464
6.488556 3.666912
6.813149 5.576535
6.288009 3.552259
6.360861 4.371771
5.530702 6.915396
6.063174 6.398215
6.723667 6.211509
7.072678 4.968361
7.229019 4.320132
6.944560 5.428451
6.914390 6.753273
6.572224 6.133480
7.318197 5.640365
6.920666 4.037294
6.349510 6.482641
6.281953 5.428570
6.479177 6.218781
7.235970 5.389195
6.499650 2.556563
5.928171 5.493198
5.780030 3.908002
8.267689 5.104790
5.716903 2.061457
5.345652 1.449871
6.040379 5.430593
6.351859 2.481747
6.294435 3.459141
6.375767 2.159035
7.503231 3.779528
6.221617 2.862848
5.096057 6.002443
4.773742 5.436424
6.189626 3.844730
5.719552 5.728344
6.198160 3.065638
5.979472 0.169561
4.996054 3.904424
6.443107 4.435432
5.869671 5.387057
6.836519 7.416331
6.327458 5.338480
5.498473 4.739082
5.359813 4.897961
6.412934 6.115870
6.189674 7.257771
6.315500 7.031897
5.597103 7.132721
5.450585 9.796675
5.197027 6.127569
5.818918 5.402356
5.795400 4.270365
6.380438 5.835428
5.562147 6.695413
5.232015 4.993667
5.106061 6.651566
5.600231 5.039608
5.628448 2.825133
5.494510 4.463077
4.729586 5.665344
4.732034 5.044245
6.209460 3.045641
6.400448 4.514240
4.342902 2.969767
6.203511 7.803467
6.030846 5.287576
6.196152 4.160842
5.760315 4.775296
5.627541 3.498085
5.589171 3.260239
5.698845 2.951424
5.952421 3.613046
5.817486 2.925230
6.019764 5.203423
4.887670 5.756999
6.282382 5.317814
5.975217 5.045752
6.080005 4.136079
6.023979 5.264700
5.692989 3.522381
4.495513 5.251707
5.545020 5.746107
5.252217 3.206742
4.391253 4.011702
4.804730 2.710186
5.306842 4.555366
6.063593 5.386110
6.104012 3.525657
5.378790 4.878722
5.817085 3.884488
5.473830 1.765174
6.620988 3.012960
5.177050 4.973733
5.249658 3.960508
5.358040 1.795957
5.440725 2.354963
5.962661 3.381429
5.874004 2.104052
6.605021 5.010231
6.420691 6.134440
5.317128 2.728992
5.764267 4.621729
6.022419 7.569596
5.413228 3.301207
5.896460 5.732454
4.986230 4.105177
5.667203 3.558233
4.787527 4.920931
5.504976 5.400221
5.492010 4.410786
5.654338 3.726536
5.899987 3.362373
4.745824 5.939604
5.218289 3.441723
5.050117 4.487441
5.840262 5.179876
5.749875 4.210728
4.669982 3.821040
4.322848 4.457914
6.114426 5.297277
3.576460 2.083474
5.086437 4.871515
5.947788 4.769219
5.789711 3.497496
4.178186 2.762071
5.158674 5.006265
4.989884 5.936803
3.896066 4.061241
4.681574 3.972548
4.497729 3.583361
4.074476 3.110201
3.865571 3.276167
5.314879 4.053614
4.809483 4.341422
3.515652 4.201607
3.665615 2.848978
5.177847 1.544456
4.060092 1.803594
4.233472 3.499173
4.453150 1.563186
4.524881 1.135590
3.755173 3.633627
4.939663 0.628709
5.215032 1.701111
4.569147 2.262089
4.097392 3.317469
4.076872 3.251935
4.619047 4.233532
5.445216 5.856432
4.605145 4.044447
5.216983 4.563883
5.647890 5.646147
5.426926 5.063831
4.368723 3.075335
4.311908 6.361547
4.206798 4.226256
4.497193 4.665586
4.179537 5.826605
5.787077 4.451741
4.044998 6.245763
4.470484 4.306146
4.159035 5.425131
4.440551 4.016283
4.144631 4.293885
3.602918 6.134518
3.108199 5.575874
2.599908 7.619671
4.317054 8.889560
3.624756 3.700117
3.470185 2.984215
3.257405 3.595107
4.059240 6.892665
4.719431 3.678899
4.301416 3.400907
4.060003 3.830215
4.602290 6.930519
3.476505 4.215882
4.383256 5.074347
3.766160 5.737952
4.018427 5.862283
4.634952 5.669600
4.429336 8.412157
4.548885 7.535710
3.644491 6.835113
4.200942 4.821830
3.696338 1.350834
5.390512 2.583380
4.614939 3.374753
3.254397 1.901419
3.946701 2.364997
3.803596 2.069003
4.819793 4.989189
3.483616 3.951192
3.632927 3.095808
3.606215 5.738895
3.145585 5.573029
4.693754 4.907226
2.808452 3.757489
3.363494 7.004686
4.233106 6.512084
3.611805 5.609228
4.643421 2.921569
4.097203 5.028276
4.013120 5.463045
4.628087 4.774246
4.693415 3.226682
4.400139 4.043252
3.521370 3.596770
3.414354 5.091044
4.233446 3.141923
4.007392 1.121058
2.749653 3.830823
1.915836 3.685618
2.997416 6.581983
3.255122 3.236821
3.372483 4.961380
4.037219 7.484056
3.690563 5.583020
3.810625 4.866412
2.796952 5.115683
3.521034 4.256386
3.482277 3.600982
3.295319 4.729346
3.532519 3.872531
3.211849 2.922609
5.090070 7.285102
4.015878 5.439962
4.008665 6.200936
3.019798 6.094809
3.295024 5.191206
3.216992 5.676928
3.667268 6.280204
3.447982 6.755813
3.152229 4.168484
3.806982 4.860197
3.704388 7.229302
3.330448 4.197819
2.039680 2.267927
2.668554 -0.193200
3.205239 0.622658
3.590695 1.592209
3.953187 3.696939
4.383379 4.237434
3.268635 5.333646
4.244484 3.269767
4.555874 3.582885
3.585365 3.216174
3.631405 2.717137
3.252679 6.063578
3.571578 2.349346
2.788585 2.572222
3.549096 1.695561
3.206383 5.769232
3.820861 5.792781
3.448284 5.535303
3.481802 5.222185
3.461183 4.768150
4.500844 6.066957
4.421007 3.184794
5.016856 4.243405
4.424539 3.634860
4.083327 2.983079
3.325792 3.841702
3.920864 -0.172299
3.761781 2.381344
4.367234 4.418252
3.100782 2.125322
3.539871 4.309266
3.851741 7.367984
4.053104 4.666760
3.843240 4.629350
4.414118 5.940450
4.295393 5.100280
3.534772 3.802586
4.347625 1.639816
4.475944 4.339281
4.461559 5.310085
3.857167 3.016461
3.753010 5.366559
4.638946 6.053271
4.407020 3.484677
4.915194 3.183421
4.387347 4.797784
4.397816 3.948721
5.509643 2.536293
4.118521 2.112737
4.917530 2.195103
5.530078 1.759963
5.154416 3.737337
4.838099 4.009483
4.155249 4.145652
4.705369 4.674212
4.712129 4.613561
3.584951 4.470923
4.076778 5.331515
4.620288 1.444838
4.926480 3.426086
4.111028 4.467644
3.186875 3.860203
3.933544 1.737174
5.330710 6.318142
4.814922 4.108424
4.130019 3.165061
2.930187 2.672166
4.630029 4.152195
3.773883 3.904742
4.773988 5.955934
3.195291 5.417143
4.946206 6.883170
2.561796 4.524066
4.325799 4.984630
3.855129 6.581063
3.370567 5.405829
3.582712 4.808627
3.773515 3.471638
3.768046 6.562424
4.464630 3.316169
3.600932 4.892883
3.263606 3.033719
4.461147 1.959859
4.270483 4.120329
3.029177 2.726202
4.172435 3.659298
4.398901 4.859706
3.913687 3.574550
4.129861 4.756693
3.969027 3.716002
3.631336 2.211646
4.167804 3.036792
4.098925 6.764523
4.781629 6.146170
4.170359 5.542538
4.146669 3.211600
3.714192 4.804855
3.966178 4.614273
3.845223 4.384568
3.130157 6.439433
3.978279 7.668312
3.281443 5.542211
4.007950 6.431665
5.534478 4.702479
4.015674 3.777858
4.278657 5.086006
3.354421 2.621348
4.705559 4.052203
3.706024 2.755961
5.154774 3.866961
5.618499 6.036225
4.676664 7.330650
4.930903 3.458491
5.039459 5.009141
4.201745 2.192480
4.943479 4.178422
4.432203 2.678997
4.617063 3.622105
4.360954 2.798676
5.528071 3.793334
3.989127 1.039727
4.705937 1.522218
4.640574 1.038191
5.288963 1.187760
5.820906 3.038532
4.138784 0.693340
5.071424 0.120546
4.580413 1.432376
4.615351 1.996599
3.910756 1.731307
4.997721 2.775863
4.526856 2.173286
4.360734 3.290617
4.026471 0.583635
3.642713 1.348924
3.696091 2.533392
3.768195 3.777392
4.366965 2.213908
3.942313 4.209700
3.681271 1.629532
4.622362 3.480047
4.307683 4.458437
4.090343 2.912040
4.233128 3.647961
4.500065 4.688844
4.016859 -1.017303
4.536297 3.477859
4.929003 5.856805
3.631964 3.140755
4.494928 4.997611
4.914335 2.070096
5.172759 2.472419
4.680509 1.262161
5.120372 1.989736
4.413047 0.451954
3.504635 2.194639
4.396226 1.867281
4.790942 2.908545
4.342347 2.167237
4.071539 3.711659
4.897854 3.615998
5.703592 2.538610
5.552385 4.323068
4.656681 3.492228
5.148392 3.907989
5.591733 5.461558
6.507525 3.125635
4.109238 3.776573
4.134386 3.520946
4.446985 1.366613
4.405530 3.166601
3.825521 2.440394
4.674736 3.153225
3.755589 2.801770
5.066840 3.557479
5.170274 1.058965
4.581331 2.978950
4.336178 -0.710503
4.548064 4.735625
3.953804 5.477964
4.485898 7.609726
5.045618 3.057520
4.310859 2.805939
4.476047 2.271094
4.678850 1.193922
4.498585 -1.332175
3.995568 2.957114
4.465230 4.357178
3.466384 2.270160
4.116605 2.086158
3.792300 1.948726
4.447199 2.984230
4.097168 4.273311
4.532040 1.705351
4.044644 6.263932
4.433824 2.770537
3.648337 2.986939
4.608737 3.075819
4.942005 3.546230
4.763744 2.969019
4.834964 3.199554
4.237975 2.373556
4.029141 3.772840
2.922371 2.925160
3.441653 2.393434
2.920432 2.455020
2.796895 2.394820
3.667002 1.804530
3.796257 2.737379
3.316676 4.729941
3.139666 6.364501
4.058323 4.051778
3.205595 1.009746
2.765744 -0.133299
3.057887 4.951174
3.448647 4.000543
3.642595 6.186084
4.166837 4.998726
4.524554 1.482127
5.127372 2.326587
3.334644 -0.286279
6.107349 2.381060
4.468853 3.652610
4.479830 3.565228
4.990691 4.122717
4.884334 1.578948
4.192952 4.523790
3.794024 4.180125
3.897699 1.529460
3.875437 2.839544
5.812614 4.707588
4.584505 0.771157
4.614833 1.273336
5.575102 2.239896
4.505659 2.117270
5.633091 4.157755
4.721307 3.719311
5.331909 4.903514
5.972410 8.209760
4.832156 5.187580
5.037422 5.924952
4.732227 5.020731
5.239967 4.408786
4.765206 4.722442
4.055155 4.805957
4.561159 4.540918
5.659815 7.804263
4.964449 8.358310
4.256054 6.102935
3.905272 4.669052
3.576571 7.496575
4.678223 8.240715
5.014904 7.003482
5.651066 4.728491
5.247476 3.586017
5.395332 5.550733
5.094390 9.590455
4.433041 2.094583
4.615924 2.999040
5.172580 1.691877
4.634697 2.567925
4.343853 0.623169
5.003090 4.718808
4.849090 8.049684
3.976503 6.539334
4.129431 2.347734
3.628836 3.120627
4.280904 5.295139
3.563474 2.259151
4.048174 4.459016
3.717849 4.883430
3.569391 3.568102
4.531683 2.450389
3.203453 4.408285
2.504667 4.121024
3.566710 4.171232
3.047346 1.643291
3.430333 2.441061
3.907718 3.746841
4.151428 3.301254
4.803005 3.462259
5.214852 3.293676
4.810024 6.555702
3.999434 4.530218
3.719362 7.090947
4.556604 5.465992
4.522708 2.524645
4.986875 3.233969
5.437899 4.107815
5.148420 3.146101
4.682357 2.307452
4.719077 3.913489
5.152230 5.670300
5.108104 4.457782
5.116005 6.376480
5.578307 4.039368
5.274665 1.583974
4.658165 2.295513
4.247896 4.862046
3.923929 4.513589
4.521070 3.533855
4.555737 3.741002
3.527531 1.529750
4.916086 1.539107
4.164687 3.130673
3.709752 3.211329
3.526482 4.362837
3.441707 7.464785
4.056821 8.586338
4.665970 2.757106
5.286986 6.982772
4.123985 7.592686
3.811850 6.108103
4.745553 4.316259
4.165057 3.006326
3.113797 3.134497
5.412476 2.442637
4.697989 4.866708
3.791169 5.310996
3.437216 2.482889
3.467097 2.968565
3.355899 5.122985
3.801142 4.460623
1.910761 6.057515
2.412712 7.317225
3.801674 4.660566
4.326390 7.326738
4.357894 4.759952
3.895870 3.050636
4.783650 2.976856
4.581706 2.980894
3.105625 3.083431
5.084815 4.206168
5.121957 4.269180
5.122158 3.014407
4.055174 0.241682
5.102270 4.040132
5.931000 4.486044
6.516908 2.424613
5.519200 5.433678
4.561154 2.838093
5.102686 2.642020
5.685968 6.264107
4.459861 2.635289
4.906249 2.476380
4.657975 4.771251
4.824632 1.525721
4.792740 3.327190
4.737971 1.970990
4.658822 5.356367
4.828209 5.911612
5.224338 3.961374
6.421870 3.578424
7.015957 5.865519
4.948686 3.706175
5.834978 2.144794
6.395166 0.671811
5.026630 3.288569
5.234284 1.899825
5.925485 0.865067
6.289662 3.984105
6.323618 3.791925
5.457267 3.291533
5.475576 4.233276
5.499667 0.773672
5.251722 3.451223
5.932527 -0.067539
5.621702 1.525917
4.288279 3.483270
3.788443 -1.267616
4.039114 3.268681
4.608713 4.338111
4.139696 2.926199
4.856084 3.797006
4.773865 -0.093524
4.858594 3.473401
5.310019 5.431606
3.735632 0.041038
4.109701 1.368466
4.597012 2.132280
5.087367 1.214964
4.735521 -0.122381
4.189848 1.431799
3.678970 3.677206
4.364366 -0.669709
5.237516 2.368890
3.877563 1.182158
4.840052 1.123263
5.298597 0.218196
5.680099 0.179089
5.182122 -2.244721
5.431883 -0.095044
5.454055 1.600411
4.391637 0.652001
4.961222 0.609866
4.868585 1.449583
5.169341 0.509387
3.831792 -0.684824
5.030599 -1.224715
4.884606 -0.266789
4.928003 -2.175297
5.639045 1.384877
5.937523 0.498224
4.489156 -1.649495
5.316955 -2.189383
3.574112 -1.734014
5.820748 1.725928
4.567855 -2.067330
5.035469 1.539490
4.503151 -0.554786
5.298096 0.980728
5.112206 2.702837
4.884469 2.619433
4.606078 1.095859
4.959054 1.515181
4.865514 2.902735
5.800412 3.723265
6.156711 1.745530
5.805523 2.366452
5.483161 2.017582
5.413495 1.590856
4.917689 -0.311180
5.408133 2.587779
4.944685 1.007269
4.902616 -1.748486
5.405928 2.681524
6.120962 4.278342
5.576051 2.801506
4.338769 1.282673
5.599680 1.465675
4.761633 -0.015714
4.409632 1.670761
4.864412 3.991565
4.422698 -0.604564
4.167745 0.951252
4.519951 -1.917321
4.745053 0.358520
4.110016 3.586584
4.580076 -0.616948
4.578575 2.479106
5.108894 1.818039
4.408552 0.842678
4.608149 3.321152
4.617099 4.024804
4.515101 1.500231
4.418266 1.153457
6.453634 1.500469
5.118569 0.081414
6.134482 2.181181
5.455555 4.229107
5.129630 2.303523
5.399300 -0.964403
6.301632 2.395174
6.010037 0.366655
5.672943 5.056010
5.057796 2.595242
4.686366 1.922861
5.313844 0.128271
5.367903 2.400100
5.680075 0.732394
4.471072 -0.509341
5.591786 5.210987
5.255470 3.594400
4.626855 0.740021
5.688452 5.159031
4.809545 0.659367
5.647495 0.843229
5.489414 -1.571704
5.120649 0.711754
4.628617 -1.436574
5.693968 -1.945030
4.591117 2.739502
5.222942 1.968783
3.975845 -2.592583
4.855857 -0.997737
4.761320 2.392657
4.882193 0.209144
4.698871 0.699230
5.708380 2.042856
5.126761 4.284505
6.059968 2.648894
5.328954 3.919540
4.799529 3.583528
4.119130 1.963342
5.462257 0.729265
5.626795 2.438328
5.275148 3.370148
5.454917 4.296459
5.818895 1.326893
5.744593 3.442505
4.982941 4.133442
5.038379 6.739121
4.550441 2.568305
4.708315 5.223647
5.725168 3.474721
6.497221 3.672810
5.115676 0.534954
4.543801 2.358810
4.303557 3.596647
4.345422 0.827911
4.220154 1.103670
5.019036 4.146561
4.992919 2.740187
3.848316 0.829292
4.868825 2.668783
4.337936 -1.505602
4.899745 -0.217984
3.511028 -0.681287
4.596277 1.299894
4.594635 0.696606
4.788017 3.216984
5.214666 1.211311
4.019168 1.452734
4.098733 2.401135
4.224420 5.388204
4.426357 3.089311
4.360514 4.061857
4.384306 2.831224
4.853124 1.582765
3.848987 5.188184
4.296338 0.487480
4.113983 2.668238
4.575933 -0.442594
4.608424 2.228277
5.085378 2.423428
4.248959 -0.183007
4.225533 1.970044
2.954808 -0.923173
3.559013 -0.391961
4.541378 1.637350
4.179898 0.876535
3.215550 0.656012
4.639716 4.609583
4.648482 4.173428
5.293006 3.734779
4.851014 3.640223
3.975726 0.839619
3.930555 -0.308885
4.721989 1.827314
4.481657 3.908349
3.761335 -2.070825
5.905846 3.444022
5.301102 0.791021
4.041980 2.891330
4.115860 1.675868
4.837617 2.962021
4.693599 1.643046
3.906081 0.463899
3.748670 3.585636
5.301459 0.557544
4.306244 -1.880513
4.524793 0.339890
4.954251 -0.125427
4.422865 0.792126
3.153585 0.324214
5.794918 4.055072
3.862539 -1.926475
5.729277 0.898583
5.218810 2.458567
4.760028 3.130865
4.577559 4.002246
5.224666 1.832173
5.396619 1.656167
5.765069 2.456340
5.714909 2.092907
5.639021 2.039205
5.793467 3.864287
5.573633 2.192075
5.551304 3.896850
4.504605 0.932242
5.117234 1.201538
6.287524 3.747066
7.695050 4.150478
7.105330 1.377499
5.888035 3.866568
6.000500 4.044528
5.473787 2.150278
6.050036 2.165276
5.496028 -0.237185
6.211927 1.888543
6.958505 0.443616
6.070297 2.484083
5.240393 2.534710
5.710967 0.003219
5.688176 2.666523
5.381562 1.163431
5.781268 1.118855
5.206013 -0.116733
5.397658 3.824412
5.388155 1.987934
5.690814 3.734710
5.951946 3.820155
5.787319 3.494410
6.039085 2.544880
5.992803 2.720794
4.843126 2.247111
5.687435 1.685651
4.617194 3.405623
4.198501 2.208172
5.520574 2.975914
5.220436 2.790242
4.440372 0.904314
6.638265 1.432032
4.858170 2.603776
6.003258 0.902456
5.324864 1.386440
6.069453 3.841989
4.996155 1.797838
3.578906 1.563302
5.191005 4.460362
5.705446 3.753833
5.355548 1.798635
6.146235 1.054555
5.921612 1.549181
5.207436 -1.203019
5.180692 1.267756
6.493841 3.955421
5.621079 4.437533
5.774353 4.691841
5.723988 4.416783
3.796280 -0.909081
4.665402 3.867175
4.767827 0.309257
5.647800 0.644396
6.413211 2.579610
4.938383 3.426683
5.644634 2.794130
5.729280 3.331332
5.264470 2.507019
5.804649 6.669328
5.994371 4.103628
4.966217 2.730827
4.206177 5.190700
5.747321 4.990981
4.683390 2.026072
4.569888 4.751370
5.199240 2.383844
4.665215 5.051704
5.597313 4.507953
5.038105 3.461762
4.322668 6.503724
5.713181 3.521557
5.309782 3.577472
5.855660 2.601898
5.341603 2.254007
5.164698 6.014887
5.321744 0.939546
5.721752 1.415362
5.299239 2.295481
4.604114 2.596972
5.280469 7.418452
6.211882 2.504762
6.111725 4.372880
5.650254 2.834124
5.471106 4.830669
5.264612 2.432211
5.914944 4.349585
6.331292 3.790516
5.709674 1.167091
5.605197 1.744031
5.342191 5.301578
5.179419 5.980545
5.819455 6.566960
4.317564 2.803467
4.347311 4.992896
5.468164 0.871450
5.721884 5.559461
4.625520 5.130887
4.054735 3.685753
4.638047 4.494361
5.915031 5.379740
4.079945 2.892614
4.665788 3.360422
3.317063 1.279684
4.477248 2.466802
4.166439 4.203545
5.577232 6.627194
5.422432 1.719209
5.101628 2.025194
4.307573 2.720527
5.520417 3.735190
5.828291 5.249739
5.738017 5.128820
5.111611 3.284418
4.953208 6.959468
4.359352 3.235678
4.814752 4.312961
4.954817 3.354770
4.652062 1.712475
5.596794 1.880582
5.288354 3.946798
6.209773 6.406396
4.798437 2.346832
5.193320 1.736608
5.043704 3.944949
5.488771 6.550447
5.961944 5.451531
5.938131 7.229286
4.944047 6.642796
4.872452 2.470746
4.303060 4.649317
4.188359 4.062141
5.488579 5.444873
3.667947 2.324310
4.188396 5.127813
4.255894 2.046547
4.772678 1.197463
4.576646 2.002160
5.355139 2.749024
4.508482 1.628634
4.614913 0.755586
4.232043 1.082390
4.987927 3.316438
5.076457 4.696460
4.514909 4.771360
4.199605 3.511894
3.824021 3.075084
4.860029 2.188005
4.846665 -0.552945
5.885694 -0.198632
5.285320 2.109953
4.670920 2.907020
5.920728 2.613705
5.170963 3.580803
6.127126 3.839272
6.107393 2.072247
6.199900 6.126874
5.275210 1.982410
5.021478 1.634553
4.270392 0.322262
5.958607 3.154365
4.535261 2.100864
5.338885 0.043502
5.128227 4.494026
4.843331 2.493586
5.695900 3.254526
5.343549 3.277827
5.571271 1.390697
5.180555 0.034557
5.303379 2.557296
6.409753 5.295054
6.247587 3.493130
6.789000 6.610239
5.522479 2.757980
6.343019 1.613367
5.718831 3.488143
6.288882 4.968157
5.640261 3.910213
5.635600 0.990337
5.498603 0.875799
6.086317 3.117184
6.636567 3.358118
5.314614 2.671095
5.715552 1.168478
4.621875 2.303892
5.493729 4.998535
5.062703 0.586689
5.577476 3.948290
6.478920 5.362658
5.016334 5.743918
5.176686 2.885552
5.217343 6.276461
6.061812 3.019896
5.099223 1.692821
5.928578 3.469737
4.400096 1.403349
3.453066 1.610288
4.139778 4.333288
4.007498 4.069014
4.389434 2.839964
4.968065 5.412292
4.212544 2.364733
4.021174 1.755686
5.098091 2.337870
5.224606 2.100878
4.871692 1.442796
5.498341 2.358580
5.468412 2.528732
5.595983 1.591272
5.809949 1.612258
6.384759 4.711774
5.560553 4.444253
6.538217 7.240408
6.250425 4.009483
5.381374 4.268994
4.989593 1.248815
4.677345 6.493801
5.006425 6.849714
5.319810 5.178321
3.744254 4.044833
6.383631 3.820365
5.407143 2.935267
5.086096 3.666951
5.627810 -0.163187
5.339151 -0.001968
5.552672 1.829546
6.446971 1.849801
6.610488 1.343878
5.878070 4.078708
6.086519 2.293311
5.654233 0.198534
6.859245 1.676884
6.809540 5.776592
5.829392 3.171747
3.707579 3.757444
6.501245 2.348726
5.333434 7.382950
5.660974 6.902789
4.386398 3.098502
4.630097 6.833187
5.271401 4.431173
5.005510 7.459719
5.028524 3.487141
5.397983 5.420184
4.495249 3.325014
4.837040 5.005587
5.231442 3.237146
5.322595 4.352782
5.028446 9.053927
5.034891 6.788038
5.271178 8.563482
4.902827 6.094502
5.885946 6.570280
4.720760 5.235330
4.765631 7.998951
3.615075 2.360513
4.956515 6.317902
4.651686 6.226769
5.423239 4.863413
3.820881 6.463186
4.949082 4.735176
4.680616 3.021855
5.622919 4.178742
4.797545 8.194218
4.999967 4.883908
5.796163 5.520864
5.063072 5.097344
5.144672 4.682973
5.292612 5.004356
4.071919 6.260724
3.788096 2.784204
5.931047 2.022853
4.019753 3.933902
4.961127 3.758106
5.631840 8.566998
5.029552 6.283968
5.112266 4.240459
5.513268 2.176538
4.673304 4.303365
5.452680 6.138984
4.093396 3.537030
4.460760 4.210850
4.753026 5.930524
5.044929 4.218244
5.616826 4.750602
4.858206 3.566781
5.475515 4.180062
4.648677 4.961101
4.547035 3.576572
5.572161 2.654949
3.542824 1.657439
4.487226 4.651080
4.572294 3.414330
4.660418 0.883103
4.109824 4.342199
3.945521 5.253804
3.246090 3.266676
3.829111 3.454098
4.435944 4.745134
4.952535 5.389368
4.575371 4.694166
3.385457 1.325446
5.198464 3.915239
4.253662 5.105090
6.089100 5.903110
5.721294 3.678128
4.825917 1.280879
5.418426 5.260443
4.407901 2.645426
4.674943 1.500915
5.463741 4.965072
5.287587 4.213354
5.464170 4.600200
5.980959 4.252806
5.083994 4.998243
4.674214 4.026337
5.404032 4.312487
4.531627 3.510841
4.755160 1.469555
4.832383 1.043735
6.115714 0.138662
5.778680 1.354306
5.630145 -1.217587
6.065595 1.743780
6.166486 0.325889
5.450862 3.909672
5.619935 1.631741
5.426377 1.970858
5.059201 3.544703
4.326300 4.787739
4.120121 3.098870
4.972315 2.544217
4.868762 3.261522
3.194069 -0.885452
3.390650 0.149949
5.261455 1.261070
4.784490 1.782002
4.649447 1.932725
5.994845 3.062840
5.514801 1.674196
5.244698 1.327648
6.261246 3.058732
5.988034 3.631931
4.599470 1.258921
5.697141 5.393058
5.218436 3.268196
5.772268 4.168000
5.842520 2.700641
4.553220 4.420843
5.236645 3.432793
5.268007 4.549992
6.261045 7.487447
5.689570 4.553674
6.100756 5.884969
5.931252 7.231464
5.694154 5.971809
6.102339 7.354744
5.517801 5.528677
5.421389 4.453414
5.168981 4.772626
4.718172 4.330073
4.650017 3.991936
4.349656 5.290701
3.631023 4.917755
4.680711 6.547316
4.542668 7.680294
3.743977 7.157964
5.502584 8.901947
4.915350 5.504721
5.654122 5.128985
5.313166 6.017939
5.881005 5.968296
5.491432 1.524425
5.118383 4.910365
4.559859 5.223470
5.994287 3.296205
4.574992 5.666483
4.220357 4.797976
5.316617 4.260781
4.786107 3.252540
4.542272 3.205393
5.202173 5.091149
5.115396 4.137315
3.948931 2.283911
3.542275 2.422396
3.716437 2.431473
5.852543 2.778341
6.186664 2.098293
5.659218 5.973472
5.344421 6.284951
5.924833 4.510360
5.445877 4.001560
6.301813 6.499790
5.953090 5.353422
5.489209 3.845282
5.935700 5.556687
5.665789 3.500477
6.400471 3.668394
5.377058 5.353263
4.981394 2.601869
5.906757 6.386213
4.635468 4.697183
5.429293 2.432602
4.419464 3.360986
5.318807 4.666322
6.472520 4.847599
4.964594 6.206876
5.917519 6.795942
5.745223 3.545581
5.501547 4.212611
6.488497 6.276912
5.873689 4.926223
5.414087 3.958631
5.681255 5.355639
6.150908 6.187233
6.192198 5.519537
6.295617 5.268230
5.579549 5.932995
4.330247 1.048280
4.228132 2.778111
4.559822 5.503814
5.101314 7.267067
4.117803 4.186293
4.910629 5.120312
5.933977 7.301312
4.615264 6.664975
5.554781 6.647989
5.304133 6.513111
4.337536 6.362447
4.321693 4.972070
6.667350 5.920500
5.161975 8.859701
5.195819 4.954579
4.061126 4.464225
4.206178 5.458725
4.803364 5.920637
4.441651 3.727652
5.294632 3.430148
4.706812 3.214519
5.026652 4.497797
4.351672 5.647312
5.885536 3.662007
4.678870 3.957315
4.673582 3.424287
5.548343 3.630376
5.097432 4.801922
5.264166 5.115585
5.675625 5.400086
3.904894 3.232880
3.897904 2.981074
4.483511 1.873933
3.333523 2.626757
3.940011 5.341560
4.182682 1.116578
5.217452 5.029416
4.363424 2.654167
5.133499 3.189305
3.442448 3.485520
4.357346 2.341766
4.912754 3.702199
6.097712 3.796190
4.433040 3.531904
4.609326 2.998489
4.674848 5.266366
3.998832 4.583513
3.573934 3.561543
4.297802 2.687280
4.819715 2.164251
4.703641 2.892445
4.470981 5.113696
4.244828 4.245692
5.156390 4.710142
4.015256 3.093790
4.238678 2.097735
3.947124 3.053261
4.397280 4.229111
4.748540 3.639797
4.204654 4.422113
3.637153 3.443692
4.654311 4.684125
5.183464 1.686317
6.350867 5.436773
5.403921 3.144677
5.069832 1.629673
5.018615 4.852079
4.982617 1.557686
4.421206 2.416711
5.081289 2.526930
5.243801 0.306848
4.981774 3.751883
4.466957 3.689670
4.589226 3.068902
4.353367 1.399885
4.064524 3.502707
4.915978 5.735275
4.533776 3.711860
5.289561 5.403106
5.369873 4.588514
5.507689 1.237701
5.745868 1.954021
5.354127 1.400248
4.644885 3.098393
5.316449 3.921832
5.786139 4.396291
5.746085 6.125834
4.891621 7.665119
5.649045 7.170619
4.765216 4.601154
4.387481 7.234769
4.593411 2.399848
4.280660 3.341333
4.575232 4.122451
4.802131 4.634256
4.029738 3.300192
5.098424 2.636551
4.319992 4.626556
3.493136 1.505801
3.303705 4.080529
3.330459 3.643166
4.516838 4.320108
5.027443 6.553552
4.392467 2.807115
5.255650 4.216161
5.152336 4.610721
3.388606 4.290806
4.648951 6.952747
3.849861 3.039617
4.714560 3.812742
4.050618 3.623694
4.836712 2.828539
4.485683 1.116912
4.682144 2.197006
5.142884 3.585797
3.853948 3.658313
3.808848 2.457324
4.394823 3.456216
4.381242 0.064691
4.081331 1.182008
2.964195 2.818604
2.147785 2.331537
4.424305 0.862792
4.157826 1.546241
3.302625 3.513258
3.161320 1.559416
3.500018 1.517161
4.233287 3.292951
4.687914 3.895858
4.794448 1.576764
3.851726 2.064156
4.152370 2.152527
4.969038 2.946313
4.627066 0.726521
4.884422 6.484586
4.822730 6.715300
4.246087 3.830965
3.751856 2.089659
4.236554 3.809792
3.888243 4.879753
5.100891 5.905047
3.453343 4.986623
5.215695 6.883646
4.800320 1.753780
4.089929 2.388643
5.165432 3.871918
4.685727 2.508100
5.397926 2.331272
4.142489 4.820121
4.467540 2.190701
6.162098 4.432909
6.324355 2.683527
4.494808 3.688833
4.642987 2.278500
5.392719 3.912432
4.781467 0.896753
5.828523 5.556256
5.700930 4.185829
4.956137 4.174025
4.468491 2.177042
5.069080 2.890517
5.489252 1.456016
5.355796 1.163677
4.765840 4.085402
5.316886 0.703759
5.112092 2.508050
3.740128 1.734261
4.611633 1.783146
4.894017 3.043380
5.274732 2.269380
4.192059 4.579961
5.193228 3.717978
4.961853 5.329401
3.664359 4.001673
4.768894 2.875192
4.692020 1.526841
6.538153 4.890155
5.116468 1.740995
4.188512 0.660595
4.270456 0.538816
4.675505 2.244527
4.739782 2.739200
5.367375 4.977517
5.694270 4.582249
5.722011 5.981123
5.526462 3.093381
5.590442 4.933044
4.815146 1.452020
4.374729 2.194247
4.988278 1.694218
6.071684 2.199354
5.249082 1.864652
5.296723 3.086148
4.654178 1.432424
5.903025 1.046316
6.051828 2.186856
5.453288 2.019854
5.065858 3.440291
4.675525 -0.624402
4.493022 0.750738
5.664295 1.017475
5.010965 2.990571
4.877492 1.736229
5.234259 0.518022
4.690121 0.902817
4.311496 1.579549
4.715834 -2.048734
5.376319 -0.307520
4.725475 2.886305
5.299821 3.864630
3.488172 0.990226
4.815325 0.307043
3.528660 -1.052781
4.005412 2.076224
3.901409 1.730938
5.158362 2.774297
5.462634 2.299032
5.554691 4.118773
5.934837 4.279280
4.729974 5.286063
4.903366 3.229990
5.406986 6.898159
4.523648 3.434790
5.556245 5.926919
5.059454 4.739417
4.620893 4.218684
5.125864 5.915743
4.999329 5.876044
4.832882 5.974439
4.230135 4.352802
4.996305 5.427000
3.929867 4.633831
4.282885 4.579403
3.770529 4.727661
5.035659 6.303544
4.654272 5.750545
5.377233 7.290089
6.298949 5.280629
5.524642 2.999338
5.851054 5.387946
6.225389 4.055486
5.748067 1.844127
5.627218 -0.423729
5.146871 2.795084
4.272595 2.744010
4.903021 3.828750
5.320280 2.826407
4.735323 2.672466
5.514916 4.070176
4.336192 2.828918
4.451163 1.794194
4.214908 2.219320
4.759453 0.173080
5.555268 4.539792
5.669222 3.488936
4.833382 4.308089
5.587340 4.547252
4.855843 4.335000
6.262211 8.350066
5.702215 6.142293
6.031869 5.315669
5.556734 6.861327
5.203185 5.417138
5.618747 1.985877
5.524928 1.100357
5.542630 2.553592
4.351215 1.234383
5.403483 4.769456
5.826414 1.530737
6.996442 2.592482
6.456707 1.787058
5.776827 5.792760
6.171114 4.210495
5.647514 4.942650
5.596206 3.762918
5.349567 3.228453
5.940842 4.907395
5.245811 1.141514
4.228156 3.404016
5.105526 6.964801
5.027614 2.100956
4.826585 1.649008
5.278757 4.252136
4.181449 4.885953
5.300988 5.453159
5.483832 4.724067
5.949515 3.386684
6.009204 8.210179
3.863918 3.604952
5.153086 4.606701
5.531727 6.716080
5.551579 4.845768
5.633728 2.280817
5.201233 5.621865
5.521834 3.545367
4.818421 5.551667
4.674037 3.142117
5.658089 5.502397
5.673048 5.055015
5.081933 0.542686
4.838604 2.733945
5.480303 3.032151
5.090280 1.212505
5.296865 4.957439
5.864413 2.298808
5.270494 2.252617
5.521820 2.645808
6.084337 2.207792
5.499321 2.281094
5.118371 2.692242
5.606333 3.281965
3.758782 2.462361
5.820989 3.518989
5.594978 2.295860
5.251500 2.427909
4.464983 3.831835
4.868924 5.898616
5.195786 4.191508
5.269798 4.325754
4.269916 4.488411
6.020027 4.675443
4.975627 3.024149
5.052656 1.921833
5.149420 3.751011
5.221269 2.846876
5.031101 5.809807
4.270204 2.329717
4.266632 3.665620
4.057545 2.758715
4.514149 2.604207
5.260938 3.449110
5.347671 3.916601
4.567965 0.860646
5.063702 4.080173
5.221314 4.674413
4.150268 0.861249
4.159634 2.218429
4.608403 0.209568
4.334448 1.702780
3.543725 0.913882
3.933879 3.488129
5.372553 3.886459
4.474982 0.709314
5.598981 4.641679
3.916497 2.091921
3.692881 3.827386
5.110862 5.706682
5.228757 3.934003
5.321262 5.463140
4.200301 6.103571
4.220240 7.578156
3.885820 6.496306
4.334699 6.119476
3.699286 3.470999
5.184651 4.686956
4.721096 5.347870
4.940966 4.448873
4.445139 4.594529
6.058602 4.165498
4.585360 1.733499
4.146598 6.904259
4.955301 1.544014
5.200761 0.523961
3.186600 1.724512
3.217393 0.802736
4.209296 4.287033
3.726897 2.605079
4.110043 2.668616
4.621212 2.743515
4.726441 2.178582
4.866665 0.710965
4.601001 0.068576
4.498573 0.031114
4.456935 -0.360019
5.153884 -1.957940
4.893634 3.324485
4.127068 0.480354
4.908875 4.203365
3.874105 0.757429
5.304618 3.616030
4.753964 4.469022
5.395675 3.938675
3.936445 0.744975
5.805064 2.575689
5.138139 3.238300
3.716442 3.359795
4.102395 3.292862
4.557346 -1.055767
4.056797 1.707304
4.481478 2.138568
4.667547 0.178460
4.552467 1.735401
3.832096 -2.486529
4.121800 -0.226337
5.314908 0.513223
3.456198 1.348948
3.051782 0.916339
3.078715 0.269065
4.028339 -0.224777
3.308356 0.656142
3.931097 2.795314
4.083438 0.961369
4.284534 2.380464
4.471205 -2.792502
4.637903 -1.271620
4.673958 -0.044844
4.474916 1.874734
3.916172 -1.196799
6.093435 0.636190
4.986660 -0.110845
4.736321 -0.080525
3.796629 -1.641743
4.693784 2.462527
3.640161 -0.397680
3.696374 1.781531
3.543264 -0.997959
3.622290 -2.329733
3.368930 1.537380
4.289761 0.578205
4.243123 -0.779687
4.287212 1.918874
4.520756 1.541623
5.143716 5.519454
5.860391 4.004824
4.917985 1.760090
5.736637 2.773254
5.244890 4.368390
5.842612 4.401496
4.957287 4.683976
4.088079 5.127226
5.174285 6.574848
4.369679 2.629414
5.428636 4.638309
6.781314 5.249846
4.492723 1.818950
4.537255 2.661332
5.413633 1.297466
4.502690 0.455838
4.904350 4.122938
5.175045 2.982293
4.023429 -0.537911
4.562537 1.216474
5.013890 1.063585
4.527516 0.750247
4.673528 0.860434
4.600503 3.941891
3.990557 4.698727
4.842581 1.651308
5.018865 1.869412
4.913772 2.260143
5.184083 1.999155
4.663291 -0.302869
5.103499 2.675600
4.726731 1.177412
4.614915 4.811291
4.966380 3.104520
4.347504 2.106154
4.939960 1.717595
4.773684 1.475044
5.287920 3.414900
5.667705 3.642946
5.022206 1.117085
4.806871 -1.359420
5.252698 0.877420
6.058707 3.133490
4.820604 1.982193
4.438180 1.120892
4.519980 -0.562574
4.855435 1.257357
5.518854 1.132064
4.639806 -0.240530
4.896351 -0.826806
4.264809 -1.395250
5.326336 1.423265
5.452625 2.586165
5.407493 0.346545
4.978368 2.651554
5.662146 -0.661920
4.330532 2.615973
5.234534 1.402415
4.501621 2.520230
4.203572 0.356673
5.099894 0.790775
5.484887 -0.038261
5.315742 0.900955
5.882983 4.248384
5.049467 1.994482
5.785119 0.015885
5.242650 -0.697689
6.300224 3.360107
4.868080 1.383555
5.684538 2.011050
4.840771 -1.616776
4.313760 -0.574246
4.750039 -0.797257
4.791437 0.318113
3.917878 1.399273
5.095325 1.788472
5.383610 0.885725
4.900609 2.059538
5.488807 -1.257827
4.779180 -0.852983
4.769991 -1.495494
5.234982 -1.579398
4.237614 -1.119501
4.706833 -1.229868
4.003729 -2.452546
5.717028 2.340225
4.163708 -0.436174
5.108603 -0.021746
5.451847 1.214733
4.393330 -0.242639
4.740925 -0.586583
3.631029 -1.455626
3.740564 -0.869068
4.996913 -1.233494
4.106860 -1.483094
4.606448 1.425468
4.783552 1.105672
4.551641 -2.112021
4.226009 1.197050
4.934650 -2.477279
4.841436 0.969875
3.995691 1.396261
4.493229 1.702109
4.506752 0.716454
3.934946 2.719008
4.239756 3.161305
4.277867 3.764837
4.613302 0.271267
4.173022 -0.818246
3.499108 0.303462
5.028925 0.806025
3.616364 1.901140
4.686966 5.078392
4.825932 2.459800
4.484135 1.769434
4.316035 1.428945
4.727644 -0.309363
5.374350 2.355983
4.837525 0.953681
5.490725 4.444133
4.557362 4.585328
5.028689 3.897431
5.102604 3.355548
4.225193 2.771315
5.149647 2.825361
5.072140 2.312788
4.430154 0.918411
4.470743 2.163740
4.380401 2.905294
4.417619 4.196946
4.751216 2.954418
5.101390 2.648193
4.875891 0.499959
3.553353 2.458546
4.537285 3.803995
3.326801 0.631684
4.528095 1.191038
4.348289 1.904256
4.702742 3.525280
4.168763 3.083657
3.953438 3.788164
5.121836 3.353135
4.385277 0.988293
5.181180 4.754703
5.005858 2.031459
5.234003 2.762742
5.685628 2.604634
5.211774 4.646255
3.970825 1.442387
4.583967 2.868891
5.006948 2.385386
4.733767 1.572312
5.590380 2.119966
4.186986 -0.152525
5.203335 2.384122
5.057669 1.152998
5.530936 1.427651
4.962154 3.591853
5.626843 -1.488890
4.497554 1.103131
4.306857 4.175081
3.769867 1.850809
3.944226 1.831001
4.154376 2.340318
3.925195 4.008106
5.141131 4.283491
4.348465 4.131884
4.459326 1.978580
4.479748 2.371794
4.892481 5.648760
4.667487 4.607827
5.050435 6.621409
4.317809 1.592554
5.929995 1.827823
4.618578 -0.239882
3.804193 4.994945
4.210267 4.703642
4.590720 3.591889
4.829479 4.015077
4.355856 4.694353
4.978067 6.674011
4.513522 8.034956
5.542153 5.777364
4.522407 6.433835
6.304643 5.368387
5.713697 3.678287
5.273701 0.525172
5.748053 2.484025
4.733993 -0.516434
5.308585 3.092098
4.291592 0.868930
5.108853 1.915296
5.088538 3.378398
5.286043 3.614378
5.545880 3.993221
4.615500 1.851165
4.971328 4.830424
5.472781 4.941098
5.575015 4.122006
5.937197 5.224028
5.073939 2.883382
6.212703 5.423394
5.030063 2.946345
6.247347 5.048343
5.854919 3.233343
5.178918 6.314923
5.497764 5.069649
4.702481 4.980667
5.017143 4.811431
5.267798 5.708225
4.918149 3.538787
5.021655 3.603710
4.472992 4.102152
5.563815 0.482056
5.436889 3.015489
5.129776 1.082161
5.677162 2.395342
5.377229 1.862031
5.533525 4.671534
5.040146 3.656108
5.220713 1.649003
5.041844 2.265684
4.289818 1.577198
5.061458 2.496963
5.401633 1.036149
4.007021 -0.179737
4.862511 2.815773
5.632653 2.503148
5.906674 3.740504
5.806392 2.335795
4.911603 -0.137523
5.239065 -0.262353
5.142032 -0.572112
5.133695 -2.999862
4.067119 2.703596
4.266104 0.044783
5.040107 1.181366
5.606581 2.143355
5.818881 -1.759222
4.352245 0.798943
3.791577 1.169755
5.438051 2.474406
5.543621 4.822482
4.852674 2.368512
4.949250 2.947756
4.948374 4.345945
5.448869 4.463015
5.019807 2.034247
6.027283 3.070786
4.332823 0.092800
4.860488 2.003742
4.896518 1.894737
4.991059 1.630327
5.640867 2.864577
4.664593 2.478346
4.045631 0.425365
4.998795 2.503142
6.431170 1.268229
4.928373 3.058008
4.438616 -0.415584
3.638450 0.435883
4.806116 0.414068
4.126314 -0.461515
4.093053 -0.367286
4.270779 1.847340
4.783472 3.051823
6.088794 1.891307
5.114498 1.193590
3.909478 1.937184
4.377519 3.808690
5.578805 1.975005
4.394962 3.019843
5.297349 0.517516
5.622887 3.898043
5.097366 3.308376
6.261742 4.995885
5.839951 5.032911
7.239159 5.011794
6.781282 5.561224
6.336635 6.124645
4.821978 2.150786
6.288993 4.865125
5.057493 2.793731
6.204729 4.794935
4.188344 3.903882
5.452224 6.322031
4.769249 4.708680
4.976158 2.331819
4.223478 1.662929
4.669679 4.271617
4.606290 3.414486
5.672987 4.148650
6.170744 5.173170
6.032841 1.525192
5.664349 5.925887
5.132134 4.631903
5.928066 6.461784
5.738211 8.884587
5.662234 5.480207
5.852597 5.223461
5.622560 4.765283
5.740618 3.391372
5.250839 3.087089
6.061705 6.023642
5.348897 5.392608
5.182470 3.536297
5.269693 4.821393
5.317525 6.864914
4.513568 3.635560
6.359318 4.783618
4.953003 3.300294
6.419481 6.556624
5.786447 3.414333
5.454212 4.162860
6.091757 4.578107
5.061979 4.936258
4.526129 6.350213
4.459128 3.193694
5.500806 3.596386
4.763893 4.062215
5.238224 3.137174
4.594274 6.248925
5.570838 4.861302
5.089179 3.086603
5.042565 2.045382
4.711757 4.090925
4.886576 2.909944
4.722014 7.751653
4.680760 3.660314
4.530466 5.171354
4.597350 3.123969
5.248555 3.979523
5.567005 4.682885
5.170907 3.616393
4.076107 5.123690
5.168988 5.403906
5.011542 2.955939
5.034755 3.563302
5.090539 2.266342
5.184352 7.560287
4.626523 4.657211
5.416925 4.029528
4.354326 0.286105
3.979768 3.169365
2.966101 2.843385
3.164619 4.410930
3.939022 0.445630
4.435707 0.736563
3.787491 2.650046
3.501611 2.128349
3.348450 2.366481
3.578643 2.519552
4.507410 3.311042
3.908433 5.219880
4.474367 6.221768
5.592108 6.103388
4.226096 3.083179
3.558742 5.003744
3.417298 4.279945
4.174132 -0.926068
4.830335 2.979317
3.529582 3.163280
5.212123 2.618552
5.051134 2.258359
4.292764 1.427711
4.792608 3.487243
6.100059 4.409542
5.768697 4.153376
5.232668 3.124251
6.989544 4.238490
7.124307 5.868724
5.890288 5.967531
5.830371 1.940443
6.044864 5.058941
4.435005 4.842993
5.492415 2.872381
5.340710 2.559515
5.584571 2.805270
6.007978 3.485559
5.007121 2.920812
6.345679 1.074932
6.448472 3.292571
6.251363 4.994432
4.929445 4.922987
5.431540 4.115695
5.738292 3.823428
5.798202 4.423991
5.919704 4.743809
5.495514 1.658415
4.297261 2.754260
5.680613 4.724647
5.377621 3.740614
6.366528 6.570651
6.225673 7.066062
6.400692 6.330425
6.498571 5.607180
5.654450 4.849084
5.919279 5.327017
6.213888 0.737107
5.566070 1.483448
6.831476 3.820293
5.725691 2.562713
6.364170 3.618734
7.162074 4.238674
4.564736 0.986902
5.594720 3.625974
5.392521 4.100708
3.659999 1.721608
6.070351 4.589565
6.059312 5.394486
5.376562 5.837936
5.498497 4.245813
5.684672 6.258076
6.512868 6.274004
6.331428 6.045273
5.588192 1.653487
5.362738 0.250285
6.477648 3.548670
6.040340 2.331904
5.713137 4.655597
5.391975 5.608983
5.718654 4.676979
4.699399 3.632177
5.688259 3.383340
5.130097 6.119662
5.656209 5.503266
5.727043 3.490951
5.804549 1.128265
5.989299 2.427562
6.369317 3.512350
6.319408 0.319203
6.267558 4.118698
5.340964 4.990832
5.899010 3.726058
5.950603 3.011666
7.118140 3.031397
5.465020 1.321341
5.128586 4.669836
5.823040 4.865925
3.559660 1.052558
4.749984 3.361449
4.648552 3.595813
5.521286 2.415946
5.296731 6.389095
6.180484 6.762994
4.520614 2.460582
5.761080 3.696651
5.951784 6.109924
5.211857 4.923941
5.056565 0.965438
5.537603 2.420341
4.792525 6.146485
5.712705 1.759519
5.212326 2.283151
5.346906 7.970400
5.499866 1.339826
4.491816 2.421165
5.748740 4.329981
6.031398 3.355941
6.043454 6.842911
4.460317 4.251723
4.654893 6.118187
3.957906 2.795871
4.847492 4.928064
4.076898 6.349451
3.723522 4.960240
4.715917 3.738182
4.715900 7.617662
5.226243 7.979495
5.197687 9.290029
3.740278 6.418378
3.970517 7.641200
4.948773 5.022842
5.117250 5.220797
6.021832 7.601967
4.463104 3.929465
4.877032 2.345974
4.533244 3.154522
5.809703 1.677565
4.885422 2.519337
4.237332 5.372126
5.283959 5.139406
4.938662 4.849633
4.515306 4.415406
4.791331 3.222905
4.827651 4.310180
4.033059 2.901540
4.430230 4.872333
5.067151 1.841471
5.985176 4.307000
5.311048 3.401081
4.527415 3.514229
4.907596 5.316840
5.077411 4.797307
4.570914 4.244544
5.218413 7.599002
4.291885 2.627084
5.817847 3.620852
4.467653 6.735854
5.046479 6.094196
5.747587 8.176769
5.867698 6.202268
4.777741 7.360817
5.355720 4.926230
5.433185 7.118442
5.052633 5.916666
4.249970 5.034720
4.577084 3.965513
4.276160 6.278875
5.085121 7.047560
5.300989 8.252245
6.369232 5.901144
5.451480 3.973636
5.618968 6.468183
5.255001 4.354668
5.121609 4.703701
4.520242 7.005428
6.329573 4.165266
5.623172 4.848168
7.106439 4.921738
5.438880 5.032450
6.228828 7.905516
5.705004 5.180588
6.557170 8.603201
7.291765 4.746549
6.790715 5.230097
4.290331 4.092944
6.148399 6.217268
5.895085 0.807257
5.052650 5.652709
6.213125 3.003172
5.608704 3.668388
7.627507 6.364783
6.289442 1.767267
5.682887 4.514405
6.555900 4.140228
7.122186 6.424061
6.600868 5.249841
7.065554 5.864378
6.283860 6.305089
7.617101 6.893383
5.713967 6.844222
6.052207 7.006510
6.683820 7.420223
6.061417 5.868294
6.523308 5.613442
6.709015 6.437565
6.809756 7.034044
5.917945 6.981818
5.917886 7.508722
6.060063 4.874662
4.674263 4.140863
5.308948 6.389793
3.605370 2.670938
6.258669 4.639929
5.359611 1.745756
5.711053 2.739923
5.668816 1.813048
6.783529 1.430756
5.981152 2.622912
6.974439 3.022591
6.585846 2.730252
6.755077 3.781303
6.891254 3.943990
6.448231 4.682107
5.316506 4.018513
6.079957 3.711537
5.946460 2.756238
6.183820 4.380699
5.747529 1.876855
6.734976 3.411222
4.993178 2.659495
5.324038 0.046033
5.345794 -0.300824
6.101020 1.332385
6.286469 1.567672
6.256426 1.049084
7.030011 -0.094076
5.902277 2.528720
6.208836 3.421093
5.698339 1.977989
6.453901 3.597080
5.777137 0.911409
7.720093 5.156511
6.103238 1.669118
6.036415 1.299425
5.895796 4.518362
6.769204 6.900197
5.372236 4.214759
5.548184 3.849868
5.595544 4.021569
5.178136 0.948763
5.063116 -1.892110
4.022128 1.490616
5.590011 3.174551
6.882312 1.780905
4.928879 3.453182
5.857267 2.797142
5.826779 2.036536
6.016971 1.696638
5.642999 0.425924
4.803205 2.456297
5.797851 7.865203
6.195029 6.429639
4.871219 4.686957
5.552692 -0.291680
5.251606 1.681893
4.670431 3.718632
6.016048 6.508100
5.432530 5.026020
6.020065 5.546539
4.710160 5.828113
5.909340 4.868916
5.926547 4.070313
4.279140 6.097395
5.301338 2.633475
3.598616 0.390563
4.546833 2.184176
5.718835 3.365509
5.181567 0.058130
4.787504 2.081652
4.538940 2.310739
5.161938 1.749584
5.115819 3.008435
4.359141 2.902195
4.234455 3.305630
4.083916 0.219610
4.973728 1.397934
5.302388 0.135182
5.082521 2.474510
4.698202 3.390040
4.535741 3.789238
4.545118 2.630878
3.855660 0.771708
4.515439 2.320865
4.481075 2.819709
4.318681 3.815231
4.542086 2.687032
4.983767 4.657230
5.130367 4.918655
3.676793 1.670248
4.561478 4.742296
4.864998 5.088645
4.889004 5.895489
4.745942 1.807745
4.955170 1.985956
4.953936 2.425902
4.717093 4.594470
5.127637 4.274345
6.108163 0.169793
5.805643 3.609804
4.576680 2.182591
6.469021 3.041366
5.446697 1.256844
5.143913 2.799451
5.370835 1.137730
5.909978 3.685822
5.623466 2.582161
6.228082 3.528615
5.160506 5.241691
5.924541 4.734471
5.514733 2.577766
4.639399 0.212991
6.321346 3.029934
6.186552 0.734731
5.181863 2.939268
5.791888 0.559033
6.450176 2.707844
5.178774 -0.363462
5.296821 3.581980
4.290535 3.731569
4.543672 4.222227
4.461347 5.614775
4.750786 3.985282
3.448393 1.998598
3.551210 2.825784
4.287363 0.920802
5.035076 1.622045
4.662449 3.288279
5.022092 3.413027
5.403589 4.367379
5.427269 4.374157
5.318627 5.991637
6.026386 4.801711
3.815483 3.395746
5.501806 2.754863
6.005597 1.052258
5.446364 3.475630
6.464515 3.325548
6.262911 1.545654
5.595332 2.509426
6.022230 2.252164
5.199781 2.968366
4.769849 0.904965
5.426132 4.518512
3.996779 4.705386
4.876236 4.387991
5.379572 2.423540
5.647061 6.528357
4.387238 5.776738
5.141438 5.608310
5.408046 5.525849
6.159737 3.724448
5.420116 2.792181
5.931629 4.398763
5.467064 2.416088
5.030869 2.325541
5.394976 1.584604
5.442333 2.913037
4.784357 3.166510
5.194413 4.252152
5.888020 4.720513
5.204313 4.252709
5.737292 4.917289
5.312710 4.191157
4.559156 2.154062
5.234358 3.154486
4.733093 2.863726
4.667805 2.585514
4.961559 1.126431
3.393636 4.351067
4.556132 3.641858
4.066612 4.655319
4.554704 7.354767
3.587100 8.096991
4.693650 7.444387
4.044740 5.929535
4.554547 6.201382
3.995803 7.212403
4.190216 6.255498
3.331496 3.618849
4.252362 4.074009
4.033761 4.826993
4.246564 8.608058
2.242685 5.073048
4.618563 5.791272
4.283766 3.940827
3.914759 6.001447
3.342532 5.398332
4.881850 3.859843
4.651328 4.269575
4.157584 6.090534
5.096308 1.098523
3.612943 1.131045
4.257397 3.198553
5.509224 5.949383
4.655699 3.580490
5.579344 1.712566
5.750375 4.912049
4.175360 3.419414
4.971398 6.201482
4.208280 2.549643
4.903776 3.317578
5.088902 3.045757
5.389551 4.835277
5.007922 4.072313
4.584482 -1.894019
4.447230 1.727105
4.125852 2.890998
5.015478 5.146192
5.876720 3.905657
5.352649 5.827911
5.856953 4.702974
5.430538 3.056503
5.920511 4.711102
4.132001 3.027108
4.061461 4.282428
4.101754 5.577014
5.100107 8.384395
3.006190 6.146870
3.914518 6.623467
3.097184 9.160681
4.378494 6.866448
4.265470 6.362225
4.380373 5.358923
5.233114 6.320286
5.905979 6.215530
5.241194 5.808992
4.980013 3.568514
4.782129 7.001452
5.759667 8.355201
5.095950 7.172030
4.362200 3.585935
4.342518 4.751687
5.704667 9.747268
4.947716 7.024383
4.529635 7.358872
5.996348 8.402393
4.598710 5.667732
4.359737 4.787143
4.440172 3.025107
4.116925 4.627414
4.569684 4.204765
4.009328 5.634381
4.704483 6.796503
3.993338 3.806026
3.792399 5.171222
3.817822 5.253935
2.848039 4.697190
3.840860 3.220940
3.611183 5.310158
3.844000 6.246754
3.194204 3.022840
2.960636 5.501168
2.934911 4.974269
3.544948 4.522113
3.281498 5.056407
2.741344 0.678184
2.684498 3.171202
3.544563 4.604408
3.670282 4.763662
4.040182 6.427398
5.111978 8.454508
4.856717 8.730274
4.598609 5.123043
4.439127 5.199343
4.234917 7.850296
4.304550 6.370208
4.581013 8.163852
3.588112 3.643022
4.486687 3.966820
4.391108 4.472246
4.795920 6.289507
5.335435 5.876714
4.899501 6.091534
5.113963 6.595787
5.011618 7.483666
5.316335 5.948516
4.771117 5.287784
3.291882 2.869557
3.889106 4.140437
4.738060 3.648324
2.111976 4.127596
3.835103 6.095467
4.418604 5.419444
4.533886 5.000283
3.608551 4.312175
3.963748 6.119771
4.378965 5.480887
5.199723 7.426343
3.265903 6.273798
4.084275 8.112216
4.134621 7.576476
4.067812 6.439083
3.809074 8.506364
3.760336 8.497004
4.325517 6.885163
5.945761 9.228281
4.625828 5.780149
4.537021 5.273886
4.531431 3.252920
5.084577 6.152488
4.695169 3.415907
4.578349 6.689102
4.841445 6.688288
4.650774 3.491062
5.259938 5.602251
4.490614 3.450926
4.824105 5.492192
4.450579 7.292173
4.004259 6.338853
4.183922 3.652690
4.639066 5.454894
5.183955 5.195469
4.292955 6.566239
3.234065 3.421529
3.832438 6.663758
4.189649 4.398429
3.837425 5.126652
4.468480 5.858838
3.413389 7.874691
2.882432 0.904738
2.467841 1.166275
3.124550 2.146212
2.487294 4.677745
3.340835 5.982201
4.325597 5.473697
4.675509 3.647074
4.843000 5.467480
3.778798 4.266320
3.303125 3.507856
3.999824 2.289155
3.394193 1.486656
4.598768 6.886571
4.349786 4.443040
3.640349 5.679163
4.483151 3.988049
4.428404 4.951772
4.910068 6.039949
4.840494 4.809303
5.071093 4.199570
4.605684 4.605700
3.279914 3.029266
4.032634 3.713891
3.620097 3.692110
3.131244 2.951212
4.126412 3.430191
4.975800 3.802707
3.685665 3.071307
2.439070 4.113407
3.489682 5.532857
4.513304 3.767580
3.616522 2.019282
3.862509 2.031695
4.135274 6.957400
3.142636 4.585956
4.351812 6.218888
3.854673 4.730657
3.897800 5.682455
4.730692 3.865144
4.262671 5.203177
4.908751 5.367567
3.907468 1.152674
3.907068 -1.162145
4.395145 3.446994
4.830577 1.903640
4.011020 1.012446
4.175629 3.501643
4.195391 2.853994
4.796946 2.855793
4.412567 6.518511
4.285223 4.009241
5.078910 3.826746
4.565628 5.662629
5.352484 4.556279
4.563807 3.542008
4.377349 2.902363
4.454347 7.582646
4.503359 5.180903
3.978692 3.247942
4.050196 1.406782
4.816501 1.451470
5.254297 4.236831
5.359107 3.925832
4.780819 5.147581
4.904642 3.191828
4.180493 5.575621
3.832598 5.475259
4.519187 5.443773
4.787504 5.726012
5.055262 4.449085
5.180769 2.550778
4.514266 5.968297
3.490968 1.920626
4.163395 3.338763
3.541722 2.942674
4.621605 3.552310
4.745844 5.613937
4.118661 3.270817
4.516215 1.862903
3.712899 4.029926
4.892668 1.485543
4.185601 5.130916
4.062862 2.154587
5.285633 5.381809
4.360457 3.410697
4.901608 3.403219
3.764679 3.171362
3.879993 4.224450
5.054603 5.444112
4.406519 4.128358
5.177210 6.356348
5.348200 3.729797
6.007562 6.031820
4.706447 5.742145
4.811141 5.333164
4.552674 3.683548
3.600852 4.584947
4.021017 5.891041
3.971188 2.323487
4.203635 2.672360
4.390716 2.729050
3.561697 2.048029
4.270928 3.868948
3.540661 2.814111
4.439982 8.166599
3.887836 5.087350
2.974522 2.444530
4.435483 5.091867
5.907438 2.200681
4.069442 2.546410
5.262067 4.657002
5.518322 1.724546
4.701408 6.137985
4.252344 6.336547
4.429177 4.701687
4.546455 3.440791
4.637366 2.214419
5.034981 4.784379
4.304000 2.175366
5.486523 1.185628
5.438210 7.738362
5.217021 5.817253
4.478341 3.778753
4.610672 3.839780
3.859231 2.219813
2.929716 2.499900
4.165813 2.750685
5.008104 6.656088
3.412783 1.986661
4.364104 4.336965
3.885358 5.279432
3.970778 3.085462
4.351395 4.389977
4.692721 2.894233
3.576012 5.153891
3.325644 5.487073
3.767211 1.830728
4.606267 6.467645
4.121863 4.042466
4.669058 8.821137
4.273883 6.015303
3.431223 5.685587
4.425772 5.272451
3.623442 2.332295
3.953592 4.721341
4.871009 3.063565
5.954648 5.254026
3.892733 1.045295
4.992692 5.629661
4.556462 7.439648
3.603166 4.089589
3.508849 3.204486
3.619245 1.112797
5.534203 6.482474
2.932410 1.804593
4.737811 3.324999
3.599851 2.021740
3.876820 2.149655
3.714172 4.960751
2.516891 4.484685
4.218202 4.335234
4.002642 6.544076
4.521733 6.026763
4.826710 3.608643
4.132242 2.650057
4.114965 5.567001
4.686854 4.467489
3.597791 5.028352
5.565776 4.428722
3.946147 3.422074
4.146824 4.591810
4.040483 0.503307
3.645824 0.834421
2.916728 2.087261
3.718046 1.165484
3.933802 3.830082
3.506311 3.630103
4.410711 3.390656
5.114243 5.999458
4.849620 3.342907
4.064417 2.889167
3.877371 -0.186396
5.381315 7.615303
5.428538 6.405097
3.332111 4.715423
3.170145 4.039278
2.552371 2.241564
3.759415 1.151963
3.126198 -0.719847
3.400561 2.052479
4.135002 2.016631
4.619104 2.034875
4.060502 1.974792
3.397387 1.303498
3.975762 2.454228
4.716005 1.945288
3.732022 4.236841
3.645019 1.209441
3.364624 0.639585
3.770504 2.202853
4.202080 5.288586
3.689358 3.722167
3.351886 2.627789
4.674128 2.389151
3.843520 2.206667
3.595329 1.595665
3.238575 1.634805
3.619295 3.543785
3.531228 -2.273100
4.576664 1.792589
3.921595 2.515230
4.531737 2.752201
4.460390 3.482994
3.963887 5.884876
3.926539 3.016733
4.060033 3.079717
4.081144 3.058332
4.620484 3.680232
3.357661 2.000713
4.509290 3.281874
4.045712 3.309398
4.049906 4.239973
4.519766 3.655520
3.710087 2.693679
4.039145 3.028419
4.260548 2.456768
3.832019 2.696149
3.795848 2.848655
3.820273 1.665054
3.409318 3.452036
4.739191 3.194997
3.788852 2.107682
3.840864 5.515239
3.223105 2.748821
3.738238 1.678470
3.824968 3.705486
2.510694 3.288528
4.058113 2.894111
2.921766 5.720708
3.292623 4.790974
3.687312 4.017233
3.640832 5.893552
3.928426 3.726221
4.038370 3.936355
4.292556 3.050050
3.229188 1.938932
4.597407 5.389919
3.641741 4.745613
4.128955 -0.677365
4.731307 4.850941
5.463167 8.003057
3.845503 7.688030
3.610040 6.085928
3.123684 2.929683
3.755506 4.035639
2.949697 5.777978
3.928334 1.929340
4.298857 5.526604
3.897254 4.545890
3.855267 2.478953
3.977266 1.193707
5.420496 3.604619
4.656778 3.189702
4.571946 2.828170
4.756779 5.251638
4.683630 4.759762
5.345325 2.356291
4.417353 5.875878
3.673652 3.741384
4.740983 3.879461
5.206584 6.375058
4.878645 3.548758
3.296281 4.785049
4.486826 5.072751
5.204994 5.570661
5.700120 3.961162
4.809601 3.163886
5.521221 5.003422
5.281161 4.412407
4.523702 7.690768
6.255772 5.172431
4.554784 7.141409
5.237664 6.485396
5.745750 7.112078
5.645306 8.883948
5.005294 5.069501
5.838759 8.241699
5.384939 7.691187
5.160295 5.336118
4.085488 7.360788
5.616320 3.374126
4.575948 5.357811
3.739192 6.296858
3.798427 4.380288
4.714284 4.796369
4.451615 4.727394
3.945695 6.293838
4.112030 3.778117
4.464526 3.815920
5.043879 4.915191
4.479865 5.389959
3.198342 6.739572
4.244682 4.140241
5.060882 4.878239
4.830404 7.341866
4.846210 6.341796
5.152650 4.755218
5.785668 4.593023
4.774682 4.074110
4.630383 4.534257
5.028890 7.616238
4.041961 8.211971
3.473148 5.452674
3.199456 2.303361
4.906325 3.855829
4.653406 5.014488
4.989943 3.581296
3.853649 4.447779
4.402696 6.072947
4.071759 4.422861
4.742464 6.444265
4.473712 6.430413
4.108793 6.191382
4.982986 5.627412
3.827958 2.861624
5.276452 3.818213
5.915243 5.214306
5.297148 5.413350
5.091170 4.017802
7.021442 4.427134
5.067977 3.592081
5.917433 4.617626
5.952488 1.751754
5.537931 1.996339
5.773991 2.211763
4.159881 5.876107
4.421079 4.044806
3.974977 4.477775
3.780265 2.529051
4.637739 2.714211
4.057703 2.538423
3.649654 1.968368
3.893424 3.571549
3.138581 3.492182
4.081696 1.380967
3.935142 1.781776
3.108632 1.965464
3.256942 2.285875
4.039424 0.624918
4.193888 1.350143
3.271115 3.020440
4.248981 0.824694
4.408283 0.659755
4.274897 -0.166404
4.819311 3.419144
4.914417 2.485083
4.374419 3.375826
4.181668 4.062741
4.972273 4.758411
5.348224 3.530447
4.348387 4.555948
6.160610 3.075000
5.086594 4.197590
5.963562 3.677292
5.502395 2.428068
5.386295 2.940781
5.280290 3.844851
5.355666 2.740983
5.373724 1.931013
5.648438 5.043637
4.179994 0.245128
4.731675 0.746385
4.958707 0.718679
4.645733 0.893273
5.475205 1.939695
4.665209 4.452828
4.307774 1.799350
4.672664 1.136101
5.382469 1.249079
5.079481 2.096375
4.907819 1.198559
5.059445 3.115468
3.624889 2.789874
4.173943 5.698071
3.872505 2.386815
2.861098 -0.935275
2.676198 0.400241
2.928158 2.494550
4.193250 3.921695
2.934456 1.868593
2.872512 0.380141
4.061708 1.242134
2.899547 1.158484
4.714072 3.580980
4.444264 1.281587
4.408830 3.796252
2.859165 3.319255
3.545867 3.048800
2.691969 2.817312
3.645899 2.465879
3.769392 1.823452
3.416982 2.571539
3.711320 1.846442
3.226791 1.306878
3.493435 -0.338245
3.191838 2.893469
4.180071 2.904013
3.695301 2.386141
3.821990 2.654824
3.606481 2.165909
3.723377 3.471970
3.614233 7.269863
3.734134 4.083917
3.640846 5.739325
3.211806 5.597889
3.474108 7.457210
3.571011 5.889440
5.269775 5.616265
4.981959 5.094166
4.576980 3.996290
4.528015 2.744229
4.444690 2.216429
3.865380 4.386705
5.191670 5.299474
4.251086 3.497518
5.055341 2.460516
5.063504 5.732919
4.305178 5.026847
4.293363 5.583303
4.571235 7.366640
4.098818 5.969030
4.112067 3.350254
5.410656 6.402491
4.094784 5.816184
4.706294 5.574575
4.423894 3.205958
4.323632 4.708829
3.354143 4.669355
3.538179 2.760880
3.164184 3.965315
3.998724 4.200598
5.771674 5.326765
5.683646 4.863824
4.627842 5.502285
3.650925 4.437175
4.444342 3.940550
3.980021 2.769458
4.624106 4.570995
4.038393 6.661683
5.100977 2.301747
5.163449 4.930692
5.860725 5.955090
4.869459 4.469135
4.647019 3.622672
3.837142 2.704377
3.900082 0.583528
3.879386 2.281993
4.667857 0.871446
4.995259 3.548970
3.806318 7.552541
4.362111 4.011269
2.158244 4.213229
3.482272 2.865349
4.582940 2.933779
4.366256 3.322858
4.651846 4.465486
5.161210 5.262635
5.303387 2.596275
4.727785 5.192068
4.411540 4.806924
3.687018 3.652134
5.265898 1.720418
3.938765 1.010366
3.730331 2.358691
2.972700 0.973477
3.616810 4.050647
4.322199 5.417230
3.567131 4.180154
4.294134 4.821364
3.890332 2.630090
4.582077 4.273816
4.996369 2.876131
5.029812 5.089357
5.336500 7.834852
5.357993 2.686784
5.617338 2.944058
5.416370 5.015727
5.536340 6.930534
6.018291 4.950488
4.344491 4.127448
3.764123 4.960956
4.431796 5.035796
4.359502 5.403930
4.149768 5.665193
4.889418 6.726329
4.551004 6.550438
3.954439 4.202197
5.034379 5.758505
2.692247 2.837515
4.160974 0.510736
4.552652 5.565218
3.726424 6.978470
4.293567 3.608528
4.037734 2.061766
4.521905 4.237594
3.861002 2.170456
3.648837 3.567188
4.088450 4.039207
2.275386 3.528441
3.431549 3.692913
3.384767 6.153487
3.991749 4.539721
3.646896 3.149504
4.497377 3.996957
3.317901 2.768735
4.857085 2.403958
3.924886 2.840361
2.782746 4.846581
4.371476 2.030626
4.414404 2.121273
5.303513 3.444848
3.711937 2.616134
5.004505 2.347253
5.932328 2.614017
4.561336 1.128741
4.093625 2.202271
4.782745 4.777292
5.537614 6.477320
5.093952 5.201677
5.527810 5.437025
5.390663 4.682999
5.765052 4.376821
5.130053 3.325437
6.933307 5.558750
5.783855 2.510233
6.219537 4.506681
6.887651 3.575084
4.749765 7.361212
3.558162 5.536817
3.493217 3.020401
4.423776 5.448133
3.688646 3.317416
3.495738 2.752899
3.973835 3.560914
3.603619 3.206646
3.572401 3.105464
3.573794 4.183295
3.752752 4.362135
4.110212 5.210289
3.621387 4.881535
3.625916 5.578141
2.014437 3.845862
2.946416 3.392318
3.580040 4.540578
2.521303 5.251228
2.487291 5.359284
4.102592 3.036370
3.223087 3.221036
4.402179 4.983990
4.112241 4.911241
3.344231 6.741379
4.950817 7.502355
3.964092 8.268757
4.266928 6.762047
3.303233 4.418912
3.939453 5.791747
3.256339 5.081774
2.570258 1.186658
2.594981 6.881130
2.926763 5.232201
3.894515 3.795826
3.802955 5.133218
3.849265 2.675859
5.425257 4.314160
4.656409 2.036273
3.947834 2.996434
5.545434 5.245818
3.937591 5.528242
4.524567 3.260765
3.694875 3.710441
3.985943 8.011703
3.408457 4.076746
4.729015 4.099915
3.563201 3.942697
4.005351 3.155109
4.139831 3.213142
3.897630 6.409124
4.625653 4.902388
2.942995 2.385117
3.597936 3.584530
4.280502 1.662778
3.134341 3.061519
3.980995 1.078583
2.986902 1.675941
3.213369 0.997837
3.188967 0.021495
2.996195 1.397655
1.448452 1.046768
3.956246 1.541192
3.755696 2.727177
3.470871 2.816320
4.085582 3.994346
3.848161 4.921833
4.060143 4.993286
4.861919 3.003876
3.338896 0.390618
4.749580 4.361526
4.223697 3.904804
3.894871 4.794239
4.212412 1.218617
3.785484 1.079040
4.581569 3.944393
4.028199 1.558877
4.476743 1.669121
4.023466 2.806650
4.844815 4.511750
5.225846 5.202741
3.727520 3.192517
4.286300 5.232442
2.733927 2.211587
3.327640 3.415080
4.331826 3.730643
3.730499 3.055851
3.729359 3.884204
2.704265 2.090655
2.521771 0.906637
4.473782 1.071133
4.161951 1.527705
3.061482 -0.227898
4.207585 2.898609
5.119288 4.171202
4.000917 2.510726
4.209494 3.756250
3.487694 -0.511420
4.091521 1.073541
4.479399 4.803652
4.086449 3.904645
3.718916 4.742159
4.236081 6.094087
4.683440 3.509075
4.268095 3.351696
4.843573 2.813215
3.843857 3.253838
4.786173 7.425717
4.071907 3.564164
5.461446 3.755673
4.106619 3.467826
3.802231 2.561562
3.555014 3.739987
3.675407 1.708724
4.505758 3.617447
4.990286 3.790773
4.021958 2.871412
4.477193 3.643055
4.572947 3.940567
5.514852 0.296984
4.565340 3.173373
4.234132 1.238248
4.723246 2.577666
4.363543 2.819660
4.980265 6.074368
3.636173 2.115356
5.632934 5.872728
4.146366 4.312295
5.685473 2.307340
4.057604 4.432841
4.126344 3.575848
5.215965 5.305271
3.177195 0.882625
3.288264 3.279608
3.878088 1.475693
3.687132 1.292394
3.964680 4.706411
2.376750 -0.170872
3.648828 -0.200571
4.543643 -1.318376
5.025587 0.828411
4.115101 3.483314
3.756988 2.854488
4.631337 4.246242
3.408739 5.373143
4.799197 5.245065
4.164806 3.022252
4.395519 4.113876
3.981256 1.748148
4.566500 3.604138
4.430070 4.568823
4.491293 2.617015
5.930260 2.034547
4.224366 -0.206509
4.666375 1.479237
4.717297 3.192043
3.987199 3.425125
3.856829 0.762258
5.550542 2.207924
3.690911 1.665285
4.199682 1.145282
4.337635 1.814645
4.585240 5.858365
2.969050 3.024515
3.482866 5.523789
2.760852 5.689502
3.629144 5.190773
4.210922 8.363427
3.431538 3.461908
3.418217 4.216621
2.538629 4.769150
3.581149 5.614976
4.420518 4.548678
3.501336 4.455473
4.145942 2.981331
4.191646 5.758609
4.310440 4.356185
2.613056 2.881974
2.422929 3.444721
2.082028 1.340057
2.992177 1.732289
2.610559 5.031285
3.449688 1.478324
2.789098 4.232269
3.286742 3.254965
3.797334 1.965296
2.388716 2.533748
3.894755 2.308038
2.478281 1.056988
2.226887 0.714590
2.938795 2.542591
3.016138 2.822287
3.039905 1.821976
2.940825 2.174918
2.964937 4.737173
3.446994 3.721192
2.858448 4.054812
3.152184 4.029154
2.710966 4.844910
3.594869 3.563406
2.954471 3.798735
2.814500 2.646493
3.407227 4.325526
2.584117 2.272848
3.498314 3.853570
2.051496 2.318163
3.695425 2.941507
3.677027 2.265062
4.104457 1.300357
2.893816 1.864538
3.606297 2.999891
1.911335 0.659315
2.892728 3.131657
3.006801 4.492670
2.260245 3.360913
3.565836 1.697800
2.497305 2.420382
2.679549 2.893404
3.321771 3.153385
4.034037 2.135090
3.476244 2.053871
2.875777 5.606129
2.530597 2.859127
2.858547 5.204195
4.929127 8.502201
3.873715 4.786219
5.615298 4.138123
3.048160 4.614037
3.755690 1.992372
3.747960 2.663202
3.972237 1.481866
4.101538 3.824850
3.138054 3.328699
2.885548 4.263792
4.566621 3.883364
4.140796 3.322965
4.393402 4.798039
1.730825 -0.301870
3.003516 4.261115
3.908147 2.828591
3.075913 6.143317
4.154326 4.110124
5.084455 5.834843
3.015741 4.401769
4.095451 5.170053
3.961948 2.436363
3.312379 3.278098
3.030253 4.382659
3.136818 5.538111
3.492931 1.540440
3.129484 1.448551
3.917839 4.489375
3.942026 3.464713
4.152820 1.093553
4.639967 2.511321
4.154915 -0.459685
4.223442 4.103144
4.260906 3.374064
4.469952 2.971353
4.729312 4.307793
3.934914 3.013222
3.577667 2.859893
3.294283 4.566641
2.968593 3.647168
4.258390 3.095785
3.621517 1.958532
3.300920 5.139296
3.420762 0.884507
4.911406 1.820315
4.460790 3.686388
3.682310 2.341206
3.871842 0.413741
4.628302 3.427192
3.791542 1.345681
5.259635 4.511397
4.798160 6.052566
4.469866 2.843605
5.862355 5.539237
4.991872 2.739695
5.146874 5.228401
3.784957 3.355073
4.413512 2.784606
4.404501 3.149026
3.289036 5.656682
3.579949 2.579340
5.303125 6.034761
5.194698 7.038669
3.580741 4.295471
3.823733 2.019464
4.041003 2.894146
3.151390 4.456510
4.377267 6.608357
4.150246 7.033892
4.642839 2.955868
3.896424 1.885816
4.435613 2.100186
3.856688 3.940377
2.624568 6.103125
4.906016 2.851752
4.443699 3.394109
4.582590 4.782528
4.608966 5.126908
3.639220 5.325516
4.519346 6.832835
5.623612 9.294526
5.315851 6.768514
5.028950 6.674617
4.992870 3.929135
4.530859 3.017846
4.694259 2.906893
4.567918 4.965879
5.095336 5.097620
4.044909 3.963846
4.470061 0.833571
4.374689 1.664643
3.581944 1.671444
5.169448 3.587910
4.982667 3.551783
4.383695 3.679327
4.646197 1.815221
5.376634 4.313018
5.034799 2.879209
4.901898 2.217851
4.873907 5.421968
4.002679 6.153312
4.749746 5.817675
3.413217 5.221299
4.898628 7.615732
4.566229 7.337455
4.859828 7.559415
5.100528 7.526716
4.509695 6.344987
4.666913 6.644554
3.712600 4.034612
4.115292 3.365318
3.755679 6.874985
3.693550 5.485028
4.425444 7.780818
4.683676 5.159738
4.435349 4.496228
3.895390 3.516698
4.698839 4.118079
3.863668 4.642613
3.398372 4.187566
4.880372 4.855862
3.742934 8.518899
4.744675 9.100985
4.463018 4.887893
4.230336 4.398825
4.114252 6.254867
3.176782 7.306695
4.016671 2.018070
5.353740 3.725051
5.175228 4.480554
4.684580 4.357235
4.769898 3.995803
4.549177 2.925674
4.397715 2.700427
5.105867 1.553748
4.838242 2.774528
4.445093 2.989532
4.855391 -0.881456
4.586882 4.232737
5.616687 4.517932
6.016329 3.758504
6.924009 5.597904
7.091998 3.840430
6.462875 3.050007
5.152752 1.849659
5.399010 0.978148
6.177837 2.470869
6.638193 1.124035
5.942147 -2.016340
6.745486 0.783875
5.281018 -2.192900
6.638513 2.267466
4.882129 3.820825
5.028388 4.210464
5.165240 4.224652
5.447946 4.597800
5.645365 4.787244
6.235432 2.033025
6.696525 2.927397
6.204638 2.834288
5.534615 0.811539
5.845141 -0.826582
6.671818 1.315535
6.660029 2.421608
6.136109 2.650890
5.111707 7.111526
5.647072 4.203487
5.595390 2.438020
5.415591 3.580907
5.877285 4.425841
6.089838 5.626877
4.323081 2.417893
4.557563 1.526537
4.613038 4.393365
6.053184 0.342639
4.600832 1.917607
4.623841 2.045531
5.726132 -0.344532
5.669964 1.661986
5.451047 4.386179
6.126102 2.266772
5.979165 0.069415
6.236114 -0.873913
5.391358 -0.183135
5.349211 -0.724887
6.175561 3.297251
5.206296 1.183125
5.311510 0.846913
5.354834 4.424946
5.935102 2.469665
5.683944 2.820407
6.525280 4.137530
5.828446 3.397609
5.773737 2.215369
4.998479 2.466361
5.021640 2.414579
5.539334 0.573561
4.697992 3.791595
5.689831 2.865535
5.324759 3.899117
6.017280 4.227199
5.611871 3.317659
5.149050 2.110312
5.277389 2.022729
5.730867 0.890344
5.270321 3.440730
4.867076 3.824546
5.932114 2.810121
4.839319 6.452032
4.050775 4.678017
4.146078 6.337471
4.508574 5.642070
4.696568 4.737204
4.922875 7.812838
5.242530 7.228895
4.918842 7.375622
5.293684 8.110950
4.416283 6.648625
4.845420 8.967351
5.223877 8.010591
4.495220 4.228907
4.397247 9.906883
4.153517 7.042456
3.521852 3.891367
4.868816 6.054452
4.702010 5.557961
4.622693 5.121602
5.028261 4.594510
4.774405 5.721453
4.280518 5.898646
4.864737 7.458592
5.159928 8.624711
5.327865 7.281472
5.591939 5.468474
5.448576 6.772783
4.852861 7.517813
4.495670 5.364649
4.128297 8.132204
6.052161 7.459113
5.101792 5.930414
5.001984 6.577148
5.114877 3.693094
4.264001 3.505574
5.663696 3.668388
4.085958 3.902303
3.953533 3.707893
4.651008 4.298503
3.912622 3.329980
3.731450 6.204510
4.138034 2.898240
4.329313 7.341020
3.868497 4.254279
4.921441 7.245530
3.660969 7.041065
5.573507 5.233770
5.278446 9.582418
4.829899 9.160292
3.946319 9.354128
4.317174 7.035350
4.331251 6.211276
2.951053 3.961983
3.304381 4.210936
4.364618 6.072455
3.361623 5.010057
3.505067 3.454276
3.371766 5.469810
4.057736 6.722881
4.706824 8.051272
4.310304 4.830733
5.258065 3.291763
5.332178 6.945934
4.293313 6.422906
3.596397 6.035745
4.531561 6.543744
4.723293 8.025071
4.037419 5.860971
3.434042 8.456239
4.432601 4.605484
5.194254 6.263014
4.086249 5.417677
3.609528 6.037795
3.945492 2.126832
4.814485 6.063353
3.418461 6.248675
3.904697 4.639024
4.547622 4.325951
4.238500 6.463412
6.084274 7.216468
5.036326 7.197255
4.323962 7.026608
4.696291 6.696403
5.363689 6.101761
5.130957 5.698920
4.724517 3.644959
4.835907 3.630662
3.467491 2.621928
4.469096 4.456368
5.048231 5.508860
3.287901 -0.455894
3.914172 2.625090
5.179602 5.396835
5.066224 3.501706
3.269220 1.820517
3.867029 3.090282
3.931086 4.375024
4.937269 8.710572
4.321377 7.261189
5.385333 8.218984
4.833292 8.329417
3.422342 9.041774
4.089582 6.217395
4.626090 6.154358
4.669084 8.419296
4.779617 7.787795
4.187717 5.811915
5.410535 8.332588
4.620833 6.453519
5.179917 7.368677
4.689036 7.477752
4.253932 7.539742
4.590351 7.342098
3.857859 7.743073
5.922940 6.946237
5.334267 5.565381
4.811160 5.885638
3.941762 6.721190
3.836432 7.386920
4.757624 5.777886
5.421408 7.302741
5.546006 10.553639
5.827560 6.728813
5.375617 10.296418
4.836939 9.923931
4.143857 8.074538
3.851209 8.252090
4.350461 6.903296
4.632816 7.068644
5.033478 5.841028
4.296905 5.451137
4.728225 9.147955
5.348100 4.962416
5.037803 7.237125
4.172062 5.174324
4.055366 8.923221
5.377639 6.158126
5.063420 6.769964
5.942389 7.852509
5.142738 3.609116
5.278638 5.879151
5.032849 4.083277
3.445787 4.336617
3.953040 5.028567
4.623651 3.265112
5.002321 5.215790
5.709869 6.268885
5.467561 3.612068
5.312105 3.397432
3.458635 6.885229
3.154208 5.624509
5.451071 3.679428
5.037538 3.401691
4.965442 5.900565
5.098104 8.472649
3.827425 4.420733
4.431168 3.109913
3.863676 5.433017
5.047539 9.232985
4.566090 2.198040
5.142149 3.412389
4.154766 4.618710
5.403847 7.439608
4.601871 4.875386
5.022824 5.244393
5.022869 2.592417
5.194235 5.304081
4.351582 5.562852
4.971189 6.110098
4.446875 4.213225
4.678543 7.204107
4.544446 5.253139
4.403541 4.586118
5.743821 5.594755
6.402824 7.132838
6.519171 7.584525
5.756987 6.374655
4.903199 6.894288
4.697012 4.343876
5.195651 8.016920
5.588055 7.435505
5.058005 6.488318
5.216396 7.300744
5.852411 6.800531
5.618745 6.762895
4.307759 4.267180
4.735830 4.498535
5.324635 4.340949
4.428193 5.150689
5.064994 5.607729
5.939689 4.096268
4.117096 2.989786
5.846727 4.615395
6.056363 0.811660
5.231957 4.772163
4.459623 2.568831
4.640352 5.244985
4.032610 2.162173
5.030571 4.281321
4.673078 3.587114
4.779915 3.702114
5.968637 4.220530
5.392235 6.004387
4.552734 2.666297
4.057540 5.169262
4.931054 6.167892
5.350280 5.878481
4.420524 1.490301
4.608905 3.690750
4.742927 6.770044
5.103114 4.205413
4.856381 4.310755
4.498794 2.838187
5.067849 3.260639
4.724712 4.600692
6.239051 3.030495
6.360851 2.658049
5.216698 2.116051
4.226665 5.997247
4.578763 6.208254
4.913362 2.041851
6.274842 0.968123
6.700520 -0.167593
6.151633 2.074371
5.490154 5.296102
5.730170 2.849169
5.961443 5.499023
5.289467 3.025667
4.835736 4.163535
4.884082 5.362172
5.889551 2.870572
4.572948 6.562606
4.979831 1.553282
5.060204 4.138555
4.851770 2.437094
4.361904 2.738036
4.284166 1.848045
5.317583 4.195590
5.445837 6.245516
5.515926 4.615290
5.077330 4.487083
5.302426 3.513037
5.134612 3.375623
5.123911 3.763014
4.509526 2.144499
5.287119 3.460475
5.387821 5.179690
5.005651 4.053833
4.512059 5.028655
5.013668 6.846811
4.396586 2.314743
4.395334 5.849706
4.441473 3.615806
4.539445 3.234755
3.779495 -0.579729
3.967096 3.463960
5.171820 5.204735
3.725163 5.079562
4.185167 3.202717
5.611098 4.358593
4.822725 5.032313
5.336287 4.312078
4.861627 4.256655
5.549605 7.065651
5.541813 4.526462
4.256324 0.727222
4.542650 1.152726
4.769856 0.635933
4.074084 2.308279
4.661854 4.469855
4.383484 0.666186
3.990590 1.855815
4.032939 0.834472
4.616954 2.208566
4.277403 4.932088
4.773365 2.635798
5.306595 3.664382
4.682664 5.199755
5.163727 0.742895
4.273258 3.753578
5.109148 4.373878
4.572936 6.151882
5.409876 1.274073
5.630381 3.077378
4.781108 5.103569
4.773192 3.568947
4.223751 4.478154
6.189458 4.201231
4.451462 3.808549
6.070146 4.438496
6.127273 6.334673
5.935015 3.449337
5.903881 5.799394
5.901177 4.312199
5.429803 3.550997
5.428033 3.427138
5.918972 3.708508
5.356705 3.787012
5.887635 3.897898
5.336787 2.703882
5.329205 2.128798
5.217204 1.225078
4.213178 1.403589
4.315422 2.148356
5.507621 4.013944
4.722429 2.215643
4.876785 5.025238
5.481542 5.539149
4.978834 3.194901
5.476304 3.754409
4.418042 3.754247
5.038301 2.281261
5.097583 5.467833
5.000446 4.443896
5.664032 5.008428
5.118719 5.010718
4.648409 1.161630
4.526016 3.370338
4.408704 4.215568
3.851707 3.077593
4.544349 1.724788
4.035554 1.883616
5.356923 2.672033
5.011425 4.345943
4.661116 5.653473
6.093006 3.369092
5.087189 7.765290
4.332846 1.939609
4.460117 2.429760
5.113230 6.500241
3.761971 1.655081
3.695181 4.295624
4.676196 2.566518
5.632526 3.341507
5.099341 4.360386
5.277686 3.307261
4.159267 4.591633
4.432237 4.132912
5.252340 6.015711
5.177245 5.795507
5.433021 5.480523
5.402241 3.477900
5.392335 8.843035
4.995429 4.626794
5.697690 6.309192
4.399953 5.042563
4.505121 6.432403
5.892812 8.542469
5.738252 6.344689
5.244724 6.670562
5.117522 6.207707
5.578609 5.971559
5.191434 4.941477
5.771162 6.290227
5.016338 4.198549
4.593436 2.179341
3.907937 2.446947
4.825840 3.929938
4.001489 3.053748
4.544952 3.512116
3.863727 2.731396
4.629365 0.653248
4.896821 3.874859
4.764585 5.229485
5.445760 5.200469
2.890393 1.873492
4.300983 2.676161
3.708667 1.111699
5.903140 5.307888
5.869572 2.918805
5.498827 5.317612
4.868804 3.182697
4.611284 3.979672
5.987566 4.795120
5.223295 3.178689
5.984065 4.055594
5.517430 5.758681
6.365325 5.757517
6.749748 3.809017
5.120773 -0.576203
5.067125 4.947839
6.132375 3.906737
6.029906 3.364111
5.341198 4.737166
4.589908 5.982204
5.606727 7.225352
5.479982 6.929755
4.435356 3.339474
5.280710 6.004729
5.853446 5.930474
5.617003 5.533910
5.449996 3.977225
5.644519 6.057598
5.821055 5.417077
5.687268 4.816197
5.676761 4.612427
6.182241 6.892522
6.133684 5.303788
5.210185 3.563761
5.037104 5.056731
5.075103 4.302054
4.582799 2.153824
6.244856 4.571957
5.647014 1.860287
5.368882 5.411991
6.061271 6.155278
5.801534 4.269559
4.855438 5.728951
5.601041 5.334331
6.184595 7.369632
5.929080 3.921215
5.097950 3.606388
5.914708 5.474465
6.250110 5.854416
4.769631 3.824563
6.021544 5.520995
6.575802 5.182186
6.256835 7.066686
6.341857 4.251874
6.012269 4.516519
5.537864 3.596928
5.596543 5.628637
4.994605 5.218917
5.054656 6.756115
5.025761 3.422113
5.980349 5.350623
5.672227 3.948203
5.662108 7.013798
5.163260 6.289888
6.092141 6.319049
6.261826 4.398289
5.383825 4.397112
5.171262 4.742278
4.622755 3.351341
5.134916 5.380519
5.443612 5.755382
4.894071 0.995891
6.253107 4.776004
5.098773 4.958837
5.924382 5.815103
5.712303 6.268533
6.421985 2.833187
5.235990 2.296496
5.693656 2.492210
4.508315 1.242770
5.248663 3.840913
4.832559 4.505852
6.623411 4.139617
6.513951 3.761251
6.145769 2.934662
5.742873 2.771972
6.238282 4.722549
6.494125 4.015417
6.014320 6.093745
5.003880 3.547124
6.041188 6.081685
6.593405 4.417305
6.415117 5.540181
5.534708 5.650862
5.189588 3.771958
6.481988 5.590074
5.561339 5.315799
5.897389 4.278747
6.193957 6.328986
5.818331 6.016825
5.284425 4.326037
5.479774 3.550087
5.305274 4.953038
5.748774 3.610220
5.813318 5.794450
5.573973 6.021121
5.760013 6.982437
4.859689 0.925449
4.912254 5.466738
5.926808 5.558869
4.638793 4.131051
5.096435 5.965601
5.446979 6.147022
5.562900 5.820062
6.190697 7.023523
5.700775 5.771555
4.418037 4.911859
5.156116 4.018977
5.095985 5.954233
5.337300 5.509357
5.500744 6.322028
5.724853 7.036008
6.102840 7.198073
5.069527 4.488545
4.948434 4.539074
6.029715 4.702784
5.684872 3.484539
4.992581 3.331891
4.830651 6.602253
4.623780 3.424055
4.466703 6.296220
5.120147 3.917271
5.517671 5.471172
5.539363 4.363151
5.096704 7.462517
4.967020 5.349069
5.116977 6.146483
5.497145 7.770077
4.698023 5.894341
5.129767 3.207337
5.307441 3.661643
5.402008 4.063689
4.966696 6.022160
6.104120 6.619342
5.522104 7.152216
6.145152 5.462630
5.142211 4.687000
4.535626 2.348860
4.771228 2.901398
4.858468 6.373519
4.501100 3.585050
6.448814 5.837187
5.384781 2.755316
5.119277 2.446082
4.089033 1.783935
5.002060 4.331342
5.640540 4.681270
4.978599 3.214196
5.600729 2.764357
6.416307 6.822612
4.509562 5.183025
5.768913 4.490882
5.382913 2.798470
5.479005 5.069482
5.041520 0.715644
6.047267 4.910607
5.688109 6.128744
5.831646 7.517893
6.235134 7.753169
5.191465 6.268263
4.798317 7.981709
5.527473 4.446849
5.266976 4.486288
4.124135 3.867705
4.737307 3.308203
4.385262 1.937519
5.461266 4.948093
5.480593 3.482811
4.791872 2.425440
5.172792 3.461438
5.756012 6.503722
5.307861 3.752174
5.744353 3.451456
5.466285 5.881708
5.495518 7.283069
5.844367 4.331869
5.375023 3.350728
4.792628 1.465248
5.364111 2.891848
5.840026 4.071856
5.691156 5.021805
6.101629 4.401289
6.059323 6.567599
5.049555 3.110947
4.956497 5.735465
4.921015 4.814236
4.612628 5.096795
5.201173 5.682055
5.289029 6.366074
5.445617 5.471263
5.204966 4.618037
5.987414 5.187057
5.785678 4.081090
4.111662 4.917630
4.764779 3.964713
5.828923 3.536442
6.291468 6.470161
5.049556 6.023142
5.876805 5.635459
6.149453 7.746513
5.541413 4.486283
5.665477 6.484729
5.650527 4.174820
5.614489 2.438027
6.083693 4.267193
5.785673 6.637172
5.568773 6.456008
5.909307 7.186483
7.450805 5.139683
5.892416 5.921478
6.814946 6.886703
6.755172 6.067861
6.757704 8.796996
5.756204 6.078335
6.185541 3.754444
5.231309 4.957735
4.687367 4.039218
5.092522 5.037967
6.178548 4.712303
6.470265 5.424150
5.659076 5.042602
5.383822 4.357600
4.642166 1.878177
3.799255 2.576196
4.331192 5.995193
4.509837 6.003375
5.886728 5.121788
6.236542 6.389879
4.831504 5.156026
5.869822 6.320237
5.884306 8.203291
5.708152 3.602097
4.663907 4.050444
5.805136 6.253835
6.048717 6.387500
5.075883 6.408876
4.307272 2.743866
5.185633 7.058865
4.700628 6.490578
6.088852 6.487155
4.740397 3.576520
7.526551 7.945347
6.084409 6.216563
5.703173 4.024272
5.653842 5.442626
5.787748 4.628707
6.401468 6.437364
6.318383 7.548048
5.379797 5.623908
5.022044 4.334947
5.051752 4.986384
5.140791 7.756018
5.290589 5.809089
5.046649 4.147237
5.242274 4.353875
4.887647 3.896161
4.933043 4.552268
6.285039 4.232774
5.651385 4.772173
6.156656 5.395362
4.983244 4.299298
5.140637 2.724770
4.013187 3.048502
5.586080 4.442314
6.685059 5.452756
4.946409 4.165428
4.965719 4.089700
5.229076 6.991084
5.392354 6.490908
5.437788 5.749439
5.943594 5.321410
5.387177 7.203603
5.650696 5.977478
4.112396 6.385641
4.828322 5.796478
4.249397 4.265094
5.578345 5.710805
4.693282 2.573449
4.695473 5.590826
5.471212 6.454436
5.506341 7.343130
5.327977 6.343145
5.462558 6.586098
5.614189 6.751892
6.660199 7.284871
5.341864 2.390168
6.142979 6.543736
5.309385 4.476525
5.993266 8.717921
5.341702 3.353518
7.103239 8.105594
5.549856 2.818905
5.562804 6.914545
5.583181 7.744378
5.580881 6.664367
6.600493 6.295433
4.828394 9.969168
4.975788 7.967842
5.774370 4.370832
5.560196 5.178911
5.006111 2.722003
5.366109 5.637959
5.208200 3.056801
6.356461 4.208185
5.735562 2.916601
6.311323 3.978798
5.551101 5.592989
5.144585 5.028711
4.722794 3.154275
3.865154 2.546754
4.910411 3.462872
4.695744 4.327034
4.902666 6.047844
5.122974 4.771927
5.491974 3.924244
5.293124 4.928359
5.711690 3.870971
6.083549 5.280066
5.508564 6.178395
5.581902 5.399599
4.523090 4.531277
5.000932 4.675581
4.899682 6.905954
5.066563 6.464488
4.521167 3.050675
4.959039 4.852935
6.031978 4.906342
6.650900 2.448245
5.858925 3.912109
5.192433 5.450311
4.248635 6.079366
4.645637 6.304700
5.301823 5.623133
4.128531 5.339867
4.543455 4.967876
5.851529 6.839203
5.825488 5.308268
4.572452 3.432029
4.760721 4.021185
5.881089 7.956517
5.625065 5.412676
7.069157 6.050795
4.665009 5.714883
5.092111 7.311152
4.736492 6.299862
5.682144 7.099716
6.213104 6.046339
6.496028 6.764958
6.078525 4.455882
6.462398 3.459358
6.743844 6.377850
6.250721 6.070933
6.505053 4.929581
6.235517 5.746279
5.645232 4.950070
5.962956 7.499350
5.871427 5.497306
5.188984 5.874835
5.144821 8.323021
5.929727 5.474184
5.177239 3.399671
5.982024 6.563150
6.024559 4.468998
6.376968 3.303548
6.923697 4.552254
6.287428 4.351811
6.377515 2.774587
5.881231 0.077923
5.501180 0.217562
6.182799 2.559569
6.675182 4.023377
7.107039 2.950091
6.224219 2.093144
6.397056 3.334976
6.604472 2.787635
6.503714 2.492546
5.215804 4.375213
5.678975 5.395804
5.025665 3.114655
5.164302 6.974862
4.881284 3.366330
5.970660 6.130239
6.831189 6.955928
5.728537 5.812436
5.431073 5.529275
5.218182 5.889623
5.048182 6.129066
5.743280 5.707644
4.751791 5.100655
5.240402 3.866202
5.089771 6.995769
5.657055 4.448495
5.916609 6.289380
5.504845 3.993098
5.483197 4.377362
5.058552 4.375718
5.197665 4.472404
5.252516 5.662190
4.950645 4.873375
4.008901 4.205879
5.028003 5.140933
5.267054 4.858754
4.988437 2.685340
5.242459 4.120954
5.605204 2.228354
6.839303 5.880308
5.759769 5.067768
3.943304 3.795348
5.568515 2.535009
6.777847 5.781333
5.361918 3.778227
6.124514 4.141056
5.275382 4.447905
4.772986 1.296740
6.131970 5.897327
6.675636 6.229797
5.035387 6.142583
5.457028 4.774361
5.500490 3.670262
5.131742 3.562401
5.583106 2.923645
5.235693 5.441625
3.777430 3.656890
5.169951 4.181663
6.260229 5.576461
5.594066 6.879098
5.437092 2.611785
5.928362 7.400992
4.792336 4.716725
5.996018 3.873036
5.699847 5.695197
5.560039 6.100276
5.676948 8.425756
5.445516 7.172194
5.014981 3.378062
4.457515 4.836179
4.556221 2.892445
5.133212 4.791129
5.994317 2.279180
6.308330 5.194151
5.194851 1.938997
5.013888 4.970758
5.184843 3.883083
5.126472 3.382384
5.278499 3.337897
5.349386 4.286420
5.497407 3.566898
5.244821 4.417234
6.151968 3.622169
4.871461 2.008163
4.779325 2.147361
4.012582 3.126483
4.746705 2.267581
5.540942 4.704684
6.933276 5.386414
6.260695 5.514554
6.177359 5.353831
5.347393 3.864221
5.455082 5.052456
6.344082 6.551690
7.477773 5.238020
6.570316 6.058579
6.978768 5.791711
6.415330 5.228289
6.530713 1.762293
5.201820 4.610884
5.821701 1.811334
6.257079 4.461994
5.788364 2.988186
6.626163 6.476833
5.821924 0.730720
5.411204 4.328181
6.059096 4.105177
6.565955 4.168055
5.192376 4.349567
5.030031 6.776808
4.878770 3.353695
4.655165 5.400231
5.047915 5.678780
5.661438 3.604826
6.083872 9.481727
4.334104 6.101556
4.968135 4.537455
5.298397 3.178300
5.500002 5.704925
5.540740 5.481847
6.603756 6.934090
5.613935 5.860869
5.873058 6.203164
5.851490 6.481279
5.796124 6.111517
6.016989 5.854586
6.472431 4.819423
6.009731 6.289525
5.798666 4.674243
7.416076 4.180536
5.232744 3.255089
5.581751 4.151455
4.833747 1.585374
4.749644 5.036773
6.054990 5.389228
5.484878 6.107092
4.739939 3.940292
5.173332 3.306516
5.489348 3.382562
3.881245 2.459339
6.194900 6.462630
5.746407 6.140218
4.880099 3.016606
6.008707 4.455107
5.621606 6.589128
4.863027 4.515309
3.980838 4.114771
4.026919 4.121369
3.944017 5.350029
4.990147 7.242187
3.462876 7.776463
3.514571 4.048343
5.032292 3.357440
5.189298 4.568730
4.668132 4.643506
5.628966 2.456471
5.926541 4.786658
5.907626 3.972367
5.516681 5.827557
6.364939 6.296327
6.784408 2.031928
4.786513 1.157663
6.354047 4.511392
5.460188 1.011603
5.251272 5.427430
4.860912 7.442490
5.511138 6.410236
6.169398 8.523826
6.626597 10.258243
6.490761 7.220797
5.698803 8.774790
5.898504 5.309775
5.409277 6.477715
6.758206 6.215702
5.383465 3.120513
5.271702 2.740456
4.944774 3.255438
5.187170 7.297119
5.338659 7.975459
5.368475 4.948316
6.024666 4.793348
5.227193 4.582568
5.924986 3.777316
5.429650 1.764614
5.903192 6.083418
5.520664 4.139086
5.816467 4.475880
5.091235 5.509791
5.534720 5.730244
5.091849 6.092663
5.827133 4.325063
7.520380 7.642123
6.830982 6.234997
6.398287 6.627163
7.026087 6.848983
6.409533 5.216869
6.496205 4.496078
5.892638 6.087797
5.206855 4.998316
4.714266 8.694395
5.708229 4.948147
5.776632 3.443751
5.579916 4.283796
5.702000 2.720460
5.620111 4.961038
5.912432 3.879100
4.526991 1.831541
5.448272 3.166143
5.853942 6.256646
5.140255 2.723727
5.462964 5.374378
4.649966 2.914010
5.566330 1.958374
5.042066 3.911541
4.893015 0.630222
5.199889 4.523257
5.468736 3.275357
5.608778 4.786335
6.185629 2.871047
5.331797 5.133520
6.442606 3.910576
5.265297 5.560197
4.720689 1.674650
5.744160 4.989869
6.681200 6.321505
5.026370 4.259996
7.615040 5.765174
4.961629 6.375581
5.537608 6.578341
5.876363 6.019167
5.894615 4.830637
6.117929 5.350437
5.410893 3.982766
5.758984 3.312687
4.589891 1.377356
3.110773 4.231018
4.106519 4.491803
5.010624 3.884287
5.158252 2.080456
5.281327 1.522568
4.878143 -0.377607
5.375547 3.462529
4.740725 5.449531
5.000947 5.676058
6.697036 6.980440
5.461991 5.835608
4.891505 3.587359
5.963715 3.017054
5.615796 6.513729
4.824943 5.254497
4.876615 2.786178
5.044004 5.608370
4.079138 4.968994
3.326796 2.616265
4.298027 1.311946
6.120317 3.379352
5.818658 5.667834
5.139645 6.589808
5.816539 2.585926
6.236498 5.684206
4.682480 4.107972
5.498634 5.164140
6.396035 2.610490
6.952971 6.730719
5.387168 3.675128
5.380822 3.668259
4.693664 5.326539
5.302136 5.129571
3.996600 4.275259
4.131537 1.866889
5.107678 1.847192
5.122505 4.387147
6.293698 6.810397
6.252091 5.442970
6.080396 4.159626
6.123170 5.471434
5.197282 3.324703
5.481087 5.089412
5.271851 5.254227
4.001382 3.779861
5.149955 2.077042
5.217208 2.680414
4.498068 3.078608
5.513381 4.765467
4.250396 4.724358
4.512722 4.768088
4.380924 4.399114
5.381714 2.670655
4.079074 3.852268
4.758404 6.324836
5.254074 4.713351
5.190044 3.070159
4.643263 2.617202
4.888828 3.789983
4.924884 4.065814
5.591378 7.005971
5.203685 5.557185
7.096020 3.732701
5.281575 1.063059
4.120873 2.181250
4.918868 3.626120
6.154828 5.020549
5.677553 3.659886
5.505747 1.939841
6.478258 6.726534
5.409154 0.518444
6.454275 4.367019
6.536372 7.226518
5.617697 5.204116
5.957527 1.256011
6.685482 4.398583
5.991033 4.005823
6.619759 2.734224
5.978274 8.171577
4.947926 3.041809
4.503283 3.416394
5.892478 4.861801
5.438084 3.476122
4.707071 3.223915
6.027432 4.471374
4.367180 3.527027
5.625099 6.322044
5.217454 3.476209
5.422492 7.625236
5.211597 4.914857
4.523625 1.715939
5.728656 4.977560
5.725287 5.181005
5.377112 4.068852
5.026701 3.683264
4.150698 5.578135
4.230916 6.095404
3.586355 3.995991
3.261606 1.898391
4.276377 4.791734
3.750908 4.009271
4.910031 4.193752
5.126853 6.406574
4.422350 5.429798
4.517028 4.414416
4.786618 6.555969
4.832756 3.386547
4.916606 5.528486
5.003725 3.366737
5.865282 4.326752
5.874361 2.146697
5.692462 4.572052
4.519249 1.392431
4.554231 3.350102
5.259824 3.872389
5.541388 4.811974
5.786006 5.898991
4.484344 4.786538
5.668377 5.124825
5.619074 4.114090
5.262488 3.510627
4.559347 3.141078
5.039643 3.285322
5.220098 5.500092
5.159725 3.884969
4.820919 5.287195
5.218806 5.959462
4.548907 6.377340
4.257151 4.545086
5.071787 1.255684
5.807796 -0.133992
5.253499 2.570894
5.368855 3.868134
5.392216 3.790128
6.520798 2.561331
6.190206 2.142398
6.089370 2.597628
6.422136 3.694528
5.238090 3.019969
6.309313 6.408829
5.842690 3.502780
5.108240 1.498439
5.215020 4.120798
5.412125 6.305976
4.561389 4.323907
4.741699 3.677000
4.647790 2.860842
3.512809 0.896031
4.367086 0.513146
4.651759 1.592908
4.434493 3.772824
4.126378 5.600248
5.233326 4.087307
4.430458 3.659111
3.760502 3.775601
4.850596 2.802457
4.687137 4.407456
4.556029 4.124665
4.285285 1.122133
5.645105 0.959021
3.576940 3.714532
4.914722 5.146108
5.791900 7.833183
5.062942 4.370222
4.770844 5.734672
5.381201 2.482216
5.611951 3.427896
5.585247 5.577607
4.415499 3.526940
5.664366 5.272785
5.114282 6.629945
5.312148 3.669609
4.752484 1.556836
6.343781 2.996014
5.105487 2.429901
5.265161 3.532195
4.421470 1.031419
5.808629 6.188386
6.267896 4.558933
5.487551 5.468301
4.930406 0.453006
6.020931 0.564088
5.488442 2.210748
5.319016 3.602364
4.960169 3.481622
4.737449 4.697047
5.030257 5.287918
5.047593 4.622010
5.898405 2.688402
4.816308 1.567577
5.184876 3.224342
5.495309 0.438818
5.645980 4.096938
6.208021 1.545969
4.610169 0.335674
5.210447 -1.560330
5.211153 2.064630
4.428345 -0.586694
5.492826 1.446987
6.778065 3.567668
4.322263 2.868072
5.858675 -0.661442
5.314232 2.369709
5.483123 1.421917
4.249068 -1.525999
5.653825 -0.258151
5.698730 -0.026727
5.096265 3.840592
5.631623 1.577662
3.963175 -1.192782
3.880834 2.403723
4.480225 2.493486
2.987567 0.602692
4.825732 4.616838
5.164744 2.510198
5.852811 3.970478
4.538584 6.129864
6.522911 3.854329
6.382259 5.254242
5.921514 5.877597
4.959447 3.968315
4.476959 3.528510
5.705915 3.162722
6.346647 1.947370
5.495986 0.716518
5.575685 3.142432
5.261436 2.120376
5.496986 1.917831
4.632622 0.301667
5.016347 3.468077
4.580830 2.297381
6.099788 2.333523
5.256988 2.429004
5.151894 2.788998
4.810437 -0.530566
4.972903 0.689305
5.275282 2.208917
4.887155 2.692502
4.390176 3.047315
4.567140 1.986329
4.705245 -0.392610
5.040627 0.734038
4.546919 1.663811
5.100498 0.547366
5.921505 1.659904
5.233864 1.737173
5.236295 4.584972
5.785432 2.921390
5.657433 2.102137
5.877806 2.434477
4.771542 1.981269
5.588530 2.211145
5.000101 1.294736
5.964993 1.432017
5.478891 1.508884
5.796273 2.700569
5.351281 2.775442
6.632686 0.011876
5.757887 1.128308
6.357382 2.416514
4.534693 -0.475267
6.053533 1.302709
5.974100 -0.850873
6.176899 0.259183
5.626660 -0.738950
4.893087 -1.954651
4.563888 -1.974324
3.765409 -2.629257
4.653299 0.785788
4.955297 -0.119656
4.563141 -0.859891
4.880691 0.514657
3.645474 -1.156091
4.053002 0.465615
4.982791 1.283542
4.403946 1.463671
5.067774 -1.188645
3.327109 2.487718
3.874155 1.810364
5.183464 2.037816
4.810162 2.345538
5.513306 -0.109231
4.987091 0.503393
5.306043 -0.881966
4.909547 -1.896782
4.377244 -0.166832
4.777209 0.273626
3.922009 0.967098
4.552998 -0.430645
4.307451 -2.423075
4.666793 0.366240
4.474285 1.408297
5.551685 -1.213196
4.569516 -0.982510
4.911483 1.693413
3.838211 2.610034
6.065403 1.964245
4.435521 0.274175
5.019844 1.946697
4.297636 2.504315
4.480237 2.074808
4.062735 0.323263
3.748147 -0.201678
3.632881 -1.354768
4.422927 0.661962
4.726210 3.619525
5.349517 0.425890
5.219446 2.595192
4.267696 2.477285
5.859329 5.130359
5.788711 3.684538
6.265541 0.650502
5.159588 2.046878
4.666153 0.490437
5.479825 1.514661
5.491767 2.831877
5.534601 2.496741
4.945398 0.712489
4.294339 -0.265626
5.123431 2.381959
4.630682 -1.982843
6.180252 0.583949
5.452160 0.713344
4.969699 0.185151
4.480830 2.003240
5.496739 2.169937
3.780636 1.455944
4.017042 2.730899
4.215804 -0.836035
3.562749 1.924659
5.087043 2.690325
3.780186 1.517440
4.306317 -1.044636
5.366820 0.849875
4.195383 2.710203
3.994139 4.558227
4.656996 3.947643
4.133962 4.126735
4.673594 4.512479
5.179250 4.606091
4.340357 3.568700
4.687353 4.800620
4.902307 1.700294
4.713217 3.289931
4.135989 3.605493
4.765829 4.043281
4.851331 4.190278
4.606154 6.408003
5.766077 4.166540
4.491144 3.958968
5.054536 1.698769
5.527218 2.557407
5.507167 3.233970
4.959784 2.461291
5.075983 6.327741
4.747772 2.537596
5.065339 3.524149
4.524647 2.594763
5.088796 2.850692
4.691162 1.985851
4.405065 2.247099
5.102860 2.575554
5.132131 3.812684
4.974563 2.341812
5.653876 2.648379
4.540674 2.171330
4.208549 2.358310
5.740839 2.478213
5.971489 3.470534
4.267156 3.654130
5.120599 1.921681
4.584206 0.829781
5.029749 2.610255
4.718996 1.077120
4.398747 3.209177
4.335074 2.896325
4.843531 2.425134
3.935088 -0.946538
5.200696 0.203740
4.063570 -1.075807
5.466872 2.796646
4.712539 0.434881
3.484519 -1.094644
4.809558 0.766995
4.785730 1.154796
4.926532 1.202513
4.499762 -0.295597
4.161649 0.512159
4.613394 2.537946
5.488553 2.666588
4.470588 0.553530
3.755488 3.107023
4.652998 -1.791993
3.656179 -2.411747
4.118155 -0.900849
4.330261 -0.220856
5.389007 1.312781
4.918695 1.610165
4.987673 -0.493345
3.797698 -2.022578
5.126808 -0.229569
4.627069 -2.417875
5.111915 -0.626025
4.391172 -2.003720
4.943292 -0.051789
2.952288 -2.935659
3.798592 -2.158708
4.324255 0.068470
4.430877 0.166826
4.887758 -0.694678
3.365254 -0.159032
4.080122 -1.055991
4.880311 -0.974158
4.407821 1.246898
4.041423 -0.583124
4.406295 -0.499635
5.285130 0.574314
4.246757 0.613846
3.971363 0.939127
5.320665 0.399659
5.401054 1.592629
5.582676 0.077457
6.043414 1.950955
5.088003 1.144371
4.139342 5.755168
5.542842 -0.387561
4.499712 2.113954
6.230371 0.213231
5.001820 2.465582
5.610427 3.018301
5.871337 3.056351
5.443121 1.281168
4.957214 3.149658
5.783046 1.256831
5.422402 2.576988
5.593545 3.071831
5.737200 2.761261
5.982811 5.944664
6.029985 3.810808
5.811573 5.069877
6.543764 0.941638
6.192495 1.882721
5.943955 3.739437
6.933924 6.494665
6.060877 3.255771
6.678106 2.844768
6.906038 2.856640
5.612019 3.049753
6.003350 6.240586
5.292774 1.408495
5.955911 2.864507
6.073994 0.491803
6.197159 2.365125
5.517461 0.261017
5.177345 0.866177
4.045329 -0.278172
6.003746 1.579318
4.572470 1.160039
5.221135 1.410934
5.059321 5.820683
4.604004 1.353053
6.279960 1.956536
4.845808 1.425490
4.524450 -0.380271
4.003096 -0.098885
3.601201 1.079952
4.999400 6.339275
4.211059 1.296243
4.390898 1.336544
5.592327 3.259230
5.214567 4.924598
5.446139 3.283868
4.299832 3.704665
4.938724 1.121726
5.078803 0.434635
4.904962 1.840880
6.403420 2.431860
6.713404 3.525681
3.644887 3.905668
3.622676 0.889170
4.974899 2.740502
5.624576 1.843893
5.586961 3.524518
5.891617 0.774449
5.595107 -0.246040
4.383654 2.281505
4.589429 3.830353
5.327488 0.694982
5.102603 3.234848
6.060055 3.450532
6.126113 1.776285
5.226361 4.974159
5.199467 3.262605
5.958470 1.653674
5.701170 1.649282
6.733068 4.476227
5.798703 4.641255
6.322600 5.620176
6.237568 0.945445
6.323936 2.258511
5.816577 2.300869
5.371315 0.227126
6.198419 3.206398
5.630018 -1.040863
5.596543 -0.597039
5.897242 0.864452
6.023178 2.121179
4.581320 1.647265
6.073086 3.374020
6.387256 2.466740
5.656220 1.791884
5.981565 2.241756
5.308921 -0.029214
4.673878 -0.800451
5.316953 0.730137
6.311006 2.430357
4.948913 0.721464
5.442031 2.258831
6.082712 1.475939
5.247462 1.653894
4.919699 3.571658
6.131753 4.432852
7.542570 4.104421
5.694446 2.510664
6.128213 4.110299
6.501263 4.694608
5.974922 -1.459232
5.723818 -1.146736
6.132416 2.273832
5.526043 1.992430
4.528659 0.612799
6.067192 2.491309
5.127390 3.895082
4.911154 0.451432
4.697470 -0.115906
4.870030 1.210884
4.097501 1.965919
5.099046 1.403459
5.974570 2.223633
5.766284 -0.244943
4.628844 2.971121
4.464900 -0.184081
5.437825 0.163866
4.434803 0.189385
5.044671 0.991226
5.041452 -0.380456
6.252343 3.327473
4.562507 1.897822
4.844246 4.384880
4.949440 4.530511
4.167703 4.000097
5.411007 4.903137
3.772701 4.688866
5.226659 1.166167
4.446663 0.949665
5.324994 5.507733
5.307709 5.213770
5.008490 5.929796
5.456684 4.242999
5.397663 3.689096
5.851243 5.815113
4.435094 4.622128
5.210368 6.274621
6.108745 4.908914
5.250410 2.423759
5.726695 2.050569
5.949878 0.544734
6.065873 3.101907
5.100772 2.237882
5.013432 2.897992
5.324974 3.670645
5.938753 3.831740
5.593406 1.682018
4.620322 0.777500
5.063233 1.450841
6.070891 1.308151
3.924045 2.731175
4.927549 0.732431
5.312827 2.034889
4.879395 1.173740
6.015032 0.449221
4.968593 4.364053
5.340181 4.267337
4.897475 3.679240
5.053709 3.926177
5.069871 3.795115
4.762840 1.933879
4.384650 7.357146
4.243926 5.726816
4.454190 3.829486
4.175240 3.145326
4.025502 5.649971
4.293563 4.427968
4.645609 5.264089
4.490154 3.246278
4.279889 2.654318
4.507458 2.501460
4.116057 4.129589
4.982513 3.334743
5.106704 4.092378
4.133168 5.211218
4.283707 2.597627
3.855285 2.925008
4.478047 2.233439
5.048201 3.927405
4.015821 5.360508
4.616423 4.873834
4.216415 5.514256
5.408201 5.011926
4.392363 3.759834
4.816951 4.329046
4.450610 2.511472
4.999096 0.653740
5.330371 1.795182
4.872109 -0.081432
5.325400 2.597454
5.552100 3.810352
5.542638 0.494851
5.531410 3.905614
4.968510 1.857674
5.367392 3.870023
5.594685 0.814200
5.550489 2.456586
6.094282 2.603659
6.944539 5.069079
5.292451 2.052531
5.868692 4.118770
5.479451 4.684963
5.220616 1.953939
5.952654 2.496994
5.226778 1.948109
4.945804 2.591463
5.927879 2.560722
4.479704 5.661729
6.133081 3.609604
5.810338 3.400976
5.383181 3.239170
5.553537 3.253921
5.292091 2.729220
5.657138 0.848286
5.058894 3.913243
6.094665 2.241678
5.537782 5.092161
5.748725 4.136348
5.630697 3.678642
5.643875 2.934461
5.175542 2.192220
6.305017 0.406585
5.852922 1.009674
6.054793 3.751935
5.614845 3.318942
5.209545 -0.023166
5.465502 0.785983
5.336341 2.864084
6.388790 3.904820
6.025744 4.932374
6.911970 2.401972
4.984601 6.394130
5.603211 3.905876
5.316894 2.374037
4.436109 1.020946
3.822441 -1.932060
5.912092 1.568918
5.671272 1.396909
5.134834 1.455704
5.078641 0.079342
4.465261 2.034503
6.417486 3.434412
6.263721 0.903968
5.672273 2.151188
5.843275 0.650292
5.451459 2.794437
6.836511 6.210088
5.547463 1.318428
5.431227 3.339132
4.909080 1.710408
4.779930 0.437907
5.293279 1.990261
4.983943 4.397546
5.898208 3.605423
5.794068 4.386250
5.884894 2.390069
5.157856 1.837269
6.177914 3.141641
6.018186 4.159160
6.126548 3.536086
5.700057 6.058762
5.433374 4.788549
5.270047 2.306258
5.420513 1.030074
5.632115 2.384688
5.976086 1.799286
5.769111 4.365138
6.212264 5.458420
5.942225 4.223497
5.575649 3.207548
5.761647 4.854817
4.714527 3.244134
5.336073 5.135557
4.858203 5.772554
5.414886 6.203136
5.127842 5.199347
5.469724 1.988666
6.051581 5.642097
5.535157 5.777361
5.169653 2.069712
5.530003 4.553799
4.538709 5.248735
4.657840 2.974674
5.455040 4.967374
5.950184 2.769527
5.467502 5.882578
5.743454 6.151647
5.476310 5.448066
5.337844 3.680897
5.450748 5.649712
6.261301 6.277761
5.159961 5.764167
4.300092 2.404275
5.524178 3.941800
5.965313 2.371738
5.785005 2.478034
6.329901 4.613044
4.972012 2.972362
6.217824 6.681736
6.121100 4.080186
6.923500 4.602776
6.376721 4.158314
6.087614 2.868652
5.322431 3.323325
5.568543 2.235840
4.450295 2.680826
5.249801 5.949726
4.617516 3.614995
5.788003 2.485780
4.196709 3.345616
4.811101 0.613153
5.085357 0.843277
5.191432 -0.492826
5.195983 2.221286
3.798243 -1.296649
4.666921 1.392736
5.014827 -0.957857
5.659193 0.289294
4.949712 3.329319
5.116402 2.829367
5.134159 2.918095
5.855873 3.208365
5.771801 1.806219
5.166754 2.317398
6.070742 3.516498
4.642616 0.326720
5.408375 -0.655383
5.522823 0.719587
3.645095 -1.079173
4.358453 0.485006
4.277063 0.819536
5.511884 -1.097852
3.494451 -1.550223
3.751460 -0.919026
3.117133 2.410735
3.633157 1.551027
2.662029 -1.385880
2.821288 2.715271
3.349026 3.240255
3.819451 4.119556
3.809174 2.998676
4.868514 3.055411
5.272319 1.549287
5.331651 5.826440
3.712075 2.281674
5.561093 0.730542
5.458154 2.138009
4.511434 0.843394
5.954585 -1.343835
4.860423 1.670456
4.599257 -0.326165
4.113702 0.113297
5.200830 3.841374
6.259784 2.346703
4.778184 0.982035
5.256243 1.138685
6.541693 3.265759
5.909146 -0.194035
5.207274 3.811349
5.471226 -0.065686
5.804947 -0.624143
5.739150 -0.271466
6.096481 1.121488
5.109206 2.642470
5.143689 3.820022
4.479575 3.261165
3.909395 0.449189
3.967082 0.326157
4.627863 3.180545
5.532557 -0.075252
5.648840 0.518395
5.399616 1.436270
4.699303 -0.706050
5.059955 0.339441
5.236966 2.484668
3.973286 2.422177
5.587969 4.456086
5.714570 3.283414
4.829360 0.928570
4.957312 5.230146
4.256691 -1.276796
5.830629 0.305587
3.817170 -1.033930
7.008780 1.524176
5.035714 2.497138
5.436415 -2.925564
5.213268 0.060568
5.799521 -1.859831
5.314437 4.181365
5.274917 2.551140
5.474057 3.915428
4.838242 3.552940
4.661218 1.009284
4.665728 2.501385
4.093449 2.100515
3.242980 2.310519
4.213930 0.512535
3.894694 1.414426
4.217263 1.045407
5.025230 2.423811
5.462227 -2.885976
6.754270 -1.253377
7.170822 -2.581314
5.764280 1.499526
4.501203 3.481047
4.689354 -0.149128
4.534324 0.031429
4.817945 -0.938538
4.225933 0.375030
4.234202 1.217948
4.321738 0.192513
4.266123 0.988460
4.099333 -1.217303
4.381189 2.690441
4.243122 4.195998
4.252756 4.286663
5.733305 2.977751
4.121719 2.093370
5.198682 1.484949
5.105974 -0.496653
4.893357 2.207445
5.754889 1.077007
3.952786 1.302382
3.720233 3.786715
5.782252 1.727286
4.792948 2.893716
5.311229 4.644907
5.562070 5.184687
4.370467 4.204348
4.771813 2.976497
4.182135 2.018090
3.861392 4.773658
3.396621 3.073840
4.013869 2.357230
4.575027 3.093787
4.277284 4.681235
3.780395 1.494069
4.339506 3.532673
4.381589 2.233693
4.094161 0.960069
3.724121 1.299593
3.816420 0.135096
4.502790 0.203866
3.945131 1.929409
3.927829 -1.074678
5.440967 -1.932765
5.184563 2.536004
6.064472 0.555488
5.098806 0.859829
5.648909 4.019181
6.411239 0.909594
5.529946 0.956705
4.262232 2.319338
4.010423 1.174231
4.489257 -2.114808
4.767563 1.226564
5.065152 1.929542
5.163609 0.775988
3.502295 -2.352731
4.384325 -0.140750
4.009921 1.287446
3.862857 -0.984007
4.327074 -0.099406
3.884619 -3.325413
4.316159 0.395490
3.520979 0.075773
5.859315 -0.214103
4.455540 -0.124163
4.713058 0.737044
4.448047 0.373068
3.507289 1.554759
3.994235 1.258403
4.075474 -0.421199
5.008584 -3.133772
4.192412 -2.095484
3.952811 -3.424913
3.856923 -1.444526
3.519955 -0.931763
3.635172 -0.138978
4.959204 -1.842941
4.738140 -1.693545
4.985446 -0.445707
4.710847 1.368296
4.137076 -0.145532
4.263481 2.972978
3.798848 0.225333
3.727137 -2.023538
5.619208 1.777291
3.769750 -0.355010
4.258484 0.945305
3.289937 -2.759992
4.579136 0.016497
4.313910 0.905333
4.544854 1.134938
3.297656 1.113327
3.624662 -0.853029
5.023509 0.111039
4.202159 1.346804
3.454680 1.854741
5.112686 0.927682
5.154242 -0.022840
4.173166 -0.274464
4.284028 2.783596
3.650714 0.028419
3.092879 -0.747341
3.236202 2.322483
4.100261 5.319656
3.358681 3.921583
3.526676 5.568266
3.188943 4.614632
4.055165 5.013602
3.344725 4.567981
3.224598 3.766802
4.270686 4.349359
3.314986 2.766397
3.785778 4.120753
3.074005 5.002489
3.032347 1.053643
3.865799 4.281084
3.049394 4.665755
4.091402 2.201306
3.017387 5.683206
3.349920 2.708421
3.149031 3.295697
3.588524 1.673160
3.132114 4.461488
3.637194 3.321387
3.186383 4.229207
2.530502 3.875603
3.908358 6.471627
1.671349 1.647984
1.850847 1.504510
1.835508 2.206994
2.432844 2.124408
2.864400 2.912842
2.991769 1.794199
3.120118 1.718496
2.669799 1.121596
2.724224 3.025638
2.095772 2.251829
1.419155 0.094950
2.462704 1.699895
2.684959 1.928048
3.220641 0.718588
2.462770 3.136838
2.553458 1.279146
3.094542 1.598300
4.399609 2.501800
4.785497 4.245281
3.986429 0.706943
4.216324 0.608747
3.728975 2.904842
3.792984 3.437634
4.073115 2.307959
4.355723 2.578632
4.893009 0.378980
3.793112 0.196948
5.594511 -0.467370
3.929005 1.177911
4.384008 0.907594
3.446645 -0.601007
3.423560 -0.821798
4.413843 -0.415870
3.953979 0.789927
4.198269 -1.117786
4.072017 -1.369747
4.470521 -0.538816
3.115300 1.652536
3.751009 2.142697
4.474419 -0.215757
4.564326 3.251741
4.643991 1.615460
4.625402 0.307242
3.892046 0.839050
4.375269 0.665239
3.114006 -0.231499
2.992395 0.170987
4.012718 -0.469694
3.464821 0.594017
3.622355 1.653311
4.355934 2.381966
3.647882 3.673497
3.537128 0.391142
4.247491 2.018931
4.146459 -1.549637
4.934652 2.359431
5.340443 0.331801
4.999285 -0.413168
4.840099 -0.134394
4.761569 2.440104
4.610502 3.092241
4.985825 -1.105963
5.019733 0.872136
4.580945 0.938941
3.951107 0.189700
4.686910 1.819542
4.709347 1.779556
3.793810 -0.108238
4.116276 2.694082
4.170864 5.516032
5.474051 1.471887
5.256247 2.483964
5.032428 4.002513
5.546852 2.648624
5.429619 3.217700
4.715413 -0.384487
5.159641 1.574216
4.988021 3.018062
4.184565 2.100956
4.846192 0.341311
5.737008 -0.733109
4.802126 0.744672
3.912096 2.395480
3.844587 -0.335914
3.688508 1.860863
4.460904 1.427822
5.648049 3.227098
4.484377 4.286619
3.755990 3.813714
5.417323 3.138999
3.946253 2.701193
4.586578 1.539712
3.759814 2.248961
3.569108 1.687810
4.492332 2.636749
4.474733 2.095604
3.684520 4.211423
4.065760 1.528748
3.800859 0.956719
4.011258 1.282591
3.869803 1.473326
4.503076 2.906211
4.410064 3.855087
3.809236 3.330277
3.624359 -0.007027
4.745312 4.911907
3.872821 2.813295
3.843797 -0.347697
4.683304 2.587863
5.449211 2.675488
5.448233 3.603548
5.004050 1.891880
5.107447 -0.888860
5.203910 -3.286936
6.108870 0.059662
4.922706 -1.548103
5.061867 -1.680648
3.815965 -0.393770
3.165087 0.375987
3.218151 1.964152
3.461970 0.983105
3.686913 -0.517846
3.673037 2.816134
3.242495 4.731070
2.465416 2.933693
2.650893 3.403135
3.459993 1.420499
3.502691 3.108707
3.817582 1.891906
3.222733 4.427162
3.395774 3.383524
3.487119 5.142610
4.113137 5.679559
4.434845 4.283006
5.169712 3.653020
4.258319 3.523587
4.774175 0.625997
3.582916 0.279839
3.897430 1.757851
4.243960 3.898816
4.126618 3.437013
5.530229 4.534817
3.655605 0.218538
4.277856 1.134259
4.799749 4.261878
4.612993 5.322479
4.056822 3.363408
3.299691 2.588069
3.578653 0.853287
3.094343 -0.054345
3.839570 1.242351
4.358878 3.584596
4.160458 4.765580
3.965561 1.562948
4.216746 2.278774
4.347189 1.605795
4.098882 1.549322
4.515079 -1.191832
5.435795 -0.484305
4.118346 -0.458186
3.248770 -0.323431
3.006028 3.109957
4.737958 4.990262
4.949977 3.190034
4.981822 1.472167
4.766693 2.401810
4.479045 1.174647
3.953510 0.093040
5.082338 3.119772
4.722323 1.002562
5.099462 0.228755
5.269012 -0.066006
4.211473 -0.710551
5.482321 2.560562
5.011196 2.240439
4.109130 5.428496
5.401579 1.845457
5.191117 2.343069
4.880583 2.968603
4.525578 4.170444
4.309676 0.379947
3.949333 2.889157
4.140268 3.429696
3.766800 4.456376
5.143735 4.295072
4.775788 3.180086
4.814786 3.290497
4.858318 3.224178
5.364827 5.419566
4.889419 3.954865
5.420479 3.548690
5.276447 4.053626
4.638618 5.270521
5.118335 5.431277
3.742913 3.010940
5.507517 5.999028
5.403630 5.642280
5.053543 5.496620
5.559066 5.882773
5.231562 4.396550
5.480461 3.563326
4.954974 4.371506
4.865022 6.246723
5.079060 2.889535
5.935691 4.269952
4.675687 5.070987
4.292451 5.789109
5.289311 7.557659
5.173543 3.486266
4.337186 3.899908
4.300898 4.256226
4.569663 -0.753745
4.871813 0.835799
5.122133 0.144972
3.498822 2.208105
4.772983 3.416486
4.737617 2.925983
4.523575 2.607667
3.159625 2.481447
4.151133 3.759886
4.953777 4.436637
4.683065 4.008347
3.948253 1.476893
5.351600 2.843323
5.761845 4.771450
5.649686 4.256706
5.667288 3.789612
4.841567 2.194362
4.983836 4.363583
4.227148 3.424970
5.071562 3.032262
3.828296 3.059613
5.136491 2.450256
5.772750 5.530355
4.716739 3.366097
3.924470 3.946049
4.513974 3.020045
4.109637 2.936128
4.530801 3.848955
4.024058 2.513899
4.252552 4.678935
4.964109 6.267144
5.102213 7.663883
4.008574 6.082881
5.234025 4.422136
4.046738 0.961555
4.861486 4.792538
4.484741 4.170681
5.116884 4.879847
5.443030 3.049526
4.542484 4.017806
4.322971 2.257486
4.563050 2.883400
5.306669 5.029840
4.810840 3.747870
4.484809 4.456047
4.788505 6.344472
4.445242 5.071087
5.234571 4.007968
5.461240 4.824872
5.327482 4.600752
4.605375 2.634470
4.382958 2.768924
4.590577 2.384955
4.908633 2.356438
4.030524 3.980468
4.456276 -0.139777
4.201533 3.466428
4.696930 4.080295
4.191803 4.805827
4.883791 4.963071
4.927522 2.163276
6.073229 4.794014
4.706538 4.313982
4.778301 2.113286
4.064478 2.817740
4.589191 2.048520
4.547793 4.494007
5.074854 3.390047
5.382364 0.931877
5.485371 5.071983
4.522124 6.050448
4.586041 2.230316
4.609943 3.267327
4.415475 1.113743
4.348581 -0.149337
4.454214 1.327206
5.230705 2.693986
4.468020 3.403805
5.146027 2.622911
5.090578 1.212941
4.003732 2.594120
5.222938 1.516334
5.907262 3.051453
5.823627 1.578139
4.611834 3.732953
4.388102 2.369604
4.124895 2.616128
5.584449 2.882104
4.843885 2.273407
5.102580 -0.004996
4.954270 0.025210
4.638998 0.446175
4.964146 1.070975
4.214006 2.958468
4.167122 2.766428
4.868559 0.905001
4.989375 1.067565
4.269288 1.890602
4.198988 2.902796
4.458223 3.722383
3.952458 1.702475
3.795085 4.359214
4.538468 2.688709
3.732101 0.408054
4.430903 3.010866
4.141284 2.769496
4.179884 3.305232
4.087441 2.562433
3.159689 0.788923
4.212032 0.835803
3.949849 1.415895
3.349939 0.505223
3.216398 0.713348
3.509839 3.732622
3.771960 2.347294
4.166895 5.967410
4.756734 3.004087
5.073129 5.322002
4.708963 3.074284
3.838993 2.714838
3.799422 1.886468
4.120812 1.536939
4.403055 0.331483
4.184101 -0.433465
4.094180 1.192950
3.325709 3.821041
4.762706 5.107349
4.247643 2.762438
4.255878 1.269184
3.517042 0.179321
4.617133 2.430246
4.536817 3.402746
4.580338 3.513820
4.221268 4.923803
4.289393 2.029942
3.594189 0.672177
2.970845 2.006958
3.240194 0.880474
3.239757 3.453081
3.575418 1.732048
2.642335 2.246889
2.847116 5.483839
2.984730 2.005164
3.640002 3.007842
3.757089 0.420036
3.950973 6.396591
2.591406 5.862783
3.468778 2.186711
4.182875 2.289550
3.687250 1.502931
3.579969 2.275817
3.444507 1.661404
5.085564 4.392383
4.528616 3.374881
4.206374 2.641241
4.426064 2.642444
4.166313 3.771162
3.030643 1.233634
3.762408 2.543475
3.367953 1.581472
4.229002 0.206629
4.458466 2.398589
3.975984 5.987673
4.991241 4.766293
5.011142 3.975743
5.081990 3.356281
4.659618 2.660839
5.358650 3.102998
4.880093 2.097461
3.793754 2.014155
4.130299 0.505204
4.887219 1.913039
4.559998 0.699052
4.653882 4.753349
4.874610 4.428730
4.536364 3.242402
4.913097 8.418861
4.717392 4.944944
4.398767 1.936390
4.749711 2.653426
4.566887 3.436207
3.639752 3.715149
3.349674 3.389202
4.631493 2.916994
4.113729 2.980104
3.435247 2.517438
5.448623 3.167431
3.606154 3.893538
3.819032 3.451448
4.242640 4.655512
3.491750 2.491067
4.473352 4.332547
4.261978 2.802628
4.504160 1.653307
4.385777 2.404369
4.451154 3.701852
3.416630 3.920367
5.106931 3.731733
4.480459 -0.292814
5.191087 4.071542
4.147779 0.591803
3.860855 5.306790
4.435651 3.266325
4.927728 6.946659
4.468884 4.967406
4.596557 3.776224
4.851067 4.343456
4.325265 4.234423
4.968421 5.315296
4.020307 1.509135
3.773241 2.261220
3.528678 5.122400
4.635432 4.565755
4.369403 1.415572
5.154961 3.409740
4.011358 0.843857
3.695788 3.228775
4.415490 4.048016
3.144823 4.462932
4.235014 2.160334
4.108187 2.110587
5.438953 3.864391
4.563530 4.380224
5.254748 3.596119
4.965070 4.172841
4.891483 3.353190
4.947154 5.217241
4.112273 1.926709
3.947020 4.955185
4.829409 4.499479
5.651742 1.096123
4.613639 3.189510
5.890396 2.977082
5.097043 4.856514
4.834960 -0.351895
5.310805 -0.268602
5.281186 0.195077
6.793112 1.995445
6.475992 6.086444
5.688360 2.461379
6.428721 6.496561
6.057291 5.450887
4.567310 3.780092
5.886834 5.777609
5.583358 3.281756
4.671258 4.019111
6.149729 1.410312
5.172259 4.674226
4.737230 1.508316
4.529827 2.971101
5.113734 3.041600
5.422718 5.124881
4.552627 1.504076
4.060542 1.686937
4.184794 0.891125
4.368907 3.374492
4.100223 5.367868
4.161781 0.791006
5.382797 3.528549
5.381957 3.716314
4.554206 2.017352
3.787617 1.097357
3.484485 3.053657
3.471079 0.937666
5.258919 -0.118700
5.130877 -0.131180
3.758358 2.269858
5.677885 5.983961
4.461097 4.784552
4.142059 -0.101595
4.246075 3.178300
4.662123 5.208157
5.768406 6.241271
4.467932 4.112403
5.447839 2.638257
5.559866 6.397420
4.699517 3.366432
4.880502 0.649316
5.278936 1.733297
4.779205 3.671824
2.850628 0.736642
4.500352 4.682283
4.025330 4.698453
4.886044 2.955131
4.513744 5.428710
5.026702 4.011846
4.443799 -0.210025
4.645242 3.053065
4.574685 1.813384
4.786958 -0.490851
4.773114 0.813266
4.983987 3.132351
4.301764 1.512508
4.157951 1.755304
5.119910 4.447704
4.466244 0.235901
4.270331 1.906394
4.536790 3.985364
4.950331 1.490976
5.038784 3.646708
4.806763 3.606373
5.448769 2.558330
5.137138 4.149964
5.271919 3.671276
5.888204 4.844117
5.818428 -0.329438
4.994598 4.515731
5.252978 3.885167
4.560630 5.229456
5.942003 2.928493
5.352682 2.827561
4.490409 2.769100
2.690060 2.123769
4.508195 2.835448
4.194955 5.662746
4.087052 1.799477
5.314154 8.212013
4.581304 5.665734
3.533015 5.441451
4.220813 3.325783
4.014359 2.228968
4.374852 3.594213
3.865000 2.303009
4.390550 2.853078
3.543420 1.496581
4.420064 -0.183501
4.223800 3.851897
4.838505 2.243697
3.804956 2.243822
3.577419 2.887264
3.182703 5.586724
4.084445 3.887114
3.313447 4.614740
4.436570 3.466450
3.964233 1.737873
4.383859 3.624679
4.006546 3.506991
4.091368 4.879526
4.375324 7.404747
5.311297 4.490467
5.186483 2.270113
4.480850 0.900006
4.107916 4.565307
5.158399 4.399640
4.812978 2.831372
4.713345 3.029950
5.558309 3.310517
4.855216 3.874901
5.016342 2.502656
5.175818 3.722445
5.021014 6.251416
4.801454 5.169198
5.545148 6.618452
4.642548 3.844202
5.162912 6.177517
4.939704 5.219023
5.295031 4.870765
4.259293 1.708916
4.451430 5.896618
5.071857 4.855738
5.233902 3.496553
5.121546 7.602778
4.788419 3.185054
4.340667 5.505459
3.874441 2.562678
3.447858 1.646017
3.360071 2.126847
3.702813 2.531419
4.617774 2.027247
5.333920 3.061367
5.525328 3.214956
5.562193 5.687329
4.748144 5.353672
4.244296 3.813182
3.672289 3.254948
5.132291 2.018790
4.246002 -0.578246
4.336247 2.161913
5.187960 1.617614
5.005511 5.232630
4.094661 0.047844
5.091624 5.154627
4.951293 0.399307
5.972455 5.367579
3.670042 4.481128
3.819133 4.281147
4.137133 4.529200
5.405933 3.264562
5.004057 4.799103
4.845703 4.985516
5.107127 3.219274
5.536848 5.789170
4.837687 2.072817
5.685930 4.129171
5.763352 5.693922
5.304840 5.051492
4.607023 3.065520
3.864643 7.101514
5.457170 6.103444
4.641000 3.011830
4.044820 3.064666
3.417912 1.888060
3.577965 3.093425
5.078007 7.727731
3.532950 3.145245
4.784306 4.136945
5.345935 5.092158
5.027157 3.247981
4.544038 4.039115
5.308658 3.358598
5.321257 3.875625
4.643114 2.294141
5.688318 4.229125
5.653437 2.912504
4.622594 1.895960
5.332384 3.171732
4.958636 1.735909
4.177010 2.333329
4.671291 3.060162
4.421660 2.869455
4.325588 0.832228
3.915059 2.502978
4.351100 0.295938
4.505946 1.779750
3.287143 2.009245
3.262502 4.464329
4.231727 2.443972
4.307307 3.402028
4.371180 3.051394
5.310162 5.021719
5.174003 4.638053
4.756643 1.723655
4.187097 5.258009
4.882313 0.155950
5.516900 1.345802
4.994094 3.359541
5.778870 4.686475
5.048922 2.734076
4.368411 3.486832
4.946438 1.532852
4.283432 4.220319
4.371151 3.816863
4.849863 2.108542
4.039136 2.198616
3.181697 2.520665
4.606128 1.609319
4.733491 0.110689
4.814987 5.135007
3.951288 1.966675
4.119164 1.062811
3.548563 -0.041030
4.762129 5.393187
4.514143 3.494884
5.206067 4.159987
4.972324 3.429079
4.194308 1.341283
4.919439 1.986856
5.207307 4.299964
4.146614 2.279789
4.615913 4.601970
4.828493 5.196440
3.792625 4.255252
4.406061 4.425504
5.460407 3.537241
4.722135 0.271628
5.569202 3.346815
4.765762 2.845492
5.463087 0.805970
5.231016 -0.805958
4.715065 3.669428
5.213400 2.387258
6.004863 5.118783
5.541712 1.336798
4.525298 0.779174
4.111319 2.637417
4.290115 3.161681
4.879716 1.727305
4.610542 2.431723
4.696397 0.930914
5.298264 1.383294
5.988152 -1.370673
4.753301 1.426889
5.196350 -0.452234
5.515076 1.719109
5.546334 0.167504
6.108110 3.381652
4.856178 3.224131
4.700043 3.493049
4.805256 4.662523
4.670918 0.596987
5.794145 5.003464
4.072497 1.423465
4.744351 5.154464
4.933610 1.478448
3.815704 1.268778
4.145159 -0.991583
5.225199 3.179083
4.202476 3.032747
3.607425 1.824563
4.837797 1.581248
4.086784 2.685669
4.762075 2.653545
5.178375 1.534070
4.266438 3.757277
4.363833 1.805144
4.746042 2.616108
4.605063 0.743498
4.049130 5.831521
5.047493 4.522896
4.514263 4.472739
5.530613 5.300583
5.523473 2.381503
5.534036 1.028143
4.430672 1.868346
4.236774 1.114749
4.707288 0.769298
3.426383 2.247323
4.288463 2.059076
5.190124 4.926869
4.293151 -0.128183
4.117421 1.248503
3.343153 0.725541
5.080628 1.488983
3.518906 0.478688
3.362740 3.513551
4.214761 0.615178
3.462251 1.976012
3.843936 -3.255153
4.964230 0.060194
4.515683 1.041431
4.071309 1.414322
3.817260 1.233987
3.813266 1.460201
5.266548 5.125483
4.696011 2.852880
4.952893 1.701072
4.363398 1.464974
4.290834 2.435315
4.244695 1.711114
4.506881 2.169532
4.202811 2.106021
4.012965 3.611983
4.345854 2.084977
3.472542 4.212239
4.032002 1.545646
3.644241 0.351324
4.096106 3.585898
4.450449 3.533543
2.979085 3.661784
3.982251 6.048016
4.082943 2.480090
4.254305 5.082116
3.743579 0.978100
3.645142 4.429064
4.181909 2.372774
4.044039 1.387333
3.897024 7.205384
3.797193 2.913918
3.914136 2.571055
5.453970 2.346030
4.794358 3.453128
4.119922 0.747037
4.036238 2.881563
3.824343 3.760595
3.647774 1.927816
4.312505 3.397398
5.224670 4.983372
4.038554 2.800899
4.842854 1.989435
4.444196 3.300313
5.343452 3.868646
4.952666 3.989197
5.004853 4.273293
5.485152 3.070961
4.374067 5.601774
5.888433 5.597395
5.492002 4.867948
4.955099 3.478380
4.254889 3.656828
3.405761 5.198330
4.169466 2.010829
5.491249 3.236291
4.040283 3.944674
3.883537 4.269998
4.451030 2.973432
3.516895 2.016721
5.181007 2.620993
5.184216 3.599562
3.546725 -1.947542
3.921466 5.202518
4.078869 2.323734
4.021524 4.177291
4.253622 3.341139
3.773601 2.980988
4.726208 3.366692
4.205313 5.669222
3.547445 3.360124
4.447347 0.942121
3.866467 3.599901
4.930171 3.470385
4.117963 1.383984
4.281100 5.830672
5.376156 4.659470
5.459160 4.676272
5.943068 5.249304
5.362806 3.381113
5.145371 2.306619
4.019894 4.069496
3.230036 0.776919
4.207182 3.764934
3.586626 1.299598
5.389454 6.124711
4.743753 1.772090
4.610932 1.348610
3.073564 0.845097
3.996563 3.910779
3.607755 2.009682
4.351136 4.790140
4.636299 0.256138
4.501304 3.995957
3.927636 3.599597
4.426032 2.998205
4.882988 2.677369
5.273173 5.169058
5.491095 3.843671
5.485054 5.292120
5.357870 3.955443
3.827812 3.213675
4.792975 3.644391
3.918925 2.072914
3.704707 3.067064
3.271499 4.169679
2.926927 4.922241
4.037722 6.608621
4.610778 4.741411
5.527339 5.114500
3.479022 1.287472
3.731173 2.445894
3.816438 2.752973
4.161273 1.294795
4.194518 3.864840
4.081867 2.820648
5.346408 4.595018
3.850906 2.614210
3.072524 0.562698
3.932816 3.346405
4.519890 4.985204
4.053082 5.990353
5.061751 3.792346
4.590163 0.765229
3.877341 2.633125
3.784598 4.594089
4.116860 1.742215
3.952415 2.203237
3.510856 2.905249
3.874883 3.470625
3.547929 3.735661
4.406524 2.687774
4.317489 0.839284
4.068035 2.453550
4.050043 2.365338
4.331841 3.472858
4.907869 2.413524
3.695971 3.377929
4.705946 2.319948
4.579870 1.018790
5.606283 3.413189
5.043140 5.256955
5.019758 1.556775
3.751952 4.136844
4.412399 3.466435
4.107610 6.193048
4.519836 2.316597
4.722522 0.797730
4.830029 3.386523
4.343026 0.518515
5.539801 4.455610
4.877915 3.811045
4.336943 1.391856
5.420860 2.709873
4.566665 4.932100
4.921263 4.906130
5.903743 5.232913
5.499459 4.788367
4.419955 3.009260
4.818415 3.226883
4.317546 1.923594
5.000361 5.572017
4.996348 1.819829
5.265180 4.467599
5.265436 6.001868
3.826864 4.197392
4.447819 5.417985
4.901259 7.590537
5.372664 4.543666
5.225706 3.675114
5.194764 5.664109
4.745774 2.594507
4.995994 5.769703
4.875961 3.532461
5.112815 3.668194
5.987522 6.053527
4.711803 3.508173
5.003730 5.958833
4.968748 5.783312
4.381859 2.495918
3.697294 2.359240
4.898836 5.181706
4.848274 -0.115100
4.543314 4.568943
3.958212 -1.800961
5.009498 1.147094
4.198220 3.039040
5.398228 3.698560
5.065959 1.550711
4.333766 4.186898
5.272583 4.157835
5.508380 3.158682
5.467288 1.661801
5.785836 2.136520
5.622020 2.826748
6.537252 3.158068
5.311526 3.627869
5.701842 2.594733
5.245270 3.502702
5.046554 -1.283559
5.346569 1.566503
5.357485 1.821615
4.265454 4.223840
5.826424 3.327279
5.496520 2.401618
5.137121 2.225818
6.513231 4.953134
5.007105 1.179492
5.321320 4.401404
6.131486 4.631481
6.265573 3.697581
5.623794 3.993549
6.057446 4.219540
5.619091 5.507135
6.749100 5.213580
5.301860 3.016174
5.861211 3.242063
6.325327 2.315904
5.921302 6.291912
5.388499 1.933666
5.583412 2.862899
6.252154 2.153903
6.723444 4.570221
5.447723 5.838523
5.251258 1.888464
4.629042 5.461765
4.755591 2.023593
4.638005 2.342835
5.146377 0.651676
6.112374 4.267162
6.708566 3.185425
5.824583 2.953287
6.300563 4.090553
4.492247 6.018074
5.141453 1.818998
4.612120 2.536545
6.209426 -0.821561
6.102712 4.808442
6.019481 3.968340
5.530162 3.216536
5.558192 1.264467
5.694678 3.682329
6.433449 2.834905
5.742997 6.603231
5.360839 2.735717
7.068234 1.868418
5.798078 2.977202
6.303809 3.405308
6.181388 4.595946
6.827874 5.865974
6.218228 4.700800
6.140767 3.099368
6.304560 4.128332
6.881778 6.178343
5.566179 4.950520
6.547662 6.795863
6.062154 3.743126
6.486421 5.293115
5.537278 6.800432
5.680713 5.618386
5.433436 4.586702
5.035804 5.172899
5.436906 5.484114
4.677399 4.698333
4.824336 4.840052
5.484100 3.720089
5.749837 7.109689
5.001140 4.148825
4.093201 5.382586
5.005175 6.459533
5.316751 4.897450
5.250126 5.638506
5.126670 4.991984
4.638184 3.919445
5.836439 6.707563
5.550212 5.522904
5.036054 4.774809
4.286673 5.031750
5.892026 3.077945
6.217744 7.327569
4.742672 4.517232
5.279194 3.631561
5.773596 2.459551
4.797554 3.033526
4.410940 5.649137
4.786721 6.851022
4.675544 7.590416
5.304560 3.434216
5.250885 6.407481
4.779206 6.109323
4.642865 6.384770
4.007826 5.340295
4.496179 5.197348
5.163300 4.120489
5.355332 5.886761
5.469140 3.328116
4.321277 7.532146
4.728482 4.760353
4.942200 4.631455
5.044026 6.756091
4.176561 3.718526
3.946770 4.748480
4.420142 4.918544
4.709353 3.773581
4.941639 2.685776
4.833392 4.528233
5.492910 7.796826
4.230754 3.479775
3.562826 2.529247
5.347494 7.696547
5.031589 4.482919
5.570979 3.384768
4.974654 6.204314
5.958385 3.512166
4.661256 4.756502
3.697258 1.700220
3.564185 2.713085
3.832081 2.835873
4.176772 3.558342
4.830180 1.866664
3.526972 3.163029
4.527802 2.158491
4.052563 3.194428
3.718048 2.348619
4.314311 6.184860
4.066104 3.004102
4.071389 4.652148
5.029593 6.107791
4.125793 3.749050
4.605371 4.018997
4.093544 3.912068
4.435421 6.153398
4.439219 4.915816
5.001309 2.588035
4.729251 5.013344
4.401793 4.402399
5.362007 5.203904
3.992180 4.693789
4.603529 6.384086
3.362105 4.275361
4.815437 6.388860
5.615989 5.776503
5.138303 5.670636
5.941233 7.246059
5.375557 6.704720
3.972207 6.797528
6.141866 2.839837
6.200211 6.112569
5.789399 5.513920
5.804726 6.526678
5.589412 6.016652
5.158223 6.404237
5.347133 5.623911
5.565743 2.361649
5.217291 4.749903
5.743034 7.046210
5.192316 5.728020
6.123783 4.839829
5.624351 5.419675
4.336893 3.822789
5.329566 5.209097
5.806244 5.138439
6.423152 5.127952
5.974303 3.361161
5.417938 2.822615
5.483683 2.987596
4.511712 5.719758
4.449409 5.802433
5.454214 4.959567
5.487753 7.162526
5.134037 7.986511
5.271963 3.036588
5.276950 2.303509
5.258181 3.922674
6.231288 2.753319
6.017159 6.127907
5.957159 4.384365
5.055234 4.987544
5.419149 6.792826
5.811933 6.202716
5.187708 3.881973
4.846930 5.082241
5.922218 3.849303
5.315002 4.226754
5.632412 4.429235
6.499516 6.381235
5.317951 4.948413
5.550609 7.844782
4.227816 4.534346
4.889256 4.669783
4.762369 3.890299
5.307430 3.568355
4.713723 3.731061
4.587548 4.726645
4.930805 5.654673
4.049569 3.345127
5.397396 2.408015
4.944895 3.167893
4.098407 2.364666
3.592094 0.931663
3.486388 2.146876
4.259536 1.915467
3.201050 2.032766
3.673141 2.583278
4.748093 2.578271
3.350552 2.847427
3.723411 0.862381
3.921871 3.837137
3.546978 1.860856
3.414079 2.239566
3.451790 3.529341
4.138963 6.710582
5.100059 2.587919
4.643840 2.179868
4.154179 3.537563
4.824426 5.046832
5.056077 3.922693
5.397985 6.665441
5.816644 7.297934
6.426078 5.254485
5.653924 5.070653
5.479712 2.569815
4.546862 2.284389
5.453038 0.910598
5.487989 4.709972
4.767650 8.189900
5.231315 8.500315
4.478768 2.248005
4.476289 4.724887
5.052605 4.810521
5.611377 5.621889
4.530764 2.542907
4.467203 4.997827
3.889044 5.461621
4.212328 6.171785
5.204605 5.882047
4.821746 1.624570
4.763679 3.731133
4.853790 5.019534
4.684300 2.930400
5.044221 2.938763
4.264981 3.549809
4.095598 3.847192
4.549955 2.722046
3.587025 -1.238326
4.442006 0.137184
3.993448 0.456326
5.647661 4.161370
5.151864 2.560851
4.860385 3.267748
3.993078 2.798638
4.181277 2.537968
2.794868 2.235699
3.644441 0.662780
3.838862 0.728080
3.797303 3.962082
4.885921 4.153851
6.208689 7.036503
4.811613 3.151503
4.789663 7.145036
4.915607 4.396031
4.953038 5.509600
4.633819 2.822889
5.014166 3.114051
4.717864 2.773247
4.161207 4.967737
5.122064 3.052929
5.080850 5.220716
4.088333 4.270157
4.432692 5.927802
4.909045 3.859099
3.696029 4.573932
4.227534 4.390091
4.235337 2.450762
3.847315 5.685068
4.122406 2.707495
4.757939 2.222364
4.007810 3.016797
3.265034 1.215958
3.383724 5.033312
5.401547 5.676290
4.453302 3.329151
4.257731 5.721282
4.661023 4.016262
4.793773 3.763374
4.432701 4.222971
4.969351 5.943917
4.950934 4.281025
4.284669 4.519403
4.781837 3.885479
4.487078 6.022491
2.871634 1.168828
3.708019 1.473872
3.407798 5.387684
3.809656 3.431531
5.474939 3.461041
4.033832 3.608025
4.325073 3.468207
4.379948 3.254142
4.415759 1.468864
4.607401 4.659395
4.581445 4.839213
5.955612 7.070764
4.700142 6.745286
4.382175 6.065340
5.240722 5.206723
4.817351 1.581937
5.020855 3.885879
5.325164 4.796566
4.532872 5.775217
4.426100 3.516278
5.378696 3.195580
4.826957 3.587818
4.242093 3.773369
6.455515 6.215476
4.700791 3.919522
5.143126 1.848128
4.860769 2.489882
4.023307 4.469493
4.633765 2.949589
5.455381 1.868477
6.231535 3.393521
5.811397 2.320004
4.834685 3.490443
3.647197 1.508959
5.752696 5.014111
4.194526 3.165648
4.715264 4.073986
6.002030 3.679698
4.235622 2.443738
4.788614 4.314235
4.905130 3.762800
4.545745 1.950340
4.774077 0.980829
3.915713 1.517412
3.468341 3.958224
3.906143 0.646719
5.093129 2.044145
5.808046 3.284138
4.720550 -0.973221
4.872419 4.412596
4.966171 5.360979
5.671789 3.187165
4.628873 0.425717
4.654914 2.250552
4.576199 3.144129
4.498943 0.545435
5.107593 2.380121
5.053991 5.563526
5.148502 3.902855
4.993691 4.103607
4.137465 4.369482
4.071091 2.986056
5.244817 4.166650
4.713957 7.432536
5.632263 -0.568233
5.604536 3.092221
4.786776 2.520132
4.898464 5.538186
4.615152 5.115008
5.033175 2.127164
5.495042 4.657266
5.937679 5.951127
5.004569 5.362747
4.865484 3.381717
5.452161 4.843056
5.613048 3.999272
6.439170 3.885136
6.081817 1.777057
5.298440 5.523560
4.948480 3.476123
5.597412 5.894311
4.840647 5.372578
5.500266 4.587106
5.656662 6.278655
4.696633 4.013478
4.888002 2.330265
5.161670 2.710967
5.636611 4.681516
6.240679 1.419138
6.119676 6.185032
6.681405 3.120504
6.546442 5.785382
5.738007 4.532935
4.409780 0.906853
5.462947 2.994300
5.104089 2.802409
5.476580 1.664742
5.780768 5.482062
5.686583 1.712000
5.649168 3.030286
4.549209 2.814934
3.839686 2.812678
4.332071 4.690552
5.829676 3.498618
5.080808 3.586524
5.107173 3.826000
4.712078 3.813414
5.110050 1.086691
4.861696 5.276524
4.577049 5.107973
4.396262 2.295255
4.595521 4.346605
4.896220 2.764686
3.961016 2.956201
4.447830 0.774619
3.513796 3.611425
3.674862 5.153972
3.755639 5.030783
4.160256 2.104535
4.567643 1.062069
4.097074 5.205016
5.085642 3.471127
4.260256 0.803723
3.930750 2.193097
3.712083 3.754667
2.878041 3.220256
3.610077 0.683635
3.690460 4.895625
3.867347 3.884180
4.641282 3.744659
4.614442 2.558554
4.053454 1.955940
3.715799 -1.921554
4.671360 -0.011340
4.138735 0.579057
5.149974 5.003050
3.792919 2.622481
3.841238 3.564561
4.604951 0.821640
4.474980 0.217343
5.057650 2.226848
6.084577 5.415397
4.107140 3.400958
4.171045 2.961202
4.889990 -0.571122
5.511763 4.705561
4.581941 0.791412
5.495439 2.889755
4.631556 1.204544
4.011156 0.388585
2.901318 1.606326
4.128555 4.131491
3.411643 0.009147
3.772978 2.783544
3.421160 2.497987
4.499418 3.584897
4.494129 0.737002
4.193265 1.499956
2.978010 3.695319
4.013373 0.088710
3.413676 -0.368235
4.059006 -0.619065
3.644417 -0.238918
3.752569 2.095531
4.244658 3.286983
4.509969 2.599712
4.375646 1.220959
5.299490 0.753297
4.722943 1.528602
4.071565 2.929087
3.405740 2.023133
4.448923 1.959639
5.056998 -0.445551
4.201633 2.536615
3.694858 -1.292829
4.870455 2.404216
4.561449 3.114594
3.828020 0.975704
4.017625 -1.454135
3.457396 -0.002459
4.607578 -0.024514
3.998443 2.756448
5.086690 1.785839
4.963934 4.760797
4.220862 2.308510
4.884086 2.382853
4.097122 3.516853
4.265177 2.915107
4.843364 -1.739245
4.616034 2.753984
4.647993 1.542912
4.449051 2.379626
5.567985 1.855296
4.519514 -0.960691
5.129175 0.835901
4.752580 0.753222
4.430178 1.711049
4.859345 2.489460
3.468573 0.097080
4.256314 0.930848
6.011758 3.195546
4.674438 3.186883
5.368992 1.311356
5.055838 1.020394
5.483108 1.856098
4.768972 -0.075878
4.582914 1.589175
5.661910 0.361675
4.876098 0.645502
4.879950 -3.017786
4.616639 -0.516531
4.181914 -0.270812
4.150628 3.000535
4.285136 0.911909
5.382117 -0.138291
4.747405 -0.789775
5.294004 3.238449
5.100126 2.083091
6.026256 0.261919
5.155127 0.459512
6.336756 1.740719
5.076311 1.285112
5.155047 1.490659
5.345976 3.799974
4.730254 0.553550
5.411240 5.047714
4.276883 0.603036
5.113888 5.649415
4.948367 4.803166
5.292829 3.983136
5.340625 2.433913
3.731571 1.326162
5.376134 1.278680
5.722578 1.127763
5.777662 -0.489517
5.882646 -0.136509
4.831785 0.936890
5.521994 0.142470
5.203675 2.481443
4.467850 2.897779
4.504005 1.605133
4.671733 1.248446
4.382553 1.239416
4.932754 1.433095
4.472170 0.470620
4.472115 0.578232
4.906876 -0.787289
4.448144 -0.617083
3.894562 -0.074510
3.849023 2.037729
4.648715 1.342088
4.855672 -0.124751
4.440502 1.948278
5.336356 1.241866
4.127068 1.752790
4.235420 2.558526
4.307524 0.411664
5.088434 3.726862
5.659435 1.722890
4.921546 3.093090
4.285423 0.185574
4.677496 1.441499
4.426813 1.701108
4.366179 0.387151
4.307630 -0.339289
4.705385 0.548866
4.460890 2.387403
4.628540 3.539118
4.606630 0.104651
4.291899 1.366872
4.778841 1.107850
4.101700 -0.738576
4.558724 3.955846
5.224730 0.767575
5.748312 2.260538
5.833049 3.760954
4.542503 0.707253
5.786181 2.015209
4.863077 4.157446
5.321224 4.989682
4.883883 1.202801
6.136524 1.977074
6.445214 2.520457
6.136411 3.115930
5.683966 3.128852
5.555440 6.788586
5.885664 5.099004
6.592839 4.254830
6.484923 2.029233
5.716770 3.707656
4.719423 3.707374
5.549672 3.894943
4.726119 3.667518
5.150430 1.466770
5.399915 4.043980
5.730392 3.498592
5.736830 1.558561
6.018586 3.231278
6.007849 3.426413
5.237151 3.978586
5.532349 6.122517
4.912195 3.259906
5.362566 0.248913
4.374723 4.281058
4.914167 1.940310
4.600570 0.879822
4.537517 0.659385
4.997150 0.209537
5.206816 1.639573
4.334174 -0.452879
4.262917 0.582330
4.838358 4.278373
4.744567 3.475524
4.678171 1.452278
4.588526 1.522802
4.299866 1.114120
4.881594 2.770812
4.829425 3.220815
4.386688 -0.606989
4.251926 -0.451647
5.482157 4.222114
4.320063 2.386055
3.299154 0.446608
4.250106 2.533237
4.273766 2.540485
4.756975 1.232894
4.541880 -0.427632
4.177520 1.245706
4.527854 5.385946
3.129248 -2.538157
3.521367 2.411889
4.476686 4.836101
5.824565 2.847797
4.317983 0.765251
4.650004 3.060494
4.160730 2.967898
4.477545 -0.302952
4.016713 1.699854
5.028419 4.993010
4.834206 5.203505
3.929251 0.827478
4.140683 -0.168110
4.912409 2.324552
4.392658 1.618270
4.177171 2.845301
4.859926 1.888072
4.635455 0.598037
4.269356 -0.399042
5.014133 0.458540
3.642039 -1.298780
2.852627 -2.854009
3.960263 2.423347
3.415214 0.475312
4.429939 0.686845
4.309424 0.865167
4.899075 -1.007519
4.739338 3.556657
5.091895 2.142666
3.776144 2.147977
3.846453 2.368003
3.814088 4.647845
4.555664 2.625246
4.263517 1.415844
4.637648 2.411034
5.136130 2.979642
3.697743 4.153139
4.078845 3.614272
4.131646 4.937807
3.680468 4.152493
4.615902 6.515055
4.435462 6.559484
3.846901 5.288202
3.948229 1.969203
4.108309 1.382547
4.685823 -1.741084
3.700532 1.247258
4.429920 3.103249
4.761646 7.431453
4.421586 0.675255
4.233068 1.986924
5.161655 1.871299
5.245435 2.065576
4.719261 3.542689
4.704020 2.093273
5.153693 3.115578
4.164696 3.686800
4.567420 2.042354
4.775053 3.595547
5.708443 3.182937
4.971557 3.488857
4.164598 2.596712
4.535015 0.287648
4.953250 -0.020745
4.482826 1.222724
5.101037 -0.130924
4.734537 -2.072651
4.490244 0.067804
3.811674 0.410902
4.336265 -0.246104
5.279653 1.642536
5.021656 0.296250
4.155393 1.074621
3.918368 0.010009
4.646719 -1.181797
3.602724 2.625060
3.979652 1.297363
4.157293 4.871234
4.996766 4.808392
4.664739 5.170138
4.096590 0.466411
4.728045 1.220019
3.360207 1.364548
4.440363 1.361647
4.810669 4.301728
4.882939 4.907311
4.731451 2.329920
3.721154 1.134877
3.938834 2.808861
4.940658 2.386891
4.977553 4.216343
5.426087 5.863648
5.189192 3.357273
6.190182 1.826018
5.560563 2.715049
4.586229 1.235253
5.284653 0.643968
4.698430 4.191327
5.675413 3.187397
4.556786 2.159909
4.676168 2.672438
3.905070 3.406823
4.346750 1.025931
4.808351 2.968899
4.878085 3.125214
5.244882 3.009171
3.991683 0.352047
4.269714 2.297057
4.479441 -0.057300
4.532638 4.349132
5.120966 -0.011476
4.436209 1.794606
4.590337 2.702365
5.181232 2.792060
5.350586 3.468119
6.639539 3.673699
5.260442 0.329883
4.494879 0.747395
6.268518 4.334210
5.929051 1.898497
5.759625 3.464178
4.591920 1.051834
5.068543 3.852673
5.162727 2.827825
4.213333 2.718754
4.652455 2.535315
3.714141 -1.566077
3.250503 0.871400
3.085294 -0.720068
4.649348 2.040493
4.436767 2.343024
3.439112 -0.001752
4.247443 1.130986
5.176411 3.902828
4.779738 4.881729
4.681709 3.830605
5.534684 3.652649
4.814032 6.610665
6.358472 6.272930
4.530482 1.891840
5.124813 1.088865
4.179676 3.255327
4.470343 1.844653
4.792120 1.875584
4.928484 4.213420
4.994175 2.688669
4.951775 1.999232
4.324219 2.039428
5.023243 1.049967
4.767475 2.579667
5.084759 0.952197
5.094529 2.593545
3.762782 3.261681
4.417071 2.611615
3.677406 1.701505
4.352352 1.575331
4.601307 0.109181
4.263380 1.939097
3.937869 1.146691
4.610520 2.856411
4.711966 2.009967
4.736810 2.713774
5.137442 3.920783
4.548139 1.413700
4.395352 1.643803
4.476430 0.222650
3.908846 2.473607
5.357262 3.056582
4.400438 0.870671
4.199056 1.511957
4.800393 0.269052
4.115517 2.090443
4.607088 1.597607
4.501360 2.748218
4.801189 1.452854
4.743633 0.121029
4.387991 2.948108
4.947416 4.319520
4.990087 1.363741
5.197445 3.706109
4.775030 3.558394
4.218523 0.783461
3.722787 3.484209
4.157441 4.905067
4.906965 1.515607
4.213150 2.112019
4.192460 0.339314
4.887209 1.344190
5.074187 -2.347538
4.971085 0.669840
4.654622 4.707600
5.134382 3.921090
5.532135 3.233699
4.988615 3.325127
4.610271 3.211394
5.326037 5.423302
5.231054 5.240712
5.102924 3.397779
5.362213 3.006548
5.030406 3.681580
5.057934 3.692014
5.364445 2.325202
5.457021 2.942163
5.211253 2.094024
5.455139 4.333803
4.404267 3.574077
4.985292 4.012268
5.050357 4.902295
4.653237 3.499767
5.940911 5.697339
5.653426 3.988112
5.704590 3.598493
4.459773 3.551278
5.640358 0.289931
4.339210 3.041054
4.571974 3.109089
4.429581 4.515762
5.263575 3.396771
4.261498 -0.511244
4.409906 4.164384
5.074794 3.506305
5.396886 3.583308
4.211297 3.518315
5.142973 6.569176
4.828393 4.367300
4.703367 2.284039
5.545894 5.601194
4.424707 4.694874
4.905231 5.695790
5.190183 6.718264
4.875545 4.957983
4.883332 5.687460
5.161493 6.084953
5.697276 5.356825
5.156435 4.471552
4.680580 1.654524
5.125504 4.830272
5.514769 6.050477
4.994175 6.372179
5.248932 5.679175
4.574011 6.637659
5.208442 2.426386
6.061507 4.125509
5.519424 3.101254
4.337733 3.715990
5.120107 0.991052
5.614173 5.014001
4.864385 3.624449
4.739097 3.826805
5.227786 3.174328
6.076002 4.641717
4.999842 3.428687
5.021875 3.036208
6.042245 1.021078
5.610445 2.576187
4.818325 1.509021
5.643311 5.442062
3.768337 0.908741
5.184272 1.761512
5.155587 1.882679
4.116166 2.595356
5.088002 2.090966
5.208237 1.695800
5.806434 3.655420
5.640483 2.578091
5.540249 4.390575
4.566150 2.388243
5.660362 0.834641
4.069736 4.220781
4.530486 3.616538
4.943211 1.991365
4.619328 -0.274861
5.751550 5.318987
4.284654 3.409114
5.184118 5.099012
4.967104 5.766625
5.527081 4.687536
4.525909 3.499947
4.583994 3.783617
4.815362 2.074506
4.636084 4.083406
4.588899 4.156187
5.163023 2.363221
4.491424 1.158940
4.613159 4.002656
4.306958 6.922320
5.012695 3.860614
5.027912 4.213608
4.577284 5.841511
4.263962 4.739531
4.520933 6.465751
3.937445 4.374544
4.984350 3.130787
5.231445 3.739962
5.244960 3.967251
5.139447 5.333080
4.430536 6.177970
4.995375 5.114327
4.534420 4.470788
4.456578 6.185142
4.189955 4.333450
5.198553 5.094508
4.901200 2.278393
4.405197 5.937229
4.741080 5.524004
4.083150 3.663776
4.752963 3.118828
5.594632 7.503845
4.559422 5.656853
4.939236 2.125254
4.178546 3.431752
4.875020 1.398453
5.626602 5.866182
4.787523 2.363486
5.750999 3.697020
6.268488 4.860158
5.051736 3.577955
4.100525 4.263170
5.149526 3.139081
6.101749 1.976083
6.113149 3.937931
5.439698 2.908930
5.435300 5.083948
5.874817 2.522889
5.038206 4.921151
5.208700 5.691722
5.375765 4.192856
5.986125 5.462763
5.686583 4.545701
4.804609 2.179707
4.752541 2.664959
4.978325 1.425543
4.879272 0.597302
5.172798 1.568233
5.549675 0.366816
5.726003 4.719085
5.751554 3.017501
5.801989 3.306398
5.742007 0.491304
5.127594 0.823686
5.100024 3.424402
4.287294 3.194201
4.208958 2.600210
4.815309 2.950288
4.738436 3.934985
5.139169 0.146046
5.499443 3.215610
4.143401 2.097282
4.616463 2.275481
4.743501 2.392585
5.004406 2.763290
4.427124 2.855458
4.658731 5.692691
4.704332 3.838170
4.353640 2.052811
5.315685 4.091954
6.199359 1.964446
6.442307 2.107706
6.161692 0.255105
5.768661 2.120718
5.138019 1.434362
4.730547 2.486700
5.090880 0.338135
4.398021 -0.718481
4.653498 -1.412523
5.257935 -2.378202
5.015237 -1.130708
4.973295 -1.374388
5.112840 -3.187477
5.520692 -0.060935
4.933080 0.698809
5.511576 1.924184
4.321959 -0.615506
3.388119 -0.407701
4.848517 -3.656328
3.440510 1.497490
3.569677 2.570269
4.352341 1.439892
4.613440 5.799385
4.637656 3.445673
4.184873 1.180304
5.376550 3.162299
4.237731 4.046576
5.332514 5.101126
4.005710 2.713331
5.120610 5.388907
4.000728 4.759291
4.185898 4.122172
5.065095 5.861810
4.380198 3.145663
3.936931 1.256295
4.387470 4.383808
4.329842 4.106125
4.229549 1.812037
4.054771 5.416564
4.641532 5.861402
5.576316 3.853261
4.050955 2.098266
4.434094 2.919660
4.730709 3.019643
5.195998 1.604463
4.812845 2.002687
4.526980 1.496624
4.687750 3.684140
4.236368 2.600856
4.623206 3.645251
4.995795 6.505215
5.222884 6.479463
4.182527 5.685416
4.933667 5.485005
5.617506 4.902974
5.767525 5.721198
5.651652 4.459087
5.966404 5.987573
5.353511 4.472136
5.377525 4.290448
4.783895 3.511590
5.059214 4.464217
4.694171 4.241960
5.822896 3.360390
4.945491 2.046645
4.257075 1.346743
4.782342 3.600252
5.530991 3.500941
3.864929 5.191732
3.859432 2.639191
4.470576 0.183595
5.436941 0.094877
4.754157 0.079186
4.278787 0.583832
5.898906 0.766261
5.944480 1.505166
5.771554 3.679660
4.609565 3.830401
4.083240 -1.074500
5.284370 3.787317
5.666914 2.604653
5.122961 3.890322
5.278011 3.590406
5.776802 0.717244
4.614840 3.845524
4.081991 2.243676
4.618274 1.063880
3.735179 -0.220578
3.050161 1.251826
4.438860 -0.892101
4.623093 1.976951
5.776385 0.899981
5.768343 0.919205
6.895753 0.603160
6.974409 1.003230
6.931144 2.771120
5.438004 0.686302
7.028218 0.342426
6.508311 -0.612782
6.722586 2.143617
5.296057 2.785686
5.898353 3.862984
5.269038 4.265199
5.121499 4.290369
5.803833 3.450613
5.309751 0.730232
5.713371 2.067974
5.508357 2.391289
5.977753 4.085210
5.888940 0.086563
6.150928 1.409520
5.126336 -0.005627
5.184012 2.357010
5.141575 0.537390
5.283192 0.425346
4.252139 -0.088844
5.757866 -1.969022
5.887226 0.422469
6.715524 0.633653
5.079663 2.996317
5.932250 1.167489
4.962107 1.826442
4.679597 -1.167652
5.034378 1.751418
4.103637 1.965966
4.965814 0.581139
4.870515 -2.557860
4.291928 -2.255310
4.651111 -3.395018
4.071464 -3.585488
4.539296 -2.216758
4.990821 -0.176302
3.882854 0.316356
5.221460 -0.609691
4.776073 -2.283595
4.983260 -3.307618
5.231739 0.404716
4.339541 -2.302998
5.440380 1.531030
4.733639 3.055372
6.051503 0.976614
5.850842 2.622492
5.279835 0.536086
5.521636 1.348595
5.679468 1.464167
5.701408 -0.283411
5.549002 -1.932102
5.624875 -0.145168
5.055793 0.671937
5.562669 -0.663325
6.196875 -1.797539
5.327141 -0.732799
4.742913 1.933058
4.690505 -1.687340
5.061195 0.710034
5.953681 1.224125
5.179963 -0.713373
4.814227 -1.748414
6.230079 -0.259802
5.910342 -2.624784
6.739619 0.946321
5.266114 1.072582
5.749328 1.821341
6.036338 3.774137
5.726861 1.973232
5.068659 2.901220
5.051176 2.073472
5.283274 3.187107
5.092967 1.167515
5.310295 1.888159
5.346510 1.942411
4.854515 0.487411
5.148229 -0.452830
5.856968 2.350391
5.342626 0.204632
6.315546 -3.254413
5.687593 -1.991693
5.345534 1.173490
5.812682 -0.391587
6.060843 -2.138772
5.817285 -1.421721
6.261512 -0.155078
4.190282 -1.077733
4.953606 2.289309
5.096411 -2.426360
5.035231 -1.977703
5.882052 1.026114
4.586031 2.262292
4.935476 1.029957
6.071532 -1.474171
5.460358 0.673400
4.978695 2.597612
6.305219 2.060337
5.592927 -1.441434
5.114579 0.388777
5.672639 -1.400417
5.466016 0.004025
5.223366 -2.166658
6.540197 -1.073974
4.362165 1.393348
6.633074 0.299610
5.167635 2.471835
6.239628 -1.565672
3.801538 0.839546
4.386461 1.146501
4.141302 -0.422288
5.196475 0.294382
4.701908 -1.196517
4.655776 0.223100
4.914406 -0.097328
4.387257 3.324941
4.250086 1.833823
3.866294 -0.029943
4.599613 0.908348
3.879255 1.995317
4.734289 0.710710
4.430028 -1.002192
5.394517 1.414911
4.894361 2.602463
4.834278 1.410234
3.996787 0.053053
4.779963 1.246710
5.197551 0.748490
4.534999 1.644559
5.146672 3.705156
4.154309 1.028855
4.733767 4.298894
3.608574 1.020716
4.711203 1.898678
4.571630 3.322669
4.626591 3.115998
4.123656 1.608768
4.382877 2.370168
4.799122 1.037639
4.504841 3.201013
4.843232 5.283170
4.971819 2.251647
5.686299 3.960460
5.280848 2.694018
5.045903 0.033968
4.447561 4.079370
3.848793 1.983875
5.032367 2.632394
3.750249 1.783601
6.508929 2.864653
7.309392 5.947105
6.203498 4.315903
6.154598 4.163210
4.495078 4.258813
4.408693 6.076821
4.498492 3.266151
5.286780 5.222354
5.767829 5.936239
4.594643 3.924492
4.114683 6.995067
4.000301 5.469610
4.944311 4.118516
5.176688 5.651281
4.599770 2.750703
4.923481 5.364404
5.369068 3.291912
5.148662 4.086799
5.385706 2.638933
4.142616 4.385930
4.336885 4.519562
4.501068 4.735610
4.923047 2.819363
5.612257 2.875203
5.518414 3.036356
5.868569 4.589419
4.915637 5.389940
4.623881 1.051913
5.361709 5.533882
4.202871 5.176068
6.005378 3.213715
4.790345 4.596214
5.844012 5.189196
5.675123 5.740421
5.603183 4.907861
5.648244 3.427891
5.307931 2.753849
5.441636 3.356834
6.445863 3.891090
5.745840 2.199826
4.510760 2.181511
6.562813 1.722993
5.642411 0.894373
6.403254 3.333187
4.808823 2.446628
6.059232 2.776084
5.226489 7.354151
5.717014 4.845103
5.864903 3.206950
5.859162 3.218078
6.457342 4.246715
6.088406 3.215755
5.125693 2.697030
4.845316 5.086448
5.456252 6.312505
5.211735 4.596195
6.109404 1.645113
4.779042 3.777380
5.774180 4.497862
5.184673 2.450208
4.114037 1.836425
5.148967 1.425671
4.139978 3.455069
6.440854 3.343698
5.133635 2.315779
6.456154 4.252816
6.605195 4.586722
6.145666 4.654247
6.143148 2.798419
6.970801 5.349863
5.206112 3.255475
5.852506 2.847950
5.703909 4.402044
4.310736 3.811039
4.675705 4.222943
4.866244 2.728494
5.896161 3.711284
5.017929 3.829314
5.348424 1.212318
5.204749 0.653745
5.244174 1.533940
5.045194 3.302126
5.250523 1.080095
5.138886 1.240711
5.721774 0.982707
5.356143 2.317948
5.871453 2.782744
5.826549 5.495074
5.390627 3.630799
4.284018 1.113687
4.896933 3.232418
5.217562 -0.102302
5.675278 1.222558
4.471490 2.081575
6.122899 2.705865
6.070082 2.070271
5.644501 2.282459
5.595472 -1.064553
5.445478 3.871484
5.133144 4.978957
4.828842 1.245274
5.733757 2.691865
5.496978 2.642149
5.108359 0.933351
4.790124 2.020749
5.288306 1.996172
5.913469 0.870754
5.626788 2.567135
6.598228 1.174304
5.475049 0.860860
6.434679 2.512952
6.508345 1.922146
6.791877 3.729151
6.450522 3.197440
5.088458 4.025963
5.696052 3.188201
5.541406 1.557457
6.372922 3.890941
5.680380 2.385391
5.757499 7.256678
5.637449 2.481658
5.759450 2.654970
5.035926 3.877796
6.260600 3.682089
4.788460 5.105899
5.077755 3.432349
5.455699 5.217779
5.330970 3.882406
5.874401 4.196102
5.373888 3.369661
5.857947 3.055074
4.305781 5.652410
5.708755 5.265826
5.309450 2.321752
5.878827 2.368374
6.578780 6.206666
6.124572 3.792533
6.158461 3.116505
6.642288 4.195059
5.810691 3.054161
5.721095 3.225120
5.966604 3.933299
5.476815 2.882814
6.177162 3.229669
5.777001 0.335932
5.707019 2.871943
6.375711 3.806800
6.291073 4.076683
6.125600 5.083332
4.810341 3.804126
6.378322 4.240908
5.422204 3.571536
5.968565 3.995511
5.296496 7.012670
5.775967 8.019078
5.604552 4.382857
5.706592 4.917972
6.038246 7.441876
6.381898 4.247501
5.131923 4.433133
5.741034 3.333988
5.241989 4.236135
6.244145 3.683032
5.775850 5.963835
6.498989 5.036766
6.398642 5.947912
6.359862 3.496813
6.792667 2.781858
5.640582 3.940703
6.290967 3.133194
5.434431 5.510716
6.440286 3.695339
5.989345 4.127828
5.428636 1.998982
6.813386 4.108572
6.041828 2.688963
5.993233 4.615706
5.879274 4.046810
7.162632 5.854723
6.632436 5.351489
6.612641 5.164378
7.175413 5.772154
6.399315 4.256478
5.209681 4.897703
5.879696 5.404972
5.877886 1.402647
7.060860 3.378180
5.051553 2.394241
6.822061 5.391088
6.505722 6.217807
5.942923 5.739292
5.260372 8.040682
5.990490 7.653950
6.241202 6.295820
5.896998 5.186696
6.560700 3.991093
6.000368 5.340380
4.808658 3.585431
5.155683 1.649093
5.678873 3.447867
5.187322 4.182369
4.631196 3.251135
5.339889 3.433100
5.874223 2.588636
6.945711 2.908035
5.411889 3.909108
5.409790 2.067681
5.362988 0.122243
5.389829 0.401549
5.630001 1.795171
5.863524 3.265977
6.631432 4.564723
6.213277 3.316300
5.254101 1.019047
5.701005 3.607324
5.911715 4.194069
5.565044 4.768469
5.339231 2.473007
4.373901 3.125868
5.567664 2.167935
5.580818 3.298045
6.192292 3.125890
5.444524 3.524956
6.449538 4.464975
4.915218 6.268257
5.150369 3.477046
6.151547 0.443066
6.335365 3.129894
6.137014 4.044794
5.842394 1.418007
5.807107 3.988361
5.055822 1.626976
5.080002 1.074097
5.146149 2.059988
5.251655 5.616560
5.314124 2.381216
6.082660 1.859627
6.432056 4.238867
5.763500 5.195911
6.179675 3.528346
5.693720 0.364457
5.373248 2.572805
6.254150 5.020182
6.272184 2.004657
5.938189 7.107999
4.814785 1.582464
4.728211 2.703401
4.925310 4.224485
4.476029 3.121221
6.408185 5.140301
6.529125 4.715049
5.634481 5.059176
6.657258 4.418957
6.965497 6.891806
6.298651 7.175989
6.256395 7.385129
5.975740 7.575626
5.993815 7.717689
5.645559 7.198915
6.616550 5.961678
6.027896 7.611545
5.638757 8.061148
6.355625 7.713725
6.662171 7.800403
5.783153 8.133744
5.207666 7.706093
5.695114 2.525429
6.393902 7.700013
6.118699 7.685996
5.806332 6.002435
5.836412 9.022977
5.914154 6.367921
5.438590 8.153190
6.708349 9.979208
5.723453 8.270994
7.205065 8.266638
5.663052 7.599687
6.056622 5.677302
6.710901 6.118490
6.002889 8.643389
5.702164 8.724818
6.170678 7.813305
6.185716 6.532272
5.381734 7.374180
5.390697 2.827736
5.793035 6.102707
6.084227 6.342398
5.852027 7.670783
5.993884 6.789245
5.671642 7.664921
5.783203 8.364014
6.233134 9.266700
6.658036 7.228440
5.923275 8.472395
5.751858 5.624840
6.635465 5.283365
6.598589 6.914360
5.960172 5.524724
6.393693 5.307754
6.088432 7.508663
6.117453 6.017163
5.992496 7.389739
6.658473 9.416471
6.138415 6.431105
6.172125 6.887824
5.841117 9.206084
5.585933 4.054212
5.657389 3.961725
5.139755 7.897219
6.534482 9.011454
6.397685 9.002816
6.234828 4.306926
5.680758 6.641309
5.751905 5.134085
5.799369 5.718234
6.564842 4.155352
5.968287 4.625262
6.359076 5.994136
6.670634 5.689065
5.834259 4.484256
6.483665 4.884310
5.749034 5.787846
5.921262 5.663188
5.991585 4.427743
6.444715 7.979181
6.765131 5.006258
6.709973 4.836178
6.828119 5.600556
5.406050 4.632370
5.042965 5.355681
5.649187 5.509829
5.576906 2.891266
5.139440 2.581868
5.585573 1.566199
5.299315 5.312097
5.388018 5.629056
6.364088 8.034819
5.827179 6.487837
5.999338 7.595248
5.635469 4.165563
5.906209 6.044050
5.241192 5.987800
4.699043 5.225574
5.460609 2.562006
5.905425 5.001509
5.502159 3.547503
5.526009 5.355085
5.932421 4.938102
5.556443 4.660709
5.653250 5.758956
6.075677 7.033462
5.899385 5.035206
5.020313 4.334522
6.182939 5.056395
5.327397 5.248947
4.641137 6.929711
5.452691 6.999521
6.248031 4.803457
5.522846 6.770508
5.395747 4.248035
6.936373 3.936501
5.756559 1.347643
5.258024 4.374700
6.731928 4.046986
5.559490 5.383384
5.584424 7.069900
5.168094 4.175985
5.594462 7.025612
5.742206 5.734769
6.619022 5.192651
6.110599 5.874580
6.895805 3.746696
7.095348 1.937845
5.343885 1.599026
6.080973 3.725122
6.064121 4.301373
5.623186 4.459267
6.318101 3.993622
6.243791 2.363624
5.227352 3.538907
5.755194 4.465390
5.573523 4.002892
5.626185 2.168687
4.850990 1.879716
5.510173 5.859378
7.252004 5.028513
6.016970 3.449512
6.153877 7.402420
5.590821 5.321211
5.074094 5.158090
7.258734 6.709871
6.225249 5.580317
7.264567 5.549755
7.816159 7.238649
7.230832 6.662947
6.059464 6.112808
6.036223 3.182208
6.001013 3.329434
6.641916 5.371689
6.152477 3.594073
7.088785 3.260305
7.203101 5.814776
7.183879 5.690078
7.225365 0.906496
8.356745 5.466582
6.872608 6.001161
6.513553 3.821188
7.040301 5.106740
7.179247 5.422158
6.779950 3.055157
8.159922 5.298564
7.347605 3.544511
7.511582 3.625360
7.238530 3.629524
7.472909 3.759251
6.585793 4.785975
7.202469 5.626163
7.003489 3.957054
6.844714 5.070062
6.999493 4.980763
7.094104 3.341638
5.554037 3.894714
6.970544 4.828420
6.139225 6.599660
6.893955 5.180677
6.751915 5.569196
7.064663 5.653602
6.735609 5.053482
5.964537 6.247222
6.842809 6.656449
6.360934 7.844861
7.283406 5.492995
5.971359 5.410476
6.512136 4.777218
7.205016 3.125749
8.278880 1.147994
7.335062 -0.704704
7.630521 3.373848
7.353266 4.090093
7.420746 2.221335
7.401939 5.373278
6.449359 1.192857
6.227379 6.630399
6.265286 4.847977
6.963481 3.426477
6.538806 5.871464
4.754362 2.030011
6.417796 6.439373
5.755109 5.950996
5.849287 4.643548
6.652774 6.867782
5.966606 6.043792
6.548642 2.427273
5.314618 0.150833
6.815352 0.550602
5.466750 4.961000
5.375215 2.876911
6.257671 3.924781
5.735286 4.308796
8.255077 2.529609
6.327242 4.041539
6.811038 5.233475
6.984613 4.748634
7.357338 0.958602
7.136304 3.463533
8.269348 4.407998
6.012326 3.877624
5.826126 4.120039
6.638936 3.495255
6.074936 9.718089
6.019585 6.627664
6.303706 4.717359
6.309288 5.739993
5.813134 4.552051
6.449969 1.042168
6.654022 3.681041
6.148707 3.968500
5.746685 3.797536
6.665057 2.244692
7.633026 2.276427
7.550506 3.040469
6.843681 1.766057
7.030052 5.270999
6.922446 4.178044
7.567134 3.424447
7.431683 1.489487
6.595272 2.616358
7.062771 3.275880
6.409042 0.959908
7.402158 2.355098
6.924218 2.831947
7.119660 3.232351
7.083391 2.540007
6.730164 2.436189
7.733884 2.832370
8.015001 6.515050
7.038805 1.968540
7.385665 2.668780
6.578959 3.755862
7.026205 4.613392
6.940755 2.799361
7.869553 4.041785
6.300276 3.550489
6.906817 1.975095
6.630543 2.249004
6.558629 5.020732
7.065968 4.616882
8.230104 2.562982
7.546982 4.981779
6.657047 0.878597
7.041516 1.182520
7.316455 3.460735
6.855115 2.930614
6.394251 4.397129
6.983425 2.453910
6.929037 3.147123
7.398653 2.294391
7.128455 0.815220
6.102205 3.975202
7.450954 3.122140
7.122926 3.960098
6.554058 2.195034
7.727090 3.853824
6.438314 3.763435
8.382609 2.913631
7.534188 2.120488
7.415235 4.413100
6.548744 3.116027
6.759846 4.177681
6.801434 2.791700
7.306284 5.301491
7.128507 4.452692
6.814284 3.820331
7.256035 3.085510
6.792394 3.099683
5.840536 2.566348
6.680049 0.660727
6.367244 2.606750
6.375670 0.658674
6.779936 -0.788652
5.706211 1.771910
6.636996 2.004149
6.086067 3.015173
5.757432 1.635907
5.618387 -0.493649
5.818955 1.904643
6.830424 5.190311
5.847774 2.418749
7.210500 3.838385
6.842779 0.629622
6.587362 1.758481
7.438793 1.650391
6.958644 1.963797
7.102622 -1.203291
6.663822 2.294773
5.842271 1.209065
6.174962 0.831846
6.476489 0.680500
5.887062 0.106389
5.610845 -1.862385
6.600726 1.352877
5.951343 -2.358896
5.515127 2.868895
6.082455 0.859623
5.723425 -2.468174
6.981496 0.317935
6.148531 0.455282
6.570743 -0.559686
5.053603 -0.870827
4.547073 -0.765153
5.161715 -2.835387
7.059728 3.349391
5.303923 1.835281
5.242910 1.163146
5.028236 0.672280
5.751592 0.249156
5.992366 -1.979476
6.657852 1.368393
5.353112 -0.470143
6.261229 -0.219405
6.922736 0.609660
6.480781 -0.939690
7.123802 1.295834
6.286333 3.392437
5.863364 2.704966
6.170654 -0.439854
6.236124 -0.808457
6.072304 1.834301
5.821237 -1.683743
4.910093 0.121468
6.500320 1.533247
4.807798 0.898868
5.463954 1.271174
5.166102 -0.574946
5.573309 0.753177
5.771081 2.555669
6.199364 1.581209
6.402510 -0.989554
7.045447 0.079137
6.600382 1.739136
6.119982 1.591095
6.033831 0.712488
6.188079 -1.383010
5.029016 -1.984531
4.790843 1.522162
6.309165 1.829665
7.033206 0.681654
4.791602 2.141261
5.968092 0.296961
5.723657 1.552153
6.116176 -1.106631
5.668382 0.076904
5.049054 -0.226579
4.896350 -1.503301
6.109870 2.272860
6.746349 1.150743
6.491424 -0.417131
5.416486 -0.279535
6.443528 0.428294
5.215160 -1.318885
6.572915 1.053750
6.975672 1.525017
7.308122 -0.605513
4.833748 -1.480512
5.925788 4.348258
6.151249 0.209027
6.738563 0.215005
6.371033 1.733115
6.349335 1.068182
5.714693 1.688357
6.277225 3.214035
5.810058 -0.363523
6.341260 -1.783587
8.063698 2.190721
8.264054 2.287320
7.183784 2.195038
6.889942 1.169443
6.843301 3.639088
6.947594 3.873163
6.563560 3.739522
5.919555 1.217942
7.247791 2.110867
6.759894 3.197858
7.286020 2.867225
6.689081 2.071725
6.586241 1.734878
6.554673 3.452656
6.735087 4.131861
7.500048 4.590974
7.788565 3.449828
7.289907 3.563166
6.974548 2.258152
7.153386 3.302639
6.269270 3.616681
6.821253 1.032587
5.974310 5.251530
6.491878 3.870045
5.698025 1.348726
7.222964 4.218413
6.526373 5.718008
6.359226 4.597380
6.662331 1.057062
6.802083 3.423277
5.702318 6.537842
6.539090 4.316634
5.839748 2.650527
6.792616 1.098347
5.734014 2.579448
6.767957 3.722042
6.127441 4.648058
6.793266 5.163795
5.956321 4.617992
5.803208 4.199167
6.349219 5.675010
6.114873 1.811394
6.395734 2.925163
6.206883 3.436249
5.474738 3.821707
5.641841 3.810960
6.629509 3.786686
5.837162 3.550592
6.237235 3.817587
7.212734 3.805871
6.334890 3.300604
6.234417 5.406649
4.541418 3.661958
5.888146 3.607806
6.094299 3.375403
6.675791 3.094075
5.914509 3.515646
7.515488 3.049628
6.514248 5.281416
5.654219 3.468553
5.713428 4.346439
5.434169 2.983032
6.082754 1.966294
6.092736 4.839570
6.208798 5.058420
5.634806 2.814554
6.183055 2.591331
7.193908 1.967149
6.880451 4.786060
7.318308 4.058896
6.463970 1.076784
6.409927 2.894821
6.596678 3.029803
5.183203 3.432018
5.177083 2.175161
4.156539 2.028597
4.820904 1.990905
4.992250 2.113133
6.056606 1.333868
6.220244 -0.949948
4.828450 -0.640111
5.814243 1.175892
4.929217 0.879090
6.151803 3.398733
6.514210 2.936542
5.424270 2.676003
4.378936 2.758453
5.166974 2.282011
5.567668 0.451458
6.038452 1.680856
6.303401 2.275960
5.897194 0.968362
5.424652 1.860710
5.411346 -0.739496
5.721793 1.380350
5.465207 -0.999055
5.613221 2.801539
4.903219 0.858478
5.248658 3.218385
5.556451 3.854649
5.865932 2.000550
6.719226 -1.258067
7.435403 1.728218
6.494163 -1.586218
5.811119 0.171359
6.648058 1.713175
5.952602 4.468214
6.345905 6.427230
7.028284 4.517158
7.407793 2.831614
6.667876 1.801369
6.572538 2.173622
6.523738 3.641449
7.592892 3.123278
6.983209 0.519104
5.587284 -1.283463
6.051100 2.128306
4.700242 -0.921869
5.282314 0.117149
5.662555 1.924719
5.072942 0.371192
6.638979 1.081775
5.919249 0.998709
5.393037 1.059534
6.201684 1.663187
4.810698 1.590349
4.919288 0.549730
5.374541 -2.543425
5.662202 1.219482
6.283941 1.753297
6.483082 2.090579
6.632649 0.333623
7.330962 3.790537
6.678059 1.328223
6.286452 1.781825
6.894718 2.354234
5.522874 1.741233
4.961197 -0.052909
6.627417 1.976466
6.628828 2.882978
6.507106 3.739579
5.875232 1.657785
5.126324 0.899694
5.648815 0.775735
6.167535 4.167313
6.067206 0.692761
6.000577 2.310711
6.779998 2.597287
5.769962 6.115802
6.007147 1.566611
5.624034 2.493355
5.323765 -0.384047
4.969444 0.184411
5.593664 3.065707
5.281827 1.968077
5.599696 0.569830
6.421611 1.268878
5.431540 1.982285
4.973328 1.495807
5.692889 2.448575
5.452194 1.158009
5.038982 1.775127
5.998679 2.142600
5.706116 3.406442
6.054614 4.019083
5.970553 5.055208
4.813120 3.788940
6.043911 5.764442
5.529946 4.262460
5.727195 4.006843
6.703785 4.299816
6.438310 3.413306
6.876977 2.539625
6.556078 4.475545
5.624370 3.913176
6.813915 6.615475
6.339035 3.637624
5.775467 4.569712
6.581877 4.238603
6.277633 1.079151
6.525193 0.791072
6.106748 2.180275
6.002379 2.594223
5.502248 1.817190
5.902510 1.423484
6.051867 1.688186
5.745238 1.859896
6.080405 2.190048
5.605160 4.320526
6.397161 1.457990
5.381082 2.344415
4.870264 0.207333
5.865043 3.564666
5.038275 -0.815111
6.530105 -1.721230
5.528617 3.176112
5.966833 0.244016
5.754797 -0.345478
5.881276 0.414640
5.300102 -0.820083
5.321195 0.170313
6.245208 0.189652
6.197868 -0.691409
6.334656 -0.908316
5.986877 1.327638
4.943275 1.189295
5.649634 0.517333
6.468496 1.651564
5.643794 -1.198156
5.833024 0.572211
5.402259 3.095697
5.270693 0.775913
5.320061 1.900127
6.224900 1.257166
6.459390 3.348531
5.108692 1.580274
5.058469 1.445591
5.302178 0.282734
5.082166 -0.491455
5.841201 3.827997
4.880308 1.141687
5.422727 1.803280
4.467396 -0.048377
4.487268 -0.471090
5.215070 -1.541962
6.091948 2.022368
4.912041 2.681948
5.581252 4.291429
6.064389 1.056689
5.190501 0.960723
6.743472 2.727180
7.637144 2.520064
6.462924 1.532851
5.641755 0.470690
7.025215 -0.540651
6.508303 1.267464
6.025356 -0.921290
6.327725 -1.343455
5.562370 -1.831799
7.099680 0.518430
6.646343 2.489142
6.950074 -0.011293
6.408700 1.237209
6.523421 0.574133
6.093267 -1.454750
5.459422 0.875868
5.825503 0.583352
5.575334 0.722836
6.749720 4.364438
6.285612 0.372780
5.787879 2.588818
5.974740 0.350606
6.207335 0.736906
6.925862 -1.096320
5.760074 2.325825
6.512661 -1.229238
6.854890 1.535417
6.569807 1.678484
5.752566 -0.868166
7.389399 1.130094
7.282518 2.888735
7.142921 -1.533786
7.311281 2.333417
6.722394 1.625331
6.925862 -1.297818
6.198894 0.952893
6.387463 4.300010
6.324107 2.990800
6.580499 3.983971
6.131635 2.391556
5.910817 -1.417259
4.971057 0.379178
5.250980 -0.321360
5.146994 0.563425
4.955529 4.460296
6.552175 4.333329
6.721915 2.969303
5.447575 -0.577380
6.349639 -0.824711
5.606662 2.339268
5.450329 2.161982
5.437008 2.355134
5.402239 1.375816
5.093740 2.039152
5.475116 2.850173
4.928929 -1.053300
5.733357 0.954246
5.633667 0.169448
6.411575 1.370515
6.640208 3.605937
6.204649 1.806075
5.415440 -1.382032
5.854626 1.841732
6.085454 2.421946
6.488500 -2.168493
5.197814 -0.926239
6.244382 0.197235
5.346230 0.302404
4.911499 -0.736368
5.762482 -0.125711
5.751910 0.764476
6.029588 1.309480
3.871970 0.619756
4.684543 3.327857
5.144326 1.975394
4.310067 1.911382
5.163815 2.295695
5.013316 2.659042
5.618892 0.638603
5.609404 -1.570517
5.006714 2.765791
5.699514 3.944777
5.361564 2.420661
4.955014 1.999371
6.086501 3.002953
7.214951 2.573446
5.559368 0.980008
6.038700 -0.378186
5.896360 3.600375
5.648750 4.238812
5.913740 1.075442
4.896958 1.574393
4.791195 2.434829
4.310520 2.142691
5.587387 -0.170014
5.577347 1.775784
5.369057 1.604108
5.543781 1.051616
6.061449 0.759782
5.249086 -0.847949
5.806396 -0.837490
5.162606 3.828390
5.480161 1.115300
4.313845 0.769481
5.034711 1.525547
5.282725 1.172797
6.453927 1.849548
6.424010 -1.293099
6.296074 -1.019355
5.391486 -1.987462
5.998122 2.362827
4.443601 3.509522
6.645014 3.594245
6.441655 3.566969
5.750795 1.901247
6.381461 2.176805
5.754395 2.987876
6.037873 3.759653
5.931296 3.088198
5.588773 5.747915
4.785994 0.787625
5.141736 5.043843
5.505834 3.308462
5.994109 3.724447
5.401574 5.320022
5.287513 5.467316
5.854865 3.297065
6.227575 3.254061
5.124867 4.007786
5.399867 3.594358
5.137369 2.514422
4.909520 3.373607
5.298118 4.237230
5.311426 4.164048
5.274130 2.751029
4.680854 2.888949
5.984058 3.598855
5.195659 2.052482
4.927455 3.408836
4.174152 1.080721
4.518927 1.741614
5.222338 3.744728
5.011075 2.930326
4.271542 1.494349
4.635150 3.961129
4.163180 4.455793
5.383105 0.486763
4.933999 1.513213
4.429338 1.909597
5.597902 4.541635
5.372349 -0.389443
4.595767 2.533937
4.694800 2.530534
4.228798 4.451628
4.801790 -0.194961
5.677889 1.762721
6.093183 0.095043
5.668414 2.683595
4.524613 1.826488
4.865156 4.091598
4.033080 1.226331
5.029155 2.036330
5.287600 1.679390
5.848276 1.205129
5.489303 2.472371
5.506744 1.456933
4.648581 2.659052
5.381035 2.852325
4.508196 1.127472
4.363581 3.567222
4.414605 1.308341
5.306423 0.852284
4.074118 -0.826842
4.715073 2.414719
4.090555 1.906949
3.910149 -1.696013
4.704167 -0.311545
4.862927 0.325989
5.170224 1.350610
5.057803 2.520663
4.395022 2.825225
3.758391 1.383188
3.330716 3.612986
4.406551 1.881729
4.205530 4.413050
3.349806 1.192302
3.919887 2.070514
3.910273 1.027060
4.103024 0.835804
4.205265 3.021694
2.701945 0.549066
4.273857 2.271805
3.707966 2.357625
3.158412 1.298648
4.708781 0.071867
4.535761 0.492196
4.953443 0.991598
6.327772 -0.642276
4.070892 0.737164
4.472622 3.232732
6.203211 1.417164
5.433987 4.728116
5.048695 1.584415
4.787918 -0.077144
5.728546 1.261936
5.799865 0.353917
5.250061 -0.851343
5.251747 -1.320016
6.038690 1.284076
6.048427 -0.650393
5.613951 -0.556610
6.797209 2.918983
6.300108 1.780753
5.695169 -0.133021
5.580884 2.464501
6.032076 0.759432
6.364562 1.748861
6.372568 1.052358
6.253444 4.482093
6.833006 2.619544
5.580952 2.405156
4.827964 2.336558
5.069171 2.094456
4.251314 1.642718
5.774225 0.451680
4.874373 1.118478
4.833460 -1.016516
4.493006 -1.554841
3.449094 0.180528
4.967560 1.000450
3.176270 -1.910649
3.330110 -1.658943
4.247934 0.511172
4.205338 1.732076
4.501393 0.820398
4.362237 -2.336264
4.436716 3.039118
5.103886 1.125731
6.241015 -1.226322
4.684977 -0.403885
4.466979 0.055227
4.142971 0.038826
4.448740 1.880066
4.369879 0.814906
3.604010 0.547007
5.693877 0.835205
5.664185 1.314178
5.799172 3.643862
5.672264 6.220561
4.633114 2.916259
6.712444 -0.769343
4.222325 1.466745
5.462132 0.709487
6.095503 1.248899
4.618534 -1.417619
6.164297 1.458750
5.581920 0.512473
6.343603 -0.738079
4.786279 -1.089578
4.939197 -1.612726
4.657669 -0.771312
5.157654 -0.018175
4.590228 -0.269764
4.579198 1.912532
5.403294 1.246928
4.398197 3.097690
4.369714 2.369237
4.513363 -0.128824
4.791223 2.234146
4.201082 0.100672
5.396695 1.823782
5.577883 -0.668295
5.796420 -1.226035
5.696122 0.990155
5.477317 -0.008746
6.245615 3.313438
5.669868 1.906833
6.071155 3.716522
6.696790 4.096858
5.938891 3.073383
5.985046 4.135530
5.463870 2.273256
5.964746 1.511745
6.258590 2.010570
5.044168 0.498128
4.821339 1.518338
5.037311 0.857767
4.624179 2.292942
5.151788 0.177414
4.245912 -1.423576
5.120433 -2.131415
5.719602 0.229347
5.129805 -0.447666
4.135146 -1.864553
5.188761 0.501893
5.076304 0.913644
5.179175 2.902049
4.329931 0.734218
5.171213 2.202370
5.276000 -0.624031
5.220132 0.000307
5.339489 0.896179
4.322749 3.364227
4.881932 -2.527416
5.473904 1.151794
6.045954 1.267198
5.662987 2.413918
5.760282 3.118199
4.876260 -0.009234
4.998087 -0.767834
5.094330 0.912075
5.484931 2.755422
4.414375 -0.677776
5.347145 -0.998276
3.997496 -0.409561
3.697761 1.259236
4.902818 1.071544
4.348988 3.683991
4.082677 -0.215853
4.522784 -0.581177
4.064629 -1.383655
4.299198 -1.288335
4.388396 0.334015
4.601673 0.217910
5.277405 3.602619
4.272161 -1.250361
4.984859 -1.256336
4.969054 3.455366
5.299563 0.949334
6.287652 0.881047
6.236018 1.807378
6.548595 0.056847
5.366346 3.048547
6.080821 1.790145
5.467234 1.309870
6.077476 0.204007
4.830436 -2.890032
5.794293 1.086890
5.471347 -0.095613
6.546150 2.346824
5.346404 2.590818
4.859496 -0.483672
4.990112 2.128459
4.047279 0.440566
6.724160 3.441245
5.841809 1.754484
5.194124 3.339279
4.344264 3.045099
4.729206 1.120639
4.643781 1.873907
4.780050 2.199169
5.571592 2.845615
4.808432 2.312270
4.073822 2.908327
4.704644 -1.803100
4.414674 1.106990
4.347779 0.204939
4.636863 1.539381
5.766347 2.952141
6.400217 1.215886
5.644297 1.496497
5.790275 2.789210
6.168227 -0.240573
5.261143 -2.477537
5.552929 1.247300
4.387350 -0.724603
5.388783 -1.152771
4.728221 0.787151
5.123434 -1.202528
4.606501 0.869753
5.048306 -1.869538
4.393895 0.605349
4.407532 0.651231
5.541056 0.641348
4.466301 0.612889
3.755555 0.597844
3.741417 1.255352
4.040979 2.822936
5.042551 2.916910
4.581907 2.195469
4.509894 0.240772
4.863371 0.048164
4.274368 1.111957
4.298920 -0.232037
4.418769 -0.694162
4.431138 -0.573349
4.353260 -0.904284
3.321826 0.227437
3.876248 -2.190017
4.830382 -0.458245
4.772712 -1.354415
4.915681 -1.124945
4.318523 -0.659797
5.617125 0.332760
4.674110 -0.150506
4.157752 0.028944
4.260620 2.332999
4.054615 1.536733
5.154215 0.436875
4.206395 2.233996
4.578145 0.966413
4.930100 0.687300
4.257763 1.814072
4.035959 -0.336566
5.868812 1.762471
5.413824 2.582321
5.593881 0.680828
4.901116 3.060064
4.016154 -0.410620
4.672851 3.508279
4.498323 0.621893
4.030366 2.058259
4.310294 1.049936
4.143008 0.991370
5.155012 -0.942369
3.345588 0.480050
3.914064 -1.345450
3.671716 2.541022
4.006317 4.069988
5.100075 5.330346
4.586742 4.172828
4.778799 0.941703
4.399643 1.565566
3.792848 1.203198
4.593893 0.987349
4.796921 0.545546
4.482287 0.623425
4.574762 2.805639
4.573264 0.877340
3.348371 1.490927
4.887903 2.240965
5.397222 3.552135
4.261196 2.262548
5.164160 1.501275
4.513982 1.198132
4.723992 2.090619
5.133776 -0.571660
4.640846 1.146074
3.626047 1.628421
5.022846 1.281717
4.759889 1.834395
4.587170 1.719485
5.190748 1.045938
4.938661 -0.382920
4.727588 4.487791
4.905028 2.831973
3.487034 1.478658
4.648884 0.745488
4.470494 1.504075
4.297701 0.447628
4.420711 3.211489
6.290611 2.068626
3.746389 1.001521
5.456635 0.972600
4.601905 2.952584
4.625080 4.331864
4.542597 1.790556
4.792959 2.005326
6.213231 0.863195
6.573481 3.527279
5.107908 0.948223
6.284063 -0.680209
5.527863 3.208701
5.962297 4.096593
5.442833 0.508964
5.820849 2.676851
4.806772 2.893667
5.117773 0.364143
5.086206 -0.399076
5.699108 0.406540
4.823073 0.984338
5.186083 0.717656
5.768349 2.403270
5.059674 1.674942
5.158336 0.345600
5.330799 0.915606
5.486441 0.895982
5.119127 1.891802
5.232514 2.709570
5.147428 4.162538
5.861226 3.002567
4.948660 1.687905
5.537324 2.178764
6.093058 3.098003
5.021903 4.633002
4.696313 0.621455
4.402045 3.565120
5.447574 3.442423
5.170733 2.519442
5.024458 2.448995
4.776121 3.592175
5.241987 2.367340
5.416793 1.127882
6.782890 4.426792
5.434271 0.902597
5.524575 0.070850
4.895563 0.738325
6.211532 3.259996
5.476616 5.184829
6.196116 3.085091
6.079650 2.539395
6.454275 3.086693
6.178248 2.521872
5.683856 6.854726
7.204580 5.802898
6.534271 6.304697
5.945073 3.876765
6.088493 3.514592
5.414663 3.341760
5.068601 6.392325
6.685516 5.516228
5.460177 3.680731
5.935781 2.910678
6.816805 4.476364
5.325478 2.850539
5.952897 2.044432
5.040163 2.925615
4.683753 -0.601162
5.622121 -1.246763
5.937225 1.836159
4.532704 0.851059
4.499006 1.744352
4.813314 2.127051
4.588018 1.936370
5.901312 4.013561
5.393534 2.876707
5.388469 0.655104
4.925180 2.206648
5.487341 4.698481
6.584922 3.519005
6.009438 3.569875
5.229311 4.548447
5.814887 3.469983
5.084893 3.040326
5.234616 3.242031
5.477443 2.428245
5.509962 3.464599
6.566229 3.443976
6.487359 1.496777
5.596360 2.228109
5.973332 4.394871
5.942299 3.219603
5.218202 5.633701
3.931984 4.781619
5.952550 3.123998
5.302886 3.673891
5.122065 3.517830
5.502847 4.310734
5.256177 0.959307
4.869728 7.085101
3.868580 3.931228
4.446783 4.937118
5.361715 3.032972
5.468608 3.978699
4.866355 5.758068
5.172705 4.280542
6.336126 5.148040
5.141691 5.320264
5.365160 4.598940
5.615590 4.101253
6.312772 4.501926
5.645017 5.278368
4.955454 1.702097
6.197188 4.926899
5.244481 3.157635
6.346509 4.311967
6.145959 1.583563
5.063016 4.034856
5.700627 4.245714
6.059812 3.394156
6.067934 3.719201
5.797136 4.586795
5.536832 4.380576
6.276086 5.405701
5.094949 5.041130
5.853605 5.229763
4.893677 1.882638
4.166521 2.854647
4.720414 4.150935
6.547241 2.451386
5.785890 3.764092
5.170449 1.921162
4.789550 4.528189
4.064908 3.429302
4.459843 3.515900
6.163283 3.263308
4.724246 6.032078
5.409485 1.325160
6.116532 0.453199
4.098923 3.474318
4.157482 -0.188034
4.982904 2.432662
4.400401 0.715597
4.382689 1.712651
5.113418 0.470292
5.598912 2.165561
4.993855 0.098630
3.966242 -0.169084
4.357438 3.352879
3.964124 3.913324
4.723499 2.408728
4.010961 2.488113
4.758712 -0.019821
4.789358 2.344250
5.336826 0.463600
5.016161 1.006042
5.689082 2.558659
4.624939 4.768557
5.443523 1.515575
5.709119 1.664124
6.020604 -0.324741
6.200126 1.102085
5.188714 1.746602
4.900853 1.582611
6.412474 5.686512
5.372368 2.500402
4.247936 -0.074708
4.745172 -0.482342
4.739549 1.444038
5.162392 1.125164
5.501313 3.310887
4.814564 1.147790
4.858783 3.151196
5.147721 -0.169898
6.220055 2.883307
4.779877 0.896056
5.745633 1.189929
6.495154 0.022982
4.569945 0.564755
5.622636 1.625912
6.306083 4.231645
5.899124 2.999099
6.048848 3.101090
4.999178 2.957864
4.977683 3.471872
5.977839 3.845392
6.382957 4.167269
6.600584 3.664624
5.858761 3.279319
6.393849 -0.095718
5.865491 3.458722
6.327005 1.932877
5.071428 1.306908
5.237701 1.530226
5.153427 1.230533
4.874413 1.966431
5.251846 2.075933
5.363809 4.101086
5.366910 0.142922
5.001110 3.150111
4.918155 2.455212
3.981895 1.071003
4.568134 1.585831
4.591301 2.732377
5.138876 2.316782
5.396852 0.781490
5.540171 0.114336
5.354999 2.708364
6.642062 4.689408
5.995207 2.902880
5.710666 0.866766
5.080620 -0.520556
5.698044 2.112362
5.112756 2.822581
5.671872 1.337978
5.972363 2.562336
5.933716 1.987924
5.140853 4.300460
4.824370 1.123432
6.045682 2.475960
5.151857 1.073890
4.920968 2.140521
4.938817 3.308729
5.075259 4.956894
5.560420 3.428969
5.307149 3.926105
5.709874 4.254164
6.481471 3.361172
5.255949 3.922358
6.037835 1.546257
6.370908 3.345982
5.563873 2.151024
5.419462 1.576654
6.216570 2.616860
5.198875 0.687309
6.860904 2.677805
6.881120 3.425930
5.054350 1.831959
5.659181 0.649354
6.042803 3.891450
6.362408 3.404159
5.643347 1.309048
5.759105 1.508669
6.156271 2.282286
5.322621 2.030186
5.610797 1.118565
5.095057 0.904783
5.561830 1.790176
5.388894 2.145725
5.781470 2.869393
5.887968 0.436678
5.355192 1.849543
5.760105 3.106892
5.425007 1.100237
5.673246 0.281730
6.447968 3.795971
5.845936 5.268146
6.216696 1.903683
5.991174 2.475551
6.504009 2.503121
6.080049 4.814487
6.731936 5.480881
7.351681 4.799315
7.162665 4.243842
6.166675 3.893917
6.381258 0.924451
5.519218 2.612415
5.796202 2.835480
6.179884 2.940497
5.159857 -0.326170
5.895959 1.338884
5.701266 0.409058
5.855681 2.473206
5.612841 -0.252376
5.073117 0.866723
6.124735 2.139343
5.795475 3.282831
5.839771 3.242945
6.898165 1.947065
6.880093 1.494266
7.074214 0.105105
6.878761 0.269311
6.377367 1.939122
5.051537 2.193339
6.313997 3.170171
6.184112 2.129257
7.340674 5.087721
6.516263 2.128841
6.130333 1.889624
5.465060 2.253746
5.834142 1.895960
5.448938 4.340505
6.560966 3.009923
5.454146 1.321441
4.773179 -0.539190
5.058380 4.668834
5.507891 1.820258
6.284034 2.188193
7.406880 6.164917
6.291694 6.647485
6.668430 4.356015
7.073368 4.996684
6.295678 6.045940
6.874011 4.281463
6.932394 4.527517
6.220142 3.430892
6.852403 3.423807
5.899643 2.942682
6.611448 7.480853
5.561803 4.964770
6.610477 6.521891
6.211401 5.307876
6.845020 4.969620
8.133878 4.639141
6.680338 2.194969
7.089274 6.664913
6.191111 6.720124
6.077476 5.883421
6.704577 5.445110
6.119542 5.653522
5.175977 1.846826
4.808419 3.190507
4.895521 4.267657
5.122164 1.959721
5.856796 -1.501162
5.649295 -0.631882
5.185829 0.267296
5.755173 1.832005
5.398898 -0.259101
4.914634 -1.364574
4.887078 -0.347584
4.962349 -2.973326
5.360520 3.232917
6.469231 3.624316
5.549997 4.259532
5.324355 4.870667
5.442472 -0.489465
6.124612 0.699301
4.856567 4.635065
4.261626 2.455846
4.568915 2.130172
5.583149 3.476091
5.397164 3.703328
5.012394 5.990008
4.890217 3.115074
5.505188 3.168560
5.575980 3.916501
6.609921 5.217223
5.776121 2.738303
6.065254 2.247374
5.865345 4.310784
5.307072 5.009127
5.506659 2.797858
4.538845 4.073608
5.242063 2.027212
4.928529 3.076921
4.994535 2.984780
4.814516 3.405683
4.003758 2.800643
5.066336 3.368083
5.370684 6.115249
5.105183 3.006996
5.335148 2.618749
5.829809 4.957130
6.297917 2.154471
6.732954 3.557753
4.329942 1.033261
4.696700 2.668660
4.683077 1.692693
5.360088 0.806413
4.112975 -0.163083
4.269273 1.116244
5.511557 2.557187
5.115438 3.267265
5.193226 3.133044
4.868617 4.179652
4.358851 -0.818842
4.442694 4.236978
5.785006 2.239626
4.625550 3.687139
5.906517 0.116301
5.457258 1.138763
5.578127 2.766607
5.132270 2.743155
5.657790 2.754180
5.988787 6.125729
5.354014 2.342251
6.166285 1.537079
5.541055 2.065878
6.080696 0.830526
6.158053 0.474769
6.664958 2.682690
6.291351 3.802756
5.768070 3.831606
6.541451 3.987796
6.164796 5.130597
7.213486 5.471930
6.761698 4.633221
6.889934 4.510176
6.326404 3.576166
7.464190 4.281199
6.299114 3.557608
6.924123 5.792099
7.491452 6.807211
6.664175 2.412113
6.944044 2.120090
7.295994 3.796763
7.706506 4.597271
6.881677 6.222124
7.134889 7.179477
6.271303 4.081759
6.569607 4.413518
6.273319 7.353280
7.135626 3.134527
6.539487 2.342418
5.906416 4.274280
6.551452 4.589164
6.315533 4.129360
6.216761 4.759338
6.178507 3.053276
6.389751 5.241419
6.403220 4.753565
7.203511 4.360534
5.930654 7.480665
6.038223 5.648306
6.772242 5.930977
6.173038 4.294673
4.391689 3.147071
5.653406 1.479026
5.903041 2.561424
6.679928 1.450962
4.846691 0.501554
5.571740 1.052487
5.542918 1.701095
5.789595 5.599025
5.773158 2.115046
5.625962 1.898905
6.266342 2.345428
5.092127 4.389749
5.795082 3.347019
5.656610 3.354711
6.012412 5.573881
6.733992 5.965622
6.120306 4.727026
6.635373 4.848809
6.618223 4.620502
6.477376 1.708865
5.243316 1.273754
5.597715 -1.926272
5.799475 1.222266
5.353945 0.011630
5.883957 -0.761178
5.961566 3.081752
6.418807 3.673123
5.290843 1.542982
5.349175 2.253252
6.110400 1.465471
5.969392 2.376589
6.709405 1.427845
6.705414 4.513507
5.925328 4.850607
5.311610 4.761081
4.999514 3.853749
5.989753 3.580419
4.494723 0.200308
5.588220 2.361810
6.845373 0.973483
5.405529 3.505158
6.323656 1.854404
5.351847 3.050755
6.589590 3.680026
6.454549 2.043391
5.094263 -0.080081
5.356359 1.698785
5.480531 1.178512
5.047204 1.457934
5.014744 1.949095
4.990130 4.871481
4.566999 0.776511
5.410577 2.178745
6.376182 3.934181
5.086727 4.021652
4.588428 4.696690
5.387296 2.532755
5.528317 3.296526
6.120249 4.437719
4.183713 1.568542
5.370918 0.792007
5.157960 3.006463
5.556975 1.709516
4.881823 0.314564
4.884504 0.382550
5.684595 1.409537
5.258512 -2.793091
4.770292 3.413290
5.084185 2.933138
4.254179 2.981233
5.246115 1.718682
5.295755 3.326479
4.967773 4.330159
6.214673 5.648530
6.113247 5.490783
6.310879 4.308655
5.914878 5.531009
5.720056 5.501604
5.713657 2.180387
5.187921 3.028070
4.513947 3.937979
5.023055 4.650307
5.281526 4.208365
4.824881 6.631860
6.313765 6.298219
6.693315 5.098298
7.876196 6.596860
6.779448 5.423294
5.984037 6.222468
5.519306 6.958928
6.509421 6.039630
6.450455 6.969260
6.057464 6.365789
5.305983 4.665940
5.913246 3.733239
4.543024 8.978403
4.569599 4.060452
5.829192 3.688116
5.937111 6.088290
6.206507 4.526753
6.129623 3.020691
5.744053 5.019085
5.555974 2.889747
5.804712 4.400219
5.105765 4.224692
5.898056 6.469977
5.325773 2.929006
5.609910 7.473019
6.500083 5.019467
6.075029 5.238900
4.752934 4.410811
5.871327 5.023981
5.126818 6.281180
4.866781 5.401940
4.932893 5.475948
4.597370 5.570133
5.010322 4.192266
4.794163 6.361862
4.329381 6.539577
4.320942 3.418000
5.701461 8.836383
4.686708 7.087782
5.275142 8.183054
5.484362 5.894060
5.020123 6.795763
4.065064 4.491117
4.435963 6.809599
4.922164 7.422833
4.315282 4.528672
6.486518 6.566407
4.913309 7.725018
5.348172 10.188886
5.200859 6.489476
5.948612 10.597039
5.236948 7.023539
5.873896 9.205796
4.881785 9.142584
4.876441 6.571170
5.724417 9.281687
5.393808 9.471036
5.995963 11.117805
4.437779 9.144182
5.629702 8.495695
4.984064 7.155696
5.453243 8.167689
5.126816 6.525256
5.064273 6.955206
5.550451 5.648447
4.209029 5.140824
4.013953 6.293315
5.884152 7.811594
5.251536 7.672917
5.269227 7.111901
4.880551 6.492296
5.604790 6.744255
5.145941 5.678869
5.920760 6.177706
5.147835 8.041224
5.588189 7.469241
5.992459 6.108959
5.396905 9.097831
4.649744 7.985374
7.220331 8.121031
5.439254 7.745439
5.512927 5.127431
4.968990 5.916334
6.840227 9.039886
5.756946 7.107768
5.345619 6.361695
4.380131 7.106341
6.170657 6.090541
6.288484 4.474899
6.561051 5.875075
5.858217 8.514962
6.459740 6.248000
6.065615 3.624353
5.239818 4.961197
4.944930 3.703458
5.474355 6.723976
6.373662 7.353371
5.865124 3.963503
5.543765 3.974297
5.753922 5.802111
5.300272 4.206738
7.289760 1.898514
6.953611 2.384693
6.979902 3.563732
6.260455 3.270182
6.091235 4.847524
5.965243 4.494825
6.358961 5.985028
6.402376 5.892428
6.836083 5.998010
6.380029 5.721495
5.980670 2.677861
7.057374 2.315748
6.538976 3.871065
6.051131 3.367938
5.601288 6.010043
6.934230 4.915324
6.420275 6.101704
6.041828 4.551364
5.970710 4.414819
6.913039 5.390308
6.248129 6.304976
6.620536 6.441559
6.435216 7.971076
6.849457 6.160580
5.928269 4.705697
6.481621 5.067487
7.304777 7.604462
5.517944 5.072836
6.232444 4.144369
6.338382 6.138526
6.118381 3.031324
5.785869 5.654367
5.550828 4.948951
5.131636 4.811433
6.377295 4.840095
5.063601 2.274618
6.920769 4.278220
5.170109 4.890859
5.859224 4.512398
4.954867 6.288337
6.251631 4.990436
4.977862 4.345985
5.391401 6.176145
6.047443 5.170117
6.394370 6.793693
6.130142 6.116870
5.662478 4.199834
5.679422 6.755461
6.227363 2.249496
6.139938 6.090118
7.130277 6.392138
6.151297 4.423249
5.335628 4.470731
4.864475 6.704267
4.462383 3.261817
6.320349 7.749135
6.039731 4.640969
5.098857 4.638681
5.749884 4.842832
5.607733 2.551004
6.476448 4.171470
6.489286 4.163274
5.693489 2.485210
6.130923 3.950123
5.047569 3.091577
5.294935 4.731262
6.592255 4.421200
7.373159 4.086485
6.213028 6.441565
6.648444 3.264706
5.132990 4.916134
4.773958 5.331705
5.074574 3.273818
4.967555 3.758658
4.466401 4.551646
4.502429 5.447873
4.987675 2.545909
5.000682 2.748611
4.802518 4.028576
5.063757 5.349196
5.325558 3.773905
4.847410 3.968633
4.895125 4.339365
4.694395 3.989048
3.612055 4.737999
4.213095 2.273613
4.639671 5.312142
4.783914 4.009065
5.132027 5.196322
5.548654 2.172566
6.399869 5.893395
5.212943 5.476756
5.583483 3.921667
5.212829 6.251448
4.870013 3.043890
6.155948 4.776050
5.870576 2.840217
5.628520 1.756141
6.468800 4.052610
4.328416 2.878987
5.247395 1.611544
5.560672 3.726260
4.744667 4.509977
5.414811 5.909794
5.518760 5.542525
4.944810 3.764670
4.647627 5.867617
3.951974 5.133626
4.910459 3.308155
5.439709 3.624891
5.021106 3.670528
4.711206 5.152596
4.254336 1.343209
4.833694 3.156874
4.394729 2.573023
5.201800 4.505931
5.781436 4.292456
6.083048 1.031100
5.290200 3.290729
5.331783 1.680763
5.560788 2.744863
6.863888 3.274063
5.447930 5.785677
5.216118 4.260510
5.372447 6.029208
5.058537 4.467317
5.024862 3.105862
5.445789 2.721498
6.195521 3.137732
5.556626 3.472740
5.271827 3.748635
4.567272 2.320289
4.627626 2.908884
4.822441 3.367677
4.577120 1.113039
4.122961 2.005913
4.706481 4.424780
5.043354 2.378267
4.347844 1.497868
4.497001 3.615033
6.072134 4.152791
4.692045 3.989695
6.349222 8.595650
5.806896 4.960512
5.399304 2.391720
6.089995 3.190998
6.222313 5.010834
6.102484 2.210470
5.930320 5.717650
5.479918 3.448189
5.410946 5.786426
5.142861 6.072527
4.862846 1.868741
5.813358 2.318590
4.853422 5.906771
5.166394 7.593432
4.827033 7.272970
5.582754 4.649643
5.570790 5.038563
5.938378 5.292372
6.062775 3.231051
7.407502 6.346243
5.654299 5.114062
5.678155 5.777824
5.756233 5.528424
5.368129 6.188507
5.142703 6.832559
4.831700 5.336852
4.799259 4.594411
5.603904 4.199534
4.414077 6.354971
6.148504 4.880675
5.813873 6.714859
6.012252 6.008340
5.512450 4.811560
6.260841 5.263249
6.041926 5.678722
6.005062 6.612661
6.535574 6.567949
5.643755 4.429154
5.522070 2.365494
5.301682 3.488283
5.826427 -0.003005
6.586573 3.606093
6.138543 4.170557
5.942260 3.096530
5.816886 1.914776
4.927649 1.708808
5.574711 4.058657
5.724289 0.820426
6.321495 0.363020
6.565995 4.345553
6.206423 1.989951
6.969666 1.880821
6.999250 3.418170
6.660973 4.640314
7.421612 2.686757
7.303478 3.223550
6.558452 4.891500
6.320576 0.151752
5.807700 3.426837
6.173582 1.719727
6.612999 1.626822
6.350083 2.147220
6.423081 3.201185
7.114681 0.101108
6.754524 6.055395
4.921716 1.055926
5.749436 1.737886
5.300981 2.310653
5.891504 4.293768
5.482130 2.647524
6.148150 7.247669
6.214627 3.337402
6.259465 5.194832
7.221897 4.554000
4.501593 3.943871
5.978724 5.352367
5.960432 4.323925
5.535684 6.320767
5.200264 6.446871
5.143532 5.747964
5.435526 6.549527
4.814630 4.515726
5.434385 3.982219
5.887162 5.763976
5.143983 6.988961
5.143209 4.941407
5.385197 3.699794
5.553744 2.717769
5.593932 0.982237
5.215771 3.748970
5.925064 6.946911
5.644399 4.912210
5.647403 3.145404
5.413886 3.783298
5.058881 3.898381
5.292079 4.090877
6.044973 4.925056
6.567038 6.404539
5.445151 4.322659
6.597075 3.410298
6.896163 7.399548
6.619114 3.477179
5.863741 5.441796
5.928982 7.592588
6.222366 4.420792
5.053312 5.134646
5.607375 4.926051
6.260160 4.034778
5.345702 4.933052
5.961845 7.501818
5.167270 4.530643
4.907599 5.746503
6.144521 5.512582
6.161804 4.674776
5.739498 6.566394
4.940975 4.587704
5.483027 7.164070
5.219006 7.621900
5.187382 7.012374
5.323591 0.937514
5.639708 5.556417
5.735464 2.795291
6.064576 4.951533
5.325582 5.498534
5.743847 3.955060
5.319850 4.985037
5.725899 3.411832
5.332639 8.415415
6.170319 3.521954
6.392460 7.396532
6.864370 1.914950
5.369110 3.684844
6.686999 5.915020
7.008927 4.457740
6.294820 6.960099
5.478539 7.717952
6.560445 6.920797
6.182627 4.805309
6.349730 4.190634
5.633429 4.610787
6.526829 6.088700
5.528830 5.637780
7.400098 7.440897
6.031599 6.962475
6.441043 7.133758
6.759286 5.325663
5.530046 3.451449
4.356413 0.493300
6.051553 4.843894
6.622853 4.999203
6.036030 2.655905
6.056222 2.362430
5.405094 4.180192
7.216443 5.107625
7.215143 5.728317
6.805201 2.357792
7.254859 5.793525
6.281318 6.126641
6.397181 3.739870
6.158708 4.175430
6.462418 4.829328
6.479499 6.281947
6.204719 5.195543
5.268434 3.172089
6.645176 3.397224
7.576691 4.403721
6.244443 4.350122
5.605686 3.133486
5.947360 5.158090
5.125317 4.873996
4.649186 2.436933
5.243426 3.970894
5.947876 4.295769
5.264732 3.029016
5.969496 2.418529
5.287835 3.223359
6.612268 5.783772
6.281990 5.545872
5.035059 3.174794
5.557272 5.684451
5.693236 4.176142
5.622839 2.862309
6.262533 4.805283
6.564396 5.466297
6.813864 5.481760
5.597040 5.368128
6.185397 1.810002
6.650077 2.896076
6.427745 3.464756
6.428199 2.720746
6.552129 3.378136
7.170125 3.490422
6.823218 5.753180
6.654797 4.177281
5.786855 4.869071
7.237644 4.222971
6.966203 3.051980
6.547106 6.763951
5.661244 5.835833
5.874338 6.451301
6.689075 5.810594
6.481344 1.886132
7.611534 5.788500
7.044816 4.703879
7.228043 4.518103
5.665025 1.607214
5.117636 5.437421
6.755380 1.604339
5.931680 4.139424
6.561395 4.350073
7.865287 5.317886
5.888653 3.767111
6.179019 4.623302
7.331216 5.618554
6.654150 8.423562
6.923762 4.118674
6.578887 2.060661
6.324698 3.280639
5.971597 2.530179
6.960901 8.090659
6.986799 6.175448
6.924610 3.793105
6.855644 2.554122
6.268451 4.963837
6.986924 4.067231
6.276256 2.920507
7.170309 5.844990
7.483276 4.756642
6.633112 4.452853
6.658652 3.077664
6.612410 3.613621
7.279785 3.769626
6.875565 2.085492
5.729035 5.766947
5.121311 2.488096
6.409467 5.569696
5.977684 3.610804
6.531575 2.613166
5.928245 4.603301
6.347395 3.754977
6.284662 3.722494
6.012680 3.205158
6.547755 3.902841
6.233611 5.548946
6.872089 5.876235
6.129668 8.450189
5.683870 7.279048
6.835615 6.832644
5.360126 4.678782
6.135099 6.681084
6.629764 6.058877
6.531436 6.828107
6.840878 2.493617
6.227415 5.883712
7.429325 3.563086
7.035238 3.538746
6.432341 2.355577
6.208787 3.159710
6.976694 6.227378
7.135140 5.566958
7.803327 6.386302
7.003927 4.666353
6.999810 7.117744
6.738900 5.222335
7.497928 5.283526
6.534173 5.695826
7.996284 5.099430
6.238530 2.940725
7.669606 5.345477
7.553937 3.636914
5.834793 4.495596
6.392232 6.495600
6.284591 4.795158
6.540764 7.196144
6.992684 7.721407
7.694424 6.856323
6.936698 6.553122
6.501883 7.902107
6.315467 4.659088
6.243278 7.543379
6.629110 6.764694
6.020890 7.935219
6.728776 7.077361
7.055305 8.082337
6.073527 6.616828
6.835954 7.475891
7.312141 6.118193
7.082265 7.231321
6.271340 6.498963
6.441030 7.365609
7.106525 6.405752
6.598700 5.739276
6.884490 6.070016
6.879423 6.094850
6.311836 4.164589
5.061633 4.492501
5.307689 8.102714
5.544096 1.434924
5.897604 5.176051
6.315033 6.921254
5.992572 4.401581
6.119425 3.086459
6.025523 3.421410
7.179817 4.153836
7.419746 5.534474
7.064283 7.983548
6.173703 5.692298
7.602978 2.994502
7.063218 3.945472
7.242703 5.544024
6.819462 4.293514
6.878162 5.774536
7.593986 6.437820
6.536301 5.663114
6.682919 5.873294
6.382739 6.317547
7.018771 7.602808
7.519296 5.532993
7.215670 4.636219
7.099258 7.577939
7.550379 7.885119
6.312452 5.911229
6.582566 7.614976
5.928199 4.742008
7.448265 7.214811
7.056942 5.978551
5.910250 5.903705
6.100023 2.165670
6.110041 4.577956
6.459252 4.084483
6.642403 4.818464
6.540068 2.482661
5.879190 6.803045
6.312327 7.562009
5.854348 6.267145
6.510152 3.676991
6.532455 5.071986
6.268373 3.807429
5.674871 4.582357
5.949108 2.235580
6.144207 4.596466
5.169738 2.871858
5.799721 2.194575
6.539942 4.816601
6.811127 6.616452
6.060903 5.805150
7.552540 6.707693
6.207472 5.249511
5.908290 2.804572
7.430158 4.326586
7.104613 5.984803
6.816071 5.343308
6.027658 6.039476
7.048057 4.270790
6.005591 5.001936
6.584279 2.100517
6.405802 7.040536
6.067658 3.601795
6.749270 3.717692
6.440304 6.111704
6.863001 4.676145
6.773484 3.335938
6.151478 6.154996
5.803642 2.344167
6.352580 5.342178
7.451996 5.873927
6.472382 1.765609
6.808132 6.855505
6.070296 7.068125
6.085590 1.547081
7.973021 5.657412
6.355512 2.770734
6.395174 4.751289
6.527955 6.842623
6.863842 2.816410
7.519834 4.987901
6.624100 3.709148
7.808609 4.424608
6.765048 4.743092
7.059593 6.117987
6.704246 5.252036
7.309201 3.632105
7.545524 4.882551
7.115814 4.883141
7.229897 0.063455
7.372868 4.547833
7.464090 2.139598
6.248503 3.066989
7.767641 3.572258
6.570920 4.119251
6.904410 1.727750
7.120493 2.662284
5.476579 1.121431
7.489502 3.726353
6.964735 3.612203
7.618103 3.195554
6.712398 5.639287
5.654847 1.699432
7.868626 4.290156
7.302880 1.371391
7.509910 3.663719
6.598125 1.791659
6.853352 3.618755
7.311977 2.286766
7.491732 2.945731
6.652495 3.350244
6.738994 1.307727
7.740518 2.893596
6.774921 3.187365
6.484666 1.841539
7.876098 5.303848
5.663748 3.076176
8.057230 2.731906
7.606685 5.736993
8.090933 6.963608
7.060611 5.524975
6.256564 5.474822
7.438082 3.380244
6.897338 3.033733
6.367508 2.564002
6.747168 5.183883
6.568577 3.327675
7.042656 3.486546
6.964210 0.744561
7.281634 4.320484
7.598100 5.829351
6.012157 4.862548
6.526540 2.595038
6.324251 3.792153
7.933092 6.022593
7.164656 4.074264
6.609287 5.006733
6.135032 3.523624
7.942672 5.166290
7.548378 6.534417
6.030457 4.097460
5.847048 4.948031
6.758443 3.851688
6.484901 6.319962
6.688444 4.907945
7.864728 4.534869
6.288500 4.076732
6.817540 3.282247
5.442056 5.763786
6.862179 4.323963
7.114514 2.008207
7.650044 2.838416
7.634715 3.748530
6.710120 1.407184
6.608001 3.977280
7.075127 0.832655
6.801922 4.665267
6.648237 5.040088
6.388355 1.850118
6.595161 3.478643
7.378554 0.998386
8.201520 7.217192
6.390279 2.891669
6.000022 2.812510
7.292978 4.908566
7.373424 2.692026
7.407275 3.525655
6.915813 3.429129
6.488642 2.537544
6.035038 0.256644
6.749013 0.437473
6.830320 2.535104
6.832045 -1.186909
6.943075 2.724441
6.523770 1.277216
6.397167 1.686803
6.993916 3.499132
7.718105 3.488283
7.071367 3.951337
7.783115 3.771199
7.558396 3.742511
6.996486 4.429458
6.469631 4.174475
6.606651 3.255686
7.310141 3.847655
6.997558 1.388429
6.760788 4.889676
7.907266 0.682259
7.093736 2.855558
7.084062 4.854583
7.256468 4.792474
6.561375 3.176641
6.318306 2.529252
7.293100 2.814132
5.994618 4.654719
6.545950 4.535183
6.794631 3.315130
6.175947 3.182827
5.376400 3.720556
5.584638 4.244895
6.668862 3.355272
6.459574 6.406553
6.156753 7.414438
6.586439 2.375013
6.725987 1.896885
7.068898 2.970285
6.498372 1.355316
6.527847 0.726377
4.979764 2.537777
6.041397 3.718915
6.478233 4.869523
7.090367 2.924438
5.644219 4.688275
5.678699 5.372349
5.478914 1.861465
6.846878 3.485952
6.099856 3.813926
5.876365 0.577982
6.674448 3.347557
5.198193 1.319016
6.471352 2.667885
6.786404 3.148112
6.521859 3.936479
7.024137 -0.303812
7.156606 5.273152
7.340775 3.962586
6.239263 4.056706
7.547617 3.533363
6.818647 3.069304
6.859147 0.563821
7.146935 1.641899
5.291504 1.214818
6.557413 4.029375
5.719625 4.066140
5.716214 0.743693
7.333620 3.676944
7.705441 0.751033
6.701575 -0.271560
6.605922 -0.048441
6.677133 0.115732
6.680130 2.224667
6.667545 -0.170675
6.275474 4.123020
7.097262 5.131954
5.617262 1.929781
6.884901 4.892177
4.968797 0.855565
6.678191 4.395680
6.616044 4.834822
6.223413 5.618629
5.909083 2.874591
6.716730 3.415958
6.893277 4.359775
6.582403 3.424309
6.145747 1.802816
5.648267 5.617203
6.204646 4.786924
7.752762 3.489048
6.682964 0.901059
7.620572 3.575451
7.225142 6.115863
6.744352 3.299680
8.006529 4.624652
6.846930 4.354139
7.286026 4.731946
5.995137 1.517409
5.899071 0.547874
6.333376 1.507980
6.180064 3.446416
7.019137 0.399502
6.656643 -0.498305
6.166488 0.626523
6.745010 1.029423
7.082350 2.967474
6.957995 2.450393
7.180709 1.165844
6.931430 6.082061
8.720558 6.906088
8.099952 6.398639
7.404824 5.108488
6.148103 2.934901
7.346486 5.577655
6.454565 3.578264
5.341288 5.636707
6.797152 7.338819
7.586898 7.394020
7.426384 5.472132
6.770762 4.633082
6.505796 3.364638
6.494734 2.713573
7.194948 1.887433
6.006205 3.003849
6.015261 4.725167
6.410221 4.709872
6.177560 1.541110
6.657659 3.371627
6.973121 3.970996
7.236708 3.656885
7.384184 5.879583
7.683184 3.651708
7.502556 4.609236
6.939071 3.935573
5.777702 3.933370
6.620613 6.590678
6.600724 5.895676
7.676136 7.167740
6.253970 3.734685
6.657144 5.364034
6.290424 5.124871
6.716186 5.016975
7.214217 7.518633
7.055561 8.100978
7.563680 2.658875
6.291501 6.174856
6.171790 5.191466
6.664090 4.712711
6.023398 7.883842
7.053970 6.454485
5.958916 5.440594
5.955585 7.811206
6.661554 8.387186
6.480080 4.291723
7.268917 4.077729
7.598815 3.112372
7.492546 3.627922
7.179201 3.970011
7.485068 4.884614
7.582900 8.093054
6.408724 6.459264
6.102454 5.378305
7.480271 7.321095
6.698045 7.859578
6.129057 3.259196
6.524729 5.336639
5.989369 1.319880
5.773379 2.598721
6.801462 3.261053
6.740551 4.345209
7.258657 1.931971
6.574249 3.112928
5.513960 2.138308
6.693049 1.858721
7.291455 4.949678
7.686970 3.780958
6.909317 4.179128
6.194424 1.928195
7.081281 4.741541
6.172376 2.689567
7.336236 3.273496
6.089662 4.863010
6.335792 3.583318
5.976595 3.131303
5.542557 4.824021
5.969674 5.525701
6.270908 2.835410
7.353651 1.935059
6.366041 0.728746
7.399334 0.807193
7.201822 2.464843
5.908068 1.316364
6.445357 0.378963
7.724704 1.352372
7.472159 1.021040
7.361740 -0.267289
6.620658 3.528245
7.083580 2.057233
7.732852 3.187669
7.145354 4.525090
7.458851 1.159362
7.433121 2.336029
7.329011 3.056024
7.145968 1.930751
7.016351 3.704666
8.157407 4.228579
6.997339 4.556603
5.941074 1.537095
6.059637 6.834399
6.665089 4.718199
6.326441 6.482518
5.119305 5.149318
6.318460 8.452460
6.006192 6.499635
6.081712 4.007198
6.639574 5.866098
5.547538 3.511446
6.610202 6.729493
4.621337 6.201055
6.511190 6.639614
7.516730 6.301331
6.105957 2.581076
6.301688 4.821771
6.615662 7.548570
6.433664 4.227139
6.552297 6.766095
6.469005 4.122030
5.128176 4.718375
6.760515 5.534043
6.144890 4.305708
6.159081 5.623504
6.999797 6.038805
5.513055 4.123335
5.730708 5.186617
5.524465 4.756114
6.089299 4.824161
5.944674 3.060523
5.701249 4.273905
4.619552 2.086879
5.335337 3.885069
5.634348 6.474229
6.023031 5.290546
6.674742 5.238124
5.996555 5.179649
5.746328 5.164189
5.493369 4.531540
5.791915 3.631946
4.461602 3.648182
5.169517 4.311967
5.371269 3.802094
6.136795 5.846706
5.996865 4.603810
6.349853 8.610968
7.411810 5.029088
7.664804 5.230173
6.496083 5.321716
7.454254 2.467791
6.774704 4.324238
7.652372 3.641505
7.142224 1.895409
6.288445 2.236206
6.389721 2.378954
6.433394 2.072082
6.537130 6.740166
5.985146 5.486168
5.125950 6.449912
5.249824 6.954605
4.215468 4.330400
6.716692 5.452378
5.154452 3.662665
5.100036 6.822200
5.640271 4.489550
5.685672 4.916610
4.888277 2.961397
5.891316 5.614500
5.284598 4.053579
6.625428 5.483217
6.224164 5.491522
5.083839 1.428092
4.858126 0.704779
5.542061 3.406192
5.802537 2.585873
5.327753 3.113077
4.950636 4.955765
4.164007 1.286553
4.671463 2.557382
4.889628 2.106967
5.249457 3.389658
4.586964 2.146528
6.256075 3.564547
5.436634 2.495413
5.593324 1.874648
5.685984 4.890760
5.834601 5.871742
5.495828 7.112796
5.053684 4.077879
4.777237 3.087807
5.868248 2.154359
6.062512 5.202048
5.787576 4.645737
7.352101 4.641722
6.853801 4.382502
7.441154 3.171303
6.987125 4.589329
5.727281 1.597584
6.013542 3.483035
7.159090 2.923954
6.886203 3.169573
5.939825 4.188979
5.838406 4.274410
4.939521 5.174180
5.844962 2.230074
5.950239 2.699511
6.404831 3.778061
6.583016 0.460891
6.496788 5.345020
6.366488 2.343962
7.346064 4.507391
5.942914 2.865358
6.206521 6.814454
6.876883 4.717730
6.508580 6.012251
6.485645 4.952442
7.298343 2.585895
4.658782 1.329864
5.600134 6.528069
5.393048 5.657198
6.596147 3.547833
5.587219 4.124885
5.193894 5.401655
6.146038 5.731394
5.843736 5.778362
5.857541 3.728580
6.437448 2.250403
6.128522 4.357807
6.203133 6.215565
6.232097 3.485104
5.962515 6.684673
6.846559 2.620777
6.463433 3.674505
6.282736 4.070648
6.754113 0.952031
6.884533 6.843931
5.369180 5.825742
6.523816 5.954536
5.507857 4.927388
6.707462 2.724705
7.105796 5.774213
5.779234 3.228988
6.276514 3.452965
7.083102 3.093543
6.197634 2.827659
7.167056 4.237516
6.972304 4.290683
6.432852 4.053216
6.650728 1.527557
6.442527 3.185336
6.846607 3.546768
5.660191 1.960830
6.271906 0.167345
6.619885 1.504523
5.894930 1.260878
5.904246 3.037637
5.886066 3.301511
6.865083 2.025261
5.944865 3.137612
5.122160 2.628563
6.348845 3.495438
5.968089 3.065868
7.617725 2.375776
5.124347 0.254466
6.758930 3.196020
6.687989 2.638464
6.041736 4.001719
5.729782 2.273372
6.267084 2.537731
6.140772 -0.200434
6.491945 1.412693
7.107886 4.191540
6.896923 3.176550
7.117217 5.325434
5.803667 3.192054
5.748465 4.654262
5.911506 2.983302
6.779541 3.990433
7.040501 5.193675
6.631311 3.767686
5.536142 4.372025
5.803291 3.180453
6.392560 4.495656
6.772259 5.508697
6.683796 4.764846
6.747375 5.658352
6.300611 4.434760
6.092381 5.140236
6.757803 2.670524
6.796094 3.483608
7.587621 2.516291
6.727062 6.204996
5.743603 4.303116
6.246941 5.242331
6.001884 5.842657
5.924418 5.047204
6.605920 4.950453
6.023768 2.534561
6.485392 6.102326
4.343545 5.455162
5.784214 4.954904
5.265887 5.556923
4.737075 4.158229
5.767110 2.947492
6.257759 1.737732
6.047108 1.440040
7.437681 0.249952
7.686422 2.151956
8.210291 2.070447
6.927623 1.966496
7.319160 2.877417
7.613538 2.548529
6.499181 1.643077
8.176471 1.134617
7.426643 4.113322
6.093316 -0.791548
7.150919 1.484905
7.302348 0.366787
8.384056 3.744484
7.280101 -2.636665
6.853957 1.128736
6.858993 -0.481420
6.776390 2.589438
7.414688 4.113314
6.928163 0.768291
7.791932 2.781643
7.569137 1.433158
7.555984 1.435366
7.146512 0.890203
6.260067 -0.748329
6.906100 1.578375
5.207722 1.290177
6.034710 1.814941
6.500583 1.080103
5.623624 0.377040
6.665025 3.174226
6.310418 -0.323712
5.991193 2.258862
6.211937 2.049704
7.322451 1.475209
6.245658 -0.985911
6.272813 0.792631
5.219904 1.042274
6.569984 1.759460
5.931116 -0.766734
6.333049 -0.611915
6.829270 1.527092
5.109696 1.008894
7.069070 0.112865
6.337509 -0.949153
6.077413 0.631749
5.575603 3.092995
6.633648 2.323224
6.612583 4.294488
6.512073 1.502993
6.033578 1.213997
6.640765 0.901181
7.089729 -1.494239
7.060293 -0.124047
7.622147 1.725508
6.762358 1.500229
7.043558 2.849415
5.986193 0.276953
6.113846 0.289748
6.663636 4.004216
5.971578 3.221291
7.043183 0.403805
6.405832 1.633759
5.923555 0.746311
5.465989 1.018623
5.893582 0.913432
5.597742 4.283227
5.797232 3.392730
5.122637 4.321290
5.618771 3.873172
6.995708 4.773258
5.777724 -0.400117
5.768604 -0.178397
5.849261 3.036630
5.156198 2.084089
5.138474 2.615553
3.787349 0.582293
5.130823 2.595358
5.292028 3.331492
5.087942 2.651731
4.725519 4.393075
5.798221 2.339175
5.021403 2.057474
5.825239 2.329907
5.765720 0.922061
5.845122 2.620448
4.807719 0.991344
5.861775 4.387783
4.249705 5.459521
6.599363 0.889805
4.598431 1.183112
6.366249 0.311241
6.833597 1.819036
6.391060 0.405863
5.619002 1.081866
6.255016 0.929214
6.280009 -1.760490
5.747363 1.841771
5.637444 1.248838
6.645028 3.526423
5.797993 2.494512
6.552063 1.548565
5.700915 2.333132
6.783568 0.701369
6.142767 0.263274
6.965263 1.028908
7.309124 -0.356470
6.104128 1.680621
6.045180 2.337068
5.163521 0.681275
6.144672 1.238261
4.523026 0.890040
4.131312 0.976429
5.093570 0.113548
4.955390 0.979919
5.822237 3.871210
5.484445 1.815056
5.091412 2.074312
7.426017 2.770815
5.987204 1.573149
5.732596 1.253159
6.800641 3.553118
5.464409 0.060682
4.958390 2.606003
4.348442 0.118545
5.376254 -0.413482
5.107781 3.124322
6.066168 3.638336
4.895135 2.463522
6.040009 5.383749
5.340965 4.566655
5.439237 3.236002
6.192367 2.260508
5.359955 1.901989
5.713443 1.121631
5.479774 3.534428
4.729563 -0.059204
4.212546 2.921563
4.994675 3.528530
3.685942 2.768632
4.496638 5.248328
3.691645 2.783206
5.020158 2.527554
4.422277 -0.208720
5.645443 0.208396
5.249997 0.119211
4.895203 1.427287
5.115016 1.052201
5.310897 3.166695
5.786298 4.033899
5.897276 1.989693
4.965864 2.469061
5.718284 3.542485
7.088814 2.991067
6.479364 0.206563
5.353814 1.998811
5.098798 2.521594
5.911912 5.274442
5.296751 0.632715
5.532904 3.487715
3.503451 1.283331
5.552182 2.473928
5.547408 1.977139
4.867690 3.478240
4.489942 0.498808
5.631802 1.225860
5.069632 0.565072
6.117066 1.572404
4.917869 0.591109
4.999555 0.982135
5.406914 1.029665
6.106504 0.818780
5.538468 1.906166
6.721864 3.284287
5.901988 2.884836
6.029218 3.608908
5.506824 4.025702
5.393946 3.702189
4.937862 2.536107
5.643122 6.037194
5.186895 7.149037
4.923007 3.224805
4.986498 2.895003
6.215590 4.572454
4.946376 1.686813
5.099414 1.578632
4.728583 2.415139
6.141493 7.111760
6.766209 5.096274
6.479910 6.454710
6.273528 6.539090
5.457889 5.643390
6.719976 4.155073
6.405279 2.147774
5.351774 2.247561
6.609883 0.297729
6.443093 1.838154
7.099783 3.502139
6.966956 2.098626
7.023801 4.468344
6.364839 1.638765
7.703596 5.123623
7.422631 6.644942
7.961561 2.271219
7.682530 4.631215
6.751577 4.344145
6.558623 3.764401
6.308722 4.126640
6.008929 2.150839
6.071502 4.509404
5.716942 4.106367
4.910906 5.279717
5.173057 5.646549
4.791654 4.987957
4.546711 2.780794
5.955068 5.584227
5.266378 5.663734
6.478512 7.228742
6.456928 7.059707
6.323289 5.192448
6.132557 2.034451
4.817851 2.190999
5.032429 6.370206
5.018712 3.994062
5.430522 5.307727
5.623675 2.800749
6.819911 2.946834
5.251183 3.085951
4.801439 4.602394
5.424572 4.402916
5.945477 5.617528
6.386699 4.033270
5.513148 2.449787
5.417433 1.340556
5.169964 5.002851
6.260744 2.708078
5.396411 1.950558
4.881968 1.347722
5.795759 1.315543
4.622546 1.992799
5.217702 2.424531
4.691758 2.607496
4.249653 3.922332
4.649354 0.237051
4.985433 1.707452
5.807344 2.352907
5.129332 0.332618
5.291593 1.410375
3.888860 -1.186443
5.125744 2.672688
3.699146 1.589220
5.238272 3.504358
5.580021 3.993197
5.903372 4.548974
5.399736 1.063084
5.962221 1.494960
5.325496 4.888169
4.527865 2.743834
4.486205 1.151344
5.033501 5.461119
5.677678 1.789391
6.003830 2.393747
5.550535 3.994457
4.968337 2.387697
4.338692 1.969959
3.811530 3.743458
4.521420 2.980617
5.660629 2.279066
4.715266 3.598927
5.675504 1.314090
5.886011 1.172873
5.282687 5.536157
6.239710 3.037563
5.436525 3.282616
5.121847 4.131383
5.799882 2.760255
5.610096 3.535888
5.690517 2.450089
6.168557 3.692819
7.382451 1.813187
6.003871 3.598929
5.784130 0.801492
5.986596 0.924704
6.376964 1.329173
6.093577 4.026164
5.942458 3.961030
5.552319 3.678027
6.212392 4.999367
5.156068 1.408954
5.999728 3.004953
5.401224 5.454881
5.991299 6.018875
5.161560 3.573081
5.694244 6.318455
5.357470 6.065022
5.395357 4.570698
4.476596 5.399168
4.039197 6.787569
4.740132 3.256193
5.469702 6.460875
5.821538 6.495731
6.032168 6.055916
5.343491 6.938939
5.116643 8.645454
4.709458 7.763386
4.842812 6.378052
4.659979 6.028751
5.660200 5.667833
5.087465 6.955668
4.840566 6.357221
5.696638 7.498436
5.690059 6.511920
5.422573 9.331338
5.516672 7.221264
4.985512 5.010874
5.205021 4.066744
4.674743 5.866205
4.610766 4.757094
5.468702 7.699482
5.824110 6.778779
5.280977 3.258601
4.723084 5.953429
5.730886 4.714700
5.973231 4.313152
4.978937 3.269525
5.099890 4.884508
4.348136 7.330995
5.064185 8.777324
6.668307 5.949382
6.081516 7.281777
5.673011 3.813951
5.750388 8.627407
5.144398 7.655931
5.380377 5.685380
5.112076 5.226488
6.060975 8.273201
5.465032 6.613074
5.977255 4.412363
4.729389 3.610807
5.341491 4.392300
6.092451 7.197292
5.856363 6.148347
5.718742 5.804976
6.498884 7.554259
5.768349 5.292868
4.961652 6.282822
6.038320 5.734179
5.492659 1.638004
5.102773 6.012251
4.029050 6.416388
4.995266 10.433313
4.536968 7.819473
2.852587 7.860138
4.109290 10.646214
3.117886 8.203426
4.004559 6.803250
4.210827 4.172983
4.518155 4.183941
5.042671 5.680404
4.464518 7.775307
4.278847 6.971971
3.537185 5.574587
4.000875 5.340326
3.683445 8.901926
4.702548 9.687699
4.283068 8.516776
4.240304 9.622802
4.107943 8.845739
4.369087 8.870836
4.396119 10.213174
3.941037 9.071459
4.228286 4.249553
3.467305 5.671985
2.706088 4.522109
4.208651 5.427664
3.831207 5.981761
3.896052 4.178189
4.248297 5.953070
4.937181 5.695179
3.639321 6.174797
4.048656 2.038021
4.469592 3.615640
3.857463 4.618673
4.547406 3.553601
3.577449 5.653308
4.332748 2.428471
3.080205 3.840598
4.751103 3.273293
4.966441 6.772994
4.271216 6.542672
4.610033 2.503644
5.366317 4.337788
5.697435 3.408229
5.557128 5.359810
5.999718 6.920358
5.409735 2.592056
5.124057 4.559845
4.037255 6.019294
5.121549 5.799300
4.729511 4.178123
4.397693 3.537564
3.896221 5.618384
3.654316 5.100437
3.569083 3.405679
4.971940 3.407765
4.291634 2.868910
3.920813 4.022080
3.185716 2.384650
2.706969 -0.327622
2.977592 0.326971
4.107052 4.753519
4.495800 4.098283
3.793820 6.910183
3.933628 4.964876
3.829683 4.245693
3.731672 5.432552
2.845535 3.250911
4.251160 0.574767
4.105059 3.318673
4.523852 2.107199
4.238676 1.917058
3.880885 2.801730
4.370720 2.190389
3.137786 1.453404
1.709903 0.372708
4.308966 4.176585
3.822326 2.286177
3.846425 1.652428
3.004660 0.236868
4.664868 4.655912
5.501023 3.008852
5.634868 1.412769
4.579018 2.778766
3.377648 3.854607
4.561405 5.647484
4.853415 2.387574
5.294997 4.190816
4.622113 3.617273
4.787383 2.978158
4.620891 5.795752
4.058206 3.860545
5.106401 1.579958
3.560857 2.789460
3.867025 6.914815
3.598298 4.170940
3.398313 2.808377
3.495490 5.278535
3.323613 4.618205
3.198863 5.319689
3.220787 4.881691
2.955903 4.020917
3.732938 5.876680
3.408753 7.652651
4.364167 5.042110
3.985365 2.903504
4.224088 3.428789
3.108592 4.697698
4.275225 3.261001
4.539361 2.164376
3.495382 5.495989
5.031729 4.424940
3.673903 4.350911
4.140701 2.451817
4.216473 4.229243
3.253582 3.662812
5.103461 2.960018
4.493992 6.402028
3.378084 3.089758
4.655053 3.665065
4.669830 3.102142
4.264004 4.632113
4.470916 4.990712
3.983782 4.554023
4.588862 5.065068
4.153789 5.574718
4.615524 4.994051
4.382571 6.387210
4.430962 6.573876
4.643953 3.843440
4.912407 4.525651
4.599925 5.226708
4.150716 6.534008
4.570696 3.406885
4.378839 7.309793
5.067027 10.705564
3.978348 3.590525
3.140273 3.854034
2.634748 4.550875
4.155777 5.748654
3.403561 3.531091
2.784597 4.297307
2.903757 5.848830
3.008576 6.479890
3.899352 3.649747
3.526977 5.558155
4.423199 5.751909
3.350615 4.052894
3.508242 4.542230
4.052197 4.236578
3.079867 2.934154
4.221382 2.574874
4.361749 3.403959
4.956185 4.956349
4.889923 2.607844
3.646685 2.765121
4.139642 3.022035
4.283377 4.567039
4.386485 4.290601
4.170844 3.350088
4.093562 2.742896
3.896639 1.879116
4.277396 5.572574
4.049945 5.665026
4.093556 3.009631
4.790002 5.359068
5.253441 4.807250
5.592287 5.578898
5.289852 4.472465
5.728133 3.980410
5.069557 6.762635
6.379260 7.617680
6.024920 6.125407
7.101601 7.875426
5.311398 3.572029
6.491450 9.100394
5.558407 8.677196
5.342440 8.762659
6.253171 7.553252
5.818083 6.399439
5.868639 3.182302
5.516867 4.845173
4.453927 6.660874
4.766739 6.659370
5.843891 7.419776
5.814899 9.730651
5.757145 7.898563
5.351858 5.322870
5.129350 5.527967
6.060865 6.450880
5.447875 6.197299
4.137648 3.463644
4.766801 7.244920
4.887631 4.354408
3.690575 3.781653
3.839812 2.856174
4.533491 1.564514
5.727468 5.349885
3.868851 2.997708
3.547935 3.529503
4.088056 2.330650
2.884176 -1.472168
4.280137 0.554641
3.806309 0.844277
4.090638 2.899430
4.127007 4.091844
3.935633 3.024699
4.339638 4.987281
3.968212 4.956251
4.109110 5.343071
3.367347 4.559650
3.509450 5.520868
3.692973 4.364430
3.575939 2.435132
4.499979 5.003619
3.996173 3.053012
3.950090 6.052267
4.618618 4.080552
2.899191 3.396633
4.047657 5.259010
4.905432 3.973423
3.820992 2.779302
5.143859 2.834386
3.834922 3.804783
3.533601 2.194450
4.340682 1.644221
3.554215 2.010441
3.325890 3.011912
3.663237 2.776861
3.930501 3.320305
4.416579 1.346988
4.039545 2.157919
4.549311 3.568783
4.819863 2.720720
3.848877 0.304872
4.560918 1.753860
3.875642 1.483096
4.313074 4.299343
5.080790 2.410820
3.878899 -0.004114
3.498099 1.436243
4.296215 5.532110
2.699923 5.052867
3.088559 3.853834
3.720244 3.497316
3.409272 6.971917
3.081035 2.425567
3.829484 4.155797
4.054836 5.391303
3.505660 6.067103
3.451529 5.784458
3.499438 5.510136
3.389843 7.461537
3.901729 7.411091
2.479269 2.805916
3.942311 6.553802
3.607635 4.634180
4.333044 3.987004
3.910577 5.795306
3.937423 7.210709
4.053457 2.661121
3.683590 4.231324
3.675923 5.171082
4.937146 5.709817
4.491395 8.537613
3.614228 4.850334
4.103798 2.769098
3.898736 2.855463
3.927118 2.637844
4.059658 3.991820
3.969585 5.936053
4.169974 6.098975
3.227442 4.891339
2.673873 3.276336
3.809191 2.850712
4.546019 5.439758
3.901624 5.753901
4.247823 6.919154
4.135215 6.858355
5.070357 4.888048
3.448690 4.629909
3.929403 2.772483
4.285207 2.788331
4.992950 4.291356
4.200100 1.946203
4.705943 2.566141
4.026351 5.043929
4.420504 2.063258
5.691629 1.637513
4.793165 2.380119
5.145056 1.395210
5.410658 4.926207
6.229610 5.472579
5.542673 3.098995
5.084092 2.123737
5.563669 4.313615
5.116561 4.964232
3.168211 0.986717
4.990486 2.771481
4.291634 2.060827
5.351425 2.764726
4.472913 1.154490
5.414461 0.866638
4.949912 2.323096
4.955831 3.011084
6.353821 2.816929
5.138757 -0.061834
5.404565 2.823276
6.093651 1.899090
7.042507 1.785722
6.316001 3.815523
6.340089 1.853516
7.092919 0.045111
6.558578 2.300021
6.695083 3.658186
6.684314 0.935577
5.410230 0.688380
5.498339 0.552455
7.266924 2.765401
6.445014 4.161896
6.706485 2.385685
6.468885 3.151794
6.887329 2.263714
6.887382 3.599447
6.742633 0.412351
6.646519 2.555939
6.611257 3.975064
6.145196 4.283316
5.470282 3.612703
6.096832 6.538179
7.147616 5.366812
6.142367 4.072138
6.054388 5.189755
5.504280 5.009155
6.604303 2.429929
5.725085 2.917982
4.609270 3.704336
5.254813 5.057134
4.336726 2.903460
4.250958 4.029262
4.186554 7.539485
3.970481 6.102542
4.713551 4.002289
4.200896 4.755494
4.389007 4.835606
5.070797 4.587306
4.674569 2.313366
5.112164 3.028449
4.908823 0.916192
4.573166 5.494655
4.441841 4.676655
4.345557 1.961512
4.383319 4.463344
5.066185 2.845959
5.813793 0.617081
5.457550 -0.067900
4.684095 1.911796
4.607525 0.773746
4.538037 1.894427
4.172861 2.538067
4.658171 3.866856
4.576464 2.798900
4.918326 3.869087
5.761987 5.304429
5.344272 4.146842
4.398531 3.470659
5.471703 2.221095
5.022967 2.388584
5.157626 1.911368
4.134637 0.205784
4.916904 3.149006
4.986579 2.468845
4.557721 0.843541
3.667791 1.855184
4.087381 2.979537
4.419050 0.110913
4.186845 -0.228828
4.317937 2.413241
4.884222 -0.930642
4.926508 2.806913
5.331010 1.784767
4.858107 1.784926
4.915322 2.493236
4.987743 0.942366
5.064750 2.328472
4.606161 0.323004
4.355872 4.257963
4.197853 1.398483
4.514381 1.902305
3.955937 1.879171
4.948888 1.439278
4.177473 3.213613
5.235576 1.009603
4.765235 0.340135
5.916870 3.612304
4.682908 1.407380
5.029330 4.541244
4.936067 4.070989
5.523486 1.336898
5.190596 1.925400
5.369403 0.899272
5.311536 1.177417
5.808850 0.823012
4.653297 0.978265
5.657883 2.135224
5.108942 2.195789
4.784679 3.065265
5.394819 1.093449
4.926083 -1.420880
5.169843 -1.166902
5.431660 2.037980
5.057848 0.906500
5.131777 3.882909
5.142034 3.847052
5.339429 2.156787
5.002851 0.903897
4.798921 2.442742
4.766658 0.021731
4.677048 2.348344
3.891055 1.255082
3.873053 3.758497
3.978498 5.298232
3.192299 0.032456
3.578614 4.088912
3.772221 2.297308
3.786636 3.847295
3.404345 1.889952
3.579365 2.934142
4.001983 2.165867
4.051997 2.067585
4.550716 3.366483
4.575872 6.071677
4.309424 2.410650
4.488260 1.922209
4.169733 1.391913
3.329046 4.550074
3.808787 4.307102
4.019003 2.181147
4.898828 6.883889
5.078223 2.432779
4.254892 1.702503
4.493580 4.674192
4.385760 5.598245
3.911635 4.412641
2.986891 4.108020
3.601540 2.952615
3.067103 6.320652
3.609151 4.991681
4.620699 4.432722
5.075186 2.257074
4.283347 3.581387
4.261322 6.234743
4.693701 5.314372
4.952513 6.624467
3.194107 7.955115
4.982488 5.967976
4.216484 4.216946
4.300633 6.842427
3.809688 4.583336
3.742220 6.407135
4.655033 5.602109
4.349575 6.518564
3.978460 5.010667
4.458207 5.705410
4.410348 2.133104
5.000513 3.741693
3.823801 5.087244
3.965604 3.622252
4.480781 4.571714
4.441080 3.855112
4.874124 3.650661
4.638692 4.522910
5.617831 3.651839
5.617247 1.386326
5.565975 4.672449
5.333973 5.153031
5.118375 6.371761
5.039501 5.805284
5.243592 3.216807
5.343045 7.184972
5.219181 6.229760
4.559539 4.527851
4.584770 5.868209
4.194692 6.401931
5.023483 7.060435
5.073213 7.524189
5.535661 7.528663
4.624263 6.519003
3.979095 5.440577
5.648743 5.436316
5.024285 4.117240
5.904920 1.783100
5.662122 1.320929
5.002928 0.485454
5.690231 3.545825
5.605719 1.743729
5.099585 2.429897
5.973632 6.108000
5.546866 3.226844
5.006637 5.291589
5.359142 5.236856
5.652194 6.563137
4.832330 5.148260
5.626924 5.853653
5.610465 6.278853
5.643846 5.396126
5.612208 3.165033
5.826501 4.493101
5.319151 3.662031
5.458559 5.250512
6.005934 8.190265
4.995917 7.110401
5.060679 7.302843
5.583736 7.488772
5.717494 7.471499
5.283785 4.205566
5.278292 5.773872
4.530183 7.889401
6.967660 5.061665
5.500836 3.574919
5.240012 5.280286
5.207747 2.163282
5.366979 3.174551
5.281477 0.837649
5.168956 2.529320
5.299374 4.708913
4.663120 3.500207
4.885686 4.652242
4.719873 2.046080
4.234397 3.220729
5.142955 6.192346
5.317552 3.330489
5.388433 0.578419
5.856015 3.195045
5.551598 4.982277
5.038130 3.026919
5.035414 5.554607
5.075706 3.773130
4.480417 3.553709
4.744220 3.727062
4.814054 4.581272
5.243575 5.558888
4.475401 4.003580
4.069378 2.678229
4.026402 3.284211
4.922969 5.934839
3.674246 5.887875
4.082299 6.296936
3.755173 6.749103
4.176471 8.933379
4.788525 6.444409
4.113326 6.789300
5.109228 7.032579
3.916085 6.767676
4.634448 6.539213
5.074800 7.992790
4.555941 9.035929
5.465101 8.732479
5.781476 7.080405
5.449172 3.531672
4.635103 3.976774
4.883464 5.396523
5.328353 4.178845
4.814670 2.174560
4.332685 6.667781
4.551281 5.143269
3.910955 4.779502
3.123837 5.006452
3.785951 5.790445
3.564431 3.515444
4.215742 5.237911
4.216807 3.994057
5.224650 9.213581
4.879403 4.688374
4.239941 3.972521
3.819700 4.261371
4.712276 5.285274
4.206297 2.273041
3.740349 6.337947
4.082404 6.676947
4.327941 6.458070
3.251646 9.721059
4.623763 5.564472
3.856275 9.617151
4.246414 6.733972
3.877947 8.885688
5.125812 10.881373
3.333674 8.190728
4.333033 5.439513
4.276943 4.613121
4.615472 7.509665
4.772817 3.961621
4.754928 9.949651
4.618197 4.357256
6.206560 4.553043
6.908836 3.812181
5.957950 3.415362
4.572173 2.625222
5.237107 2.795823
5.325599 1.098407
5.565464 3.417851
4.684102 5.247578
6.026981 6.088078
5.858855 1.780951
5.488710 2.626485
5.419719 5.680911
5.607769 1.875067
4.483091 4.733744
4.175851 3.790234
4.612749 3.952637
5.340204 5.263688
5.648730 5.655713
4.954944 4.406249
5.060995 3.687291
4.814454 4.002813
4.698851 5.530387
5.161311 6.561451
3.604886 5.302482
4.734518 6.188159
3.912737 6.911679
4.714623 3.297632
4.875886 7.466329
4.484788 6.262468
3.915977 7.828202
4.661688 7.260653
3.497163 8.119025
4.029111 7.431755
4.525854 5.834138
4.754838 6.676252
3.481333 8.444484
3.629040 5.351378
3.915514 9.054112
3.983301 9.058199
3.846656 10.200260
3.569747 8.172527
4.583510 6.749014
4.134902 9.464121
3.282752 9.579075
4.295624 9.987972
5.007496 8.906351
4.041377 7.687940
4.887266 6.339436
4.009865 9.316379
3.739288 6.823922
3.719318 8.351204
3.565300 10.443284
3.331244 8.035622
3.977718 8.093499
4.339484 9.354102
3.370438 12.620317
4.053381 10.315892
4.061387 7.055433
5.335481 10.086518
4.554359 11.135157
4.906016 11.813769
4.309502 9.349828
4.799315 9.501068
4.216242 8.813191
3.655543 5.843489
3.283639 8.396397
3.352327 7.170086
3.503927 9.729118
3.431933 7.880639
3.318316 5.583586
3.468000 9.477582
2.800307 8.254454
4.376589 9.513081
4.040361 7.251569
4.620265 9.510759
4.057510 9.061393
3.688500 8.662649
3.709168 6.737915
2.874282 6.355272
4.313299 9.833560
4.069094 8.002264
4.782560 6.469409
3.710373 7.843618
3.804086 9.661991
2.409838 7.828715
2.827987 9.415497
2.838941 10.021021
3.658800 9.871359
3.662605 6.568269
4.352166 6.661133
3.631687 8.403167
2.375340 6.097705
3.788809 7.132765
3.591142 6.816619
3.594035 6.501916
3.581967 7.449539
3.009244 8.934402
4.451975 8.345338
4.081027 8.675522
3.796726 4.577559
3.320259 7.194689
3.071189 5.948324
2.165141 8.415735
3.379322 6.644347
2.482760 6.867759
2.376736 5.706935
3.561294 8.718241
3.430837 4.782980
3.428534 6.557005
4.403395 7.916039
3.773556 7.009540
4.005987 8.535173
3.799416 5.385372
4.268738 7.140746
3.821944 9.842588
3.663563 5.108882
3.748534 5.475397
3.116647 7.394066
3.346251 6.013389
5.427893 8.977275
5.124545 9.113864
3.822054 8.664037
4.080443 7.641582
4.198842 8.137296
3.204258 7.917098
3.532319 8.591216
5.004536 9.982644
5.330317 9.308384
5.024136 10.286214
4.751329 9.150605
4.569919 6.834477
4.819108 7.957087
4.636848 7.097105
4.375263 7.418170
4.424198 7.882255
4.978484 9.423360
5.540969 11.376427
3.348043 8.841734
3.742766 9.173848
3.773030 7.727803
2.798002 5.822394
2.871188 7.373137
2.635092 6.114516
3.919370 7.945493
4.075489 4.209050
3.462165 7.936671
3.795637 8.622015
4.845900 4.548164
3.586632 6.739301
5.601548 8.983510
3.845967 7.011998
2.984744 6.836022
3.908676 6.222215
4.540548 5.028048
3.773969 5.000390
4.253850 5.346618
4.448811 5.326594
4.480837 7.201581
3.621887 3.790856
3.951540 7.316365
4.529739 6.087038
3.922275 7.613795
3.888116 8.350075
3.712344 5.589586
3.526648 7.614630
4.395804 8.908002
3.919826 7.622229
4.395077 7.202345
2.553153 5.495882
3.654979 5.528591
2.888991 7.455556
3.253762 6.074570
3.520659 5.550090
3.490480 6.126324
3.270456 6.116608
3.556627 4.797396
3.822135 6.065598
5.893594 6.105499
3.868114 6.175052
4.031634 5.864595
3.579109 7.141806
4.115193 8.536255
4.197976 6.586754
3.602656 5.480208
3.668844 4.908898
3.508643 5.167648
2.738605 4.549097
2.933553 4.804887
3.345174 5.449908
3.962254 8.351926
3.536679 5.157182
3.179897 9.593669
3.529452 9.400783
2.724946 7.879909
3.034035 8.552250
3.667028 10.836394
3.358392 9.222658
3.861214 9.178890
3.023644 8.533582
3.926004 9.325547
3.126240 5.772534
3.893027 10.591038
2.662508 5.294721
2.621995 4.812743
3.365960 5.889839
3.071430 7.711961
2.811532 10.281403
3.327348 7.329462
3.180433 4.840598
3.579767 6.873565
3.292426 6.621153
3.055195 6.717623
2.942226 9.364888
1.487275 5.476665
3.414810 5.036462
3.410104 6.484328
3.811658 5.942831
3.750123 8.222815
3.133516 5.892349
3.669387 6.435156
3.624626 9.747585
2.903876 8.135068
3.019674 11.341782
3.608350 10.345683
3.244989 9.357614
2.880262 9.633477
3.608099 7.539497
2.729557 9.681262
2.641050 10.998226
3.339004 11.624960
4.177931 8.398219
2.867450 8.189897
2.616927 9.339712
2.995904 9.680573
3.155330 8.723243
2.514319 4.139158
3.019824 8.292795
2.539302 9.064424
2.453775 7.505506
2.681655 4.434949
3.543206 8.143365
2.899654 7.277971
3.182592 6.035041
4.408579 6.606027
2.684337 5.867267
2.934282 6.496810
2.761377 8.305601
3.425069 7.664702
2.872178 8.276584
2.840835 8.209285
3.093151 5.978620
3.010359 3.713402
2.907931 5.934065
3.699796 5.615314
3.885575 4.518840
3.595059 6.715692
3.765696 5.885869
2.856208 5.893552
3.120799 7.075422
4.779470 7.281182
3.993332 8.670212
4.574291 8.054984
3.582385 5.433689
3.369793 6.535962
2.926808 5.819186
2.666598 3.872846
3.663909 4.548850
3.142353 6.914925
3.749033 5.596416
2.266789 6.454277
3.995129 6.103105
3.368004 4.364958
3.140096 5.359868
3.403272 6.042551
3.069054 6.125684
3.977003 7.813173
3.490240 6.229796
3.288132 5.396964
3.136294 3.771330
4.009695 6.791058
3.335137 6.111251
3.475609 8.080533
3.306514 7.476761
3.988862 6.247364
4.198917 6.432170
3.944182 8.387038
3.597729 6.671398
3.852871 5.629637
3.815015 5.663048
3.041187 5.939397
2.631767 7.507202
3.085486 5.678036
3.739355 6.485172
3.125167 5.684295
3.621699 6.030863
3.369511 6.720611
2.935531 4.357684
2.662823 4.245908
3.080756 4.282826
2.258460 2.647081
1.619217 4.268523
2.774040 5.750813
3.883644 6.399127
3.109508 8.139242
3.344946 6.197853
2.126728 8.519006
3.649771 9.036125
3.110684 6.077802
3.538167 8.042640
3.224584 7.593653
4.629593 12.044409
3.439810 7.533497
4.046800 8.475636
3.195457 9.360621
2.978818 6.193542
2.998722 8.294462
2.496313 8.817883
3.760620 6.962253
3.565422 5.727325
3.667944 7.824563
3.994795 9.997207
3.210073 8.019690
2.947151 10.860184
2.827740 9.294208
3.910183 8.600080
1.824966 9.015947
3.076488 11.109573
3.414174 12.445589
2.203554 9.996183
3.003002 8.010418
2.702609 8.056254
3.692872 7.850623
2.601503 8.604210
3.378518 8.425029
4.004408 9.058240
2.269476 10.158164
4.225116 9.291691
3.939569 8.538844
4.120435 10.338005
4.324447 7.496165
4.640490 9.580602
3.792851 7.791761
4.220983 10.313921
2.779109 9.774800
2.895849 9.045421
2.772718 7.701902
3.399216 10.472807
2.398707 5.616263
2.890177 7.723682
3.029187 6.537315
3.638263 6.650373
4.422728 8.628704
4.697983 8.695539
4.498899 8.627868
2.827984 6.462483
4.737522 7.025681
4.412396 9.804415
2.241030 7.627488
3.792866 10.487454
3.735956 9.057536
3.638136 6.132779
4.141629 8.100092
4.200876 8.885859
4.056886 8.730555
3.572472 8.354812
4.152754 6.902813
4.142902 8.178923
5.549071 9.230376
3.807723 6.178167
3.373699 5.168726
3.425234 7.653586
3.352434 7.868837
3.904081 5.808329
3.395138 8.464057
4.271997 8.919394
3.768644 9.294354
2.728785 6.644546
3.343323 9.069725
4.562742 9.414075
2.716404 11.144670
2.410868 9.146603
3.011236 8.332933
3.223276 8.068634
3.425559 8.292845
3.820051 9.723779
2.519961 7.702432
3.851050 6.699156
3.482737 7.398031
3.046204 6.072212
2.953367 9.408274
2.213919 6.518977
2.435884 8.142946
2.227097 8.352586
1.612442 6.628376
1.564407 9.653500
1.082787 7.785849
1.788514 8.223378
2.171868 7.669307
2.706313 7.632163
2.716929 7.281994
3.164115 7.183536
2.872742 6.569819
3.588874 7.831995
2.149788 8.030687
3.170044 8.502488
3.857108 5.096520
3.203807 6.731166
1.841570 7.636108
2.475830 7.056942
2.184521 10.924205
3.101935 8.911513
1.751433 8.782849
2.355893 7.804018
2.301917 8.086351
2.257241 9.961449
2.307734 5.453354
2.897875 6.430977
3.030908 5.692268
2.456251 7.599635
3.057453 4.823785
2.324939 4.995866
3.092103 8.050442
3.549206 5.068337
3.564955 7.560597
2.883995 6.707712
2.708863 7.163145
2.004678 7.130705
2.315820 7.695781
1.529325 7.351355
2.382202 7.304672
1.290489 6.754679
2.302388 7.174404
1.531661 5.341215
3.005759 6.772700
2.671461 7.354075
2.917431 6.934700
2.502133 6.862033
3.205721 6.057673
2.331365 6.545337
0.816653 7.138326
2.279128 6.456422
3.078804 8.165183
2.502907 5.414656
2.051720 6.715284
2.718496 5.482210
2.470973 7.624282
2.090025 8.073927
3.243696 10.125833
2.318453 6.594548
2.725225 7.738140
2.062884 5.562494
3.198123 6.058150
2.468820 5.245869
2.831314 7.893405
1.958663 6.511779
1.602026 3.151618
1.292501 6.972169
2.609284 6.090963
1.596671 6.319129
3.623214 3.915905
2.916434 5.573327
2.722097 5.680917
2.909183 6.034904
3.266243 7.650088
3.479805 7.559106
3.120633 6.916868
2.870967 5.140848
3.585707 8.663857
2.352861 5.448325
2.703591 5.469346
2.239215 3.699365
2.727360 7.089918
2.681429 8.262381
2.481920 5.420553
1.850053 10.205872
1.978376 5.729229
1.012965 5.739080
3.161489 9.851540
1.327837 5.878002
2.419507 6.959298
2.036682 8.207488
2.938869 9.264816
2.122881 7.976534
2.895377 5.411952
1.067164 3.745218
2.969150 6.584398
1.682037 5.673734
2.182410 5.132832
1.665734 4.447724
2.384832 6.545285
1.630892 4.042592
1.827821 2.024318
2.607351 6.269384
3.096676 4.507867
2.234192 4.298963
2.466636 4.336980
3.010632 7.114417
2.663528 7.495275
2.879858 7.025716
2.072464 6.081749
2.191149 7.128555
2.592035 6.268375
2.493774 6.232766
2.480207 7.811897
3.065640 6.784365
3.647401 5.941635
2.810735 6.375649
2.408605 7.192958
2.706556 7.212356
1.909786 6.971818
1.887208 5.082892
2.537197 6.051953
1.828507 6.666181
2.757726 5.334555
3.175357 3.653780
2.478582 4.054470
1.766604 6.134885
2.669774 4.833425
2.696745 6.583591
2.292440 4.890024
2.473421 4.637938
3.076346 4.650248
4.037210 6.995933
2.903890 6.210130
2.136444 8.374553
2.775453 7.623119
2.951362 6.007093
2.192571 6.627672
2.197587 7.261150
1.800090 10.081586
1.944389 9.265995
2.350797 8.015725
3.412346 9.296853
2.407567 9.344978
1.982157 7.128211
2.753787 9.204949
2.396018 9.221680
2.911390 9.666629
2.670603 10.838416
2.431141 7.924254
1.982982 5.086728
2.479790 8.885563
3.269861 5.952272
2.546559 9.118510
2.980622 6.245420
2.599602 8.085919
3.762774 6.929719
2.732963 6.135057
1.442666 9.397326
2.839202 8.455848
2.427494 8.071193
2.020310 5.860844
2.737145 6.262647
3.072912 7.300720
2.590746 7.942049
3.911263 7.662786
3.041941 5.751789
3.156676 5.250778
3.437495 4.969434
2.374973 4.994066
3.457336 7.450991
2.980087 7.983106
3.371588 7.602843
3.277946 6.396605
2.610550 7.750088
1.974471 5.915580
1.958473 3.991979
2.888015 8.969554
2.226499 7.887954
1.158764 4.007175
2.397363 5.685368
1.450431 4.609997
1.134416 5.839903
2.067319 7.489811
2.350965 5.971673
2.304851 5.911201
2.530473 6.504330
2.029866 5.786721
3.509919 7.150272
2.889287 6.151154
2.924184 8.752113
2.988984 6.618357
3.065158 3.581598
3.362629 6.565140
2.874927 6.440027
2.019465 7.859764
2.976781 8.779203
2.189090 6.968686
2.284976 7.400301
2.280027 4.876227
3.214755 8.285073
3.343203 5.680930
4.034822 7.756016
3.077694 7.004287
2.918838 5.538981
3.083511 5.603762
3.857958 7.876909
3.565079 5.009247
2.355919 6.535564
1.881207 7.448173
3.711642 7.034867
3.059718 6.517008
3.113318 5.309681
3.203727 7.606791
3.193675 6.608341
3.231897 5.493979
2.818251 6.167064
2.358407 9.551514
2.831503 6.325727
3.045194 8.588942
2.842266 7.813153
2.354462 8.754754
2.011678 7.031025
2.821277 7.780896
2.426357 8.967330
3.800502 8.280606
3.364362 7.437461
3.521319 7.079000
3.003727 7.630622
5.115633 7.023149
3.617889 8.699890
3.394535 10.318343
3.679650 9.109904
3.702108 5.869376
3.940655 7.851547
2.667729 8.447109
3.689545 5.283386
2.618154 5.696695
3.057018 7.913182
2.696774 8.336541
3.685422 6.176913
2.884662 6.522975
2.761580 7.129698
2.993015 6.759876
3.688288 5.681751
2.835211 5.808851
3.657832 10.310203
3.676244 8.294736
2.854055 7.792360
3.563334 5.836670
2.713351 7.991700
2.722628 9.264786
3.236581 7.323616
2.632537 5.471198
2.701377 6.545424
2.082673 6.063145
2.379824 7.619778
2.086624 10.029320
1.979422 6.350159
1.937872 6.283800
2.793492 5.612793
1.463110 6.179397
1.848421 6.578056
3.116709 8.240053
3.127714 7.977411
1.690240 7.011730
2.737797 8.121092
2.384400 5.485610
2.246415 7.099746
3.777479 5.644425
3.294957 5.099165
2.775834 6.923774
3.344805 8.245378
2.700382 7.866655
4.305910 7.500631
2.539620 3.893921
3.159160 5.968997
2.604384 9.012761
1.824353 4.654675
2.459965 6.775297
3.399909 8.353955
3.537746 8.725896
2.532082 7.228526
2.623552 6.539995
2.758514 6.454175
1.615693 6.466720
2.499937 7.858706
2.872538 6.942618
2.976633 7.476236
2.717655 8.925918
2.335309 8.720113
2.459882 6.875351
3.225141 8.508725
3.338267 10.130797
3.956571 6.841110
3.399397 8.002515
2.486315 9.073930
3.372179 9.125603
3.144956 9.225565
2.312728 5.245421
3.319237 8.943498
2.975738 8.246114
2.923949 9.938625
3.281671 7.932444
4.227425 8.616205
4.574330 9.275040
1.968894 7.594875
3.194657 7.717867
2.126976 8.608607
2.889572 6.543235
3.360843 9.120018
3.356173 9.515618
4.551711 11.374909
2.557170 6.136779
3.417716 6.921569
2.799279 7.497815
3.346845 6.380523
3.113702 8.554132
3.401967 9.228258
3.565316 10.041658
2.966042 5.832330
3.594347 6.981888
2.569352 6.875432
2.331751 8.041373
2.654055 6.284161
2.600401 8.395082
1.533841 5.965620
2.949938 11.374781
3.040517 11.401931
3.368920 10.257700
3.426733 10.049483
2.840962 8.203916
1.806241 6.936390
2.889153 5.555528
4.258429 8.631901
3.684325 4.707935
2.219248 8.601069
1.055114 7.044681
2.394096 8.338795
2.095181 9.817192
3.243311 9.817189
2.810404 8.648874
2.930156 9.493109
3.168719 7.518813
1.978309 9.271548
2.580252 9.778317
2.299310 9.143531
2.508852 8.011894
2.477379 7.800375
3.255401 9.078502
1.967805 10.504455
2.615325 7.541595
2.792647 7.285161
1.892532 8.396522
1.702690 8.376276
1.938708 10.403943
3.242027 7.785203
2.726884 6.274135
2.243165 7.317281
2.504944 6.686983
4.096244 4.975985
3.190106 5.278960
4.232446 6.308414
2.101805 6.983454
2.438919 8.664478
2.715423 5.984095
2.819401 6.030583
2.608131 4.467624
2.280223 7.330610
2.867899 6.190224
3.120402 4.477352
2.773348 7.017596
3.549171 5.653528
3.474697 4.263288
2.769672 3.709036
3.212740 6.885534
3.410930 8.098626
3.623265 5.520988
3.386860 3.199257
3.672545 6.635312
2.775768 6.511768
3.731846 6.890845
3.327146 6.842538
2.440789 6.943465
1.949465 3.369226
2.366419 5.277702
2.205107 4.751990
4.026527 5.691759
4.054278 6.666796
2.650388 8.277099
2.763937 4.338101
3.394241 5.704227
4.674124 5.539716
3.207150 3.097612
3.263559 5.908930
3.302627 6.962959
3.150801 8.355319
3.736109 8.378891
3.916245 6.897616
4.110267 8.054173
2.697145 7.366977
2.418712 7.915295
3.311781 8.182571
4.107683 8.980872
3.555731 8.072997
2.875350 6.669869
3.036035 7.680209
3.018233 5.466364
2.166184 8.247652
2.227939 8.702877
3.040189 7.545062
3.265460 7.177878
3.467372 7.835007
2.956564 5.577471
3.499385 5.272764
2.503377 6.110082
1.395407 5.831675
2.473329 8.101282
2.946627 8.781660
2.894598 9.037076
3.621768 9.542993
2.473145 6.489661
3.073042 8.905370
3.111812 9.139305
2.889672 5.670797
3.893037 8.029398
3.269092 6.056719
2.568166 6.577866
2.413957 7.741292
2.220129 6.226779
1.738899 4.465812
2.714746 7.375861
1.880193 7.601895
2.900301 9.076212
2.839993 7.635065
2.506640 7.541391
2.725646 7.421559
2.958018 4.957884
2.153001 5.882502
2.555870 5.675813
2.808405 5.994855
2.756590 6.796650
2.389467 8.318721
2.512839 7.434662
1.776196 7.842016
3.152892 9.843131
1.071296 5.197397
2.904930 7.677126
2.410593 5.521287
2.948047 6.759406
2.066512 6.018579
2.070881 4.120027
2.469352 5.316032
2.408535 7.470787
2.980106 6.258766
2.589237 5.099432
1.752500 6.465696
1.270438 6.509370
2.568089 9.155209
1.853584 8.489008
2.616727 4.615912
3.086759 9.058099
2.503228 6.207549
2.926479 8.865351
2.774673 7.500848
3.785421 8.087245
3.710999 5.506781
2.661207 7.539002
2.510423 6.797787
2.837233 7.424843
2.642555 5.102506
1.997283 5.733211
2.447814 4.665104
2.173636 6.828167
1.872351 4.560915
2.287583 7.519301
2.147617 4.912073
2.052312 6.628179
2.772835 5.436146
1.620272 6.519175
2.291414 5.128635
1.461634 5.847808
1.853546 4.397058
2.413625 4.978499
1.546276 5.800885
2.679609 6.365874
1.312151 6.538503
2.155247 4.677158
2.086681 7.417024
3.148667 3.494692
1.758594 3.992699
2.319375 4.286903
2.276916 3.413236
2.508988 3.680796
2.363924 4.429596
2.613010 3.111906
1.530920 9.070708
1.589164 4.659103
2.254539 7.019240
2.875315 8.720551
1.485082 3.147724
2.442303 7.883291
1.801708 8.699996
1.959260 5.649157
2.257027 9.458427
2.018651 6.663484
2.204083 9.323676
2.506231 6.247427
1.682093 4.725467
2.094144 3.482218
2.624924 5.186760
2.941988 5.699815
2.155789 7.121182
2.011286 6.992400
2.851117 5.472872
3.392060 7.712652
1.772655 2.280775
2.305483 3.928015
2.732273 5.860984
2.647559 4.350741
2.363559 6.297879
2.145410 8.038802
2.185998 6.063637
2.245553 4.922245
2.452857 4.282892
1.945648 5.184366
1.831806 6.109729
1.800155 4.303091
1.546116 4.669371
1.975366 3.764440
2.677052 4.083951
2.790197 4.886455
2.295302 6.257647
2.857592 9.113932
3.283740 6.661075
1.827722 5.153157
3.467283 6.704302
2.390461 4.679860
3.089581 8.935056
2.654536 4.899892
3.064517 4.738160
3.310512 7.391770
2.602076 7.100775
3.330355 3.870286
2.831839 6.077256
3.406116 6.157108
3.888761 3.370532
2.634902 3.626697
2.197580 5.013005
2.328946 3.821122
2.776822 3.850229
3.034321 5.145953
2.644326 4.035868
2.275296 5.190773
2.009635 5.705898
3.021653 5.634841
2.224780 5.521079
1.428116 7.930213
1.277024 6.122263
1.819112 5.619649
1.626408 3.900860
2.424523 5.350911
2.374726 5.226966
1.632033 4.335052
0.855063 3.615449
2.352781 4.924210
2.343360 6.442728
2.407326 6.294285
3.188602 7.088010
2.124543 4.862230
2.427131 4.517618
2.604855 6.993633
2.182635 8.613760
2.490963 4.064765
2.147228 7.031611
3.606246 5.424195
3.380884 8.639960
2.322805 7.854264
3.421817 7.535075
3.482409 9.119517
2.606798 6.928375
3.469018 8.476954
2.749707 7.677096
2.614465 5.637614
3.752424 6.090978
2.907282 4.846409
2.996090 5.474357
2.686789 3.935907
3.241880 4.461806
2.471825 3.393970
2.800438 3.419918
3.348222 2.887991
2.610599 4.450971
1.909273 5.173258
1.973886 5.904240
2.547219 3.974135
2.725279 5.992579
2.814706 6.139495
1.705060 3.870200
3.578628 4.655871
2.976445 0.898166
3.532745 3.466585
3.241121 3.885823
3.145647 3.466997
3.370492 6.303771
2.572130 1.474077
3.717306 3.115770
3.327142 1.077997
2.933944 4.638878
3.278754 3.350797
3.369721 1.662589
3.152203 3.516009
2.374523 3.293075
3.160217 0.540015
3.931419 3.358478
3.731419 5.144430
2.432680 5.581292
3.259895 4.913429
2.152215 2.542824
2.261170 5.281353
2.352312 2.119908
2.897706 2.867386
1.543966 4.690195
1.968951 3.712278
2.503507 2.854749
2.890205 6.669702
2.387459 2.130049
2.623977 3.096277
3.080860 5.118640
2.909745 2.566265
3.388832 2.535334
3.889091 4.636770
2.968298 3.948326
3.483527 2.995289
3.130700 5.668448
2.959075 6.010028
4.084347 5.746111
2.973719 4.785360
3.514132 4.165757
3.355597 2.446559
3.725124 -0.972762
3.828304 5.955472
2.977130 3.120174
2.463597 5.188348
2.747390 2.841862
4.210191 4.303065
2.946584 3.156988
2.851409 3.749954
2.924106 3.350367
3.001694 2.371277
2.758453 4.009508
3.039839 1.697942
2.301520 2.693841
2.115751 3.470808
2.942858 3.091042
3.268575 1.642117
2.913167 1.777255
2.912835 4.661877
2.859663 0.708726
3.597224 2.517562
2.981748 5.403649
3.283980 3.230546
4.344278 1.093769
3.626089 5.598988
4.153948 4.716842
3.736864 3.910654
3.894729 4.918229
3.442512 5.723039
4.592055 2.431432
3.989728 5.791399
3.471663 5.360323
2.779895 5.528108
3.517158 6.812748
3.417182 6.795834
3.311565 7.508155
4.588110 5.756826
3.522494 6.033527
3.029098 3.930097
3.553011 3.097305
2.807493 3.971891
2.911059 4.760878
4.056996 4.697359
2.614074 9.011559
3.182399 5.396565
1.565207 2.487964
1.448466 2.926339
2.804355 3.361744
3.030626 5.337826
3.239936 7.733620
2.615120 6.787328
1.798933 5.971927
3.309653 6.148750
1.821363 6.424237
3.171821 4.339948
2.913240 4.861588
2.651218 3.884927
2.751088 5.946892
2.956608 6.488645
3.161607 6.862291
3.427426 3.396361
3.653043 5.753058
2.428703 4.279268
3.112210 3.472576
2.460214 5.897651
3.428708 6.827719
3.458169 6.354078
3.504687 4.548958
3.686392 2.160675
3.419214 3.827729
3.774632 5.356935
3.319095 6.033859
2.695936 6.016906
2.986276 6.019406
3.841609 5.506139
2.130380 4.651074
2.653185 3.942085
2.409931 3.404325
2.597846 3.955454
2.732066 2.406898
2.374163 5.766130
4.796798 4.318245
1.893709 4.197688
2.558337 6.396401
2.763543 3.613036
1.762631 4.025146
3.350452 4.990604
3.103906 4.902046
3.730453 4.965416
3.985442 3.042204
3.417464 3.394652
3.493222 2.015740
2.613984 3.160174
3.627212 5.161175
3.543366 5.936247
2.849467 5.892827
3.359526 6.755467
2.987489 6.486306
2.832967 3.498869
2.608137 5.128074
2.749733 6.002074
3.444688 5.500324
3.126331 5.028334
2.469684 4.836776
3.342549 4.551107
3.885178 3.455363
2.872058 4.619843
3.208643 4.027520
2.152796 0.927302
2.929333 3.034513
2.749598 4.671796
2.170795 2.568238
3.423748 1.963199
3.265428 3.956165
3.651261 3.406904
2.987676 3.643697
2.321426 1.475117
2.947691 -0.167763
2.459548 3.911673
2.691618 2.718523
3.490283 5.450229
2.069582 0.581943
2.543240 2.618698
3.011804 3.491172
3.335970 5.322868
3.679894 4.499695
2.401646 3.732131
2.422865 2.154954
2.419802 2.781840
2.847958 3.577347
2.509820 2.395495
3.446865 3.161123
1.914404 5.226227
1.145579 5.643245
2.628021 4.761449
2.777996 7.138302
1.982077 5.337532
1.969617 2.321085
2.269246 4.822622
2.924457 4.107043
1.675092 3.640863
2.052780 4.595726
2.403483 6.513948
2.145696 5.227794
2.846180 4.877627
2.331410 6.842063
2.951954 5.987905
2.439578 3.536284
2.532907 1.736359
3.609846 3.993356
2.289008 5.886182
1.953525 5.868496
2.493922 3.139404
2.228424 3.988012
2.034547 3.853217
2.446192 5.447225
2.159999 5.660376
2.595602 3.279704
2.566409 2.407052
2.768729 4.084263
2.947025 4.427765
3.100028 4.687227
3.507879 6.148823
2.949314 3.595938
3.416686 3.160617
3.566285 5.927245
2.822898 2.235500
2.767224 5.204865
3.804726 4.653731
3.200537 4.411437
2.901154 2.370433
1.754147 2.107186
2.140275 6.188743
2.632523 3.348058
1.861099 3.572728
1.886125 4.255621
2.134081 5.384548
1.679085 3.850395
2.190808 4.912468
2.154899 2.605466
3.688214 5.813729
3.309025 3.183482
2.348166 1.822613
4.056610 4.824979
2.533888 2.568242
2.422580 1.735020
2.223225 2.050660
2.685625 3.821738
2.860165 4.420488
2.661536 2.557034
1.274455 3.489683
1.968527 3.704326
2.272330 3.942215
1.627637 3.787269
2.079776 2.935358
3.111007 4.085806
2.798905 4.120106
2.225569 2.884115
2.308375 2.571156
2.761813 3.318740
2.482488 1.508335
2.579442 3.232538
1.928635 0.993064
2.101102 3.480805
2.360654 2.617284
3.389378 3.712128
1.982855 2.665707
2.466910 3.003479
2.797169 3.000953
3.121346 2.780414
3.784045 4.452012
2.556805 6.565326
1.201828 4.621890
2.561542 5.851926
2.267509 5.538259
3.255440 6.512363
2.209506 4.401165
2.955735 2.630239
3.887664 3.441018
2.390590 3.659985
2.505876 1.791921
3.251648 3.378340
2.282677 1.409141
4.065454 2.660469
2.599386 3.383143
3.446166 3.522236
2.022257 3.118275
2.671462 5.015440
1.848654 6.325588
2.341613 6.318544
2.063502 5.430219
2.619910 6.540103
4.086837 8.703088
3.677390 6.250411
2.933998 3.738493
2.675916 5.563792
1.679973 5.698393
3.109509 3.486882
1.942747 6.014082
2.750822 4.158956
2.275314 7.449687
2.685257 6.607358
1.936425 4.676976
2.209495 4.169386
2.666253 4.794971
3.354881 3.629935
2.825464 5.001387
2.353836 3.971957
2.331074 6.182268
3.022430 2.358285
2.221570 3.412576
2.454475 1.296201
3.602018 3.290813
2.423484 4.701113
2.613776 2.948542
4.009516 6.369333
3.332351 6.510728
2.774507 5.946267
2.159395 3.416891
3.212959 4.526995
2.688982 5.017270
3.463157 5.014019
2.507216 3.087767
2.023419 6.213119
3.372484 5.242253
3.664484 6.332586
3.305635 7.050727
2.916934 6.771209
2.642294 5.315444
2.350010 4.939167
1.453666 4.623612
2.849167 5.697799
2.161271 4.384368
2.918880 4.287842
2.886023 5.819108
3.093951 6.510615
2.790402 5.292594
1.413835 4.616789
2.414946 6.304939
2.914909 3.814063
2.955077 7.690944
2.065825 6.880564
3.311611 5.649514
2.395170 2.983680
3.141086 2.507805
2.500719 5.115161
2.831395 4.526533
3.016405 2.495226
2.999102 5.647553
2.662861 6.634710
2.822618 4.347314
2.495569 3.569350
2.483238 7.587587
2.792644 7.916120
2.684145 6.152184
2.215329 6.731090
3.425147 7.646057
2.559059 6.510023
2.296223 3.884165
2.756577 7.106337
4.051955 5.522984
3.159477 8.321164
3.502942 6.571074
2.593001 7.754512
2.497058 6.584427
4.030686 5.419888
2.221515 5.780551
2.539092 4.597652
2.744819 8.483946
2.703046 4.749836
2.618040 5.837935
3.314777 3.748917
3.773899 2.243178
2.834392 4.664917
2.818087 6.390348
3.262699 5.967132
3.075992 6.339996
2.805269 7.154094
3.113093 5.505915
2.518041 7.361834
3.804969 5.111334
3.249469 5.938730
3.854067 5.949071
3.283221 6.264558
3.464469 4.713074
3.610624 3.577850
3.839812 8.608876
3.198081 6.004354
3.404480 2.657749
3.586471 3.583699
2.263516 5.080078
3.412391 5.924220
3.706126 5.295356
3.372781 2.463209
2.832913 3.819792
3.270755 2.999000
3.347923 4.812013
3.829193 5.863919
4.212067 3.858114
2.781052 4.117070
1.974406 3.745776
3.162081 4.305518
1.971477 4.154575
2.904603 4.841499
3.728465 5.213555
3.608459 4.713125
3.105858 3.620597
2.571543 3.080929
3.342124 6.508114
3.412773 5.455850
3.665138 3.569803
3.148423 4.526783
3.438185 3.574339
2.629528 5.209736
3.492778 3.777802
3.703778 4.330016
3.202156 4.922265
2.954960 4.133368
3.782927 3.697418
2.571312 6.697762
2.788485 4.363910
3.224207 6.001438
3.506515 6.108412
3.524186 4.876178
2.884811 2.161614
3.784367 4.898214
2.872498 3.821230
2.672090 5.065740
3.071209 4.127566
2.135840 2.628767
3.175056 2.380855
3.121421 3.986420
2.852774 3.332378
3.596335 3.810771
2.638539 2.146146
3.376648 3.713255
1.912290 2.700416
3.562047 2.180737
2.961690 -0.926782
3.999046 2.745045
2.391719 3.791750
2.097302 2.694574
2.518449 2.408057
1.913104 4.446270
2.755810 4.690671
2.860955 2.316019
4.447028 2.011556
3.406043 1.967483
2.879469 2.618763
3.879019 2.471459
3.570082 2.163404
3.733783 3.307662
3.493193 3.738638
3.252723 0.590992
3.620613 1.178985
3.592107 6.495858
3.715247 1.972641
2.791474 3.167179
3.495160 2.236939
2.671317 3.093633
2.531796 2.761121
3.386010 5.491744
2.711874 3.667442
2.833742 2.751818
3.809752 4.107498
3.504867 3.320939
3.065246 3.867423
2.749800 3.494235
3.294632 3.449786
3.828079 3.642919
2.878065 2.025240
2.869386 4.136069
3.120119 1.562734
2.666686 3.155377
2.991746 4.131250
2.858952 2.835391
2.240458 3.759261
3.199943 2.251021
2.508052 5.524991
1.666264 5.094520
2.112415 3.313637
2.155067 4.444815
2.640069 2.068196
2.883135 3.432736
3.925157 4.246598
4.459833 6.822268
3.490860 5.634315
3.364714 3.216610
1.936708 6.663302
3.416150 5.278771
3.192934 3.991221
3.502077 5.905680
3.847946 8.016875
2.722971 7.153983
3.930715 8.208128
2.746078 8.654728
4.334759 8.713423
3.374316 5.970513
2.776197 7.818815
3.602006 6.341603
3.402433 7.222329
3.260922 5.599293
3.515623 8.239914
3.957803 7.908596
4.405688 8.206902
4.334155 5.515453
4.373662 5.635786
3.829697 6.508191
4.150914 5.098947
3.854269 6.107522
4.099305 3.742753
2.781859 3.767960
3.704580 3.251526
3.418121 3.563128
2.725074 5.532440
3.879496 4.566637
4.248521 4.750733
4.368049 5.047957
4.749683 6.652258
4.284146 7.182081
3.619311 6.115689
3.467622 5.721433
3.451160 4.051611
3.361419 4.987870
3.162864 5.123193
3.420824 6.247711
4.695938 6.119439
4.149652 8.263563
3.325637 6.182654
4.061007 5.702050
3.812817 4.916058
4.438513 4.852288
3.483653 3.137882
3.380051 2.452787
4.514613 4.253475
4.185540 5.570364
3.063424 6.001864
3.431892 4.510490
3.217282 6.997335
4.356574 4.833760
4.224374 6.769749
3.899403 8.464501
2.915792 6.442462
2.983118 5.466038
3.581496 7.096972
4.369353 6.411807
4.138861 4.574992
3.401159 4.598603
2.604498 4.005726
3.274557 5.170895
3.619139 5.857612
3.570599 5.521984
3.887699 4.680015
4.579359 6.827318
3.571066 4.914835
3.675102 3.742663
2.841283 4.891073
2.304958 6.313807
3.887502 4.970322
2.813774 5.795039
2.845231 4.953674
2.874690 5.673795
2.695090 6.396575
3.713074 7.786548
3.902911 4.536137
3.059461 5.113740
3.660101 3.327464
3.013931 4.114804
3.063444 3.715268
2.205771 3.972166
3.889177 6.022841
3.310533 4.327200
2.374884 3.830549
2.453812 5.896322
3.472906 6.788005
4.789183 4.669403
3.044810 4.213396
2.475729 1.358353
3.322075 2.333988
3.367403 3.746230
3.717716 4.105073
2.984993 3.845951
2.472198 2.507494
3.748629 2.130383
3.762928 3.619346
3.238702 0.073741
3.182553 0.979963
3.754737 3.130902
3.139221 1.259836
2.642097 0.278984
2.592221 3.847802
3.820272 6.047785
3.280579 3.364350
3.324998 1.498180
2.753642 1.661879
2.825785 3.473655
3.090422 1.723833
2.907135 0.881268
2.257077 -0.597525
3.775018 0.432152
2.761820 -0.399057
3.095906 0.625152
2.937873 1.682645
3.048144 4.119297
2.782613 2.435370
3.065215 1.849698
2.963215 2.200834
2.105051 2.339113
3.077811 3.144518
3.196270 4.002153
3.992859 1.515783
3.313653 0.601986
2.494892 1.057510
3.198425 2.532196
4.688803 2.467552
3.234172 1.187276
3.073606 1.924901
4.194774 3.341181
3.235568 2.711493
4.028858 3.788330
3.182565 0.044688
3.145591 1.665899
2.551568 0.379970
1.523569 1.252347
3.009992 1.898157
2.257349 3.208676
2.359330 2.344053
2.712546 3.330894
2.187405 1.915318
1.766245 2.145242
3.578546 4.165840
2.160387 2.692362
1.688360 1.815704
1.803074 4.507269
2.931125 5.024359
2.610433 -1.342474
1.846981 3.772413
1.829892 3.048066
2.454353 1.699921
3.353465 5.038133
2.771141 1.075550
3.142996 1.828254
3.571947 2.641583
2.241419 3.143608
3.132044 1.948778
3.938149 2.714528
3.096131 3.552562
4.105672 4.687780
3.740315 1.063688
2.711867 4.466968
2.972198 2.370738
3.078103 2.613690
3.343948 2.175758
2.760875 5.050962
1.638091 3.053055
2.134742 3.599448
3.056003 3.096163
3.882094 2.822397
3.338696 2.545973
3.684770 1.982976
3.621858 3.173633
3.254912 2.079612
3.457330 2.609074
2.928731 4.112869
1.907429 6.535014
1.927181 6.878108
3.221005 4.347552
3.084718 6.651574
2.746124 6.049445
2.811806 6.567639
2.438326 5.542930
3.054930 5.926169
3.441145 6.200009
3.278104 6.353493
2.831658 4.958227
2.776988 4.622617
3.651538 5.302376
3.718896 6.187036
3.038547 2.960622
3.052853 6.215020
2.895572 4.958078
2.863823 7.475580
3.476943 2.668555
3.159284 6.103464
2.842054 4.116017
2.883029 5.581333
3.221332 6.671310
2.337002 4.937078
2.894300 5.579021
2.411126 6.271358
3.077372 5.929219
3.438081 5.853262
2.664353 7.132171
4.008216 2.620864
3.037950 3.837224
2.994557 4.621444
3.556244 5.357158
3.295752 6.078012
3.467769 5.925345
2.791703 2.520142
2.677968 4.108436
1.606131 4.898655
2.189886 2.746321
2.240540 3.544866
4.380798 3.398517
3.002068 2.530661
3.311568 5.912406
3.267509 3.383657
3.667237 4.340822
3.249800 4.385937
3.718011 4.548383
1.560500 5.856779
2.695357 3.619535
3.069264 4.087538
2.802797 4.584940
2.567843 3.443973
2.707160 2.065025
2.832575 5.197047
3.506667 6.949636
2.459766 5.118370
3.872190 5.038215
2.669942 5.096352
2.928376 3.545033
2.778075 7.164195
1.442956 4.448577
2.072915 5.260820
2.295189 4.479904
1.849853 5.830862
2.456781 5.986102
2.639349 4.392595
2.885962 3.225112
2.324025 3.324501
2.859802 5.528229
3.598976 2.182030
2.925852 6.988201
2.370772 5.788497
1.453162 4.251992
2.589952 5.839347
2.246778 6.131355
1.889427 5.576693
2.371905 6.373998
1.224423 4.974033
2.593677 5.403663
2.470869 4.959872
3.021689 3.682669
2.229466 2.348947
1.722092 5.831208
2.358632 4.562060
3.322626 4.187624
3.043123 6.597577
2.547024 4.195244
2.104686 5.161192
2.398594 3.122735
3.136049 6.309424
2.415623 5.435403
3.066309 3.475119
1.981172 5.960050
2.262582 7.466264
2.073866 6.415409
1.967854 5.038246
3.040015 6.332704
2.780923 5.896459
2.640110 6.772662
2.659831 5.419094
2.782173 5.433895
1.942155 6.123273
1.661483 5.602637
2.623604 5.741016
2.696199 7.748314
2.048501 5.933978
3.321846 5.337069
2.348428 3.117319
2.714358 5.053470
3.942849 3.963180
3.707710 3.826322
3.920375 9.842157
2.833091 7.478147
2.833389 6.870209
2.672042 5.420546
4.111951 4.232616
3.349181 5.941228
2.775780 5.796829
3.102021 8.280563
3.743163 5.302783
3.606125 6.148990
3.175613 6.805478
3.469460 5.167413
3.001131 7.222190
2.850200 7.634539
1.742367 6.480122
2.491416 6.227820
2.349768 7.325215
2.415012 3.545202
2.859701 6.373861
2.752866 5.434679
3.611650 5.013895
2.847204 5.982484
3.244910 6.428817
2.802306 5.893488
2.267130 4.938606
1.914773 6.585835
2.451827 5.577810
2.705755 7.276691
2.163270 7.521875
3.407509 7.222933
2.914434 5.683957
2.346968 5.844594
2.535810 7.303526
2.882334 8.206903
2.874597 7.967650
2.482459 9.618380
2.653082 5.496957
2.818251 8.120824
2.508035 5.584447
3.050463 6.072302
2.512309 4.795589
2.172021 7.446138
2.552484 6.748316
3.401275 7.011887
2.606180 7.244657
2.521043 8.701437
2.060502 6.606770
2.013214 6.750705
2.266343 5.282184
2.695673 5.283145
2.878552 4.266566
2.551164 6.305393
1.520658 7.341036
2.091079 7.297420
2.292953 8.548157
1.052655 8.468774
1.500826 4.946042
3.332874 6.665807
1.802992 5.462661
3.005604 6.756326
1.992456 7.419917
2.531941 8.271037
2.073693 5.293242
2.794937 2.914745
2.110586 3.197564
2.950610 4.072380
2.709704 6.574250
1.811421 6.320952
2.998097 5.598606
3.482328 7.983587
3.039074 8.097776
2.088029 4.817600
2.871043 7.502848
2.565461 6.627793
1.898202 6.345843
3.770527 10.364958
2.968884 7.655640
3.142929 7.101125
2.283949 8.166341
2.835131 7.456666
3.732045 8.475943
2.753173 7.170462
2.819917 7.322079
2.298547 8.072429
2.783326 4.866195
2.266012 9.124279
3.541022 7.330533
2.668521 5.827205
2.157235 6.263804
2.020303 6.283265
3.028552 7.808621
4.306729 6.008977
3.128448 5.992386
2.658278 6.351297
3.029554 8.729296
2.589521 8.095652
2.556149 6.918493
3.198413 5.945860
2.855909 6.544595
2.901111 7.786249
3.309486 7.353231
2.109121 5.743345
2.321205 7.058627
2.351840 5.657579
2.441821 7.462016
2.487828 6.972882
2.551055 7.601498
2.953254 6.972877
3.169208 5.738280
2.855124 3.087064
2.619619 3.936039
3.099856 6.330534
3.519727 3.359409
2.927143 4.451213
3.011958 3.011026
2.547190 3.014809
2.220078 3.984370
2.669321 4.315685
2.607692 4.097739
2.068399 4.416730
2.145509 3.628773
2.537604 4.490379
2.294270 3.942065
1.515675 3.086973
1.223827 3.521617
2.093545 4.933997
1.793858 2.209642
2.181579 4.590507
2.882407 6.447134
1.769738 4.128453
3.008745 4.374364
1.960314 3.351088
2.667520 3.414340
2.169732 4.394804
2.688571 3.245079
3.623740 3.133843
3.513296 3.681233
2.461869 1.283151
2.433411 5.854779
2.172455 5.465130
2.985598 2.941619
4.062313 1.762669
2.985213 3.628798
2.523124 1.579505
2.388685 3.599284
2.295891 3.322048
2.404595 5.449740
2.951879 5.363218
2.575434 3.883441
3.245206 3.811673
2.446416 3.501062
3.822622 4.412843
2.941555 3.308240
2.600701 4.785804
3.125902 4.951194
2.987011 4.418532
1.724078 3.390404
2.679227 2.972233
2.602239 1.929827
2.604491 1.877264
2.243620 5.106738
2.296292 2.045128
2.824961 4.597823
2.605953 2.337460
2.748326 4.327973
3.718958 5.916042
2.683793 2.597370
2.394563 2.331032
2.337716 5.478689
2.428418 3.879204
3.077944 4.001540
3.620627 3.431226
3.671006 5.187555
3.469142 5.034592
2.042772 2.389628
2.853478 1.643672
3.239588 2.910645
3.701282 3.693071
1.886617 3.775395
3.375876 3.131406
3.360723 1.714703
2.391834 1.954329
2.879310 4.462576
2.991912 -0.086610
2.736377 2.636590
2.560731 2.533281
3.549664 2.990326
2.728648 3.789819
3.763081 2.594387
3.163968 3.681425
2.548205 2.312370
2.103015 1.699480
1.217102 2.097829
1.570353 2.996193
2.081805 3.920487
2.202902 2.836036
0.983338 2.548809
2.172609 4.444978
2.209799 1.565300
1.494936 3.188772
2.267106 1.655915
2.520423 1.220494
2.016429 1.794640
2.360498 1.004369
2.745154 6.937688
1.744476 5.349620
2.111524 5.103695
1.869529 3.517002
3.114337 5.140527
2.702315 4.470217
3.393158 4.342574
1.668668 2.166407
2.463687 5.560876
3.653466 3.764611
2.618917 3.220919
1.955738 5.550665
2.578079 5.546561
3.493606 4.504192
3.441136 3.157244
3.065437 4.644495
3.298107 5.697629
3.197562 1.476659
2.678111 3.359312
3.019544 2.400067
3.224970 3.408033
1.914900 3.650099
3.153377 2.738249
3.310280 3.430585
1.875997 1.636166
0.963356 5.339302
2.142569 3.620392
2.912131 2.871668
2.462321 4.323542
2.487426 4.606196
3.271352 1.398384
2.236083 -1.398259
2.997683 2.166185
1.882690 3.794349
3.164380 3.310316
2.793928 2.193781
2.164564 0.246670
2.491368 5.106809
1.312242 1.493896
3.024201 3.752696
2.913640 2.934654
3.441617 2.920740
3.652732 10.123044
2.734260 5.918495
3.687416 5.526061
2.792416 3.974191
3.262065 5.730844
3.396272 6.272960
3.168828 2.594429
2.765956 5.137526
3.135398 3.969760
3.225945 5.069627
4.136393 7.905654
3.877799 6.404818
3.132294 5.190830
3.318877 6.203988
3.433224 4.491249
3.170543 3.575519
2.832191 5.830612
2.897637 2.793623
3.532167 4.534311
3.745922 4.884376
2.851092 3.002744
3.545064 4.734178
3.712464 6.447573
2.033404 2.404100
2.900887 4.315398
3.149801 3.080326
3.525763 1.290298
3.224951 5.100824
4.818001 3.557827
3.192329 3.487631
3.206894 5.039001
2.738580 1.955096
2.502886 1.014484
2.571603 3.614863
3.269770 3.030938
3.144427 2.002101
3.489432 2.877899
3.173446 2.108266
2.709995 2.492584
3.400731 2.002977
3.063536 4.009228
2.663915 4.418353
3.439934 2.112265
3.740150 3.569570
2.730184 3.272458
3.385540 4.625389
3.901585 3.444121
4.328767 3.997119
2.776610 4.141870
3.646345 3.792196
3.684918 5.865419
2.593264 2.166774
3.211252 2.467782
2.189857 5.502068
2.365262 5.830701
2.982297 2.869201
2.827324 3.264599
3.778690 2.831342
3.512049 5.330023
3.436996 5.294013
2.015003 5.746241
3.523904 6.386456
3.349318 4.774244
2.459266 5.449194
2.203647 4.784848
2.458598 8.464938
2.500656 10.148176
2.415217 7.542779
1.969162 4.869783
2.342069 3.774700
1.675984 6.487467
1.983054 6.407643
3.224900 5.179589
2.575887 4.308990
1.126217 2.899677
1.371082 5.222508
2.667719 1.224583
4.174142 5.725068
3.745968 2.079315
3.213414 5.585663
2.509031 5.048583
2.905824 2.831272
3.460012 4.251413
1.697104 6.109884
2.327553 4.208532
2.942574 5.393092
2.883615 4.397577
2.703287 4.440191
2.777472 4.350828
3.158873 7.795008
2.804002 7.138476
3.315878 6.500966
2.635597 4.775083
1.469060 2.860732
2.391294 5.641604
2.579306 2.812271
2.515232 2.513720
1.609129 5.493251
1.632143 4.767660
1.502541 4.438080
2.716976 3.051949
2.586026 3.305710
2.899765 3.560276
1.867557 4.119587
1.711298 4.698823
2.507048 2.678121
2.354597 2.679356
2.851732 4.000214
2.715736 4.114140
2.276594 3.736718
1.978371 3.823960
2.794431 4.407844
1.522102 0.683627
2.994884 3.636588
3.035828 3.114322
2.952390 7.236210
1.911930 4.098459
1.797898 3.845644
2.817994 5.737128
1.614213 5.098777
1.639960 2.538198
1.758956 4.909234
1.717193 1.224240
2.417017 4.799329
2.654830 6.354144
2.419218 2.489940
2.686912 2.594991
2.342859 3.274053
2.274841 2.348324
2.435026 6.370302
3.145742 4.359204
1.590227 3.269874
2.959737 4.524099
2.846834 3.711387
2.582617 3.463225
2.348727 5.708677
2.447509 5.125437
1.598885 5.602237
1.421397 1.848697
1.754910 1.949705
1.247204 3.249587
1.409095 5.848532
1.423174 4.212821
2.048198 3.425527
3.088144 3.501665
2.272967 2.159760
2.580399 3.070652
3.411663 3.452640
1.980016 1.083407
2.040899 4.379630
1.917033 1.643341
2.206973 3.313968
1.594398 2.137651
2.700844 4.989499
2.200816 3.327464
2.298627 4.480850
4.106237 5.538978
2.734079 9.150721
1.602901 5.314218
1.943797 3.952551
2.146233 4.681073
1.850812 4.634729
2.286608 5.465775
2.026260 5.942874
2.262475 6.180780
1.717595 4.820673
2.627728 5.114010
2.396763 4.796500
2.553084 4.908225
1.994986 5.705801
2.200385 5.858271
1.803018 2.353457
2.934818 3.871505
2.428249 5.498265
1.948678 6.674208
2.023936 6.673502
2.949218 4.008924
1.730235 4.347689
2.896171 3.980908
2.579135 5.798419
2.073110 5.645305
2.245520 2.707619
2.639965 5.391447
2.931793 4.405945
2.368627 5.747424
1.955050 4.374484
2.383794 3.242617
2.571608 4.588999
3.252482 3.854505
3.334369 2.801957
3.291714 5.108177
2.987311 2.628397
3.488163 5.166630
2.769800 0.766234
2.671589 1.914009
2.883023 4.626965
3.172588 2.879789
2.958497 2.228672
3.394612 2.879739
2.337686 1.747487
3.181929 5.134702
2.634381 5.574221
2.652845 4.169118
2.577672 4.502889
2.841621 2.314596
2.740424 1.036107
3.675487 4.679329
2.490789 4.956449
3.955847 3.388505
3.872110 3.417822
3.388996 2.919602
2.943348 1.603449
3.327834 2.645349
3.407653 5.143770
3.730671 2.069395
4.862740 3.884616
4.089060 1.329772
2.888153 5.264835
3.020638 5.335142
3.119535 2.705268
3.987827 4.447949
3.954055 3.122146
2.829295 1.517747
3.180694 2.811582
2.967945 2.464233
3.092703 5.040679
3.637226 1.878794
3.525326 3.326234
3.876189 2.484476
3.042855 2.236892
3.236282 2.905778
4.262914 0.284900
3.490027 2.632321
2.842674 2.088208
2.787244 2.773211
3.105182 2.936102
3.458854 4.556940
3.229650 1.194585
2.895746 3.569524
2.957237 2.723679
3.856917 5.074671
3.236106 3.896754
3.105590 2.121753
3.277751 3.459158
3.466567 4.945537
2.684106 3.387290
2.815254 2.748593
3.020418 3.353664
3.165772 3.937260
3.169014 0.560336
2.676497 3.272791
4.328836 6.598159
3.870003 3.708942
2.437533 2.465399
3.741099 3.742377
2.468469 1.332743
3.229971 3.577382
3.746798 4.314763
2.887663 5.089531
2.699632 3.094534
2.880836 6.410339
3.460196 5.374477
2.916259 5.243948
2.189663 3.026891
2.366635 3.410939
2.638045 2.118020
3.276260 2.081016
3.079591 2.738471
2.993336 3.894819
2.942256 4.895636
3.543722 3.528137
3.012578 4.815132
4.471002 6.901085
3.948669 8.571960
3.035177 7.139176
2.710786 2.295160
2.168798 2.655981
1.927113 4.762856
2.813026 3.632302
2.031085 3.987799
1.794915 5.086116
3.349459 1.052981
3.174071 2.058482
2.954851 3.120048
3.111204 0.790435
2.673369 1.977931
2.392877 1.913315
3.387981 4.211412
1.934640 3.582540
2.746549 1.127841
2.598744 -0.419115
3.085071 0.825943
4.165548 3.096356
3.691843 4.052071
2.201838 2.579472
3.309639 3.771701
2.186774 3.403257
3.820132 4.659934
2.585575 5.196006
3.762377 3.959075
3.115989 3.896534
2.611013 1.363622
3.201895 -0.078144
2.676343 0.697937
2.865414 2.336739
3.392428 2.335179
1.918751 -0.666525
3.172136 6.102396
3.483138 3.099227
3.243771 4.133610
1.972825 5.567537
2.529925 3.693599
2.002141 2.933351
2.556472 3.670230
2.368898 5.272013
3.158277 2.421451
3.898467 5.973576
3.192495 3.646925
3.108036 3.826353
3.506266 3.373062
4.204023 5.967179
3.676473 2.636989
3.186838 0.509885
3.182113 4.280249
4.324805 6.924166
2.992116 5.602179
3.400180 4.869447
3.794527 7.532972
3.376816 7.335655
2.659975 4.548852
2.240769 3.628372
3.927237 2.560277
2.746225 2.198732
3.685639 0.887739
3.665079 4.696397
3.663622 5.428414
4.109372 7.647249
4.598143 4.105232
3.700769 5.943731
2.623933 4.491624
3.144141 3.332798
2.881362 5.862581
3.601021 4.284572
2.932852 2.800105
2.528591 0.830870
3.105209 1.972233
2.303092 2.171027
1.728756 3.372936
2.354696 4.454247
3.431525 4.023365
2.687386 2.685694
4.115873 2.943945
3.607200 4.033601
2.476322 6.058948
3.756309 2.591188
2.681050 5.175870
2.516236 3.739598
2.900468 3.264928
2.506840 3.116665
1.780681 3.764864
2.061658 3.327069
2.603262 4.249386
2.301895 6.158233
1.222415 6.048885
2.239682 7.355184
3.386956 5.541319
2.162833 6.291242
1.797796 5.037346
3.062157 4.774890
3.752839 4.951474
2.341242 5.532809
2.448329 4.832580
2.643272 3.029798
2.216111 3.635441
2.253539 5.260647
2.239866 8.231823
1.917878 5.059633
3.460738 8.101482
1.735857 2.923662
2.382382 4.064759
1.691547 4.039371
1.536082 4.959185
1.883698 4.023955
2.257706 6.445338
4.025588 5.621066
2.646389 5.706620
2.285582 6.647160
2.544310 4.255531
2.002228 5.636582
2.054337 4.980491
1.756206 5.175911
2.370355 6.179771
1.566407 4.423315
1.602725 5.517770
1.914309 6.321299
2.442949 8.045421
3.145257 7.352344
1.842217 3.720510
3.292594 7.288435
3.439943 7.425523
2.621848 6.736988
3.954383 10.629983
3.194097 7.559482
3.113051 5.956695
2.264360 8.636409
1.153274 5.479068
2.855522 8.012090
1.706341 6.405257
1.851628 8.031276
2.354769 5.741608
2.211956 4.829237
3.213897 7.019585
1.394992 6.811977
2.673760 6.132202
2.645078 9.804748
3.226404 9.041304
2.685823 6.631305
2.927265 5.799135
2.622375 7.657013
2.037644 6.053315
2.208027 5.858309
2.423612 6.167021
2.056744 6.886441
2.550170 7.464892
1.904708 5.838511
1.588558 7.354350
1.608655 3.925652
2.590888 5.789148
2.513534 7.385045
1.408888 3.960658
2.959317 8.517933
2.693994 5.449313
2.521662 6.971933
2.295783 5.436809
2.205298 4.881464
2.864578 4.495758
2.159107 6.819434
1.655171 4.962062
2.626498 6.948658
3.374356 5.049521
3.420407 6.022298
2.304834 4.622432
3.047412 4.172780
4.075757 4.618610
3.724969 6.565679
3.925400 7.840549
3.238296 5.940739
2.308637 5.807041
2.944603 6.398608
3.058384 3.153212
2.811739 5.514228
3.264000 4.824177
2.750711 6.094230
2.564569 5.425767
3.489219 7.196307
2.573935 6.045040
2.586243 5.703922
1.568625 2.933510
1.868312 4.361170
2.808357 7.689651
1.486466 7.806522
2.515948 9.520693
2.311663 7.211644
2.220533 4.159451
2.937100 5.627104
2.166317 5.427446
2.912936 6.080081
3.071974 7.141619
1.257963 4.002294
3.118499 4.249545
2.863925 7.991150
1.310809 5.648428
2.294613 7.328997
1.991207 7.771152
2.581564 4.870229
3.206973 3.765374
2.833816 6.009332
2.207564 7.411166
2.769857 6.559753
2.674852 6.555275
3.128124 6.078763
1.622680 1.577127
2.492932 7.028861
2.921425 6.309021
2.705393 10.362296
2.590762 7.178306
1.657533 6.501884
1.834356 5.186431
3.369402 7.570621
1.523386 7.271929
1.294592 4.091866
1.613353 5.190926
2.149352 5.445029
2.124249 7.012256
1.619819 7.123089
1.279727 5.628529
2.371118 4.976268
2.388586 3.930808
1.069593 6.090385
2.953087 6.266950
1.710404 4.103164
2.420918 6.064713
2.985536 3.915590
2.510567 7.221525
3.704916 6.121122
2.307080 4.331791
2.279068 3.947593
2.311338 6.984275
1.841906 5.528237
2.660311 -0.991467
2.713304 3.384308
3.413719 4.302868
2.884360 8.248760
2.122962 1.719401
2.386466 2.827863
3.130708 4.757487
0.775219 3.985804
1.579628 4.897787
2.457710 8.734011
3.172320 6.381809
2.422574 7.367011
2.742723 5.334870
2.393297 7.064838
3.302967 4.761739
2.305211 4.520399
2.889612 6.937428
2.562283 4.742992
2.633580 5.680240
2.776551 4.724947
3.465370 6.015740
2.195746 6.165399
2.388969 6.008172
2.129309 6.866658
2.350128 6.006912
2.361067 6.102887
2.286124 4.128777
1.970674 4.176501
2.765609 6.141153
3.391617 4.804900
2.741703 4.564614
3.580316 5.533703
2.741774 5.509673
3.350195 8.793436
2.592817 7.985437
1.045010 6.117120
2.332315 6.143854
2.358389 5.637036
2.014459 8.008404
2.359732 7.589839
1.912778 6.037481
1.370591 8.045172
2.238129 7.549857
1.628821 7.613902
2.292467 5.974631
2.536109 5.442310
3.692792 6.758266
2.903110 6.861265
1.629662 8.092092
1.735360 7.091803
1.827524 9.669982
1.760967 7.585541
2.876367 8.965622
2.344106 8.230007
2.767072 8.461775
3.482907 9.742521
3.348766 6.648254
3.033032 9.255460
1.992736 6.844727
2.168911 8.917504
1.535195 7.782420
1.557253 7.644205
2.559771 4.559906
2.959942 4.828643
1.998126 5.626734
2.469884 3.128290
2.140044 3.977508
2.293192 5.304442
2.585238 5.485524
2.189844 5.965063
2.509737 3.917368
2.754226 1.772369
2.898597 4.472511
2.121998 4.873427
3.255558 6.448906
1.650717 4.243010
2.531564 3.797763
2.687790 5.377521
2.259765 5.355061
2.401414 5.278608
1.416541 6.102414
2.880242 6.124888
2.545645 7.190781
2.868302 6.940147
2.235785 9.454719
1.885501 6.074689
2.777689 5.306090
2.393419 7.169362
3.747053 8.038330
3.693978 5.101327
2.692351 6.954255
3.144461 6.438547
3.603459 5.006027
3.063216 6.210541
2.484136 4.988009
1.506351 4.527884
1.958284 5.337124
2.518014 5.144663
2.567463 3.426468
4.033002 5.878017
3.134034 3.108179
3.078111 5.833153
1.895838 3.532172
1.751415 1.474532
1.737187 2.157830
1.240545 5.243331
3.236432 3.294294
2.436441 2.167050
2.346252 4.151304
3.171599 5.687313
3.336514 3.964681
3.330847 5.258033
1.901007 3.460823
2.346804 3.083293
2.935194 3.374841
2.995772 4.879693
2.663513 5.975796
2.617597 4.936100
2.600790 6.793558
1.698641 3.958628
2.581813 5.064005
1.616009 3.982893
1.740662 3.436895
3.323707 4.164077
2.258311 2.906472
3.222377 6.380782
2.707666 4.715644
2.496913 1.874255
2.942208 2.444575
2.491749 2.321809
2.949488 4.297086
2.440539 1.698913
1.821678 3.934403
1.554012 1.197267
2.105645 3.622268
1.439198 2.389878
2.472386 5.207032
2.119844 6.174596
3.781105 7.075567
3.157282 4.846992
3.073937 4.786558
1.392576 5.297089
2.364019 7.621089
1.751853 4.926444
2.039813 3.329023
3.792653 4.177613
1.865612 4.710601
3.144900 6.588285
3.193215 5.999393
2.734360 4.236745
2.401971 5.567467
2.790587 6.594356
2.782851 5.685328
2.492410 5.804712
3.422388 5.211869
1.479881 4.242283
2.266680 5.057224
2.657743 4.582859
2.192126 8.219816
3.098897 6.586519
3.054936 5.793093
2.516722 7.722009
2.880721 6.203566
2.753477 6.614740
2.353863 5.773961
2.107285 6.486733
2.370631 6.119371
2.408019 6.865348
2.978106 7.354114
2.134096 3.508195
1.475711 4.461830
3.133457 5.609342
3.896098 3.951761
3.224385 5.624534
3.327270 5.644921
3.666193 6.728321
3.410240 3.694838
2.939510 5.547381
2.521891 4.632136
3.274304 3.444817
2.922827 6.599202
2.689372 5.941877
1.826134 3.236771
3.202839 7.522294
2.116026 7.207936
3.057148 5.577552
2.347009 4.828142
2.713199 7.483274
2.902357 6.784613
3.108373 5.064569
2.123487 6.083448
2.855372 6.028077
2.297202 6.937922
3.034302 7.660542
2.543161 3.262576
2.240609 6.097498
2.899327 8.576800
2.792018 7.045513
3.112803 6.531694
3.021388 6.150507
3.333651 4.599372
3.440809 6.089389
2.744809 5.902814
2.694978 4.588335
3.222970 4.505959
3.026694 5.024697
2.630756 5.289479
3.280670 5.229718
3.966703 5.245099
3.290716 6.691216
1.838497 2.228892
2.832867 2.503831
2.326338 1.244635
3.713779 2.852096
3.344647 3.124484
3.230939 5.287091
3.041251 4.015837
2.929498 4.765080
2.205256 3.282399
1.955310 1.094910
2.665617 4.521327
2.977395 4.767704
2.774450 4.064056
3.272076 2.993994
2.688895 4.095572
2.813177 4.632568
3.548975 4.071230
3.655442 4.614604
3.179984 2.152939
3.694758 3.933287
2.958113 5.940633
3.319996 4.664627
3.644547 5.400540
2.232046 3.332082
2.440854 2.590814
1.778146 1.565217
3.325984 2.281254
3.056156 4.686414
2.506458 5.256632
3.313497 4.360219
2.874548 3.515994
2.564939 3.751959
2.869626 4.091199
2.605182 5.324113
3.398088 4.001302
3.614726 4.697704
2.736461 5.071673
2.316446 4.736040
3.969437 5.285648
4.059838 4.778909
3.535111 5.343609
2.975790 4.188666
3.130913 3.626260
3.495269 5.507686
3.737824 6.986895
3.171626 6.935570
2.268545 4.771584
2.447987 3.364993
3.272368 3.758422
3.633234 4.647432
2.557657 5.093143
3.434363 2.933283
2.985073 5.636289
2.849272 1.947646
2.953006 4.234076
1.853269 1.432269
2.072340 3.600201
1.902909 3.320293
2.312354 2.982866
2.824961 4.147859
2.232361 5.049070
2.784228 6.353149
3.045549 1.911639
1.962369 3.523106
2.931095 2.639937
3.417597 2.764336
3.569615 4.576020
3.075134 4.638452
3.047536 3.604806
2.101789 2.816806
3.211211 6.475292
3.635980 6.279635
4.102888 4.288863
3.592038 6.992274
3.445491 5.369437
3.249791 7.143036
2.617985 5.032149
3.041079 7.353002
3.699332 6.783382
3.052112 7.423490
2.970262 7.051995
2.486044 5.709494
2.982793 5.627848
2.838274 7.728941
2.188622 7.304254
3.916925 7.635843
3.045503 4.848829
3.738736 7.543208
2.892159 5.631428
1.676406 5.111556
2.970088 5.561073
2.666601 2.122162
3.869080 4.533578
3.430353 4.741324
1.923767 4.203455
3.531829 4.102500
3.215263 4.673002
2.091630 5.686769
2.288172 2.996838
2.872119 4.470940
2.627556 7.247386
2.269003 4.345632
2.430566 4.069912
2.617824 6.911702
2.733515 5.895252
2.671884 6.047951
3.972506 6.658081
2.745663 4.614205
2.196068 4.671929
2.142679 5.994879
2.883161 5.171242
3.154756 4.256174
2.080182 2.810163
2.803905 6.636319
3.713855 5.032264
2.660102 5.202473
2.909861 5.349641
3.389344 4.785815
2.581894 2.996391
2.506589 5.621630
3.383205 5.240607
2.978330 4.870698
3.084584 5.101151
3.778119 6.582130
3.811098 3.434347
3.459976 3.681495
2.766355 4.236034
2.098447 3.463148
3.210234 2.386573
2.742580 2.328960
2.996977 4.562071
3.090711 3.796341
3.323767 1.976443
3.789333 4.782857
4.222468 5.752324
3.762714 5.607071
3.643344 4.615023
4.432597 4.961938
3.525243 3.719385
3.875843 5.919512
4.173919 5.903201
4.242069 7.023867
4.064781 5.140891
2.617847 2.842495
3.310887 4.329508
3.049067 6.707400
4.436940 9.205315
2.116490 4.416227
3.201965 2.958899
3.854314 5.550565
2.986771 3.859380
3.576564 5.334293
3.165371 4.363020
4.298326 5.588393
3.528561 4.117235
4.168777 3.850049
3.905064 3.766082
3.325022 6.708929
3.534410 4.716407
5.243448 4.119042
3.227471 2.142015
3.610202 3.052349
4.017925 4.066462
3.056641 5.107741
3.950346 6.514188
3.030321 4.600012
3.904174 6.198142
4.924561 6.064985
4.342787 7.160833
4.151932 8.920959
3.036741 4.917452
3.513904 6.975233
4.033428 8.184777
3.834300 5.976666
3.557007 4.062980
3.303712 8.405800
4.764232 5.612575
4.425877 4.346214
4.514654 5.244189
4.548425 5.799256
4.965997 5.522105
4.874571 4.822493
3.904461 7.800433
5.813236 7.554798
4.269274 4.043759
3.177524 4.272140
4.301136 6.685073
3.492103 7.584501
2.942669 5.371106
3.254731 9.077657
2.428041 5.966533
2.724215 7.686899
3.100688 6.891031
4.110888 3.496684
3.519744 6.680570
3.956675 9.018392
4.200905 5.111081
3.979720 5.500779
4.756132 6.218878
3.408469 8.076433
2.357334 6.883475
2.607084 6.692328
2.560097 4.847005
2.615356 4.724261
2.596767 3.996194
3.394494 3.665773
2.056389 5.946420
3.195893 8.211475
2.726422 4.640180
2.750491 5.534290
2.974323 8.639732
2.732858 5.678616
3.890148 6.976722
2.950569 8.248563
2.898452 6.587370
3.177057 7.018763
2.592912 3.174786
2.005646 4.917112
2.119547 4.668071
2.338139 6.217409
3.223669 5.911252
1.805101 2.327173
1.766986 3.005079
2.858021 4.341490
2.645494 2.310395
3.524890 2.408500
1.578263 5.080916
2.575533 2.733237
2.760653 4.415143
2.818588 6.877851
3.415985 3.715537
2.984607 3.489215
4.243687 4.425151
2.737368 5.477106
2.630834 3.698538
2.601820 4.668839
1.614051 5.518425
2.586318 4.882938
3.308335 6.683788
2.986835 4.142197
3.765428 7.899764
2.682988 4.870097
2.989418 5.465465
3.384402 3.148941
3.089205 3.190443
2.947681 4.060809
2.663372 6.030587
2.454542 5.675028
2.431135 5.980278
2.713227 3.558567
1.710503 4.041709
2.654587 3.287307
3.607309 5.266854
3.218861 4.865619
2.649302 6.060330
2.347328 3.027708
3.726041 3.802290
3.395322 2.459931
3.772252 4.026085
3.306097 4.711669
3.152683 4.827390
3.256430 5.023897
2.388227 4.113035
3.866476 4.046833
2.909294 3.159738
3.259674 2.583501
2.736362 4.934586
2.699735 2.117472
3.141700 4.781184
2.301295 4.109741
2.624330 5.133675
2.645013 3.989664
2.120342 5.629871
2.741437 3.730138
2.876285 4.488674
2.824653 5.088785
3.255876 5.624949
3.604744 4.832405
2.557735 3.639963
2.646754 6.450584
3.308370 6.096454
3.584038 4.962517
2.662793 5.084127
3.598357 5.811733
3.234012 3.790501
3.609143 5.240083
2.442921 4.577719
1.433712 5.003848
2.540655 2.873456
2.243266 3.917820
2.787887 4.386421
2.317135 4.431005
2.637031 4.356762
2.826029 4.823637
2.747555 5.090311
2.740700 5.750696
2.489902 2.822928
2.527862 2.159419
1.987892 5.359664
2.616276 5.328719
3.249019 5.615252
1.986599 5.619359
2.158739 5.836901
3.117887 5.039514
3.840550 3.982819
2.570060 5.135863
2.027202 4.031332
3.578927 5.396839
3.159500 2.694535
2.421291 4.449927
3.238139 6.020600
3.105290 6.828545
4.108154 5.963790
3.140325 4.771197
3.625785 5.120644
3.793264 7.447265
2.557955 3.911946
3.629289 5.281382
3.531963 6.669509
3.364578 6.070699
3.316409 8.226639
3.948538 9.045269
2.706224 3.055641
2.936624 4.823577
3.700676 6.781792
2.717543 4.884863
3.547064 5.811673
3.792059 5.302706
3.372149 5.672441
3.572331 6.092456
3.187599 5.370104
3.275412 4.467565
4.304556 5.550038
4.751644 4.870674
2.742594 5.169790
3.404432 3.531660
3.501311 4.631989
2.622468 3.602477
3.448521 5.805953
3.857088 2.018073
3.197043 4.779464
3.584666 4.529380
2.777177 2.926167
2.727016 5.689833
2.831981 3.854066
2.059187 4.411000
3.472903 5.268837
3.780166 6.464026
4.137400 5.176997
3.130520 8.092464
3.608562 7.740486
3.526037 6.135415
2.806924 2.788305
4.107819 6.260156
2.566157 6.960961
3.123195 7.359333
3.073897 5.880299
2.528254 7.642718
3.278122 6.584215
3.250381 5.922571
2.067557 8.106756
2.265944 6.896268
2.306438 4.816871
2.274729 5.790721
2.978564 4.605201
2.160004 5.515273
3.721492 6.945372
2.601854 6.578219
2.737755 6.844094
2.477015 6.523542
2.937858 4.592831
3.048310 6.142028
2.323105 5.756750
1.725207 7.408725
2.788626 7.294567
2.469114 6.845573
2.403185 6.127208
2.865840 5.282324
1.700394 6.305289
2.641005 5.159642
1.973459 6.001235
1.388405 4.799826
2.639114 5.205263
2.454993 4.452504
2.822069 5.955618
2.668768 2.999923
1.357080 3.962560
2.353473 4.691615
1.916749 5.632995
2.609442 5.476869
2.378829 5.630709
3.296223 4.845059
3.120575 5.771297
4.083010 5.460122
3.314218 6.454998
2.677902 4.949518
2.647968 5.174550
3.283933 9.079865
2.572227 5.835448
2.019316 4.616420
2.411888 7.301480
2.038948 5.218845
1.745007 5.291700
2.294187 4.104574
2.607021 7.090624
2.171590 2.435256
2.608978 6.459812
1.774609 5.252633
2.791455 9.314231
3.524677 6.949556
2.759500 6.525421
2.295648 6.717551
2.899420 4.588445
3.167272 7.467900
2.242034 4.974148
2.268902 6.677515
3.152738 5.258251
2.635001 4.892780
3.153657 6.153041
2.478121 5.654424
2.198117 4.628691
2.744388 5.520086
1.084199 4.514508
2.077195 7.724371
2.532966 9.266013
1.562552 5.123161
2.183651 7.758128
3.113538 6.945664
2.645353 7.995886
2.861753 6.588559
2.896718 9.647142
2.405420 9.424711
2.561082 10.416123
2.453219 7.862574
1.691018 9.750003
2.644152 7.566795
2.197433 7.442312
2.037989 5.252201
2.136434 9.547969
1.769476 5.287020
2.470007 9.004899
1.960543 5.860146
1.759229 6.757513
2.693307 9.758759
3.510438 9.534271
2.446182 8.674647
3.844569 9.380036
3.320607 6.438598
2.705598 6.574938
2.833274 8.243342
1.920206 4.848721
1.813341 7.753891
2.156026 4.246422
4.380824 5.126091
2.669250 4.717950
2.242489 8.242588
2.969024 7.950638
2.520837 7.005900
1.831029 7.811677
2.943766 7.910013
2.525903 7.244471
2.197767 8.121305
2.461961 6.809078
2.320457 5.268842
2.683931 5.936209
2.839135 7.371397
2.015595 7.788169
3.888693 7.007074
2.771317 7.763288
2.429024 6.014048
2.527259 4.966501
2.598590 6.263294
2.121617 9.575053
2.813406 8.626540
2.586404 8.745119
2.473496 7.429480
2.997517 7.783639
3.570522 8.961324
2.672056 7.590275
2.622204 9.047231
2.764753 6.746890
3.574550 10.856768
2.283967 8.525676
3.450969 8.420763
3.813898 7.891693
3.424925 8.074339
3.428038 8.536192
3.100384 5.485237
2.521500 9.129873
1.493752 7.604532
1.673424 7.310895
1.879328 8.513644
2.230689 6.279635
1.953289 6.027332
2.713806 9.135333
1.159422 6.072706
2.218870 4.715061
1.719093 3.712321
2.737610 6.206674
2.252714 5.056585
3.118603 5.047344
4.168383 5.722156
3.270288 5.910279
3.661186 7.777361
2.290654 4.434761
2.345723 5.775617
2.475922 5.308167
3.600760 7.281568
4.206832 6.748607
3.484704 5.712649
3.684305 6.832848
2.895638 5.812188
3.082966 4.711639
1.880742 8.180709
2.654377 8.428099
2.720803 7.347230
2.298265 4.805862
2.268210 6.113079
2.233954 7.103356
2.776363 8.246713
3.096112 7.457144
1.926949 4.655076
2.424998 5.347563
2.826139 6.546171
2.265302 6.092527
2.532869 5.520221
1.622527 4.374989
2.966886 4.855099
1.241464 5.205168
2.707892 6.191627
2.210596 6.985808
2.102961 6.594111
2.279213 6.413541
3.019171 5.413702
2.603253 7.211859
2.457565 7.398548
3.154196 7.347990
2.230645 7.133898
2.421096 7.863402
2.260504 6.057213
2.538166 5.796160
2.447504 3.866916
2.109853 6.974040
2.031458 5.132664
2.200373 4.242629
2.705716 7.867665
2.079575 5.744822
2.202530 8.619944
2.835358 9.115506
2.602872 7.072174
2.090282 5.593018
2.316892 4.995971
1.678674 6.304044
2.558304 7.938257
1.871474 4.194867
2.262431 5.462996
2.949423 5.884379
2.845491 8.070912
3.388440 5.318251
3.003547 7.836511
2.172770 6.340477
3.644926 5.900881
2.688913 6.855521
2.936579 6.782171
3.260794 6.789858
2.667048 3.952562
3.206428 7.305981
2.180732 6.327469
3.058178 5.131560
2.743931 6.780280
1.732517 4.377564
2.456825 4.969690
1.462482 5.253814
1.618242 5.466410
1.237856 4.614687
1.744718 4.667353
2.738140 5.508198
1.867558 4.413036
1.090640 4.735005
1.882302 6.813301
2.632492 5.353615
2.730422 5.722844
2.358905 3.865137
1.519484 6.172158
1.915454 6.582169
1.859383 6.233393
1.661048 7.451132
1.838130 6.143272
1.603560 6.270238
1.598526 5.013183
2.060595 5.946230
1.384984 5.337770
1.796477 5.407175
2.610708 6.671401
1.634759 5.833603
2.207535 4.631265
2.926540 3.661477
2.538138 4.341262
2.610161 5.842157
3.416145 5.434375
1.302078 4.934929
2.190558 5.227247
2.954261 5.160656
2.636932 7.089274
2.454491 4.936633
2.051780 4.827304
2.489256 6.203252
2.084908 5.725962
0.738695 3.708457
1.862717 1.689869
1.784051 5.278152
1.781526 4.964958
0.907226 4.159188
1.321243 5.188745
2.197986 3.964254
1.551867 3.690299
1.511259 3.378884
2.013562 3.830792
1.338711 2.762655
2.057872 3.238444
2.444903 3.271029
1.979026 4.402568
1.265857 3.865850
1.982406 4.827083
2.539435 3.397044
2.713645 4.843439
2.256814 5.443913
1.662040 4.157209
1.901508 2.872956
2.501453 4.487332
2.754174 5.448869
1.764680 4.719513
2.436872 5.661125
3.294134 6.907749
2.283664 5.561907
2.313277 5.974924
2.748523 6.237550
3.263168 7.459312
2.636916 6.734440
2.495854 5.010885
2.645122 4.325989
2.714897 7.000235
2.606072 5.670416
2.693202 6.964335
2.099821 5.603818
2.193488 6.867239
2.172281 4.953118
1.346214 8.393431
1.158638 6.770438
1.424150 7.951750
2.223210 6.301851
1.988769 5.388786
1.479271 8.241783
2.137629 6.910029
1.043533 6.008390
2.573416 8.142223
1.229552 10.544859
1.170852 8.895765
0.055001 4.776275
1.769136 6.426159
0.878093 5.923597
0.960106 5.837766
1.382001 8.203336
1.779782 6.981843
2.441202 7.987639
1.738486 6.282543
1.256710 7.827225
2.098393 6.035981
2.200601 6.265037
2.191125 5.668768
1.701632 6.395303
2.479471 5.427635
1.653590 2.924614
0.996300 3.587242
1.298333 3.585383
1.167376 3.421222
0.627467 5.973848
1.428374 4.982398
1.499917 6.125674
2.161147 7.296291
1.835236 9.329021
1.789467 6.423968
0.786559 4.825043
1.223843 6.329073
1.562089 6.052360
2.394842 6.479075
1.589658 6.404017
0.818760 6.452001
1.059707 6.579779
1.751246 8.732825
1.309641 9.396748
1.892814 7.913583
1.930306 8.287431
2.189496 8.965352
2.114292 6.624682
1.432887 6.678148
2.024351 5.588360
2.084590 4.649422
2.258967 4.411298
2.569060 4.763802
3.443253 5.270367
3.848323 8.102476
2.302209 5.851178
1.426560 6.547209
1.370496 7.488682
1.829342 7.884167
1.593054 7.380528
2.509407 6.753166
1.614663 4.326497
1.775662 5.194426
2.778752 7.376796
1.381392 4.454435
1.913695 6.215402
2.067297 4.919910
1.849408 4.684437
2.092286 8.248717
1.501774 4.055708
1.540210 7.975115
2.980447 8.436867
3.170566 5.416069
2.491268 4.533056
2.518676 5.815616
3.195061 5.353876
1.824656 5.400616
2.232130 6.861310
2.322038 4.781283
1.624682 3.523659
2.047833 5.197980
2.686413 4.432155
3.128183 5.098363
4.060230 7.287261
3.064535 5.783454
3.204531 7.054275
1.334630 5.474145
2.072591 5.156217
2.776829 8.127944
1.358691 4.499120
1.593951 6.606130
3.575396 5.749445
2.265453 2.552537
3.721163 4.086828
2.407954 5.943414
3.240033 4.478759
3.915035 7.240058
3.097679 3.200713
3.480525 7.859451
2.790567 5.602498
3.381351 4.424871
2.628691 4.061887
3.433617 4.178930
3.140270 3.199324
2.406329 5.681441
3.039826 5.120519
3.222674 2.422292
1.819933 4.458547
2.660510 2.773077
3.070325 3.786167
4.009005 3.680588
2.916955 4.365712
2.473907 3.457021
3.845703 3.945850
3.102915 2.220672
2.714195 5.256070
2.997238 0.330309
3.667226 3.714491
4.118058 0.940788
2.875721 1.990102
2.251576 1.867089
2.589298 2.839857
3.112969 1.019307
3.383628 3.048147
2.373974 5.793974
4.218818 2.467936
3.269161 1.881093
3.340118 3.026768
3.693743 0.908913
2.526947 5.146111
3.215975 3.951359
3.085315 4.016301
3.531675 2.072868
3.249125 4.344850
3.102375 2.464591
3.041317 3.207745
4.424307 5.535041
2.264648 2.174457
3.655135 3.608681
3.662845 4.210449
3.084626 1.484500
3.166894 1.763346
3.319610 2.073808
3.754917 3.375063
3.490903 2.243988
3.821389 3.725363
2.476030 2.829982
3.571387 3.354672
3.527786 2.381307
3.125005 2.553467
4.190174 3.056685
3.365162 1.914840
3.359817 0.309196
3.421315 3.916370
2.657228 2.642003
4.486984 3.831170
3.039664 4.178921
3.116504 5.957092
3.132950 6.635067
2.296798 3.446073
3.316782 4.373059
3.542061 5.126650
1.649885 2.002910
2.777375 6.023196
3.531335 3.828096
2.718205 5.231874
2.174315 6.876514
1.951861 4.370042
2.361537 6.123761
2.739228 6.713952
3.268168 6.911774
3.093648 5.861365
3.434905 6.323767
2.936776 5.356552
2.797182 7.636053
2.801606 5.682891
3.644538 7.067478
3.210690 3.269439
2.698100 5.849193
3.916010 5.388871
3.370603 2.782161
3.502233 3.524376
3.648995 1.802464
3.643177 1.348418
3.842841 4.467266
2.854411 2.288850
3.659051 4.850045
3.957963 3.919164
4.001496 5.762493
3.214829 6.059971
4.413871 5.777758
3.699412 4.239653
3.500804 3.979065
4.762908 4.789790
3.622258 3.557424
3.173257 4.508239
2.184882 1.733255
3.477594 3.970770
3.075057 2.198789
2.844496 1.427325
4.362826 3.567356
4.036430 4.403973
4.367413 4.066619
2.994014 5.281479
3.583178 3.673852
3.542863 2.637961
2.230976 3.822813
2.725028 2.800947
2.842375 1.805235
3.317552 5.637643
3.833520 2.666858
3.677592 3.320579
3.913495 1.275574
2.709135 4.563868
3.032400 3.725594
3.394071 2.919239
2.800567 5.717157
3.018419 4.790224
2.043249 3.903734
2.637463 7.463842
3.408588 7.797933
3.302413 4.861088
4.975295 5.683429
3.023320 6.589916
2.503735 5.662300
3.470848 5.357622
2.898251 5.044547
2.918970 6.027317
3.419336 4.994730
1.639423 2.699485
2.268488 4.551201
4.020666 6.966032
3.105835 4.817835
2.440783 6.120111
2.589594 4.231312
2.051054 3.298718
2.572448 3.424961
2.980736 5.402676
2.660821 2.788849
2.789801 2.646833
1.500754 4.680752
2.991918 5.077037
1.504009 4.618728
2.471541 2.602915
2.930995 3.279733
1.496549 4.278461
2.256479 4.114185
1.965153 4.127345
3.202781 5.121616
4.000420 7.297084
2.575012 4.055177
2.235187 6.449324
1.589061 2.490202
1.682228 3.036687
2.917650 2.273027
3.019533 2.004523
1.840109 3.213474
2.398602 3.166693
1.920774 3.774756
2.693262 1.753112
2.296459 0.661256
2.616499 2.201047
3.031054 4.534490
3.279768 3.633875
2.543434 0.868459
2.289503 2.504284
2.177534 4.604907
3.323513 3.345720
2.759819 2.670466
2.403330 5.387845
2.829194 3.816533
2.283371 2.541244
1.853328 7.509587
2.115419 4.485645
2.822684 2.393347
2.869167 5.037972
2.707753 5.724476
2.366369 4.811553
1.634638 4.901007
2.409675 6.881462
2.674544 4.447375
1.475744 5.227555
2.797386 3.727772
2.400227 1.331938
3.402342 2.456259
2.016601 3.432682
3.237725 3.497579
2.784885 4.024003
2.424073 5.811606
3.183061 8.124864
1.901236 5.937376
4.355821 4.661379
3.256968 6.504867
2.471885 3.275257
2.141555 4.020285
3.255344 3.097298
3.258375 5.273616
2.964764 6.720692
2.790795 8.126478
3.074694 5.806969
2.014384 8.509768
2.987969 6.190307
2.380479 4.480831
1.988128 4.990642
3.230253 4.226201
2.576550 6.636109
3.914419 6.900030
2.415472 7.479016
2.710689 7.053160
2.685218 6.146155
2.184810 7.232906
3.133024 7.707446
3.680114 8.238245
2.826363 6.474885
2.435294 7.306111
3.861910 9.498221
3.116290 6.986432
2.428610 5.798827
3.153735 5.496017
3.371400 9.687806
3.207074 8.147770
2.716243 9.376735
3.159642 9.503000
3.031233 10.233030
3.674488 8.426201
3.532870 7.300218
3.694316 6.132892
3.050120 3.440049
2.844187 7.828017
3.162769 5.348550
3.996903 6.110005
2.555154 5.370597
2.444342 3.479510
2.971027 5.656201
3.021123 7.665992
4.149035 7.076848
1.845120 5.469147
2.560651 6.429237
1.948084 6.566665
2.320270 5.847359
2.236027 6.807055
3.202581 6.096301
2.613104 5.650326
3.442572 5.343167
3.090353 5.345762
3.631129 8.109287
4.339725 6.192707
3.454489 7.811372
3.108158 5.709364
3.469099 6.894794
3.206095 6.756678
3.105251 5.437765
2.155371 4.651848
2.247142 4.714528
3.090892 6.799683
2.291489 4.993078
1.480490 5.586188
3.554630 5.039449
2.644020 1.527023
2.802096 3.551328
3.464832 3.845566
2.194306 5.481041
3.056011 6.321119
3.149084 4.067425
2.286463 4.395291
3.458417 7.577839
3.855411 5.513283
2.903586 6.265690
2.963599 4.603106
1.905429 5.205992
1.947535 7.667796
1.595088 7.647151
2.058559 6.998811
1.792127 5.870017
1.377584 6.179907
1.843073 6.494496
2.834692 2.727832
2.338015 6.733033
2.374415 6.871520
3.031438 6.488425
1.570073 6.594824
2.650582 4.476271
2.417248 2.865059
2.183111 3.893452
2.306769 4.205158
2.843216 5.749532
3.148369 7.077439
2.040330 6.459505
2.207161 3.250183
2.732690 7.585027
2.296362 3.620420
1.601763 7.315046
2.746741 6.956706
2.443849 9.683215
2.192888 8.970148
2.751738 7.586738
1.798420 8.829526
2.184378 6.207326
2.538412 5.651543
3.876765 7.355643
3.372038 3.865755
2.571626 6.675751
2.557092 6.418930
3.002582 5.403462
2.781784 5.793159
2.256113 4.604006
2.606839 6.241293
2.672068 5.311552
3.098264 1.885109
4.258367 6.103288
4.127720 4.404516
3.831381 3.757119
3.600861 5.181513
3.502496 6.338118
3.963661 4.323928
4.007772 7.298643
4.065041 2.568775
3.701356 3.761699
2.829220 4.255431
3.572231 5.853535
4.009344 5.313218
3.396860 8.102666
4.882992 6.583616
2.871383 6.484881
3.979875 9.114196
3.422722 6.314988
3.371299 6.286881
3.480227 6.731228
4.717089 6.255663
3.195454 7.963387
4.918503 5.288131
3.901505 4.597442
3.487974 6.633213
3.366926 4.711353
4.007472 9.550723
3.799996 6.755437
4.200728 7.456244
3.625275 7.090320
3.175493 7.860316
3.116161 6.771857
3.320395 7.329653
3.238047 7.682146
2.705249 5.898423
1.874017 6.291178
2.546541 8.259079
1.919644 6.512715
2.891542 8.642137
4.041095 4.789271
3.568523 3.075184
1.998328 3.994847
3.049314 5.357100
2.578500 5.242148
3.350418 2.930434
3.229388 4.927508
2.701320 5.828547
2.563824 5.351990
2.018563 7.025606
3.028862 5.221732
2.349340 4.856446
1.646564 5.991584
2.807545 6.748352
0.484283 2.839074
2.323436 6.196450
2.136244 7.349594
2.272461 3.943177
1.958258 4.082163
1.952913 6.204502
1.912473 6.739769
2.914863 6.143849
2.629815 7.670334
2.669085 5.891404
3.196095 6.149632
2.768424 5.425144
2.286968 6.272457
2.265859 4.811969
3.237967 5.451512
3.352207 4.642443
3.098528 5.955654
2.532643 4.838914
4.013850 8.372460
3.694452 6.082730
3.028325 4.422580
3.276624 6.061152
2.625927 3.565829
2.846917 3.907262
3.481806 3.665695
3.714986 2.753040
3.240778 4.028199
1.923558 3.713405
3.609669 4.700706
3.561640 6.945767
3.818130 6.527578
4.133138 5.694748
4.939188 6.006739
4.391122 5.340017
3.825100 8.439370
2.865439 4.178179
4.371656 4.700719
5.281951 5.395577
4.939704 7.199133
3.938741 5.668626
4.128248 4.656721
4.848006 5.968412
4.445902 3.730533
4.310983 5.736752
4.054768 4.837510
3.871968 6.539545
3.972782 4.852321
5.272928 5.206347
4.783619 6.989957
3.885298 8.585387
3.576300 5.870850
4.297961 7.686132
3.749624 5.503244
4.337174 7.195081
4.550403 5.563712
5.152573 2.631344
4.730114 4.474642
5.562363 6.144911
5.065916 4.969326
4.520806 4.891740
5.189602 8.195935
4.355571 7.637218
2.422825 6.316240
2.285496 3.293017
1.926782 4.556333
3.016971 6.738576
4.263321 5.857910
2.878470 3.756255
2.674725 6.860264
2.510316 3.417749
3.277655 6.206832
3.221314 6.922754
2.199014 6.430097
4.540675 4.490408
2.758657 3.733467
2.961132 3.873064
2.417831 3.904706
2.880913 3.391635
2.632126 4.131142
2.130995 4.770951
2.320349 3.469427
2.234882 3.511328
1.805526 5.702935
3.062985 5.026694
2.570775 5.156937
2.564808 2.238960
3.797725 3.254267
2.518580 6.764456
2.515749 5.823125
2.424852 3.247518
2.483960 5.683202
2.064431 5.028288
1.523037 3.649845
2.091579 3.288405
1.748812 3.696211
2.002982 6.601058
1.996224 2.341175
2.334685 5.171509
1.994792 4.379991
2.652261 4.128525
2.134279 1.788196
2.317719 6.719506
2.632237 4.022988
1.591202 3.404514
1.893180 6.043228
2.660748 6.456684
2.005006 7.137301
2.446667 4.638477
2.002627 6.109799
2.074159 4.752149
2.965161 6.475577
2.726427 7.873792
1.729880 5.776826
2.863287 4.715053
2.650353 6.311978
3.348881 6.845799
3.244024 4.702559
2.200409 5.891775
2.874525 5.691074
3.611795 6.012803
3.281856 9.264342
2.550801 6.791687
1.728780 7.406260
2.775450 7.367625
1.958441 4.316655
1.104820 7.544828
2.248637 6.084515
2.661934 4.891086
2.810976 3.564541
2.012530 1.928376
3.320681 5.335339
2.382720 3.247999
2.548694 5.040851
2.409942 4.770344
2.934486 6.126569
2.603830 5.395878
2.492758 4.691917
2.093867 8.247012
2.150000 8.077324
1.727564 4.883829
2.321081 6.258158
1.893160 6.078461
2.160409 4.241166
2.141942 4.656021
2.202868 4.476365
1.314869 3.928015
2.818141 4.487126
2.345966 5.373840
2.977569 3.463468
2.666972 5.565075
2.199724 2.936950
2.775687 3.834437
2.552506 3.895112
1.705289 3.509550
1.606285 4.696186
1.515808 7.834585
1.994628 7.811245
1.588303 2.931130
1.901870 6.059494
2.763870 5.136067
1.901219 6.423271
2.682595 5.763869
2.920757 5.769227
2.133706 5.620162
3.249174 6.425651
2.180672 4.232981
1.975376 5.325899
2.134580 5.078626
2.330688 5.153925
2.664215 6.783871
3.451049 6.879857
2.666819 5.909592
2.839248 7.079416
2.592871 5.703838
2.736064 6.643178
2.427035 8.300185
2.795085 4.634028
1.674856 6.319253
3.674021 7.410813
2.427790 7.197376
2.617009 4.976320
2.982727 2.405818
2.381557 5.928717
2.330096 6.756334
1.752680 5.132624
2.456892 5.423130
2.182683 4.426740
3.486060 4.469885
2.704725 6.074656
2.091028 4.856058
2.009045 2.873326
2.746699 4.997625
1.863569 6.104970
1.725705 5.045816
1.708157 5.465077
1.678271 6.388394
2.089600 4.282851
2.105503 3.424952
2.627477 2.424927
2.918493 2.820661
2.516805 3.299867
2.795227 2.440069
2.766508 2.993029
1.855979 2.885614
2.047808 4.834275
2.439771 4.803057
2.697407 4.427946
2.538270 4.375087
1.757793 2.795385
3.134904 4.719078
2.306977 3.617558
2.716530 4.215906
2.279025 4.468536
2.479245 3.919146
2.689027 3.528076
3.283060 3.319005
2.860781 4.732184
2.519621 4.284670
2.254056 4.289356
3.453443 6.914755
2.013416 4.279442
2.526858 4.511410
2.572933 3.090345
2.430178 5.454322
2.398669 3.700689
1.925607 3.249861
3.564589 3.899183
2.139186 3.771813
3.001767 3.966747
2.446037 1.912795
3.105077 4.099890
2.201576 4.018214
2.667773 4.437819
3.156503 2.986762
3.083230 3.568510
2.231953 2.457199
2.174646 1.099271
3.287281 4.652995
2.556740 2.494786
2.158863 3.931672
3.010023 2.816393
1.943899 4.195445
2.281157 3.070588
2.564086 5.072227
1.877590 4.080321
3.104851 5.152115
2.112017 2.801567
1.307413 3.862000
2.322342 4.471754
2.496587 3.692056
2.385168 3.981613
2.441467 1.514410
4.108161 3.479475
2.831371 2.680279
2.236042 1.837741
1.904155 0.264128
2.292811 4.286264
1.828508 2.464474
1.857534 0.793020
2.037224 2.945318
1.952437 3.604517
2.937905 5.149529
2.874066 5.053627
3.038295 4.047399
2.637023 3.763519
3.350686 3.060530
3.357543 2.296440
3.624108 5.491168
3.379869 3.167176
3.770942 5.989402
3.730435 3.943237
3.566450 4.378833
3.162148 5.490487
4.117239 6.168076
3.886018 5.702303
3.748087 7.623273
3.964951 4.477974
3.584141 4.992407
3.933887 7.104986
4.662377 6.652321
2.861574 6.328947
4.459041 6.828770
3.047205 5.047619
3.624173 4.995270
4.811926 5.892311
3.101677 4.153551
1.534585 4.824737
2.312452 3.752281
2.869121 3.641268
2.979204 4.468373
2.718673 2.772666
2.804843 4.080290
3.247867 6.092756
3.059021 3.304173
3.381020 3.861138
2.418067 5.769274
2.853980 3.091243
2.754184 4.469746
3.512922 4.074168
2.964417 6.222425
4.226784 5.740848
4.094238 4.641871
3.620129 3.934508
2.948823 3.860927
3.291191 3.447313
3.136094 2.183369
2.422061 3.526580
3.503877 2.400415
2.570003 1.793125
2.643070 2.647768
3.506571 3.252015
2.106600 4.319876
2.539482 5.348577
2.709788 5.447271
3.291627 3.014578
3.259210 3.968035
3.208673 3.350321
3.030927 4.194169
4.183540 4.247913
2.966510 5.575393
3.571880 2.179661
2.667515 4.627920
2.288027 4.602795
2.935509 2.984928
1.984789 6.153174
3.034073 3.266674
2.291737 2.869085
3.120381 6.651977
2.577645 4.797245
1.743644 4.501466
2.262245 3.999729
1.569276 2.982297
1.230071 4.318816
3.516800 6.860535
2.872960 6.235767
3.576779 2.460943
1.758621 4.612502
1.310230 2.861542
2.292923 5.652665
2.167356 5.948846
2.947284 6.457488
2.147016 4.384647
2.751415 -0.377529
2.534305 5.888480
3.381766 3.809695
2.406880 1.997731
3.251522 6.347943
2.664302 3.353672
2.331842 5.587176
1.684717 5.509176
2.305339 3.460730
2.304515 6.114138
3.574672 3.811779
3.402900 4.531096
3.291453 6.228751
3.716995 4.768605
2.955531 4.377921
3.556138 5.386267
3.642589 5.542894
3.376700 5.994229
4.105591 4.969113
3.363564 4.618131
2.292135 4.831201
2.337587 4.772690
1.750299 4.220737
2.422641 2.156196
2.264977 1.156245
3.594007 3.887804
2.862384 2.293587
2.789155 2.973351
3.675573 4.226219
1.823433 3.874927
3.163702 4.146882
3.282947 2.843312
4.125584 3.702685
2.926546 4.885486
3.930263 5.237951
2.488094 4.082008
2.306140 5.721173
2.678102 3.291853
3.038294 2.614134
3.920541 3.256571
3.028789 1.801030
3.047866 5.987058
1.938933 0.861029
3.438285 3.190699
4.133373 2.459175
2.941368 4.410990
2.992881 1.813770
2.404226 2.505178
2.658816 3.024187
2.394638 3.820600
3.330885 4.992607
2.208242 3.710269
1.757728 4.756027
1.921440 3.452577
2.946752 4.000234
2.171966 4.147189
2.438146 5.912002
2.943831 4.329740
2.157064 5.006615
1.887932 2.555692
3.013420 4.094025
3.518378 5.970849
2.988191 7.900149
4.150596 5.988855
1.951950 5.579344
2.358706 4.878945
2.443204 7.234908
2.652528 6.468624
3.176811 3.403227
3.548942 5.717946
3.741630 4.765419
3.641111 6.087336
3.030669 4.602925
2.824151 4.358849
2.404927 6.797343
3.630806 7.088336
3.106387 6.159899
3.003005 6.078901
2.048443 4.836426
2.956404 4.134243
3.336847 5.807379
3.274366 6.612247
2.894800 6.451624
2.661639 3.682836
3.309149 6.782964
2.636232 5.047400
3.393902 6.723834
2.478658 6.196647
3.150528 4.277531
3.131253 2.560450
2.607126 5.895858
2.502963 8.598976
2.918318 7.477682
2.990091 4.967770
3.291430 7.341887
2.047040 7.268531
2.054741 4.973463
2.710938 7.024013
3.440850 4.654512
2.447856 7.401116
1.996869 5.255160
3.603661 4.949825
2.280077 5.576438
3.007187 3.761058
2.885126 3.725388
1.983599 3.794332
2.436334 7.149240
2.074819 6.559631
3.221433 6.554370
2.430230 6.032561
2.528694 6.402764
3.499176 5.885664
4.358701 7.578907
3.717487 6.201786
3.909152 3.273676
4.048347 7.415327
3.055211 6.594143
3.769867 7.803815
3.754578 7.827137
3.155323 7.593599
1.572168 5.297736
3.759712 5.062006
3.401083 6.173319
3.376353 5.770827
2.477185 6.570640
2.372550 6.309864
2.271568 5.622868
2.620363 6.392512
3.481477 6.799567
3.373513 7.944513
3.404491 5.985958
4.339024 5.704632
3.257154 6.133140
3.164269 5.495946
3.618711 4.995013
3.649608 7.262833
2.011775 6.551069
3.568955 7.157593
2.031061 7.146166
3.358459 6.872036
1.973886 6.100950
3.434022 6.688452
3.117425 5.172142
3.311664 4.601771
3.601037 6.187274
3.386594 7.110292
2.657552 6.800825
4.405225 9.149141
3.803177 9.282108
3.121734 7.688127
3.657067 6.498121
3.162869 8.829357
2.090325 8.758083
3.123047 4.679446
2.042687 6.421768
3.371222 6.456377
3.096607 7.373856
3.995491 7.131850
4.585018 8.453593
4.490323 6.434991
3.752490 5.787391
3.854181 7.808576
2.981379 7.987301
4.425753 7.041823
3.872992 6.883605
3.248074 4.369557
3.750804 7.348190
3.355962 9.387074
3.285941 7.357450
3.792827 7.404383
4.389085 8.631169
3.641128 6.809281
4.989067 6.083695
4.741568 6.529961
4.283957 4.910858
4.559604 9.285274
3.305354 5.772015
4.027327 8.120451
3.029453 6.181370
3.068324 10.928241
2.235993 5.837556
2.931287 6.392127
2.690178 8.481020
3.643431 9.344225
3.274281 4.388770
4.614899 5.912080
3.502184 7.261985
2.948773 7.209140
3.961158 7.288692
3.838142 9.071494
4.235806 6.707902
3.645333 7.634246
3.181870 9.124607
2.438538 6.695169
4.600432 6.874576
4.589449 6.225027
4.013299 5.927280
4.075134 6.783936
3.283963 6.836872
3.746319 5.188904
3.066216 5.724711
3.671264 6.912043
4.135085 4.273609
2.580918 4.368518
4.067847 8.040853
4.206601 8.316155
2.917267 6.282556
2.853113 6.199206
3.975487 7.288583
2.518073 5.612404
3.287198 4.122789
2.550033 3.713921
1.524221 7.826433
1.648512 7.273061
3.064030 7.713484
2.252687 6.239359
3.424601 6.121231
3.358646 5.955348
2.111104 4.581892
3.211199 4.402100
2.625722 6.344622
2.727225 2.457636
3.241982 5.007616
3.531030 5.274189
2.833204 5.766890
3.430466 7.284565
3.275439 5.734721
1.791401 5.715899
2.350428 5.964855
3.673635 8.071266
1.970553 4.920691
2.473271 5.563101
3.242916 7.408285
2.435896 6.654122
3.112475 6.366482
2.385360 8.309405
1.681887 7.604566
3.512955 5.830825
3.392969 5.278104
3.658130 5.889223
2.626287 6.988893
3.012184 6.702309
2.472105 5.120350
2.142717 5.548202
2.500095 6.856147
1.489522 6.362725
2.541569 8.247118
2.317149 7.567950
1.534220 6.961973
3.422706 8.494230
3.432033 6.173711
3.806325 9.116679
3.589809 8.154002
3.376547 6.271123
3.243281 5.530345
2.788437 3.848015
2.664926 5.553857
4.108066 7.000561
3.203625 5.664391
2.955723 4.177353
2.146220 5.899847
2.800892 6.581512
3.753918 5.532282
3.437989 3.757169
2.739309 5.076265
3.581082 5.293030
3.230077 4.681716
2.643259 6.354185
3.575964 6.376542
3.090432 2.888780
3.017070 5.984956
3.880057 6.109949
3.744733 3.973925
3.537419 4.480674
3.203029 2.005657
2.877648 3.495059
2.318092 4.117401
3.262198 4.132225
2.893910 7.383714
3.383061 2.741087
2.637392 5.642787
2.217677 2.570637
2.267501 3.031727
2.775614 3.395475
2.757761 2.014520
1.986960 6.908742
1.948740 4.233514
2.531526 3.220032
2.599444 2.284765
2.254739 2.888438
2.438495 6.383739
1.976202 1.739366
2.168836 2.834630
2.569474 4.271214
2.882852 3.988407
2.247552 4.623548
2.752863 3.977540
2.224113 1.766180
3.132820 1.009218
1.836112 2.266242
2.215746 3.761796
1.282527 2.619166
3.079564 6.413469
2.024266 3.567999
3.102482 3.442599
3.022681 2.244137
2.187691 3.313907
3.432660 3.765513
3.087300 2.542914
2.689124 1.807826
3.295709 3.172231
3.478855 4.740441
2.744504 2.019520
2.539790 1.904949
2.499919 3.177944
2.883157 4.701616
2.435948 3.704266
2.710502 1.023104
1.610735 3.626859
2.670191 3.611636
1.939124 2.231484
1.861955 4.019616
2.268463 3.235121
1.902647 3.825844
2.911390 2.384227
2.478574 1.585597
2.085394 5.278940
2.390783 5.835173
1.734709 0.269470
2.185794 4.294211
2.927030 2.067978
2.246301 3.583879
2.898397 3.197525
3.157527 1.689777
2.688940 3.664782
2.870647 6.084663
2.056688 4.004996
2.169131 2.804032
2.256334 4.821976
2.003649 2.827359
2.965847 0.632318
2.794628 1.969835
3.266959 3.213521
2.640838 2.537216
3.080211 2.111555
2.094100 1.439795
2.763256 2.737249
1.301763 2.098229
2.315971 2.654080
2.045906 1.880374
1.883420 2.110259
2.735828 0.313724
2.210932 -0.865960
1.955032 3.087225
3.688428 2.041131
2.469222 2.509226
2.707805 4.197413
2.553666 2.702218
3.148725 2.969574
2.727165 2.894168
2.678648 1.273563
3.304877 0.753066
3.363720 2.920972
2.510676 2.256280
2.282276 3.835255
3.276348 2.413519
2.943457 2.618852
1.886593 1.913943
2.785847 1.679471
2.817539 1.847873
2.301403 3.020555
2.866089 3.064624
2.621134 0.685811
1.788227 1.642388
1.591628 1.084407
1.166303 -0.760379
2.031974 2.151969
1.581491 1.551646
2.159739 -0.220869
2.969770 5.374981
2.470536 0.668556
1.933854 2.342298
1.886027 1.545334
1.673072 0.120684
1.784831 1.874426
1.461519 0.616559
1.095900 4.138563
2.279744 3.249453
1.332959 1.682091
1.904844 4.048719
2.051673 4.292646
2.211888 2.459035
1.585564 1.884911
1.593314 2.100022
1.900981 2.909048
1.903861 5.344284
1.944937 4.476930
2.550605 4.390595
2.193203 4.759537
2.080923 5.039931
2.131090 4.081404
1.682878 0.678147
1.913541 4.572345
3.154247 7.427880
3.162170 6.650192
2.201386 3.254927
1.660271 3.604462
1.072852 1.340631
2.464964 5.745294
2.056468 5.762525
2.520822 3.930551
2.854873 2.895811
2.604027 4.539785
2.284456 3.809277
2.184302 2.973563
1.909012 3.405067
1.854476 3.336940
2.413876 3.881424
1.811448 4.735161
2.369509 5.136901
2.893653 1.547971
2.212009 2.340847
3.402138 2.775864
2.384184 3.464543
1.524288 3.083962
1.774775 1.100357
1.766123 3.644571
1.266865 4.522621
1.733133 2.937709
1.712103 0.295677
2.086937 3.677221
1.692951 4.307719
3.011335 4.331516
2.665260 5.412175
3.534382 3.149858
2.153279 1.144913
2.831773 1.494958
2.483085 5.277220
2.331121 2.673650
2.592878 2.076612
1.830658 3.088925
2.223771 3.238622
2.137584 3.360916
1.137543 3.751234
1.575961 1.876842
1.838932 2.090269
2.747088 3.085953
1.444256 1.948528
2.137181 1.949899
2.146998 1.931526
2.439880 4.609827
2.171071 2.628985
1.124409 4.113103
2.222077 5.701699
2.790801 5.576541
2.801529 5.161568
2.330541 4.600789
1.909391 2.108813
0.449261 3.629795
1.699996 4.819094
2.273000 5.288822
1.021801 2.868405
0.943517 2.536687
1.772384 2.842038
0.478205 3.265780
0.916517 1.707470
1.792684 2.883393
1.601747 5.708355
3.269373 3.375714
2.022008 -0.370217
1.371238 -0.196175
2.922718 4.607712
2.466509 1.810107
2.348134 2.117331
0.742267 2.488700
2.043635 5.292853
2.426033 4.307985
2.088748 5.111699
2.262869 6.733275
1.848083 4.075178
1.877123 4.699929
2.007002 3.796164
1.801517 3.663645
2.299917 3.989330
1.780294 3.419204
2.548014 4.491084
2.443065 2.539239
1.446882 2.511906
2.541673 5.047628
1.639667 2.853816
1.337580 4.597716
1.991837 5.093686
1.654028 3.387591
1.444977 3.976397
1.821554 4.241077
1.939707 2.706075
1.976458 2.772501
2.567900 4.250069
1.277268 4.456213
2.211657 5.700754
2.208270 4.881469
1.792078 5.559562
1.856130 3.925945
1.772068 4.141310
2.905858 5.433508
2.721464 3.196933
1.835053 5.735825
2.223184 4.596116
3.334198 3.892116
3.013456 6.046295
2.707544 4.462397
2.169996 2.581115
1.193352 2.582987
1.699893 3.710455
2.320314 2.075221
2.227604 1.166381
2.395658 2.765362
2.167112 2.280157
3.202773 3.941992
2.394925 2.012112
3.089382 4.510791
3.332709 5.021700
2.674571 6.403614
2.753737 7.295352
1.755645 2.802107
2.445365 4.024484
2.166017 3.677156
1.663540 3.598257
1.706955 3.085156
1.189766 1.167185
2.578320 3.450694
1.968149 4.919869
3.103218 2.673909
2.093786 2.518936
2.634838 2.483536
3.416245 8.451308
2.771291 4.934185
2.914501 4.945921
2.638540 7.603433
3.581473 8.298207
3.042026 9.494780
2.618133 4.292747
2.840157 5.963875
1.603152 3.739962
1.959611 6.229351
2.879759 6.281143
2.494787 5.898603
2.608022 4.293413
2.328018 4.327316
2.600081 8.384191
2.426557 5.188748
2.507551 3.170261
1.360041 4.663726
2.109879 3.779826
3.175906 5.713782
1.331402 7.533672
2.688017 9.760214
2.346923 6.032904
1.211938 5.035051
2.515413 5.538743
3.450913 5.934973
2.653767 6.617011
2.800249 6.443308
2.140346 2.398645
1.689907 4.299605
2.211453 5.460982
2.399637 4.429684
3.066055 7.797855
1.806437 4.947600
2.010034 5.622844
2.884767 5.312893
3.207196 5.192344
3.135194 6.160567
2.819151 5.275555
1.530102 4.509513
1.270656 4.433732
2.310671 5.508167
1.880759 5.957157
1.481566 4.243657
3.294994 3.761976
3.601454 6.087017
2.734160 5.914123
3.191520 8.320001
3.387188 11.020798
2.914954 7.613276
2.868813 8.849893
2.550189 5.538364
2.274600 4.541907
2.038240 5.086473
2.239896 5.255628
3.356329 4.589968
2.745552 5.621861
1.208116 3.286245
1.365706 3.828862
1.268799 6.341808
3.029537 4.155747
1.837565 2.198937
3.084929 6.766026
1.787669 7.627646
2.793177 9.064214
1.999246 5.624252
2.036778 3.837008
1.077197 1.871195
1.652402 3.466672
1.072002 3.905302
1.638264 3.931550
2.110410 6.286179
1.562881 4.117957
1.350443 5.359505
2.663575 6.242158
1.938604 4.544369
2.654333 4.682020
2.838530 3.613022
2.551055 5.695824
2.741619 5.970524
1.431579 3.811568
2.478841 1.983496
2.051620 3.357223
2.184677 4.374779
1.868076 5.103825
1.879160 4.199735
2.225574 3.629002
3.198075 2.099190
3.051862 3.502442
3.080052 2.256519
1.397531 3.909192
1.593734 5.078852
1.623272 5.462562
1.830975 5.922394
2.777220 3.886512
2.047101 0.932941
2.439147 1.690907
1.619440 2.237588
2.983388 6.304467
2.800579 4.599906
1.913581 5.458813
1.002246 4.271976
1.795313 4.559262
1.690240 2.700167
1.300643 4.633874
1.457391 4.397359
1.347482 4.610920
2.195745 5.969185
0.674727 4.163551
1.849591 4.936825
1.503207 6.061465
2.101061 3.193915
1.280721 5.579956
0.796470 4.620591
1.136751 4.060149
2.099387 5.676931
2.169550 6.465714
1.842100 4.868263
1.774620 5.404639
2.450604 2.310935
0.626862 3.558328
2.817004 4.940860
1.678446 1.905664
1.774746 5.320834
2.120113 5.236036
3.104229 5.233158
1.111826 4.414669
2.173005 4.226581
3.124412 1.698963
2.381760 3.979025
2.024541 3.586278
2.212489 3.118284
2.593397 4.777338
2.602511 3.678700
1.601796 5.618385
1.929529 4.207612
1.870620 1.275688
1.009620 4.015430
0.919286 2.398011
1.886083 1.294381
1.607718 2.240460
1.912233 3.348472
1.693226 3.334792
2.014123 3.498578
2.334783 5.720113
2.747356 1.769921
1.539308 3.332761
1.814637 3.282237
0.672923 3.442202
1.722291 2.776904
2.515901 4.672658
2.907350 6.977506
2.727686 4.090452
2.665461 4.881744
1.558885 2.381456
2.560735 1.673109
2.414498 3.081467
2.350332 4.960611
2.607270 2.470058
1.900133 1.909636
3.314265 3.771558
2.278377 3.088657
2.556444 3.350058
2.728378 2.999729
2.291009 5.344604
2.812899 5.970550
3.492495 4.158720
2.817295 3.117258
2.065454 3.192080
3.291426 4.540258
2.077545 5.827906
3.281848 5.405313
2.269816 3.442701
2.828927 3.778575
1.646269 4.137192
2.695476 3.434129
2.380478 4.043590
1.248796 3.264523
3.092885 2.618393
1.746818 3.920442
2.518075 3.356687
2.663676 3.317442
3.629571 2.804412
3.094337 3.103875
2.965894 4.911926
3.561466 1.995334
2.818826 4.079384
2.951962 3.261558
3.048114 3.971913
3.478692 4.881276
2.220991 0.613393
2.037422 2.307617
2.962373 3.740344
2.227503 1.371725
1.659784 2.968527
2.931588 3.234512
2.241365 0.238273
1.891329 0.411082
1.703021 3.884670
2.069091 4.405921
1.404079 2.731775
1.385845 2.434229
1.435656 2.980634
1.685532 3.149539
2.158802 4.505145
2.216779 5.235459
2.849807 3.359543
3.553772 7.169123
2.078281 3.438327
1.860210 4.218922
2.996155 6.671122
2.453465 7.267384
2.489839 4.226426
2.559582 3.409363
2.795847 4.791184
3.820659 5.427914
2.753511 3.231607
2.181496 4.862266
1.127387 5.265405
1.383981 5.480325
2.943734 6.837055
2.446830 6.494749
2.949759 5.996931
2.474949 3.805069
3.203714 7.835531
3.343638 6.002681
1.943689 4.666496
2.823743 4.760474
2.729389 5.390832
2.093575 4.457879
2.250722 4.939309
2.963932 3.932289
2.414196 6.630973
2.271973 6.275987
2.093505 3.987088
1.773278 7.335737
2.605077 4.764638
2.038118 5.674760
2.409162 2.989983
2.413444 4.653721
2.399792 5.598100
1.964182 6.760642
1.999217 4.822410
2.970244 3.906687
3.006784 6.052844
3.318227 4.381212
2.245191 5.719642
1.673765 3.689828
1.648392 3.527198
1.036190 4.105348
2.655806 7.698630
2.395538 5.039412
2.847793 4.078888
2.678796 5.484190
2.985053 3.916267
1.887845 3.440978
2.396197 1.719430
3.510964 3.557434
2.932220 2.661579
1.973106 1.718717
2.707460 5.487897
2.142911 3.679661
3.637853 5.690934
2.252570 4.708309
2.995021 4.328083
2.856989 2.821500
2.025619 5.699268
3.443833 3.111546
2.735343 2.066633
3.260299 6.779357
3.230899 5.116846
2.477669 5.305649
2.495789 5.704935
2.336852 5.635764
2.166222 4.236210
2.342813 4.934784
2.760334 5.725649
3.174094 3.571432
2.968736 6.150938
1.735844 1.826277
3.204013 4.388829
2.154733 6.290520
2.237853 5.174105
2.882275 5.602922
3.062828 2.098162
3.135181 3.475049
3.119215 5.123912
2.434206 5.469692
1.666897 3.994561
3.301774 5.288905
3.312578 4.302584
2.809582 1.380421
2.624901 7.348451
2.143574 4.741070
2.723480 4.673599
2.360710 6.437654
1.882177 4.896267
2.472292 5.217852
2.385193 7.540434
2.214321 3.467243
2.436531 5.836010
2.234756 3.794100
2.874989 6.464635
2.166966 4.540631
1.766368 6.897534
2.123219 6.561704
2.673227 9.633868
2.551824 6.787482
3.612762 5.309800
3.987958 3.254351
2.879568 2.568947
2.915701 4.003447
2.603393 6.267990
2.724217 4.032155
3.109132 4.550809
2.047801 8.476901
1.096971 4.546770
1.759011 5.402439
2.210449 4.154452
3.173128 4.085703
1.111037 1.918526
3.096298 4.724570
2.871624 4.624339
3.603121 6.979740
2.887734 4.962195
2.825905 5.333218
2.378948 6.192588
3.153647 6.708994
3.521833 5.121259
4.697853 5.627460
2.796605 5.029614
3.043469 6.341630
4.176215 6.655019
4.510015 6.008856
3.626284 7.162628
3.737772 5.797333
3.638326 6.104982
3.289511 5.951967
2.692365 4.838470
3.145754 8.317797
3.314028 7.795004
4.134643 6.883813
1.996366 4.874472
2.422359 7.666441
3.592006 6.599186
2.486148 3.621777
3.634864 5.190509
3.242421 7.788888
3.162336 7.918055
3.158521 6.508021
2.895042 5.591501
3.157507 4.826573
2.859641 4.720622
2.615839 4.073623
2.511560 5.123400
2.900740 3.838664
3.704754 3.175517
2.969317 2.642386
3.509633 1.460518
3.189409 2.863482
3.473382 5.139850
3.061832 5.402156
2.702322 2.583489
2.874951 3.552392
3.988634 5.835740
3.595987 3.966985
2.289839 1.449673
3.751110 2.265773
2.968884 5.427584
3.541454 4.462868
2.100996 5.147938
2.408728 2.790322
3.033619 4.424510
3.387970 3.165286
3.259553 3.598705
2.135789 2.439919
3.291033 2.137533
1.979216 2.398061
2.566332 2.793463
2.258237 2.278706
2.944133 3.499208
3.250934 5.432323
2.288491 3.542342
2.776506 5.716804
2.545354 5.354844
2.475216 6.845314
2.158054 6.132345
3.009837 4.860662
1.871034 3.986967
2.415067 3.626660
2.217206 2.743719
1.787687 5.317510
2.310022 5.835555
1.965644 4.392894
2.392796 5.547926
2.742723 8.036639
2.422599 3.983112
1.898564 4.886681
2.583708 5.649570
2.403238 4.056748
2.906863 5.109037
2.109200 3.827478
2.453069 3.583037
2.731202 3.281473
2.856359 3.430376
2.390125 2.071445
3.646282 5.014352
2.596687 4.686167
3.838863 4.737497
2.446122 4.060786
3.097427 4.813084
1.880176 6.707730
2.287579 3.559243
2.114426 3.064297
2.680223 5.755173
1.714703 6.025221
2.228141 1.993029
3.139738 5.032096
2.827065 5.040484
2.384725 6.741065
2.043251 6.519961
2.546873 6.409475
2.304321 5.022089
1.788260 4.738284
1.805708 4.701526
2.884459 6.857271
1.867974 5.906667
1.524516 3.452875
1.337912 1.761837
2.016027 3.674174
2.052054 4.938533
2.647346 5.874482
2.170033 6.312486
2.838762 6.275566
2.223864 3.722909
2.388789 6.519934
2.191465 4.812001
1.869592 2.507691
2.979239 5.894040
0.901767 5.239615
1.548598 3.597758
2.370624 7.387533
2.094522 4.991324
1.638229 6.431245
0.928006 5.737461
1.988631 6.257271
2.140605 5.553657
2.415749 7.722955
1.996444 7.122824
1.824129 8.281579
2.755155 7.628180
2.737073 6.087806
2.236745 4.994604
2.434593 7.278437
2.728718 7.246635
2.061130 5.735107
2.235118 4.040129
2.580582 8.799633
2.084780 5.270339
2.611191 3.916237
3.111911 6.131695
1.840479 7.089374
1.830109 7.655971
0.905481 3.064259
2.455001 2.861475
1.586172 3.550468
1.279635 2.019623
2.474112 4.440206
2.290266 3.753060
1.697436 3.184559
1.760673 6.011101
1.444588 6.637190
2.554540 7.484910
1.685705 9.010189
2.093376 6.211899
1.948773 6.299334
1.799469 6.206721
1.429845 5.291026
2.486188 8.845360
1.211607 2.809096
2.311382 2.804633
3.145445 8.216597
2.413837 5.968756
2.217908 5.628643
3.063129 5.753162
2.139326 2.220915
2.595713 3.148940
3.451100 3.922217
2.912787 5.255393
4.447145 3.890688
3.124151 6.830620
3.669280 5.950438
2.828802 7.361418
2.083166 8.287591
2.010418 6.853142
2.010791 4.444941
2.764141 7.739627
1.956419 3.660396
1.945762 4.575428
2.283987 7.887264
1.846906 4.691144
1.627209 5.748178
2.765872 4.965589
2.622500 4.287726
2.558460 4.226534
2.675393 4.467134
2.508473 3.630530
1.632564 4.872317
1.659073 4.395781
1.894870 4.544145
2.465334 2.880658
1.524771 3.328530
1.625231 2.033272
2.384386 2.281296
2.365585 3.447918
2.525622 7.545321
1.365578 5.481803
2.142947 5.743323
1.789913 3.784986
1.567482 3.305156
2.847245 3.967697
2.110578 2.833503
2.234439 5.213294
3.274474 2.775223
2.143019 1.882387
2.401155 3.663925
2.698320 5.524516
2.194481 4.541547
2.781427 4.071392
3.214326 7.679291
1.849323 4.192364
1.947449 4.456012
1.510555 4.533779
0.900783 2.923427
2.316821 3.335948
1.921376 3.522195
3.006802 2.221215
2.618428 4.424417
1.631846 5.420688
1.616966 6.399137
0.970308 3.425824
1.728417 3.748687
0.807296 3.204269
1.228791 4.085716
2.357557 4.712823
2.551902 4.236021
1.588003 4.093502
1.790456 2.374879
1.340669 4.808050
1.468150 4.186823
1.223361 1.422535
1.673687 2.724169
1.177468 3.815139
1.501986 4.836854
1.548747 4.718138
1.517705 2.310022
2.543670 4.875702
1.713135 5.484372
1.640428 4.332354
1.349277 4.609734
-0.122383 3.044328
1.545476 3.641945
1.757822 3.220892
1.895129 2.086340
1.372213 4.343821
2.085096 5.465964
2.242249 3.583444
1.309225 1.416891
1.641299 1.768900
0.939647 1.320674
2.801347 4.752834
1.957272 4.447503
1.176071 4.688256
1.401027 2.373752
1.353014 2.645314
2.040968 2.636843
1.624636 2.749775
1.730610 4.675363
3.062702 3.743824
2.345291 3.180718
2.211738 3.898543
2.060483 5.168454
1.780028 4.918622
2.012620 5.781956
1.993962 5.179771
1.039668 7.858318
0.702742 4.537781
1.963845 6.301993
2.402707 8.284674
1.708999 7.262025
2.017207 9.045048
2.930538 6.367710
2.386028 5.043932
1.807946 2.816606
1.761098 4.185471
1.828377 4.537308
2.116615 5.359844
2.236906 3.909199
1.010065 4.054294
2.299943 5.005320
2.080720 4.907036
1.599959 4.404704
1.587673 4.261149
2.496077 4.892526
3.152873 4.909205
4.038653 7.108466
3.055689 8.479358
3.146333 8.700581
1.785698 6.249277
2.635043 8.245465
2.095546 5.763122
2.186105 6.204828
1.968436 7.083146
2.823664 7.739049
1.195974 6.411179
1.893011 5.815644
2.066096 6.060247
2.356392 9.117076
2.151021 6.665270
1.661511 7.161127
1.405028 5.320500
1.716903 5.803083
2.042678 6.713938
2.452925 4.914220
2.354155 6.436456
1.524710 4.553610
2.147609 4.239827
2.075140 7.746608
2.595812 5.029185
1.858313 8.620660
2.068627 6.668682
1.845795 7.706154
1.538188 3.929056
1.698960 2.709184
2.128763 5.598100
1.580833 6.759066
2.907057 6.280693
2.892286 7.067537
3.459841 6.327137
2.303129 4.180680
2.552413 4.769138
2.291406 5.986430
3.174282 6.694825
2.538743 6.383235
2.240352 5.561932
1.617253 7.056318
3.274569 7.116186
2.966229 8.430361
2.789064 9.044023
2.315367 4.160604
1.767419 5.938779
1.747320 4.371697
2.215687 5.513679
2.438889 4.390459
2.634340 2.846156
2.112928 4.652984
1.795168 4.319193
2.443662 4.009215
2.346157 5.666811
2.126756 4.473663
2.246815 4.273602
2.903108 4.319601
1.768027 1.471626
3.184671 3.527803
2.294352 3.741723
2.844595 6.119054
1.805768 5.007900
2.516736 5.603576
2.599728 4.874409
3.069338 6.767857
2.878502 6.459527
2.553082 3.749892
3.140612 7.440681
2.523387 3.775055
1.839765 5.796017
2.282629 5.321858
2.823116 4.601777
2.318677 4.751337
2.830937 5.527857
2.150483 5.028343
2.433406 3.175189
2.609762 4.229363
1.897551 6.174500
1.323278 5.424013
2.004787 3.699107
2.792207 4.327209
1.771237 3.524372
3.131433 3.977819
2.106589 3.775846
2.262947 4.478334
2.535744 6.010818
1.634593 5.111358
2.324800 5.626852
2.204436 8.560844
2.196272 5.666750
1.417175 7.408882
2.479639 6.009269
1.856088 6.625505
2.575495 6.758103
1.734032 5.073796
1.727845 4.315834
3.230921 3.025866
3.110822 5.695579
2.128309 5.767076
2.504093 5.656200
1.994237 3.354366
1.978275 3.738631
1.987184 6.454924
2.103774 6.651597
1.773078 6.253426
2.006452 6.591262
1.675796 6.389365
1.476225 6.384279
1.663604 3.750526
2.026160 6.332733
2.009887 8.201453
2.318747 5.890214
2.602736 6.403154
2.432863 6.392876
2.354933 5.558667
3.792885 8.111847
2.549272 9.858546
2.449021 6.031161
2.045311 3.951233
2.228314 5.395481
2.584596 7.417622
3.208056 6.712216
2.209292 4.597884
3.498247 4.704156
2.686083 5.160860
3.578400 7.732308
2.209875 5.330772
3.373453 7.020263
2.341986 7.582140
3.563833 9.595713
3.604452 9.956628
3.176838 7.765186
3.026272 6.821561
2.308442 5.041174
1.892983 7.565314
1.733770 7.162250
2.403212 4.954512
2.336580 4.238469
3.169770 7.928578
3.609619 7.436810
2.467342 4.584068
2.631318 4.758828
2.361353 6.963807
2.205637 5.019240
3.361482 7.150187
2.320056 5.981797
3.033766 7.185600
3.325686 6.646403
3.194139 5.927755
4.156609 6.111355
2.818185 5.298171
3.427156 6.806199
2.292385 6.284403
2.533233 4.155442
3.139178 6.350616
3.850096 9.053711
2.272444 5.124348
3.237873 4.073579
2.470223 6.638294
2.647276 5.088202
3.400197 5.704957
3.499442 7.449925
2.368656 8.880135
2.676781 4.732613
2.774844 8.483933
2.291551 5.898661
1.500900 5.749927
2.103147 5.992933
1.611865 3.723025
1.991983 4.427505
2.558920 6.833594
2.663132 6.796477
3.270507 6.180440
3.814703 4.498238
4.003766 4.054530
3.712614 6.207728
2.774603 2.774266
2.735368 5.581443
3.287251 3.750304
3.851808 4.210999
2.506416 5.209264
2.312748 4.762271
2.523982 8.653092
1.070989 6.234910
2.556547 2.980351
2.284737 5.123166
2.847861 5.317587
2.684667 5.634746
3.244723 6.111572
3.455469 5.888383
3.296788 4.092986
3.095024 5.082153
3.606742 7.747893
3.024284 6.255194
1.559014 6.304084
3.175728 6.259269
3.065379 5.319349
2.162772 5.527895
2.252854 4.916043
2.508850 5.343351
2.548195 3.742889
2.556150 4.147132
1.013583 5.837063
2.425195 8.194385
2.362292 6.355829
2.147153 6.581684
2.836439 4.907915
2.729305 6.099266
2.672555 5.645744
2.366868 6.004563
2.273686 4.819964
3.532644 6.945008
2.577649 5.846872
1.922945 7.388800
1.842540 6.112526
2.763047 7.110106
3.552953 7.381967
2.416909 5.173788
1.600510 5.621882
2.028013 4.342984
2.363390 7.261329
1.552510 5.737917
1.664839 6.091929
2.239175 4.502197
2.812908 6.365456
2.754002 5.584986
3.013594 4.780405
2.640980 6.041531
2.665385 5.629705
3.285341 6.041084
3.144672 7.745437
1.659473 7.006932
2.984252 4.458675
3.034726 4.800020
3.510819 5.609110
2.642534 7.044860
2.912276 7.154044
3.217115 6.217510
2.436378 3.782742
2.615030 4.021822
2.758725 4.713231
2.825569 6.434116
2.977870 4.671459
1.544633 7.208657
2.173797 9.121544
2.042679 6.432194
3.035660 6.435499
3.372460 4.533561
2.551039 3.820681
2.847820 6.939370
2.524496 5.975310
2.751229 5.146570
3.792548 4.274296
3.309917 5.067836
3.446426 6.429958
4.521902 5.092071
3.260901 5.751046
2.855036 7.047055
2.690748 6.170859
2.498189 6.037589
2.361302 6.628201
1.747196 5.036035
2.578308 3.079075
3.114598 6.269647
3.403344 5.384110
2.863322 5.318635
2.571437 5.294537
2.232961 2.243202
2.536655 6.326990
2.394826 5.793357
2.295879 6.323786
2.242868 7.191313
3.193477 6.146170
2.572295 7.234040
1.508411 6.733475
1.745841 5.722303
2.873488 6.820822
2.012557 5.658695
3.354399 6.145643
3.138245 2.949554
3.277401 3.196031
2.902793 6.199986
4.791769 5.406053
3.177413 7.539075
4.072431 7.585598
3.183681 6.742881
2.512948 4.683375
3.453801 5.677977
2.933326 6.003722
2.228518 6.120962
2.588251 8.093027
3.347708 9.439612
3.319010 5.483417
3.689422 6.508704
1.729333 3.181472
3.944946 4.890923
2.309625 6.278315
2.307325 6.450305
2.477332 6.827924
4.120869 9.935947
4.217760 8.735956
5.003095 8.046351
4.817481 9.787398
3.296015 5.242492
3.846061 8.037167
3.375932 8.132670
3.287132 7.208511
3.486946 11.236165
3.161770 9.847164
3.541897 11.498966
3.306482 8.458548
3.446733 8.847502
3.274493 7.964886
2.758733 9.908380
2.729931 7.363793
3.400075 8.263834
3.016487 9.163015
2.892696 8.865819
3.373591 10.605653
2.839765 8.841566
3.374546 8.231598
3.782370 6.445103
3.181208 8.144665
3.677163 7.407092
3.643728 9.699450
3.088047 7.420175
2.174123 5.489249
2.403375 4.902483
3.281451 5.036838
2.738345 6.522625
2.782656 6.562654
3.009096 4.118306
3.260910 5.745062
3.009947 6.408160
3.641787 8.128961
4.064564 4.889361
3.727340 8.441979
3.283337 7.537088
3.605375 9.749928
2.622667 7.706405
2.318568 7.481425
3.881967 5.567803
3.611324 6.803299
3.086525 5.829952
2.889870 7.043954
3.375809 7.156004
2.543805 7.827321
3.161926 7.267839
3.689671 7.863142
3.247658 6.596272
3.678482 5.649730
2.977910 8.129982
3.273552 6.605761
3.634681 7.027158
2.888096 5.576759
2.022333 5.311247
1.956545 1.647576
3.060658 7.251277
2.489025 4.934511
2.914987 5.012433
2.071139 4.750340
2.442364 8.362531
2.007560 7.073243
2.514472 6.637377
3.537032 7.689353
2.959734 6.222232
2.210670 8.593839
3.042891 7.355954
2.322003 8.325266
2.384719 7.023716
2.930403 4.324130
3.603079 5.837935
1.864334 6.523207
2.413505 7.027114
1.436655 5.567625
3.372602 7.130071
3.219337 8.724344
2.275697 7.394329
2.384955 6.125020
2.562900 5.914437
2.806566 6.640022
3.105678 8.630398
2.814753 5.081650
3.275445 8.361001
2.909644 9.966604
3.766224 6.569290
2.711618 6.520631
2.441838 6.689971
2.384758 8.563995
3.234925 9.049967
3.333116 6.793088
3.215699 7.619544
2.621758 5.940937
2.405862 6.174659
2.871427 7.429721
3.291073 8.615823
4.070804 7.921827
2.833516 4.424482
2.793888 8.536137
2.958881 10.325002
3.042738 7.666240
3.352351 5.835186
3.489100 5.988017
2.777385 8.512570
4.259653 9.176572
3.045094 4.686970
3.653113 6.727321
4.049053 7.186352
3.375124 5.643081
3.627568 6.934526
2.940335 4.936979
3.137723 8.072790
2.959044 7.949416
3.299639 5.837444
2.212027 6.422113
3.101128 7.929413
2.970157 6.729050
3.227686 6.324816
3.417130 6.140469
2.880426 4.910817
3.719411 5.507303
3.236517 6.675258
3.526121 7.002367
3.278783 7.507610
2.705072 6.426476
2.909732 6.077952
1.719197 6.686045
2.594611 3.769721
3.901959 6.947330
2.603943 4.859413
1.682795 4.755890
1.912710 6.018639
1.592502 5.317125
2.716183 8.448130
1.791026 6.144740
2.590264 6.886211
2.783723 7.288793
2.751892 5.749468
1.859019 5.852779
3.476682 7.255460
2.650403 6.961687
3.753807 6.959890
3.637785 7.442475
2.749809 7.427062
2.459522 5.331136
3.082907 5.690135
2.389786 6.013976
3.031056 7.280020
2.913373 7.958712
2.647021 6.423611
3.395401 8.050918
3.181659 6.500215
3.029354 7.825371
3.104835 8.772061
3.209749 7.104728
2.778157 6.329266
2.880405 5.740198
2.615907 3.594242
2.627804 5.282930
2.547533 6.527655
2.107520 5.036272
2.022220 5.335394
1.331922 4.657417
2.953745 3.552215
2.142238 4.891693
2.729457 4.925758
2.289561 6.903485
2.843839 5.419723
3.146742 7.069872
3.033711 5.861118
4.137229 4.433876
2.362824 5.325997
2.668121 6.707851
2.600434 5.619042
3.012812 2.920743
3.001906 4.577261
3.130093 4.609746
2.749357 6.562488
2.434134 6.758982
2.197114 5.432431
2.843939 6.964576
2.634354 5.923634
2.599216 5.772905
1.702084 6.929771
3.034812 6.415194
3.519055 6.737025
3.591861 6.521042
3.161570 7.251745
3.325226 5.462158
2.111786 7.512505
2.475297 6.682246
3.528126 6.791144
3.240830 7.498582
2.918387 5.393761
2.531237 4.396838
3.344163 7.628166
2.431503 3.426516
2.241120 2.981532
2.987466 4.933617
3.023831 6.265388
1.934895 4.761142
2.382074 7.499088
2.922075 5.895904
2.391881 5.702785
1.342569 4.746630
2.572495 5.349494
1.566474 5.264695
2.584313 4.168961
2.303173 5.815647
1.721349 3.666023
2.454844 5.478684
2.442016 6.904485
1.833615 6.440259
2.775188 5.692263
3.189749 4.381116
1.960488 6.320819
2.421584 5.435674
2.459742 5.747057
3.229715 6.960467
2.672100 5.601969
2.595720 5.704659
3.044963 7.121299
1.953193 5.604764
2.377195 6.768198
2.200240 5.607375
2.057131 6.436423
2.902208 5.310267
2.376169 5.885829
2.481643 5.801678
1.804198 3.156681
2.958823 4.022014
1.751374 7.494097
1.402270 6.382244
1.793625 6.023401
2.075260 7.473266
2.744376 6.667719
2.637406 5.073162
1.925688 6.825288
2.751903 8.155163
1.530495 2.725145
3.018825 5.195253
2.211396 3.939865
2.864247 4.920964
2.045589 6.319229
1.880060 6.323518
1.666409 4.855059
3.395922 6.210355
3.098065 6.995940
1.708590 5.395829
1.585506 6.308692
1.399015 3.514089
2.361535 7.751809
3.393750 5.326723
2.788769 8.079688
2.430862 6.781207
2.917656 5.162124
2.066747 4.965857
2.381126 6.338795
2.216439 4.446816
1.798387 5.053822
2.078114 5.856867
2.063146 5.764252
2.332741 5.382117
1.694465 3.704886
3.108370 7.686929
1.982184 6.787329
2.452707 8.839076
2.091333 7.367160
2.468938 6.750289
2.535027 8.608228
2.235569 6.780835
3.074652 7.726137
3.165883 8.768184
3.774917 7.361498
3.237871 7.047276
2.592183 6.833223
1.269773 7.739051
3.383608 9.061628
1.997657 4.843009
3.104006 6.101154
1.440953 9.681975
2.760557 7.848668
2.773112 8.619115
1.816667 8.269792
2.156003 5.872227
2.058059 6.510724
3.515460 5.296162
1.523058 6.139593
1.921858 6.994881
2.173376 5.987662
3.270403 7.761945
2.473208 7.749741
3.076463 4.761666
2.772759 5.243487
1.523578 7.527401
3.270192 5.866639
3.405432 8.853139
2.947757 9.552032
2.651620 10.121288
3.066435 9.951184
2.118222 8.667578
3.508654 8.265534
2.959607 10.224135
2.024555 8.129687
1.782949 6.264482
2.031314 7.820656
2.402425 7.754641
2.974388 7.493186
3.222051 10.066072
4.351219 11.197994
4.099493 10.234886
4.282835 10.454833
3.149611 10.685416
2.878085 10.324179
2.131706 8.626357
2.371880 7.351035
2.982260 8.716828
1.473041 8.622458
1.713780 8.929296
1.527381 9.348919
1.904605 7.757325
1.486313 5.862072
1.852006 8.688795
2.482525 11.147929
2.403282 10.676915
1.908166 8.709429
2.510325 9.738110
2.441331 11.032236
2.522313 12.929154
1.928860 9.035797
1.766808 6.428685
2.116933 7.245699
3.182896 5.622986
1.974826 9.685047
1.753188 10.357816
2.821845 10.389260
2.628982 6.994922
2.536058 10.459280
1.987431 9.661329
2.071647 8.178562
2.255253 11.452878
1.918569 8.914991
1.399282 7.232123
1.615195 10.788785
2.028047 10.623728
1.835416 11.653428
3.226309 11.356976
2.855008 11.677045
3.605253 13.008506
2.511560 8.845378
2.880747 9.148323
2.422407 9.042119
1.928969 10.674513
2.859833 11.009964
3.438142 10.779349
3.848353 10.871632
2.816759 8.226915
3.187597 9.737024
1.858973 11.772526
2.603059 10.338351
3.817049 8.791226
3.751303 10.951264
3.552520 9.228691
3.341901 7.393384
3.434720 9.689482
2.988390 11.049298
2.318826 9.573060
3.728997 9.956063
3.500703 8.497887
3.523188 8.908892
3.447036 10.593872
4.334886 10.372527
4.238700 11.669434
3.038570 10.548714
4.110076 10.832802
5.412630 11.337656
4.288347 7.964634
4.622211 8.728965
4.552904 11.628928
3.614046 9.394442
3.577839 8.874257
3.944767 8.013836
4.826636 8.877486
4.432426 12.382449
5.001150 12.232636
4.315782 12.294770
4.452200 9.508094
3.597142 10.822712
3.358447 10.721876
2.991669 9.098391
4.309566 9.924292
3.370577 9.615204
3.587592 7.321798
3.656917 10.555221
4.372652 12.861641
3.366584 9.808681
2.995674 11.093139
3.178005 10.839632
2.541739 10.266530
4.064513 10.492189
4.059644 11.028340
2.594268 10.695431
4.697011 9.726217
4.127209 12.471524
3.331115 9.997600
4.123275 9.811807
2.572965 9.082413
3.600373 9.384868
4.673540 11.984387
3.195682 11.035851
5.000133 11.789705
3.955743 12.040985
3.804165 11.253005
4.553790 14.008014
5.239977 11.652083
3.529959 11.034956
5.287342 12.126328
4.688056 10.340167
3.996711 8.218638
4.188532 11.380627
5.037603 12.465230
5.341988 11.918541
4.915852 10.290394
4.527292 10.183105
3.790079 12.305630
4.472534 12.668319
4.901323 11.173402
3.925048 13.135382
4.945162 11.712487
4.057327 10.972655
3.446959 9.996610
4.517058 11.565195
3.967053 9.607224
4.235576 10.933907
2.909612 8.152765
3.313854 10.475870
4.523195 7.882763
2.800233 6.555760
3.296868 7.961894
2.852494 8.288865
3.950681 8.674900
3.221294 9.588188
3.454036 8.275286
3.585641 9.379129
3.325698 7.445838
3.857122 8.465579
3.137095 10.027235
2.889182 10.083474
3.350374 10.604789
3.906641 10.917731
4.177141 9.706689
3.593107 11.683938
3.725949 10.327648
3.906321 8.407326
4.131125 7.594231
3.164919 7.682316
3.404621 6.923109
4.369980 8.595255
3.429913 6.635110
3.093748 7.000594
2.101040 9.455216
3.646352 7.786188
3.064832 9.486938
3.364106 6.540626
3.223757 7.301324
3.191143 8.146985
3.540694 8.568617
3.291848 7.613345
3.365291 9.197600
3.193281 9.668206
2.647190 8.575983
3.755330 10.859686
3.523304 8.372145
4.481351 10.134945
3.337306 7.080832
3.242962 9.163190
2.591805 8.365887
3.128633 11.722218
3.217612 8.175019
2.793769 10.748853
4.127264 12.784559
3.526600 10.292581
3.775825 9.694571
2.456897 10.016866
3.687007 11.674441
2.848122 13.053027
3.043457 9.748561
3.605153 9.526145
3.478015 9.728616
2.987530 9.104861
2.769807 11.401944
3.995573 11.805589
4.860701 7.796478
3.628064 9.915333
4.063416 9.716392
2.525553 8.804091
3.291495 10.079589
3.947750 10.928183
2.908532 10.815177
4.669223 8.982164
2.566066 9.075107
3.118930 9.142544
3.837754 10.631916
4.180453 10.279323
4.637333 13.226583
4.801724 12.670319
4.399846 9.159294
4.454490 8.734691
4.426058 11.113104
4.519613 10.030176
3.794484 8.251782
4.468621 11.801771
3.824844 8.004248
4.433878 13.304765
2.883947 12.118891
2.955103 10.920554
4.761194 10.636487
3.731855 9.942140
4.586618 12.902132
4.794962 12.422716
4.503631 10.148273
4.085307 10.948187
3.438248 10.299432
3.301883 7.176297
3.581076 10.198336
4.076151 12.830008
3.054950 10.182484
2.965316 11.942669
3.588596 9.380040
2.188979 9.614494
2.735325 8.705668
3.264515 9.698872
3.943983 7.686659
3.789210 5.719504
3.704695 7.973063
2.938489 9.895342
3.955550 9.770303
4.745713 8.557011
4.299017 9.609412
4.449811 10.135715
4.335533 9.913181
3.342150 6.933599
4.132787 6.729895
4.675232 10.921174
4.198661 7.086429
4.162844 6.739522
4.538658 11.592350
4.021591 8.685028
4.591245 10.731008
3.798952 10.727288
3.818147 6.395268
5.181014 8.305170
3.705742 10.020268
3.861013 7.405851
2.939490 8.304069
3.788355 6.679815
4.154682 5.534116
4.306405 6.707112
3.734122 6.153637
3.547008 4.846493
4.430263 10.006209
5.050846 11.771566
5.294963 11.931430
5.383159 12.031429
5.020990 12.938891
5.163435 8.064103
3.691366 9.530354
4.187557 11.136322
3.484314 12.433172
3.948957 7.907094
4.043943 7.527032
4.672279 12.826771
3.914882 8.212918
3.414184 7.131323
3.366365 9.382720
4.753073 10.339823
4.991978 10.296240
4.836328 12.786164
4.652421 10.434783
4.072632 10.967601
4.984255 12.963155
4.952618 11.461530
4.196200 10.705714
4.419338 11.173693
3.780198 12.602713
4.471773 10.674634
4.973928 11.209512
4.650213 11.509458
4.868559 13.132196
4.601383 13.091973
4.333543 12.572702
4.257716 9.779517
5.382800 10.731837
5.357389 11.496631
4.732581 12.116892
5.007622 13.131834
5.234363 12.320859
4.375782 13.606777
4.326511 10.800715
6.596933 15.689035
6.431852 13.378882
5.129309 10.195010
5.158785 13.158468
5.398652 13.191682
3.708659 12.534613
4.033608 12.842479
4.576905 10.795199
5.811283 11.583909
4.213634 10.863681
5.027269 15.092205
3.706258 9.984103
5.532819 10.943783
5.920965 13.532632
6.294967 12.267956
5.076609 11.308742
5.536935 11.756739
5.476698 10.654485
4.314801 9.963854
4.801505 8.900256
5.147719 11.163090
4.434309 10.911709
4.419181 10.701618
4.826134 7.570544
4.395260 11.940553
4.397511 9.649987
4.534251 9.017766
5.498503 10.415526
4.968516 8.510240
4.476529 9.160970
4.034002 9.085703
3.791524 12.454650
5.294285 12.554573
3.423000 10.715139
3.597340 10.804771
4.090884 7.325885
4.064704 7.690435
4.424928 10.759395
4.563022 9.901293
4.239942 9.789089
4.215123 11.873178
3.586025 9.262511
4.609901 10.121206
4.427608 9.496797
3.248217 7.207005
4.749349 9.610142
4.100234 8.269324
4.095415 8.195031
4.130663 7.732368
3.285677 7.629639
4.188472 8.603560
4.426884 10.407164
3.749522 8.540889
4.070345 7.695159
4.438758 8.843602
3.566187 10.075740
3.362789 9.537689
4.623895 9.060056
4.316551 8.557190
3.762077 8.800120
4.726971 7.580740
5.349120 11.978526
3.753039 8.444991
4.388662 8.707536
3.495480 8.604719
3.030538 9.104503
3.574038 10.502610
2.933305 10.632665
2.774047 9.319046
3.333284 12.668064
4.209467 11.561343
3.626263 7.064267
5.099832 8.814009
4.584825 7.633588
4.693221 8.128837
5.446184 9.620068
3.686501 9.153918
4.491735 8.726265
4.105456 7.328772
3.846994 6.103122
3.807411 9.845099
4.474614 10.022965
4.186063 10.202257
3.492059 9.222733
3.902228 10.526669
4.814995 10.215991
3.754823 9.467691
5.305932 11.301259
4.700316 9.878841
3.709246 7.799194
3.111467 8.956522
3.553019 10.685826
4.274780 6.698671
3.398635 7.537354
4.808219 11.172147
4.497084 8.717411
4.773691 9.081722
4.684547 7.546341
3.380702 7.798656
3.527113 9.572450
4.086327 10.660701
4.227137 10.693378
3.939689 7.881370
2.885664 6.959362
3.067089 8.604516
4.148823 7.542443
2.970116 6.911000
3.557774 6.569142
3.879336 8.399593
4.488982 7.687464
4.036856 9.689973
5.319995 8.881677
4.679150 5.386877
3.469749 6.857288
4.272462 7.586247
3.807612 9.108183
3.563945 6.389089
4.284144 10.214423
4.509398 9.148464
3.993956 6.604382
3.772135 9.214128
4.590108 7.778857
4.856577 7.130875
4.277388 8.257714
4.057796 9.739891
4.369298 11.026552
3.686168 9.081567
4.110306 8.158542
4.024882 9.374390
3.578666 12.706876
3.950341 11.357882
3.890700 10.062722
4.669918 12.364962
4.124004 6.629852
4.259212 6.835855
4.504404 9.815818
3.914933 9.315411
3.844413 11.005217
3.542815 8.337036
3.860119 9.125239
3.131075 9.061722
3.357599 9.735491
4.251373 8.690093
3.464830 8.470468
2.968167 8.549115
3.302167 8.404573
3.241905 8.945398
3.217820 6.685783
3.340616 6.687862
3.750283 10.915205
3.907710 8.739190
3.764327 9.322406
4.154550 7.319163
4.038945 6.753945
2.856204 6.441797
4.627309 9.082630
3.796830 5.481846
4.575849 10.574536
4.128217 9.471683
4.354081 9.306382
4.084476 6.172724
3.981507 9.012949
4.588722 9.031939
4.272879 9.205613
4.204159 8.612133
4.520062 11.760199
5.035457 11.109055
3.617331 10.692964
3.818236 10.921076
3.953304 9.150431
3.895678 7.576466
3.806409 6.589968
3.376960 7.524007
2.939515 8.466422
3.081237 10.960285
2.800098 7.341723
2.742193 6.618476
3.266238 10.123607
3.574460 12.243537
3.595397 11.169995
3.686845 10.807275
3.732643 12.418462
3.666917 9.034671
3.419683 12.010904
4.148687 11.176353
3.313343 10.122480
3.035119 10.185890
2.085031 10.925428
2.736607 11.005719
4.218433 10.489770
3.605083 8.634253
4.295291 11.002334
3.818855 9.902110
4.884866 9.005833
4.497238 8.842773
4.914616 6.689503
4.277957 7.124179
4.268269 8.260250
4.443495 9.880864
4.336490 11.507808
2.982138 9.011295
3.046308 9.842851
3.632067 12.027656
4.501993 11.145089
5.194940 8.946966
5.059112 9.510865
3.813916 9.555268
4.164740 5.291106
3.265312 6.020523
4.035227 9.881257
4.787919 10.863150
4.795219 10.137796
4.070964 9.195877
4.264852 10.546547
4.663285 8.017140
3.876141 6.519801
3.859150 5.960605
4.039812 12.511561
3.364423 9.184723
3.505811 9.590037
3.726252 7.336079
3.887401 8.207926
4.741704 8.187271
2.671012 5.405110
4.238394 5.606414
3.866579 6.894264
3.854268 8.266563
3.811290 6.435216
4.240130 8.567918
3.925138 7.117541
3.823217 5.964275
3.156836 5.107284
4.046851 7.788030
3.747358 7.156318
3.495919 8.184540
3.203988 8.502365
3.029638 8.569645
3.938956 7.895178
3.836982 6.026599
3.675314 5.865826
3.772070 4.819067
4.352782 6.252671
4.036874 5.305005
3.872680 3.846618
3.472505 8.107800
3.929634 9.986362
2.733849 7.382676
3.275019 9.282304
2.952942 7.905196
3.245716 5.331095
4.018558 8.869996
2.820474 7.274767
3.630167 6.762776
2.923746 6.903035
3.116369 8.154512
2.814112 9.977287
2.375131 6.141315
3.475737 7.806895
3.049356 6.994472
3.055753 5.773871
3.172312 6.158563
3.404485 8.796196
3.752928 6.270607
2.928532 5.995048
2.877741 7.407714
3.143418 5.278426
3.375218 6.452030
4.490996 6.853167
3.936387 8.104147
3.011528 8.716173
3.761966 9.288043
3.638426 9.240774
3.851670 7.538416
3.726455 8.560794
4.660902 8.546809
3.583603 8.570011
4.318388 7.705885
3.033039 5.898460
3.876479 10.045156
2.903279 4.812995
4.373141 6.903954
4.144540 5.986458
4.087651 3.904062
4.845168 7.007512
4.590486 7.313483
5.132646 6.610465
3.417007 7.268049
4.854450 6.279231
3.463189 7.501486
4.200604 6.684407
4.077353 9.071802
4.140973 7.144119
2.868786 8.832205
3.556191 6.791092
4.160462 9.428962
3.065909 7.307678
2.935054 6.111097
4.242190 6.998769
3.558101 7.319891
3.399151 7.445936
4.186915 8.671913
3.233518 7.791253
3.910035 9.127175
4.051025 9.355049
2.778365 8.728446
3.168114 10.368182
2.858875 6.483830
4.339510 9.618465
4.004397 6.300988
4.314585 6.452116
4.463534 7.460586
2.862966 8.568944
4.500700 10.536206
3.520503 8.425885
3.444046 6.563683
2.859978 7.727442
3.650998 7.685420
3.743148 8.620236
3.503818 8.008979
3.968470 8.004690
4.138992 7.433780
3.880392 7.074762
3.020743 8.373598
3.532790 5.854536
3.923796 5.174470
3.378718 5.451479
2.743675 3.035182
2.953895 3.843896
2.929858 6.968418
3.561739 6.771262
2.968933 6.617653
3.140184 6.618850
3.871065 8.698707
2.797780 7.886389
4.002457 7.895407
3.388954 8.537699
3.608283 7.061790
3.223679 6.293704
3.655766 6.520153
3.491366 8.816767
2.423497 5.736959
3.386107 7.618907
3.268710 7.574928
2.775708 6.739357
3.990008 7.790838
3.254371 9.202337
3.550763 10.362723
3.861482 7.607909
3.359893 8.551945
3.110834 4.978147
3.644608 8.491860
2.902914 6.314651
3.258628 8.317582
2.720357 7.856390
3.495455 7.926376
3.536903 7.805771
3.441833 6.987742
3.896680 9.387612
4.540276 7.453755
4.968351 8.056644
4.252778 8.359038
3.571992 7.679390
3.600679 8.802726
4.474749 7.104117
3.544031 6.937868
3.739555 5.688007
4.040338 4.652048
3.126357 8.586055
2.478788 6.958567
2.708077 6.412151
3.781546 7.077412
3.389582 8.355959
2.706255 7.748531
3.646543 5.443688
3.391173 6.998373
2.778939 7.692221
2.927306 4.614348
2.685710 7.232941
2.559416 6.925319
2.237014 5.820005
2.732528 9.224767
1.431963 4.150111
1.430973 10.217815
1.195065 9.099588
2.043412 9.103333
1.807036 7.996702
1.909944 7.071105
1.935924 6.083154
2.591250 6.633943
1.601898 5.552913
2.687980 5.690838
1.825121 5.892162
1.300409 7.209509
1.994568 5.490102
2.203621 6.512775
2.004641 6.851756
4.045686 8.662071
2.259330 8.983712
2.701160 7.319125
3.280687 6.748209
3.424786 8.509986
1.803757 7.338542
2.226473 5.612529
2.744948 8.780520
1.769212 7.035423
2.302862 7.978546
2.500463 7.535215
2.031730 8.356262
2.931434 9.661050
3.057758 7.357392
3.146357 8.825241
2.653792 6.793378
2.844863 7.912883
2.493567 8.006530
2.891063 8.258325
4.974713 9.056985
3.172868 7.322912
4.011076 7.480949
3.303327 7.707952
3.510379 7.836085
3.192361 7.064675
2.837549 6.936477
3.051285 7.518682
3.685392 8.468853
2.001648 7.449640
4.030004 9.099661
3.531363 8.269642
3.347446 6.201587
2.302903 5.330500
3.022609 7.934435
3.472702 6.127719
3.960065 7.434982
2.095723 4.150327
4.088332 7.854237
2.984103 7.727911
3.645301 8.050115
3.261508 8.255877
4.311467 8.482784
3.921520 8.903710
3.383045 8.514088
3.685004 9.083377
4.158448 8.485348
4.853692 8.247015
3.816496 9.317818
4.218823 7.506186
3.594516 8.346699
5.101693 7.609777
3.527186 7.720153
2.560206 7.289940
3.715214 6.953849
4.438649 6.790011
3.737892 4.844932
3.936184 4.982347
3.240975 7.175570
3.538603 8.084578
2.320381 7.612034
2.573179 9.037160
2.411788 8.987142
2.969394 8.197426
2.007616 7.877338
3.320641 7.727972
3.447206 7.416688
3.239603 8.929587
2.845979 8.957310
3.675175 10.045615
5.214871 9.435650
4.038461 7.810856
3.823491 7.334398
3.678165 7.312898
4.292628 6.067873
3.120453 8.432743
3.408110 7.216069
2.548642 6.956305
4.361033 7.838623
3.247683 5.603759
4.916258 8.117912
3.930489 5.973179
3.441568 4.355207
2.914196 5.900144
2.413440 8.323064
2.711068 7.323159
3.453681 6.954721
4.021663 6.229666
3.307828 7.623287
2.530467 8.177063
1.921868 7.943950
2.942381 5.196355
3.625578 6.747089
2.484492 7.100269
2.709339 9.739520
2.824350 5.803887
3.723279 6.486397
3.068666 7.984929
3.796874 9.376764
3.419656 9.210046
3.604157 8.458418
3.410277 8.201964
3.324507 8.312849
3.573675 7.164333
3.603845 7.338205
3.717513 7.285820
4.896653 10.626654
3.349524 8.497829
3.016434 9.177530
3.016805 9.836008
3.301545 9.648368
3.146004 10.882502
2.675898 11.299937
3.633891 8.759304
3.802758 9.827330
3.712783 7.723184
2.538737 8.895270
3.179129 8.776311
2.896309 7.927961
3.213258 8.922133
2.757798 11.083625
1.834562 7.041286
3.244100 9.493753
3.060698 8.319620
3.403682 10.489374
3.697831 7.359917
2.789341 7.889573
3.129908 9.858952
4.644036 10.238721
4.092580 8.022692
3.947699 7.451099
2.997545 6.511185
4.887391 9.272053
2.883685 9.130730
3.863741 8.375489
3.227188 7.558810
2.918956 8.307334
3.640836 9.375042
4.178185 11.473863
4.250247 11.904870
2.828602 11.596441
3.100204 9.467747
3.789024 9.237594
3.333605 7.610286
3.354661 9.457882
3.584801 9.458209
3.557947 9.496868
3.284129 7.001664
3.955471 7.431306
3.383842 7.325015
4.340713 8.365584
3.827072 10.222908
3.776225 9.072202
3.362306 7.578572
3.365505 7.109129
3.004132 7.711140
3.238319 9.157307
2.223358 8.859674
2.818952 9.313126
2.730773 10.408778
3.419970 8.733892
4.299940 6.964643
3.244001 7.975869
3.792911 7.027721
3.872948 10.066492
3.079250 8.722603
2.720520 8.352246
2.263448 5.908619
2.812034 7.345501
2.385703 5.437895
3.720018 7.304608
2.154586 6.705551
3.091606 4.991799
3.574919 6.916099
3.437564 6.593701
3.350678 4.939427
2.205556 4.894832
2.037956 5.228810
1.351787 7.567151
1.755699 6.485575
3.721563 6.010099
3.529718 7.997841
2.738763 6.491176
2.817728 6.673788
3.260839 5.677006
3.095431 10.022244
2.114078 10.213993
2.531813 6.636164
3.293179 7.017668
2.771986 7.610406
2.710728 5.723270
2.325710 6.866822
3.248896 6.161339
2.667589 6.167244
2.206191 4.620740
4.117067 3.328195
1.945864 5.205820
3.021774 8.279106
3.498802 9.375305
2.782311 6.795880
3.449342 7.804556
2.480013 3.799581
3.156594 4.132945
3.323813 4.837868
3.187569 5.944373
2.779234 7.251394
3.341377 7.861529
2.937559 6.306368
2.818660 3.123536
3.002437 6.395225
3.789268 7.465253
3.247094 5.901566
3.119862 6.536220
3.394079 6.183189
3.988013 4.932986
4.093398 4.473679
2.894661 5.060556
4.065716 5.150393
3.799437 6.930729
4.491964 5.855678
4.058172 4.881585
4.272360 7.868557
2.851335 6.041803
3.574675 8.528594
3.596623 7.305010
3.690989 6.938881
4.718297 5.876232
3.644967 5.649195
4.362967 5.601500
3.475757 5.881212
2.762762 5.856460
3.654948 6.908111
2.925174 9.004245
2.695502 9.065336
2.727570 5.945460
1.679745 8.797198
2.104662 6.805252
2.977060 8.747423
3.782366 6.642382
3.129598 4.287398
3.443146 10.145170
4.327089 10.752948
2.906754 8.332826
3.021152 7.052229
2.665537 4.871291
3.302606 6.644848
3.611289 8.137095
3.434762 7.800460
3.090118 7.117220
3.793399 5.359039
4.131878 8.588552
3.275508 8.495846
3.137337 6.235946
4.270174 7.639220
5.284964 5.843395
4.267285 5.611219
4.250757 6.928374
5.176086 6.268697
3.950043 9.240086
3.516832 9.419881
3.383185 8.646626
3.085874 5.951222
2.846011 4.704256
3.502659 6.834264
3.792315 6.209185
3.015958 6.629786
3.075653 6.625234
4.213332 5.538011
3.706977 6.590343
2.810459 5.330458
2.613563 6.966890
2.608822 6.225835
2.113003 7.977514
2.678235 6.677834
3.189900 5.488249
3.432777 5.685221
3.097785 9.301309
3.058434 9.836901
3.214823 8.188836
2.572112 6.695625
3.561249 8.754463
3.081684 6.315705
3.243293 7.932053
2.710565 7.568130
1.731975 7.127695
2.579506 7.593974
2.181902 8.391474
0.982167 8.296319
1.345325 6.375673
2.283054 3.778850
3.074522 7.219480
1.615122 6.707778
1.692510 4.911158
2.246344 7.116309
1.412196 4.773374
2.402719 8.154753
2.094403 4.966846
2.458171 4.264029
3.116289 1.400542
2.404791 5.401995
3.342628 5.621519
2.811782 8.404869
1.014841 7.343096
1.987044 7.947696
1.643741 7.880629
1.743094 7.652104
2.695860 8.343683
2.334355 7.742529
2.695310 7.868341
2.511537 5.143462
3.812799 7.570440
1.765067 7.351369
2.631457 8.469048
2.423101 6.105090
3.097308 9.565864
2.208938 6.951078
2.432868 6.661663
3.159216 7.388809
2.278634 7.568552
2.575486 6.702926
2.734448 7.638621
2.691500 8.401103
2.725921 8.501382
2.677155 10.024614
2.893531 5.537488
3.362664 10.251982
3.930252 8.363383
2.898124 7.287434
2.389365 6.889074
2.690203 8.227052
2.672320 8.054094
2.717681 6.519710
2.949324 7.941737
3.142290 6.914267
2.470169 7.399448
3.188598 8.735200
3.866261 7.452476
2.817514 5.377987
2.629274 7.121987
2.844407 6.308361
2.794622 5.963859
2.163672 7.079168
2.188204 5.816474
2.469322 6.536347
2.441900 6.253393
3.474188 7.031634
3.318938 7.029416
2.075576 6.320625
2.608809 7.131221
2.123225 7.883726
2.754189 8.609188
3.609889 9.077146
3.339406 6.645377
2.840796 10.495659
3.545409 7.161679
3.371242 4.251869
2.949918 4.476176
3.090689 4.937004
3.156850 6.676482
2.216178 6.481084
3.017757 8.068184
2.583245 4.885006
2.255489 6.753242
2.088767 5.146294
2.562940 7.772525
3.362392 5.406241
3.118822 5.337547
2.491270 6.397247
2.680909 5.622491
2.853050 6.314641
2.485748 4.178334
3.329526 3.178329
2.979931 5.548966
3.260248 5.529698
3.286082 5.137977
4.132484 6.477064
4.125136 6.387096
1.167078 6.664904
2.421631 7.919389
3.240864 4.408288
2.977046 5.613961
3.504721 6.312512
3.791601 4.277385
3.532839 7.725899
2.757647 5.676394
2.426832 4.805851
2.141055 7.155569
2.632354 6.990236
3.594664 8.102924
2.134942 6.163761
2.410117 7.890709
2.661876 6.159644
2.771752 8.478481
4.573193 4.430766
3.575251 4.082074
4.317448 7.435344
2.487192 3.138224
2.797354 4.974606
4.006504 4.998373
3.084186 4.636254
2.626602 6.423732
3.690982 4.195904
3.644654 9.054195
2.934785 5.399074
2.848469 3.438059
2.598237 2.310454
2.801110 4.262318
2.896982 5.870579
2.909278 6.686294
2.360545 3.708397
2.621834 5.004203
3.009907 7.434873
2.459913 5.261681
2.747219 5.653908
3.494089 4.782498
3.136139 4.348646
3.411417 5.413600
3.617398 6.055492
4.235318 5.912173
3.000443 4.534620
3.493887 4.034833
4.397227 4.153855
4.431726 4.985127
3.730394 8.128827
3.591596 6.104395
3.649624 5.550017
2.696155 6.104473
3.897961 4.988090
3.769929 6.549733
3.723861 7.189833
2.852894 4.267880
3.691260 4.545250
3.432044 2.586323
3.745534 5.312700
3.485242 3.292321
3.747992 4.182388
3.723452 5.293370
2.958794 3.088935
3.016501 1.597126
3.964700 5.692822
3.182662 3.105868
4.236864 4.058942
3.093038 4.572693
3.401552 4.832661
4.701435 2.953503
4.499759 4.031523
4.306787 5.198580
4.257229 7.818006
3.508701 6.115718
3.334113 6.436611
3.514436 5.241388
3.693730 4.672562
2.292537 7.131444
4.147366 5.852071
3.478248 8.937127
2.297203 7.384686
2.571374 7.509226
4.598766 6.482098
2.427118 6.941981
3.070409 4.513254
4.613906 4.764793
4.125051 6.539398
3.186855 5.879388
4.875535 8.433509
4.065866 5.741807
4.238040 3.769298
4.307408 7.396523
4.184215 8.567169
4.988345 8.486978
4.259632 5.493745
4.105642 3.945698
4.741900 5.340437
4.157152 6.552676
4.506642 6.545267
3.151846 6.804036
3.742632 6.373588
4.229906 5.057341
4.279809 6.444490
3.557225 6.826860
3.228443 8.444320
5.062311 6.185564
3.930783 4.020612
4.939461 6.614120
4.388262 8.200898
4.118171 7.307196
4.629823 7.367728
4.346304 8.374105
4.066869 7.435459
5.012644 8.174361
5.226662 7.076030
5.468587 7.992363
5.169411 4.573835
5.230829 6.527742
5.378039 5.946629
4.735225 4.493560
3.147649 6.490513
4.069548 5.550507
4.197342 6.513309
4.722124 5.908933
4.819732 7.858676
4.599060 6.255635
4.782637 6.784090
4.289248 7.268377
5.072367 5.404882
4.304645 3.320987
4.158140 4.035383
5.429133 6.454748
4.211683 6.020667
4.142333 6.401578
2.956649 7.655469
2.784597 7.822457
3.773949 6.947100
4.078515 6.790641
3.394511 8.266149
5.116729 5.570694
4.002755 6.684109
3.380328 7.061420
3.583885 7.582861
5.162277 8.832276
3.426202 8.079922
3.608699 6.683404
2.640255 7.474851
4.213962 6.185534
3.174733 6.949596
3.925958 7.378629
3.233284 5.863486
3.222660 6.154523
4.745458 4.926652
4.612526 7.077257
3.141945 7.523932
2.537175 7.012301
4.271308 8.899316
3.845903 6.011616
2.534574 8.155920
3.636265 5.484255
3.413162 8.752376
2.919933 9.054479
3.381888 9.555822
3.922581 10.048767
4.219099 8.347362
3.455658 7.152838
4.216260 7.932967
3.808028 6.002925
3.277985 6.556671
3.357123 5.655119
3.587924 6.729919
3.924436 6.611481
4.320367 8.097628
3.571767 6.346026
4.031733 6.129699
3.226721 5.297962
5.082593 5.060296
4.277353 4.779397
3.531344 5.269399
4.165860 8.439461
3.620140 7.786708
3.176856 7.235705
2.930371 6.968069
3.821672 7.807770
4.303562 6.708066
3.238965 4.660008
2.414959 6.147670
2.466312 7.832686
2.848968 6.291706
3.924214 9.373711
3.119259 5.479350
3.739486 9.289032
2.942610 8.270472
2.637770 7.032589
4.003140 6.690789
3.630734 8.848365
3.139194 6.362632
2.352643 7.583046
3.337350 8.034812
2.895230 8.372795
2.262981 9.121269
2.662225 5.798524
3.019723 9.338399
3.737000 10.001386
3.605766 11.002153
4.160273 7.877036
3.677590 8.026639
3.373705 5.522946
3.161872 9.483485
3.724553 9.280372
3.488770 6.936223
3.452550 5.664437
4.402065 8.179808
3.720691 5.533316
2.695203 6.599858
3.693766 5.266236
3.831051 6.092981
3.363033 10.850616
2.983701 8.494019
5.645838 6.607521
3.479965 6.114851
3.362936 8.578036
3.947400 9.919039
3.419262 8.683594
4.164335 7.738722
3.500354 6.583570
4.479394 8.386210
4.715690 8.707228
4.529001 6.868197
3.730330 7.328220
3.715395 6.549903
4.665770 5.089602
4.616051 5.700017
4.820892 6.935724
4.889004 9.576851
4.348550 6.812673
4.051406 8.943530
3.927028 9.472869
4.545976 7.882005
3.389941 11.490721
3.559926 8.693274
3.109380 8.642208
3.489627 8.399695
3.812627 11.380062
4.133962 8.409487
3.987070 10.058339
3.178732 10.121792
3.456249 9.077344
3.684209 6.402420
5.123644 11.642564
5.006274 7.733513
3.816538 10.055345
4.830245 9.123563
3.758780 8.730930
4.241828 8.878583
4.446518 8.123651
4.277523 9.922612
4.257054 7.639152
3.969513 11.402363
4.306083 9.583050
4.269176 12.655052
3.683468 11.696264
4.199879 6.919679
3.856470 6.743744
3.471039 8.313760
4.271201 10.687966
3.693161 7.900121
3.793595 10.950206
3.911080 7.129553
4.725261 8.556676
4.209356 6.097169
3.907996 6.925155
4.629331 10.539546
3.542628 6.526075
3.758221 8.785656
3.582069 7.045107
3.506897 10.230502
3.113104 8.340232
3.076480 7.984246
3.705915 7.750751
4.312410 10.321821
3.253593 7.516511
3.590803 8.567240
3.090439 8.135536
3.177681 9.663830
4.373199 9.402856
3.972385 7.738710
3.709810 7.410143
4.275115 10.416017
4.643149 9.977792
4.411934 10.905410
4.682729 8.673939
3.979791 9.983931
3.694087 9.021905
4.828614 8.387464
5.482832 10.190005
5.338316 10.613420
4.398024 7.184108
3.990292 7.448698
4.879686 10.137770
4.594706 9.249558
4.302262 7.837124
3.962224 7.011451
4.256228 8.112479
4.411657 6.900595
3.414465 8.430996
4.386440 12.391857
4.391177 9.733408
3.162535 8.276897
4.330521 10.763113
3.640483 8.225805
3.647433 9.190781
3.453174 7.244560
2.958543 9.808554
3.961793 10.327677
3.904287 8.226223
3.624414 8.126632
4.145617 7.568535
3.927631 10.324491
3.787707 10.137695
3.179458 8.046139
4.912733 8.712917
4.898608 9.207937
3.519115 9.441840
3.649054 10.293306
3.347260 8.675929
4.668388 9.347800
4.192586 11.313945
4.014328 8.704985
3.543745 8.479799
3.641801 9.481795
2.770301 8.064474
3.103515 9.399710
2.968773 8.315095
3.130152 9.259071
2.913033 8.300779
1.369797 6.936710
3.768406 9.045549
4.320708 9.303813
2.659173 6.927538
3.128016 6.174476
3.314355 7.609758
3.096948 7.183018
3.865214 8.075840
3.935385 8.554172
3.483620 6.243513
3.603059 8.045532
2.850332 5.326823
4.414936 10.166476
4.422156 7.529919
3.718036 8.566973
2.704406 7.963382
3.730389 6.717733
4.700447 8.488478
3.489777 6.906755
3.424929 5.275195
3.529092 7.310521
3.596079 7.520225
2.925661 6.355252
2.903291 6.654833
4.049418 8.635307
2.228165 6.931324
4.643224 7.945204
3.478938 6.493732
2.674838 4.328019
2.034383 6.369578
3.885968 9.107140
3.330368 5.341321
4.022473 6.648126
3.163552 7.000493
3.327205 7.300415
3.367608 6.400767
3.302218 7.078352
2.850757 8.666889
3.744440 4.988360
3.570168 8.377378
4.494104 7.725993
3.325332 10.506096
3.523730 7.522219
4.684701 9.557875
4.389670 7.314780
2.577558 7.802229
3.181355 9.356430
3.936157 9.887509
3.712836 8.874120
4.347019 8.511818
3.132568 7.070370
5.059137 7.398308
3.608820 3.888382
4.144586 6.426950
4.530756 7.704504
4.036967 7.160937
4.061537 6.591980
4.925555 7.806877
4.346494 4.194803
4.083494 8.166694
5.191996 5.240028
3.975003 6.256486
5.086702 8.427452
5.016134 5.594845
4.950184 6.907605
5.484766 9.422296
4.572654 7.223915
3.948095 9.327819
3.962175 7.453427
3.475033 7.465711
2.765265 6.729124
3.214378 7.546503
4.260330 9.240951
4.133995 4.542405
3.588495 6.583125
4.062864 7.589592
3.864878 6.661746
4.813144 7.502483
4.476437 7.492696
4.368995 5.776452
5.156304 6.540058
4.969160 5.726692
4.211652 7.612125
4.974189 7.749249
4.324898 7.361730
4.614286 5.328157
5.059887 7.217125
4.918726 7.678274
5.038896 8.134093
5.263505 7.362459
5.449684 6.647756
5.372184 7.285845
4.477795 7.603022
4.624310 9.243364
5.549901 9.721113
5.712987 11.178451
5.221464 10.035194
6.010687 9.419975
5.719273 8.614696
6.014075 12.501117
4.157490 9.266368
4.024614 8.086161
4.123215 7.078372
5.258756 8.957896
5.021010 6.357925
4.039158 6.670601
5.461197 7.434592
5.089073 9.446002
3.431946 7.368871
4.087801 7.696416
4.468344 7.989316
4.912192 9.331144
4.022543 9.176174
5.767568 8.914039
4.485418 7.559620
4.467437 5.905715
4.788304 9.282796
5.518121 9.555124
4.079087 9.215298
4.445839 7.436764
4.518597 6.857599
5.788467 8.503638
4.628655 7.041431
4.722831 4.884326
5.044317 7.469373
5.320098 6.934004
4.992250 4.744472
5.530250 6.637712
4.841281 5.073525
4.100515 6.313085
5.888570 6.220397
4.280881 5.284883
4.785858 5.824648
5.415179 5.281100
5.229054 5.231493
5.965663 4.463534
6.282065 8.497898
4.501828 5.582368
4.357294 2.916519
4.856079 6.836314
5.170612 6.238520
5.415453 5.515747
4.363388 6.905957
4.853710 8.140292
4.419942 7.689993
5.035354 10.098433
4.375006 9.292776
4.647453 6.971874
4.592381 7.720556
5.292513 6.904179
5.524262 6.178042
5.228023 7.192111
5.107258 9.165876
5.555187 9.134908
5.040947 7.187443
5.731362 8.314346
5.278265 6.433268
4.810698 7.895122
4.958055 8.819156
5.594092 11.062679
4.989579 8.897716
4.675769 7.474042
5.975513 9.905095
5.240743 8.408079
5.524633 8.294660
5.565411 11.870751
5.794658 8.673562
5.143389 8.363465
6.080072 8.581947
5.120216 10.186695
5.566254 7.957020
5.327505 7.954772
6.689329 7.625988
5.772790 8.571806
5.764715 8.736436
6.367867 8.650436
5.653719 9.176535
5.705971 7.781274
5.810685 6.154533
6.041592 8.596382
5.391276 8.271170
5.272386 6.272816
6.089498 6.760676
4.697605 7.183946
5.913031 7.813874
6.255155 9.895709
6.371110 5.903896
5.958917 10.168561
5.821531 9.939195
4.737673 9.441981
6.629597 11.585457
5.280700 8.243455
5.087761 6.125932
5.590230 6.305223
5.576726 7.042987
6.203341 7.703085
6.358442 7.690157
7.188183 9.376501
6.715740 8.562365
5.667614 8.461250
5.386427 6.956265
6.974004 8.275524
5.957490 9.691710
5.633637 9.505626
4.578333 9.714532
6.165612 7.233247
6.294321 5.734564
4.933930 6.053015
5.332965 8.581852
6.162620 11.777275
5.330756 10.293242
5.172578 10.976970
7.101235 11.121835
6.563286 11.735053
5.478122 10.433789
4.982448 9.765586
4.985914 8.365002
5.641387 9.661549
6.068130 11.098784
5.399687 11.812654
5.376116 8.001097
5.077701 11.060908
4.975831 12.892967
4.650033 14.171131
4.164586 10.140616
5.989599 8.980304
5.520779 11.190046
5.945463 12.332766
6.285892 11.336192
5.654515 10.472987
4.496191 8.790084
5.678356 12.710252
4.710100 8.560582
5.842987 9.620453
5.492861 9.423062
6.352532 9.585338
5.949672 9.987268
5.070878 9.695621
5.266433 8.416289
4.702048 8.430096
4.470419 8.482751
5.368084 9.122560
4.772985 7.618912
4.393984 6.513355
4.824331 8.048335
5.015266 9.978046
5.216505 9.795890
5.553749 10.695675
6.003197 10.536093
5.888282 10.751343
5.446921 8.140805
5.498615 8.006848
5.105222 10.640370
4.182283 10.276161
4.398444 6.639652
5.087489 10.717829
5.120471 10.004939
5.230691 9.059009
4.817326 8.897584
4.436127 7.601505
5.227301 8.760153
5.665214 8.536138
5.045090 9.961151
4.742979 6.903904
4.642227 11.318260
4.950301 8.953337
5.340450 9.621653
4.819086 7.274796
6.100103 10.567853
6.165154 9.868237
6.033430 7.933825
5.763248 10.208064
5.727725 9.805460
5.513272 8.041372
4.657978 7.267664
5.537952 7.920868
5.603889 9.934347
4.943190 10.148488
4.941465 7.336829
5.522632 9.704340
5.907978 7.721887
5.103342 9.429944
4.755159 8.420548
5.588405 9.265260
4.230942 7.042679
4.840926 9.135581
5.409312 9.430691
4.244616 9.033635
4.640112 8.874971
5.347164 8.972205
4.160976 8.727674
5.010773 9.792335
4.271316 11.660606
4.949819 13.466987
3.612505 9.851726
5.226357 9.126792
4.552175 8.859958
4.042082 8.655687
4.540856 9.444984
4.512564 9.303133
4.562745 8.815154
5.080561 8.581808
4.967768 9.099142
4.191575 8.609657
5.436111 11.551721
5.319871 8.717316
5.206556 11.745258
4.322639 10.589045
6.549816 9.514171
5.350282 10.383467
4.988108 10.189567
4.930881 9.193928
5.081214 12.499432
5.664640 9.560408
5.421722 9.895342
5.379493 6.332572
5.748390 11.686720
6.263721 10.377214
4.409842 8.641734
5.609500 9.144307
4.753806 9.621045
5.754502 10.625755
5.578127 7.621870
4.316582 9.924255
5.503128 10.661980
5.374480 8.886345
5.017197 8.872253
6.044226 9.452631
5.143695 7.596013
5.088513 7.713367
5.013528 8.861759
4.914205 10.421529
4.277805 7.597983
4.504399 5.760686
5.461145 6.851523
5.544448 7.475144
5.113383 8.295656
5.881689 7.212160
5.788312 5.555749
5.826736 7.361687
4.477019 7.533982
5.043982 6.054229
4.926347 6.074272
5.964874 8.965514
4.869547 6.918840
5.612745 9.022358
5.192085 8.170603
4.953740 6.666248
4.949671 8.427447
4.736876 7.355993
4.936030 8.665807
5.801697 6.773698
5.170402 8.905732
5.575982 8.389260
5.929414 9.180311
6.048959 10.721037
5.185147 8.664055
5.656305 11.434891
5.604287 6.238990
5.927572 7.858435
5.024500 7.296658
5.264760 6.524416
5.517087 8.439585
6.027000 10.479866
6.052230 10.900882
4.986769 11.048622
6.109180 11.834718
6.004516 11.256071
5.893935 9.350202
6.006107 11.242970
7.073972 10.553061
6.410838 9.572987
7.437567 9.556107
6.622575 10.885277
6.795401 8.653809
6.208056 9.842235
6.567908 9.992606
5.831303 7.278090
6.842114 9.756890
5.891884 8.079348
5.356985 9.717111
6.601118 9.106451
6.766765 9.567247
5.410796 9.585033
5.581541 10.277178
5.564055 9.236937
5.253957 9.707259
4.663272 8.162242
4.799385 11.610784
5.684487 6.179583
6.311153 7.284108
5.868171 7.722157
5.632854 8.966638
5.677306 7.870343
6.205753 6.716723
7.639118 10.038395
5.569606 12.836861
6.750535 10.690220
6.833527 11.254571
7.092702 11.968312
5.978620 10.944123
5.319908 11.193264
5.354935 9.089307
6.160042 8.389419
5.387041 9.214439
6.337502 10.838480
5.969403 9.850872
5.860815 6.420915
5.461390 9.929979
5.802266 8.797698
5.771359 11.568862
5.377096 9.699849
6.318602 8.629931
6.053782 11.239398
5.538968 12.115964
6.018278 10.255388
5.955418 12.105604
6.393994 12.941884
5.184387 11.656030
6.230247 13.349606
5.907149 12.213845
5.781337 12.109025
5.497456 9.623933
6.890120 11.898565
6.426363 12.935276
6.197556 9.898625
4.649512 12.593776
5.993253 14.158714
6.148416 11.400344
6.375448 12.775600
5.685320 12.713516
5.944215 11.575260
6.322251 13.904610
6.227186 11.879668
6.239736 10.959407
4.934710 10.833250
5.758812 11.471084
4.605462 11.849847
4.083713 11.105349
4.645022 10.426283
3.700749 10.022141
5.296003 8.060625
5.599945 12.338007
4.922495 9.120996
5.767029 10.701765
5.480323 10.488921
5.911566 9.948344
5.562675 7.395233
5.948181 10.498781
6.738768 10.666251
6.041888 9.268014
5.377746 12.195605
6.744741 10.857355
6.043167 11.224270
6.242160 11.529491
6.689371 10.259292
5.645462 8.175684
5.139585 11.974964
5.828634 10.300473
7.285441 15.405080
6.323621 12.169558
6.502428 11.453498
4.534525 10.282114
5.989936 12.111721
5.206928 9.288472
5.513445 11.214057
4.747164 8.995152
5.671232 10.622797
5.879774 10.898918
5.906326 8.252029
5.429627 8.459655
5.222984 6.472870
5.852347 9.476767
5.620294 9.895048
5.709149 9.323759
4.889992 9.690143
4.954045 11.966858
5.690289 8.123478
6.705761 10.536920
5.993731 9.167468
6.519424 10.981342
7.019397 11.382734
6.072157 8.557093
6.091618 11.723463
6.860214 10.090906
5.580842 11.717566
6.211339 9.868983
5.625151 11.263676
6.462486 10.893365
3.939441 8.228137
4.163490 8.314065
5.368030 12.409232
4.493209 10.695179
5.529935 11.931319
5.487596 13.791227
4.125511 7.990344
4.965279 10.153235
4.486631 9.424067
4.643507 9.496314
5.585230 11.418401
5.172210 12.349106
5.639326 10.320825
6.379741 10.818689
5.710503 10.515288
5.705054 8.768401
6.877790 12.441859
6.811686 10.589639
6.987110 10.900983
7.363850 11.611378
6.765523 11.035067
6.582451 11.119026
6.626306 10.775725
6.397384 10.763607
6.110245 11.327005
6.253285 11.354077
5.558475 8.319542
4.815775 8.922580
6.257401 12.780709
6.379335 12.146748
6.108983 10.877334
6.136682 10.983002
6.253412 12.283433
5.468640 11.602667
7.019772 10.999193
6.700706 10.746934
7.321045 11.364249
8.248937 11.915250
7.068971 8.833557
6.039071 9.347849
5.681289 9.533667
6.776281 11.053034
6.616032 10.682271
6.559537 8.652597
5.521165 9.693917
5.923192 10.655594
6.696568 11.568809
6.577006 9.843333
6.344324 8.230282
6.476130 8.804609
4.969965 8.741364
5.234343 9.495675
5.335285 9.166406
5.557793 10.202482
5.351506 9.029182
6.467208 11.278912
5.866381 9.055747
6.063793 8.608930
5.809227 12.312333
7.050623 10.443627
6.202142 9.198635
6.459800 13.153905
7.011282 9.398695
6.735305 12.510428
7.440670 9.306167
7.116426 10.677389
6.640255 10.452769
6.647427 7.405852
6.431381 8.792614
7.881651 10.052137
7.125450 11.086522
6.825872 12.427708
5.499965 11.291627
8.013777 11.853139
6.527559 10.308668
7.123887 10.248482
7.191809 9.568653
7.442004 11.189207
5.785994 10.849537
5.974170 13.398637
7.122255 11.715443
6.731639 7.054398
6.128815 10.982497
6.577597 11.100044
6.897621 13.548043
5.667413 10.856787
5.936582 11.290878
6.174838 10.096003
5.251696 12.455444
5.394096 10.978339
6.371771 11.036282
7.297250 9.498695
6.741920 9.761258
6.903265 8.504467
5.537563 8.046199
5.511520 9.796469
6.678977 10.060859
6.141667 11.714500
6.848671 12.137746
6.412810 10.104804
6.889644 12.544025
6.280342 11.342501
8.093838 13.433610
5.718715 12.557152
6.886706 9.683586
6.040181 9.951766
6.645279 10.290411
5.659166 11.784900
5.872966 11.175371
6.382133 12.959049
5.325909 9.889366
6.121849 9.906962
6.008192 7.040938
7.876601 12.752310
6.356634 10.446154
6.296143 9.451527
6.414466 9.982380
6.357256 9.742144
5.928132 11.247158
6.580800 11.198023
6.398786 12.732218
6.405196 11.144461
5.706567 8.752631
6.503279 12.034631
6.022213 8.147591
5.857846 8.769107
7.606152 10.915827
5.862900 8.392305
5.580459 9.089027
6.681178 11.088792
5.230315 8.025644
7.369741 8.909913
6.956823 10.346337
6.476023 10.273429
6.849331 8.455413
5.236775 9.637574
6.141572 8.755168
6.901181 11.211018
7.680850 9.564512
7.145791 9.264068
6.803165 11.479124
6.111587 10.088326
6.554662 9.445194
6.628792 10.392035
7.791913 9.733406
7.980872 9.895097
6.844157 12.184886
7.065898 12.064887
6.020136 8.934432
5.749696 10.638872
5.509545 7.515567
5.327470 5.214358
5.770776 5.800307
5.990164 7.610332
6.686217 9.841762
6.648711 11.417191
6.885767 10.651058
7.683226 10.912019
6.384037 10.186298
6.915601 11.386970
6.112574 9.840191
6.806023 10.715110
5.815668 10.023235
6.202704 14.061321
5.959927 9.616016
6.561950 8.454314
5.897241 9.071630
6.097278 12.828896
6.218561 9.735161
6.251399 11.591251
6.214194 12.040338
7.341309 12.553179
6.055899 10.727644
5.919292 12.100270
7.229658 9.776579
6.536494 10.906978
7.148668 11.121872
5.925940 10.621374
6.114597 12.463478
6.965083 11.877394
5.782388 9.798044
5.684562 8.866093
5.111970 12.183284
5.968770 11.667508
5.568553 11.057064
5.082030 12.418517
4.414708 11.118248
5.631583 11.025558
5.686782 10.549270
4.837252 12.074307
4.654033 8.068146
5.144813 10.851789
6.180050 10.285013
5.292322 10.136104
5.541349 9.369831
4.965427 10.963430
4.684115 11.522036
6.436788 11.706229
4.945056 10.199751
5.639229 11.460956
6.157388 12.343117
5.340964 10.932167
5.810715 12.813589
5.315543 9.583136
4.987142 10.048182
6.185679 11.816290
6.133166 9.882157
6.039145 11.271783
6.463115 11.014204
5.259198 11.334098
5.415160 10.269231
5.744322 11.505433
6.578932 10.131092
7.630247 11.528302
6.276352 11.292273
6.266179 7.966894
6.310255 9.386175
5.688903 10.257671
6.343177 9.866528
6.380809 11.154394
7.431329 10.518716
6.680948 10.975083
5.395072 11.910982
5.865729 11.206972
6.625645 12.288505
7.356659 13.115398
5.413063 13.332180
6.735641 13.130167
6.012443 12.616590
7.138912 13.264662
7.586596 11.747564
8.183609 12.815837
7.268960 14.926947
7.219622 13.106996
6.300051 15.528018
6.510856 11.377616
5.317012 13.834367
6.416006 12.059430
6.699461 12.518919
5.454071 13.374191
6.142817 13.607630
6.586198 15.752744
6.904852 15.070969
6.456647 13.113581
7.681316 13.056280
7.854079 10.317128
7.294549 12.516252
6.549236 10.725270
7.301001 14.591980
7.523047 10.838953
8.040922 9.916073
6.682100 9.424848
8.331194 10.639360
6.682224 7.912296
7.331608 9.927545
6.658144 10.690219
6.467394 10.427586
7.691644 12.116567
5.529047 8.876007
7.219014 9.246359
6.685643 12.131561
6.963613 12.977542
7.174105 10.114798
6.727781 13.222640
6.711799 7.973284
5.316897 8.698027
6.125812 12.237978
6.193111 11.423066
6.416324 10.945122
6.043956 10.772854
5.678300 9.440375
7.442084 9.599666
7.188784 10.219167
6.500821 10.741727
6.131055 14.035424
5.114415 10.081886
6.257719 12.873105
7.399700 12.370282
6.437263 12.220764
7.891925 13.369409
7.043781 14.195174
6.809164 12.217662
6.215252 7.697352
5.728534 8.702381
6.227693 10.475060
6.694850 10.979333
6.454972 7.057379
5.607452 9.655263
5.697074 8.058801
4.711963 8.477455
5.268070 8.683117
6.558614 10.323965
6.308231 9.407217
6.021585 11.560542
6.029385 10.557119
6.289422 11.005207
5.160702 10.904191
5.785411 9.079870
6.323517 12.806858
6.064302 11.579336
6.668385 11.104208
6.817082 11.237633
6.677182 9.644389
6.826703 9.422987
6.012171 12.266119
6.624086 10.983412
5.654328 12.264181
6.306154 12.606285
4.975680 10.974629
6.005248 13.187238
5.034211 13.000072
5.220186 11.724624
5.897010 9.500114
5.339711 10.158437
4.689650 12.135009
5.043124 12.550982
5.097762 13.280122
4.897993 12.396378
5.268127 13.324129
5.250120 15.195861
5.716139 11.334027
5.325040 10.542806
5.786316 11.768229
5.361004 13.333392
5.881556 12.015820
6.165346 13.133989
5.179473 8.712767
6.147548 10.515700
4.719554 10.861727
5.687431 9.164721
5.536891 10.932640
6.094251 12.320898
6.792367 12.450003
6.081333 11.916568
5.835802 11.305492
6.196388 11.475217
7.173931 8.370246
6.320248 8.118210
6.324212 8.331465
6.658965 8.796056
4.907787 7.919828
7.058418 11.719283
7.226457 11.467804
5.795705 9.987370
5.404373 12.627491
5.424167 8.156109
5.106107 9.649861
6.369962 12.714233
5.944659 10.435334
5.366772 12.106834
6.427365 11.623748
5.821625 11.116864
6.261129 14.925066
6.530087 13.124021
6.319603 12.444463
7.357414 13.864585
6.552474 13.127959
6.031959 14.395742
5.762647 12.187669
7.819120 15.643082
6.703181 12.570436
6.707999 13.622075
7.595827 11.854029
6.687050 13.676033
6.576202 14.203510
6.763602 11.627476
7.136721 15.612621
6.355329 12.401472
6.543260 13.649432
6.499099 11.929169
7.081222 13.355554
7.315351 13.953447
7.052746 12.510410
7.742131 12.302355
7.389656 13.474191
5.777967 15.623253
5.409639 11.351521
4.796548 12.176106
5.596130 12.768340
5.625874 14.562973
6.433586 13.219545
5.403602 12.153612
5.247982 10.936202
5.951405 13.752276
6.448200 15.139196
5.624466 15.258010
4.326003 15.607905
5.530497 14.509386
5.317690 15.738469
5.552776 12.751524
6.234914 14.399278
5.944615 13.875679
6.594564 13.164295
6.535650 12.942341
5.874680 12.740487
6.510224 10.976126
6.448696 11.530673
6.350835 12.985625
5.876362 10.862913
6.120833 11.586974
5.756548 12.605805
6.598212 14.585194
6.880564 14.313587
6.643263 14.196437
6.433891 16.307561
5.378333 12.674162
6.084155 11.551099
7.013062 14.912032
6.158624 14.355224
6.204958 11.224753
5.451702 13.348744
4.615632 10.310765
6.200325 13.290114
5.703179 12.139452
5.896146 8.991912
6.251546 8.939341
5.952914 14.954998
5.335997 12.346917
5.752816 11.364323
5.125359 13.537182
5.609524 13.975419
5.272952 13.555781
5.428137 13.154551
5.044507 15.071198
5.794180 12.719997
6.399300 13.470311
4.611317 11.148665
6.179378 11.946353
5.905542 11.236628
5.900124 11.984036
6.274040 14.858822
6.843370 10.231394
7.014517 9.279334
6.762357 10.025093
6.406840 8.546262
7.097743 10.982008
6.522257 8.423543
6.401284 9.213801
5.983047 9.876841
6.255400 11.326120
6.807113 10.976066
6.287966 9.391400
6.498181 11.512132
6.411006 11.198283
6.966947 12.658740
6.185154 11.158248
7.285646 9.787797
7.519543 12.623660
6.345622 10.499062
6.496333 10.642293
6.334045 10.237424
6.063866 11.907754
5.864072 11.617209
6.931240 12.240447
5.799783 9.859702
5.402253 9.557793
5.413203 11.714253
4.978698 9.519818
4.143366 8.465129
6.004377 8.765748
6.070830 9.394595
5.299256 9.428790
5.555033 11.886114
5.931862 11.330343
6.176066 10.729498
6.290285 12.992428
3.566769 10.100364
4.689686 10.776619
3.847278 9.070808
4.637389 8.202959
5.458973 8.298831
3.878192 6.789855
4.374574 7.605076
4.770240 9.461889
5.236742 8.547290
5.167154 7.266259
4.947486 11.820643
4.736291 8.134809
5.079946 10.465584
3.979743 10.260433
4.963919 11.967863
5.131465 7.547054
4.795450 12.317618
4.119084 10.963706
4.754813 8.708745
4.851743 12.061678
4.748523 11.202093
4.309754 9.050652
5.048750 9.882337
4.116251 9.415131
4.660629 10.636678
4.727423 9.318394
5.073358 7.258738
3.931641 8.816593
5.031743 9.922705
3.980889 9.648015
4.892311 10.550820
3.952648 10.383283
4.126278 11.496523
4.053122 9.793239
2.902019 10.717586
4.060663 11.250287
4.725323 10.469817
3.773289 8.836029
3.038417 10.176108
3.985380 9.854314
4.626724 7.748536
3.267012 13.683862
3.246776 13.224242
4.198524 13.539498
4.569111 13.699035
4.059419 10.548380
3.937763 9.551838
4.661821 9.117093
4.601399 7.303256
4.230712 6.805309
5.218445 9.100846
4.081852 5.848955
4.724876 9.343253
4.093867 7.467067
4.683160 7.944175
4.096334 8.197306
4.696200 10.262790
5.532983 9.627376
4.186151 9.115026
4.047199 8.918707
4.333575 11.729061
3.673798 9.076507
4.829341 6.116624
4.704885 6.948072
3.001111 6.255597
5.703090 7.821992
5.450577 8.461529
4.648407 8.268747
4.998062 7.656564
5.755090 10.934612
4.447638 9.570449
4.898321 11.318839
4.549843 11.409135
3.660477 9.871273
4.613344 9.675901
4.553428 10.388732
5.132588 9.434874
5.363203 8.798965
3.353622 9.587556
4.478277 9.459414
4.530659 7.224619
5.050264 10.913833
4.794038 9.295605
5.028275 11.601032
5.834868 13.338850
5.215014 11.187148
5.028160 10.062171
4.580225 8.739668
4.336330 10.848318
5.002604 9.336970
4.325315 11.506655
4.162157 10.096165
5.231133 11.181663
4.617242 11.447297
4.840209 11.968217
4.834964 9.955604
3.418223 11.506846
3.618620 9.209659
4.371920 9.426846
4.831081 9.390334
4.692061 9.386242
4.907317 10.686556
5.435139 10.562398
4.687002 10.495145
4.625318 10.561891
4.643942 9.703262
4.907044 9.706947
4.824262 11.126162
4.630144 12.713174
4.808403 11.816341
4.498985 11.764252
5.152979 12.849739
5.657240 11.864431
6.942809 12.096850
6.082317 12.610972
6.134841 12.156091
4.765793 11.376113
4.949555 10.188261
5.270297 9.840415
4.841242 11.532874
3.848144 11.942674
5.387846 11.470066
5.498062 10.593301
5.374259 8.419357
5.868809 10.696140
5.200402 15.408665
4.951069 9.565768
5.581984 9.975209
4.113189 10.673408
3.602132 11.615948
5.056944 12.517245
3.800658 11.473069
3.923628 10.473596
5.310396 13.246967
5.809417 9.825561
4.264401 12.086714
4.982876 11.982450
3.890437 11.318193
4.970603 13.239451
5.465849 10.248285
4.912720 12.225796
5.894708 11.577078
5.201351 6.993330
5.774019 10.824296
4.693768 11.218627
4.835029 9.768597
4.842581 11.010731
5.322629 11.030602
4.350231 12.952295
4.497704 12.504189
5.159189 9.789383
5.043287 12.801570
4.807859 11.364467
4.120184 12.835936
5.349818 10.908530
4.284663 11.701867
3.395106 10.147951
4.925127 11.339028
4.676533 9.924803
4.825159 11.104215
5.694254 13.432838
4.238726 10.764200
4.178035 11.510680
4.183328 11.489628
4.803033 10.765466
4.896341 10.611735
5.122549 10.932838
4.073625 11.535167
5.643228 12.223260
5.007073 8.751120
5.330423 10.837080
5.529643 10.378400
6.014234 9.511798
4.993698 8.932533
4.798259 12.193800
4.447900 10.431689
5.011865 11.167889
4.890010 11.772229
3.953654 9.713620
4.107367 10.943124
4.023092 13.750252
4.930818 10.274644
5.014251 12.450129
5.394974 13.993341
5.255586 11.766359
4.629587 8.939467
5.009140 8.855828
4.131586 10.125251
4.294243 8.031015
4.264765 9.855771
3.938911 6.128904
5.436063 11.955536
4.550016 8.427598
5.292191 11.365609
4.508244 9.337355
4.874525 9.188058
5.249635 9.937208
5.857024 10.621403
3.195026 11.109568
3.970413 11.861444
4.712682 7.296124
5.515325 9.597191
4.760674 8.028802
4.987242 9.934891
4.225477 9.992173
4.302575 9.777543
4.965677 6.660280
4.727603 8.420960
3.839014 11.173495
4.813722 12.217570
5.054561 11.340834
4.749776 11.425284
4.278475 8.603536
4.276519 9.502762
5.468107 9.980554
4.756906 9.268237
4.269536 11.892355
4.649195 11.566019
4.869115 12.291621
5.217955 9.420216
4.362828 11.061801
4.475395 8.615335
4.088858 11.268208
4.746499 11.734329
4.260045 12.643408
4.603577 11.125661
4.165084 9.307295
4.404419 9.148558
5.319842 12.505246
6.028270 13.721663
5.021334 11.807382
4.826623 11.730058
4.841259 11.288968
4.241540 10.209356
4.837942 9.066559
5.481694 11.592851
4.305347 10.759835
4.197571 8.667750
5.357145 9.348908
4.676018 9.228005
3.905535 7.784512
4.444747 8.364438
4.503252 9.878714
4.031049 10.848257
4.993149 14.130692
4.554244 11.246734
5.738104 12.212443
5.392776 11.714757
5.912245 11.645176
4.669240 12.076060
5.239127 11.360757
5.274938 11.349230
5.280390 11.569643
5.359647 11.252131
4.778548 9.119160
4.677389 11.991369
5.284327 10.470742
5.840424 9.098783
4.917477 12.815172
5.314554 8.812049
5.402144 9.123674
4.718720 10.394617
5.471053 10.851904
5.327690 11.163126
5.428721 10.640379
4.367266 10.265324
4.224149 7.490046
5.438827 8.211647
4.640941 7.956454
5.302079 9.011650
5.196850 10.273372
5.448551 7.385562
5.327207 7.666552
5.816610 10.676353
5.830973 11.934980
5.620861 12.896031
5.046729 7.978331
5.688531 7.319929
4.236703 8.133824
5.008906 8.197184
5.530267 8.629610
6.159106 11.778918
6.437076 12.997137
4.573362 9.854147
5.441607 11.023604
5.710281 9.840714
5.523911 9.130753
4.597605 10.098681
5.621499 11.584056
5.962286 11.341077
5.836161 9.991930
5.371955 11.375394
5.576881 12.268503
5.787985 10.197141
6.654468 9.967535
5.450423 9.647046
5.603650 8.572291
5.823989 7.811982
6.089764 10.926271
5.306420 8.972092
6.619681 9.967547
5.946768 11.526179
5.854412 10.204197
4.756185 10.142400
5.260124 8.546708
4.260305 11.570799
4.429324 8.175394
5.061050 10.286864
4.913528 8.513934
5.007699 11.426343
4.161421 11.308634
5.345873 12.295347
4.106361 8.939073
4.314393 9.477873
5.019133 9.958952
6.678867 13.285495
6.326970 12.067003
5.835933 10.778410
5.809798 12.931497
6.501882 12.057282
5.933865 12.147314
5.763380 15.053466
4.305125 10.714417
5.678702 13.465635
4.762450 11.260827
6.214504 8.850524
5.779288 11.901363
5.923918 8.694115
5.049106 10.721006
4.111470 8.429784
4.916526 8.518142
5.159740 8.086779
5.556992 9.174289
5.728926 8.897811
5.994204 8.286131
4.630061 7.320658
5.256157 8.450311
5.628326 8.701835
4.745432 7.007386
4.993382 9.562648
5.474556 8.879944
5.464104 8.694690
5.370484 8.165076
5.926647 8.484328
4.799387 7.049843
5.065349 7.842990
5.140771 11.111150
5.685145 10.320399
4.907836 7.557675
5.092617 6.857220
5.596408 10.078146
5.219207 8.587618
6.420973 9.056828
4.959816 9.064341
5.599469 7.163235
5.552223 12.386230
5.713214 7.213694
6.161220 5.959913
5.434502 8.261708
5.488653 7.823957
5.621916 7.907191
5.312635 8.171796
5.303619 5.326344
5.239749 8.638452
5.625698 5.380290
6.698786 9.985448
7.004978 8.737415
4.884860 9.996983
5.573394 9.220471
5.050525 9.063515
5.869261 9.313204
5.544607 7.466982
5.075070 6.721399
6.113615 11.485417
5.185579 5.716935
5.704944 6.897051
5.302125 7.652365
5.123113 9.942216
4.997419 6.414464
5.444468 7.611535
4.204130 6.811314
5.072509 7.873676
4.597167 8.466958
5.777472 10.584406
6.017447 11.416483
5.280185 10.014885
5.620653 9.332310
5.266238 8.292113
5.682358 9.409666
5.582631 9.070090
5.950991 10.986806
5.144202 8.462719
7.198820 10.604368
5.534384 11.689865
5.406328 7.306241
6.125501 11.965540
4.655847 9.212143
4.574490 7.614115
5.783205 9.469835
5.139390 8.169717
4.537906 8.766373
4.865036 9.081766
5.276435 8.494867
5.410573 10.491750
5.881507 9.471537
4.664662 9.672628
5.131721 10.173668
5.380143 9.395415
4.769018 8.437356
5.713930 9.966368
4.263316 7.330764
4.639988 9.394690
6.031576 12.668565
7.000812 12.840962
4.979924 11.615813
5.839113 12.642514
5.824902 10.365246
5.446495 11.288005
6.199378 12.005287
7.013034 12.917903
6.738019 11.113241
6.173644 12.701583
5.608350 10.631434
5.889078 12.168840
6.852342 13.651252
7.068759 13.052699
7.382976 13.277344
6.229679 12.820314
5.729020 13.656716
5.771078 13.284938
5.062006 12.313289
6.406119 10.626828
5.079948 10.722999
4.493745 13.193843
4.667477 9.920189
5.618278 12.460964
5.296205 10.419646
4.866372 10.797937
5.553817 10.138022
5.153515 10.813008
6.325009 11.585667
4.926790 9.560049
5.847725 9.499353
6.103443 10.534175
6.248183 8.870470
5.833101 10.307635
6.155826 10.463421
5.583789 9.042749
4.726803 10.698768
4.687000 9.949183
5.094657 8.847807
5.728163 12.210294
5.756648 11.181967
5.215059 9.795206
5.853932 13.204655
4.873233 12.358206
5.728254 12.275025
4.452036 11.051570
5.190558 9.506676
5.168407 10.170216
5.528146 9.538281
5.138132 10.030538
4.933336 9.924818
6.016933 10.045722
4.420425 9.775798
4.044973 7.796536
3.812275 8.740569
4.408536 8.811937
4.643215 8.324483
4.733117 8.689295
4.973404 9.722156
4.551909 9.980473
4.343783 8.263866
5.058146 9.023656
3.923951 7.343842
4.020897 8.425761
4.366515 9.788167
3.828085 8.206070
4.640663 8.420844
5.894292 11.484935
4.737465 11.616183
4.939357 11.698682
4.649155 9.292211
5.429816 8.905948
6.057448 7.912925
5.036071 8.568746
5.039793 10.237616
6.080700 10.115472
5.558995 10.561872
5.563309 12.170707
4.688654 12.343379
5.924553 11.091178
5.853503 11.748552
5.409090 10.975535
5.559363 10.503659
5.534441 11.213501
4.591900 7.777359
5.606257 12.601787
5.833482 9.983251
6.643199 11.181237
6.061926 7.031896
6.634374 9.006951
5.566147 8.840967
5.103797 7.159443
5.265051 9.581521
5.115620 11.805726
4.317574 9.764774
5.129426 6.951253
5.371562 11.044994
4.148906 6.662687
5.014844 12.110558
4.733370 9.709555
4.755378 9.522331
4.556360 9.843750
4.011048 8.940532
3.577701 7.136214
5.270958 13.905457
3.882134 11.560230
5.340640 12.056427
3.806911 9.962917
4.745464 8.395617
5.139574 9.121816
3.926411 11.355240
4.594266 9.070229
4.008759 10.419936
4.288359 7.105185
4.098253 9.275941
5.374695 12.788550
4.449545 8.822134
5.719029 7.885837
5.078572 6.826850
5.287166 7.461502
5.727689 10.160019
5.318638 9.330169
5.402785 8.980747
5.077519 8.508633
4.962037 9.255996
4.858677 12.844255
4.680611 9.622111
4.625728 9.039603
5.669006 9.116981
4.423040 11.474136
4.111662 9.577896
4.382961 9.126678
4.862725 9.991937
3.620728 9.449032
4.459519 8.169003
4.321263 7.485186
4.650107 9.085572
5.556290 11.012266
4.751541 6.402581
5.461805 9.672480
4.450892 8.939932
3.319475 9.514359
3.528781 10.398460
4.462688 8.638271
5.150004 11.338365
5.246942 10.845068
4.615334 9.706417
4.526914 11.821173
4.678673 10.772689
5.022346 12.026550
5.958550 13.338705
3.940580 8.994821
4.561727 10.055272
5.187585 8.769169
5.058351 11.379580
5.485318 10.923386
5.185852 9.739980
5.875247 8.529929
4.673137 9.479842
5.508997 9.527726
3.993486 11.507335
5.508555 11.616198
4.824717 9.031097
4.831311 10.026680
5.686304 8.453037
4.419266 9.510409
4.973227 8.953010
5.534164 10.612191
3.618530 12.104406
5.396115 12.144297
3.937593 11.562651
3.640445 8.688556
3.997973 11.235072
4.198792 9.669811
4.121141 10.762140
3.923117 12.648938
4.488242 10.666984
4.118886 10.818169
4.395776 13.196089
3.311926 11.141990
3.944205 10.242875
3.877750 11.627392
4.082459 12.085741
5.243094 11.386347
4.596637 11.504655
4.886727 12.530155
4.956568 15.215586
4.442417 10.901459
6.347005 15.006636
5.298952 13.588052
4.917234 13.070428
4.852108 13.119011
5.096110 13.138438
5.103422 12.797545
4.749469 13.097059
5.903710 12.902777
4.698736 12.448486
5.125952 9.509632
5.903746 11.274186
5.419023 12.182521
5.738103 11.224019
6.673428 10.402499
6.619127 11.436370
5.348893 10.437551
4.950359 10.499960
5.790496 7.859153
5.680039 12.529304
5.668906 11.416799
5.127408 10.046938
5.096840 11.881807
6.035453 10.261396
4.847887 8.869431
4.711789 7.694744
4.919815 9.479566
4.046627 7.289394
5.474895 7.457955
3.841563 10.300654
4.660228 9.937099
4.075464 9.113848
4.404117 12.239530
5.424483 9.888660
4.678821 7.256593
4.544096 10.210627
4.977480 9.400747
5.149554 10.514895
4.945362 9.155300
4.323188 7.398909
5.476751 9.923358
5.978856 9.977656
4.881641 10.294515
5.107403 10.871151
4.934983 11.216795
4.415331 9.932802
4.699116 10.424579
4.249314 10.761760
4.927403 10.358515
4.093592 9.971631
5.037632 10.514155
3.670242 8.412802
5.232325 9.861273
4.408552 7.952311
4.781632 7.293457
5.224765 8.462586
4.652927 10.386262
4.873158 8.335789
3.485581 11.440710
3.401196 10.403418
3.992900 10.423205
4.807245 11.668588
4.276390 9.506792
4.581824 9.594575
4.193655 7.572685
4.901918 8.065729
5.203947 11.560473
5.394515 10.702556
5.215578 8.283086
4.367339 8.257577
4.615201 8.832979
5.597213 8.702903
4.808871 9.265489
4.431563 8.830255
5.118879 8.942128
4.048567 6.834747
4.380025 7.446925
6.062518 7.754860
4.567846 6.969345
6.290447 10.993117
6.358808 11.018147
5.831617 8.162809
4.814640 6.606691
5.539917 5.191029
4.979553 7.326704
5.563452 8.258458
5.541735 9.224533
4.557401 6.850234
5.239256 7.674574
4.990867 7.422015
5.177204 8.477727
6.366157 7.223318
5.260997 7.245530
5.587548 7.122849
5.829028 8.850783
5.464690 8.996854
5.614332 9.780010
5.241046 8.707751
5.311638 7.055096
5.416947 7.445463
5.766968 7.987391
5.225056 8.587056
4.799859 11.396590
5.157661 8.870408
4.570795 6.837773
5.374786 7.667029
5.533557 9.115468
5.540901 7.153960
5.314282 7.059673
5.406125 11.366360
5.032210 6.743344
5.680615 8.931636
4.843452 9.023336
5.449460 7.013053
5.180726 9.677286
4.734366 8.258780
5.503946 8.815488
5.360489 8.842007
6.286881 9.132619
5.240716 9.784563
5.785005 7.089268
6.141292 8.297307
4.803311 9.518221
4.594566 9.100430
4.610685 8.221948
5.905738 6.390621
4.456227 6.521744
4.670482 8.321460
4.774372 4.609870
5.884842 8.834090
5.449092 8.458590
6.823789 12.278407
5.189490 9.160168
4.354260 8.482620
4.715010 8.052546
4.835729 9.612908
4.598094 6.320757
5.162203 7.221359
4.683006 7.936736
5.817741 10.177653
5.203169 8.208793
4.853619 10.128271
3.841335 9.041456
4.765555 9.145820
4.103598 7.351022
4.637090 9.824815
4.878503 7.303439
4.296389 6.794578
4.644700 6.823481
5.335760 8.847294
4.653849 9.241566
5.218693 8.852830
3.719455 8.089178
5.449803 8.055147
4.561984 7.691428
3.340676 9.742458
4.025151 10.082439
3.226603 9.898412
4.590984 7.552282
5.021636 10.356190
4.814872 9.903496
5.134475 11.230018
5.412800 11.030107
4.079856 6.817453
4.746798 10.046994
3.925946 10.434906
5.811761 7.487577
4.484674 7.219928
3.568946 9.470836
4.897046 7.086007
5.627012 9.277268
4.269680 6.341587
4.653516 7.020705
5.607016 7.740436
5.134504 6.649890
4.722906 3.791605
4.084393 5.330042
4.622672 6.220920
4.688121 6.584577
4.467252 7.978018
5.424419 7.750473
5.527551 11.599789
4.179909 8.866149
5.354177 7.099287
4.302697 8.310557
4.808607 9.102208
5.341513 10.373494
6.798493 11.600048
6.509563 12.165242
5.608828 9.887889
5.652871 9.247170
5.655178 8.625706
5.674153 8.962982
6.368878 11.242248
5.880299 9.681409
5.664399 7.567900
5.521625 9.622579
5.133408 6.904359
4.558106 6.162677
4.944397 8.167319
5.238452 9.383803
4.718805 5.340919
5.406688 6.748451
5.329275 5.409543
4.449762 6.683250
5.539568 6.685426
4.678165 7.611378
4.953003 6.348063
3.881690 6.853954
4.405819 10.551978
3.770960 5.122423
5.056371 7.665145
3.732364 5.237145
3.996684 5.279327
4.873140 7.724023
4.521592 6.868181
4.977103 4.883002
4.079847 6.537320
3.956236 5.966746
5.199629 6.784780
3.906997 6.374325
4.292418 4.417773
4.538982 5.124444
5.168029 5.560581
5.732810 7.902644
5.374640 6.438121
5.579909 6.715428
4.732087 5.948605
5.093236 5.868359
6.455715 7.927175
4.033033 5.977063
4.849245 6.037091
5.271746 9.880047
6.300010 10.150921
5.492159 3.861492
7.577179 9.252100
5.833633 8.516970
5.343759 9.290544
5.768376 8.475025
6.151975 6.142660
5.207463 7.936839
5.767404 5.534767
4.544905 5.549794
4.885058 7.391491
4.805375 5.677059
4.537555 8.125681
5.158821 4.529212
5.394864 4.154233
3.548476 4.810546
4.871443 4.423372
4.767792 6.772517
4.167313 6.680908
5.627384 9.431062
4.906407 9.325746
5.434686 8.732812
5.361321 9.930117
5.135786 6.264278
5.396398 7.568802
5.684508 5.420676
5.159500 5.220603
3.468798 5.776271
5.165705 5.833937
5.375012 4.773600
5.887900 5.585076
6.043963 10.265772
6.473184 9.119775
5.793242 7.429333
6.254161 5.754218
6.538845 5.520494
6.397831 7.746984
5.858047 8.661192
5.821704 7.043547
5.871553 5.836032
5.376346 7.002463
4.888589 5.444008
5.231946 6.722046
5.167441 4.456052
6.289516 5.381596
6.535712 7.286339
5.808662 10.200724
5.479385 9.142697
6.029961 8.771278
5.706945 5.405678
6.219291 6.676574
6.159501 6.329087
5.230277 5.472813
5.345032 4.813415
6.691185 5.189981
6.213674 6.860739
6.336098 8.013317
5.565888 3.820704
6.837545 8.311322
5.691274 6.319373
6.252492 10.740950
6.281435 7.320021
6.430674 6.811982
5.566682 6.526596
6.704351 10.835683
6.495929 7.116616
5.625045 7.546043
5.853501 10.546421
5.707280 7.443803
4.900599 5.527519
5.598736 7.333093
6.349159 7.721387
5.601686 5.392927
6.158115 4.638686
6.121122 7.241893
5.645880 7.485977
6.329265 4.531722
4.800160 4.703833
5.926711 7.884235
6.177271 8.074996
6.830612 7.035343
6.020729 6.941591
6.015049 7.188218
5.440298 6.097185
6.079520 4.362029
5.547273 6.866574
5.843943 6.258740
6.070181 5.230381
6.504070 10.440907
6.562662 8.702847
6.211648 9.181861
5.982426 7.528541
5.943786 8.486907
6.795724 8.495173
6.183105 8.937483
6.476953 8.714808
6.230590 7.238686
6.119848 8.901329
7.394748 10.758302
5.988821 7.499745
6.976700 8.032782
6.079468 7.405088
5.745586 8.762887
6.132547 6.875263
4.714658 6.103902
6.952379 10.337510
5.746206 7.539835
4.939695 8.007553
5.562073 8.988922
5.047750 7.341791
6.262273 10.812955
6.110094 8.936877
5.995983 10.959013
6.718397 11.166985
5.894950 9.645555
6.063222 8.929796
6.440098 9.811615
5.751190 10.743827
6.432733 8.178987
5.336685 9.607681
5.378806 8.328531
5.279809 8.904688
6.152571 9.593549
6.433425 8.401995
7.259396 10.593188
6.422411 10.475819
5.891233 8.894752
5.638153 7.206357
6.613222 8.135422
5.852099 8.879909
5.825299 10.837176
6.766574 12.167219
4.974702 9.028944
6.386503 9.127917
5.649472 6.275162
5.473208 8.507618
6.361101 8.121079
5.818380 8.397369
5.316282 8.039392
6.554137 10.189702
6.344798 8.880311
5.590278 7.470870
6.177269 6.332645
6.227324 7.933169
6.393955 8.998630
5.473543 8.929048
7.109135 11.990571
6.118207 10.076713
5.531670 8.888758
5.702900 8.077855
6.616964 8.749942
5.778442 9.997996
5.993519 7.540692
6.497578 9.039011
7.390869 12.032660
5.107993 11.262836
5.649903 11.168808
6.211707 12.962382
5.366463 10.656452
5.700355 9.201181
6.416534 10.728303
6.174353 10.326098
6.202654 10.240001
5.289856 9.640140
6.354839 9.915776
5.795777 12.128833
5.236735 9.745832
5.715642 7.775158
6.057376 10.157445
5.605860 10.007878
6.075723 8.930970
5.675578 7.764084
4.998633 9.338333
5.048593 7.107534
6.446947 8.416094
6.575060 10.226058
6.300200 9.972679
4.752250 7.959591
6.486103 10.895343
4.638597 9.120642
4.989501 9.909972
4.911868 9.328872
5.438254 7.365850
5.249205 10.643807
5.293352 12.947912
4.478978 9.355580
6.156431 11.370617
5.508236 9.815460
4.635490 8.059629
5.845884 8.351656
6.422596 9.730174
5.783739 10.713453
4.968991 8.569929
6.857063 8.909885
5.513769 12.334529
6.567425 11.612124
5.162386 10.749782
4.689804 9.778652
5.261620 11.668244
6.049473 11.218111
6.470684 11.084339
6.582647 10.377866
5.576013 7.898862
5.485271 11.367269
6.387685 10.187939
5.511616 8.830944
6.622033 9.665233
6.000658 11.807437
6.314452 11.632346
7.363833 13.763579
6.398843 11.177124
7.137131 13.101006
6.367943 12.319745
6.336889 12.170658
7.220982 11.802611
6.029507 11.425224
5.395063 10.834537
5.762932 8.138280
5.611690 8.720348
5.455225 10.840281
5.406197 8.091478
6.064735 8.638426
6.268688 9.778594
6.179291 11.376077
6.167836 13.832633
6.092225 11.955691
6.456743 12.279624
5.842262 10.167825
5.800834 11.111733
5.806251 13.450424
4.923477 9.238946
5.097306 14.369849
5.513146 9.729112
6.299135 11.923898
6.682615 11.068528
6.399654 8.878741
6.368817 10.960468
5.507679 11.530188
6.844606 12.474497
6.137988 14.499896
7.257345 11.278548
6.461638 10.345404
6.071528 10.099230
6.036437 13.526398
5.639990 12.484077
[truncated: 907,585 more chars]
