# Supplementary material for: Microtubule assembly governed by tubulin allosteric gain in flexibility and lattice induced fit
Source: eLife. 2018 Apr 13;7:e34353. doi: 10.7554/eLife.34353 (PMC5945277; doi:10.7554/eLife.34353)
Supplement: Figure 4—source data 6. [file elife-34353-fig4-data6.txt]

12.555450 10.703239
12.498239 11.708434
12.218707 11.911991
12.411178 13.316773
12.826728 13.189577
12.215790 14.822131
12.075422 11.136693
12.929513 12.919830
13.285709 11.658260
14.701356 11.895113
13.924760 12.120013
12.057145 15.808181
13.036443 13.484019
13.001583 14.670905
13.667631 13.198965
11.613713 11.650223
12.471978 12.586728
11.672791 10.692137
12.360465 13.274819
11.487209 9.736984
12.322431 12.158136
11.713448 6.356351
13.687933 11.410666
11.995491 11.949795
12.061662 10.399469
11.809921 10.473775
11.705548 9.785567
12.486985 12.633777
12.493363 9.352766
12.163303 9.526709
11.334235 13.173514
11.196171 11.880072
12.414539 5.840196
13.574491 9.654282
11.610296 9.760305
12.398568 7.917033
13.727115 8.572130
13.858698 10.293898
13.545969 9.495587
12.393186 10.163011
13.536045 8.885123
13.677255 6.557177
12.930329 10.487598
12.872180 7.950231
13.030971 10.378179
13.188965 7.954307
12.389639 7.976369
12.040758 9.081719
12.609455 10.338254
13.087028 6.015975
11.931497 7.290356
11.216701 12.450146
12.238135 8.496416
13.423918 7.951745
11.778935 9.122165
12.576997 9.137355
12.950771 9.972766
11.997789 12.599051
12.672551 9.555891
12.686589 8.438363
12.893354 8.766613
13.709078 9.501137
14.137688 12.337350
12.902350 11.225543
13.576686 11.352723
12.750418 11.145657
13.605999 10.401702
12.509705 12.714448
13.168106 11.696591
13.306839 12.070471
14.376991 11.791878
13.551642 9.594495
13.566776 8.891906
13.025171 11.670728
13.154942 13.776284
13.483446 9.543360
12.309831 9.453631
13.515589 11.731600
12.761219 10.672615
13.787792 8.612405
12.098044 12.054775
13.059505 9.607234
12.603217 8.399100
12.815418 9.881090
13.530754 5.872826
13.879040 5.369067
16.109162 10.857508
16.140647 7.926650
15.611351 8.775827
15.106961 11.151432
15.060356 14.601982
16.032738 10.683156
15.211044 13.517774
15.020873 13.043229
15.210555 12.782785
15.924645 12.252366
15.052387 14.039248
15.025190 12.404993
14.690447 12.427302
14.388188 9.812538
14.311770 10.355839
13.559108 9.065732
13.226325 11.749827
13.844050 12.219779
13.485823 9.546878
14.796034 10.810652
14.761215 11.218503
14.706465 13.193356
14.908198 12.234831
13.995226 14.852906
13.832321 9.165027
13.144864 8.997120
13.970241 8.693439
13.631575 11.350707
12.975966 7.531332
13.810287 10.384301
13.958777 12.943506
13.665003 9.951905
13.462763 9.281742
13.691659 10.867329
14.262920 14.000414
13.200204 8.345620
13.271821 7.646754
11.767541 9.752403
11.425266 8.349354
13.224579 9.493704
12.852977 9.854156
12.156783 9.639768
12.502724 9.922275
12.243466 6.148620
13.345269 8.430072
12.942136 10.671813
13.513376 10.640890
12.645425 13.456738
12.817311 13.511428
12.939080 12.595183
13.192482 12.119311
12.735805 8.637550
13.655572 10.686097
13.702220 13.281999
13.300436 12.685594
13.320037 11.758175
13.102999 13.252385
13.830210 13.261663
12.090742 10.055571
13.047919 11.877274
12.588983 10.585707
12.637208 8.453275
12.901205 6.620458
11.989868 8.414217
12.614043 9.055789
12.592265 11.051493
13.501266 10.448379
13.824599 11.107665
12.554843 12.088786
13.737782 7.193237
14.000015 13.404271
14.138217 9.812445
13.287357 10.100104
13.395670 10.680407
15.398055 10.774622
14.530712 14.326534
14.696282 14.315094
14.247900 12.956945
15.092756 8.131662
14.768794 8.914814
15.747336 12.019600
14.949460 10.951677
14.739618 10.240742
15.141136 13.563122
14.418916 13.056145
14.390864 12.749258
12.781632 11.697523
13.969604 14.770597
13.627239 12.558519
13.331492 10.402422
12.251747 12.479675
13.632734 14.422583
14.074304 12.722334
14.232934 16.755443
14.263438 16.087387
14.127942 11.690177
14.996519 12.230026
14.462405 10.712607
15.221168 11.471836
13.060648 14.881922
13.274715 10.499423
14.458187 8.031381
14.586118 13.973981
13.502085 9.355519
12.480040 11.235021
15.182544 9.595416
13.398095 7.648313
14.623419 7.556873
14.523279 9.368232
14.812081 8.643575
14.045083 8.858149
14.296229 5.787120
14.105368 8.665097
13.544898 8.465523
14.224098 10.060504
14.604941 12.258530
14.975124 10.860438
14.628112 6.360084
14.390824 8.421423
14.627670 7.060441
14.298062 9.055897
15.047225 12.475752
13.959894 10.749813
12.856523 9.755594
11.702604 8.966595
11.466709 9.348668
12.853119 8.355302
11.465480 8.937862
13.185273 5.993629
12.991252 8.568878
12.989230 10.179355
13.952156 10.345055
15.076609 12.883559
16.202204 14.516097
15.448232 10.341261
15.619285 11.421971
15.728168 12.338683
14.784636 11.125055
15.930067 10.363745
15.172564 13.108180
14.763155 12.162394
14.868402 12.978872
14.165134 10.524169
15.183834 10.275112
15.257475 11.848837
14.886722 12.099701
14.198292 8.560254
13.907829 9.622846
14.243155 7.586808
14.861670 8.943440
14.306234 8.743059
14.333469 11.178244
14.696129 12.077994
14.889748 9.392956
15.419075 8.938655
12.940553 9.697986
13.344594 8.616404
13.845344 9.976624
12.726022 6.901103
12.897518 8.749546
14.227724 10.736955
15.235922 7.539361
14.080090 8.571599
13.419440 7.881607
13.371094 8.207020
14.432780 9.594757
13.367434 8.859402
14.642831 9.434591
14.127879 8.939286
12.978663 7.654167
13.032065 7.608416
13.709787 7.995307
14.050513 8.281449
14.775752 7.383326
13.303442 9.222029
13.184698 8.086299
12.992352 8.351182
12.304797 9.632787
12.571818 8.235125
13.088845 11.042099
13.758604 11.864560
13.928791 10.822013
13.943857 12.870425
14.226967 13.645357
15.016835 12.612087
14.217592 11.752993
13.328940 9.415812
12.540605 7.776911
14.001798 11.897068
13.850846 12.814385
14.611089 10.380289
14.730689 10.423525
14.162940 9.941296
14.499402 10.555944
14.377289 10.916128
15.636046 15.876498
16.514329 12.128739
14.861042 12.050597
14.102789 12.701878
14.636871 12.977120
13.604376 14.062731
14.824269 11.992232
14.090400 11.408127
13.236455 10.413458
14.611188 12.210759
14.487161 10.751602
15.016697 13.483088
14.916433 12.675240
14.581262 10.409502
13.827867 8.189732
12.973612 8.392932
13.438468 7.396105
13.464851 6.812995
13.861205 8.861439
13.708753 9.182146
14.452736 8.416954
13.920050 9.419218
13.563659 10.593954
13.082961 6.155799
13.622784 7.541989
12.833094 7.671751
13.412716 8.246254
13.539153 5.097443
12.621959 9.822296
11.519846 8.535131
12.505202 6.715874
12.395029 4.478275
13.233860 7.085777
13.365881 6.847165
13.315543 7.058847
13.617106 5.254663
13.126426 8.485014
14.076829 9.411763
14.620347 10.781775
13.361040 8.689567
13.776612 8.914848
13.062131 7.941743
14.315416 8.212466
13.793453 7.838699
14.543023 6.457470
13.277031 7.175601
14.079585 8.398710
13.470283 5.514263
12.939974 2.856150
14.275783 9.727651
13.992426 7.669934
13.537989 5.745351
13.365167 7.112096
13.600321 4.566831
13.658327 5.341555
13.276077 2.943692
12.891635 7.627163
12.242283 5.022386
13.991506 7.558310
14.033284 7.523155
14.114546 7.620816
14.145778 6.722371
13.545135 6.610572
13.188732 4.815579
13.003573 5.452654
13.837879 7.841697
14.424411 6.827181
13.698679 7.729609
13.759143 8.786516
13.580964 9.267432
13.758038 12.782075
13.170409 10.997093
13.013239 9.853986
13.246032 7.289215
13.583570 8.453918
14.861422 10.442403
14.630104 8.877979
14.030902 7.670719
13.769922 7.106230
13.714626 4.143798
13.532740 6.060489
13.025832 4.651346
12.601202 6.589967
13.480468 7.883527
12.944398 7.150630
12.990406 6.716629
12.421916 5.398364
12.488918 7.038569
12.203511 4.823970
13.505161 5.624157
13.147908 8.270849
13.475259 5.096566
12.789757 6.861906
13.996258 5.363513
14.618929 8.331379
15.027796 5.432475
14.110942 7.787871
13.749863 9.623974
14.214207 8.658465
14.808718 9.798597
14.873422 8.022576
13.935678 10.417326
14.498199 7.150470
14.673695 8.992600
14.495466 8.407675
14.115239 7.726850
15.185882 9.097107
14.619397 10.191783
14.870349 6.538391
12.955092 6.443125
12.784966 5.322056
13.553590 4.931901
13.938284 11.834295
13.106256 10.788157
13.200754 11.641795
12.735229 11.220653
13.254101 11.938605
13.040674 9.925964
12.419026 8.958502
13.324419 9.708037
12.836359 9.013996
12.368690 11.520250
13.120763 8.176949
13.306274 9.003386
14.257621 12.227496
14.046769 10.115653
12.891849 11.523805
13.624226 14.138165
14.053999 16.250703
14.546448 10.918301
13.724455 12.945754
12.338346 15.701875
13.700056 16.348152
13.698352 13.783079
14.246039 15.187036
14.081672 12.414740
13.896865 11.837071
14.549819 11.223314
13.608804 9.873452
13.469035 10.921215
12.546719 11.550526
13.290449 12.356735
13.310518 10.763162
14.245397 9.000222
13.694320 10.443145
14.417734 10.250237
15.195250 14.583458
14.615532 11.220649
13.762292 11.203997
13.707496 10.920029
14.737211 11.297069
13.804209 10.060138
14.612149 9.380214
14.686769 11.921099
14.766196 11.419303
14.079512 9.772116
14.132609 11.330193
12.921607 11.798510
13.199633 10.098892
13.428277 11.982560
13.699173 9.271533
14.843385 11.874415
15.203519 12.637666
14.888618 13.275322
15.151683 9.639476
13.643059 14.824990
15.049470 13.080169
14.472417 9.283346
14.707271 14.654649
14.851323 12.734867
13.349866 13.246224
14.377212 15.183422
14.808402 8.656290
15.752220 9.283818
14.733795 10.457761
13.588678 10.314745
14.470399 10.915617
15.852034 9.310115
14.453804 9.622552
15.104842 9.450808
14.701104 11.394895
15.027980 15.280216
14.893423 14.118997
14.511155 11.268734
14.883895 9.649663
14.478446 13.052598
15.706301 11.824560
14.831698 13.446970
14.754307 17.651371
14.279433 15.155370
15.299975 16.284874
14.224418 13.209310
16.559371 12.654403
14.505890 10.593225
16.470769 13.986590
16.133727 12.617030
15.700426 17.115858
16.546594 17.540235
16.230670 12.257053
14.368296 14.932229
14.490877 11.687247
15.026848 13.306841
14.864614 13.237909
14.342485 13.525731
16.325348 14.080127
15.294012 10.490704
16.009555 8.690649
15.623038 11.706423
16.576182 11.514500
16.171106 11.645529
15.071199 8.552360
15.064158 14.802551
15.927533 10.356419
15.030915 10.176364
15.492701 12.855904
14.582194 10.717438
14.549523 9.406337
15.549820 8.782869
16.284659 7.875428
15.139211 11.779639
15.839401 14.081596
16.582856 11.256318
15.329334 7.520011
14.928650 7.186686
15.854820 11.929395
15.234550 11.756154
15.458514 12.287935
15.185744 12.820054
16.622775 14.384292
14.988843 10.375831
15.758635 16.087957
15.802517 15.121339
17.468335 12.067598
16.984046 8.402088
15.996511 13.316156
16.075929 13.436806
16.185985 9.919996
16.620464 11.348541
16.999584 11.198159
16.235632 12.819971
16.884646 11.999059
15.897564 13.104835
17.145296 13.146743
16.717362 11.616532
17.276789 12.715676
16.661389 14.836799
16.566335 14.101707
17.218235 14.733057
17.610610 14.978353
16.857025 15.528898
16.200282 14.250822
16.132881 12.644983
15.891443 14.290315
14.665765 10.053971
14.440737 8.970391
15.540448 9.573280
15.533064 10.929757
14.931958 9.020625
15.033749 10.912846
15.211297 7.848717
15.892456 9.148657
15.440292 11.505580
13.738445 11.788036
14.803754 10.153373
16.302522 11.368117
15.918809 9.497092
14.504728 8.553238
16.207939 9.771616
15.329347 9.761488
15.945838 9.951524
15.574131 10.439086
16.182919 11.031991
14.766135 8.181836
14.297838 6.980364
14.530854 11.545924
14.126145 11.669713
15.656486 11.704176
14.457770 9.203027
15.021211 13.688893
15.161228 11.080131
15.500802 10.767593
15.589937 13.714555
15.040195 8.939821
13.871452 7.730635
14.485968 8.780904
15.068514 9.148014
13.346149 6.612379
14.344424 7.374406
12.806442 2.624403
12.607754 4.353036
13.538888 5.451436
12.421406 5.327027
12.742642 8.815812
11.946937 5.594269
14.516076 6.562845
12.472694 7.548553
14.426334 6.131681
13.420643 6.469154
14.260393 10.985664
13.523734 10.900104
14.232872 10.031286
13.912247 12.173182
14.250359 10.413641
15.174315 11.307731
14.975638 13.037815
15.318231 11.864780
14.536046 11.196559
15.127477 11.335756
15.796382 12.286478
14.973949 9.108528
15.379895 7.724148
16.330105 7.977727
14.502509 8.640323
14.967597 6.810797
14.919097 7.908429
14.620203 9.838066
14.113386 6.246240
16.136621 8.939045
14.287088 11.875984
15.073159 9.152966
14.990632 7.894903
15.674443 6.101210
15.002739 8.132309
15.568537 7.244223
16.309221 10.312583
14.675193 9.871468
15.333711 11.869372
14.269555 7.200064
14.354425 12.136695
14.935661 9.811595
15.177420 6.780394
15.521982 7.881205
16.244130 11.494538
15.539069 13.836497
15.743085 9.835165
16.492554 7.966043
15.432919 7.667424
16.158047 9.236870
15.854049 8.844980
15.105110 7.467800
14.465369 10.793018
15.651464 12.647624
17.623160 15.384855
18.309053 13.403990
15.647090 13.296183
16.159030 13.590148
15.121927 16.299960
16.248499 14.179070
16.331246 13.121162
16.416184 9.147040
16.301179 12.967798
15.459058 12.922474
16.190622 12.278304
17.691365 12.928658
16.596907 12.767292
17.399246 12.822536
16.507957 11.842260
16.100601 13.228507
17.538500 14.155561
16.642792 10.425630
17.843254 15.799584
17.337330 15.938997
16.040468 17.541515
15.864149 16.006691
16.129465 14.143008
17.325111 15.486079
16.543481 15.052832
16.441868 12.624996
16.177267 9.827468
16.197468 8.295925
15.694486 8.388138
16.299848 8.914122
15.644476 11.559519
15.870208 12.445346
15.998030 11.580946
14.564255 10.789654
15.041591 8.726636
15.240890 6.636989
15.970998 7.626533
16.067555 8.325052
15.695951 11.129433
15.122911 8.351219
15.457187 9.618783
15.565889 9.077536
15.472180 6.938089
16.213980 10.626791
14.393214 10.853063
15.707378 12.397099
14.243337 8.881978
16.061563 8.800466
15.392064 7.236863
15.399350 7.140280
17.356841 10.054409
14.306489 9.546022
15.654941 6.644869
15.083545 7.458729
15.195717 9.578098
15.822874 7.202245
15.770321 9.625824
15.761054 9.695661
14.806939 8.497357
15.181905 11.055366
16.297236 11.199299
15.589511 8.312975
15.223495 8.384519
16.233168 8.281048
16.104770 8.222797
16.354068 7.601098
16.293144 10.044090
16.102366 9.008750
15.688280 10.047810
15.640103 9.913037
15.414161 11.091858
17.212155 9.631948
15.688901 9.161248
16.334656 6.600185
15.457850 8.268286
15.469155 7.137054
15.073734 7.022802
14.276925 6.916426
15.769465 5.557045
15.864735 3.976810
14.378515 6.800134
16.256575 8.851371
15.297151 6.071915
15.554114 5.734051
14.137045 9.650918
14.714702 6.202819
15.154175 9.433965
15.171987 8.388141
15.468728 11.985116
16.762527 10.135953
16.134884 8.099305
15.861408 7.681617
15.015400 9.484574
15.329994 11.091380
15.620914 7.755100
15.862099 11.598766
15.088879 5.898712
14.433089 7.863081
14.478927 5.100686
13.869213 8.634156
15.932280 6.106498
14.837996 7.795245
15.932563 3.512029
14.995298 6.837265
15.215071 5.511483
14.348664 6.315352
16.144382 8.113815
15.312597 5.042710
15.419392 8.700339
15.223051 5.322900
15.601312 7.467125
15.353726 9.467575
15.466335 10.929557
15.480179 8.470883
16.394170 14.119086
15.207453 12.816634
14.570555 7.857581
13.930197 7.596067
14.315178 10.189386
14.877993 10.339512
14.621289 5.806288
14.959633 6.658793
14.809566 5.503770
14.832125 6.974577
14.710094 5.781816
15.778724 8.516135
15.566943 5.363426
14.239358 7.335419
15.978271 7.306573
16.385626 7.020296
15.689125 8.691926
15.466630 6.465023
14.848323 5.576347
15.640523 8.701406
15.723953 11.425505
16.801072 9.227914
17.713232 9.111353
16.182078 11.738270
16.691352 10.682776
15.907357 5.886477
14.935893 7.565027
15.347479 10.347877
14.203178 7.314932
16.302744 11.168308
15.207827 6.559663
14.907917 9.957179
16.062866 9.241039
15.942635 10.484639
14.805516 7.726653
16.161698 5.252528
15.559937 6.678458
15.129743 7.999961
15.833901 8.674209
15.861132 8.711524
15.933577 6.744572
15.569252 7.658541
15.400894 7.061854
16.530445 8.967738
16.734597 8.088729
15.658576 8.144638
16.008046 7.758815
17.292132 4.467110
15.229253 6.967620
15.107335 6.090154
16.257826 9.077462
16.046186 6.857194
16.223111 5.811454
15.955648 4.379406
15.760158 8.126337
16.293147 7.073532
15.316053 10.239351
15.388465 9.741598
15.306565 14.805221
16.352572 14.752969
15.253044 11.911409
16.704015 11.898908
15.594294 7.991249
15.891695 7.408586
15.326216 6.760159
16.827631 5.156389
17.242314 11.613378
16.500120 14.270900
16.478924 10.167010
16.424502 9.493195
15.564041 5.218104
15.052844 8.815619
16.272957 7.828394
15.292305 9.161628
16.139578 6.091811
16.713418 9.068393
15.178462 8.937162
15.540137 5.327954
16.169948 7.094345
15.960771 9.837864
14.964052 6.167124
15.792040 6.076391
16.114659 7.162167
16.410857 8.855560
14.928188 6.345243
14.521925 9.798956
14.928960 10.260407
14.638875 9.504403
15.535409 12.141218
15.231860 9.442838
14.992105 12.750379
16.410406 12.803557
16.475308 12.596945
16.071244 13.678391
16.479567 10.171277
16.243010 13.057322
15.900224 9.029163
16.858073 8.817619
16.312995 11.067192
15.841048 8.862969
18.118899 7.309866
16.003742 9.013745
16.184584 12.350574
17.095212 10.618799
16.396228 7.111791
16.717286 8.555029
15.590285 6.996632
15.589734 10.402448
15.705719 10.243630
15.431006 9.229085
15.411287 8.686402
16.870143 9.819028
16.000548 10.060497
15.835051 11.336946
15.893426 9.322763
16.312807 10.869946
15.742730 8.610974
16.007508 8.490288
15.191413 13.054870
15.971416 10.903619
16.177669 7.673483
14.558252 10.481820
14.859422 12.687813
14.231128 10.827590
14.622433 5.784175
14.985766 9.854497
15.660269 10.626506
15.018462 9.016405
15.519725 8.614046
15.951220 8.182107
15.563802 6.363915
15.618540 6.196497
15.902468 9.149103
15.332603 8.347569
15.635924 7.676769
15.616498 6.973955
16.586502 8.685550
18.180914 9.765495
15.021226 9.857968
16.269985 14.975161
14.951383 8.137480
15.447716 9.679051
14.432175 10.010335
13.932934 7.527255
15.166624 6.527293
14.567608 8.753407
14.772077 8.299537
14.823307 6.778159
15.874684 7.270468
14.694184 5.212730
15.881426 9.102609
16.016231 10.071946
15.012657 12.226758
15.122957 12.910489
14.732997 15.022878
15.866137 12.194586
14.747870 9.437981
15.029755 12.569742
14.781587 10.046641
15.996938 6.757775
15.529191 8.488183
15.536972 9.402302
15.224190 8.866229
14.321606 6.868139
13.901538 5.621408
13.589764 5.902090
14.434274 6.558331
15.197949 9.271530
14.318121 7.752401
15.813145 10.947842
15.498911 15.238819
14.416495 9.757905
15.249297 11.163454
15.209246 11.113594
15.528937 10.267016
14.876286 6.374899
15.352741 6.341260
16.261781 6.195296
15.555289 11.717725
16.387169 11.148905
15.561954 10.460200
13.818002 10.122815
14.341188 12.045836
14.875887 9.524205
14.141592 9.670630
15.716524 12.579064
14.034158 11.059393
14.521890 11.877566
14.126985 8.228100
14.933311 9.483135
14.519456 9.366535
14.994490 11.615677
14.991409 8.968894
14.590905 11.323787
14.309232 14.270408
15.389794 11.768574
14.339680 7.628311
15.849360 11.259393
14.544757 11.820242
14.713197 10.273348
13.117827 10.821133
12.845121 11.614374
13.367339 10.914872
13.021165 7.511264
12.637974 8.583299
12.562173 7.442644
13.297340 8.768811
13.783976 8.911254
13.767848 10.217186
14.660383 9.128797
14.563861 8.222296
14.272738 6.666265
14.721505 12.810179
14.695218 12.921314
14.113974 9.717767
14.004425 7.893440
14.123369 9.272300
15.026527 7.238569
14.351760 8.547765
13.509143 7.130703
13.668971 7.429459
13.854798 7.802415
13.883995 10.559707
14.532422 11.277895
14.042536 8.751612
14.549195 7.924971
14.504596 7.625541
16.019078 11.457538
14.493417 11.852026
15.953664 11.627512
14.089645 9.746490
14.369620 9.484128
13.490374 4.220490
14.489152 5.838066
15.373906 3.438488
14.929874 6.500172
15.001616 10.873065
16.434935 10.456567
14.829974 9.491871
15.319831 7.794850
15.416602 9.899850
15.967930 11.628333
16.362419 10.734936
16.267806 5.815611
15.343588 7.558687
16.591772 9.279867
16.753778 11.833820
15.825078 12.128770
15.997540 12.487595
16.882630 11.351316
16.491952 11.541866
15.473460 13.640934
15.281631 14.274528
16.701908 12.198777
16.418445 11.655645
16.781350 10.806165
17.298717 13.107977
16.151460 9.609583
15.965119 9.012157
16.143275 10.218714
15.748319 9.662485
14.565551 10.312916
17.693061 8.694949
16.298478 10.208991
15.572856 14.304205
15.393211 11.247159
13.868791 11.629932
13.871549 11.572727
14.019921 12.538081
13.998994 10.975954
13.371355 13.219482
15.806427 13.720138
15.382529 10.713632
15.454941 10.598494
15.954425 12.959037
15.138646 11.694399
15.502480 13.368460
15.321437 12.356544
14.712222 12.406547
14.809515 11.640901
15.361365 12.109311
15.748144 11.293545
14.660195 9.338650
16.163547 12.688089
15.148470 12.334657
15.076901 9.352700
15.068837 7.621000
15.370184 11.611844
15.457317 10.320323
15.601745 11.704864
14.832387 10.675892
15.175151 6.411647
14.042780 11.885187
14.115646 7.388004
14.025803 8.108771
14.411012 8.484612
15.192745 9.279845
14.468726 9.045243
13.510376 10.263295
14.595353 12.189074
14.436031 9.147756
15.003339 10.889960
15.467665 12.896794
16.134352 12.899644
14.882786 14.002783
15.637546 11.332468
15.447361 12.363304
15.667242 11.904478
15.882581 11.645970
16.020302 10.178156
15.678985 7.559258
16.093725 9.806104
15.745505 10.462675
15.235701 7.755573
15.256928 12.498298
14.790893 12.961798
14.932343 10.424928
16.063704 14.960524
16.216008 14.140055
14.672104 12.410670
15.858624 12.509244
15.958168 12.397943
14.722450 12.350676
14.428480 8.772339
15.318941 15.037393
15.567172 15.659915
14.785578 12.931539
13.347214 12.316510
14.842154 15.441287
15.626203 14.181103
14.584171 16.877396
14.869393 14.131817
14.412467 13.549481
14.475705 12.442750
15.508985 11.525905
14.837469 8.496695
15.283937 10.692850
14.918712 11.428531
15.598275 9.016665
15.340027 9.536748
14.648737 10.146081
15.116608 13.167780
13.251410 13.802778
15.293320 10.649695
14.459081 9.983974
14.012688 13.503441
13.833094 10.351415
14.636627 8.251639
13.744569 7.470875
14.662941 7.007163
13.875548 5.649068
15.246944 10.812628
14.548431 13.950248
15.143337 11.026347
14.964838 14.665844
15.293882 12.476457
15.588903 10.836701
16.096170 11.361878
16.034681 8.533565
15.980446 10.046866
14.850069 12.443331
14.837287 10.044572
15.117319 9.099734
17.205398 14.604533
15.894370 9.592283
15.508705 9.663060
15.207853 9.176269
16.816158 8.196350
16.735749 10.994321
15.728901 9.249029
14.415554 9.456516
14.804566 12.284223
15.116277 8.874012
15.811593 10.266036
14.245408 9.048328
15.332645 7.344222
15.293781 12.894215
16.891772 12.712161
15.632595 13.426609
17.213830 16.116059
16.197708 8.790344
16.396998 13.839603
14.789631 11.951982
15.761173 7.929105
16.188744 7.704127
15.266996 9.244316
15.666333 9.965226
13.794266 8.197990
15.535949 7.436532
15.038488 8.849940
16.702115 12.666534
16.051551 11.631836
16.488156 10.613859
17.176113 11.146582
16.980991 7.833010
16.205042 9.658729
16.229549 12.755714
16.043789 10.165212
15.444658 12.573652
16.166873 10.698653
16.471299 11.511340
17.057467 13.583188
16.136836 13.336415
15.629733 13.293131
16.155644 14.139969
14.392324 14.257759
16.929813 13.738123
16.748588 10.141070
15.790683 9.814513
14.588956 9.663106
16.104597 9.170111
18.269534 10.488702
17.029325 7.879698
17.180736 8.971218
16.296062 6.173445
16.558368 7.144399
14.619156 10.317807
14.597207 8.669876
16.090534 12.122170
17.386941 9.550648
17.076861 11.773297
16.891262 6.947357
15.894096 7.123067
17.014623 7.337218
17.959352 8.852795
16.110587 11.120244
18.185967 9.102988
17.862226 8.718906
16.486380 7.531702
15.769863 11.911970
16.794788 11.011366
15.867022 9.414806
16.785387 10.581796
16.083625 10.988706
15.697370 12.358364
16.138823 8.639418
17.650033 11.831842
15.856191 10.738244
15.688289 9.607531
16.124528 11.978310
16.420936 9.665083
16.807770 11.891606
17.374941 11.581639
17.020275 9.977315
16.465573 10.068186
15.665600 10.574818
16.437112 12.621184
17.184786 11.537637
15.489277 12.018525
16.667552 10.647982
16.865475 13.689812
16.650661 13.852502
16.226959 11.961887
16.646209 12.136228
17.355228 13.060979
17.901705 11.046869
17.325703 13.886101
17.918639 11.099802
17.558507 11.090819
19.008817 12.955994
18.409319 14.263417
16.865167 12.591100
17.483632 15.954331
17.671200 14.072272
17.184671 14.851335
18.192727 14.542878
15.869117 12.386853
17.218015 10.475679
18.281484 10.551927
17.684639 12.081082
17.371437 10.338426
16.416406 8.546657
17.077591 11.460944
17.483636 13.328776
17.570545 9.502840
16.776593 11.783459
17.121179 13.866349
16.799133 9.773599
16.266815 9.753594
14.446287 7.068799
16.549837 9.572078
16.516581 11.743028
16.435067 11.920896
16.921917 9.724716
16.372408 9.166030
16.152975 9.886887
17.051255 8.736315
16.109702 9.941483
16.390365 8.133287
17.870406 7.701650
16.737412 7.282438
15.124284 8.496631
15.444140 6.586393
15.613341 9.774029
15.455223 4.722874
15.121559 6.412109
14.960316 6.299326
14.079443 7.024423
14.915463 9.673249
14.922957 7.151466
14.332458 8.796445
15.739985 6.903916
15.577694 6.623034
14.768102 8.311092
16.182569 5.605945
15.689118 9.945297
15.639615 10.015399
15.494981 8.797229
14.231065 9.445899
14.860457 9.223287
15.140750 8.870275
15.232670 9.102862
14.202274 8.164860
15.734997 6.630576
14.580967 8.547871
15.212252 9.225058
15.023638 9.143537
15.403072 6.203641
14.826833 9.621607
14.111968 5.929706
14.296746 3.432117
14.873883 8.055066
12.367893 11.575647
13.323670 13.690428
12.102772 11.453779
10.948668 10.909770
11.828294 7.141362
12.782943 6.224046
12.968511 7.083397
12.622112 7.502884
12.881174 4.784629
13.814548 4.752488
11.818345 0.632833
13.658388 6.565992
13.505635 4.319910
13.258866 4.448070
13.477713 3.047703
13.229202 8.816643
13.104069 5.055934
13.702152 2.926004
13.512015 2.317534
13.228349 -2.128210
14.161361 5.386075
13.614842 4.352294
14.586262 3.635814
14.190238 3.818112
14.273071 3.449614
14.545056 2.598197
13.563134 1.868226
14.941369 2.296206
14.211981 3.870058
14.071363 2.151663
12.924680 2.335349
13.259891 1.300295
13.592357 3.828579
14.299898 4.755365
14.817390 4.739772
14.457062 2.427507
13.833674 3.498150
13.090060 3.825347
14.119401 2.816692
13.925815 2.006965
15.266921 3.236606
14.092267 3.425728
13.383348 2.695425
13.109914 3.770134
13.789018 3.999775
12.885279 6.398167
13.803969 4.985269
15.284745 3.405804
14.237925 4.881415
14.980711 4.514172
14.227469 6.740835
13.889994 3.418871
14.792138 5.321848
13.824579 4.499871
13.671364 7.595535
14.473539 6.254673
14.140880 6.052244
13.286111 5.281100
13.552678 6.007866
13.421843 4.906566
14.481536 4.651585
14.426399 4.162658
13.624149 4.912480
13.444795 4.155233
15.336913 5.505318
12.666937 2.307445
12.455614 3.430495
13.139426 5.722276
13.219815 4.897836
13.752867 2.643724
13.508105 4.437918
13.533933 6.092977
13.545947 4.225641
14.722378 3.326137
15.327051 3.544795
13.559228 4.647888
13.837963 2.809149
13.817974 5.539939
14.805647 5.748201
13.306229 1.825645
14.722155 4.440344
14.224337 0.987130
14.212975 2.403933
14.740054 3.891139
14.048165 6.940556
15.113031 5.591678
15.167753 4.201165
15.453795 3.545034
17.065072 3.494946
15.694742 6.129730
15.020285 3.592662
17.207059 4.190983
15.954989 5.039381
15.030483 3.825982
16.610276 5.625374
16.036714 4.145252
14.362568 5.281557
13.588366 3.727146
14.559146 1.241934
14.609719 2.395952
14.584964 5.731658
15.418024 2.208132
15.253852 1.519243
14.196188 6.133441
15.743340 3.798150
15.304879 4.309087
15.104689 4.843190
14.737902 3.800869
14.707134 3.469431
16.344498 7.183531
14.540749 4.383199
15.514751 4.943409
14.473585 3.745030
14.554002 3.122222
15.372405 5.518116
14.522415 4.416781
15.579370 6.749221
14.990574 4.489285
14.007933 5.405844
15.116876 5.228066
15.308806 6.350512
14.950856 7.134149
14.614355 5.381020
14.848988 5.451880
13.782324 6.217032
14.296297 10.804145
13.773589 5.176230
15.243378 7.078001
14.014746 4.940774
15.607994 3.905080
15.482372 2.651023
15.595359 5.954383
15.305241 4.193343
15.130064 4.991182
13.505143 3.611227
14.749641 1.587221
15.377869 6.613271
15.172487 4.411208
14.759741 4.200803
14.578752 3.835396
14.867071 4.598264
14.303041 4.873700
15.326069 4.772081
15.380365 5.677800
14.948753 6.014386
15.043141 3.228216
14.543014 4.487886
14.608789 7.480470
14.573591 4.280391
14.040814 4.351008
14.513071 3.306121
14.575404 3.146720
15.392797 2.681269
14.951274 3.664437
14.678361 5.698568
14.075698 3.737174
14.339665 4.847196
13.425534 4.418776
15.020489 4.851866
14.126806 5.131816
14.470535 3.544220
15.228780 3.961948
14.845446 7.661069
15.036219 6.211417
15.127675 3.260567
14.504436 3.720331
14.036667 5.443948
13.179763 2.675720
14.629099 3.806932
14.295294 4.687587
13.595595 2.394037
12.989664 2.664590
13.977474 3.516699
14.679548 5.415621
15.002633 4.094257
13.645791 4.446026
13.401429 3.998463
14.787393 3.288258
13.825782 1.707572
15.221063 2.758052
12.593898 1.054208
13.624163 3.455509
12.979222 2.186553
12.759680 2.998044
14.108421 2.288080
14.976241 3.626199
12.957327 5.008355
13.343867 1.226709
12.466186 1.744808
13.099221 2.427776
12.999103 2.501944
12.592873 1.928844
13.798268 4.477467
12.719197 2.348864
14.939636 4.650192
14.603155 5.024726
14.004490 2.985290
13.259223 2.878265
13.949182 3.914418
11.952937 2.760448
13.044573 5.021103
11.261940 1.986686
12.755875 2.664490
13.523122 2.042677
14.211201 3.547873
14.213609 4.199253
12.977055 3.059454
13.020759 5.751207
13.598498 5.963225
13.090956 5.509993
12.614841 5.082774
14.041663 5.299029
12.515905 3.792098
12.189540 4.731237
13.223786 5.143092
12.587112 3.036004
13.202443 3.406949
12.752772 3.144408
13.641431 1.939130
12.972683 3.954002
12.476391 4.944768
13.295257 6.526017
13.640812 4.377375
14.407311 4.858408
15.249141 3.099734
13.122004 5.871878
11.800270 1.943675
13.194492 2.501103
12.065372 4.500822
12.390281 1.535953
12.962453 3.150528
14.075579 3.016155
12.532640 3.883713
12.647455 1.153877
13.436424 2.694304
13.750907 3.131804
13.572889 0.649192
14.252200 2.636202
13.710109 4.727508
12.531139 0.832330
13.613700 -0.039369
13.446355 0.911279
13.851903 1.083067
13.119003 1.411213
13.422939 1.410150
13.128753 -1.667811
13.017257 1.587481
12.954759 1.587931
13.012449 4.562033
11.909499 1.974062
13.991530 1.108421
14.153715 0.912213
13.493561 2.144459
13.902960 3.975709
13.173228 1.584510
13.132714 -0.772704
14.147514 0.868203
14.018966 -0.874721
13.996552 0.738597
14.605435 6.635754
12.186142 4.357334
14.092819 1.877601
13.881235 2.053051
14.218678 1.989032
15.163616 2.082897
14.769998 2.313117
15.536680 2.547173
14.599410 1.696021
14.037985 1.582877
14.428240 -0.139247
14.038314 0.604011
15.324381 1.982890
14.328747 0.440069
14.156538 -2.637737
14.291044 2.130622
13.843967 1.506919
13.459234 1.144492
13.754818 -0.401270
14.864265 0.810587
13.563414 2.160288
12.889948 -0.105091
13.558166 -2.250271
13.329553 -0.335354
12.800717 0.687215
14.556080 0.552066
15.337284 3.083898
14.718061 1.486141
15.856660 3.795142
14.579293 -2.028532
14.838512 0.584570
14.789468 -2.360617
15.753842 -1.160292
15.135691 -1.684716
14.991511 1.025353
14.375548 -2.632008
14.965234 1.132984
15.575234 -0.695017
15.440520 -1.056958
14.873722 1.215377
15.371647 1.815097
14.831998 2.998851
13.620999 0.610607
13.401578 1.946851
13.460601 0.985710
14.368126 0.737011
14.787077 1.226169
14.383876 0.809448
16.137918 1.092553
14.559380 3.930626
15.992761 0.622783
15.071290 2.628029
16.474164 3.404044
16.219135 5.113254
15.024488 5.176286
17.176562 1.649129
15.362486 1.710781
16.541930 3.018363
14.955910 2.994847
15.958188 2.096057
15.204450 -0.768324
15.096025 0.045813
15.741164 0.079614
14.727538 -0.098364
15.501729 2.770608
15.688820 -0.424546
15.311293 4.040003
14.939105 3.270894
14.235699 3.310863
15.238116 1.811574
15.332027 4.573476
13.679335 5.774717
15.089063 2.680465
14.504039 1.877968
14.116352 3.032449
15.171653 3.682144
15.606230 3.928033
13.524757 4.090739
14.428586 3.538551
14.612988 6.377449
14.747745 4.606882
15.531419 3.492604
15.589018 4.289434
15.111400 2.905730
14.875739 5.145599
14.282354 5.386732
14.615656 3.851887
14.828022 0.596957
15.969826 -0.391658
15.210851 1.818998
15.916226 4.383377
15.095751 4.863878
13.968419 3.771173
13.679661 2.902907
14.281331 3.316639
13.219395 2.935339
16.163374 3.842459
15.737049 1.521443
15.546567 1.302525
14.788439 2.093749
15.643442 1.472680
16.206322 4.419268
16.716634 2.498305
14.585392 1.149090
14.550770 1.898320
14.372786 1.203659
14.880887 2.893859
15.613566 5.288672
14.963104 4.422208
15.319677 3.767136
14.796691 1.425842
16.286388 4.237770
15.069597 3.065697
15.231061 4.930830
15.336269 3.786333
16.502026 2.672148
16.790771 1.191024
17.401161 2.575716
16.114281 5.518727
16.706799 4.910296
16.079047 3.719480
16.549572 4.546512
17.257485 5.242959
16.651386 6.870904
16.346863 6.307384
16.826609 6.179704
16.144625 6.629366
16.135233 1.644001
17.829171 4.110641
16.692583 2.607493
17.354198 3.554560
17.537928 5.312609
17.980091 7.347499
17.743597 2.562133
17.643949 2.416806
17.703564 0.699968
16.975168 2.022571
16.056384 2.878564
17.189575 2.046046
16.837871 1.854062
16.250329 3.631754
17.297454 2.643390
18.571917 2.819930
18.519986 4.258570
17.591793 5.756750
17.666261 4.744931
16.714236 2.708777
16.266914 3.212276
16.504795 5.735548
17.154687 4.758920
16.374727 3.699580
16.644704 6.392433
16.391341 8.199020
16.044006 6.392711
17.256033 9.463364
16.984665 8.586056
17.484607 11.335236
17.005909 7.788498
16.906705 12.171097
16.715789 9.582555
16.589798 11.283725
16.866760 11.831438
16.619629 12.138951
17.851773 13.282137
17.614931 12.506588
17.355811 11.461135
16.996551 11.644494
16.496864 10.903076
16.924587 11.007020
15.963029 9.373328
16.890711 11.346111
16.664412 8.767623
17.231285 8.467501
16.925686 7.822548
17.636192 8.272902
17.334912 9.459676
15.661120 10.122614
16.047339 10.957994
15.800875 12.833284
16.085091 9.645894
16.428917 13.113024
16.564381 10.693194
17.134776 7.251156
17.753607 14.681757
17.059509 7.579612
17.967060 14.193915
16.787656 11.460477
17.474751 10.162246
17.366803 9.138556
17.709363 10.494029
16.082908 9.827024
15.403900 11.576278
15.600819 10.669134
15.910150 12.255703
16.800687 13.002885
16.832153 11.563968
16.904471 10.219094
17.227239 9.473571
16.271063 13.309046
16.800414 10.486579
16.237965 10.142610
15.918037 11.288309
17.389021 12.763246
15.386318 11.218633
17.386070 14.040823
16.108428 12.934544
16.772930 14.775466
16.724813 13.425382
16.236685 10.770203
16.577309 12.153574
16.390434 6.319166
16.451206 11.748580
16.547120 11.131991
17.171135 11.794907
15.388318 12.350997
17.134142 15.003718
17.307298 13.665258
16.998862 12.945059
17.338797 15.401685
17.481854 10.155658
17.128665 13.100419
16.553457 14.029130
16.720308 13.783391
16.308014 15.261340
16.103416 10.545123
15.806970 14.410162
15.738733 14.753897
14.655766 12.721761
15.632737 10.888884
15.402668 16.745897
15.481761 11.520296
16.366823 14.887732
16.280976 13.535152
14.118030 13.365104
16.135586 17.210704
16.039076 14.090731
14.558724 14.623565
15.035069 13.168695
14.299472 13.843260
15.354563 10.274818
14.539570 14.493747
14.296208 12.547856
15.147196 15.023332
14.614799 13.845380
14.089944 13.986999
15.306224 11.586798
15.741317 9.185632
14.408263 11.472815
15.594757 13.000208
14.850523 13.875639
14.807323 13.307878
14.524297 13.400775
14.322737 11.544443
14.748698 11.736702
14.494077 11.808242
13.824581 12.505976
15.400590 14.665737
15.858077 12.069763
15.968283 11.597948
15.619329 11.806701
14.887891 11.954166
14.938531 12.557348
14.419053 11.137816
13.616257 14.222719
14.390460 13.023864
13.623103 12.517665
13.188582 12.295749
14.420625 11.939536
14.203824 13.569470
13.479119 12.629309
14.237796 10.801833
12.286390 11.059701
15.339271 14.583199
14.367511 12.266278
14.161263 13.310455
14.267577 10.508495
14.513922 13.079581
13.915827 8.773739
13.588797 14.108189
13.297983 9.727248
13.225750 10.880630
12.853037 9.904426
12.272133 13.617433
12.788651 13.356494
13.942696 14.249603
14.824846 11.325916
14.709935 12.311191
14.485953 9.978927
13.534348 11.495340
14.759736 12.653898
13.874670 12.602453
14.684158 12.014931
13.955079 11.107327
13.950421 12.243404
14.832490 12.664561
14.676104 12.677339
14.194086 12.072179
14.576772 11.892641
14.107071 9.150219
14.480101 11.921308
14.722560 9.926295
15.226373 13.489754
15.041856 13.837050
13.891540 10.336923
14.576441 15.671355
14.072754 10.754729
14.151219 9.776382
14.902441 10.773904
14.368128 12.179965
14.282986 12.577410
12.909391 13.532580
14.391949 12.744585
13.490711 12.648214
13.560573 12.145629
13.727880 11.471632
14.437367 9.224487
14.284572 11.388451
13.620749 11.777773
14.442824 12.625469
14.122769 13.676218
15.464602 11.876862
12.844326 10.422538
13.473993 12.985098
13.332988 12.999604
13.479421 9.258329
13.745595 9.112378
14.455738 13.257256
14.346510 10.926250
12.565421 9.129053
12.659212 9.578978
12.712775 12.783999
12.552064 14.758851
13.718662 14.342556
12.932283 11.387784
14.092873 10.093739
14.144314 14.023847
13.262350 10.198466
14.013246 12.346485
13.361981 10.819456
13.800566 11.443242
13.041365 10.488351
14.228127 12.425011
13.735624 12.185261
14.233336 9.234529
12.165346 15.834869
12.065496 14.841932
12.201747 10.848393
12.628074 14.887764
14.080696 11.339584
13.134342 10.543659
13.387455 12.185893
11.899582 15.195275
13.789720 13.183024
12.768833 13.963938
13.770042 9.523665
13.476448 10.708083
12.603010 11.670217
13.000325 8.342699
14.504819 9.512825
12.233565 10.530416
12.292292 11.723979
12.662829 12.860686
12.400147 10.420259
11.618923 10.110927
13.112409 12.232721
13.335028 10.221970
13.442782 11.688431
13.389590 13.448005
13.024102 10.837222
12.571219 11.886320
13.621026 12.478916
13.303430 13.853544
12.426622 11.840779
12.249178 8.586929
12.039486 6.751912
13.494156 10.401608
12.736027 8.931919
13.161295 9.055694
13.228031 9.957226
12.480332 9.424808
13.920098 7.976622
13.206640 8.952651
14.145707 11.714979
14.165052 13.432846
12.429638 14.047057
12.539437 14.611739
13.271350 15.173943
12.942983 11.027459
13.784795 9.837251
13.988811 13.393309
12.693835 12.003086
14.544724 11.259622
14.400502 11.103166
14.621985 12.233079
14.750452 13.009014
14.334790 10.548843
13.845785 12.386410
13.327471 7.598779
14.758011 10.641498
13.720184 11.652621
13.414921 12.890544
13.445672 9.380502
13.158907 13.686737
13.455858 13.131048
14.467192 12.020215
14.414395 11.770523
13.979896 11.622172
14.937252 15.421413
14.513694 13.376570
12.835688 14.583870
13.725925 13.657550
12.611231 11.442191
13.369850 10.164893
13.572744 8.028174
13.707141 9.920279
14.043525 9.594152
13.977695 11.978931
13.555501 6.896414
13.697722 5.708451
14.109464 6.706030
14.202318 10.030431
15.235327 13.873334
14.946537 12.389157
13.978991 10.638307
13.589062 10.304744
14.618833 11.850878
14.081149 12.352501
12.838317 13.821141
14.172353 12.452794
12.420349 13.194859
12.725586 9.775705
13.127265 13.575779
14.672457 10.217321
13.725570 12.899325
13.878377 14.331213
13.581404 14.088526
14.252838 11.248673
12.926168 13.595382
13.118258 11.889545
13.810128 13.499761
13.356059 14.049806
13.856664 14.741997
13.601331 13.506657
13.930454 13.314864
12.604539 14.227270
13.899368 18.271296
12.460252 17.282818
12.581073 13.873314
13.346322 14.255402
12.832725 14.129076
13.585570 15.682440
13.596224 15.811077
12.898646 13.864964
12.721488 15.454114
14.358656 14.727152
13.823215 14.834937
14.357034 14.166997
12.841660 14.624820
12.737353 11.828641
13.349926 13.180061
13.203880 12.251735
13.040156 17.252514
14.098523 12.543334
12.202323 13.218737
13.479748 13.019024
13.003855 11.750471
12.424999 10.775671
12.829405 10.953297
11.837291 13.666619
12.843550 13.029871
11.915046 11.874601
11.553880 12.809424
12.666951 15.365196
12.901256 11.850743
13.205531 13.555998
13.313397 14.427392
12.957325 11.161408
13.845021 15.752580
14.028276 16.070964
14.230678 16.113147
13.427063 15.005346
14.248137 11.854191
14.230528 15.758874
14.308650 12.537542
13.791778 12.918718
14.824134 13.639842
13.839982 17.919262
15.530752 15.042654
14.349749 11.102789
14.373579 15.590678
14.459305 14.282545
15.092287 15.792705
14.398075 12.284080
14.801596 12.288384
14.382125 14.768433
14.157518 13.328991
15.831042 10.913690
15.020131 13.245493
14.963374 15.406306
14.968324 13.848379
14.943351 12.514497
13.236384 10.460292
13.912324 14.152719
14.988541 16.494843
14.794127 13.982495
14.716060 14.096993
14.753660 15.713406
13.857524 12.306264
16.501885 14.120638
15.467581 13.941038
15.212728 12.880307
14.699969 10.942379
12.722637 10.214327
13.389314 10.666109
13.912087 15.541688
14.230274 10.310000
14.480188 14.170839
14.860655 12.527758
13.088493 10.158137
13.640882 15.224637
13.417637 14.008911
13.629558 11.461585
13.430248 14.082366
14.348327 13.239414
14.310591 9.780366
14.347093 14.570300
14.221133 14.038058
13.976779 13.222274
13.897664 13.589218
14.255857 15.098366
14.203668 16.160717
13.663115 14.947486
14.222013 13.907237
13.464036 17.297452
14.444028 15.771999
15.073679 15.652159
13.601619 16.448194
15.168311 17.062712
13.639776 13.634462
14.330259 15.799578
14.379636 19.179245
13.814289 13.332293
14.728161 14.064486
14.162214 12.177980
12.703034 10.545521
13.371413 14.804715
15.403361 13.440574
15.496798 14.885634
14.639548 12.271663
15.142299 12.529191
14.383447 13.856853
14.526660 12.135259
15.121330 14.209781
14.838764 14.337943
14.354064 15.075895
13.085675 16.044323
13.527861 14.623970
13.369162 10.564661
13.910973 15.143593
14.119117 14.316326
14.823518 15.745267
14.195975 16.347848
13.703133 12.193181
15.045798 18.153248
15.616374 13.404043
14.088437 14.921102
13.545563 11.000395
14.126499 14.531932
13.837888 11.643555
13.896784 9.043244
14.843838 14.191382
14.601624 14.082365
14.495070 16.093391
14.268297 17.584765
14.174471 13.042495
14.790228 13.681300
14.245791 12.297475
15.165825 13.644342
15.008232 14.053041
14.197757 18.513437
14.019539 12.637812
14.194444 13.530843
14.167759 14.493745
13.957643 15.802793
14.590878 16.077346
14.347587 13.917505
13.489536 14.583823
14.768452 18.699774
13.639445 12.999112
14.430281 15.664150
14.274432 13.664871
14.512741 12.813416
14.225801 14.850537
13.956561 11.846684
15.022852 15.436838
15.127607 12.946852
15.399090 13.571621
16.248624 13.631201
14.547777 11.148306
15.410104 14.392765
14.659842 13.997458
14.738867 15.231754
14.803244 12.404661
14.109438 15.876918
16.133955 14.075233
14.387875 15.114281
15.425463 14.737563
16.196738 14.247987
13.967406 13.460160
14.617604 18.722317
14.607920 15.863369
14.204981 14.576246
15.501511 15.112240
15.061944 15.652784
15.386745 16.631881
14.495454 15.063825
14.332231 16.605631
13.495825 17.596011
13.970999 11.222461
14.491916 14.368430
12.585081 12.186873
14.405788 15.215200
13.613976 13.794789
13.957506 19.014017
13.448203 16.459138
14.440235 12.465930
14.233283 13.692655
12.373102 13.315972
13.098437 14.265406
13.300452 19.451607
13.390959 15.853160
13.457933 14.753979
13.983711 16.007408
13.979908 14.225665
12.680923 10.675745
14.121768 11.616479
13.098710 10.274182
12.838234 14.615103
13.231208 16.714291
13.094530 11.199326
12.152432 12.955616
14.702690 12.742708
13.412199 10.795050
13.505686 12.341828
12.661942 10.360020
13.517998 9.845685
14.195426 13.689419
13.833850 10.897774
15.062034 11.262938
13.920985 13.314760
14.333601 10.898788
13.824793 14.252552
13.784053 15.121404
13.772390 9.557098
13.076142 15.212223
13.415211 10.224157
13.710010 15.229330
13.151704 10.319871
13.556437 14.554596
12.968179 14.110194
13.941809 13.411881
13.601153 14.919751
13.939702 12.401688
13.439793 9.352298
14.192040 11.246899
14.962946 12.056634
13.610899 13.628147
14.892874 12.392867
13.976838 11.472792
13.482699 8.943394
14.009637 13.301744
13.095268 12.665084
13.461219 12.240329
13.876642 13.140370
14.036052 14.017660
13.486897 12.235554
14.004236 13.703141
14.949289 12.223933
13.869818 13.197741
14.269174 13.708785
14.737898 12.322846
13.941279 14.258854
14.473018 13.167229
14.677552 13.351447
14.787305 12.545881
14.199101 13.970152
14.638929 13.501860
14.450215 13.232912
14.669055 12.623920
14.429786 8.316656
15.010935 10.754834
13.632299 15.534099
14.072366 12.826592
13.623588 11.718348
13.367870 12.679870
13.588649 13.058749
14.384358 12.676973
14.794945 12.208888
14.063938 11.788184
15.043184 10.347833
14.285085 11.788463
14.806995 11.825800
15.059450 10.861200
15.275211 10.002389
13.442821 8.573083
15.282870 12.598069
15.436302 11.822434
16.033949 13.971486
14.931466 13.379320
15.242925 16.133703
13.472628 12.370257
14.665445 11.514616
14.799349 10.972538
14.097181 11.395800
14.343043 11.793474
14.226114 14.212518
14.682248 10.992413
14.956701 11.126573
15.306132 11.901002
13.805504 14.696805
14.190936 14.332048
14.381568 13.356779
14.580982 15.640041
14.059964 14.481900
14.403261 15.580130
14.258282 10.611539
14.501043 14.699301
14.770425 12.420891
15.051254 14.970616
15.021048 11.854231
15.680637 12.333526
15.328438 13.803139
14.234106 13.628128
13.977058 11.377152
14.892983 12.348341
14.094868 9.715390
14.596229 12.798939
14.260774 9.809698
14.045881 9.367839
14.103352 10.794083
14.537179 8.717937
13.890375 8.838878
13.825063 10.883916
14.466453 10.108880
13.989960 12.393820
15.020226 10.505280
14.826407 10.978684
13.522938 13.117843
14.618427 12.123508
14.410279 11.434936
15.337847 13.293963
14.810512 11.712446
14.476763 11.059770
15.598206 12.263552
14.860551 8.748720
14.950423 8.496531
13.947323 6.752829
13.819081 11.487456
13.704302 9.143256
13.052478 8.103187
14.070782 11.467438
13.924382 8.147576
13.411922 11.422147
13.696952 10.920829
14.890901 10.177977
14.620222 10.774857
14.743757 10.575490
14.295658 11.210914
15.300147 10.051260
14.253302 9.336523
14.330929 7.384809
14.102929 9.095677
14.442285 11.793239
14.344306 11.001257
14.431433 12.599260
14.650740 11.593521
15.017307 9.478818
13.418598 9.320040
13.171129 6.116937
14.141299 10.959115
14.002064 10.013719
13.101578 9.568335
12.480335 11.653713
12.797421 12.918824
13.662646 11.540834
13.256102 15.555789
13.014473 13.755021
12.995660 11.901362
12.837000 11.506134
13.352113 10.699850
12.147985 7.317670
13.340299 9.247761
13.155922 12.715337
13.368734 13.035573
12.630237 10.796175
12.941373 10.299705
12.958326 9.997263
14.161937 10.784989
13.712509 13.293734
13.148323 9.623916
13.321595 12.280591
12.007454 10.747234
14.212107 11.565030
13.149253 10.412263
13.190643 11.903467
12.698996 10.976184
12.376652 9.070409
12.388263 6.394050
13.352481 8.931706
13.756828 8.814356
14.922358 9.361157
13.109560 5.952999
13.578463 5.857396
13.170736 7.750643
12.989127 7.893738
12.350764 6.266418
13.929069 13.279982
13.300252 9.278750
13.959523 8.099235
13.844026 7.164597
13.317362 8.193661
12.971734 5.984676
14.069377 8.447575
13.647000 8.486371
13.594834 8.858774
13.166437 11.606460
13.115221 8.149404
13.551918 7.528723
12.425783 12.123647
13.712728 12.035800
14.249825 8.837250
14.637810 7.538287
13.680961 9.790081
13.788522 13.368883
13.757045 7.837823
13.235282 13.714341
14.054450 11.920654
13.854836 12.786306
13.891908 11.133456
13.899892 10.849327
14.184065 12.586525
13.013908 10.783692
14.565803 9.032122
14.764950 12.769643
14.836669 11.565545
14.156289 9.785085
14.447338 10.084065
13.823428 9.009550
13.814386 12.458906
14.948033 13.970786
14.149304 12.441890
15.543495 8.847847
15.348011 11.476673
16.334633 12.624691
16.030177 11.498115
16.089879 11.496134
15.379062 13.290373
15.518226 12.572512
16.638382 13.546993
14.254414 14.323296
14.497870 12.632743
15.539465 13.728907
14.108265 10.000538
14.115121 10.795164
15.127866 14.007863
14.683239 13.332740
15.046418 13.029557
14.955561 9.385403
15.241116 12.186110
15.978154 10.604647
13.726206 13.462431
14.812567 12.997832
15.793526 15.279828
15.123691 9.417325
14.301221 11.408732
13.267872 11.809474
14.220380 10.696542
14.649578 12.840049
14.529218 14.301398
14.278844 10.222514
14.179595 11.908757
13.989718 11.765522
13.344513 14.542007
14.350191 12.498635
13.818302 13.294657
14.699256 13.026722
13.517919 11.979571
14.780709 12.843422
13.466154 12.453677
14.304761 13.626970
13.354090 10.109794
13.243875 11.412553
14.135708 15.798071
13.403385 14.491744
13.765662 16.553923
15.090439 12.098832
13.626906 13.810738
15.049196 11.776543
13.773456 14.521820
15.107091 12.053136
14.134913 13.187621
12.963511 15.275321
14.902843 14.515517
14.100186 12.745111
13.570149 15.087901
12.832497 17.623979
14.094247 12.706738
14.970379 16.720467
14.675514 14.363222
15.539896 15.231132
14.397612 16.066899
13.831093 14.846490
14.438581 11.877099
14.083939 13.527274
13.373239 17.866750
13.202704 16.978701
13.902408 16.532851
14.536330 15.200236
13.629748 12.798005
13.479245 15.152215
12.173576 15.390849
12.694783 15.920240
13.327341 12.156801
15.012995 14.001758
13.601087 16.709793
14.182325 17.843789
14.382543 14.164931
13.653490 16.414705
12.855446 16.651483
13.105573 16.653031
12.876194 14.497837
14.006638 15.985045
13.874744 18.368848
13.933569 17.252309
13.094478 16.472967
14.039098 16.405674
12.522044 17.088221
13.434653 15.056818
12.957876 16.339934
12.634380 13.564660
13.448565 14.328654
13.053987 14.983882
13.455518 12.666724
13.633694 12.477911
13.295293 12.537000
13.652721 15.712133
12.895250 13.086144
13.669703 16.896692
13.424928 13.595876
13.532111 13.826177
12.712117 14.958735
13.380821 14.123995
13.456027 12.951744
12.575000 14.690501
13.648444 13.211266
14.220005 14.262900
13.750215 15.143362
14.098038 11.938133
13.920445 19.273266
13.488862 14.079389
13.252103 13.089816
13.542993 17.245839
13.231403 14.253455
12.723258 14.990300
12.694850 12.171065
12.620127 12.285273
12.529803 17.504475
12.996163 17.775263
13.728775 13.715036
13.017896 11.714603
12.735794 13.579822
13.911593 16.281333
13.855371 15.181991
13.404141 15.045729
12.899328 14.020533
13.117339 15.756391
13.420550 15.980622
14.089443 15.809326
13.888230 16.419899
13.562639 17.494010
12.240393 18.841834
13.980830 17.676872
14.095778 15.307114
14.879244 15.972268
15.267804 14.925833
13.494688 11.700901
13.946585 15.265661
13.050194 15.328448
13.936280 16.143789
13.246928 15.449678
13.525288 15.633571
13.569133 17.495014
12.280429 14.805015
11.648129 13.459450
11.962504 16.029780
11.897200 12.970745
13.167996 15.286118
12.970329 16.020841
14.021832 16.697217
12.882097 16.754455
12.173758 16.333246
13.382047 15.180289
13.349231 15.983829
13.027705 14.400756
13.875543 13.536790
12.542216 17.667240
13.753227 17.444913
13.056188 15.528733
13.298918 14.934986
13.517287 11.150312
13.726056 15.518065
13.074702 15.231818
13.609233 14.213860
12.990896 16.039452
13.247822 17.629335
13.380025 19.030924
13.220904 16.544004
13.586581 15.247090
12.495080 16.069953
13.614501 16.223900
14.137100 15.785051
14.252918 18.597891
14.027740 16.082031
14.327045 15.907330
14.923833 17.004628
13.617873 16.526229
13.931488 16.048332
13.532689 18.007326
13.631767 17.045355
14.108912 15.061805
14.554429 19.907472
13.919077 16.796428
13.399269 12.947880
13.980725 11.358306
15.068589 14.597107
14.944737 17.776029
13.953052 16.232209
13.429702 17.008146
13.909240 13.226863
14.019961 16.526785
13.535627 14.365079
12.869184 16.595849
12.143553 12.054413
12.685571 15.318989
13.121955 14.283096
14.215659 11.443580
14.043296 10.988449
13.604650 14.287647
14.087346 10.002985
13.844607 10.837285
13.985981 11.695170
15.025879 13.523811
14.460915 19.107299
14.059734 13.962764
14.091441 13.346149
14.493296 15.042228
14.792376 12.135884
14.229342 14.699183
13.799633 12.100544
13.683708 14.492753
14.411214 8.751730
13.674944 14.277595
13.464214 15.159805
14.071847 13.153368
14.387522 15.228529
13.655835 11.834807
14.664396 14.270076
14.573069 17.878575
14.660219 16.714870
14.332927 16.197057
13.490017 13.272136
13.639763 15.549789
15.080545 15.624770
14.122025 16.655197
15.255627 15.568295
14.477645 14.627050
14.967041 14.507564
14.287738 14.536788
14.503370 16.043180
14.856867 12.416748
13.461027 14.327941
14.053537 17.049455
14.148573 14.574055
14.384147 15.911178
13.062037 15.725957
14.199210 17.061464
14.668301 16.004159
14.900507 16.803866
14.039606 17.855626
13.857359 14.745370
15.306374 15.350577
13.874684 13.951412
14.004293 14.272609
15.144444 17.688082
15.555949 16.460770
14.690909 13.347311
13.143195 13.613399
15.174051 14.175910
14.758170 15.549592
14.584435 14.438547
13.593323 15.917760
12.719140 13.811118
14.316911 15.788164
13.845004 16.530823
14.140599 15.160532
13.188606 14.309059
13.931826 14.136401
12.387533 15.678617
12.372025 11.063927
13.141394 14.651310
13.132783 13.292485
14.233275 12.460226
12.794985 13.788984
13.769450 12.164333
13.770055 12.926496
13.577466 11.846529
12.984216 12.442286
13.754687 14.314808
15.117777 18.063884
14.309843 18.196626
14.092398 16.110766
13.705772 12.737033
13.332464 14.893910
13.657882 14.659430
11.893781 14.222620
12.031169 13.466306
13.442808 13.914198
12.710733 13.061630
14.102020 12.641429
13.346815 15.371028
13.141605 16.423464
12.582640 16.921233
12.089269 16.366683
12.952652 15.720061
13.473146 15.910292
13.098994 11.806154
12.224824 13.243039
12.333738 11.059089
12.605827 11.883200
11.514352 11.434190
12.379187 16.491657
12.877951 13.712067
12.458529 14.498911
12.557650 12.097740
12.497161 14.527843
12.676370 11.118477
12.441253 11.893249
12.731403 12.820914
13.054158 17.484584
13.462195 17.429688
12.805207 13.244410
13.327341 14.852410
12.269257 10.071453
12.553611 14.249321
13.193872 13.513283
13.065507 13.931967
12.766352 10.033388
13.479210 12.625816
13.857259 14.441991
14.552131 15.362256
13.008843 13.752908
13.188349 14.061799
12.647339 11.884412
13.090165 12.555378
13.313139 14.085144
12.149960 13.660850
12.390706 14.339380
12.177252 15.823448
13.358972 13.695556
12.558868 14.780575
13.241329 9.710604
13.726072 11.972103
14.047165 14.889346
13.112144 12.480521
13.571690 13.441642
13.265508 15.292328
12.385881 13.795692
12.537902 16.122670
13.261685 13.394779
12.168292 15.795001
12.221762 16.171351
13.498870 15.494008
13.414883 16.043035
11.723628 16.595403
12.711733 16.458300
12.663013 13.377666
11.972047 14.050306
12.590474 10.033693
14.316912 14.679155
13.714266 17.477344
13.034961 11.310010
13.285724 12.159370
13.089956 11.532063
13.015373 12.290080
13.451544 9.996559
14.726604 13.980072
13.726107 12.326823
15.024485 11.671396
14.409779 13.163219
13.646075 12.110013
12.683900 12.725675
13.774728 13.641523
13.668375 9.973195
13.243067 10.493865
13.076267 14.916503
12.928533 14.819985
13.547143 13.735965
14.638291 13.207201
14.426950 12.220835
14.372300 10.842710
15.622631 9.555246
15.140365 11.946838
14.215157 11.809184
13.857123 11.578197
14.060705 10.309960
14.030536 8.116302
13.143078 8.135283
14.600763 11.099434
13.329652 12.804865
14.407793 9.561259
14.002019 11.130054
15.145215 12.452952
13.515129 9.056079
14.632831 13.541319
13.519020 11.592740
14.659379 13.082914
15.020393 12.169222
14.321739 10.435242
13.954200 12.021138
14.071826 10.208730
13.854943 10.590475
13.603017 12.866688
14.597085 10.504651
14.907737 11.518131
14.980249 10.648222
14.515132 10.116070
12.712722 7.865352
13.735539 9.878144
14.580516 10.955898
14.136252 9.693566
14.257997 7.385533
14.036003 11.072374
13.950766 12.388724
15.497788 14.078076
13.919234 12.660548
13.256920 9.193257
14.953067 10.527989
13.922767 12.740716
14.704810 11.264278
14.312449 12.455138
13.223586 13.161623
11.538232 13.269084
12.607044 12.693055
13.942468 12.120432
13.363582 10.143082
14.514962 11.778773
13.860510 5.236641
14.151969 9.782896
13.436126 9.987613
13.422872 8.309160
13.019069 11.465408
13.151291 13.941860
13.324947 13.677753
12.053483 12.993093
12.119426 12.604118
13.091288 14.695249
13.090826 13.769086
13.188511 14.859346
13.812710 11.741875
13.554194 10.592949
12.508111 9.788437
14.025732 13.064150
12.085365 16.168266
13.254970 12.002890
13.166156 11.955879
13.065140 13.790958
12.683162 11.667980
12.790679 10.276499
13.375127 8.873369
13.869862 11.792725
13.408502 11.003503
12.632173 10.858218
12.947050 8.772088
13.327935 12.183975
12.929328 11.644232
14.215212 10.109386
12.939543 8.239993
13.429418 8.701246
13.836335 12.950978
14.431504 11.831955
13.080855 11.685592
14.197257 11.670883
14.593038 12.583197
13.387819 14.597037
15.460898 12.238059
14.062696 12.926554
14.012794 13.348489
13.761685 13.832878
13.883761 15.287813
16.334244 15.295476
14.807695 14.724072
14.867081 12.645833
13.518919 15.492431
14.129393 12.282145
15.133393 10.050867
13.668289 12.529373
12.911989 9.653805
16.059391 13.312445
14.942656 11.956257
13.479025 12.731978
13.919844 13.110608
14.669903 12.461364
13.514957 13.539726
14.904167 11.335104
14.433841 10.551077
13.311377 12.287188
13.496408 11.587500
13.978032 14.225513
14.917407 14.840280
14.171926 12.578749
14.773797 13.969473
14.120599 12.210911
14.575084 15.280918
13.700800 14.151075
13.688592 13.523006
13.538267 14.845836
13.634111 14.079215
13.992717 12.901046
13.324022 13.902160
13.881135 12.304355
13.312269 12.742766
12.897518 13.885435
13.383583 13.437667
13.595168 11.641910
12.286443 12.658009
12.855709 13.780772
13.506638 15.113809
13.487537 14.212023
13.064791 13.651455
12.304494 9.918706
13.056182 12.962510
13.707283 11.863770
14.285275 12.270390
14.301421 14.561786
13.482616 11.582479
14.443638 12.403851
14.259429 14.156924
13.981834 15.000702
13.466608 11.016952
13.467696 9.213788
12.860262 11.006404
14.072106 11.009382
13.910307 10.540382
14.204318 11.997226
13.841776 11.418209
13.603830 12.797734
13.559237 12.365515
13.645824 13.521915
13.873448 15.347664
14.662097 14.345334
14.917490 13.353491
13.413268 10.291043
14.008528 15.263659
13.949459 14.983864
13.886431 13.428632
14.130842 10.327474
13.464009 11.005598
13.022951 11.251440
13.541447 11.643707
13.608990 9.210703
12.688655 12.287972
12.886359 11.241308
13.183485 9.286906
13.163652 11.368312
13.210175 10.493329
13.502325 11.638085
14.663422 11.203713
14.124920 9.255795
13.870736 11.690853
14.038251 14.116003
14.284131 10.902349
14.063816 10.586373
14.135158 9.598374
14.047613 11.901970
14.523736 11.808752
14.063967 8.180151
13.587540 11.391343
12.490056 9.015018
12.783878 11.630215
14.166180 10.496073
13.751579 10.987096
13.216213 9.333136
13.675083 9.283047
13.784402 9.883824
14.802814 9.984530
13.773599 11.012588
13.448764 7.715958
13.522729 9.966538
14.385574 11.816611
13.657449 8.763210
13.210279 10.171556
13.094654 11.972190
13.224491 13.565898
13.509052 11.077594
13.701593 11.908573
13.094755 8.924285
12.952657 13.489143
12.586479 10.114797
12.643064 11.754104
13.734789 10.208221
12.835987 10.845036
13.314646 11.074864
12.693618 9.528666
13.529774 8.218090
13.396748 11.283662
13.418090 12.125671
13.110347 11.101013
13.313090 11.752947
13.377032 13.520558
12.665962 8.091397
13.214628 12.908057
11.467305 12.115893
12.377921 8.234975
14.514933 12.094255
12.568103 10.586597
12.413173 10.543292
12.919495 9.774862
12.583907 7.157848
12.579901 9.056811
14.252947 9.178883
13.352933 11.132311
14.199637 10.880886
13.573287 9.273237
13.860923 10.827082
13.979137 10.121631
12.756833 10.080005
13.218441 8.169133
13.182593 7.943817
13.243211 10.771675
13.126456 9.222961
14.011422 9.389151
13.470854 9.546524
13.201511 6.322342
13.418575 8.691999
14.109606 12.526470
14.402308 8.855109
13.279197 11.998800
13.258078 12.450917
14.681142 10.056108
13.812103 11.711080
15.041453 10.943375
13.278456 10.758983
13.792146 12.900057
13.470989 13.650908
13.123822 12.738618
13.643161 11.879383
13.128239 9.376877
13.731510 12.878549
12.890425 10.973032
12.478198 10.034324
12.676718 9.926469
13.269385 9.229847
12.740173 9.199431
13.147401 12.315101
13.462626 13.000151
13.388651 10.157162
14.577776 13.148551
12.418136 13.961321
13.444962 12.072731
13.586883 11.856766
12.721670 12.904425
13.898817 13.208219
13.556897 11.919614
13.791980 10.912243
13.603977 10.834968
14.004613 11.801962
13.576013 11.840729
13.926372 11.621818
13.318191 8.627345
14.506490 11.513362
13.626051 12.517142
13.056087 11.782125
13.809379 12.415983
13.455611 12.500288
13.957249 14.241826
14.593095 12.557001
13.521889 11.767868
13.048933 11.175386
15.200559 12.120571
13.797745 12.101374
13.917714 13.088862
14.255802 13.851371
13.005809 11.190530
14.063924 12.387499
15.423443 14.981087
14.229422 12.374207
13.631573 11.090037
14.215418 8.526771
13.607269 8.702911
13.550659 13.048972
13.510822 11.679344
13.579333 12.021832
13.635162 10.195400
14.755020 13.992464
14.617498 15.956935
13.611213 13.199504
13.073444 12.972141
13.557297 12.143669
13.688933 12.097088
13.365108 10.972574
14.343318 15.884240
15.353562 12.348708
15.244804 13.274555
14.936825 13.021776
14.688392 15.837281
14.797638 13.813753
15.313552 12.500624
13.867022 12.415322
15.716535 12.346592
14.275330 15.556974
14.971574 13.482411
15.423931 9.844330
15.071821 9.241702
15.968093 13.868321
14.964515 9.565453
15.627672 10.246344
13.957282 9.854280
15.743286 12.239993
15.289538 15.407393
14.505002 10.021541
14.306358 10.452838
14.242965 8.332983
14.027697 8.640226
14.898466 10.452917
14.702241 10.308309
16.403974 12.759974
16.081298 12.560385
14.862377 9.133741
14.581302 13.967192
14.640180 13.225306
15.280829 11.220369
15.179949 9.822637
15.681880 12.540601
14.633742 14.430509
14.364096 15.791797
13.910496 16.728249
12.608299 13.186764
13.070158 13.726986
13.144488 8.114070
14.613439 7.386887
15.041982 11.975651
14.622563 12.130186
15.096726 17.748360
14.844109 13.105972
15.721107 14.193496
15.551003 11.408647
15.192881 12.518043
14.503770 14.874259
15.278644 12.880035
15.457738 13.336915
15.349879 16.354243
14.979185 14.887987
15.284682 14.905070
16.380562 17.633913
15.072852 17.215250
16.472342 21.008838
15.990616 15.608791
15.236532 16.380266
15.352703 15.697309
15.663976 15.317618
15.789022 13.232427
14.578706 13.956446
15.096647 14.485391
14.900814 13.227005
13.712049 11.634343
13.736443 13.457389
14.126239 16.029518
14.191472 16.356740
13.471756 15.508227
14.604242 14.903210
15.440550 12.417646
15.449850 13.374621
14.281873 15.466244
14.604542 14.308663
15.395131 11.654349
14.207274 12.949071
14.536638 13.504368
14.121462 13.750442
13.893363 17.779151
14.769709 15.631321
15.699094 12.796409
15.090838 12.341752
16.230910 15.897308
16.132394 16.957885
15.109353 17.321834
15.158866 14.174956
14.860519 12.845394
13.737513 14.391746
14.162802 13.806864
16.195988 13.300400
14.977966 11.622743
15.189199 10.802096
14.474227 13.874895
14.290709 10.743008
14.858101 11.504109
14.811462 10.017410
14.256157 11.472426
14.113907 9.248592
14.449102 13.888573
13.547188 13.172260
14.354063 12.905535
13.847327 10.058099
14.182064 8.878339
14.399123 11.099234
12.732295 15.884272
13.203587 8.465701
13.306789 7.743020
14.122964 9.540488
15.207902 14.936511
14.432748 8.539494
16.021766 8.223770
14.800548 11.063962
14.569622 11.674609
14.374831 15.166385
14.425780 13.936811
14.759535 15.538823
14.726643 15.430428
15.283529 11.216399
14.779126 13.231431
16.052483 16.662806
16.813941 14.571890
16.116941 12.859333
15.910003 14.384726
16.224218 14.080042
14.490116 15.964380
14.429348 12.136699
14.092342 10.880305
13.703474 13.480638
14.371546 13.862617
14.495133 13.813773
14.107923 12.829304
14.338284 14.321091
14.334078 11.250182
14.390524 11.633575
14.145632 12.229432
14.075644 13.469953
13.992483 15.110790
13.857887 12.688732
13.160399 11.609563
12.787650 10.513104
12.850317 13.933685
13.536847 16.273091
13.511130 13.136107
12.138391 10.867972
12.366011 12.102876
13.909340 14.234580
13.832828 16.226203
15.909301 11.571218
14.649644 15.495523
14.570043 16.604200
12.953587 12.651193
14.742564 15.215461
14.896186 13.806439
14.191293 15.275836
14.659491 14.417781
13.743960 13.633800
13.848187 12.706993
14.289278 13.821736
14.797111 12.944360
14.051139 16.754675
15.701786 17.943067
14.759755 14.020299
13.944940 12.896784
14.824564 11.813134
14.801737 12.626890
14.265345 13.281710
13.893229 13.406454
14.003321 13.151823
14.045958 12.231694
14.239088 10.423519
13.763341 8.626813
14.111839 12.630496
14.274377 10.902988
15.331406 11.392197
13.890923 14.592135
14.964819 12.549953
14.334407 12.630601
14.338968 11.228542
15.616959 11.561695
15.727708 12.810220
15.248937 12.993171
15.666224 15.642597
16.546308 16.201617
13.952465 16.394605
16.040602 15.928422
15.191620 17.912301
14.438557 17.010502
16.136875 20.924561
15.043580 15.583335
15.128835 17.454787
14.275380 14.293166
14.834983 17.604435
13.724897 13.239197
14.757463 16.296154
14.669552 14.068579
13.651220 14.464869
14.457217 13.881475
13.541170 13.480208
14.592945 14.338525
14.556765 16.098750
12.514365 13.159589
12.818388 12.923719
12.258463 13.246712
13.282924 13.120657
13.373291 12.321433
12.610640 12.586621
13.171592 10.049668
13.107465 15.795754
12.807794 13.839353
12.721764 13.215076
13.433971 15.657420
13.753547 15.217519
12.761458 11.690088
14.372622 12.256218
13.943643 11.744439
14.587614 11.487041
14.729346 10.503220
14.334972 15.566199
14.081916 13.992429
13.835346 12.272344
14.510979 14.326251
14.109203 14.810976
12.818526 14.169048
14.456905 13.938533
13.669880 14.685676
14.354133 12.636081
13.434499 12.594345
13.623499 15.823244
12.529315 12.790838
13.920609 12.730511
13.543561 15.035390
14.686687 13.586124
14.292505 13.864642
14.313136 13.181832
13.554344 12.636364
14.092973 14.503099
14.387532 16.824301
14.895678 13.597754
13.604903 13.079103
13.915174 14.080402
13.542250 14.814663
14.749089 14.564627
13.795765 13.004398
13.927031 17.867836
13.987038 15.887782
13.794832 15.457181
13.695429 13.849683
13.876051 14.654659
13.827377 16.827045
14.959160 17.315103
15.132777 15.901308
15.923536 17.545250
15.278863 15.258679
15.472896 19.946992
16.066621 18.819692
15.303330 16.211088
15.375497 15.895820
14.613233 15.905746
14.305929 14.946784
14.855249 16.686915
13.972688 16.400876
15.028697 13.445545
15.754278 13.269426
13.944822 9.983407
13.586520 12.016149
14.555490 11.632450
14.337045 9.220398
13.934102 8.646099
14.126583 11.066308
15.434821 11.392040
14.583626 15.972952
14.647486 11.180563
14.555802 12.477181
15.156007 9.674452
15.124181 11.410621
15.015079 15.471927
14.053785 10.389346
14.811081 8.449248
14.837948 11.819929
13.604213 14.637035
14.838179 13.145443
14.703123 13.715155
15.517409 15.355707
15.727996 17.595485
14.829442 13.724370
15.838827 12.032820
15.780027 12.763337
14.142579 11.924117
15.064351 13.907563
14.166374 14.310719
13.885532 10.299745
14.561222 14.055902
15.219008 12.190941
14.696993 13.458341
15.476860 11.513071
14.605407 11.113917
14.384924 12.437355
14.742620 10.837450
14.108741 11.333250
13.985466 12.909699
14.055370 8.460401
14.031753 11.475253
14.379022 9.551359
14.297665 5.821838
13.201949 11.747200
14.412406 10.593004
13.416093 9.628708
13.910881 11.367554
14.873454 11.235769
15.202487 9.727731
15.279250 11.234595
15.599390 13.280302
14.817505 10.499226
13.360818 11.758020
16.217072 12.768791
15.788796 12.542743
15.223298 14.585783
15.685566 16.469727
15.415340 16.664765
16.942489 12.017008
15.328364 12.522887
15.365758 13.047913
15.191565 13.215103
16.638484 12.164801
15.143929 15.030534
14.260023 14.532710
15.366866 16.812496
15.811237 13.397954
15.024137 13.735565
15.061065 13.538668
14.489822 14.634728
14.390482 15.741134
14.067851 15.543346
15.536477 17.072617
15.154864 18.447407
15.461482 16.866182
14.896322 16.368115
14.824475 13.150750
16.228752 13.978545
16.123645 16.894047
15.218716 15.948986
15.313639 15.487806
14.289244 16.457187
14.247062 16.841018
15.031980 13.781049
16.008605 17.696155
15.385407 11.732957
15.590023 13.548307
15.114746 11.923035
15.905897 11.621921
15.210997 10.867760
14.439156 8.991114
15.409160 13.459497
14.882443 12.601756
15.402870 11.828924
15.308308 13.206998
14.887596 13.407330
14.413593 12.678754
16.079293 14.011561
16.408429 14.736423
15.625533 15.759338
14.680504 16.040950
14.043002 17.610719
15.619933 18.859955
14.364589 15.768203
15.166395 13.541382
16.845065 15.960617
15.585676 16.521179
14.770493 14.271113
14.770105 19.021977
15.096353 12.924245
14.972788 12.638009
15.244290 13.523750
14.659007 14.067364
15.245939 13.933177
14.265007 13.878144
15.613002 17.755746
15.229981 15.044752
14.789999 16.382898
14.922864 15.030839
16.233959 17.342553
14.774258 12.818358
14.525746 13.351799
14.840932 16.081645
15.373576 18.093474
13.879651 13.560885
14.622737 17.061291
14.282041 12.985178
14.271031 13.204214
14.915559 12.561733
15.810822 12.228518
14.789385 11.836096
15.161107 13.029168
15.895764 14.398104
16.064842 13.101869
18.154020 17.715429
17.312436 16.969028
15.640194 16.799807
15.969575 18.284473
16.250154 16.288306
15.745786 15.220873
15.065128 14.709933
14.915817 15.105617
15.171644 12.734173
16.316147 13.111118
15.697519 17.958609
15.696845 14.542829
14.954382 13.687205
14.343620 15.519399
14.838858 9.102318
14.950404 12.896588
14.703522 14.335890
15.806456 13.071986
15.144238 14.398893
14.281135 14.465799
14.160306 13.510604
15.536189 16.498519
15.822841 15.773192
16.275540 15.398191
16.123167 16.838256
15.594775 16.158424
15.786807 14.550987
16.211610 13.876923
15.728056 16.620164
15.398406 14.851752
15.210107 14.250127
15.611456 15.667366
14.817004 11.409436
15.608435 11.777649
14.932372 13.178500
15.785232 13.018714
15.957710 12.831339
15.305754 13.991233
15.089406 14.462322
14.750261 11.466345
15.220894 13.577926
14.589887 14.910073
14.593658 11.755103
14.932261 10.971158
15.006616 13.021049
14.772224 10.393048
14.759518 14.949327
14.359098 14.556315
14.508745 16.194022
13.202698 15.390067
14.367278 14.797306
13.111259 17.509581
14.387546 15.294264
14.399730 14.232306
13.583421 16.603607
13.836670 15.683323
13.413322 12.163387
13.872336 14.350833
14.269322 11.948354
13.147266 9.581655
12.952063 12.492902
12.791387 13.439561
13.675174 12.203368
13.193271 12.953373
13.493089 13.214946
13.575267 14.653925
14.588249 14.655419
14.131882 14.763400
14.097209 12.587948
13.829113 12.151443
12.946286 13.244819
12.673064 12.240160
14.250462 15.697674
12.820905 16.307625
13.051342 13.968064
12.826814 12.361413
13.876528 14.340820
12.540469 12.540620
12.826178 14.502989
13.059240 13.980697
12.181119 10.525683
12.659158 12.334576
12.878259 10.446988
11.645242 13.441989
13.250853 15.047409
13.798258 15.689565
12.259072 10.699119
12.613817 13.189319
12.389268 10.951125
12.781784 17.591196
13.267931 16.836525
13.075167 13.315527
14.006019 10.501471
14.982705 11.311125
13.877997 13.356311
15.205750 17.833367
14.343326 14.225495
14.075096 15.333794
14.702098 16.936402
14.040622 17.097630
13.778302 15.867609
15.420367 18.775768
13.913703 16.825139
14.045526 15.500606
12.775240 11.904829
12.912005 13.694757
12.898743 12.592675
12.636133 16.736817
13.055215 14.155875
12.243659 13.345693
12.761838 17.737606
13.363361 15.446995
13.310031 17.836063
12.913530 14.330495
13.667013 16.867213
13.400626 19.077294
12.463803 12.748197
13.728584 14.025659
13.667394 14.641964
12.506444 11.340700
12.430031 11.471093
12.550350 14.248472
13.358695 14.215408
11.706128 17.618764
12.478958 16.489774
12.083592 14.910004
11.969495 14.556471
11.968029 14.591793
12.745579 14.001234
12.185253 13.379060
11.919852 11.859828
11.918500 13.117604
12.196411 12.263852
11.730401 13.858272
12.891337 14.065181
13.036261 14.891059
11.883910 16.196950
12.907816 14.772635
13.158069 12.605115
12.967413 13.268846
11.864309 13.755137
13.388780 16.679388
11.807560 14.493902
12.428116 13.610246
13.258139 15.842644
12.602121 13.932312
11.936382 12.805851
12.066698 14.840544
11.699131 15.230955
12.246170 15.867445
12.606195 15.411927
12.521966 12.890173
12.888227 16.766885
12.763933 15.803415
12.183914 13.877791
12.477222 15.353406
14.209608 18.388534
14.300372 15.230060
13.441515 14.867697
13.184631 16.990107
13.519820 14.530926
13.620687 13.701553
12.296096 12.367150
13.373802 16.405336
12.545869 13.556522
11.775622 13.078090
11.930143 14.042152
12.970910 12.198164
13.630623 13.520237
15.558907 15.385425
14.492456 19.252536
12.825152 14.850649
14.305031 16.002609
13.871112 16.621929
13.948015 16.772775
14.508642 16.027539
12.877372 12.472975
13.280729 12.020170
12.444658 12.169090
13.098925 8.698678
12.671756 7.956770
13.473425 10.640684
13.002850 8.042230
14.007474 9.819510
14.152544 10.357801
12.759475 11.748229
13.762379 12.999099
13.739479 14.989776
14.662335 14.275564
12.318276 11.776393
13.092227 9.836277
13.922887 9.040353
12.584733 14.247654
12.449173 15.815059
12.921118 15.109644
13.647361 11.479601
13.137246 11.457073
14.154035 13.447115
13.218941 14.923199
13.081058 12.821386
14.099476 12.450242
12.741546 14.822353
13.351842 14.882998
13.392159 15.360772
14.216123 15.680375
11.415323 10.533655
12.468513 10.840242
12.713182 13.933240
13.232291 14.726128
14.225926 13.553020
12.910340 13.504097
13.160610 13.800848
13.788011 14.270252
11.861559 16.556825
12.919955 14.256896
12.622346 16.191703
13.388564 14.161395
11.991184 12.227839
12.488318 16.035270
12.497728 17.109242
13.084580 16.202869
13.059700 16.151065
13.096793 14.768126
13.206780 15.049426
12.891605 16.127622
12.656070 15.168176
13.937961 16.642160
13.730884 16.226743
12.027815 15.451127
12.485298 16.646061
12.793832 15.709251
12.052268 16.239722
12.973833 15.719551
12.903016 16.428300
13.511208 18.127819
13.108219 16.272779
12.426607 15.479810
14.575996 13.798021
11.809064 13.798975
12.795635 12.541490
13.591388 15.373483
12.525051 13.298176
14.447854 13.448512
13.745543 11.812185
13.919106 13.603731
12.790184 13.293631
14.478866 12.489931
14.194138 14.373255
14.063044 15.731194
14.156699 16.813218
13.910948 14.301101
14.912070 15.828437
15.095106 15.394128
13.714890 14.287742
14.165039 15.140298
13.063139 13.104422
13.361392 14.332984
14.676981 13.688473
14.876246 11.774373
13.591808 12.241099
13.808838 13.356469
13.690312 14.389191
12.941976 13.509832
12.879965 12.208843
14.807063 13.411155
14.057781 15.047908
13.545749 12.407634
13.831907 12.159857
14.705984 14.204202
14.294590 14.047170
12.465504 11.566711
12.216553 8.151664
10.644256 10.598492
11.951053 13.428062
12.305294 14.116524
12.484482 14.629766
13.825572 15.338412
13.814545 15.897554
12.883076 12.021683
14.022936 11.337117
13.429017 11.381123
14.097631 15.765925
13.248480 14.657478
12.617983 14.596489
13.188734 11.115309
13.188642 14.153173
13.230133 13.741391
12.918361 15.400024
13.405895 13.573524
14.489915 16.590927
13.558634 13.386648
14.649750 15.994487
13.377708 14.232180
13.910834 16.788306
14.128558 13.461142
12.185268 10.822175
12.685060 12.176087
13.523258 13.626029
12.900524 11.250891
12.734670 9.034000
14.707239 9.281616
12.839421 10.975396
13.716402 10.988175
13.288406 11.536113
14.195905 12.589418
14.840422 14.920965
14.360046 13.156533
14.325645 14.286126
12.964389 12.825695
14.666608 12.471019
14.690123 13.825188
13.190001 15.770029
14.300003 14.665762
13.848119 12.447107
14.154274 11.041595
14.693809 11.264424
13.420247 11.486966
13.283427 12.236685
14.689660 14.942302
12.679142 12.327544
14.221954 13.591805
14.832228 19.803484
14.588148 14.965730
14.640711 12.500096
14.567598 16.038673
14.415278 13.914241
13.864590 13.156761
14.539731 13.173194
13.701043 10.827104
13.050046 7.790784
11.996609 9.041450
12.932237 13.498652
12.588521 9.431508
13.969888 12.162332
13.147340 10.473526
13.243089 13.616789
13.308885 15.957250
12.193016 10.598539
13.880689 11.362532
12.554313 12.064422
12.878656 11.188251
12.980046 12.209130
13.219243 13.908550
14.562232 15.211304
12.734260 13.173541
12.954882 10.651233
13.454136 16.412737
14.634627 18.526052
13.169064 17.050303
14.018865 15.246331
13.796388 14.925207
14.185937 13.903462
14.919378 17.691415
14.393070 16.379242
14.306339 13.194356
14.677093 13.644515
14.863172 20.608952
14.171972 16.964791
13.127801 15.862962
14.805606 13.021440
15.114135 17.126919
14.822390 17.506424
14.456621 17.024257
14.470273 17.684769
15.432548 17.837630
14.812835 15.779857
13.417218 14.551248
13.542580 11.241523
13.922265 15.844381
14.771028 15.343999
13.556847 15.740275
13.329629 14.395842
14.391299 12.710554
12.633139 8.057810
13.686972 13.726533
13.878304 13.805009
12.725866 15.527416
12.393599 12.211335
13.054052 12.602197
13.289593 11.790515
13.591532 11.591448
13.244825 13.438826
13.888654 17.088030
14.164106 14.745601
12.968343 12.146483
12.501804 11.903977
13.392546 9.882131
14.055014 11.810120
13.230130 13.330892
13.756004 10.632433
11.857012 9.656694
12.898074 9.509771
12.649762 14.460211
13.364020 11.173586
13.584330 9.521941
14.047674 10.145795
13.429135 9.699776
12.889969 9.791267
12.795558 12.898319
12.829754 9.930429
13.000684 10.124226
13.045832 11.957709
14.026365 9.321684
13.686965 10.583646
14.167156 12.827767
12.671214 12.317207
13.294154 11.473981
13.315762 10.634711
12.981195 12.220345
13.243959 9.946300
13.608577 12.030576
13.792467 8.922737
13.357342 11.085372
13.601894 11.960009
14.763844 13.559962
13.651333 11.977397
13.334413 9.190034
13.858017 12.210044
14.100437 11.310218
12.972813 11.906135
12.226137 9.431108
13.344005 9.065696
12.087620 6.819874
11.631874 8.027995
13.560994 11.032257
13.694097 10.317810
13.291620 9.476555
14.172422 12.026790
13.046033 13.671508
12.999097 15.217003
12.477272 9.427231
13.363192 14.234995
14.116517 9.956452
13.265553 11.232736
13.038689 10.666031
12.779387 12.591932
13.232674 9.946558
13.625199 6.941074
13.218088 7.566612
12.472677 9.142547
11.701389 8.850421
12.607422 8.826042
13.148928 11.989722
12.783837 11.020348
13.880041 14.655831
13.616394 14.447536
14.067039 12.098490
13.850790 11.075834
13.633759 11.262834
13.266721 10.124632
12.713351 12.017428
14.544037 13.065085
13.887018 11.436253
16.022568 11.603481
13.242152 12.026353
12.855203 9.960313
14.611890 13.741172
15.138694 10.162847
14.431122 15.809703
12.714442 10.107301
13.718251 14.150622
12.957072 13.040724
13.199145 10.231721
12.898965 9.391561
13.067288 12.742327
13.724660 13.463149
13.738269 11.710719
12.779715 12.220128
12.094063 13.238445
12.855696 12.619989
11.559635 9.357951
12.502944 12.613653
12.256994 11.989038
13.992527 10.427945
13.194785 12.486735
13.210581 11.021234
12.207270 8.095823
13.080259 11.742778
13.896039 12.211792
12.739910 10.745664
12.506320 9.083822
13.089435 10.464862
14.267172 8.242587
12.625536 11.773463
12.802624 9.778109
13.654096 12.950311
13.893343 9.390214
13.355961 10.653494
13.897723 11.019733
11.806837 11.693913
11.283353 9.602400
11.957447 9.723419
12.037719 9.398465
14.212128 13.000987
11.952108 10.265368
12.139197 11.504386
13.844274 10.740366
12.993914 11.403300
13.178712 7.474685
13.469720 9.922960
13.096883 8.244199
12.813245 9.385189
12.463322 8.151284
12.525277 10.047631
12.666224 11.824980
12.338142 11.654959
13.031591 11.967321
13.812757 10.326549
12.629201 6.762769
12.337040 5.553766
12.771463 4.429637
13.437240 7.701710
13.590159 9.156457
13.621543 11.075620
13.427707 10.634925
15.675787 10.140895
15.004562 11.525330
14.397289 11.212885
14.902580 17.014989
14.186879 13.064378
15.273893 12.763927
13.786754 16.033307
13.558034 14.269385
13.822377 14.392572
14.597802 12.267945
14.927046 15.919046
15.919330 14.590733
14.491946 14.558461
14.741601 9.289702
14.070208 13.022465
13.460883 11.120467
12.739477 13.591425
12.095809 14.650785
13.875982 13.136463
13.651782 14.802135
12.879890 13.512845
11.857087 10.770962
12.163339 12.375937
13.449792 11.440543
12.433669 9.345405
13.644752 10.251550
13.166105 13.086763
12.997475 12.594998
13.492523 13.526567
12.677060 10.155885
13.855079 11.374836
12.910580 6.599331
12.405281 11.271367
14.387293 14.577401
14.052475 11.458502
13.572704 9.118340
14.365877 11.615117
14.058709 9.033211
14.468247 13.425011
13.065509 12.635827
12.973355 11.315154
14.217829 12.313874
13.513553 10.090999
14.896471 11.946377
13.732731 10.797823
14.447358 8.568925
14.368166 9.483774
15.307538 9.693533
13.507098 6.616214
13.048549 9.313646
13.969226 6.859995
15.168617 8.676379
15.977666 10.447912
15.734338 10.229095
13.991384 8.693592
13.673931 8.696470
13.426697 5.211003
15.544627 6.282691
15.694407 11.514293
14.780965 10.972137
15.546518 11.482536
14.264183 10.429897
14.529004 12.408305
13.346888 9.658295
14.068142 12.042349
14.557625 11.996289
14.310193 13.135662
14.662988 10.942186
14.400426 15.332536
13.987772 14.754946
13.729897 14.161108
12.895913 9.836475
13.934702 11.798489
14.864457 12.618836
14.291353 10.918993
15.450926 12.893261
13.114213 14.378378
15.090592 17.990586
14.116729 16.096508
14.241864 14.916638
14.495570 13.629085
14.114792 11.695311
13.129877 14.346843
15.342123 17.138439
15.643750 14.343633
15.422081 14.698365
15.037541 11.924317
14.152481 15.673017
15.426520 13.595203
16.721592 15.607294
15.740186 17.225298
14.746464 15.331207
14.005860 14.419819
14.616012 11.966931
13.856854 12.277789
15.314810 15.203072
14.709898 15.744901
14.205445 15.805872
14.529559 13.255776
14.305700 13.866576
13.242884 13.985717
14.375851 14.136973
14.164509 13.554486
13.359504 12.355326
13.627990 12.454628
12.656137 11.176181
12.828291 13.793510
13.144011 11.344272
14.947027 12.943007
13.845392 10.417761
15.051406 14.046208
13.783266 15.526501
15.260170 17.287330
14.836365 14.535303
15.383298 11.019497
15.056399 9.605767
14.587000 9.200287
15.709379 9.715778
15.227803 7.794743
13.642534 8.709139
14.029273 8.094302
15.389133 8.787348
13.844729 6.442618
13.604921 7.022261
14.649371 6.940835
14.707762 6.025244
13.716005 5.096202
13.942759 5.288731
13.648796 5.707078
12.900511 5.641081
12.973844 2.806683
13.055065 5.946612
13.839125 4.229143
13.697498 6.301470
14.119952 5.367321
13.434266 4.635645
13.607546 8.650189
13.427195 6.640864
13.213711 6.506348
12.879096 7.801710
12.865275 8.866497
14.446944 9.096538
14.637557 7.512712
13.280452 5.521193
13.088699 5.734199
14.018176 6.138920
13.665133 6.833357
13.740384 7.349524
14.096497 5.786341
13.737978 6.989196
13.871795 7.143866
13.051546 7.228126
12.759916 5.198413
14.318252 6.912444
13.171893 8.605228
13.157274 6.857262
13.758160 6.476595
13.177848 8.237132
13.618790 5.014796
14.902376 6.821392
13.910912 5.546302
13.235564 5.090838
14.325515 7.968016
14.247811 7.583526
13.928118 9.364381
14.186032 8.405945
14.725687 8.567855
14.187538 7.617470
13.077810 7.019015
13.629287 6.704953
13.976313 7.451122
14.012539 8.314432
13.706476 3.493743
13.450241 5.857250
14.730538 7.185584
13.499453 7.331934
14.950712 7.345864
13.774034 6.308098
14.197059 5.918871
14.493304 6.249517
14.195273 7.936479
15.133854 8.360911
14.484415 4.365166
13.847083 6.089109
13.854057 6.579085
13.643375 5.678192
13.852773 9.212315
14.256128 12.400306
12.704479 11.123223
14.289013 9.514545
13.037291 9.467068
13.038094 9.184096
13.108853 9.897858
13.200722 11.900025
14.351560 10.085337
14.718518 12.249184
14.437272 11.282460
12.794758 12.513891
13.230843 11.363240
13.469874 8.913510
13.574123 12.918306
14.338548 14.304529
13.224048 5.095928
12.528194 9.389159
13.663758 11.040342
12.621139 11.463627
14.315796 10.577968
13.768483 9.042827
14.462302 11.162610
13.722206 14.772413
12.972692 16.474708
13.492899 13.026447
14.187713 15.641517
13.466345 11.993177
14.063573 8.583999
13.424394 10.394017
15.136959 11.576955
13.883910 10.382964
13.923024 8.824665
13.405954 12.544132
13.699348 10.236011
13.900614 9.645493
14.006176 13.011011
14.540042 11.716370
13.573301 11.713086
13.334106 9.729174
14.264970 11.846169
14.674736 11.302600
14.174439 12.833579
14.081588 12.226667
14.101034 13.020787
14.205657 15.553840
16.400337 19.894550
14.809676 13.043627
14.466286 13.601967
13.155535 10.671496
14.409457 10.526421
14.109113 13.367665
12.616258 12.246696
13.350259 12.423459
13.999074 12.924363
14.231855 13.856204
13.836048 14.314569
13.526187 12.900390
14.880739 10.455760
15.333806 14.395879
14.541438 15.339357
13.465567 14.201795
13.967278 16.969511
13.093392 14.783493
13.755001 10.868603
13.518398 13.685275
13.324753 10.107364
14.368687 12.519427
14.388098 16.486877
13.613718 15.563839
13.470861 11.269152
13.381991 8.383436
12.862129 8.110760
14.723797 11.047860
14.785461 9.322546
15.120758 10.625693
13.979949 13.615302
13.927363 11.257951
14.056600 11.421996
15.058903 10.883642
15.682342 7.809910
14.732413 11.538101
12.397402 6.973963
14.753804 6.959429
14.965744 5.102737
13.520251 10.356059
13.921169 9.210596
13.840883 9.225908
13.788745 9.817261
13.928206 9.699132
15.186374 11.574750
15.120750 10.325936
15.850355 15.064778
15.056811 13.727316
14.638260 13.498699
14.049905 12.101286
15.029380 12.326612
15.192976 14.406452
15.534506 14.793539
14.008222 15.520057
13.711396 16.980286
15.283432 13.888044
15.329236 13.596075
14.542655 11.040006
15.107370 9.505947
15.938253 9.069798
14.283024 13.421433
14.955523 9.984416
15.421725 11.760950
13.818397 10.709638
14.915335 12.231935
14.476839 9.860101
13.441957 10.175957
15.578480 12.794240
15.558017 11.687446
15.581635 11.517913
15.273222 11.822995
15.908344 13.454488
15.830951 12.346970
14.997625 10.392167
14.581653 14.268241
16.116943 13.647970
15.797814 11.160384
16.571611 11.523784
14.493995 13.901381
14.085132 9.869147
13.276595 14.387879
14.335730 13.195302
14.696019 17.297431
13.843587 14.712646
14.594056 13.329950
15.694687 13.983666
14.694895 14.287313
14.846197 15.798351
15.108834 15.462665
14.182744 16.424428
13.324387 13.106407
13.223532 10.494702
13.218388 12.752385
12.829052 13.552764
13.044571 12.773463
13.465728 13.075761
13.545034 13.797943
13.837101 9.447995
13.707816 11.305716
13.157663 9.155713
14.178776 13.538602
14.088955 12.562990
13.712546 13.996412
12.928068 13.808996
14.077912 12.688598
11.813972 12.810089
13.262334 11.620818
12.899798 8.882366
13.323737 11.510622
12.731033 13.119760
13.202546 15.065952
12.957169 13.420074
12.261882 15.881491
12.819809 10.177678
12.877761 13.823502
12.482448 14.413105
13.378497 14.323833
13.466677 14.383471
13.772162 15.075259
12.737049 14.442823
13.490180 20.433601
13.383184 16.402473
13.118876 13.593331
12.603961 14.997376
15.288630 12.425461
12.612755 11.282176
13.301688 10.608865
12.423971 14.051122
12.896072 9.468458
13.100605 15.265970
13.354053 13.168102
14.084691 11.520893
12.663283 12.318318
13.810778 14.105109
14.898149 11.171295
14.095951 13.966121
14.823790 13.336676
14.190683 9.769414
14.298117 12.778536
14.706479 13.508610
14.676570 12.914635
13.913446 14.055680
14.470190 13.597887
13.757192 11.435489
13.725666 10.994367
12.606214 11.025376
12.254649 6.574779
13.055920 8.846172
13.474291 10.333269
13.203691 9.785612
14.102996 7.687008
14.353012 9.890886
13.551879 7.309366
13.484882 10.962572
13.323866 9.540339
13.942260 11.064950
15.449802 12.756853
13.337998 11.822678
13.044353 14.608269
13.070737 11.644304
12.887518 8.900147
13.069710 8.173268
12.421296 6.789287
12.530968 10.232097
13.056195 9.127046
12.597387 9.814144
13.343237 10.911199
13.125577 10.777150
14.223583 13.978158
13.013227 14.206407
13.693791 16.137223
12.393772 11.503615
12.631088 11.921148
13.611593 11.772987
14.160362 12.940424
15.140564 12.702575
14.387454 11.070477
14.720967 10.980420
15.262120 12.107170
14.094639 12.396924
12.200180 9.052920
12.298768 9.888514
12.413398 13.513719
12.927545 12.456495
13.163631 9.110478
12.631035 9.979338
13.106067 11.430795
12.207292 9.507507
12.238413 7.846807
12.424891 9.585133
12.659498 9.779819
14.055851 8.371031
12.339040 6.482434
12.997088 9.244458
12.337643 8.254848
13.981108 5.647246
12.533445 3.438726
13.422555 5.941961
13.737851 10.694809
12.575660 11.870597
12.988553 10.743664
13.630782 10.383378
13.556201 10.649366
12.984199 10.564024
12.708555 13.751614
13.695401 8.006459
12.398687 10.629383
14.047186 11.461279
14.312880 12.031674
12.924099 11.212052
13.905112 12.109808
13.556684 9.407650
12.414803 9.470206
13.347531 14.013777
13.824309 10.302915
13.086416 8.970570
14.420115 7.581920
13.519589 11.022705
12.622870 11.345174
13.222942 11.251745
13.171230 9.195308
12.889395 11.056562
14.420292 9.034370
13.183302 12.920263
13.923591 15.879090
13.308542 10.322477
12.915497 12.011229
13.203465 9.945538
12.010358 9.651469
13.397319 10.604015
13.484059 11.367046
12.535775 9.377172
12.859650 9.896697
13.667210 15.394943
13.202260 13.142743
13.224024 14.307776
13.633511 8.776809
12.259816 12.058647
12.463113 8.075881
13.622269 13.098293
12.642959 13.936343
13.634053 14.392336
13.396389 13.547197
13.587269 12.391597
13.662849 14.387350
12.809981 15.642799
14.539183 15.818863
13.415723 14.020000
11.941840 15.707719
12.457945 15.838636
13.081245 15.083834
14.198644 16.179837
13.261854 12.554377
13.612838 11.739528
12.636125 11.095685
12.794756 13.695033
12.519604 12.350096
13.483645 9.718055
13.070680 12.347692
13.774846 11.674967
13.903995 9.980969
14.170933 10.282222
12.445073 7.542523
12.043916 7.783413
13.239471 9.747052
14.045517 11.340225
13.636193 12.274048
13.515159 12.735248
14.510451 11.522405
14.099748 8.558826
12.807290 10.799122
13.075350 13.733520
13.358364 9.186135
12.254112 13.627825
12.229077 11.256990
13.253414 10.925597
11.457608 8.605471
13.427720 9.590885
13.456151 10.114347
13.174912 14.929846
13.111589 10.740069
13.222328 10.518487
12.857767 13.668100
13.130927 13.435560
13.476143 12.541327
12.525062 14.295041
12.883231 15.997178
13.298793 16.528746
13.992902 18.097759
13.866238 17.101741
13.343301 13.190890
12.678081 15.036989
12.623957 15.466555
13.428478 15.302974
12.250465 11.799353
10.410317 9.027227
13.149592 9.655769
12.368537 11.986466
12.110022 10.517525
12.739680 10.349509
12.983291 7.149017
12.528871 14.156340
13.822654 12.717454
12.956035 9.781614
12.371872 10.329303
13.510650 8.874083
12.504007 8.596181
11.584662 7.672883
13.618181 8.874023
13.328929 13.041143
12.810677 8.806002
12.468372 9.216946
12.342517 9.760896
12.308348 11.294164
12.548112 11.155488
14.134073 10.283258
11.752085 12.047366
12.154446 10.592402
12.816364 10.908666
12.116829 12.351154
12.433257 14.140704
12.042032 13.707201
13.503182 12.939422
11.962423 12.033738
13.093293 8.820990
12.082804 9.299721
12.527373 9.580470
12.899418 10.236341
13.645128 9.909240
13.133374 11.716996
13.511882 12.706151
13.362155 9.164765
13.494785 9.872279
13.080548 10.388585
13.355700 9.089566
12.591889 9.331042
15.991631 12.234426
13.824514 11.417702
14.095653 9.041039
13.489580 10.932394
12.817766 7.863081
13.807726 9.478167
14.723345 13.035914
13.966103 10.855860
13.584047 9.519683
13.520234 10.676155
14.003915 10.966297
14.727314 14.529094
14.020538 12.169010
14.718668 11.933451
13.797325 11.243730
13.564044 10.941173
13.971975 10.335918
14.212921 11.944898
14.094169 9.147229
13.638531 10.313570
13.746643 10.266957
13.394881 8.985818
14.152845 12.142489
14.056191 8.750827
13.435441 10.657982
14.438517 12.441842
14.417176 12.051700
14.945751 11.005720
14.666505 10.929161
15.072178 15.987595
14.591872 13.403531
16.168197 14.117257
13.605593 8.502795
13.210074 9.913064
15.126791 10.593757
13.491031 8.787085
12.871529 8.452015
13.161129 8.480802
13.342578 5.972174
13.320018 9.805333
13.492496 12.914295
13.936956 9.341503
12.797430 9.557959
13.291990 4.801058
13.307922 7.303983
14.810464 9.918752
13.705835 10.146566
13.522782 12.104016
13.269621 12.329360
12.170525 9.326279
12.714744 10.403758
12.047403 11.948063
12.950228 10.627437
12.803092 11.110885
11.625731 9.018240
12.439853 10.769477
12.964727 11.662400
14.966435 13.439619
12.872587 11.742724
13.080100 11.170638
13.500298 10.711776
13.118579 10.521192
13.679092 12.349895
14.578063 13.769716
14.650081 14.979807
14.613716 10.208287
14.915695 13.834808
14.197616 8.903313
12.915297 12.349665
13.479981 12.512806
14.091068 11.251426
13.343468 13.562169
13.690006 10.220201
12.876278 8.863966
13.828178 13.083573
13.186679 18.287003
13.585400 11.054794
14.029172 12.643473
14.255221 16.204846
13.344040 11.340918
11.960215 7.634013
13.241741 11.232242
12.696056 10.205459
13.769641 9.047529
12.642415 10.471410
14.422180 13.410383
13.713885 11.560145
15.033266 12.565928
13.272222 11.240189
13.407517 14.530702
13.659208 8.977516
14.205729 14.712686
13.353743 7.471200
11.797555 8.285287
12.987106 13.499308
14.260872 13.239844
12.973635 14.670630
13.535955 14.359883
13.971147 12.700497
13.930456 8.724232
14.822877 12.313248
13.405564 13.750862
13.076433 16.477052
13.261844 16.107695
15.084774 11.600688
13.990149 13.512183
14.990325 11.648713
13.681112 10.597671
12.561724 13.560681
14.173703 10.984609
13.478267 13.483357
14.661548 13.302257
14.047182 10.369768
13.909789 13.565924
14.474836 12.039001
15.637518 13.053577
14.134013 12.805407
15.193687 14.536206
14.936265 16.766748
14.377997 16.532632
14.448852 15.761080
15.135959 14.297056
15.101913 12.849299
13.047241 9.987532
15.055310 10.335780
16.129461 12.006504
14.392442 12.778072
14.028304 10.631982
14.638636 9.137357
13.367071 8.876062
13.455574 9.612966
13.298139 10.550737
13.788842 9.038962
13.911081 10.978362
12.611594 11.975276
12.639429 9.326352
12.774095 11.013430
11.718273 10.549796
12.559434 6.478964
12.883645 4.090890
13.148095 7.222177
12.546759 4.133972
12.269381 7.584536
12.498738 4.799221
12.539915 2.749643
13.019343 5.942589
12.920701 7.331229
13.385578 6.925545
12.926124 5.101110
12.625015 5.891812
11.905510 5.667198
13.988257 11.625840
14.037935 7.510354
13.792368 7.850136
13.966199 8.445077
14.593552 7.814820
13.428279 6.220639
13.611045 6.416174
12.952113 8.177589
13.330039 9.808675
14.149801 9.630197
13.098104 9.179755
14.409688 11.884438
13.517494 9.430014
14.794334 11.885347
14.442801 13.018220
14.206520 12.924996
13.821755 9.997402
14.403726 13.578450
14.184767 10.530830
13.822382 11.282127
13.881604 7.342151
14.804743 12.984770
14.643135 12.945351
13.810760 11.896828
14.333361 11.871647
14.953852 13.453309
15.053872 12.785169
14.154671 10.319809
14.512479 13.555566
14.546564 8.180187
14.007488 11.592066
13.877511 10.157550
13.857901 10.832272
14.069062 9.111308
13.749700 10.567424
14.111796 12.824916
14.070188 8.881621
13.577487 10.665208
12.280726 6.435489
13.274114 6.214146
14.636481 10.028831
14.499559 10.057410
15.217322 13.022639
15.448594 10.916992
13.931602 13.655928
13.891272 9.207482
13.061245 10.785107
13.848445 11.382056
13.923018 11.094045
15.630096 10.016810
14.518266 12.762002
14.512558 10.070090
14.000396 11.309113
14.793787 17.486900
14.539630 15.593804
14.547571 15.608004
14.531078 11.009448
14.965756 13.210823
14.715233 15.441563
14.977078 11.993566
15.986773 12.638384
15.393644 11.816889
15.104925 14.547128
15.280341 15.765920
15.135584 12.458539
15.178253 10.766089
15.624355 13.309271
15.123372 16.978491
15.141787 17.549761
14.993286 15.803051
14.833608 15.698342
14.048502 16.729308
14.809071 12.842730
14.623844 16.910654
14.369737 17.063263
13.370849 14.474217
14.079880 14.965604
13.111291 12.732518
14.347043 14.009275
13.916276 16.011518
14.352458 16.380050
14.688628 14.955157
14.152789 15.058070
14.163619 17.843858
12.681373 16.137280
13.606300 14.337201
14.009755 14.083810
14.206323 17.508013
14.010599 17.501803
14.606062 16.375374
14.067951 15.382982
14.809472 15.153736
14.659650 17.793050
15.955813 19.898216
14.291204 14.443448
13.125744 15.574400
13.294494 12.163945
13.551428 17.221980
13.640886 15.889079
12.611589 16.640079
14.464293 13.462123
13.588343 17.192868
12.972840 18.576711
12.162110 20.594143
11.986322 16.480852
12.787815 16.821507
12.939379 15.193406
13.013185 16.722285
13.299970 14.794105
14.369934 15.869680
13.500835 13.948641
13.468302 19.472837
15.030069 18.231355
14.682501 14.694468
15.156994 21.182237
16.824796 17.954429
16.530415 17.430542
14.706251 15.513930
14.503040 15.458165
14.785931 18.387221
13.422087 16.816297
14.445469 15.389801
14.242822 12.848929
13.320929 13.713146
13.661775 13.552501
14.745426 11.995009
15.047274 11.324564
14.158561 10.134768
13.702455 10.461204
13.799624 12.570725
14.526004 13.137551
14.068464 9.814777
15.399127 11.250220
15.094275 10.626727
15.674763 11.145367
14.834556 13.627665
14.193066 11.775231
13.301543 9.789625
13.566489 9.472645
13.507406 11.575405
13.187596 11.599152
14.039585 10.318855
13.921414 11.877028
12.482385 13.273253
12.408079 13.121491
13.753815 16.239669
14.375719 13.667339
13.957223 12.866481
13.426725 13.236122
13.095186 12.459346
13.831679 11.142839
12.672110 10.642840
13.376691 12.405043
13.970785 13.945513
13.532852 12.170579
14.581760 12.605370
15.030572 14.809739
13.945903 13.141305
14.426577 13.872739
13.473899 8.094403
15.024784 14.711914
14.127493 14.883256
14.693437 12.122906
15.161969 14.382425
14.731993 12.563112
15.966185 8.170013
16.148628 8.019495
14.625591 12.120242
15.138109 8.557475
14.352180 10.455795
14.824217 9.839385
14.591501 11.711855
14.730134 10.351657
15.542776 12.217189
13.767616 14.805963
14.626143 14.017873
14.027636 12.775075
14.364479 13.987262
14.081824 10.261443
15.112430 15.400013
15.152024 12.808878
13.285855 15.585110
13.073734 13.726003
13.665070 17.967720
14.322003 15.898216
14.418244 12.957163
14.617403 15.836666
13.013715 14.035620
15.397400 20.623157
16.097529 18.788199
15.598737 17.004626
15.178169 13.875016
14.916686 19.775851
14.773854 13.939825
14.900518 14.877398
16.096959 17.692058
14.593244 12.695811
15.737074 12.781206
15.328547 17.876532
15.665508 14.424168
14.558957 15.156646
15.127695 14.468463
15.173300 14.769908
14.520132 16.778561
13.850759 14.001674
14.748306 11.915503
15.566703 12.199860
12.835758 10.634165
13.739027 13.830748
14.297275 10.350867
14.759288 12.709250
15.449850 13.376924
15.101201 16.716585
14.818264 15.144588
14.774474 16.648916
15.203042 12.736679
15.105882 17.655211
15.273876 16.576687
13.999390 16.081882
14.740067 13.248155
13.454474 11.286826
15.465413 12.965522
15.625738 12.611189
15.136040 14.329838
14.888078 10.638896
15.998456 13.959124
15.136033 10.005602
14.777566 16.063320
14.708848 15.924096
15.064862 13.673065
14.785797 13.758845
15.834768 14.761935
16.147078 18.052863
15.421544 13.904955
17.204452 19.965593
16.421688 18.819725
16.760993 18.663136
15.730429 15.675187
14.725645 14.807710
15.020957 15.956895
16.495893 15.826791
16.633850 20.234219
15.157331 16.979647
14.646561 15.962359
16.037392 17.691771
14.748700 14.267051
16.350911 14.859233
16.162257 14.961951
16.141724 14.176608
14.295227 13.978064
15.161567 13.952280
16.442254 15.255018
16.117418 15.992901
16.007922 18.746994
15.380862 18.585807
16.018153 15.768303
14.263834 16.474061
15.250678 16.783790
14.180079 14.828167
15.005247 17.162615
14.899684 17.585178
14.656323 13.421113
15.227439 14.051414
15.195709 14.134924
15.305903 12.433044
14.907193 15.482782
16.598429 15.594655
14.796863 15.903558
13.042483 14.223633
13.368417 12.073845
14.007264 11.822469
13.726714 9.244430
14.318695 9.127171
13.800262 10.888137
13.609478 11.343727
14.122193 10.726211
14.456563 11.222228
13.703987 12.404233
13.444707 12.022552
13.644489 11.026987
14.203222 13.676186
13.991088 12.652022
13.539920 13.744822
14.259456 15.271643
14.125214 17.504069
13.810976 17.357585
13.693299 15.571516
12.932588 15.046328
13.203101 19.832780
13.870714 18.224996
14.402067 14.505043
13.603289 16.545468
12.827720 14.000357
12.869685 15.704217
11.678146 14.580986
12.208562 16.809359
14.102259 18.300531
13.751776 19.117871
12.339239 14.019495
13.570654 12.632579
14.393979 16.050675
13.856115 15.784990
13.807232 15.998621
12.156924 16.699316
13.368076 14.390790
13.458379 17.237447
13.013014 16.215258
13.024778 14.939624
13.387497 17.120977
14.183777 17.532719
13.836754 15.630032
14.594105 15.782798
13.798357 15.613502
13.638345 14.943573
13.200308 12.609435
13.559185 15.848137
14.251069 17.676948
15.023255 19.072754
14.611140 18.028061
15.180894 18.959893
14.204033 15.010132
14.655538 15.760075
14.134995 15.664044
13.866788 17.803707
15.039004 18.930349
13.384264 18.683286
15.243677 17.938358
13.147522 18.114284
13.419741 18.343671
14.046960 16.441348
14.742146 18.901167
14.248811 18.365255
14.422162 12.543143
14.394314 18.160439
13.968428 18.744593
13.532617 17.075643
14.240217 16.253658
12.169348 14.952986
13.486271 15.657817
13.217990 16.023741
12.658906 14.766688
12.717210 17.866507
13.338143 16.447455
13.130621 15.004434
12.024810 16.173114
13.205070 16.619203
12.642749 13.552656
13.464725 16.222767
12.748856 16.982555
12.930640 17.513192
11.963675 15.447798
11.935861 15.420935
12.542327 16.833777
12.684475 18.880421
13.511347 16.021943
11.871781 13.248390
13.329161 13.885616
13.142723 18.247266
13.312992 16.228215
13.334322 20.392254
12.883799 12.703340
12.866227 14.421318
12.465769 15.739273
12.826269 15.442715
14.948262 18.143453
13.253226 14.437978
13.323978 15.976980
14.548250 14.554310
13.937861 18.635716
15.180598 17.846670
14.057136 16.409888
13.137168 17.846338
13.382937 18.564894
12.607953 15.807311
13.865975 19.681341
12.983337 16.865948
14.975592 18.826607
13.314202 17.742182
13.820235 16.046023
14.200572 15.209370
15.441950 14.588377
15.679496 16.914989
14.757382 15.237466
13.727874 12.297420
15.887574 15.397174
14.803808 14.372436
14.628049 12.216838
15.728865 15.791657
15.226010 12.852268
14.876778 15.608573
15.282319 15.300455
14.956696 15.970808
14.853765 13.328189
14.026856 12.514691
14.561263 11.611938
13.543833 11.675826
13.951434 10.767530
14.285822 13.135661
12.010440 16.542370
14.200624 15.374576
13.221209 17.107769
14.062010 16.800507
14.750785 18.045774
14.011851 17.815432
13.862198 18.025049
15.292868 14.760178
14.037055 16.043645
13.884615 16.688807
14.592375 16.073079
15.346569 20.271712
15.731894 19.917545
13.414063 18.715986
14.914197 19.140067
14.296484 17.007840
14.111549 19.784189
13.223047 18.209166
13.425898 17.348872
14.370454 15.979874
15.431786 15.822744
13.573651 16.465467
13.537294 14.155659
12.810474 13.781118
13.900084 15.064605
14.381449 15.915755
15.638306 14.459848
13.882556 10.525143
14.770494 13.707516
13.790630 12.598040
14.104918 12.011210
14.699746 12.771836
14.257769 10.960931
13.013789 13.714710
14.178798 9.910594
14.205024 12.621854
14.540767 10.470160
14.660878 12.233026
13.788363 12.300784
14.712922 12.983263
14.884604 13.242368
14.102511 9.245029
13.320933 11.120620
13.992997 10.076242
14.608332 9.852031
13.948878 11.873179
14.491534 11.899468
14.110885 9.085681
14.288681 9.229623
14.854642 9.205113
13.144172 9.112166
14.415526 7.681998
12.946036 11.194092
15.037123 8.749651
13.313970 11.675069
14.232228 8.602194
13.846699 13.627253
14.510594 10.566543
16.070641 9.348876
14.165787 8.147757
14.877505 11.713093
13.988266 9.481154
13.839690 7.290237
13.549053 12.022513
15.269057 9.069086
14.649466 11.257017
13.301993 14.111980
15.521032 14.579950
15.228743 11.027369
14.378161 14.399281
14.360018 12.671691
15.328369 14.001767
14.815020 13.061080
15.277714 13.365385
14.493703 13.085894
15.342253 12.415850
14.743445 16.282064
15.656916 15.438345
15.763973 17.252013
13.310574 18.322396
13.211038 16.790831
13.477284 16.495459
14.768157 17.332908
14.899782 16.997663
14.096104 15.862828
14.258472 13.985907
15.730320 13.755776
15.214538 10.894014
14.647316 10.987972
12.557396 16.433377
13.629989 15.102561
14.570396 15.388362
12.903483 13.755466
13.553537 14.865094
14.843309 14.423623
13.359498 12.474993
14.119544 16.380626
14.719916 14.675694
14.591494 12.975605
14.622508 12.176144
14.674319 12.489233
14.442587 8.017673
14.298068 11.702218
14.475831 12.162765
15.539092 8.015794
16.113973 13.714329
14.765289 11.463067
15.897814 13.562776
15.610764 14.401293
14.751820 8.980979
15.433332 13.284995
15.506509 15.742545
15.634711 16.968177
15.286529 15.506605
14.765710 15.205846
14.187281 10.205570
15.538498 7.930171
16.178967 10.266728
16.426767 9.818353
16.390708 10.186586
16.199026 7.768273
16.879754 11.310722
15.092941 11.866933
15.037233 11.859185
14.675803 11.798610
15.175743 10.500450
14.965140 6.422377
14.112162 7.936280
15.765774 9.240733
16.105945 9.102319
14.859323 6.355485
15.532428 11.797407
16.052904 12.303767
16.852855 10.713070
16.123208 8.812052
16.526725 10.246928
17.424974 12.363731
16.038308 8.323124
15.899013 9.573466
15.451017 8.587767
15.750414 7.114335
16.846495 7.088830
16.052011 5.483138
17.397088 6.332498
16.585439 9.416408
15.376716 11.896037
16.481691 10.186689
16.527980 13.466643
16.214224 11.314186
17.104491 13.362714
16.808098 10.995624
17.294981 12.460624
17.652814 10.386095
15.911634 7.479754
16.288770 8.611273
16.557497 10.578561
16.053090 9.084977
16.905957 10.958093
16.554062 11.106519
16.744285 10.662849
14.701169 8.011198
15.405567 10.237436
16.338436 11.897816
16.398782 11.878800
16.357783 8.429188
15.039766 7.046521
16.440238 7.063319
16.147016 9.252628
14.737081 7.463488
14.011927 5.142900
14.394971 8.219011
15.156249 5.869570
17.087642 6.741656
14.299827 10.713495
16.768404 8.555705
17.111360 7.023422
16.392122 5.768547
15.958024 6.765034
16.585702 6.514774
16.309080 3.529532
15.976307 6.581496
15.632112 8.842673
15.690640 11.284263
15.539033 6.455297
16.308821 7.550350
16.356237 7.842440
15.966457 7.296697
17.380533 7.799495
17.262098 9.275303
16.400292 9.148166
15.294221 5.061031
15.403358 4.702428
16.446328 4.500629
15.910085 8.073403
15.892223 10.780205
16.983473 7.538778
17.285836 9.909958
16.697278 6.282638
17.177570 10.849805
16.214414 5.767464
16.343857 6.360967
16.127305 11.053685
17.156533 12.816775
16.865142 11.068870
17.763205 9.758815
16.908598 14.027366
17.263059 14.491602
15.330017 10.827006
16.362151 11.664007
16.946575 11.447916
16.128219 16.365261
17.416539 10.281070
16.900164 12.467337
15.568917 12.557515
17.561651 11.928540
16.587466 14.768961
15.999262 10.938060
16.132001 9.324873
15.511857 12.109330
16.133042 14.360276
15.233140 14.117068
15.805479 13.214309
15.375514 15.820844
14.793432 13.336436
16.220644 15.276277
15.658407 11.692336
16.066358 14.787755
15.487339 14.889066
14.748033 12.387536
14.887990 15.447731
15.340335 12.474389
15.317660 16.085875
14.925665 10.626703
14.707997 12.365209
14.809534 14.622688
16.296283 14.363852
15.082233 11.378769
13.314042 13.918684
14.893574 13.304343
14.578058 14.546030
14.589689 12.641088
14.178925 12.936377
14.239680 14.768951
14.712830 14.682078
14.305272 14.968110
13.019604 14.705488
13.691660 12.676858
12.756488 13.658412
14.280962 14.891109
14.689933 13.295541
14.200157 13.087216
14.631240 14.845795
14.675511 14.934554
13.323546 13.315747
13.116726 15.450040
12.917155 15.830269
11.992991 12.970271
12.187390 16.538233
12.180012 11.565879
13.035702 13.922764
12.786243 12.188844
13.659628 11.865859
14.580204 12.356981
13.955476 17.947351
14.294087 15.875144
12.639933 14.460060
13.684568 14.295786
13.881639 10.707525
13.790250 11.945492
14.478747 9.673231
13.347773 11.326598
12.928860 10.904821
13.273004 17.185460
13.883832 13.282539
15.478661 13.211287
14.637954 14.292950
14.346322 15.851892
15.199592 13.282426
15.174458 13.441928
15.281878 13.451362
14.496074 13.294794
15.166842 18.594863
14.894167 16.454151
14.852290 18.593827
14.994388 16.108228
15.425254 17.118955
14.874310 18.000496
16.162445 17.189036
15.710122 12.590124
14.641144 8.642808
14.398602 8.375153
15.282783 9.851152
15.507223 8.465274
15.296259 10.764377
14.912031 9.224516
14.387975 7.662203
16.409165 8.028392
15.656824 6.331520
16.261666 9.084880
16.328996 10.774109
16.045833 7.911450
15.642781 5.523364
15.524447 7.502614
16.025466 9.809412
16.225706 11.875022
15.326637 14.318905
16.440157 12.947270
15.772578 12.291524
14.469949 12.413637
15.860528 9.322113
15.065802 9.279354
15.181742 9.018703
14.641150 8.187270
14.688289 8.523447
13.847113 6.219804
16.657392 10.355919
15.578778 7.840763
15.269807 7.055360
16.624297 10.072188
15.468411 5.825407
16.641672 11.499053
15.423357 9.155283
15.277982 6.424300
14.933710 10.859887
16.532382 11.700615
15.782972 6.177861
15.398206 8.704737
15.489395 8.205761
15.425950 8.849661
14.516361 7.452211
14.102042 8.551857
14.230126 10.790447
15.900783 10.848716
14.396062 7.838387
15.761519 7.875468
15.332961 10.802860
14.022769 8.083458
15.417074 9.464280
15.092911 9.191581
14.968462 8.929203
15.241452 7.807735
14.442078 9.188549
14.215469 9.260736
15.164787 8.122304
15.049577 11.205804
14.653817 9.426322
14.716317 9.127127
14.560639 7.748491
14.523297 11.412602
13.483443 12.447317
14.410983 11.117189
15.166978 13.584975
14.810967 12.123933
15.155510 16.313392
13.921365 14.905342
15.134970 15.587896
15.221150 12.689071
13.892827 14.749803
14.661657 14.047871
16.533958 14.241680
14.329427 15.018644
14.449599 15.101835
15.432332 13.103522
13.870719 12.935131
15.609106 13.203408
16.085560 13.455100
14.696766 16.177146
13.939924 17.984631
13.576533 13.005575
14.423685 13.927866
13.921955 11.847488
14.759227 13.257319
14.187767 16.023513
14.492911 15.394895
14.162652 13.622699
12.591131 13.648212
13.511339 13.967988
13.649444 17.095031
13.707505 15.330975
15.377874 15.529241
14.505286 16.202564
14.532464 12.536769
14.164118 19.681168
13.464330 13.756203
14.198740 12.593907
14.986936 11.803352
14.989458 9.994785
15.415182 9.299490
14.280299 7.088978
13.800447 7.839632
13.612668 7.737069
14.246683 9.252472
13.666416 9.518139
15.064569 12.430049
13.462465 13.278972
13.915528 14.038006
13.543588 13.749157
13.884318 11.932488
14.635471 11.607804
14.293338 10.925209
13.714178 12.453611
13.681430 10.980018
14.764852 14.027818
13.908202 14.335215
13.557685 13.786351
13.666754 10.771238
15.366945 13.390332
14.807416 14.693364
14.132799 12.934686
14.145286 14.635711
13.722817 13.003611
12.781366 14.992140
13.266405 12.550872
12.978252 11.597860
12.105779 12.755554
12.027516 14.036966
11.981270 14.880994
13.031550 14.447972
14.282498 17.601061
13.586117 16.467487
15.096850 15.204487
13.702977 17.441297
13.565090 19.357678
13.985859 14.575460
14.880671 13.229083
13.553155 13.659252
14.649233 16.861301
14.578255 16.468273
12.908537 15.790884
13.429796 17.610832
14.589757 15.847511
14.199208 14.517906
14.103507 16.572859
14.610927 8.447188
13.462479 15.678508
15.611128 16.584898
15.052777 16.947950
14.559564 14.437152
14.563853 15.965702
14.310795 13.664013
14.460203 12.212760
15.144937 11.157218
13.421150 8.711212
15.421778 9.824929
14.613313 9.019182
13.722181 12.072347
15.019383 13.285901
13.828208 15.848586
14.026238 13.253672
14.356919 13.047984
14.925779 17.529671
15.833994 13.932299
15.991887 15.213709
15.444673 13.438987
14.461602 14.247710
14.382174 13.850972
14.992691 14.244269
15.501328 18.234929
15.521153 12.940065
14.394063 14.452831
16.192052 16.028788
14.504485 15.522145
14.857889 15.803446
14.849003 14.055724
14.847958 14.036169
14.743667 11.715591
14.118861 13.224182
15.950666 11.983269
15.528314 10.050358
15.058095 12.841334
15.048234 13.179918
14.037234 10.051293
14.063654 8.115990
14.651667 9.708209
14.568433 11.462973
14.022581 12.146903
12.479782 10.929298
13.182252 11.756466
13.729987 8.820988
14.340041 9.946419
13.373584 12.022453
12.618737 11.916162
12.955843 10.138610
13.239761 9.841596
12.811810 11.620186
13.433270 9.950578
13.273187 10.932625
13.338981 13.252703
14.329655 11.068070
14.095850 14.148952
13.208793 11.868503
13.506001 12.035731
13.735568 13.097092
14.799779 13.792082
13.026025 14.091277
14.292466 14.012149
14.500284 14.275089
13.560647 13.083274
14.363373 12.597332
15.739235 11.068503
14.921713 16.022288
14.256236 11.358980
14.342060 9.734663
14.463387 12.168827
14.273902 14.206051
15.870315 13.706144
14.875078 13.477973
15.656518 11.490346
14.576331 12.555450
14.792495 11.058320
14.654910 10.853576
15.631035 8.924640
15.455398 11.652028
15.234149 11.170440
16.649766 15.623328
17.108501 15.482085
15.473650 19.857672
15.148522 11.473761
15.811512 12.380936
15.768101 17.593466
14.975169 18.759200
15.030316 11.416727
14.463598 13.094151
14.868420 11.271805
14.528084 10.232751
15.566648 13.725884
14.591301 10.025312
14.538032 12.024643
15.249045 13.196436
14.353123 13.722020
14.516915 11.660899
14.475810 12.228286
14.442244 15.767452
15.222274 13.540925
14.084413 13.933651
13.297476 8.777909
13.955718 9.515824
15.247503 9.217081
13.459385 11.306227
14.668273 8.083993
14.428004 10.673850
15.124357 12.878858
16.469886 8.680116
15.797999 12.244894
15.066589 12.314651
15.712342 10.950593
14.647230 13.512692
14.372631 13.302535
15.699709 13.170254
15.438301 18.144495
15.095104 14.926949
14.971210 15.262418
14.799338 17.774687
14.549652 12.182749
14.056106 10.747828
14.428232 10.653625
13.778117 12.654343
13.946562 11.977092
14.524660 14.977220
14.365874 11.386884
14.344252 13.419997
13.980256 13.051986
14.482565 13.084974
13.382377 13.206369
14.774437 10.827578
12.766076 12.795457
14.419683 12.082545
14.508832 12.386976
15.624309 12.427537
14.367073 10.935277
14.463807 13.654465
14.525387 16.654992
14.864689 16.981865
14.294221 15.877390
15.120493 17.060076
14.884650 12.797815
16.037100 18.727033
15.919106 15.411472
16.135072 13.661483
15.692574 14.890549
15.180732 14.336150
14.272899 13.426598
16.946403 12.759727
14.842130 12.088779
15.105317 10.118555
15.722698 10.113948
13.759135 9.335077
14.892941 11.306223
14.492930 6.840882
14.650935 9.414166
15.018562 11.166813
15.230311 9.178997
14.465561 10.039809
15.092227 11.242699
15.890070 10.781635
16.003736 6.560741
15.509838 13.997862
15.945599 12.306600
16.428905 13.434568
14.998391 15.591607
15.449297 12.294372
15.446420 15.213201
16.019345 12.963002
15.242491 14.455820
16.493412 14.236120
16.293389 14.158308
14.510585 15.829178
14.691833 13.688124
15.428581 14.341833
15.614308 15.099776
13.955678 15.648513
15.727577 14.154896
14.308769 13.588824
13.950876 15.589940
14.205214 12.305406
14.807697 15.364399
14.478690 10.868124
15.323711 9.788231
14.181462 9.052063
14.369749 7.251601
13.965327 8.230241
15.443772 8.151014
14.519933 10.632559
16.127071 9.994070
15.222709 11.116026
13.495595 12.110618
14.760964 12.508703
14.845091 14.501688
15.885074 15.141912
14.632674 17.346042
15.289939 15.953724
14.845130 15.135775
16.075026 16.330218
14.916530 14.358378
15.229556 20.295940
14.459282 22.610539
13.884431 17.283699
13.899932 17.239855
13.365267 13.715754
13.981827 15.014208
13.608094 8.966824
13.487666 10.206002
13.372301 12.559573
14.080608 9.960631
14.084442 13.328608
14.473192 13.779212
15.475761 14.464133
13.882062 13.625767
15.100691 14.202245
13.833004 12.913939
14.269991 12.055182
14.004862 11.395433
14.679995 11.638517
15.221815 11.571631
14.686136 10.450545
15.019525 9.358862
15.075705 10.460755
12.746583 7.103573
14.110446 9.824015
14.084705 9.548359
14.416633 8.669878
14.376672 6.568421
13.996631 8.262117
14.972156 8.848655
15.651501 10.631082
15.708113 9.842631
15.655113 7.633077
15.776506 6.841990
16.098938 9.982786
15.397513 5.657946
14.506638 5.105277
14.340416 8.741462
14.515814 7.692856
15.516535 9.855000
15.005478 7.108402
14.718550 10.555653
14.923494 5.653559
14.904943 7.581649
14.724931 11.038451
13.871736 10.049190
15.548370 10.256179
14.767195 8.686915
14.940396 8.353193
14.415719 5.843110
14.903927 10.005057
13.925122 8.114499
14.346258 4.726229
14.788834 8.677095
14.800514 9.780663
15.284769 8.797124
14.820241 6.437312
14.532094 9.885881
14.406058 9.246605
15.214574 5.971704
14.635306 10.242784
14.686603 8.891069
14.155054 9.425887
15.315748 8.733398
15.105227 9.085234
14.603148 6.949645
14.342488 7.570493
13.841455 6.834555
15.455497 10.151562
14.363778 7.177350
14.873059 7.441420
14.718288 8.078945
15.379867 8.355211
15.809892 8.724535
15.388988 7.566905
13.721567 8.744495
13.520428 6.791436
14.012330 7.077913
13.986550 6.623500
15.314688 6.169714
14.395122 6.159099
13.745884 6.626827
15.124461 6.539156
14.573697 10.072649
15.112734 9.369807
14.263724 6.092843
13.242097 9.079193
14.532766 7.762816
14.830618 6.473760
15.290705 11.195569
14.469066 7.791865
13.219555 8.559257
14.448333 8.021014
14.088955 7.821111
14.348357 13.373580
13.914608 9.296813
15.569657 9.643972
13.682027 8.757444
14.445124 11.036885
13.329645 8.316530
12.858677 7.610004
13.102586 6.909598
14.723097 11.530253
15.280845 10.892356
15.799728 10.732364
14.931729 9.381623
14.627173 9.069545
13.682602 7.343398
13.981394 5.727008
15.315973 7.298670
13.173768 7.222419
15.228604 8.454819
15.479449 9.333623
15.165542 10.625991
15.128503 7.886689
15.356826 8.640914
15.640904 7.452679
15.952658 9.599308
14.875760 7.836055
14.247507 6.987370
14.033406 8.776230
14.070116 9.103129
15.231711 7.000839
14.973845 7.522800
14.489298 8.418019
14.865205 9.101797
14.895899 7.105378
14.438448 11.128586
14.914420 12.637921
15.177548 9.673659
13.243063 5.471842
14.585470 10.009476
13.643037 5.307827
14.097137 4.635036
14.512663 8.231522
14.204956 6.625003
14.922639 6.338744
14.154580 8.761150
14.112768 8.781011
13.538101 6.948856
13.858664 7.330792
13.654700 6.678263
13.422384 5.451011
13.610813 6.230478
14.788498 8.186778
14.286968 5.237615
14.830375 7.630617
13.897508 7.691704
14.423197 7.402047
13.942370 7.346336
13.034053 6.366968
13.815185 7.222837
14.372555 8.048736
14.717071 9.499571
15.126960 5.517346
15.511464 7.214143
14.977215 6.074179
15.023199 7.064777
14.532405 6.510367
14.342787 6.268162
15.535200 8.443197
15.948920 8.092277
15.648503 8.897864
16.369244 7.532047
13.649379 7.891128
14.651810 7.229243
13.874286 7.053974
13.677468 5.397349
14.170421 8.264883
14.700604 10.953537
14.366810 7.004554
13.899068 7.169140
14.981813 10.817667
14.455505 8.985885
14.982892 9.587283
15.868729 9.077434
15.172165 7.811530
14.933392 9.706526
14.151008 7.030192
13.948355 7.056837
13.718012 7.246404
14.559758 7.281494
13.941055 7.873186
14.887156 7.070905
13.606310 7.005152
14.420211 7.075562
13.866850 7.028567
13.351285 9.791279
14.185521 11.646289
14.642597 10.572136
15.370188 9.093995
14.095891 7.372892
14.024843 9.888753
14.168154 8.478046
14.137304 9.812742
13.040873 8.835214
15.602082 10.478571
15.089072 5.478104
14.341660 10.601659
13.952900 6.483319
15.786176 6.756708
14.675822 7.690909
14.047592 5.874355
14.667512 11.011826
14.426285 7.566964
14.257329 10.738901
14.807382 10.056941
15.372937 9.199492
15.091396 6.473795
14.552452 6.442862
14.544986 8.820390
13.502867 6.427026
13.427232 10.593925
14.429461 9.365900
14.986972 8.075422
14.879335 7.709614
14.783548 6.869635
15.859578 9.496796
15.184401 8.417715
14.790816 10.778371
15.253351 10.653900
14.611627 6.920116
15.008862 7.780320
14.752981 6.304514
14.551361 8.422376
14.677209 7.407505
13.707124 6.861619
15.072868 6.145760
15.366331 7.758196
15.296320 8.942994
15.498982 8.256690
16.076723 9.624405
15.023736 15.007596
15.586438 12.399028
14.937214 15.217723
14.481865 13.548163
15.862094 12.459768
15.432255 11.712109
14.918454 9.706028
15.284658 8.378217
15.614886 11.494134
15.425858 12.105565
15.393810 8.926757
14.403936 9.880025
13.523136 8.677536
14.723849 11.000246
14.296949 11.999859
13.996152 13.226392
14.704144 9.172437
15.220673 12.980781
14.258864 9.318278
14.699818 9.790012
12.171078 8.574400
12.997652 10.540790
14.158530 8.133319
12.758943 6.809169
13.958480 9.017916
13.313333 8.877572
13.539171 10.601522
12.515798 10.697583
14.205309 10.999227
14.655309 8.504933
14.679977 10.419452
14.052614 9.725441
14.876424 8.183257
14.628820 9.978612
14.008097 9.463086
15.290163 9.231102
15.431439 8.556601
14.093091 10.525903
14.345840 11.640493
13.141666 10.016454
13.538611 7.187085
14.889987 7.714470
14.872148 7.991277
14.284113 5.909359
14.464018 8.060044
14.241414 10.216263
13.707513 8.877830
13.904662 7.671964
14.822025 6.759944
14.981111 9.006225
14.255163 7.370756
14.317289 6.929747
14.211911 6.229759
14.076653 8.256757
14.376192 7.445214
15.584481 8.457184
14.661259 9.559969
13.863946 8.064475
13.682586 8.166782
13.655217 8.069672
14.193163 6.654435
14.321248 9.878107
14.467556 7.431325
14.038691 8.158659
14.521814 8.333580
14.452562 6.800270
13.890655 8.509939
14.196411 6.713872
13.479377 7.681809
12.980110 6.400634
13.059978 10.107120
12.901568 8.196580
13.505729 11.649392
13.916694 10.756392
13.701397 9.098786
13.538552 10.613484
13.190114 10.890019
14.164402 6.887744
14.244055 11.031205
14.083986 8.050947
14.082234 5.487227
13.480254 8.505836
13.277302 6.873705
13.619984 8.605106
13.759223 6.021736
14.790467 9.317717
13.097699 8.592826
14.134274 8.194109
12.921765 8.279829
13.216429 9.170008
13.539254 8.008586
13.276510 6.170263
14.677464 7.779379
13.806981 6.550701
13.358282 10.068250
14.217217 7.983192
13.775347 6.565390
13.196973 7.212969
12.769232 7.562000
14.361406 7.479361
14.539350 5.556466
15.212505 12.474843
12.728018 8.426326
12.735380 8.630982
13.349717 10.259500
13.702755 8.327085
13.786474 9.147751
13.650433 8.848894
13.114263 8.959418
14.034162 8.221773
14.260309 7.592336
13.648458 9.583431
14.497900 7.313748
13.555589 7.065587
13.507664 8.075604
14.024176 10.577254
13.971557 7.618795
12.636544 5.851303
12.578018 5.092239
14.636969 9.528579
13.786611 5.411901
13.920840 9.214699
13.142872 11.031082
12.695576 6.429503
12.598992 6.988336
13.054489 6.462247
14.182975 7.613003
13.187228 5.700576
14.269093 7.810298
13.663963 6.604769
14.077519 7.304815
13.302285 6.492130
14.620403 8.785772
13.467931 6.369878
13.527762 6.604292
14.266778 6.623046
13.930364 6.968101
13.531650 8.100717
13.536662 6.349342
14.454727 8.104613
13.522611 4.904595
13.558910 4.286807
12.705857 5.791546
13.852464 5.864729
14.248025 6.140221
13.427813 5.633382
13.785899 6.812949
13.243828 6.713171
14.164852 5.701871
13.997165 7.149729
14.071179 8.595928
13.075806 6.746333
14.289824 8.938014
14.465025 8.464986
13.868870 7.581188
14.836716 7.863143
14.627374 7.836332
14.556523 6.552880
13.660914 8.691317
14.331760 8.570547
14.130098 8.226403
13.854900 9.914117
13.497484 7.941930
13.748275 8.635676
13.214775 8.146859
13.329360 5.889389
13.767730 10.266398
13.584186 7.349664
13.604697 6.531786
13.463231 10.626878
13.244850 8.874925
13.470381 6.573182
12.981825 6.585053
14.365145 4.891843
13.530434 6.996092
13.322495 7.783446
13.609250 5.953097
12.555984 6.604200
13.262686 8.506372
13.189216 6.793338
13.135540 7.394346
13.406155 5.193986
14.217359 6.345305
14.550182 9.506089
12.970511 5.700758
14.784972 8.276466
14.932086 7.617710
14.225952 5.764356
14.854369 7.690897
14.525915 6.671516
15.526740 10.150491
15.387599 7.873000
13.862500 7.571487
13.570857 9.560683
14.275261 7.139205
14.501233 6.442953
13.066209 8.252064
13.789331 5.811936
13.429879 8.830206
14.200106 9.228115
13.692001 7.273297
13.767251 9.465046
13.333551 4.819737
13.954746 7.187556
14.478681 7.428539
14.539056 8.609200
12.598740 5.877638
14.390084 5.143102
13.563530 8.400182
13.732107 7.099915
13.974000 6.056534
12.795132 5.000323
12.742550 5.677871
13.486533 4.002068
13.808999 4.631549
12.691509 5.140120
13.574493 4.080840
12.724322 3.545777
13.860697 6.726319
13.173494 6.127981
13.847957 6.611370
13.109792 8.026721
12.768264 6.825505
12.784590 4.842532
14.478275 7.831266
13.595958 7.148053
14.288737 6.562782
12.826622 7.577021
14.081734 6.524405
13.987611 7.952423
14.441916 7.441758
15.313999 5.252783
14.801913 6.375072
12.747828 4.731055
12.949096 5.438024
13.396642 4.689792
13.792221 5.289765
12.681524 5.175496
13.448571 4.809815
13.669735 5.779218
13.497689 5.538414
12.405428 7.647793
12.805378 6.011674
13.236168 3.312142
13.400074 5.146795
12.625353 7.200640
13.773505 6.556668
13.875540 6.282916
13.354984 4.616462
13.057757 7.472279
12.767878 9.242820
14.216488 9.294376
12.324345 5.588061
12.866734 7.504230
13.554933 8.723667
12.351681 6.956982
13.328377 6.816924
12.175544 5.899264
14.171197 6.233221
14.234267 9.477571
12.591511 8.029235
12.636568 4.979121
12.451403 6.108171
12.096629 3.768294
12.915165 4.606823
12.856309 8.547520
11.872565 5.968197
12.824619 7.502327
12.969720 8.760664
13.009983 7.067204
13.326518 9.601428
13.564076 7.194445
11.920642 3.748131
13.459125 4.793356
12.857847 4.546015
11.827835 5.277053
12.631325 8.592976
13.246717 6.148983
12.684386 4.721969
13.367537 7.833679
13.102942 5.560431
13.604525 7.570145
12.704384 7.533829
13.002944 5.444769
13.430338 3.306769
13.001873 9.593927
13.041556 7.553804
13.063221 8.863599
12.500576 6.966691
12.814735 8.936689
13.648175 7.193942
13.153375 8.237761
12.667317 8.583313
13.184202 7.581439
12.854474 8.965332
12.797952 7.628364
13.926014 7.103529
13.180754 8.118420
13.731873 6.554907
13.808047 6.524079
14.683654 6.934080
13.329858 6.132082
14.127658 7.120783
14.936649 4.992386
14.339480 3.326688
14.576667 3.182927
13.339924 5.305544
13.776891 5.580463
14.445949 7.620744
14.674146 5.779255
14.455734 8.139394
14.269226 4.421143
13.742289 5.959068
14.088435 6.679376
12.667266 4.468789
13.756352 7.314948
14.247832 8.281477
13.322131 4.975526
13.450967 6.749432
15.070118 6.044155
15.180191 6.923534
13.999347 7.772126
13.597920 7.403927
14.498473 4.488742
12.982858 2.841733
12.926168 2.134098
14.127714 4.693570
14.933503 5.507874
13.717087 6.167424
14.599957 6.388275
15.323536 4.846005
15.133323 3.658321
14.316164 8.131889
14.630523 7.464633
13.916557 9.146870
13.677950 5.590730
13.317227 4.092039
14.078554 5.956810
13.616359 3.028841
12.727619 5.402687
12.961433 7.679652
12.032322 6.679194
14.203260 6.505940
14.754721 7.026689
13.895776 6.622969
13.511474 4.811289
13.109873 3.828872
12.820778 7.345829
13.517184 7.732172
14.489614 5.119458
14.187797 7.207071
13.187248 8.519979
13.525752 6.749117
14.119068 6.649613
12.782831 5.714654
14.230053 8.869523
14.032564 8.328188
13.533417 5.812743
12.893858 4.716754
13.564691 6.534981
13.093987 6.471022
13.234434 7.923871
12.258559 4.355102
13.578404 5.167008
14.175397 7.370468
12.689411 3.923571
15.073841 9.599693
13.994327 8.078952
14.686093 9.376406
14.028077 5.388973
13.656210 4.280610
13.788853 5.885277
14.394103 7.246101
14.770191 4.894966
13.322495 4.098637
13.692766 3.742985
14.347185 5.825901
13.932460 7.255741
13.692704 7.463339
13.940321 6.202190
12.772961 8.668019
12.785123 6.845640
13.807213 8.185686
14.047331 6.262100
13.078859 6.143599
14.499054 8.966086
14.432443 6.022467
13.620490 7.520166
14.299421 5.893577
14.335354 7.200453
13.431299 4.716676
12.704289 8.017421
13.451266 7.682765
14.192860 7.311728
13.352433 7.775676
13.292027 12.270227
12.974237 9.536655
12.977693 7.244361
12.896798 5.935579
13.499102 6.174530
14.098253 4.452127
13.355337 4.772557
13.136583 6.743342
13.291456 8.519475
13.271460 5.678375
14.460019 5.931257
12.279794 7.063125
13.315241 9.692719
13.453137 7.355129
12.480743 7.160855
12.862106 9.607115
13.040610 7.756114
13.513856 8.544401
12.655951 10.599669
14.149121 9.599525
13.258907 9.412476
13.507560 8.602612
13.898822 7.748275
12.840225 7.897720
13.141970 4.857668
12.831167 5.957620
13.368171 5.445181
13.118842 7.544065
12.983851 4.300538
13.798044 5.568674
14.322008 4.565248
13.417404 5.650990
12.862830 5.652449
13.993179 7.887751
13.086503 6.122558
12.393529 5.267156
12.663634 6.287669
12.960652 5.945804
13.034817 4.166142
13.113884 6.581279
13.774474 5.489992
12.769035 5.837738
12.910146 4.246806
13.073155 6.700869
13.829461 4.932462
14.163155 6.765570
13.950419 7.442649
13.222676 8.435585
13.717625 9.550165
13.367712 7.335596
12.856552 8.839110
12.982053 6.386212
14.171132 6.562565
13.103880 7.626089
13.133525 5.706480
13.448741 5.976977
13.337733 7.303311
13.200639 7.412517
12.405718 7.259591
13.544515 7.564552
13.817674 7.116154
12.741455 5.735600
13.156415 9.169111
13.934657 7.957520
13.314618 5.120450
12.644357 5.064586
12.854693 3.616616
13.628247 6.650944
13.111961 2.864995
12.754009 7.254516
13.599437 7.423612
13.702453 11.011891
13.758213 8.296693
13.360979 6.628876
13.190134 6.882602
13.433369 8.132022
14.111652 4.957434
13.747124 5.308076
14.007333 8.983445
14.067540 9.739575
13.792572 8.004446
14.468577 9.364740
13.217827 7.976510
13.621006 6.943695
14.069961 3.419750
13.054654 6.356880
14.816920 5.328861
14.082568 5.841052
14.585328 5.873372
12.824096 5.492092
14.357078 8.769216
14.525342 8.642837
13.688486 5.159252
14.900548 8.703711
13.663320 7.999807
13.969602 5.259853
14.561366 6.043435
14.222248 7.261952
14.208896 5.676085
14.297206 6.007376
14.185757 5.727384
14.724544 8.862041
14.486031 6.796437
14.270236 5.992724
14.373293 6.010331
15.080093 6.450797
14.965801 6.430824
13.837757 4.220361
16.094750 7.852833
15.104424 7.902125
14.733481 6.809082
14.228673 8.726755
14.386089 6.276877
13.665629 5.509224
13.342806 8.864184
14.628324 10.814552
15.094470 9.427789
14.960099 7.220302
14.496201 7.084009
14.605166 6.582594
12.580315 9.098873
13.978937 6.369498
13.732765 5.915358
15.198985 8.299146
15.063060 8.577790
14.363172 9.199088
14.208848 8.135090
14.738893 11.179202
13.712684 9.501924
14.699405 9.533554
13.670608 10.069875
13.950285 6.588559
13.117610 8.408869
12.938489 7.643506
13.028830 8.536633
14.198883 8.760111
14.292154 7.165735
14.883985 6.215889
14.345550 7.560374
14.456438 6.028667
13.429455 9.328013
12.898766 7.391584
12.453995 8.591747
13.742330 7.990590
13.069234 9.547424
14.352862 7.513339
13.017785 10.285260
13.373689 9.049750
12.847021 7.838469
13.125067 8.049553
12.673626 6.244150
12.826913 7.744937
13.798676 9.376205
13.399064 6.445869
13.762518 5.374411
14.918917 6.702133
13.842652 7.884220
13.237913 8.082275
12.970311 5.798363
13.036867 6.285832
13.199921 6.688720
14.289623 4.681094
15.188689 9.650215
14.223095 6.060875
14.547893 6.216356
13.851064 9.750717
13.745666 9.535709
13.883111 4.673625
14.295567 6.275613
15.037147 3.942231
14.215015 5.135982
14.320411 5.439084
14.140942 7.365819
14.903647 7.541562
14.694034 6.129731
13.572528 3.381791
14.884356 4.445744
13.741159 8.867507
13.356762 5.262206
13.103337 6.318317
13.315508 6.144175
13.589429 6.580413
13.511484 6.063252
13.454130 5.532930
14.363507 6.644074
14.373995 9.257651
14.465016 7.564911
14.265374 6.790611
14.408579 6.875851
14.652014 5.919326
14.567756 3.866425
15.185398 2.834266
13.682291 6.689935
13.380574 4.262290
13.809140 7.827158
14.275467 3.178816
14.800950 4.623949
14.415577 4.916613
14.156439 4.650864
13.603121 5.304688
13.660882 4.187998
13.174947 5.026038
13.525127 3.171493
16.265272 4.983041
14.794769 6.491259
15.219124 9.413604
13.212754 3.117192
13.149145 5.821711
14.738511 6.639708
13.788214 5.324603
13.361584 5.502198
13.747436 2.515429
14.575219 5.756162
14.102495 8.364152
14.965341 8.494479
14.543080 9.569897
14.405010 10.800461
13.928875 11.694126
15.158043 11.409731
13.888472 11.031166
13.832580 10.710783
14.641684 9.871455
13.656121 11.673077
14.112259 9.800925
14.563727 8.316838
14.732768 8.740804
15.304123 11.792250
14.926172 8.395713
15.552631 9.354668
14.851916 9.741822
14.148923 7.904778
14.372229 8.383541
14.088330 9.176641
14.567350 5.540227
15.718084 7.162550
16.406235 10.617865
14.518437 7.766730
14.850292 7.458538
15.271539 8.849922
14.851673 6.391218
15.857866 7.237448
15.720992 10.294796
16.669770 10.141114
15.329805 8.966002
16.605311 10.815667
15.489603 7.021506
15.699081 9.765447
14.911719 11.009167
15.337433 7.407123
14.642936 8.585362
15.653332 7.757919
14.970650 6.628966
15.203509 3.169682
14.653484 5.346358
15.143838 6.361315
14.979297 5.027196
15.053949 4.165189
14.992998 4.125509
14.814960 3.499035
15.067647 4.045120
15.401689 5.850303
15.707633 10.428705
14.724397 8.812080
16.465580 10.591516
16.067828 8.117128
14.933421 7.437678
15.274679 7.049892
15.217400 8.706130
15.213547 5.407051
16.405632 8.144745
15.403401 3.710195
15.092769 3.591801
15.550029 5.325967
14.753426 5.012862
15.416837 6.492543
15.557834 5.601636
15.496413 6.378705
15.111551 6.628466
15.304040 5.621837
14.630695 5.660938
14.702922 7.931860
13.672000 6.163440
14.126978 7.580039
14.698057 7.609342
15.467403 4.345258
15.518419 5.884076
16.452777 4.656573
15.242187 9.429099
15.637847 7.645609
15.648466 8.399864
14.016397 7.706724
15.049143 8.914297
15.298263 9.605544
15.935198 8.303853
14.855773 7.976938
16.512293 7.086698
16.395346 8.601701
16.240037 7.366614
15.814979 9.172203
15.544904 10.518356
14.098455 9.004038
15.547286 7.226868
15.297942 7.692156
15.509787 10.765129
15.399490 9.298867
15.941506 9.983662
16.657565 10.841868
14.365134 7.174951
15.620985 11.277545
15.499579 11.165163
14.269367 10.745119
15.074628 11.387649
15.687568 13.133804
14.516475 14.096549
13.870364 12.099539
14.629456 10.199772
13.884191 10.649198
15.532661 4.636521
14.879144 5.356307
15.355928 4.714710
14.824854 7.087235
14.642563 7.312395
14.357515 5.082906
16.581159 5.989056
15.136957 7.038963
15.874535 9.049922
14.262356 9.055831
14.181294 8.282922
14.765916 10.619187
14.748532 9.655485
13.918921 9.018145
14.202058 5.061236
14.556102 7.615257
15.230394 6.778169
15.716598 9.595880
15.042719 5.909594
15.810542 6.557239
15.042835 6.907513
15.471402 5.837674
15.593733 10.509696
16.234685 7.149307
14.671460 7.827451
15.383575 9.024810
15.828060 6.777309
14.455354 6.356212
14.009329 6.119449
14.563456 10.164255
14.670072 9.457995
14.335710 7.391626
15.059652 6.229170
13.661922 8.267486
14.673190 8.782760
14.650653 6.431134
15.053006 3.329824
15.993419 7.706416
15.141990 7.200247
14.447639 7.079913
15.225712 4.295332
14.976442 7.721932
14.830144 9.276496
14.038183 7.886503
14.824878 6.388301
14.122565 10.843466
14.456400 9.648116
14.947817 9.497461
14.945351 5.811503
15.382576 8.627095
15.219240 7.990741
15.192207 6.006238
14.341825 9.940493
14.435633 7.040441
15.099370 7.038530
15.607249 8.991338
14.459164 7.742840
15.554356 6.876512
16.334810 12.034510
15.839959 13.567980
15.768781 11.959173
16.338228 15.308833
15.594153 11.017871
15.318567 9.695043
16.221060 7.588609
17.229970 5.630786
16.651012 8.448087
15.890567 7.509002
16.690172 4.263624
16.848887 7.622871
16.861966 9.206690
15.842015 4.983382
15.379993 6.603342
15.791561 7.162064
15.615466 7.028973
16.070941 8.618290
16.301882 8.163147
15.759722 6.232927
17.102402 6.666944
17.181570 8.832892
16.016245 7.911586
14.680191 6.383510
14.855622 8.641822
16.026655 9.144164
16.173649 8.448312
16.023572 8.513042
16.628788 7.268699
15.905288 5.307127
16.837427 5.671475
15.713518 3.840226
15.026851 2.955590
15.385916 4.008950
14.619370 7.001085
15.352798 8.603915
15.323516 6.037442
15.415593 6.592463
14.694994 5.210235
14.237631 6.531890
14.891950 8.006793
15.563262 6.304475
15.600612 6.929161
15.065193 5.864632
15.037083 4.975446
14.958309 6.399852
14.681933 3.517455
14.805984 4.145843
15.002411 3.725536
15.627423 10.117823
14.958047 8.240591
15.105814 8.353621
14.467809 7.515053
14.847436 9.985248
15.046124 8.254684
13.772744 6.131714
13.136816 5.868486
13.178749 5.755701
14.263203 5.321343
14.988215 5.835580
13.257036 4.801293
13.614129 6.354051
14.346364 8.717161
14.460775 6.888569
14.248987 6.623069
15.719283 8.232129
14.725453 7.315305
15.241836 4.966675
15.361603 8.636455
15.678133 8.117651
14.579315 9.207527
14.465676 8.965521
13.484086 9.601501
15.003995 10.388290
14.009021 7.926353
14.495404 7.506145
15.133877 9.209132
14.122981 8.168178
14.454121 5.366012
14.965803 7.214861
14.774995 9.065943
15.180841 10.196137
14.984956 9.358044
15.742101 13.207843
14.572888 8.512030
14.810422 8.192056
14.710205 5.235713
14.505062 10.540641
15.176702 10.273372
14.483004 5.188738
15.121260 4.166848
14.776247 4.141072
14.397566 6.522312
15.107088 11.166161
13.562082 7.984824
15.177746 9.636678
15.720434 6.665727
14.807230 7.154214
12.323922 8.166074
12.873574 3.461684
13.413828 5.781959
14.652980 7.381943
15.335694 4.986414
14.358254 8.600563
14.253503 8.918680
14.048080 8.638293
13.980981 4.981982
14.852274 5.318215
14.919180 5.481717
14.043197 7.195427
14.858133 6.833391
15.651030 5.200386
15.230084 8.631054
15.439165 7.660256
14.996006 7.332488
15.186484 3.654183
15.125575 6.848522
12.799855 7.465641
14.267281 5.797198
14.064750 7.093740
14.142463 6.922462
13.545278 5.349643
14.053956 8.471306
13.711682 9.202456
14.535830 7.061198
13.953961 3.268979
14.972939 5.941055
15.320448 9.960721
14.618096 6.334229
14.542255 5.251824
14.058773 7.975124
14.249243 7.203518
14.873834 7.401772
14.996234 9.472709
14.703388 6.568712
15.005333 6.722472
13.655974 5.167194
13.834826 6.133260
14.572875 6.238873
14.006541 4.210551
15.295576 4.655365
14.810536 2.536397
15.176483 7.865872
14.884555 5.352733
13.910062 3.901995
13.560780 5.845119
14.016458 8.223581
14.510589 6.560734
14.743654 11.070078
14.562379 7.893699
14.256474 6.304623
15.072365 7.128598
13.730955 6.800884
14.652589 7.875768
14.370436 4.537064
14.818862 5.155260
14.038724 7.058704
15.062417 9.219679
14.558185 10.053582
15.514194 8.253291
15.126968 10.165230
14.496451 7.332614
14.035354 10.707567
14.773806 9.809894
15.064686 7.526295
14.275484 6.874319
14.911524 7.363879
15.558350 12.515325
13.969700 9.102690
14.362171 7.896721
15.098500 9.534717
14.914964 6.551367
15.524584 8.054159
14.858255 6.219196
14.688094 4.252698
15.097309 8.073126
15.111384 12.101049
14.714181 7.883009
14.042989 8.944747
13.945158 9.553314
14.553288 8.817670
14.862286 6.958460
15.240144 5.826531
14.924023 10.077497
14.664982 7.868712
13.115999 8.005923
14.506122 4.582965
14.257627 6.291729
13.989491 3.209751
13.460639 5.382159
14.041823 7.631941
14.832109 7.725580
13.310499 4.542069
12.933823 4.599559
14.632643 9.755854
13.620654 10.754884
14.258319 8.988191
13.432881 10.696322
13.590492 8.195329
14.417244 10.853257
13.716939 9.236301
14.367693 9.322778
13.857143 4.300078
12.322870 9.954269
13.010739 10.970572
13.323550 8.142392
13.896990 7.177161
13.470521 8.220213
14.444249 11.591106
13.946661 6.626798
13.136479 10.923464
14.040965 10.495161
15.957895 13.858135
14.851944 10.239021
13.329598 10.540952
12.859883 6.991342
13.847816 6.618256
13.232949 9.761423
14.099955 7.027856
13.492507 9.616500
13.462669 10.841259
12.379483 7.598506
14.130384 8.090010
13.206769 8.298706
13.956995 7.736225
14.144834 8.300947
14.861440 10.960666
14.186635 10.890959
13.998337 8.896298
14.575866 8.906415
14.497519 9.682679
14.022348 7.783643
13.083872 9.443158
12.354051 11.305469
12.958861 10.940579
13.593020 8.060327
13.013518 12.468685
12.859506 9.248876
12.938886 10.281792
13.235773 8.181304
14.028596 9.724679
13.474203 10.385279
12.912049 9.286089
13.177079 7.978119
14.179279 10.295467
14.651331 11.868512
13.988689 12.974182
15.070384 11.454534
13.631218 9.743190
12.582717 9.147960
13.249035 9.672953
15.408944 11.959286
15.200618 15.834384
14.473288 14.434440
15.313300 14.816476
16.912771 15.378673
14.717318 12.032811
14.099327 12.557812
15.798589 11.458759
13.062834 8.461113
14.618008 8.474557
14.252073 12.624444
13.877264 9.156727
13.601796 14.847742
15.084548 15.047331
14.855803 13.745459
14.337995 13.613779
13.856366 12.734149
14.070864 14.784141
14.167671 13.106877
12.902312 7.087926
13.414156 7.798133
13.801964 11.017746
14.765719 10.024131
15.263573 8.419851
14.551678 8.478310
13.090181 9.288026
13.975211 7.895438
13.815455 8.667237
12.867938 7.874202
13.003285 7.685738
13.893191 7.381988
13.384449 5.933747
12.315642 7.535981
14.257498 8.508411
14.540616 7.871480
13.759880 8.766605
13.798735 10.090611
12.899167 10.358013
13.825558 10.208907
15.470630 12.204577
13.535578 9.727438
13.910964 9.038476
14.007558 10.259416
13.176164 11.714743
13.392744 13.138860
12.287721 10.065027
13.483345 8.278650
13.102868 7.372319
13.359703 4.363470
14.276265 6.778688
14.184451 9.095242
13.126038 11.075186
14.374088 7.701327
13.839724 7.302709
13.836924 8.955243
13.564729 10.337962
14.122993 9.650765
14.450545 10.119699
13.533152 11.103626
14.268263 9.162593
15.163494 12.121133
13.852011 7.854492
13.227489 10.773062
13.351294 11.529661
13.552214 12.406522
14.127659 10.623269
13.261381 10.648973
14.932384 11.275733
14.077741 8.768280
12.576085 8.525534
13.459834 10.329354
13.518075 8.407434
14.416388 6.507524
14.464077 8.498109
14.396174 10.293931
13.817106 13.006940
14.144827 9.945640
11.654847 10.407138
13.242539 11.518134
12.978418 11.189895
14.041410 12.880694
12.256255 10.868652
12.716453 10.413623
12.410528 10.621226
12.299865 11.956744
14.618379 7.942890
13.494571 9.821313
13.484472 7.200353
14.398357 10.949173
14.458203 8.634557
12.843476 4.464253
14.385544 9.529360
12.991021 8.091700
15.030284 10.790745
13.393757 6.172389
13.743102 4.559130
14.743815 8.694958
14.248861 9.085090
13.931834 7.735091
13.977863 6.758083
13.695236 9.911286
13.813382 9.121662
13.204652 9.516506
13.872444 7.776108
15.889135 7.718815
15.838177 9.367103
14.300500 9.978422
14.112065 8.969381
14.193913 5.713809
14.479847 12.704479
14.160004 10.386499
16.198872 14.625260
14.044020 11.875831
14.638397 14.112578
15.512731 12.507342
15.109782 14.316678
16.438933 14.642087
15.524639 12.991408
14.826183 12.542138
13.956422 13.237097
14.175221 16.543605
14.032263 12.224093
13.946708 15.300196
14.079548 15.615582
13.868647 13.959723
14.823735 14.149908
13.695454 14.542695
13.782281 13.758201
13.799567 14.632253
14.830715 12.537228
14.446591 13.059363
14.480065 13.941658
14.386425 10.039753
13.571751 13.198125
14.078379 11.002830
13.731193 11.808310
14.778298 11.066637
14.288948 11.135199
14.689208 11.493092
16.017171 10.689269
14.667722 12.811975
12.987043 6.973008
13.190013 11.441734
13.032099 8.365234
12.493028 7.029494
12.544242 9.504135
14.531007 11.412784
14.775885 11.879854
13.263687 9.843524
13.499726 9.118318
13.323591 11.612003
13.989211 10.575011
13.723780 10.488481
14.315256 9.226530
13.542395 11.885052
14.471240 10.258325
14.499817 11.457940
13.110558 7.183325
13.779415 7.890293
13.289961 4.670623
13.544527 4.653389
12.057551 4.277521
13.669613 8.450911
13.016826 5.072891
13.824609 3.566498
13.742408 9.059174
12.834766 11.136002
13.128591 5.968976
14.261479 10.009226
13.151125 8.039674
14.235400 9.053786
12.586454 11.247229
13.910731 7.602118
12.736747 10.856201
12.820913 11.392366
12.181237 6.400423
13.268564 9.659024
13.073948 8.900281
12.971595 9.689484
14.243226 8.388909
14.231246 11.650338
14.847535 12.840110
14.193139 11.951744
15.729233 11.747471
15.994836 13.301372
14.690263 12.937352
14.660131 11.847789
14.222029 15.186833
15.378223 12.717500
15.634536 11.866658
14.056939 11.475645
14.675412 11.565022
15.058171 12.613173
15.254008 11.198744
15.069512 12.776727
14.401334 12.320185
15.344167 13.715931
15.023052 10.942727
15.017359 13.085183
14.576765 14.276121
14.469633 14.025473
13.356024 15.763086
13.608310 12.718991
13.355775 12.671995
14.344149 17.160637
13.853557 14.071252
13.780028 16.111377
14.079172 15.739442
14.594740 14.210237
13.990058 13.860850
13.895750 13.645431
14.013521 13.732847
14.831552 10.428718
14.383815 11.656711
14.526861 10.738704
15.362811 9.915895
14.602866 8.412124
14.776202 11.780579
14.045288 9.981983
15.254633 12.867217
16.239127 12.211394
15.772149 13.384984
15.122140 12.785157
14.742138 10.926665
14.005720 11.969769
13.795168 17.470348
14.082775 11.121429
14.199338 12.201622
14.395446 13.110053
14.133379 16.024187
14.819279 9.190924
16.028086 12.146760
15.507114 8.119973
15.855401 8.566234
15.373195 11.668752
15.434779 9.491190
15.914609 10.237552
16.761283 11.289697
15.381194 10.641620
13.692810 12.327506
14.537206 10.486526
15.967855 11.999752
15.076902 11.145249
16.485925 11.794235
16.115435 9.024087
16.313698 11.409020
15.857155 8.969869
14.636969 10.117863
15.193184 7.378918
15.035098 11.111205
14.631671 9.902764
15.579766 9.221043
14.270115 9.423236
15.012409 11.858453
15.932735 9.888339
14.146180 8.541722
13.305207 9.630016
14.753454 9.627577
15.196076 9.187376
13.489946 5.747505
14.185335 9.971473
15.876828 9.143258
13.832254 6.812125
14.921376 8.444900
15.742733 9.964849
13.509137 6.391006
14.704508 12.804700
14.456835 10.501413
15.483966 11.078509
14.671647 6.455900
14.552150 8.356264
15.014414 6.069614
14.711258 5.971636
15.004849 11.197575
14.843178 10.104216
13.569577 5.563705
12.631743 5.534797
14.263434 9.744094
14.264055 11.586651
13.769638 7.745529
13.058750 9.263240
14.029792 7.005710
13.707252 13.149115
14.707463 11.822941
14.883719 11.077111
14.632482 12.868412
15.142853 8.865688
14.913246 14.900844
13.827537 14.116708
15.766792 10.197632
14.624389 9.439061
14.156805 9.986758
14.851356 7.770318
13.792751 7.955557
15.328825 8.248570
14.730173 6.512632
15.539931 10.241782
15.271817 9.888549
14.418617 10.536857
14.211086 9.090916
13.586672 6.425273
13.329248 9.222951
14.015187 10.043856
13.436190 8.984466
14.532780 11.439680
14.683256 8.929336
14.585019 11.670747
14.484760 7.091246
14.554724 8.726207
13.811765 6.911818
13.899062 5.463758
14.287551 6.181135
14.701342 7.849403
13.655252 10.795881
15.345130 8.691762
15.055227 8.835968
14.733325 10.288835
13.781027 10.747544
12.538700 8.822576
14.025636 8.654799
13.779611 5.236893
14.652212 8.579830
15.478456 7.057434
16.132644 11.021475
14.718830 5.614047
14.895426 8.465813
15.290854 9.615881
14.902298 15.069582
14.878689 10.542793
14.778421 10.104518
16.532810 11.237917
15.856728 10.280270
15.132430 8.918584
14.116588 10.989090
15.152100 11.918731
13.187501 10.980149
14.825116 9.544917
15.303488 11.473633
14.516958 12.871308
13.451265 8.064152
14.261533 10.785140
13.318863 10.009629
13.591874 8.725711
14.754021 9.963562
14.022283 8.766057
12.920572 10.237609
14.606971 10.674396
14.229713 9.769650
13.797180 7.931672
14.070866 8.595604
14.595642 8.712465
13.773287 6.040122
15.001564 7.805196
14.632948 10.543928
14.805260 8.035995
14.992428 6.952533
14.007505 7.247262
13.270978 7.500739
15.136226 16.683211
13.654160 11.970116
13.628180 11.593958
13.387110 10.258610
14.540459 11.247778
13.977859 12.314258
14.891428 12.292645
13.590101 12.404406
14.414037 11.577667
14.265592 14.575999
14.644702 15.395217
15.503706 15.793101
15.290035 13.111801
15.830008 15.237608
14.675797 12.701150
15.553724 11.267466
15.904963 11.210901
14.694722 9.909578
13.031596 10.889060
13.810539 14.162110
14.859697 12.377662
15.017439 9.221307
14.536593 11.426511
16.228422 9.615902
15.497114 9.160210
15.182097 10.738770
14.948428 5.390537
15.151256 8.534932
15.869176 9.477430
15.156022 6.976986
14.694666 9.263735
15.346855 6.684024
15.782593 12.549762
16.724385 10.914141
15.732861 8.776587
15.635937 11.967142
16.287061 9.843458
15.390402 4.603116
16.446921 7.797071
16.482178 5.026916
16.114043 4.593407
16.198752 7.384373
16.379289 5.806771
15.711102 6.210746
15.674411 7.654753
15.370698 6.923251
14.534796 9.325394
14.652466 10.493205
15.667577 11.519633
15.263908 10.109565
15.263244 8.703886
14.184949 6.178826
14.769099 7.186890
14.703805 8.680305
14.106612 4.842723
15.762674 9.418214
14.292929 7.705556
14.713726 8.523130
14.405690 11.450486
14.467304 9.072931
15.509029 9.069586
15.209473 9.070787
15.152011 11.470157
14.433312 8.298399
14.642960 8.567711
13.941486 8.542447
14.034859 8.917165
14.708338 10.247016
13.779935 9.390592
14.814141 10.710710
14.616364 6.668431
13.204421 8.980536
13.193138 6.802963
14.315693 8.396074
15.188646 5.946902
14.653270 6.017311
15.490481 8.269773
16.079294 9.028879
13.671758 6.912161
14.420675 5.997907
15.069529 5.961431
13.520445 6.319750
15.172843 6.660468
15.514310 6.938091
13.886422 5.688056
13.801230 7.682488
14.142862 10.734982
14.117675 10.626532
13.993208 9.459772
13.172043 8.149834
15.568674 9.577460
15.897371 6.680914
15.256545 5.011586
14.583313 9.963806
14.555321 11.666607
15.130283 7.346218
14.937111 8.111231
14.252810 4.952089
14.281169 5.523757
15.172868 6.477434
16.458065 8.497618
15.729867 7.430415
15.630107 4.688669
14.845726 4.381937
15.899995 7.916526
15.788561 7.290309
14.557963 5.207293
15.004098 4.300618
15.731202 6.560517
15.561796 8.219773
14.943142 8.882584
15.338253 10.266524
15.183249 10.149529
15.109500 9.901161
15.327862 6.080114
15.135268 9.272441
15.298684 3.632648
16.227041 6.015958
15.174175 6.547300
14.319773 3.962536
14.938769 5.374604
14.598289 7.982351
14.180982 8.855579
15.238551 5.223079
14.510290 9.430394
14.507285 8.994867
14.515779 8.213230
14.012733 4.755683
14.114720 4.731132
13.514585 5.499446
13.957870 6.342502
14.372811 7.561578
14.619240 5.475595
15.409769 4.219427
14.288305 4.955594
14.356406 7.465386
14.859394 6.962637
14.124839 5.934670
15.103640 7.450817
14.226338 6.490007
14.178750 6.220498
14.545847 7.939593
14.041135 6.912169
14.162096 7.585418
15.085764 7.816952
14.367441 6.609013
15.322803 6.040859
14.626538 8.664023
14.403860 10.039578
14.223525 6.013443
14.730925 6.982175
14.897986 6.270283
15.917406 7.862493
15.193348 5.725258
14.062193 2.765644
15.670107 6.919447
14.380151 6.240608
13.668333 7.198515
14.000734 9.336170
14.475303 9.063798
14.055379 9.792830
14.147195 9.197024
14.815319 9.831761
14.995967 5.683608
14.427079 7.856045
15.414294 8.431167
15.967514 8.082019
13.824496 7.083777
14.975281 9.518654
14.822802 8.796835
14.518232 8.526054
15.769413 4.946798
14.708282 8.540349
15.148179 8.585418
13.991523 6.068757
14.667496 8.983071
14.092835 4.854461
15.295320 7.743130
13.961790 8.080290
14.389033 7.614155
14.512683 5.103056
14.266674 4.964600
13.737620 7.089904
14.257938 8.264400
13.842491 6.804923
14.308388 8.892658
13.245611 10.634208
13.748002 5.758195
13.799175 5.025295
12.947536 5.529568
14.318679 5.365318
13.939614 7.553505
13.860906 5.740279
13.698612 5.291638
13.408148 4.465496
13.923670 6.895248
14.885569 5.233358
13.466797 7.085673
13.727466 7.011685
12.956881 3.710544
13.101563 4.929925
12.159737 5.812571
12.144563 5.613357
12.898576 4.119632
13.163612 3.636564
12.475061 3.844081
13.501854 3.033753
13.545571 7.042430
12.926771 5.371616
13.866251 2.037134
12.413723 6.044527
12.802959 5.616833
13.062196 8.519743
14.182428 8.832281
13.504093 7.512740
13.095835 3.873068
14.405284 4.820872
13.765150 5.311832
13.091347 4.939021
13.411976 7.068781
14.012678 6.292933
12.457607 5.313820
13.377738 3.569045
12.955662 5.309473
13.194773 7.665611
13.580401 5.794415
13.580471 5.893830
13.831273 4.831615
13.228979 4.274783
14.042798 6.538185
14.229845 7.898045
13.972822 5.659803
14.407482 6.946842
13.861203 5.301868
14.453569 6.167327
13.848854 6.891805
13.809243 3.164142
14.066423 6.195625
14.758108 8.313676
13.525766 3.781052
14.023729 6.735432
13.190306 7.472426
13.942618 7.157986
13.730130 7.767917
13.193880 5.879901
13.384360 6.745394
12.895577 3.930175
13.644782 6.089770
13.878123 4.378230
14.134624 6.460503
13.335706 5.973082
14.504581 7.695904
14.971618 8.923752
14.369836 6.109736
14.175405 6.102441
13.527383 4.193795
14.379526 5.661927
14.326730 6.213062
14.563322 7.782984
14.611746 9.212212
13.616116 7.829211
13.592997 5.444691
14.156863 4.831083
14.139772 5.937437
14.160499 7.750101
14.034921 6.327976
13.843035 7.644669
13.807062 9.448463
13.032767 6.911607
14.757633 7.693245
14.048292 8.300080
13.193981 9.882959
13.155835 9.359033
14.315266 10.466109
14.362885 6.162212
15.150526 5.871477
14.559391 3.598580
13.685526 6.446154
14.758426 9.091180
13.582119 6.592993
14.065741 5.701139
14.125551 8.600988
13.869426 9.418186
12.992726 8.536197
12.192182 7.662133
13.886742 10.187823
13.399666 8.972213
14.083713 10.298966
14.292313 8.282766
14.520430 6.230097
14.251420 5.222383
15.888382 5.893909
14.089989 3.700865
15.021417 5.959538
14.963112 4.888008
13.471301 5.666301
14.478114 5.315264
14.106319 6.106376
14.685893 4.247540
13.843968 4.833648
14.687382 4.809949
14.547974 8.087649
14.913447 9.213802
15.086303 4.609943
16.498353 6.626430
14.075511 3.856214
14.865441 6.248736
13.692727 6.010978
14.980565 8.801552
14.818539 7.997223
14.641430 7.627655
14.603566 7.663835
15.128195 7.513738
13.400998 9.119906
14.005830 6.220275
15.700910 8.661179
14.928655 7.520890
14.480255 7.804966
13.991465 7.554225
15.734557 5.915347
14.425626 6.616429
14.715746 5.364158
15.326061 8.925122
13.724949 10.142745
15.396256 10.277064
13.566155 8.703355
14.064291 6.928363
14.321104 9.908397
14.067140 6.621069
13.861881 5.188164
13.896923 5.346073
15.262603 8.638441
14.507667 7.504226
13.606442 6.028661
15.107148 6.890129
13.287053 6.490587
13.606904 5.880372
13.814344 8.426170
13.707668 9.788992
15.705423 7.909298
14.446497 8.658877
14.357668 7.001366
14.468469 8.334675
15.235700 8.908224
14.835983 8.979968
15.125330 7.775894
13.805121 7.849254
13.942611 9.283986
14.111979 9.546531
13.984429 4.381728
14.185986 10.259794
14.264937 7.300888
14.760104 7.642200
14.580641 9.794245
14.368692 7.398943
15.078798 8.363346
14.679765 6.463005
14.329947 8.474340
13.765398 6.080690
13.688405 5.982100
13.445671 9.051665
13.096546 8.620486
14.075146 9.247657
13.804299 6.977893
13.723530 4.409468
13.378756 5.657755
13.632111 5.918577
14.217213 8.154868
13.548923 5.614920
12.872581 8.656234
13.857771 7.064808
15.124035 5.167315
13.264635 5.109568
13.646729 8.034364
14.881782 8.795441
14.186827 7.797233
13.575478 5.567104
13.745238 10.328649
14.703941 7.658951
13.376312 6.241338
13.851822 7.917624
13.381929 6.705785
14.596509 9.793226
12.597898 7.879743
13.634314 7.118006
13.211029 6.345080
14.547196 8.487672
14.190974 8.694425
12.778949 7.124786
14.051077 9.354023
13.057789 6.613448
13.177908 5.760653
12.943967 8.291503
13.261278 8.954176
13.450765 9.414100
12.769993 8.112932
13.847422 9.049254
14.001293 10.421932
13.349848 9.662582
14.163404 9.081222
12.738328 8.282633
13.133910 7.470317
13.390667 8.034187
12.515550 8.497726
14.162839 8.638124
13.732283 6.160998
13.053035 7.175421
12.842010 9.169526
12.978013 8.612605
14.604340 9.381055
14.547871 9.158901
13.333333 7.963397
13.047193 6.307289
14.260671 8.796243
13.934431 6.059616
13.904336 5.770839
15.299901 8.594417
14.196271 5.399244
13.318818 6.036056
13.597471 9.639142
13.836832 8.990027
14.347832 10.303725
14.182501 6.888419
14.498094 8.619489
15.322213 5.683896
14.005203 6.425462
13.306648 9.987667
13.586323 8.192048
14.234735 8.385803
13.508570 7.385729
13.280613 7.982188
13.994651 9.299474
13.807777 9.746321
15.282258 7.856777
14.335480 8.602260
13.554841 5.734599
13.306925 7.230291
13.967570 8.503402
13.480677 7.673590
13.720770 8.469339
13.067221 9.042434
12.607324 8.656250
13.253144 8.413938
13.681716 6.857474
13.310012 9.569755
14.412575 8.402786
15.194637 5.907912
13.814147 8.465389
13.961852 6.698647
13.792193 5.106711
14.107239 4.948291
14.271743 8.077335
13.512999 6.446164
12.948909 7.732733
13.176220 7.073544
12.616219 7.542984
13.055870 6.944420
13.130077 7.287437
13.726888 7.236512
14.345676 7.088238
13.912449 4.315418
14.550715 4.169483
13.088465 4.377413
13.347596 8.551806
13.438277 6.147305
12.829280 5.788771
13.132987 8.862900
13.604632 6.948841
14.164217 5.115818
14.110221 6.498077
14.572517 7.556906
13.824374 5.044719
13.750745 2.775853
13.439979 6.977394
13.603395 4.833265
13.119255 3.273826
13.677946 3.365012
12.882081 3.658668
12.488808 4.712101
13.870715 7.916229
12.329305 5.985813
13.452665 7.039565
13.713026 6.298648
13.671168 3.879780
13.942631 7.266373
13.277753 5.975158
13.733010 6.722932
13.610607 5.179984
13.905040 8.367171
14.315200 5.795531
14.160170 8.692210
14.716051 4.332727
14.079537 7.309393
15.119802 9.067097
14.257495 6.427440
13.667917 8.339660
14.252325 7.579654
13.543500 4.724464
15.141731 7.739699
14.389171 7.165976
13.556520 8.832290
13.136007 10.211915
14.955246 9.184947
13.972571 5.972142
12.985816 6.015926
13.267295 6.968044
13.310128 6.071051
14.047996 4.579734
13.426860 3.253019
13.404893 3.819946
13.161115 5.546810
13.826381 5.873504
14.566987 9.956500
15.414051 6.238953
15.699816 5.005107
13.973086 4.100396
15.500555 6.586363
14.557744 7.080408
15.584598 6.700655
14.158284 7.373217
13.728194 3.900712
14.698722 8.477520
13.120468 6.717109
14.194110 6.682294
13.424154 5.831863
13.607741 7.344797
14.092852 3.615176
14.481783 6.505714
13.527138 6.129426
13.520655 7.162675
15.016199 6.186386
13.494684 4.447637
13.711386 7.178735
13.425241 8.098916
14.139071 6.186976
13.481808 5.738698
14.692849 8.331288
15.141321 8.624277
13.129666 5.220942
13.915306 5.469541
13.333765 3.931862
14.583435 4.898064
13.602318 6.820216
14.319550 7.220908
14.176524 5.899234
14.448390 4.576091
14.134577 9.091160
14.173588 7.749815
13.577861 7.445028
13.314715 8.410892
14.391728 6.883063
14.165186 7.928646
13.711570 10.304984
13.894634 9.019324
13.865858 8.330482
12.771678 6.728115
13.763115 4.611746
14.366897 6.756524
14.028479 7.201532
14.457306 9.582920
13.200677 8.659427
13.917698 7.785310
13.460881 7.523629
14.237071 8.670737
14.793500 10.866160
14.287298 7.014470
13.689861 6.383488
14.342203 8.579912
14.898145 9.355919
13.691884 8.998909
13.994165 7.835793
13.260346 9.139944
14.278205 7.584822
14.634208 8.762761
15.665123 8.107536
14.462700 5.420965
15.610010 9.581731
15.931384 7.570932
15.182864 10.400637
15.593875 7.578420
14.628481 9.800506
14.519869 6.474452
15.046152 6.515514
15.561614 8.124363
14.596814 8.946378
14.722845 6.781408
14.467796 8.374174
15.370356 6.195935
14.072886 7.361760
16.099619 8.478234
15.237279 8.544630
15.395931 10.680067
15.196841 9.619085
15.077570 10.190605
15.840753 9.570373
16.291839 8.560311
15.859599 7.746861
14.515950 9.450253
14.564805 8.066047
16.318452 6.328982
14.628428 7.773339
15.100027 6.499735
14.238535 5.276705
14.525239 7.785948
16.047093 7.381581
16.185919 7.884166
16.050767 7.603278
16.254671 7.312975
17.037969 9.463239
15.674168 6.965773
16.321209 8.800196
15.869953 3.555860
14.928518 5.867131
14.701236 7.688864
14.322781 8.021511
14.485682 6.878873
14.522683 5.993500
15.179691 7.443250
14.936489 5.805649
15.037012 5.116052
14.813374 4.938584
15.559941 7.082744
14.963818 6.191941
16.351620 6.213287
16.991666 8.545757
16.411663 7.980890
16.813016 6.206692
16.551925 8.162679
16.869467 9.481806
15.380519 9.292276
15.579050 9.836536
16.357092 6.489195
15.620689 7.584562
16.083955 7.651571
15.043363 5.252385
16.044723 8.517024
15.026749 6.408478
15.123775 8.339784
15.668491 7.454863
15.039060 6.940582
16.689606 10.225466
16.111601 6.067723
15.566578 6.069403
16.716715 7.302290
16.591307 7.843406
16.775128 5.865475
16.030997 8.991033
16.163454 5.467423
15.787757 8.029833
15.723391 8.369111
15.424183 7.196372
16.613066 10.414425
16.162232 5.747178
16.331752 8.104526
15.541618 7.357032
16.075269 5.753929
15.167151 5.796417
15.535895 7.406387
14.981553 7.589860
14.369269 8.959407
14.530709 9.680139
15.265827 10.270132
14.674367 10.073116
15.843474 8.701879
15.591380 8.525144
16.108426 9.118183
16.148843 8.416275
17.187039 5.731416
15.968410 9.865684
16.400757 8.922013
16.040398 10.434269
16.229909 12.322419
16.782124 10.167128
16.913098 11.102872
16.116819 10.262254
16.622355 9.565122
16.206572 6.148563
16.168629 9.057377
16.244665 6.108090
18.111945 5.891919
16.369458 7.039043
15.708952 6.420057
15.638697 6.150274
15.881966 11.134840
15.139782 9.453053
15.398479 7.573679
16.590326 5.341779
16.072408 7.774900
16.292530 10.040099
16.852903 5.450592
16.126770 9.779637
16.390562 7.940446
16.873440 7.114126
17.275053 7.204833
16.331239 7.652211
16.085476 9.850287
16.792210 7.088365
16.783710 6.684609
15.144175 6.073692
15.071894 10.460982
15.400762 11.240236
15.258116 13.156872
14.760126 13.122644
15.120530 14.357543
14.442643 9.635454
16.214459 8.996548
15.458676 10.434255
14.639578 9.647322
15.135696 12.848857
14.092867 10.109287
14.491427 9.043732
14.691270 9.552246
15.142737 10.293223
13.730110 10.016727
14.700344 11.254877
14.100218 11.677898
13.489936 8.719475
14.781445 9.419651
15.532534 8.819444
15.851365 8.136992
15.807075 10.127590
15.913046 10.377099
15.120055 13.407923
14.964245 11.660925
15.018697 6.909174
15.928894 9.836149
15.653607 9.999434
15.828785 10.164560
15.942267 7.650941
16.191636 7.046060
14.983727 9.435581
16.419506 7.560077
16.374047 10.198894
15.468588 12.373055
15.689767 6.905470
15.389031 7.655174
16.391006 10.078726
14.684580 5.906399
14.809177 5.164862
15.447570 8.185740
15.203131 9.932628
14.512873 6.574778
15.352900 4.667431
15.605657 8.631787
14.982032 7.142796
14.843320 7.313545
16.755336 7.985325
15.938622 8.822362
15.523110 8.138550
14.457682 6.566305
15.470243 7.230882
15.211008 8.306505
15.665965 9.952337
14.848808 5.487137
16.469293 11.829719
15.860889 8.147305
15.300538 6.666506
14.679237 6.112884
14.553880 6.872598
15.257290 9.343892
15.026303 7.132797
15.731073 5.424985
15.656702 5.602378
14.972757 6.566885
16.205077 8.185192
15.019387 2.913674
14.823912 6.501382
15.102016 8.255569
15.655949 7.791665
15.525873 7.496285
15.214952 6.074509
16.095148 5.195442
15.419343 2.530354
15.880721 8.111160
16.061871 6.525581
14.124560 8.248911
14.977673 6.823424
14.555482 10.398987
15.573032 4.642658
15.594642 9.627754
14.563654 6.261351
15.850995 5.695364
15.782628 6.077849
15.791499 7.266571
15.397518 8.737669
14.805990 6.414416
14.178500 6.053962
15.834653 5.911107
15.815459 7.326389
15.097981 7.768502
15.475619 6.454898
15.063483 6.297455
15.496771 7.137472
15.354545 8.625253
16.464706 6.630302
15.769768 8.437188
15.820397 13.168255
14.968100 8.318330
15.910663 12.546755
15.913715 8.497193
15.678291 6.525224
15.561571 7.614695
16.485782 8.928927
15.759433 8.525778
16.430268 3.873735
15.901721 6.452910
16.342314 6.839643
15.813227 4.673636
15.771479 7.385112
16.196768 5.259739
15.107921 8.509176
16.341306 5.460189
16.034900 6.441478
15.957566 4.846041
15.503858 2.891640
16.240260 4.887132
15.434065 10.267870
15.383330 6.994403
14.502002 8.711679
14.829688 7.470059
15.916577 6.277893
16.632985 4.270812
15.966280 4.875323
16.293269 7.037249
14.862353 5.602387
14.792576 7.918113
14.602493 6.678240
14.835314 7.677647
14.040058 5.399303
14.891449 8.580911
15.373365 11.681016
15.241156 8.865872
14.401529 4.623051
14.900311 3.540041
14.925211 5.799012
15.181202 4.586941
14.043753 5.612067
14.244286 5.539804
14.760757 6.174099
16.090240 7.251495
14.717505 8.728705
14.969682 5.624433
15.305289 6.684961
14.684435 7.404325
15.426104 7.034534
15.006541 5.510482
14.445437 3.458527
14.700026 2.174265
15.015257 3.913708
15.201601 5.337945
15.106950 9.005784
14.795765 6.125680
13.932807 6.972467
13.992426 8.929714
14.757213 9.873709
14.357151 7.422271
15.007016 7.018959
15.029130 6.895517
13.325922 8.666613
13.986909 10.113917
13.694839 8.621420
13.784776 8.139852
14.310472 7.440994
13.217546 8.720202
13.475180 9.922401
13.406104 6.654669
13.694300 9.558802
14.142375 12.674666
13.942785 11.409345
13.734645 12.113120
15.249071 12.238312
14.518972 11.121458
15.458222 13.973121
14.504062 14.884750
14.276588 10.718525
14.314461 13.065142
14.551243 13.352413
13.945152 14.038505
14.132450 12.916859
13.951301 13.051969
15.105893 14.071889
14.658552 13.167572
14.687520 13.166403
16.164033 14.437440
14.360903 9.497710
15.695248 12.821749
14.226370 8.489735
15.399624 9.791738
14.910116 7.102419
15.754562 9.393019
15.232137 5.026862
15.330302 7.739297
15.107470 5.510658
14.987538 5.979526
15.683973 4.638410
15.989790 6.192154
14.832813 8.179605
14.731702 1.905832
14.944869 7.995406
15.823220 8.008416
16.082589 7.672635
16.023703 8.715016
15.489519 10.710408
15.048518 8.556564
13.576009 6.903237
14.136097 6.697311
14.883313 7.215333
14.480985 10.923819
14.263663 8.038599
15.087779 9.580162
14.401225 7.615948
14.160692 8.037118
12.874934 8.015057
14.410417 12.829309
14.599915 11.675750
14.341194 10.514992
15.401299 10.311162
13.963795 11.205736
14.741280 9.064082
14.716053 8.876754
14.489028 10.789307
16.375450 10.938099
14.618653 11.298525
15.761432 9.622940
15.976186 8.491480
14.369009 6.572468
14.292185 8.164950
14.824357 7.835608
14.720728 8.079116
15.861718 7.759783
14.851887 4.703207
14.335316 6.053341
14.572219 9.252755
13.518761 6.638396
12.500100 4.570510
14.245139 6.555333
14.219239 8.705823
14.977768 5.995983
14.958466 11.827282
13.925031 5.773793
13.940672 4.836853
13.605242 6.858708
13.994742 9.729443
14.257368 12.035213
14.236745 11.297508
13.315610 10.075874
14.266352 9.858654
12.994865 10.416636
14.045961 12.793218
15.272114 13.266200
14.210987 13.031616
15.271074 10.967187
14.249188 11.740779
14.355408 13.053264
14.358394 14.922617
14.103271 16.753460
14.220346 18.809051
14.329160 14.562373
13.754219 14.743902
13.228663 16.446642
13.852858 16.132016
13.686315 18.141464
13.348511 16.359540
13.936020 17.471372
12.888688 16.029113
13.133038 13.641549
14.652529 13.285163
14.670080 16.742214
14.967135 15.398685
13.920690 15.336085
13.804452 13.055267
14.157357 9.098979
14.155566 11.871504
14.826938 13.887383
14.599921 17.903116
14.561150 14.787099
15.466751 16.347605
15.348084 15.536283
14.557601 15.252216
14.727334 15.189600
13.965455 14.695134
14.794655 14.961152
14.904823 11.868478
15.730454 10.509883
14.688868 8.231148
14.272798 8.988915
13.633818 9.229723
14.105009 8.797714
14.921786 8.143023
15.862808 9.061592
15.446192 8.155939
13.721969 8.704583
14.288494 12.682116
14.995739 12.095016
15.303168 13.991364
14.443171 13.023234
13.401542 10.450516
15.330144 12.829452
14.006413 12.492039
13.778242 10.795097
13.934059 8.947649
13.443701 12.173321
13.802696 11.321145
13.638535 13.351100
13.806192 16.113696
14.114854 8.217179
11.967064 10.329930
13.757043 12.457491
14.154207 13.641765
14.036976 10.429428
12.758150 13.041196
12.893284 10.832384
14.191666 11.363124
12.964883 12.642193
12.989198 12.783837
13.826316 11.643346
13.879569 10.492054
13.762040 8.607583
13.425734 9.207728
15.020592 7.370616
15.137974 10.587331
14.238312 7.198145
14.268280 6.771891
14.992124 6.660277
13.672036 4.489120
13.426834 6.957001
13.503902 8.995357
14.006953 8.846772
13.459414 8.558632
14.052848 9.556982
14.822502 9.569247
13.880537 10.236577
14.500833 9.789357
14.207811 7.472667
13.551760 11.177060
14.559844 10.850707
13.986551 10.606435
14.686720 12.875492
14.077797 9.448653
15.032309 10.143969
13.893659 10.579562
14.934590 10.509251
14.616885 9.728163
14.110918 7.594674
13.621007 8.995013
13.841951 8.677867
13.381254 10.080009
13.881134 10.484105
14.028995 7.485550
14.563991 13.389582
13.697558 14.567619
13.976519 10.036156
13.985271 8.527970
12.925645 8.742817
13.771883 8.659050
13.506372 8.866447
14.320599 6.446680
14.822767 7.847666
14.541471 9.145212
14.978306 12.006304
15.242214 7.892874
14.279564 7.986973
15.058817 6.729535
15.222063 6.722937
14.371834 7.787167
14.794237 9.998901
14.429011 13.174153
13.637840 10.123001
13.970891 10.849751
13.575173 10.492834
14.868188 4.562338
14.461076 6.288455
14.273465 1.352272
13.730777 3.213899
14.556059 4.884237
14.472572 3.791769
15.594817 2.667782
15.865387 3.859795
15.583187 4.797583
14.685341 8.072788
15.143812 10.949707
15.058315 7.334270
14.692711 8.968682
13.984693 8.156837
15.708687 10.074676
15.575803 12.071198
15.387924 7.500833
16.850984 11.408572
16.291586 7.122055
15.750448 9.497640
15.104502 8.533998
14.622948 7.217479
15.057480 9.478732
14.920876 10.130196
16.443127 5.946167
15.306060 8.065920
15.357271 8.100501
14.343647 6.506287
15.847191 7.303206
16.557180 9.008240
15.568313 5.989394
15.542587 8.859220
14.548270 7.829707
14.850196 5.975455
14.679769 5.979986
15.814534 7.444777
16.064143 9.026809
15.322187 7.465653
15.680274 9.036330
15.242071 8.984972
15.513409 5.682164
15.261327 4.417604
15.696290 9.215434
14.655806 7.717218
13.820227 5.560873
14.482354 9.937622
13.299594 6.735903
15.510254 6.396006
14.536718 10.826313
13.710009 6.369050
13.552578 9.487047
13.671777 9.107393
14.519922 9.872646
14.585684 12.180972
14.704318 12.257476
15.493686 7.231896
15.457240 7.962126
14.630812 5.857410
16.176083 9.061881
16.043298 10.682302
16.190264 9.955598
16.425205 9.648390
15.330440 9.117249
15.772784 15.031699
14.980680 12.427055
16.818465 9.122276
16.497681 14.030631
15.696144 7.372967
15.307622 7.260800
14.698075 7.742146
15.984174 9.564081
15.998364 8.804398
15.136829 6.591435
15.686353 11.269265
14.595513 9.467354
15.173260 13.608229
15.533847 13.026951
16.164228 10.385231
15.804812 12.331677
14.833015 11.909378
16.592843 13.018714
15.643149 9.762547
15.972193 9.523189
16.067401 15.548749
15.038175 12.209283
15.954703 10.771806
14.858138 12.891042
15.047716 11.702502
14.946547 10.837698
15.407263 9.218951
15.358012 11.112826
15.337042 8.732049
15.736092 7.531254
15.746958 9.290608
17.613493 10.074331
15.458683 10.850474
16.083773 7.364462
15.960273 9.008964
14.594307 11.807251
14.975582 13.128382
14.385023 12.504203
15.497715 11.388377
14.678861 10.921397
14.737823 9.546210
15.869391 10.508430
15.315511 7.504135
15.167112 7.947412
15.902777 9.621926
14.172282 9.313126
15.970949 9.442768
15.590943 8.451898
15.331939 8.585274
15.105178 9.571197
15.337078 11.733033
15.790778 13.219563
15.381455 9.917278
14.372321 13.784562
14.276635 13.205412
14.126672 14.623072
15.638153 12.784059
14.504394 12.060967
14.631250 10.950723
14.235344 10.212601
14.967370 10.254244
14.306952 8.117935
15.033774 7.357196
15.065684 5.163659
14.344158 8.412265
16.346500 6.772450
15.885909 6.800613
15.212349 8.477652
14.289861 6.935610
16.010978 7.772816
15.574568 11.875000
15.518823 12.372911
15.797179 9.461388
15.603761 9.714708
16.172439 8.050275
16.203240 7.890982
16.096838 9.473571
16.328578 7.705771
16.530211 6.187600
15.839558 6.429236
15.793969 4.947414
15.135345 9.678992
15.499608 11.691896
15.492466 9.753313
15.028699 10.020188
15.123318 7.708647
14.897316 4.066461
15.825488 5.815811
17.120374 7.722863
16.318490 7.256447
16.333523 7.665313
16.777879 6.030507
16.956969 5.775654
15.955508 4.538143
15.790710 7.960133
16.003013 7.119738
16.344904 4.749348
16.885493 8.679905
17.147529 4.404980
16.539580 6.247434
15.948923 7.921564
17.371024 11.542592
16.837937 8.587115
16.327747 8.763556
15.632391 8.568039
16.208758 5.900346
15.471536 7.413842
15.951713 6.507516
15.485802 7.813987
16.364604 7.406997
15.203095 12.713967
16.912695 10.255630
15.510276 9.486937
16.840699 5.279215
16.207661 6.232689
16.496541 5.669107
16.584582 4.660022
15.782215 6.115987
16.875039 4.529280
15.493463 6.815960
15.984203 10.871746
17.454789 10.571730
15.758519 7.542063
15.777190 6.380188
14.533417 7.066103
14.494890 4.321546
15.148436 4.425032
16.093905 5.148117
15.376334 4.086032
15.400127 4.202158
17.165508 6.662051
16.108449 3.921313
15.281513 4.794253
14.281733 5.146798
15.785275 8.421217
14.591111 4.272511
15.982961 8.966013
15.084233 5.472969
16.334806 5.618690
15.471360 2.589029
16.274819 5.349265
15.735270 7.595105
15.243801 6.315568
15.303055 3.182467
14.812212 4.931195
16.129223 5.979927
15.586962 5.214999
15.372717 6.842679
15.140185 6.570095
16.323288 6.029607
14.944155 5.159456
15.602276 5.858490
16.249603 6.289416
16.105061 3.463437
15.117176 4.401649
16.693046 3.075576
15.534520 4.061275
15.664204 5.248221
15.744284 6.110153
15.307279 9.106917
15.996128 6.068993
16.102506 5.208448
16.768343 3.585278
16.572117 4.931814
16.186840 7.670311
15.945521 5.453437
16.358128 5.746511
16.513880 4.204424
14.942187 4.066141
14.793955 4.045534
15.308517 5.988784
14.826530 3.804572
15.203713 4.916277
14.923129 7.194843
15.774754 8.272850
15.863791 6.823040
15.749292 9.249381
15.521919 10.306825
16.958817 9.411967
16.532238 6.632184
17.270600 5.775469
16.270433 3.860897
16.401444 5.089594
14.654222 5.595390
16.467450 4.688940
15.155942 5.952744
15.133254 5.779119
14.811461 1.860070
15.691557 3.759712
14.761520 4.656447
14.677160 4.410760
14.988639 4.416482
15.744098 5.569538
14.866793 2.671486
15.443766 6.105483
16.469070 6.801517
15.721581 4.255920
15.476247 6.670932
14.654985 4.195381
15.205670 3.053686
15.608829 4.400626
16.324096 5.878936
17.068772 3.659959
16.270786 3.014296
14.588924 1.692089
15.933612 4.556634
14.537819 2.088884
14.257050 4.443301
14.785804 3.662009
15.431170 2.484076
16.153326 4.448621
16.282944 5.701232
15.548969 6.354964
16.155748 6.445055
15.644083 3.799264
16.028273 5.529946
15.786266 3.633532
14.907421 7.070626
15.069915 5.203125
15.707421 5.824066
15.479329 5.203209
15.254695 2.276961
16.349846 5.061825
14.526731 3.505133
15.006783 4.311352
15.921687 3.870667
16.260805 5.657958
15.308500 6.132321
14.828696 5.699356
15.265834 3.875882
16.537019 4.244830
15.608512 2.685523
14.764385 4.623032
15.001706 3.020634
14.401228 3.770358
15.839645 5.712761
14.847458 4.606870
15.231264 4.918003
15.012880 1.625759
15.770740 6.027706
15.928421 6.961873
15.366742 5.142882
15.054410 6.612602
15.432256 4.275097
14.811114 5.178156
14.874793 1.977419
14.667812 2.880198
14.941005 1.085721
15.636621 5.014689
14.881270 4.505113
15.211016 5.970938
15.063583 4.313831
15.359413 5.150687
14.012883 4.389014
15.116401 6.935390
14.445898 3.600523
15.477048 3.088855
15.446024 1.982366
14.830150 6.645441
15.120734 7.285060
15.208056 4.327804
15.784119 1.722312
15.453844 2.854094
16.271604 0.109896
15.691395 6.020215
15.164617 5.254187
14.840464 1.192147
16.134387 5.934438
15.026143 3.392295
15.357047 3.573780
15.589622 3.242798
15.884092 2.163479
15.355337 4.997324
15.719895 1.474467
15.238093 0.017702
15.348465 2.024363
15.626147 7.113436
14.439538 4.601078
15.631924 6.278778
15.740668 6.113031
15.817933 4.198905
16.355619 3.473304
15.898568 7.102249
15.547610 4.451764
15.196996 2.116116
14.970878 4.545630
14.516855 4.428341
15.228349 4.213487
15.934038 3.101440
15.509960 2.813662
15.565985 4.664797
15.801416 2.404036
15.899681 5.196294
15.221049 5.812945
14.103116 8.422613
14.364206 8.420807
13.959792 6.905245
14.690283 2.402836
14.563719 5.148648
13.974872 6.188940
14.359060 3.079476
13.898196 4.887155
14.764961 3.436070
15.832540 4.043885
15.275464 2.521397
15.302663 3.390819
15.163294 1.450070
15.551278 3.806232
15.565198 4.251057
15.136700 2.329927
14.929280 2.837324
15.697406 3.282673
15.499509 5.103279
15.354425 5.658235
14.832756 5.223826
14.988781 6.171094
15.467573 3.784938
14.348784 5.024197
13.918506 5.614640
15.029796 7.873222
15.437226 5.748709
14.380622 2.828685
14.965756 5.161760
14.488665 5.674235
15.273257 5.859951
15.778439 4.397331
15.145689 2.903007
14.667083 3.324047
15.665434 4.647915
15.320066 2.478820
14.825322 3.415493
15.627197 2.825999
14.944184 2.611932
14.903589 4.811217
14.879675 2.920757
13.721619 2.835443
14.935944 5.463151
14.030331 3.963774
14.606643 2.748861
15.519889 4.143869
15.717055 2.828778
15.784036 4.761394
16.460625 6.523065
16.042068 6.674290
15.126544 2.494628
15.284842 2.692949
14.492302 2.955435
14.894350 3.870148
15.004004 3.379084
15.278090 2.960043
15.015369 2.807572
15.774208 3.506380
15.607151 4.328324
14.690833 5.036036
14.360850 3.893346
15.381333 3.958829
14.890780 4.104784
15.408851 3.252997
14.715333 0.750335
15.899069 2.191808
15.345072 7.591538
15.364623 6.254490
15.873007 5.173487
13.888024 1.747216
13.301882 3.583134
14.823312 3.731047
13.074501 2.427261
13.747547 5.228250
13.628473 2.491526
14.328826 5.667116
14.125404 5.429180
15.153251 7.131559
15.463880 7.424303
15.533138 6.984156
14.388033 4.675734
14.133246 4.065972
14.952073 2.669330
16.315941 3.987032
15.304631 5.734604
13.876085 3.580997
13.790920 6.547542
15.235584 4.987438
15.162885 3.299388
15.643274 5.334468
15.225076 6.372373
14.555681 1.324427
14.256408 6.189048
14.368551 4.201791
14.711136 7.059232
15.714168 5.945489
13.666836 6.202370
15.419939 6.244844
17.344539 5.824335
15.545960 5.276733
15.748018 5.799967
15.309698 5.704704
15.450027 3.431132
16.295865 5.865377
15.106403 7.369689
14.554495 6.448131
14.788164 3.594266
16.163693 3.720549
14.963132 2.111903
14.337557 4.246173
14.822718 4.397327
14.320263 3.525927
15.141382 4.487419
15.230121 4.213156
14.541369 3.413691
14.983414 5.255759
15.282798 5.258547
14.809758 8.517445
16.035408 8.109609
14.995434 8.490515
15.119651 7.654716
13.642220 5.681108
14.861891 8.669802
15.498692 7.801330
15.662059 6.280311
15.641490 5.139891
14.752829 4.685698
15.414663 4.315799
15.137773 4.903011
15.160044 7.381337
16.228273 7.459536
14.204894 3.672696
14.478250 5.437215
13.584469 7.934294
14.695273 6.749406
14.663611 6.810943
15.452350 4.193204
15.126523 8.964495
14.866278 6.751844
14.263840 10.665606
13.854588 5.688297
13.712544 7.440625
15.427260 5.107967
14.782174 6.686603
14.574397 6.548430
16.190987 6.297106
15.750663 8.362415
16.263963 9.991488
15.772539 8.219351
14.935008 6.399973
13.735516 4.939020
15.038880 4.730531
14.529686 5.461734
14.170321 2.630267
14.766272 5.675239
13.781070 4.984643
15.121606 5.252421
14.688342 4.070186
14.778328 5.972910
15.041280 6.383225
14.406687 6.718750
13.866365 7.095943
14.590492 7.705855
14.411381 7.899177
14.673919 8.924763
14.001807 7.657452
14.126553 6.325263
14.772721 5.253799
14.414815 4.368250
14.789650 4.194328
13.922336 6.366779
14.455216 4.803242
13.739157 7.276731
13.837283 6.555874
15.844918 6.402562
15.196441 7.217115
14.967797 6.643847
14.059380 8.253545
14.205768 4.658842
15.042462 4.029862
14.290466 3.767943
15.048190 4.434369
14.571414 5.350207
14.490113 6.303210
15.279369 4.879711
15.064002 5.916179
15.914416 6.358299
14.907956 3.905379
16.042317 5.578731
16.370479 4.010342
15.204345 5.842648
15.522270 5.626863
13.716512 5.206893
15.085478 5.506017
14.414259 7.007781
14.523759 7.205483
14.147727 7.009595
13.602738 8.473582
14.993928 9.016326
14.169818 7.535784
15.183502 7.221137
14.231402 6.900771
13.685499 6.752189
13.624348 6.159238
13.971609 7.388875
14.486844 7.117735
14.957948 7.391667
15.121440 5.229465
14.773633 5.954287
12.967790 4.322794
13.670489 6.222277
13.798594 9.489396
14.882295 3.564376
13.111870 2.073823
14.124038 4.823596
14.072162 5.654119
13.836960 5.057062
15.464366 2.885497
14.055432 6.212375
14.628085 4.155790
15.642053 3.396894
15.240923 5.930322
14.645510 6.191161
15.549438 3.727940
15.270523 6.002863
15.111968 3.609865
14.415079 5.652355
14.363418 3.811691
16.208630 4.419414
15.578881 6.946169
14.710972 4.499653
15.945999 6.416823
16.928889 6.892711
13.765327 3.219552
15.596705 3.322134
14.315346 4.881495
14.575031 5.415505
13.579343 2.806204
13.652299 5.023450
14.000728 5.136496
13.221615 3.340892
13.507137 8.513600
13.737995 6.585610
13.318267 4.392141
13.911697 2.916169
13.698149 1.590861
12.927358 6.810245
12.917668 4.245767
12.979829 4.927063
15.034845 3.692641
14.317006 4.304764
13.987950 4.937783
13.594951 4.462920
14.320445 4.472047
13.160931 3.613892
14.261201 3.740027
15.645475 3.549370
13.392834 2.880740
14.401354 4.686396
14.315180 -0.313989
13.642219 2.865721
14.576472 4.119322
14.034441 6.088996
14.402006 3.737881
13.149437 5.051714
15.226808 3.640007
13.827985 4.237750
13.907909 3.989802
12.910309 2.818095
14.105466 4.172435
14.018777 3.655509
14.430025 3.411373
14.512737 3.174866
14.567692 2.275021
14.191707 2.092116
13.345062 0.460466
13.227289 0.361361
14.814531 0.431420
14.315839 0.418170
14.005853 1.794608
14.047274 1.924126
13.056633 1.166985
13.707001 2.744591
13.438860 0.041635
14.211970 1.731734
14.710688 2.398899
14.959875 1.602053
13.751884 1.947839
14.153093 3.358508
12.477868 0.153282
13.939490 1.245486
13.566704 2.757106
14.962807 -0.495689
13.914268 2.218953
14.376073 0.494140
15.135171 1.836294
13.697219 1.789268
14.719732 2.117949
14.648943 4.302297
14.297081 3.882721
14.640139 1.915479
15.307052 1.233224
14.985676 2.553407
15.460929 4.356806
14.960939 3.248029
14.416506 2.345397
15.193521 3.719052
14.735428 4.880760
15.617046 5.393176
13.927575 4.340616
14.694377 7.434497
15.431788 5.402793
14.731442 3.995413
15.172274 4.061993
16.695179 5.843571
14.811679 3.231980
16.000363 4.307551
15.552499 2.476695
17.056867 7.073388
15.757924 2.649040
14.574909 0.115755
14.450721 2.028280
14.251696 3.167115
14.951783 3.329310
15.146547 0.701235
14.483768 1.648657
15.139985 0.758237
15.671180 1.874337
15.836692 3.495675
15.377910 3.052154
14.909180 3.107988
14.710515 1.348199
14.169029 3.916698
14.099561 -0.110272
14.268118 3.713126
15.117355 5.206295
14.438636 2.087482
13.946110 2.198127
14.002146 2.980735
13.660777 5.486445
14.169239 4.178533
13.306976 0.502514
14.502298 3.842680
13.880627 6.001183
14.208164 3.740144
13.692018 4.036288
15.036711 3.643743
13.680624 3.246223
14.258069 3.594579
14.902864 3.734485
15.088281 6.789085
14.389425 3.404940
14.345080 5.744271
15.411271 4.779469
15.113588 1.863713
14.702736 4.858168
15.193474 4.003441
15.519924 2.413619
16.258655 4.242306
14.760122 1.977648
15.282684 1.920911
16.034865 1.091404
15.880321 3.323067
14.901880 3.540705
15.072110 2.972599
14.926658 5.160496
14.492057 3.185052
14.450524 3.231216
15.076201 2.723917
15.258642 2.890163
14.600048 2.872737
14.075901 4.752085
13.862452 3.550361
14.844823 4.960945
13.546853 6.286629
14.438326 5.030974
14.655101 5.714546
14.861568 5.490471
14.137623 0.641242
15.536943 0.264799
14.445958 3.779639
14.541054 0.244843
14.673048 1.907202
14.346449 4.004697
14.310662 2.126301
14.854855 4.763702
15.981556 6.501618
15.602890 8.774394
14.314611 3.643242
15.187510 3.834487
14.317808 2.353389
15.360123 4.566315
15.101556 4.554989
15.585897 4.413460
15.654152 3.750797
15.812167 4.356990
15.892237 4.416343
14.923710 7.017228
15.322000 7.889449
15.058524 5.048667
14.663654 5.106720
14.865446 4.757282
13.976720 5.427719
15.236133 4.921141
14.447997 3.251360
14.934304 1.362115
14.399634 2.399443
14.452396 4.932680
15.321985 6.640747
15.708414 4.290979
15.425338 5.573331
15.474151 5.175478
15.481918 7.547581
14.456269 6.124435
13.962882 4.633149
14.584330 8.216784
15.063120 6.866036
13.264014 4.492056
15.422696 3.666112
15.447691 3.897224
14.078230 5.085403
15.113478 1.554105
15.062503 6.114596
15.306746 3.668122
15.160123 2.222699
14.868561 5.331268
14.375137 5.787889
13.947851 4.399703
14.727119 5.266501
14.484052 3.395588
14.011991 5.327920
15.097269 4.701706
13.724902 7.506564
14.739644 4.492525
14.837862 4.649407
14.257389 3.010522
14.176010 2.706274
15.112136 1.785075
13.851017 1.436888
12.983730 3.867128
14.177535 3.519428
14.002765 3.455706
14.192003 3.239646
15.088337 2.762717
14.741516 5.251389
13.751311 3.529322
14.464310 5.131391
14.638763 3.111853
13.649517 4.093928
13.915024 1.425988
14.903936 2.517261
13.310315 3.503045
15.132306 6.644725
15.316412 5.610641
14.036513 5.204601
14.414305 4.032941
14.134499 3.859641
14.314089 1.928637
14.272219 1.727831
14.355021 5.359140
15.915332 4.284492
15.773146 6.420079
15.003021 6.211030
14.270941 6.527758
14.902380 5.374864
15.565943 7.671267
15.850230 7.638872
14.618069 5.217946
15.851835 6.503900
14.698072 7.272934
13.620877 4.039497
16.080496 7.972003
15.982123 7.523077
15.130494 6.716728
15.775793 6.621850
15.509447 3.275922
16.103918 4.489788
16.404082 5.863949
14.908473 5.390546
15.602302 5.045423
15.157291 5.266303
15.844574 4.741127
15.996005 5.024935
16.849541 3.378153
16.035192 4.350110
15.551017 2.702386
15.188451 3.805318
15.150493 4.090996
16.192867 0.876796
15.317576 3.050875
16.550741 3.109887
16.213283 6.030878
16.430598 5.156414
17.051662 1.148773
16.943713 4.285972
16.594610 3.226268
15.902110 1.513182
15.947664 2.926181
16.065755 5.276463
15.517258 3.755230
15.280420 2.753185
18.024518 2.956546
15.114082 2.189901
16.038240 4.135383
15.951188 3.966759
15.303176 1.522475
14.559306 -0.215994
14.851270 0.589921
14.231456 2.489489
14.787039 6.625509
14.784734 2.425483
13.875125 4.969184
14.877740 2.345123
14.958636 1.728762
15.338456 5.336503
15.207765 5.731132
15.660606 3.263189
15.139661 3.426918
13.736441 6.199289
14.167713 6.127841
14.180486 4.277358
14.389672 2.122514
13.519116 3.837014
15.240198 6.937939
15.499666 1.922328
16.457994 3.378404
14.583204 4.201451
15.303626 3.053456
15.664473 1.423920
15.314495 3.744464
15.304287 3.285311
16.057448 1.945253
15.110288 2.704938
15.423731 1.413641
16.401397 1.665102
15.068172 3.633262
15.313880 3.915262
14.319836 1.565528
13.229621 -0.018437
13.951790 4.698516
14.372488 3.462232
15.386561 2.184758
15.667813 1.527258
15.461550 2.957156
14.978958 5.331044
14.022457 4.917525
14.313390 3.976641
14.112840 5.932768
14.569904 5.819614
14.698041 7.270662
13.492642 2.904403
13.967400 6.097378
13.613722 3.386915
13.110913 4.128244
13.360755 6.282250
14.014866 5.245603
13.428082 7.394077
13.596153 5.797576
13.497680 6.004910
13.272512 4.465803
13.382810 5.653596
13.663698 6.059129
12.622395 4.881394
13.988990 4.736758
13.427112 4.397241
14.224889 6.282476
15.038166 5.215036
13.935588 4.655605
13.002969 4.154109
12.898015 4.155728
14.222544 3.228653
14.175471 6.397242
13.386473 4.302864
13.342412 2.336598
13.585530 2.256422
13.908351 3.105156
13.647474 4.297677
13.714524 2.329452
13.207756 4.970942
13.353250 3.403144
12.756008 4.150601
12.881469 4.567316
13.784611 7.091664
12.483479 7.314856
13.274333 6.173091
14.022247 5.590738
14.416733 6.152251
14.120960 8.823642
13.911160 5.945681
13.505423 5.941206
14.134264 5.980550
15.433966 8.064611
14.125857 6.312529
13.326298 5.965184
13.692687 9.650434
13.637228 6.484686
13.350641 7.989026
13.175979 6.279114
13.356539 6.784352
13.223480 3.427419
14.509797 6.564034
14.376190 5.789163
13.511457 2.778665
14.477167 3.384652
14.683755 4.287647
13.143937 4.750713
13.331133 3.081137
14.994846 2.423234
14.532482 2.615519
13.418144 0.470784
14.398505 3.852048
14.274323 1.240540
12.963492 2.936553
13.539506 2.191326
12.856130 4.299348
12.533915 1.391189
13.387115 1.911442
13.120842 3.397723
12.724424 5.397356
13.025623 4.226044
13.705540 2.993763
11.883264 4.069871
13.961990 0.441104
12.796774 1.614396
11.413683 0.462825
13.303964 2.280695
13.069757 0.868937
13.095749 3.653267
13.044284 4.570365
12.979734 2.932330
13.260588 0.410590
12.329737 1.091216
13.011330 5.408189
12.053091 2.785366
12.313187 0.584019
13.036007 0.467082
12.757355 2.410689
13.411295 5.662899
12.999342 3.966250
14.302983 5.117345
12.875110 3.273413
12.965951 2.230634
14.081126 3.212763
12.541522 4.419252
13.218566 1.226914
13.866378 2.223342
14.150693 2.926426
13.494202 3.189738
13.252095 1.176969
13.588784 1.192248
13.885503 1.969264
14.398779 -0.270847
14.187845 -0.281462
15.275392 2.342274
14.526307 6.383920
14.635301 4.517582
14.345164 7.173614
15.273250 3.606379
14.724938 6.269324
15.302559 2.954192
15.024243 5.183533
14.266749 3.273651
14.393205 3.758716
15.935316 4.122288
15.744370 1.512200
13.824263 1.114618
14.191219 5.157242
13.655206 1.914493
15.104172 1.717580
13.303487 -0.013254
14.412939 1.425215
14.912676 3.223854
14.377535 6.568035
14.299261 2.385179
15.406078 4.203866
15.865746 5.112001
14.680578 1.785425
14.630788 0.631055
15.494252 2.422348
14.231246 2.177938
13.995276 -0.271936
13.544127 1.607676
14.548695 1.614493
14.501845 2.911304
14.892673 3.152764
14.462129 2.134709
13.678966 -0.329170
15.684326 4.703661
15.894320 2.192463
13.345785 1.475165
14.601217 0.470670
12.389281 1.811154
13.083656 4.388383
13.951794 1.549124
13.447406 5.106576
13.341345 3.696662
14.433096 1.610213
13.734060 3.140384
13.549626 1.407453
14.193914 4.973412
13.055150 3.058067
14.926145 2.946462
15.584160 5.591011
14.276882 3.207292
14.655413 4.192001
14.299730 4.326181
14.130909 4.459331
13.253078 3.449367
14.590334 1.064145
14.928706 1.828594
14.612496 1.984213
14.139671 2.862948
13.935359 5.548825
14.888308 4.998140
15.018250 4.950561
15.175628 3.033778
13.500146 2.879558
14.154775 0.206039
14.178378 -0.005816
14.263531 0.309923
13.783819 4.437688
14.011909 0.596749
14.705783 4.676195
14.843102 4.609030
14.504024 5.373570
14.515022 5.802540
13.107203 6.720691
14.253466 4.459624
15.109192 2.770400
14.328154 5.052686
14.443664 4.062956
14.843326 6.113417
13.803144 4.910954
14.216136 3.524893
13.365381 5.199883
14.109839 5.339273
13.949618 4.315076
14.713202 4.484395
14.088510 4.862140
14.555196 4.500789
14.976009 4.115316
14.711839 4.378177
14.242974 3.957728
15.284340 1.843383
14.319249 3.321883
12.711994 -2.310110
13.764105 1.688063
13.632937 3.478900
14.399247 4.167208
13.616856 3.030774
15.166464 5.229166
14.935028 4.134313
15.747307 4.527344
15.002132 3.185311
14.113621 4.206803
14.736168 4.700270
14.017771 3.353408
13.875952 8.178280
15.601701 1.077429
13.285614 3.443199
13.347807 1.625249
13.259687 -0.221738
13.849148 3.426222
13.019532 3.523189
13.954081 0.556159
13.047671 1.171378
14.606368 -1.112784
14.064350 -4.145331
14.243072 -2.354967
12.798437 0.326134
13.080257 2.143903
13.678301 3.056127
14.553117 0.789551
14.359213 2.751752
13.345046 2.001008
14.207718 0.516545
14.808436 3.351663
13.727057 2.768644
14.175922 2.522354
15.397259 -1.185034
12.747214 1.534435
15.074686 0.225484
13.850962 3.449473
13.662696 4.944378
14.371300 3.379164
13.867116 3.365759
13.659229 5.466042
14.431017 0.819856
13.843943 -1.984004
14.166056 3.617834
13.871026 5.344770
12.853317 2.774814
13.100727 2.463035
14.226481 3.505710
15.656154 3.110053
15.350453 5.218816
14.387690 4.531349
13.323321 6.673923
13.640716 5.421504
13.806219 5.501594
14.128864 4.886489
13.871077 6.298490
14.198292 8.777954
15.118967 7.816100
15.715639 9.058142
14.850342 6.982608
13.932305 9.320442
13.975602 5.596957
13.624459 2.328802
15.093321 2.654500
13.547914 6.453642
13.736754 0.652390
15.151487 0.494432
12.997367 3.554323
13.952439 1.735412
14.383839 4.491201
14.667382 6.052697
14.546325 3.708222
13.783150 3.795188
14.824434 1.455368
14.954326 1.031390
15.380715 4.231085
14.513945 1.157004
13.720073 0.209177
15.010242 3.475751
13.639284 3.007824
14.415553 1.241966
14.148255 1.177744
14.455066 3.355730
13.091646 1.218787
14.912623 2.987512
13.755844 0.811473
14.087646 -0.315267
14.463532 1.349168
15.368895 3.855839
14.581521 0.939985
15.212847 3.888712
14.362567 4.865877
14.138033 5.978554
15.077235 3.134543
14.943531 2.134929
15.233318 1.063680
15.379836 4.262946
14.913630 1.358256
14.054958 1.220570
13.261206 0.405386
14.356756 -1.726858
14.632008 0.560569
15.889905 1.110439
14.225681 2.511168
14.041176 1.974423
13.986587 0.992653
13.989446 1.575969
13.957169 2.138466
14.665956 1.291997
14.667555 3.298756
14.683129 5.370884
14.082735 0.300869
14.674510 2.304293
14.946058 2.734445
15.010218 3.444643
13.659307 1.895430
14.509161 2.000393
14.827119 -0.900838
14.588180 2.354269
15.247329 5.918949
14.661346 7.103088
13.847241 2.783427
15.072975 0.900716
14.244293 3.813924
14.884293 4.918207
14.077921 2.635388
14.271798 1.244782
14.603405 2.054040
13.878783 -0.580333
14.773630 0.560594
15.138865 0.231677
14.908650 3.282880
15.673748 4.229705
14.994958 3.843120
15.612731 2.646056
14.933061 1.479316
14.083626 2.289851
14.301500 2.667977
14.179670 3.024898
14.274311 3.041627
14.828839 4.364358
14.006066 2.002615
14.495220 3.963456
13.813985 2.445697
14.802605 4.551157
14.728077 3.716149
14.538348 3.165548
13.793086 4.102489
14.928225 2.531645
14.741190 2.721932
13.033055 1.234144
14.720970 3.001282
14.761234 3.474831
15.747963 1.606989
14.920744 4.197683
15.168699 4.816936
14.811004 4.546386
14.234592 3.205209
14.523311 3.590400
14.837402 6.146276
13.691435 4.587317
14.489439 2.698213
14.615786 3.596779
15.147643 2.646719
15.073377 3.768859
13.765168 4.389067
14.350966 2.441481
14.495775 2.381476
14.919272 4.298810
15.873332 4.956418
15.028906 3.399266
15.725912 2.651546
13.605013 3.585687
14.589438 0.126166
14.156186 0.737534
15.004193 4.402608
13.913626 0.893356
13.860302 2.079781
15.094271 1.742921
13.706669 0.273550
14.362911 2.181060
14.467083 3.573864
15.595180 2.856203
13.645761 1.696024
14.582906 0.519556
15.197093 2.364308
14.053278 3.715344
14.935703 3.217622
15.701809 2.516125
14.703115 2.920060
14.339971 2.243500
14.287868 -1.527277
14.452015 -1.229248
13.544733 -1.351162
14.510281 0.680767
13.276559 0.361352
13.615636 1.732499
13.370393 4.843866
13.229341 0.153566
14.125737 4.093846
14.403881 2.101768
15.067272 -0.661032
15.376232 1.572716
15.705500 3.165777
14.311787 3.223198
13.121888 2.504391
13.931332 4.419892
15.816321 5.073228
14.018430 3.227837
14.318077 3.321571
14.179558 1.708438
14.472314 2.652792
14.251098 2.009258
14.436377 0.583663
14.241326 2.055022
13.995512 1.976088
14.740096 3.639376
15.686160 2.828509
14.967036 3.691197
15.639279 5.894741
15.341448 1.690946
15.290124 2.633436
15.991231 2.490367
14.979797 5.279891
15.986399 3.861633
13.629494 -0.727971
15.188080 1.894849
15.428477 2.213816
14.787147 0.770854
14.245377 2.748995
15.189642 1.865861
14.306316 -0.579066
15.263458 0.189995
16.157248 2.381230
15.205041 1.888232
15.577111 1.649638
16.664555 1.726400
15.029253 0.083811
16.120897 1.476009
16.565068 1.787676
16.967517 0.339686
14.820125 1.482238
15.719194 0.508125
16.485883 2.150435
15.755418 1.337651
14.976820 1.551432
13.658168 1.525123
14.870809 1.365905
14.030678 3.601342
14.697516 0.202594
15.298130 -0.464457
14.190132 -1.737060
14.249242 0.061880
14.407275 1.006908
13.628107 2.076432
13.646337 0.832308
14.182676 2.742007
15.181649 2.121333
14.396396 0.947070
14.458872 4.541940
15.274888 1.209940
15.895464 6.554860
16.363801 3.948191
15.607723 1.873957
16.051585 1.474549
16.053467 2.304532
14.115760 2.277527
16.051651 0.189110
16.761893 1.497480
15.186649 3.973928
16.069471 0.110567
15.559854 0.778466
15.197369 0.913188
15.797238 4.402045
15.280762 0.620742
16.570596 1.820391
14.475901 2.343452
14.534536 1.407293
14.296573 1.773332
14.955071 1.756172
14.376000 -0.370695
15.412741 3.196001
15.691514 2.706819
16.441828 -0.258339
16.924716 2.809043
15.992150 1.699088
15.419507 1.250406
16.209834 5.924614
15.856258 4.232377
15.550983 4.707712
14.988644 2.172944
13.686854 2.655643
15.808659 1.524039
16.781128 4.808424
17.164580 2.674036
15.731993 2.858431
15.662873 3.348748
16.038628 4.976952
14.278910 0.614180
15.100759 3.126575
16.188761 -1.662769
15.596701 2.545017
15.055162 -1.486735
15.006160 3.044003
15.660744 4.462160
15.321186 3.334231
16.060433 1.622095
16.255017 0.934407
15.072636 4.594638
15.556032 5.003517
16.013578 -1.475045
15.471529 -0.834935
15.826111 0.958201
15.994673 3.620726
14.202669 0.732929
13.119471 2.717272
14.397982 4.196983
14.511016 1.500483
14.731856 2.544178
15.115445 3.836360
14.964538 2.368305
15.407616 0.729139
14.758860 0.992529
14.741570 -2.192475
15.647614 0.831185
14.626748 2.057925
15.224013 0.268367
15.437973 0.073838
14.883513 1.138761
14.998635 0.999922
15.148590 0.281806
15.671345 2.177182
15.748584 0.344848
16.452436 3.733775
15.087624 1.284527
15.668914 4.428985
15.211141 2.013650
15.065185 3.305815
16.175630 0.082197
15.194642 1.175928
15.189070 0.998141
15.550041 2.615901
14.974362 -1.015845
14.087010 0.606365
14.482994 1.650730
14.759450 3.991008
13.723900 6.462279
16.410159 6.648022
16.012268 6.433007
15.239551 2.475998
15.793548 4.055796
15.467242 1.741634
14.447307 -2.005101
15.992645 -0.894831
15.504325 1.263667
15.994270 1.310658
16.232620 2.387307
15.828845 1.034755
15.198271 1.377948
16.599201 0.480311
16.287987 4.243032
15.764470 3.901156
15.560621 -0.806712
16.607613 4.722549
16.187678 3.159042
16.698809 1.894940
16.336340 3.125735
16.214504 4.462823
14.849689 1.956353
15.836847 2.883048
16.003052 2.516376
15.854354 4.894813
16.285393 5.859581
16.782799 4.770153
17.390956 7.842969
17.497150 2.816666
16.579212 1.924465
16.761862 2.422983
16.690781 4.078964
15.629747 1.982139
15.738439 3.656387
17.337463 2.492009
16.470606 3.800439
16.566527 0.988988
15.651947 1.495663
17.040169 0.408316
16.309724 0.327315
16.912582 1.934759
16.104278 0.465576
15.896636 1.265244
16.347518 0.454572
15.150057 5.269800
15.247609 1.333421
17.393501 4.440252
16.888723 -1.462740
16.390953 0.916720
15.887631 2.668492
15.637419 5.613285
15.737514 3.671138
16.702071 3.811797
17.717908 3.894605
17.052811 4.211522
16.013375 0.208117
16.390586 2.287511
17.436357 5.760007
17.312307 3.469715
16.584593 4.963913
17.324252 6.602259
15.266630 5.294580
17.322625 6.072160
17.253511 9.204643
17.196615 7.029571
17.548467 2.489503
16.719361 4.575829
15.704391 3.475233
16.499362 6.151867
15.434758 1.862383
15.962965 1.396997
14.742040 3.809405
15.543069 0.621992
15.554837 2.563668
15.450802 -2.278528
15.864563 0.888955
15.247433 -1.773332
14.592398 -1.355992
15.146063 1.522000
14.233105 -0.651474
15.904378 2.018776
15.027830 -0.009781
14.915160 0.263252
16.202745 2.035102
15.819549 2.077770
16.378684 4.412717
16.270187 4.177743
15.869708 3.312467
15.120580 2.316736
16.352250 3.317590
16.404233 3.581517
16.218698 2.820746
15.426861 1.632897
16.342430 1.240414
16.304762 4.577604
17.168690 6.554029
15.641005 1.831002
15.915199 5.647277
15.201163 1.359033
16.125349 2.942557
16.521411 2.466015
16.994190 4.628850
17.102040 3.753431
16.834751 4.382113
15.602764 1.652430
16.414807 6.775368
17.175024 7.140039
15.105814 3.611609
15.617203 7.333557
16.509194 3.462664
16.100475 3.411735
16.494644 3.033526
16.384767 5.075452
15.483967 4.233736
15.679285 6.907142
15.803929 5.431077
16.907708 3.860593
16.792756 6.547391
15.359177 7.505899
15.198988 7.262986
16.128322 5.305500
17.495755 6.989392
15.604909 3.241535
15.305392 10.625361
16.278818 10.195214
15.767771 7.428686
15.364822 10.340754
16.257490 6.194092
16.077947 5.543197
15.818335 8.350575
15.244444 6.474156
16.218561 5.103682
17.100920 4.210894
16.320131 5.462863
16.555907 6.471707
16.156118 6.151630
15.919507 5.266949
18.055824 1.657427
15.132957 2.995133
16.343589 0.865498
17.041051 -0.822988
16.299521 1.238318
15.886441 3.495988
16.200726 4.990506
15.068380 1.984231
15.950433 0.444389
15.728183 0.306864
15.863352 -0.809347
16.450913 -0.619738
14.852480 -1.622009
15.474277 0.343585
15.050405 -0.580720
15.762784 1.379549
16.203724 2.746982
15.946070 2.895482
14.511262 -0.549505
15.970938 -0.851871
15.312002 1.924778
15.310717 -0.829192
15.398008 -0.817882
15.648525 0.025363
14.344828 -1.169830
14.852196 -1.394614
15.749133 -0.032554
14.466098 -0.819203
15.322925 -1.114683
15.238956 -0.337112
14.819076 1.440996
14.226046 1.165431
14.575964 0.565295
15.336282 -1.875459
14.637169 -0.008519
15.962362 -1.479970
16.277825 1.220831
16.186410 -0.329974
15.713976 0.858541
15.136990 -0.693483
15.457466 -0.998100
16.329527 1.554220
16.157753 -2.680122
15.230181 -0.408481
15.324539 0.919988
15.072310 1.088420
16.183301 4.022201
16.147595 0.928565
15.757383 1.442019
16.678240 3.487583
16.632079 0.859252
16.053839 0.421405
16.420714 -0.694220
17.043961 1.249218
16.296988 -1.162990
16.000421 -0.178482
15.607593 0.365698
14.569496 -2.106708
15.165628 -1.887444
14.767720 -2.507914
15.641590 -0.185361
15.352953 -2.500933
15.807784 -0.856045
16.397727 0.019962
14.957890 -1.544705
15.743674 0.443388
16.171439 1.890750
15.983549 4.348149
15.866375 5.978732
16.541437 -0.351185
15.499680 2.518869
15.298314 3.043386
14.783542 0.585317
16.251036 1.633988
16.628171 1.174507
15.234786 1.798950
15.240978 3.656790
15.647686 2.362489
15.927214 3.101352
16.247524 3.176040
15.855291 -1.756662
15.030890 -3.029835
16.777095 1.643262
15.953729 2.091815
15.952716 -1.816986
15.994000 -0.385153
15.391590 -1.400941
16.300770 -0.853703
16.212923 -0.585955
14.786856 -1.276030
14.918885 -0.250907
15.208496 0.193482
15.553249 1.471608
16.068187 -0.420652
14.980234 0.097203
16.762658 0.337165
16.120911 -0.010932
15.923342 -2.722847
16.428949 -0.608887
15.547210 -3.264369
15.749793 -4.073588
16.250820 -3.559993
15.988595 -3.720688
15.156588 -3.129365
14.996135 -0.270584
15.367609 -1.039042
14.585065 1.043242
14.389450 -2.021304
15.959092 1.594467
15.668486 -1.216903
15.585032 -0.827929
14.798617 -0.571743
14.880966 5.076092
15.049922 1.497511
15.148900 1.116397
14.829080 1.840032
15.408301 3.207951
14.958238 1.877704
14.319747 -0.420024
15.724971 0.522567
15.641921 1.404910
15.101713 -0.541268
15.418901 1.371605
15.835198 1.733257
14.842136 1.952580
16.141885 2.573034
15.799454 2.691490
15.136710 2.885215
14.329821 3.107430
15.855162 2.704025
15.426096 4.472640
16.243821 5.214933
15.721132 2.296161
17.076120 2.665897
16.026276 1.846961
15.456362 1.040548
15.291790 1.833383
15.784327 1.828843
15.764053 2.943839
15.092164 0.821835
15.419251 0.338149
15.995504 -1.823049
15.584683 0.390864
16.848401 1.774573
17.710679 1.400559
16.879836 -0.286611
16.089201 1.764295
15.347333 0.643201
15.456965 -0.137971
15.703508 0.682674
14.009977 -1.325013
15.279370 -0.130295
15.981787 2.294658
16.100257 0.925487
16.328726 2.028049
16.469416 3.361546
16.077170 -1.726942
15.260434 -0.499967
15.359393 -3.582392
15.844075 0.573785
16.227691 1.195632
16.571703 0.033904
15.261427 -0.734009
16.901291 2.536764
15.755802 0.792327
16.907893 3.984125
17.399833 1.745428
16.071988 1.588633
16.423489 0.189034
15.798891 2.298989
16.359554 0.545732
15.338868 -1.562408
16.833858 0.236982
16.755939 2.210580
15.875881 1.285048
16.376579 0.383867
16.309014 1.103577
15.427757 0.418598
16.652172 2.040714
16.390019 0.257691
16.120210 2.110800
17.337869 1.123339
17.257747 1.803699
15.314592 -2.146277
14.932195 0.750055
14.844236 2.279871
14.912480 5.033664
14.225774 2.610719
14.407458 3.659005
15.077974 1.972346
15.461698 2.492929
14.879102 2.849619
15.085121 2.455695
14.730989 2.756160
14.713591 2.833324
14.881844 0.664042
15.309552 4.739733
15.593646 2.147579
15.194902 3.363677
14.554290 2.480951
14.449111 3.830890
14.638496 0.898616
15.331597 -0.171022
15.543688 2.961774
15.756184 3.399479
16.252150 6.201938
16.781313 7.173267
15.707064 6.009223
16.552984 5.267109
16.163093 1.553659
16.487266 2.892315
16.194158 8.129513
15.757530 3.915561
16.302919 0.187555
16.218649 3.974559
15.621730 3.746769
16.882750 6.821414
16.167129 2.607184
16.041151 2.893169
16.706867 0.738260
15.988172 2.478172
16.209791 2.967839
16.447319 2.248624
15.616732 4.872245
16.913609 3.674431
15.816709 3.387345
15.917272 4.292474
15.993060 5.827925
15.987851 5.202780
15.667126 0.855827
16.453779 3.689434
15.415816 0.823883
15.813809 3.938676
16.484881 -0.485968
16.433143 1.381337
17.555939 -0.775262
17.657754 2.440384
16.971502 2.250728
16.551766 1.452690
16.799382 3.112565
16.634054 0.827201
16.573937 1.734045
16.552898 3.166042
16.895657 1.831864
16.887377 0.275593
16.956688 -1.254429
15.890789 1.291178
17.022369 2.959665
17.378911 1.726906
16.948588 5.358793
17.573539 6.671600
16.770701 4.243398
16.703019 6.050031
17.686797 4.047809
17.552823 7.302923
16.073235 5.159159
16.428771 4.441135
17.568700 6.127692
16.797845 0.955275
16.110451 1.425456
14.812147 2.432984
16.605667 3.941832
15.850298 1.489323
17.252936 3.789560
16.345587 3.055509
16.320292 5.874526
15.684549 2.128392
16.420244 1.937028
17.039716 3.661006
16.667705 2.086657
15.936865 1.407765
16.926499 2.857812
16.985154 1.754306
16.892609 -0.804086
16.519030 0.613186
15.722988 -1.375371
15.957693 -1.072696
16.748639 -1.639626
16.836963 2.451900
17.221784 2.196208
16.736139 2.414694
15.730266 0.536878
15.559835 1.664977
16.046751 1.314630
16.861041 0.486047
16.262371 -0.174445
16.002323 -2.341655
15.096850 -1.226063
15.592012 1.509959
16.007116 0.100205
16.645585 -0.270395
16.330808 -0.911193
16.485493 0.948888
17.337170 0.356462
16.834730 1.232515
15.544306 3.294867
17.097563 3.815565
17.482821 2.281505
17.236210 2.361953
16.358035 -0.864426
16.375151 -3.020997
16.900704 -1.509897
17.358915 2.498656
18.038680 2.600864
17.775395 3.289820
17.100251 0.924959
16.013062 -0.878444
17.133582 0.931335
17.426759 -1.643322
17.143148 -0.362093
16.321365 -1.771655
16.929243 -0.148417
15.479699 -3.131634
16.413765 -1.508490
16.782344 -2.679038
17.010694 0.451668
17.554965 -0.853645
17.197025 -1.703156
17.076229 0.822821
17.268227 -2.036664
17.457302 0.402286
16.244152 -4.696101
17.419240 -1.737204
16.640325 -1.329680
17.400089 -2.901709
17.099782 -0.556292
17.004375 -1.497983
15.848322 -1.234232
16.340788 -0.854024
16.621189 -0.208205
16.314497 0.852137
15.617689 0.506588
16.015715 -0.804366
18.215449 -1.674686
17.150165 0.213408
16.054964 -0.934518
17.020307 0.551287
16.792048 0.490702
17.606697 -2.169587
17.042148 -0.642126
17.356656 0.627210
16.531831 -1.005169
16.130692 0.879792
17.101993 0.508093
16.785842 0.311119
17.500437 0.359896
16.337342 0.814985
17.324084 3.004488
16.555063 3.217572
16.369990 2.382648
16.509020 0.581166
16.599985 2.305561
16.284911 3.676961
16.510612 6.183455
16.708714 1.290514
17.058518 1.472820
17.387846 1.670991
17.078167 4.230138
16.067544 5.124048
16.689921 2.048184
17.086371 3.479956
17.524503 -0.445064
16.700201 2.933500
18.289423 4.143977
17.930002 1.473661
16.900738 5.235574
16.940518 2.501179
16.609743 -2.447992
16.194111 3.596103
17.401735 2.402009
17.310436 3.401944
16.979587 2.673142
17.423323 1.224432
15.368293 2.068765
15.796940 3.625599
17.106758 2.666964
17.720960 0.969523
18.013430 0.737051
17.088520 -1.125023
16.812809 0.414763
17.861681 1.377967
17.645795 2.195887
16.863388 2.771042
16.807336 2.670970
16.827269 5.109239
15.994094 1.163490
16.307630 1.231236
15.628019 1.455132
15.440904 -0.313098
16.144971 2.084659
14.062153 2.063139
14.215741 1.354219
14.341458 0.490274
15.255407 2.934545
16.941477 1.354729
16.719339 0.694463
17.176046 0.499107
15.571048 1.837176
16.053425 0.945521
15.546445 1.311851
15.599731 5.806695
14.924293 4.066841
15.691355 2.907604
16.139188 2.270557
15.979361 3.808770
16.286715 2.834533
16.318138 3.335070
15.867481 3.925121
16.653876 3.505321
16.429522 -0.026749
16.203248 2.760800
16.054766 1.184264
16.653508 3.880912
15.963022 3.164286
16.280636 1.513610
17.220940 1.851573
16.598079 1.010110
16.429142 0.740184
16.281382 1.749765
16.293377 -0.256220
16.005508 3.504935
16.607186 1.570117
17.608703 0.900813
16.629056 1.855460
15.819449 2.025984
16.459884 0.401211
15.947552 -0.394804
15.953814 -0.780777
16.157213 -0.177100
15.666170 0.260523
15.682029 3.020149
15.686008 1.006238
15.574919 1.630852
16.028630 -3.146714
16.072266 -5.072817
15.977199 -1.891760
16.632120 -1.280453
16.669698 0.339669
16.398543 3.048177
15.876652 0.527157
15.488958 1.086368
16.916032 2.960974
16.061754 0.849259
16.305549 1.436389
16.211773 -1.680425
16.294391 -3.603037
15.669591 -3.626279
16.352245 -1.937755
17.018045 -1.384864
15.687595 -0.265029
16.130282 -1.634104
15.684568 -0.970091
15.481758 -2.953063
16.979901 -3.127359
16.156235 -1.141478
16.577060 1.229039
15.645316 -2.871716
15.470114 -2.652911
15.148865 -3.751670
15.920707 0.010570
15.962992 0.167943
15.219753 -1.443815
15.759869 -2.462972
15.995048 -1.048794
15.950198 0.027036
16.575861 -1.620413
16.484346 -0.146941
15.988279 -1.640208
16.101199 -1.911854
17.013828 -0.379540
16.044239 -0.437160
15.715789 -1.124786
15.580397 -1.656946
16.146179 -2.279031
15.714845 -4.091014
14.906469 -4.719701
16.109765 -1.183865
15.639059 -0.588998
15.804659 0.449922
14.298154 -2.145105
15.091313 1.028365
15.055485 -1.140713
14.188934 0.620622
14.341166 -1.761411
15.408945 0.914781
15.461127 -2.003015
14.988666 0.785287
14.720866 -0.340208
15.159650 -0.288287
14.669066 -0.688581
15.661381 0.504904
15.358064 -1.865559
14.480939 -0.448951
15.344226 2.471567
15.905821 0.405963
15.545476 2.979538
16.226318 3.487563
15.576350 3.020453
16.936863 3.017043
17.453249 2.917603
15.100500 0.226975
14.361795 -0.731696
15.104454 2.934896
14.764034 -2.968142
15.291130 -0.311344
15.764656 3.927318
15.207325 5.079080
14.867636 3.197982
15.230396 1.129069
14.512237 2.018362
15.159645 0.839920
14.347960 2.299213
15.684095 0.496091
15.437920 -1.250509
15.516124 2.755300
14.229586 1.547791
15.251655 1.920739
15.831121 3.411030
17.479743 0.698554
16.085803 3.148067
15.853403 0.514039
14.500376 0.670335
14.794383 1.153664
14.266384 1.317069
15.576446 0.303828
16.400695 1.637760
16.160340 0.078496
15.035499 -0.251409
15.879089 0.215735
15.136318 1.540504
14.925161 -0.809369
14.772938 -0.123040
14.922462 -0.578864
14.598979 0.183057
15.017674 -0.668340
14.802464 2.144231
16.116216 2.890704
15.520799 1.586011
14.335325 2.806162
14.890113 2.331955
13.565099 -2.030965
14.498292 -0.793278
14.741891 -1.866833
14.888810 0.727957
14.817856 0.126278
15.211065 0.365954
14.937534 0.661711
15.266413 2.943896
14.803161 0.721163
14.084860 0.362694
12.911269 -0.629355
14.454853 0.205861
14.787534 2.214341
14.955254 1.776419
13.483143 1.022025
14.891296 1.958250
14.448332 2.526059
15.687599 3.041479
15.031989 1.817462
15.894612 0.655215
14.497265 3.325693
15.569884 3.008614
14.899857 -0.208669
15.340879 1.178351
14.979321 -0.254985
15.465548 -1.876280
14.495153 -1.702612
15.626864 2.302010
14.703309 2.780947
14.992499 0.749602
14.202816 1.819076
13.264995 -2.447663
13.898584 0.276570
14.295255 2.366126
14.555404 1.246781
14.835188 0.970391
14.903878 1.979131
15.055388 3.571078
14.637086 1.708698
14.081158 3.834662
14.081709 3.845413
13.764873 2.077828
13.395813 1.018869
13.128409 1.835369
14.173408 0.721855
12.921750 0.546710
15.021793 0.653711
14.703972 3.359116
14.697479 2.656125
14.350432 2.519955
14.439520 3.360893
15.749788 0.891238
15.444467 -1.341122
15.226863 -3.197717
15.675809 -0.150823
14.966653 -2.860471
15.200062 -0.473885
15.506728 -2.438796
15.920180 -1.301187
16.567493 0.294058
16.209467 -0.852906
16.560906 -0.781288
15.358464 0.346766
15.741564 2.820213
16.313988 2.545241
14.778882 0.380673
15.222666 -0.673641
14.839545 -1.478712
14.950514 0.875009
15.355744 -0.658934
16.253762 -1.423831
16.314135 -1.656396
17.064005 2.860269
17.136601 1.756354
17.270011 3.990442
15.058088 0.097563
16.961679 1.401247
16.555435 2.652986
15.942486 -1.486162
15.990178 -0.677537
15.496223 2.214648
16.097234 -0.106952
15.272894 0.251922
16.496048 0.574758
15.470126 2.148912
16.704584 0.747278
14.592005 1.552856
14.751653 1.581689
14.911965 0.802558
15.603410 1.205960
15.871078 1.673598
15.713309 1.560792
16.752391 1.751387
15.433381 0.180028
15.600381 -2.789681
17.294974 1.736105
15.084145 -0.953832
16.641064 0.876164
15.685962 -0.573063
15.535093 0.257852
15.463150 -1.782677
14.826032 -0.174115
15.205728 1.921754
14.379176 -0.175711
15.326230 1.363951
13.733607 1.353469
13.988394 2.463460
14.179076 -0.123367
14.698201 0.898431
14.798835 0.313961
14.521920 2.070770
14.223287 1.957653
15.868817 2.506706
14.121832 2.938761
14.722395 1.579816
14.725273 1.085205
14.753686 2.509111
14.208859 0.759961
14.171878 -1.175987
15.619560 0.236691
14.154525 1.136941
15.957367 1.312922
14.622892 -0.777045
15.501217 2.562824
15.454475 2.530985
16.151573 2.446948
15.458604 3.863112
14.964408 1.022332
15.316668 4.271666
15.417224 -0.920869
15.110798 4.885196
14.743740 3.699599
14.143401 4.193447
14.535345 -1.781935
14.867720 0.954625
13.367843 -0.640606
14.520202 -0.433711
13.645056 -2.092297
16.094959 2.879316
15.658975 1.527152
15.559185 4.666924
15.469676 1.849806
15.403995 2.290352
16.038574 4.693983
15.034550 -2.197939
15.229803 1.664757
14.903586 4.815149
14.795858 2.506796
14.140280 3.760749
14.114493 2.372534
15.707167 3.384996
14.624837 4.459312
16.374989 2.324809
15.595666 0.593430
15.741594 0.503582
15.886617 0.110884
15.325535 -0.185262
14.692376 1.728191
15.434482 1.244923
14.086841 -0.482855
13.654405 0.227942
14.816474 0.443296
15.616344 -0.228777
16.250269 1.726130
15.375701 2.661588
15.770271 1.699014
16.141665 1.306177
16.297820 1.572787
14.446544 2.033107
15.152076 5.053934
13.710884 4.112821
15.752141 4.075076
14.730735 1.662408
14.766180 3.820234
17.203512 4.341546
15.476594 3.481724
15.241304 5.964112
16.167949 4.330543
13.536342 3.479755
14.781060 6.732808
14.112997 0.955664
15.584927 2.809912
15.615374 1.727268
16.512036 2.190862
15.308258 2.444954
15.719999 2.348561
15.263470 2.843184
15.569663 0.992612
15.583047 5.281875
15.682678 1.931834
15.708005 3.724993
14.814812 0.421237
15.866001 1.864835
16.346456 2.973409
15.162137 3.200941
14.322008 4.640212
15.277858 4.556683
15.232817 2.090730
15.531500 4.400669
15.230834 2.431288
16.101886 4.854780
15.339849 2.924067
16.280391 2.086695
16.325780 2.334567
15.979283 -1.098161
15.205158 4.519373
15.786545 6.030354
15.687659 3.739738
16.910980 5.354759
15.858665 3.526602
15.027367 7.537283
15.049495 4.548104
14.290146 3.277289
14.756205 5.911502
14.322012 3.535687
14.349157 4.769124
14.152561 5.130657
14.985648 6.303992
14.565430 3.482487
14.369732 2.783067
13.422522 3.267032
13.622707 1.177540
14.743247 3.954585
13.446876 1.999420
13.906066 2.374885
15.112261 2.630402
14.569202 3.316554
15.761270 -1.098472
14.561770 -0.468965
15.231707 3.870832
13.865761 2.654424
14.101680 -0.365173
14.559350 0.743397
14.073449 0.020985
15.936863 0.237013
15.455431 1.517000
14.633958 1.435851
14.563894 1.956888
14.968285 2.313671
14.324136 3.042420
13.574560 -0.395521
14.571947 0.927976
14.644685 0.455277
13.649763 0.143203
14.028099 1.631157
14.301034 -0.429611
14.207050 0.089606
14.818450 0.734859
15.017831 1.132152
14.705934 1.091119
14.817755 0.807883
12.920796 -1.458449
13.815099 1.956599
14.499497 1.725824
13.819909 2.110026
14.629469 2.083894
14.806661 4.192686
14.539907 3.094060
13.633038 2.418554
14.648946 2.486425
14.715604 1.352781
13.670654 -0.539196
13.567617 -1.758091
15.120073 2.353916
15.117479 2.017211
14.686548 -0.865797
14.560783 -1.079122
14.859048 1.824499
15.291722 3.606493
15.347638 4.694155
15.747682 1.528374
15.393745 3.420119
15.839670 2.188021
15.273855 2.186902
14.505632 3.163446
15.093532 1.006535
16.122435 -0.147006
15.937811 2.526577
15.190691 2.591097
15.551307 1.028235
16.299282 -0.194793
15.735526 3.883735
14.876273 -0.639312
15.123783 0.103772
15.825743 4.947226
15.024011 0.477358
17.057908 3.925124
17.247331 3.253979
16.090071 -0.235453
15.521736 1.995547
16.767945 4.546856
15.546475 2.653988
15.926315 6.430460
16.374761 6.334892
14.493187 6.472670
15.031465 2.674526
14.765980 3.355979
14.047936 5.898220
14.311138 3.678277
14.192727 3.416470
14.302018 3.138378
13.311984 0.952441
14.506632 0.017581
14.180513 -1.181488
13.444564 0.900451
15.469750 -0.383879
15.032254 4.454942
14.925466 1.710764
15.587960 2.415111
15.520153 2.212183
14.810828 1.069014
16.613392 4.636468
15.561574 1.354004
15.174347 1.226521
15.796334 0.499744
15.212779 2.503669
15.717717 1.774885
15.760331 6.062830
15.668661 6.341371
14.056245 3.122992
15.143728 2.414512
15.736910 1.873633
15.315958 2.326883
16.716431 6.068916
15.767879 2.900515
16.485172 3.765698
15.163017 1.577020
15.820107 2.632435
15.893135 3.035955
15.912531 1.841748
14.744126 1.060703
15.739469 1.610436
14.950900 1.456677
14.910515 3.734112
15.992009 2.588078
15.831974 1.519775
16.229242 2.574809
16.236907 5.565242
16.284781 3.902939
15.732306 2.440236
15.937994 1.181699
15.441221 2.504158
15.062308 2.049230
15.853065 2.030332
15.781819 3.096619
15.455280 0.719421
15.449148 -0.535602
16.024701 -0.166537
15.485249 -0.095928
16.144297 -0.237127
16.078144 0.879415
15.374066 -1.111452
16.428245 1.531231
15.934777 0.867392
14.953105 0.411022
14.602891 1.397569
15.232148 -2.124691
16.074665 1.257191
15.209319 -0.032331
13.623419 -1.824246
13.847284 2.727578
14.902668 1.710708
14.805900 -0.191492
15.511844 1.189942
15.008491 -0.789382
15.741959 -2.676695
15.125182 0.934128
15.890110 1.266474
16.270087 -1.520773
16.259772 -1.629704
15.400126 1.367136
15.209369 0.971006
14.714041 -1.234030
15.807765 1.873198
15.204723 1.491847
15.683421 2.831554
15.303365 -0.788643
15.340720 3.154357
16.221743 -0.004701
16.248474 3.840706
15.107556 -0.434971
14.135562 2.951514
15.537692 -0.139065
16.005772 1.088350
15.214923 -0.164049
14.376864 -0.097042
15.589304 0.400340
15.165468 -0.486036
15.121545 0.765226
14.720841 0.235818
15.507965 1.242611
15.609617 2.680205
14.696206 0.103096
14.347346 -2.095656
15.508087 2.082093
15.522003 0.672862
15.232019 -1.310362
15.937037 -2.603167
14.634093 -1.547180
15.762790 -0.677216
14.254890 -4.307701
15.024609 -0.406048
14.534693 -0.482655
13.264299 -0.080004
14.171100 -2.159816
14.512867 -2.422587
15.424969 0.789207
15.822674 -2.857005
15.957992 -1.726618
15.963786 -0.883466
16.829666 1.330987
16.045587 0.871303
15.457174 0.001479
15.881046 1.669849
15.721133 0.244021
15.650401 3.554129
16.268787 2.857704
15.517963 -0.434699
16.328480 1.623661
17.002854 3.218363
16.077346 2.478938
16.718456 1.051913
15.419493 1.270220
15.572045 1.251325
15.952499 -0.425027
15.885268 -0.970857
16.079942 -1.321033
15.552697 2.826919
16.150517 1.087527
15.816013 0.671826
16.461990 2.983533
16.842095 -0.338462
15.803483 0.057486
14.896346 1.314174
15.825607 -0.381759
14.965559 0.622284
14.743643 4.133370
17.577699 1.483999
16.669459 2.033879
16.502696 0.944975
16.217345 1.573462
15.187883 -1.135618
14.621146 0.131466
15.781008 -0.418961
15.990907 -0.244625
16.753569 1.645776
16.951641 -0.825021
16.456090 0.904018
16.030978 -0.233594
14.598261 1.742250
15.446336 -0.583886
16.580718 1.633728
16.299616 2.571269
15.288468 0.541273
15.594347 -0.128825
15.931470 1.660628
15.234822 1.518490
15.756654 2.303100
15.416719 -0.530222
15.663759 -0.260195
16.009987 1.855144
15.524117 -0.044809
15.451209 3.179249
15.660837 2.290043
16.326091 0.969228
16.868720 0.634832
15.388814 1.372375
15.806383 0.593307
14.884713 -0.964817
15.000649 -0.912115
14.829868 0.288163
15.948440 1.936486
15.266696 -0.299979
14.634008 0.994112
15.762510 2.494442
15.598457 -0.421122
15.433217 0.542667
15.471398 -0.906680
16.154482 2.260615
16.496512 2.565471
15.603461 1.650297
15.292670 -0.418349
16.408306 -0.281078
15.802316 5.460262
16.038150 5.397524
15.711414 1.786873
15.726708 3.365083
16.240129 3.714403
15.297919 1.589887
15.934548 3.882032
15.508790 1.878550
15.158117 1.274197
14.796468 1.277552
14.253642 1.876913
15.831053 2.865061
15.433928 -1.292726
15.968346 1.005030
16.401237 1.270100
15.274719 1.179390
16.502929 3.081113
16.418913 2.077791
14.837750 3.229453
14.971333 2.888061
15.515271 1.920346
15.506885 0.928936
14.704859 2.520162
15.679972 2.546288
16.097131 4.451088
15.236715 2.884631
15.727625 2.239292
15.542840 6.044575
15.786633 7.132983
16.588379 7.479015
16.343325 6.939774
16.159286 2.589256
15.461399 4.466528
15.134006 4.102495
16.394769 5.245562
17.123738 5.357814
16.278413 3.266570
15.545736 3.181151
17.060934 3.021846
15.532736 3.252311
15.336884 1.655974
16.029353 4.841332
16.542007 1.883506
15.915693 2.127704
16.127113 5.409023
15.939627 4.783216
16.346818 2.943045
16.346245 1.686887
15.326169 3.432072
15.808624 4.330191
16.281292 3.781773
15.434289 2.432207
16.072951 3.941578
15.073679 3.148031
14.538212 1.253236
16.100384 4.806929
16.746678 2.481077
16.274416 4.450762
15.835765 4.378386
15.271442 3.534112
15.637860 3.038894
15.963474 1.495735
15.532291 4.347415
15.400237 5.994452
15.928780 4.160250
15.821645 1.253708
16.018551 4.052091
16.371573 2.341369
16.054322 4.102567
15.970115 1.729159
16.178802 4.489624
15.485501 2.293924
15.189023 -0.200467
15.992952 3.483609
15.409083 4.284223
16.667926 4.273044
15.548320 3.135239
15.945533 0.940137
16.705976 1.363134
15.396681 2.235004
15.926260 5.754927
15.572013 2.881921
14.762656 7.330105
14.354849 4.900543
14.773687 3.320375
15.261859 4.960615
15.146204 4.125199
15.901066 1.757173
16.159176 5.011577
15.378714 2.363892
16.485681 1.012630
14.988978 3.031999
15.728337 0.557915
14.684979 2.880049
16.062286 2.300892
15.915357 3.834563
14.482534 2.309085
15.444117 3.427804
15.237694 2.021260
13.937092 2.300740
14.723516 4.784476
14.309115 3.419178
15.767340 4.269186
14.954966 2.404759
15.460853 2.268904
16.155428 4.608708
16.006676 1.171886
14.687862 0.746142
15.806686 1.814920
15.769680 2.155805
15.338119 0.423035
15.458855 1.165367
15.603531 0.539736
16.127764 0.790018
15.523622 0.659634
16.732203 1.606104
16.688466 3.019455
16.491868 0.726802
16.435741 2.755501
18.346036 0.459092
16.387652 -0.167809
16.452451 1.358869
16.619698 1.334011
16.553153 0.712415
15.735275 3.906519
16.751277 4.020192
15.835054 0.629032
15.977742 1.778423
17.001898 1.342598
16.422271 0.993430
16.576435 1.188118
15.787361 -2.505483
15.272383 0.524818
15.467676 -0.326980
15.121448 -0.045398
14.936307 1.449882
16.052702 1.949206
14.656549 1.543218
14.848534 3.208402
16.062649 0.817290
15.215528 0.478898
15.495985 5.451877
17.457142 1.163832
15.041613 0.667255
15.900530 -1.262768
15.886317 0.771014
16.289821 3.475182
15.771516 0.010901
15.476082 1.521528
14.784097 1.023176
15.581172 -1.893421
16.294080 -2.311689
16.719658 -0.278410
17.156673 1.069296
17.908294 1.116722
17.255639 -0.516918
18.109993 0.450735
17.664039 2.955761
16.945613 -0.671125
16.477491 -0.636275
16.990322 2.845869
16.328831 3.870170
16.819802 2.337362
17.051231 1.003239
17.830552 1.389851
17.134283 1.931471
16.837656 0.381838
16.746376 -0.030227
16.403954 1.806250
16.622644 1.511837
16.554177 0.237813
15.661571 0.459384
16.115567 1.809300
17.242736 1.982944
16.557918 1.256345
16.735298 -0.185762
16.540296 -1.046798
16.288833 2.260405
16.887466 2.231936
15.215912 2.502523
17.171181 2.908556
15.707433 3.359173
16.461476 0.744324
15.933857 -1.416320
16.846239 2.531143
15.922885 3.037780
15.347775 -0.319945
15.746936 1.665135
16.674651 3.463155
15.951194 2.257631
16.512640 -1.497123
16.190877 3.061824
16.609455 -1.768124
16.790710 1.057702
16.410720 -0.091220
16.666021 2.837866
16.079488 -0.105069
16.398269 1.404631
16.387170 2.557010
17.296913 2.491186
16.388488 0.807431
16.399982 1.886064
16.649874 3.154333
17.781799 2.993413
17.285473 1.868665
16.686466 2.988906
16.971289 1.141652
16.140494 2.151026
16.495870 2.276278
16.532551 0.729479
17.084631 1.240936
15.669070 -3.028950
16.321246 -1.715334
16.638611 -0.949798
16.537368 -3.454754
16.043970 -2.649632
16.328875 -1.837779
17.004135 -1.887297
16.326044 -0.086858
16.051096 -0.004119
15.817540 1.037923
15.677270 0.750743
17.350536 1.921509
15.229114 0.643426
15.680496 1.560966
15.506005 1.810769
15.722469 1.807473
14.306758 4.392180
15.703605 -0.017735
16.030948 0.872166
15.754177 2.868998
15.862544 1.347237
15.895195 1.530358
14.840118 1.664485
15.629591 2.849574
14.630633 1.325881
15.321972 2.130187
15.384907 3.723900
14.687291 1.308543
15.324886 1.489713
15.998396 2.898638
16.044844 1.281972
14.423523 0.298745
16.074432 -0.498302
15.365260 -0.107390
16.071797 1.424111
15.406965 0.746795
14.924944 1.734779
15.511333 3.774117
15.124107 2.989239
16.188742 1.614423
15.083990 3.864793
15.818471 2.142281
16.178272 3.397047
17.122514 4.376768
16.168625 3.386065
16.427351 2.812859
16.226540 0.029223
16.684799 -1.257817
15.665476 1.480420
15.707439 -0.443258
15.916732 0.841876
15.820694 1.661192
16.017594 4.741064
16.765961 1.256233
16.449281 1.579054
15.499883 0.843347
16.853148 3.751715
17.593347 1.334528
16.298300 1.858180
16.183321 3.592935
16.464786 0.048010
17.308522 3.203991
15.985999 3.718490
16.562186 5.214461
15.886591 0.837774
15.795537 1.773506
16.462768 0.980764
15.745320 0.281708
17.177946 1.152288
16.612511 1.057542
15.838631 0.764734
15.681837 -1.994245
15.994709 0.927195
15.770106 0.933018
16.906161 1.033623
16.625233 2.847895
15.762675 2.074345
17.472121 2.171350
15.513933 0.336048
16.755600 3.301153
16.353969 4.397559
16.947333 0.188785
16.382023 2.840595
16.281907 0.620909
16.261517 4.056297
16.585596 0.159085
17.089496 3.142370
17.001592 2.587145
16.401762 1.939584
16.582886 0.100716
17.300236 2.632023
16.593618 1.545134
15.517359 2.723734
15.339899 2.475091
16.120502 4.876501
16.255017 2.037972
16.249982 2.520074
16.013800 1.699267
16.294971 3.153411
16.517269 5.869223
17.951315 1.037683
16.911834 1.767997
17.080203 2.705236
16.961089 2.575986
17.270675 3.787939
17.075996 5.210170
17.354084 1.985255
16.753857 3.754336
16.932285 3.519545
16.356642 2.647357
15.788726 4.195192
15.074965 1.526680
16.592730 2.438998
16.829671 1.936299
15.531387 2.524224
14.738342 2.701692
15.958854 3.957514
16.143495 4.855535
16.651761 4.129887
15.332125 4.613442
16.093905 3.873129
14.811600 3.865733
16.419307 4.195515
16.221202 5.111099
17.323521 4.457313
15.054387 3.505317
15.531788 4.078640
16.347794 1.838499
15.543945 0.895405
16.097005 3.115063
16.201034 3.228334
16.619833 2.109043
15.229436 3.706296
15.626102 4.445540
15.401270 4.320193
16.016651 3.304905
15.456418 2.858969
15.452940 5.323354
16.484457 1.684048
15.562896 4.249579
15.988057 2.632391
15.708628 4.283966
14.930839 2.365555
15.443798 2.455227
15.370978 3.881112
15.746460 1.894036
14.818641 2.338842
15.096038 2.292552
15.208901 3.082967
15.310210 1.607571
15.809461 1.036039
15.142617 0.922876
14.360947 1.694837
14.012682 0.637671
14.277018 1.572804
15.704832 1.433748
15.919815 3.047014
15.357732 1.030480
14.785410 2.027287
14.852905 2.372115
14.073621 1.636349
13.353493 2.954687
13.579370 0.716062
14.544295 2.044302
13.751355 1.400943
14.614011 2.669276
14.518360 2.453774
14.601751 5.460026
15.023782 3.448683
14.895889 2.862304
14.521602 0.141668
15.270713 1.168174
14.740833 3.120178
14.284849 1.559097
14.986494 3.978875
14.839385 2.332278
14.679790 -0.578463
15.084986 3.608095
15.505986 2.616909
15.514057 2.645798
14.033164 3.309953
14.844826 1.888227
16.277192 2.643065
15.921999 1.862375
15.121984 2.888462
15.311479 2.385779
15.415699 2.139473
16.624815 1.841606
15.178601 1.699888
14.709298 3.760737
15.779448 3.019791
16.121355 4.595747
15.904800 4.684470
14.674506 3.745083
15.251577 4.643438
14.746096 0.302901
15.204892 2.303188
15.177185 3.958024
15.352030 3.212120
15.600426 4.674661
15.886182 3.782310
16.055447 2.680836
15.550577 3.024707
15.333366 4.372219
16.029972 0.629979
15.328522 0.383239
15.844273 1.984945
16.430318 5.559162
15.744376 4.221870
15.569500 3.950105
16.339795 4.092292
15.445417 1.831074
15.357770 0.942105
14.812260 0.748352
13.896614 0.199793
15.142911 2.544521
15.525503 0.168855
15.979404 2.830318
15.778262 5.829988
14.430848 2.797275
14.121065 2.587153
13.721093 1.413280
15.647091 4.734543
15.515307 2.861925
14.852900 2.820612
14.538051 3.689963
15.455673 2.997527
14.773608 2.761771
15.031003 3.375607
14.199022 3.294316
14.845571 4.012139
15.036348 2.586049
14.749307 4.538926
14.207709 4.378333
14.040857 3.922422
14.740268 3.270647
16.076844 3.314221
14.269302 3.418357
14.145967 2.364985
14.157956 3.142246
14.950887 1.778939
14.638719 2.832636
14.815993 5.305829
14.936825 0.383257
15.373192 0.159433
16.083361 2.965620
15.133861 1.387862
14.411338 2.868398
15.689305 1.422147
16.177194 2.743821
14.674830 1.346965
14.909628 1.520486
14.880279 -1.319651
14.211249 0.145721
14.884858 1.395461
14.506648 -0.359395
14.730872 2.014704
14.548390 2.600133
15.145789 1.003532
14.733439 2.490300
15.126286 3.795928
16.315080 3.906131
15.396949 4.753110
15.235970 5.390006
13.843500 0.707988
15.905023 2.160476
15.071303 4.166269
15.325611 3.825770
14.955430 3.367541
13.830534 2.394877
14.189547 0.996221
13.527296 0.903491
13.858178 4.760237
14.609847 3.437880
14.263743 2.742753
15.588134 2.758439
14.747316 3.848123
15.027150 5.301171
14.927793 2.852618
14.768882 4.330351
14.501954 3.396601
15.223379 5.005351
15.927589 2.553119
15.980316 3.647326
14.950818 2.041644
15.736388 3.212792
16.218054 5.982014
15.232354 3.046165
15.941144 3.825298
16.185869 4.887606
15.333112 3.971427
15.273745 2.482182
15.517946 4.201648
15.681124 4.791275
15.922423 6.532997
15.938940 6.932319
15.425647 5.355511
15.697102 3.675174
15.832659 5.657910
15.807114 7.077030
15.598457 5.942467
15.897861 6.430867
16.236011 5.926043
16.294868 7.006905
16.220700 4.878610
14.853086 2.640182
15.567010 5.093995
15.466594 2.971439
14.938748 2.446308
15.349690 5.881527
16.304317 3.551802
14.853594 2.976550
16.012472 2.803735
14.982562 2.737320
15.787875 2.450984
14.944258 4.691085
16.268733 2.436528
16.363060 5.010984
15.629542 4.136533
15.259951 4.370375
16.369317 6.174012
15.832226 5.050305
14.932330 3.305607
16.782498 3.159533
16.918612 4.493757
15.847141 2.658652
15.107695 5.399307
15.477003 2.451921
15.708755 5.509523
15.438674 5.667741
15.062889 4.441021
16.624996 2.745927
15.886890 3.063702
16.898564 3.402206
15.799052 4.456965
15.984757 3.214082
16.111026 5.547683
16.511905 4.907054
17.070306 4.288900
16.592295 5.835582
17.479681 6.123049
17.094933 -0.053062
16.942837 3.119986
16.590013 4.528126
16.507448 5.222130
16.172490 2.346471
16.312019 1.277444
15.974700 3.640418
15.709698 1.941272
15.671026 4.608028
15.860194 5.147639
15.959943 3.377632
15.842135 3.829234
15.480271 4.887801
16.123201 4.246830
16.998111 4.108129
17.217078 4.789570
17.529038 5.168462
15.509780 4.635518
16.395442 3.196425
16.056556 5.864016
16.459146 4.591270
15.692160 3.695552
15.760142 5.494225
16.110558 3.380352
15.854659 3.448117
15.527538 3.524841
15.932682 4.078916
16.673470 4.872125
16.049554 5.830659
16.379851 4.142918
16.183422 2.602348
16.931821 5.200740
16.389130 5.094315
16.515037 1.238950
16.503369 4.267908
17.621605 3.805883
17.304376 3.621544
16.628639 4.365834
16.956338 2.497356
16.192026 1.431198
16.240130 4.617860
16.517263 2.253848
16.078816 0.045100
16.241489 1.733714
16.115776 3.866068
16.245255 3.687038
17.190916 4.014355
16.715469 4.113836
16.161524 4.596954
16.043513 8.606092
16.139222 1.002324
16.095651 2.641524
17.274237 4.608790
16.089264 3.554563
15.728713 2.476666
16.434715 4.295394
16.029715 4.601132
16.920073 2.512524
17.291392 5.056876
17.181159 3.706063
17.232158 4.315971
16.629378 3.961407
16.058506 2.424764
15.459057 3.767491
16.912862 3.279656
16.322588 4.195679
16.416003 4.451548
17.127965 2.846242
16.637079 3.647331
17.449253 4.417990
16.724562 1.819589
18.198393 4.464429
16.919742 5.196739
16.171351 0.797501
17.068040 3.071715
17.145022 4.924763
16.172817 4.232611
16.737515 2.052318
16.638391 1.391705
15.759543 2.429637
16.989912 5.145616
16.116340 3.554993
17.489024 4.408125
16.269231 4.908239
15.223869 4.066527
17.420009 3.084116
16.408748 2.296683
17.061998 4.314249
17.076691 0.451614
17.880026 4.325315
17.086722 5.004288
16.616242 2.973053
16.949668 3.109378
15.934114 2.307183
15.834616 1.274719
15.842748 2.570198
15.922429 0.328323
17.491728 1.555232
16.713055 4.811525
16.399194 3.450232
15.676138 5.630032
16.440147 1.021594
15.706920 5.139951
15.180583 2.972296
16.594557 1.997329
16.337476 3.456181
16.337148 3.406014
17.158129 3.198677
17.312494 3.015017
17.041915 5.636776
16.445228 3.441395
18.057304 4.256319
16.831315 7.148499
16.330058 1.049199
15.444011 3.915283
17.143824 2.792482
15.712441 3.870140
17.082844 5.569275
16.238958 0.628140
16.917872 1.797918
16.467690 4.309924
16.633461 1.960022
17.347105 1.698875
16.443451 2.562806
16.515318 5.514166
16.989947 3.043522
16.312938 1.698560
16.236382 2.956220
15.821383 1.978043
16.535181 4.418157
15.523011 4.765518
16.364990 3.451858
16.332267 4.011163
15.867393 2.729857
16.553432 3.450897
15.603817 3.555100
16.358824 1.249564
17.162022 1.883826
16.985002 0.197531
15.209972 2.733669
16.556354 3.417067
16.593389 2.453261
17.146178 3.831949
17.195154 6.152027
17.745557 3.062235
16.566251 1.783866
16.613755 -0.422403
16.854190 3.310975
17.406655 1.170275
18.116743 4.283419
16.457346 2.015505
16.420097 2.550334
16.632900 1.315372
16.582045 2.360033
16.675832 2.933719
17.530301 2.068913
17.569264 4.402813
17.759682 1.891934
17.452423 4.392428
17.335440 0.683631
17.455516 1.257259
18.201956 3.390798
17.976541 0.442388
16.723755 3.467891
17.120464 5.959466
17.563994 3.786042
17.578269 3.753894
17.825432 2.740500
16.433899 2.886223
18.275176 2.565722
18.851603 1.803198
18.502522 5.543932
16.971806 5.705834
17.022975 3.829751
16.129806 2.734895
16.914834 2.845011
17.919967 4.591058
16.627615 3.304855
16.865272 4.457270
15.968537 2.632758
16.500485 1.743400
16.690683 1.690191
16.501526 0.400856
16.492042 1.767471
16.869887 4.166552
15.609721 0.742082
16.627999 2.591439
16.505500 1.360441
15.707998 0.349375
15.638113 5.797584
16.101087 2.988037
15.536850 3.905559
15.899988 4.854549
15.792242 4.287790
15.437587 3.565494
15.534048 5.749319
15.790833 3.356278
15.724191 4.764552
17.475733 5.829972
16.294617 3.168271
16.096260 1.862895
16.663417 2.240784
15.815012 2.602679
14.620164 4.308682
15.268474 4.267288
15.251414 4.220200
15.489654 2.140486
16.129421 -0.387540
15.704800 3.220176
16.961570 0.006162
15.531444 -1.498732
15.830932 3.517432
15.853530 3.337184
15.470879 3.026394
15.921299 0.801515
15.892350 3.510735
17.296845 2.400592
16.766288 2.174419
16.292978 2.415698
16.334784 0.062336
16.552841 2.727804
15.109782 2.498929
16.163813 0.946408
16.005718 0.837817
15.337965 -0.856235
15.181989 1.888463
15.231876 0.906975
16.143199 2.006292
16.495203 3.060403
16.251738 5.063006
16.640431 4.166581
15.944679 4.586256
17.045438 1.733766
16.434414 0.755638
16.709298 1.949066
16.429039 0.576835
15.993497 -1.338896
15.730257 2.469542
17.323585 2.465594
16.650153 2.580949
17.534007 2.943245
16.812618 1.912850
16.919256 5.116716
16.846235 1.043282
17.122202 4.022735
15.908944 2.734442
16.695696 2.117177
17.398173 2.361408
18.366630 3.026180
16.728082 1.195824
18.083527 5.458199
17.577579 3.847358
16.989214 4.548745
17.376947 4.750361
15.776691 2.351884
16.437106 3.303896
15.476219 2.143081
17.403628 4.065048
17.202180 3.637693
17.279827 6.130239
17.255792 4.607904
17.099335 4.827997
16.820491 4.335219
16.619692 3.493201
17.461362 5.062508
17.606198 4.445596
17.350617 3.226621
17.130252 4.913952
16.251104 4.969209
17.386032 5.909166
16.211304 2.386888
16.488275 0.498159
16.486692 4.497425
16.679471 3.814283
15.938717 1.148853
16.449081 2.023464
16.845841 5.015706
16.762524 1.306799
16.600599 2.014466
17.207775 3.200031
16.490446 5.546101
17.056425 2.970364
16.129469 3.655403
16.467939 3.923362
17.151791 1.802360
17.004473 2.373969
16.585497 2.710283
16.883323 -0.007898
16.845149 1.617131
15.678676 1.843328
16.949956 1.991054
16.392283 -1.139002
16.313394 3.288274
16.176098 3.339563
17.274116 3.503732
17.191947 5.847305
16.845417 0.526492
16.812150 2.836718
16.776077 1.679794
16.214674 -0.100384
15.907878 0.569233
16.051799 2.475583
15.359209 0.376239
16.519917 2.342363
16.553521 4.522996
15.252615 4.681534
16.175441 2.623053
15.354775 0.135472
15.567325 4.410910
14.662609 2.132475
15.976879 1.938482
15.740452 2.925540
15.848769 1.544164
15.670485 -0.634050
15.009296 0.904922
17.073010 2.002940
16.938455 4.763953
16.493874 6.838487
15.802607 2.421204
15.561340 0.867394
15.423999 -0.890693
15.834857 5.170247
16.035633 5.283283
15.136021 0.858913
16.920345 4.749348
15.962062 1.124867
16.105252 3.318337
16.073052 0.319033
16.836918 0.302080
15.757562 4.461795
16.030083 2.411602
15.443189 3.177616
15.893108 2.211971
14.826911 1.582003
16.037442 3.391313
16.372912 -1.283369
17.136411 -0.252846
16.053784 2.315140
15.818037 1.282804
15.669849 -0.542950
16.237593 0.940503
16.041662 5.554659
15.429594 3.340437
17.306036 1.567752
16.129829 1.284206
16.915201 2.608274
16.661519 3.943419
16.485218 5.554054
16.765136 3.737191
17.675085 3.666754
17.149691 0.356496
16.271734 1.295683
16.548949 1.533200
15.572526 0.118315
15.594047 5.103922
15.702977 1.698085
15.419332 1.938184
16.352138 2.148883
16.037004 -0.823409
15.409987 -0.213024
16.432236 -0.549590
17.462350 0.444512
15.872381 1.964864
16.728768 3.810604
15.684111 3.937538
16.752146 1.402399
16.392517 2.669577
17.149879 1.727882
16.872042 1.440258
17.268179 1.522167
16.360657 0.774311
16.754937 3.417892
16.102474 2.326220
15.645677 2.467570
16.302934 3.343129
15.889512 1.735261
16.849352 0.339979
14.641305 0.466884
17.064755 1.163372
16.515491 2.837541
15.730072 0.437280
15.501452 2.707863
15.954182 1.735198
16.177025 -1.423692
16.316925 4.007583
17.005786 1.536655
15.554617 -0.678013
16.550803 1.596571
16.897478 5.497606
16.340926 5.542780
17.302749 3.700504
16.202070 2.587084
16.711036 2.502247
16.213018 3.719967
16.847294 1.518256
16.891685 1.107385
17.020586 0.845539
15.854002 1.439853
17.128894 3.119399
15.949660 4.281129
16.179963 -0.258383
17.503860 -0.089616
18.406422 2.771087
17.462013 3.978065
16.302916 3.065603
15.501819 3.657793
15.900371 1.183211
16.512756 1.150605
17.261545 5.036566
16.371263 6.167341
16.619699 2.586939
14.405706 1.866672
16.384464 4.214924
15.782707 0.603668
15.986917 1.765046
16.520797 3.173579
15.440361 0.999240
16.199585 3.185439
16.012489 2.777516
15.747751 1.407295
16.489542 4.337550
16.585610 7.094900
15.639697 5.171996
16.239879 4.498746
15.444181 4.152575
17.432569 3.300148
16.579660 1.303526
16.815259 3.259105
17.298088 3.794979
16.172411 3.441307
15.860168 1.885120
16.403862 3.322301
16.455163 3.704976
16.874462 2.605964
17.926958 1.568704
16.879129 2.799265
17.130796 1.415567
15.720122 0.796874
15.019804 1.108886
16.464754 1.731160
15.704771 -0.690816
15.822597 2.212512
15.343726 0.996741
15.425769 2.317201
16.073235 4.691024
16.573103 2.010473
16.520838 2.404732
16.137311 1.854256
14.673036 1.934733
17.042831 2.983648
16.060127 2.376711
16.257122 3.934702
16.035797 2.406057
14.984078 5.104739
14.523258 -0.412038
14.644189 2.843056
15.791525 3.849521
15.138807 2.557940
16.867269 0.872906
15.188615 0.676946
15.387455 3.574086
15.234804 -0.694516
15.349456 1.786482
15.689124 1.036320
15.159021 2.838307
15.429395 0.877993
15.026211 1.770748
15.784842 4.508228
15.438731 4.101593
15.371100 5.526317
15.628798 6.358740
14.920723 7.164507
15.218079 3.154712
14.608955 1.283437
14.671718 3.716940
14.913738 3.530830
15.326447 5.776770
16.980157 5.022403
16.202764 5.573882
15.419889 1.840359
16.369651 1.720274
15.939937 2.070048
15.024404 5.456199
15.822389 6.557458
15.078296 4.060140
14.520321 2.153956
15.328611 1.957598
15.277840 2.941618
15.308380 4.131473
14.857789 3.675351
15.136199 3.076494
15.828534 2.560909
16.283734 6.122878
15.530456 5.063083
15.586877 3.882647
15.740731 1.647628
14.739495 1.728909
15.898670 3.415641
14.807472 2.303051
16.130438 2.303670
15.485829 1.839603
14.854444 3.562856
15.052417 3.652069
14.422086 3.071440
14.023536 2.696805
14.765272 2.628193
16.239967 4.355410
15.927376 6.094823
16.812458 5.148176
15.994152 5.899180
16.253291 2.330650
16.667504 4.236452
17.267512 3.168347
16.261997 5.230693
15.912519 1.874087
16.316884 1.636479
16.486333 1.518922
16.366011 1.497392
17.296932 1.286235
16.101092 2.257644
16.555938 3.685950
16.039825 2.479494
15.836019 1.278512
16.660592 -1.667675
15.387041 0.653222
15.483109 -1.747888
16.317319 0.165911
16.405857 0.624787
16.284866 -2.763299
16.602160 1.812013
17.332544 1.204136
16.604739 2.724830
14.982307 2.630121
16.923970 2.543861
15.814276 2.259456
15.418180 0.272214
14.474224 3.578682
14.762968 1.337033
14.578937 4.113082
15.335725 2.613779
14.669513 3.861933
14.058356 4.160404
15.180877 1.525869
16.314459 3.264210
14.234307 2.832252
15.010359 2.925764
16.273114 1.408353
15.802802 5.683208
14.846331 2.444736
15.712435 3.096418
15.692942 3.463815
16.216045 5.014003
14.882425 5.643809
14.582085 3.138690
14.502189 5.912060
14.225752 4.579333
14.256593 6.784739
14.152816 3.711810
15.403144 1.684239
14.333857 3.398053
14.775907 2.823851
15.770371 1.340627
15.663312 4.581033
13.486557 0.556015
14.705319 3.266179
15.118870 4.257517
14.814410 4.067723
14.461918 5.005903
14.269095 3.865573
14.754374 5.976918
14.178626 3.108538
14.607831 3.926685
14.045473 3.200306
14.963561 2.363617
14.124905 3.465760
15.438261 3.293977
14.910238 3.624104
14.912215 7.943290
14.785689 4.770201
14.369905 6.021098
16.186252 4.427083
15.323508 2.643663
15.346022 4.747333
15.933956 3.515924
15.137974 6.448712
15.322689 3.541889
15.042816 3.486995
15.065243 4.775966
15.884669 5.211991
15.870326 4.255586
16.198816 3.696869
14.468357 5.574023
14.581580 5.053143
16.798847 4.724845
16.871518 4.695294
15.348908 2.213784
15.761000 2.842166
15.328087 4.903859
15.045531 3.893087
15.274537 3.914092
16.876485 5.755818
14.930556 7.384016
16.328489 1.043515
16.171138 5.199838
15.188524 3.856815
15.876910 5.544204
16.161911 7.574051
16.650442 7.339476
15.216097 5.410236
15.018404 6.549903
15.786369 6.071422
16.103282 5.760626
15.255921 5.078251
15.674466 3.829525
16.253197 4.848302
16.100964 3.061604
16.101414 2.513410
15.280441 3.182716
16.375079 3.629362
16.349654 4.080745
15.191025 5.848826
16.032579 3.272958
14.523463 4.176027
15.469957 6.647218
15.016857 3.942521
15.606560 5.241976
15.504970 5.560968
15.267433 5.039207
15.691870 4.366061
14.812430 0.578770
14.717414 4.207007
16.151616 6.474653
16.568643 4.559934
15.472410 4.908896
16.598838 6.304466
15.378704 6.328488
15.311932 5.367433
15.304368 2.816487
14.532696 3.659180
14.618839 5.572179
15.970447 6.706824
16.247026 3.994504
16.685258 6.648802
16.385337 6.419049
17.267420 5.112828
15.373207 4.976525
15.876286 6.586657
14.265342 4.981364
14.710534 3.724812
14.914939 6.580655
14.979943 4.774078
14.514731 5.272353
14.920292 1.179373
15.471499 5.960417
15.305515 7.203467
14.640849 5.791095
13.831294 6.544642
14.192142 10.832748
14.809616 6.770031
15.869838 8.185502
15.449745 6.625374
15.392292 7.518149
14.920057 6.961454
14.711231 7.136548
14.596360 3.925334
14.319512 3.853758
16.034320 6.335415
14.396305 7.832102
14.484097 8.154696
15.035301 7.173458
13.695811 7.062693
15.561767 5.433668
14.922114 4.060798
13.648564 2.408629
15.303715 3.502666
13.510639 6.066038
14.734678 6.200206
13.361192 2.657895
13.503384 6.662709
14.691985 7.108274
14.656751 3.729888
14.496301 6.441925
15.232815 6.826140
14.350748 5.065742
14.688650 3.128338
14.951813 4.879818
14.733327 5.373396
13.925236 2.921618
15.137194 5.134588
15.756494 3.685923
16.054084 6.149725
15.538443 2.576055
15.727900 9.007984
15.329562 5.405622
14.974610 7.156827
13.787404 5.472195
14.548878 4.143201
13.778824 2.191589
15.435019 3.010583
15.068482 4.771754
14.827271 8.126163
15.588090 5.715963
15.456136 4.188120
14.849758 3.318868
15.105399 5.986870
15.450443 3.595813
14.502824 4.726470
15.423059 6.604498
13.808086 6.142670
13.084206 5.187729
14.427041 4.157986
13.099842 3.377716
13.796054 7.062396
14.910798 7.477518
14.753964 4.663266
12.572276 1.540584
13.802560 4.566053
13.693425 6.723959
12.929075 6.423181
13.730119 4.289954
14.802195 4.048111
13.479137 3.182229
14.237096 7.920178
13.956790 5.536917
14.146431 6.661075
14.670387 6.491178
13.609799 7.088874
14.244230 4.664581
14.428998 8.282897
15.068788 3.693289
14.920645 4.112443
13.710777 5.391501
14.447924 4.914764
14.952192 6.373379
14.636241 3.317996
12.912686 4.337212
13.657773 5.412117
14.104112 5.202669
13.613180 4.989928
13.743031 5.474404
14.086470 7.663661
13.102709 4.315585
13.193976 3.892245
13.751411 7.538636
15.097350 6.225124
14.159585 5.992189
13.633406 4.789130
13.636603 6.194059
14.059120 4.426928
14.956674 5.482897
13.831655 4.629104
13.656419 2.692048
15.089297 3.110471
14.108221 3.277423
13.150313 4.138488
14.075863 6.174473
13.819638 6.369641
14.217060 4.896802
15.103150 5.752155
15.351726 4.174418
14.107790 -1.096338
14.260783 2.203397
14.008823 1.454698
13.678777 6.191037
14.397277 2.713324
13.931738 4.862926
13.629440 3.882624
13.995715 6.857167
14.222642 4.363601
11.937307 3.109284
12.906975 5.277789
14.006259 7.200950
14.334979 4.074961
13.729498 1.429918
14.879430 4.914472
15.188816 4.369962
14.315944 7.659329
14.155079 6.811713
13.986407 8.681251
15.290880 9.365577
14.712825 8.656984
14.557585 6.037306
15.372898 9.088135
15.128993 7.943254
13.217976 6.111804
14.246506 8.999774
14.657905 9.582519
14.113733 8.475018
13.147295 7.836327
13.868438 5.123750
13.632060 6.607925
15.726571 6.322385
14.793774 5.920511
14.566024 7.114950
14.005924 5.987055
14.131066 7.724454
14.460155 8.162483
14.971622 7.919484
15.226783 8.687183
15.667022 2.977356
15.886256 6.817576
15.778518 8.941050
14.687657 7.352950
14.099659 4.733007
14.194921 4.530358
13.733038 5.675162
14.719542 7.613653
14.810521 5.304072
14.290419 7.182982
13.228271 6.890683
14.658075 9.253251
14.804572 6.509247
14.191351 5.512303
15.407068 4.758601
15.670332 5.057787
14.760710 4.456822
13.931423 0.757661
14.075032 5.210748
13.887713 4.328448
14.217318 5.008114
14.589896 6.045749
14.133428 4.234852
14.278685 3.060906
13.558775 6.182013
15.367840 7.055349
13.451244 5.754739
15.321150 5.151892
16.208335 7.178050
14.155073 4.732518
13.884265 5.134911
13.740778 4.671703
13.496653 4.815561
13.164301 4.640801
13.634771 6.542891
13.048014 5.195322
13.994421 3.870222
13.003189 4.888041
14.829906 7.992449
14.888180 2.620004
15.522382 6.149470
14.697534 9.729855
15.138305 9.627922
15.039898 10.097826
14.447704 11.590229
14.658360 5.934734
14.449252 6.712321
14.389328 6.282344
14.448511 8.832900
15.073752 7.092151
13.549601 1.739621
15.116795 3.649031
13.810754 6.504276
15.489733 6.852635
15.655366 7.892713
15.413162 4.882304
14.151024 5.639582
15.954854 7.357229
15.571903 6.660439
13.842149 5.230790
15.005617 6.124634
15.670447 7.227221
15.137735 8.518167
15.797558 9.113456
15.044156 6.894091
14.286518 5.019244
15.349237 5.491073
14.849745 4.426956
15.352824 6.492394
16.262591 8.805591
14.010244 5.396826
14.567378 5.164955
15.276741 0.784716
15.328761 1.231554
15.652327 4.118126
16.165557 7.486378
13.632479 6.199522
13.271474 7.136479
14.078895 3.718503
14.769172 9.885225
15.758901 7.814415
14.318080 9.663124
15.673267 8.943137
15.409305 11.773196
16.339987 10.212047
14.687784 10.275549
14.880759 8.549058
15.891841 13.369911
15.332363 11.109758
13.159049 6.326395
15.480706 10.463500
16.515861 4.648912
14.572997 7.319466
15.366092 5.807167
14.164458 5.681456
15.010141 4.414888
15.092241 9.182882
15.692890 6.936061
16.193254 6.452566
16.341001 9.793551
16.167941 5.948021
15.853071 5.156838
15.388459 3.142325
15.485267 5.167215
15.387017 7.803324
14.742288 7.602886
13.618229 4.179327
15.739320 7.422889
14.911619 3.162611
14.661928 7.509070
15.423450 11.924928
14.412951 11.945745
14.594827 9.048330
15.889611 10.317595
15.895819 6.077025
14.931933 6.100590
14.700651 3.997234
14.787650 6.407824
13.098222 7.781913
14.446702 7.927386
14.805353 6.842739
15.395947 4.886372
14.018430 9.147676
13.156934 11.665950
14.378200 14.133671
12.677742 12.859337
13.611926 7.989713
15.279847 11.173774
13.979294 9.161180
13.862649 10.014155
13.244100 9.884868
12.542077 10.543183
12.530840 10.792811
12.119160 13.757686
12.612869 14.643105
14.248154 8.842769
13.886931 11.629257
12.051497 13.257644
13.198783 10.033449
13.028932 11.135811
13.047467 13.252803
12.940904 12.969648
12.472181 8.541118
12.051116 12.445228
14.298287 13.377433
12.899623 14.292703
14.429782 12.869736
13.672885 11.731098
13.492184 12.894483
14.837164 13.338766
15.336175 14.961287
14.412824 10.066688
14.046918 12.288804
14.674274 10.169648
12.674125 7.904651
14.935228 11.288878
13.850253 11.337813
14.698144 10.499983
14.902789 8.073693
14.093979 4.897906
16.044630 6.063383
15.609017 3.418556
15.454276 1.894726
15.780320 6.665395
14.798760 4.130185
13.940287 5.178975
14.096365 7.306180
14.819518 3.583941
15.783532 8.111184
15.224118 4.123187
15.417513 6.460657
15.201524 4.810286
14.165611 6.897560
14.414834 1.990587
14.824880 8.479417
14.837393 5.394718
14.923678 8.873807
14.041265 9.685211
14.978011 7.131367
14.178057 7.138704
14.899570 6.064428
15.519723 6.360567
17.141139 7.101920
16.497577 11.581684
17.605161 11.914919
16.329937 10.476104
16.079080 4.810886
16.567365 11.178970
17.168438 8.504897
16.242074 7.586729
16.195496 7.358783
16.132838 7.161395
16.295133 5.838770
16.791783 6.630564
17.003670 9.315267
15.647888 8.170278
15.811524 2.113507
16.056617 9.215997
15.308001 3.594943
15.085980 6.407688
14.772505 2.651326
13.880988 3.703657
15.931168 5.735637
15.957849 5.224062
16.616393 5.318260
15.785564 5.790068
15.953641 3.876044
15.778681 2.486120
15.695606 5.187218
15.794057 5.537318
15.814764 5.002955
15.924503 6.335485
16.058933 5.721867
15.680600 5.391050
16.531644 5.043867
15.749873 6.391947
15.050304 4.777665
15.693285 6.076731
16.113518 2.552585
16.648724 6.571403
14.851696 6.973842
16.805426 5.050074
15.410113 5.970484
15.404254 6.770859
15.740463 5.672832
16.614655 5.728031
16.106680 2.765044
17.255851 1.271192
16.343678 4.901698
16.333212 8.675634
16.929806 8.701850
17.990317 7.302887
16.168106 5.842610
15.311848 7.890661
15.616399 5.537852
14.863609 5.822115
16.061437 5.830579
14.895750 5.665062
15.929674 4.557309
15.830014 5.819431
15.666270 7.510234
14.517404 6.686397
14.501002 5.094881
15.371283 7.256470
15.691996 4.125605
14.855082 5.718134
15.894184 6.243932
14.747203 2.426759
14.563885 4.657316
15.646107 6.191656
14.477312 7.571341
15.134168 7.102747
15.046005 4.360579
14.795747 5.629126
15.565742 6.014104
15.839145 5.212463
15.117274 4.486464
16.900491 5.595868
15.577344 7.390403
16.312272 4.656002
15.303300 5.777022
15.182958 6.182471
14.421082 7.981950
14.710942 5.662485
15.796974 5.365196
15.986193 3.735879
15.174141 5.971333
15.520392 8.216124
15.516746 5.076793
15.757536 6.120954
14.601208 4.520724
15.685487 4.553872
16.976099 7.455887
16.087369 5.370956
15.324938 3.198680
15.717347 7.008966
15.221767 6.294695
15.493296 3.349527
15.124328 6.175925
14.364498 4.663704
15.361912 6.337466
15.295597 7.440194
16.381126 7.093834
15.554804 3.210480
15.294359 6.684149
15.718592 3.878401
14.439682 3.904762
15.284816 6.574555
16.237347 5.598803
16.383417 6.979254
16.819272 10.031229
16.349679 8.125095
16.462812 6.468108
14.341778 7.229532
14.588849 7.698891
16.176335 8.795735
15.610842 7.004638
15.521431 6.983856
15.306552 6.416826
15.359582 6.072965
16.611919 4.006370
14.969904 6.520005
14.864107 6.251101
14.668780 6.589410
14.777815 7.065173
14.259855 6.354687
15.291674 7.074187
15.412124 7.904818
13.902987 10.059124
14.481525 6.915618
15.247371 8.765089
14.768724 10.146676
14.024131 8.783519
14.351508 10.911216
14.238764 6.988696
14.046085 9.322243
15.093716 9.394838
15.143306 8.534541
15.150583 7.865394
14.713808 8.122759
15.117437 8.568286
13.987029 2.418465
15.934915 7.590210
15.388203 7.374363
16.333085 8.854137
16.522256 9.356470
15.849788 7.349305
16.325474 8.259914
15.037665 4.765656
16.321794 9.254992
14.533158 5.507193
15.190685 4.907886
14.433922 8.098335
14.571907 4.233643
15.167408 7.265496
14.902392 4.549597
15.200670 6.855566
13.096061 6.206465
15.242926 8.131754
15.923965 7.007729
14.821233 6.686295
14.285838 6.697915
12.606433 8.384030
13.124349 10.036590
13.673000 5.968140
14.499772 7.423952
14.185535 6.982535
14.368413 5.803705
14.193482 5.097456
13.744478 6.429198
13.876180 6.642661
13.253957 5.717546
14.189974 8.176549
15.059345 8.688833
14.294920 7.615887
14.561941 8.768704
14.149796 9.508314
14.838327 8.666349
15.184033 9.420340
13.777936 5.372693
14.170573 6.261937
15.057656 6.984920
15.173327 8.972303
14.025608 8.430281
13.479248 6.491467
13.221142 5.575990
13.739859 5.999544
14.764168 5.700691
15.331388 6.344046
14.300482 6.010587
13.848023 7.637838
14.498300 6.970247
13.721484 5.074907
12.373126 7.588777
13.718437 6.245587
13.971289 3.419502
14.263332 2.526749
13.467070 4.484100
14.814508 4.934393
14.962314 1.326220
14.294492 3.591679
13.467770 1.082565
13.903021 2.592460
13.655333 3.654164
13.332179 4.188589
13.349746 5.767997
12.856498 5.615461
13.763300 4.460309
13.112059 4.578555
12.242801 6.003787
11.859643 6.748750
12.944172 5.859527
12.895893 6.730541
12.716991 6.779338
13.242725 5.820800
12.591517 5.634722
13.743461 5.559197
13.621541 8.046186
13.503126 8.839194
14.190266 3.985040
15.468752 3.601125
14.100633 2.334328
14.735350 3.991566
13.513781 2.948535
14.797921 5.957464
13.385573 6.392393
14.682821 6.554141
14.468194 3.351172
14.193467 4.631094
14.368186 7.017096
14.087992 6.768975
13.216164 6.559405
13.071015 4.026132
14.431574 3.547978
14.164672 6.188564
13.387095 3.591010
13.971083 4.753362
15.653676 7.881271
14.892640 8.650446
13.834571 5.898249
13.672858 6.920983
13.267624 6.698574
13.727790 4.482839
13.136474 6.357040
14.739525 6.002604
14.785652 5.181363
14.577323 5.317839
13.811370 5.685625
13.600044 4.828284
14.705185 6.013897
14.439031 5.117156
14.009612 3.802286
13.293660 4.876048
13.273242 4.967600
13.550332 4.258599
13.333502 3.730744
14.137730 4.031722
14.499731 2.353286
15.063549 2.901805
14.486571 5.676806
14.950388 4.593819
15.313600 4.099883
16.481049 8.284136
14.925537 4.389217
15.390190 4.426996
13.587598 2.662853
14.980841 5.228494
15.931151 9.999889
13.651964 3.633797
15.656543 3.386807
14.754450 5.774432
16.415331 6.891079
14.950203 2.339591
15.861705 4.897495
15.085724 1.671852
14.746061 4.091110
15.218780 1.074234
14.511984 4.035641
13.476758 6.271208
14.755999 2.927173
13.733751 0.033740
14.912404 3.341046
16.143217 5.924196
16.107109 1.496404
15.869373 3.446570
14.900818 5.305858
13.780728 3.788626
13.876975 4.529916
14.802186 6.867145
14.489225 5.473851
14.053340 5.707065
14.516975 7.411308
13.752807 6.619116
15.035342 6.161084
14.072896 5.236075
14.323129 5.267996
15.970722 8.128620
14.599280 3.596222
15.016244 5.693207
15.219780 5.808508
14.510271 2.414674
14.642678 7.893554
15.480635 6.583855
15.882164 6.952143
14.676529 4.118414
13.621598 5.741900
13.980660 5.583031
12.900840 4.282738
12.817205 5.082340
12.560165 4.028982
12.913606 3.241794
13.765714 5.133352
13.319903 7.086677
13.778164 4.582180
13.730839 6.377030
13.898855 7.416751
13.447515 5.213584
14.312531 6.105048
13.229989 7.631969
12.430530 6.644638
14.349014 5.812692
14.323871 3.867498
14.106795 4.693148
14.696139 6.192451
13.863717 5.010045
14.701736 5.977981
14.796985 5.517340
14.536773 4.955574
12.514364 6.855010
13.133776 8.261891
13.509781 4.422206
12.812451 4.673264
13.611035 5.926571
14.053715 5.999472
14.232460 5.145153
13.993589 5.348951
14.116101 5.725716
15.509707 4.904141
14.358317 3.187805
13.409583 8.794575
13.798812 9.178625
13.491903 7.623251
13.622761 6.294437
14.336104 3.559156
14.061182 -0.271435
13.551705 2.786229
12.888904 2.040237
13.311026 2.662106
12.577024 2.885773
13.410630 7.104815
12.711766 9.264549
12.873101 6.046453
12.951499 5.846312
13.200866 8.093997
12.579156 9.796085
13.114804 8.705122
14.683424 10.190315
13.741485 10.869072
12.895360 7.612207
13.087464 8.365719
14.514213 5.787627
13.145947 8.370152
15.112424 11.128616
13.857130 9.777171
14.919383 8.520718
15.024649 6.715006
13.329714 8.879091
13.529821 8.754853
13.014473 10.846651
13.360199 6.730198
13.022000 13.267804
13.674005 13.981547
12.072219 12.931164
13.165819 10.002676
12.875156 12.595834
13.844621 10.455389
12.119990 9.475825
13.506209 11.370160
14.522607 9.506712
13.446072 10.109294
14.353851 9.778043
12.858455 11.187905
14.137059 10.959889
13.668048 10.042163
12.689534 11.479575
11.903447 10.869198
12.423332 11.094978
13.254995 11.772638
13.112661 10.850412
14.135537 7.672113
14.270653 9.813425
13.544691 13.222389
14.928908 11.116268
15.759719 9.982507
14.936728 8.256163
13.917427 9.592573
15.027919 8.991807
12.639879 5.728890
14.465087 5.537762
13.254549 7.000211
12.570780 6.217556
12.539847 6.834817
13.119754 7.255165
11.902981 6.248773
13.174044 6.254200
13.153120 4.545937
14.534488 6.495651
14.982910 5.791769
12.580592 7.036044
12.836447 6.403989
13.805056 8.294035
14.739442 4.533485
15.293171 8.855085
14.972330 7.274814
15.303224 7.190804
15.124127 6.962693
14.342157 10.504179
14.591961 11.466236
14.548954 12.717924
14.453996 9.330391
15.193778 4.272596
13.885142 2.621942
13.598710 0.595922
13.836829 2.016136
13.875476 6.657703
14.093036 5.460529
13.780039 4.385546
14.103748 0.140288
14.327734 8.426798
13.892404 5.615799
16.384778 6.838841
15.057180 7.351870
14.552590 7.854781
14.345603 7.503597
14.676369 9.433705
14.278517 10.509309
15.632831 10.029909
15.427607 7.280251
14.006141 5.997390
13.142648 8.074551
15.367561 6.905838
14.771664 5.507441
14.285014 8.006465
14.742512 8.484355
14.881339 5.971241
15.011812 5.991405
16.337673 3.928766
16.385697 4.873312
15.962684 7.563120
16.410394 9.408838
15.590695 10.571994
15.616750 8.832165
15.502962 6.761075
15.105515 4.215642
15.359159 6.127835
15.035812 8.053712
14.841931 8.702098
14.523733 12.414246
16.000089 9.794148
15.228197 9.340024
15.651087 5.455756
14.982781 5.298260
15.124989 8.885501
16.103676 9.653778
14.778965 9.086055
15.344756 8.044927
15.148240 7.323459
14.831330 6.227124
14.903666 2.533620
13.335379 2.472789
14.134719 2.949060
14.088968 2.009289
15.050251 4.291267
13.694515 2.281922
14.981802 4.978226
14.331930 2.666692
13.686411 4.524921
15.213319 5.237270
15.859717 7.405025
15.621124 9.804816
14.855570 9.535964
14.950026 5.949537
14.575888 8.451844
14.227870 11.027029
15.009833 8.611446
14.125378 9.268875
14.752617 12.151327
15.127360 10.708005
16.568161 11.097368
14.739120 10.263181
14.801870 12.213108
14.933045 12.228774
16.367581 9.171798
15.085979 14.011337
15.909740 13.983716
15.136800 10.389591
16.223773 7.402522
15.099818 9.680217
14.814831 7.803726
14.571372 8.867806
15.318884 4.998641
14.896262 5.850297
16.149458 9.172878
15.281364 13.205437
14.482779 11.258495
17.547187 10.936327
15.652353 8.803993
17.052968 12.435673
16.939530 10.143486
16.110834 10.217804
16.475012 7.430687
15.198092 8.379656
15.737572 9.205514
15.715770 6.123436
15.310216 6.884368
16.047304 7.032037
15.340336 4.745589
14.796541 4.771410
14.031044 4.963020
14.665797 4.807158
15.119692 3.243778
14.862050 5.298257
14.419920 3.959177
13.745197 4.297469
13.915709 2.686436
15.162163 7.795131
13.681049 4.079257
14.786238 5.422731
15.356419 8.084388
16.607606 8.653991
16.079418 8.766085
16.382501 8.267966
15.160251 3.973175
15.691288 3.797058
16.363187 3.456037
15.946157 3.637520
14.402170 4.289517
15.202989 3.602400
14.883752 2.419635
15.211104 1.432053
14.292226 1.439840
16.045613 4.533831
14.234917 4.698296
15.149940 4.087562
14.295908 7.485455
16.259498 9.543680
15.609659 7.563308
15.893878 6.142892
16.600716 5.748560
15.491992 6.122831
15.216743 9.468465
15.840454 8.194789
16.249335 6.229868
15.032264 7.098315
15.298730 6.402593
13.831261 8.067105
14.926357 9.089490
15.142198 10.259683
15.008892 7.389144
15.135821 6.538785
14.348020 7.676338
15.939209 9.908438
16.410662 7.260689
16.029698 6.611029
16.324258 2.983054
15.772687 4.920127
14.950113 6.628044
16.763795 8.995024
16.720552 6.610738
16.661835 7.140439
16.770450 5.981154
16.874070 6.876401
16.104528 5.974407
16.484269 4.412941
15.395131 5.240742
16.276554 3.914214
16.382757 2.825322
16.424885 6.052747
16.586088 2.735891
15.997031 3.852908
15.933241 4.921383
16.937343 4.894782
16.792024 6.407800
15.400560 6.533230
17.257374 5.601765
16.900232 6.394803
16.065588 5.549869
15.712601 5.020093
15.293649 5.736866
15.632565 4.098933
15.183897 2.551166
14.594443 2.736716
16.766990 5.436573
15.514658 6.074965
15.262066 7.766452
15.608811 5.618779
16.702785 5.395327
15.504665 6.007064
15.621719 4.615960
16.302004 6.601212
15.564070 6.949702
15.934906 7.754167
16.153139 7.756974
16.064326 6.718506
16.227201 6.211755
16.553614 7.632869
16.552088 7.522077
15.640721 6.855503
15.888479 6.735636
16.619140 7.237098
15.838703 6.680857
15.469381 7.730751
16.214343 5.633299
17.190597 7.018984
16.474533 5.785260
16.279156 6.057546
16.369882 5.256746
16.217608 6.797884
16.448821 6.286483
14.985359 7.717878
16.548299 3.285514
15.527615 3.834167
16.496787 4.762916
15.826330 5.429589
15.341490 6.855136
15.751942 2.766182
16.192003 2.349850
15.757746 3.293034
16.414590 4.721694
15.932376 4.900688
16.206133 6.324423
15.957106 7.421240
16.162158 4.476081
14.979201 3.366417
15.585134 2.531379
15.927819 6.785849
15.708580 1.180305
15.677736 3.474458
15.457516 1.036888
16.243458 5.142830
16.194353 3.089186
14.479181 6.085163
15.560675 6.810804
15.755745 4.008409
15.991212 8.075301
15.617802 6.306405
15.795616 4.228202
15.784569 4.236122
15.526224 3.096430
16.055838 2.567368
16.908768 3.925215
17.528683 5.611643
16.562155 7.595049
16.157176 8.536933
15.779790 6.074842
15.721548 6.346681
14.595170 6.765867
15.445631 7.098364
15.021947 5.776697
16.036266 6.497122
16.096339 7.561092
14.779134 8.477209
17.080118 6.566039
16.891341 6.076669
16.186971 7.457014
17.198950 9.719028
17.074018 7.194355
17.677856 7.345655
16.527583 11.326926
16.851215 9.256550
16.552606 6.756688
18.037535 4.478295
17.178897 7.996744
15.593428 8.916713
15.920456 5.976243
17.151915 6.403557
16.191023 6.098566
15.002658 7.149109
14.674512 4.797972
16.065188 6.196513
15.340422 6.399931
16.164775 7.138185
15.834220 2.714171
16.318006 5.354051
16.453003 3.790396
15.999019 4.994998
16.025910 5.304937
15.356087 7.082954
16.340014 5.774997
15.628056 7.884848
15.782616 7.242237
15.113024 6.982299
15.140473 5.214326
16.006708 9.815535
15.084276 7.462963
15.012499 8.663746
15.085704 5.536113
15.033961 5.056851
14.275854 5.661052
14.650481 8.305414
13.747914 4.971251
14.987795 2.525214
15.563412 3.595375
15.273877 4.982966
15.400090 4.266205
15.294861 4.517008
15.704067 5.845011
15.136484 4.390764
15.146045 2.895968
15.636710 4.392670
16.516251 3.807627
16.048926 6.210536
16.996482 5.045504
15.307870 3.972319
16.228455 5.305410
16.064810 3.703594
15.513695 3.128187
15.859967 2.281892
16.628587 3.423810
15.842658 5.740621
17.205437 3.833040
16.999294 3.751445
16.395174 3.737621
16.502847 2.373418
17.615068 3.387437
17.377140 5.049043
16.712762 3.974007
15.181275 7.007544
16.720872 2.433286
17.229009 3.543061
17.314362 5.289907
16.585555 6.161066
16.232339 1.390196
17.055356 1.277436
17.784882 3.699968
16.538523 4.628108
16.317879 3.906029
17.724785 3.775325
16.579405 -0.885691
16.270259 2.256931
16.473743 1.006474
16.833666 3.359993
16.720216 2.780665
16.843279 3.557654
17.157395 4.871584
17.262687 4.889088
16.700404 1.004770
15.782862 1.362769
17.318713 2.068849
17.134765 2.459274
16.710978 2.764755
16.683781 2.124800
16.888682 2.073326
16.899115 2.296824
16.861662 2.594181
17.168126 4.402860
17.093828 3.733275
17.243753 1.344470
17.158758 -0.248109
17.207400 2.804992
15.859278 3.260827
16.809616 2.764458
16.785749 0.996795
18.205305 1.883201
15.897685 0.437280
16.153084 0.432840
16.773035 2.309600
17.204757 3.518661
16.599375 3.635689
15.940027 5.272456
17.092645 3.078734
16.310412 1.112772
15.311813 -0.188774
16.751717 3.541879
16.552738 2.044813
16.974631 1.439709
15.630419 0.278321
16.735710 2.137244
15.603127 3.977573
16.265922 2.273992
16.726876 3.906551
15.981402 0.590617
16.023300 4.587320
16.136514 5.045113
15.461309 5.434977
16.078448 5.603184
16.822430 5.145188
16.324170 2.397023
15.693003 4.356657
15.575963 1.606544
16.503090 1.867072
15.562380 5.657176
15.832699 3.413867
15.713021 3.784204
15.661769 5.251563
15.521317 4.425556
16.300265 2.034878
15.138180 2.184982
14.807877 3.984122
15.205198 2.231616
15.172219 4.661150
14.593029 1.851850
16.514005 2.429534
17.016361 6.049500
14.777017 2.127510
15.483308 2.083760
15.307365 3.401613
16.741832 7.371700
16.620946 2.939723
15.329892 5.004386
15.445882 3.269952
15.253199 4.175684
15.431611 4.162529
15.561244 4.437345
14.980614 6.436504
15.720701 3.523817
17.236501 6.630724
16.350129 3.214863
16.673329 6.123456
16.268708 4.425652
17.558551 2.998800
16.634140 3.298003
15.651175 2.920338
16.904453 3.678086
16.020666 0.592040
15.954332 4.970842
16.572878 5.064854
17.249445 6.830640
16.221151 3.755396
15.616644 4.654977
15.781866 4.526846
16.890584 5.426392
16.763805 6.043389
17.228822 3.946649
14.921037 4.778782
15.802872 3.510837
15.998155 5.980694
16.623774 4.464518
17.756415 4.574231
16.494149 3.000136
15.881797 3.325038
15.841786 4.718980
16.227835 1.048693
16.172937 5.141334
15.493684 1.609164
15.768237 5.505028
16.054507 5.183012
17.082912 6.274593
16.149877 3.040727
15.789092 3.221492
16.327640 4.595039
17.306357 2.777847
16.514094 3.710914
16.430017 1.291552
17.411181 5.429868
16.838591 4.312242
16.749380 7.728342
15.152751 3.007243
15.934099 4.313682
16.073614 4.499878
15.306623 4.639385
16.965312 4.884274
16.472388 2.593719
17.809538 5.329271
16.665145 6.979187
17.154538 8.885172
16.824288 4.334909
16.791490 6.970165
15.421330 3.810500
16.697707 4.358024
17.233281 2.132920
15.828274 5.336548
16.403677 3.034483
15.977021 5.217041
16.304276 5.232674
16.022099 4.905434
15.927457 5.239136
14.971220 3.797923
14.921838 4.860844
16.357540 5.787849
16.403865 4.080053
15.756300 4.097291
16.873539 3.198643
15.739945 3.340240
16.338734 5.441422
16.403951 2.456235
16.309915 3.068015
15.623230 2.382192
16.966148 4.575443
17.084534 3.307022
17.780131 2.349066
18.084227 3.234814
16.859310 1.653424
16.878711 2.668118
17.477111 0.097788
16.835035 1.796370
16.856140 3.308986
17.532715 3.092954
16.799074 6.406420
17.239378 3.446037
17.384748 4.299896
16.718984 2.905729
17.982372 4.055291
15.945989 6.382061
16.689606 2.996214
17.544349 3.025574
17.210094 0.942545
16.942634 3.747310
17.234206 0.692811
17.738051 2.397730
15.759861 0.406188
16.292470 1.737247
15.463349 3.388031
16.642816 2.149030
16.183728 2.292364
15.558804 2.973437
16.419789 2.054015
15.841707 1.623305
15.842049 1.614708
15.944726 4.297950
16.754025 2.917417
16.886724 4.631655
17.258847 2.826066
16.367879 0.328012
16.227073 3.498347
15.323598 2.814507
16.474055 3.308417
16.419676 3.918258
16.273973 0.441886
15.174890 -2.597885
15.762426 1.482821
16.763556 3.857906
16.762413 3.235715
16.238137 4.005629
16.513364 4.203761
16.827571 3.557710
16.725933 3.572004
15.695130 3.327616
17.462329 6.251920
16.939309 3.582565
16.918331 0.587457
16.605956 3.286947
17.034240 2.250283
17.897798 2.187345
15.740884 2.277973
15.078481 3.570104
15.677058 6.765517
14.727635 1.155889
15.098316 0.002353
16.185931 5.188591
17.267670 4.338521
15.673774 2.381233
15.508189 4.659158
15.517034 6.888043
15.995461 5.922127
15.103006 6.930044
15.224780 10.131826
15.162004 5.317504
15.400371 5.917461
16.729074 5.908351
15.744115 3.248696
16.569780 5.920159
16.223674 6.365792
14.186441 4.817805
15.201087 4.986048
15.126627 8.108547
15.286522 4.657674
14.671340 4.278502
15.713970 3.853021
16.638563 3.476656
16.801810 4.638809
16.922533 5.343118
15.971012 1.970969
16.117422 4.656015
16.854082 0.758932
16.970887 0.870499
16.047165 3.244227
17.017944 4.721985
16.530146 2.431866
15.401835 1.857147
15.321571 3.985596
16.882821 6.029512
16.702930 3.032165
16.580861 2.731000
15.915033 -0.486615
14.931096 1.353320
16.560888 2.029342
16.761907 1.775601
17.011147 2.583866
16.052447 3.462708
15.675020 0.556651
16.173150 2.411633
16.242334 1.409217
16.239097 0.478888
16.661474 5.202050
16.703093 2.299960
17.337714 6.138772
16.791119 5.259325
17.224537 5.479820
16.181723 1.603045
17.068994 7.064609
15.711153 4.951174
15.858192 3.215148
16.793910 3.204302
15.665683 2.630198
16.448491 4.608693
15.772137 6.275599
15.641331 6.101944
15.852111 6.847353
16.571421 8.245503
16.437784 5.155667
16.005012 3.975898
15.941596 5.193917
15.893662 5.909612
16.778606 5.388435
16.627569 3.366694
17.160920 6.151746
16.565567 0.178365
16.692214 4.276577
17.069213 3.859535
16.380831 4.643894
16.047818 6.154058
15.994391 5.423304
15.639635 8.361138
17.412456 6.342137
15.910709 6.986471
16.260367 6.068350
14.876093 6.607979
16.282781 4.724976
15.702159 5.357226
16.759300 3.133888
17.391507 4.144410
17.195906 8.836002
17.834142 4.731241
17.676556 7.682220
16.747650 6.027235
16.228467 5.858176
17.302217 3.005246
15.462156 4.289134
16.366876 3.194637
16.425983 3.490764
16.029848 5.206859
16.663028 1.090955
17.056680 3.527319
16.989595 3.987998
17.648727 2.658122
17.927651 4.100353
16.401113 2.595742
16.594068 3.828912
18.049872 2.166928
15.786216 5.114760
16.427383 4.605143
16.304030 5.033048
17.438480 6.242990
15.422326 6.746834
15.306625 2.646856
16.170563 9.840716
16.419821 7.279243
17.224841 8.400227
17.389482 5.388105
16.646359 7.257835
15.616612 4.926900
15.468146 5.489636
16.493584 3.658147
16.534381 6.929259
16.208378 5.320796
15.979421 4.737688
16.603277 4.861522
15.971631 7.091351
15.239876 6.753171
17.316832 9.251776
16.449736 6.635352
16.137698 6.793608
16.201307 6.074130
16.266746 3.763133
16.362016 7.084773
14.754706 4.572000
15.228347 9.648421
15.856022 4.612657
15.476068 6.251378
15.013179 4.409820
15.659612 7.194782
16.384994 4.048096
16.022818 4.813134
16.740419 5.705054
15.500595 7.408365
15.470210 8.346676
14.914965 7.187613
15.663587 5.715007
15.651328 4.839585
15.050405 4.199283
15.162472 2.921219
15.500241 5.736875
14.749735 4.241841
16.165010 3.882939
14.868323 4.225193
15.818797 3.640016
16.161775 2.551490
16.888756 4.989008
15.095000 3.732254
15.938520 4.030334
14.827698 6.688759
15.955824 4.610365
14.983530 4.132006
16.928916 1.287411
16.592655 3.563106
16.806338 2.926487
16.684757 2.015336
16.301871 1.941376
16.840002 5.897325
15.905499 5.178416
14.561561 2.658686
14.930908 5.270453
14.552688 5.224543
14.900491 4.797869
14.941198 4.449993
14.462683 4.589273
15.569593 6.467106
15.711834 4.697879
15.491964 3.093523
16.123223 2.688060
15.244775 3.899015
15.524690 5.009344
17.034183 6.563965
15.781579 3.678250
15.328347 2.249884
15.840863 4.878478
15.350042 2.095551
15.580953 3.050791
15.522513 3.645520
14.376439 6.306514
14.541542 4.956459
15.132200 6.778684
15.745025 6.248701
16.188224 5.029930
13.352224 4.632506
14.878141 3.511840
15.109858 5.286525
13.645178 5.231782
13.497382 0.742037
13.911288 6.107156
14.628894 5.181756
14.236919 5.875890
13.969762 4.740698
14.283841 7.228491
15.518087 8.156467
14.903738 4.067320
15.275174 4.163800
15.423431 4.129735
15.173514 4.599917
15.789794 4.236541
15.358011 5.765516
16.321428 5.650042
14.956108 4.639965
15.716584 3.524640
14.947267 2.677937
14.263982 3.182299
13.993908 2.276235
14.898077 1.031251
13.686235 0.753075
15.430086 1.242963
15.536112 6.026963
14.743025 6.795292
14.983112 3.885426
14.729584 2.902622
16.092785 1.155533
14.881701 -1.102746
14.749218 0.887029
14.683474 1.747369
15.987414 3.998173
14.735417 1.670780
14.727811 1.706458
14.608555 2.617141
15.358876 2.129620
14.855027 2.381708
14.268899 3.077308
15.589642 1.690611
14.781289 2.314879
14.353444 5.438667
15.326938 3.117044
16.188579 5.174618
15.964406 5.045276
14.379108 0.780844
14.270815 4.770379
14.888340 3.729540
16.291183 4.906666
16.308638 4.326177
14.978603 2.266761
14.842924 4.044139
13.828162 0.449197
15.243066 1.886068
16.109763 5.107649
14.884558 3.009166
13.948188 2.524808
15.310987 3.025109
15.056251 3.976275
15.515728 3.818040
14.996307 3.144075
15.639996 4.753282
15.466048 6.388508
15.273724 4.647961
14.976834 3.612729
15.188107 2.373534
15.190317 4.773117
15.321062 6.382936
15.137123 6.273013
16.462580 6.132625
16.050422 7.893376
16.065560 4.397610
15.946641 6.484894
15.258190 5.630326
15.807337 6.146194
15.484186 5.633307
14.828414 3.107980
15.471170 4.034369
14.753129 3.611819
14.503289 4.259534
16.205935 5.674046
16.303433 5.505618
16.325029 4.496958
15.654316 3.519688
15.427534 5.576030
16.354626 7.685680
16.076633 6.435349
15.985240 5.154005
14.565679 1.448472
14.816577 3.314578
15.428170 1.963253
16.882385 3.849787
16.260856 6.224497
16.180598 4.640433
16.059763 6.218293
14.780741 4.392650
15.550035 2.870463
15.646907 7.098204
16.255183 5.315885
15.562122 6.311908
15.909119 7.325546
16.443399 5.156227
16.191514 5.588590
15.185026 4.521122
16.033016 6.484986
15.378442 2.692321
15.198778 7.905884
16.209010 7.764834
15.868232 8.620233
16.815802 6.982981
15.617121 5.655110
14.643460 4.104034
15.654849 4.473279
16.822144 4.996963
15.229657 2.098451
16.169073 -0.150390
16.188835 3.706343
16.726956 5.591728
14.921208 4.917940
16.319828 3.780116
16.294474 4.994976
16.369037 6.153335
16.416290 4.466966
16.128026 4.343078
16.565959 5.996449
15.690620 5.925642
15.513028 3.521405
15.977374 5.050450
15.919532 3.989710
16.796697 4.665844
14.938191 4.234416
15.318869 7.927256
14.689723 1.582246
14.432082 1.471295
15.466303 5.471079
15.838226 3.730505
15.331801 3.853631
16.074524 5.192696
15.661721 5.919087
14.830469 3.139573
14.414530 5.406597
15.009367 5.728836
15.731392 2.517015
14.496987 3.425788
15.408334 4.863566
15.640387 3.667261
15.815277 2.142093
16.031590 3.777468
14.890816 2.410958
15.003193 2.150279
14.702449 2.987127
15.586967 6.188275
16.331408 3.702049
17.138403 4.252635
16.426458 4.801343
16.282987 3.748127
16.155467 5.781421
16.397468 2.779503
16.829071 4.793113
15.619999 2.785362
16.680320 6.156715
15.893188 2.496172
16.855088 4.122224
15.911458 6.279422
16.471325 4.975175
16.071839 7.783678
17.752814 8.693632
15.746753 6.374784
16.187648 2.927281
15.282853 4.071626
15.944418 4.986236
16.102525 6.430275
15.603795 4.800000
17.495302 3.531572
17.013454 6.333349
14.667773 5.622804
16.835331 5.748127
15.830796 3.981458
16.899758 3.795010
16.934690 6.115867
16.547122 5.217224
15.720804 3.841458
15.665090 4.575500
14.676686 3.199973
15.592008 5.032887
16.151306 3.242760
15.766923 3.741952
16.301028 4.779222
15.057198 0.819744
14.881949 1.625167
15.608602 5.234658
15.581349 5.233881
14.740429 4.305870
15.066277 6.233483
16.294256 4.431996
15.157190 2.962914
15.188799 3.180019
14.258432 1.807389
15.057611 1.602961
15.783426 0.000235
14.309403 1.896145
14.713921 4.395468
14.710777 5.476926
14.793119 1.906307
14.695537 0.147239
15.694860 3.931904
15.474015 2.100683
15.497768 2.252249
15.372090 1.920835
14.849687 1.278670
14.511619 0.560843
16.439019 1.961798
15.030108 2.878169
14.619567 2.087721
14.623676 2.437516
16.084386 2.192776
15.516916 3.582309
16.033995 5.704673
15.084089 1.331418
16.747439 3.399457
14.566756 4.492567
15.581900 3.613924
15.220861 2.030568
15.298610 3.982012
15.467302 3.715961
15.635984 2.556473
15.487032 4.499987
15.599241 2.155546
17.022644 4.457326
14.977911 1.071730
15.640565 2.189427
15.511190 2.404677
15.444607 3.783134
15.274485 2.902768
15.986655 4.274011
15.996986 7.431354
14.953696 3.313161
15.268039 2.904198
14.783496 2.760453
14.830019 2.958797
15.475495 5.029819
15.098866 1.706805
15.383798 1.474331
13.863555 3.208577
16.025550 3.678284
16.497161 5.317946
15.640952 4.173002
15.813601 5.251789
14.856346 5.767898
15.222727 3.114259
15.759988 4.060721
14.943122 4.336706
14.925553 5.030965
15.479699 4.141803
15.396289 2.728913
15.110984 1.708535
15.424583 2.144640
15.980962 2.626899
15.050429 0.946505
15.530894 3.041004
15.330935 1.626329
14.181524 -0.484329
15.097766 2.268240
16.499404 5.309091
15.681075 6.245586
15.631530 4.331888
15.874176 6.914401
16.347331 1.038948
17.974455 5.253018
15.947971 7.252615
14.601807 4.291817
15.002442 5.378733
15.081263 3.198676
15.197539 1.577702
15.530435 4.656467
15.292569 1.341399
15.755185 4.457507
16.057040 6.312275
15.470313 4.591900
16.607541 6.549566
16.111140 4.331611
14.782230 3.306505
15.461057 4.766342
15.928246 4.175481
16.832393 5.732089
16.046450 6.653397
16.136169 4.926391
15.653922 2.182806
16.292456 3.941737
16.328581 4.928559
15.612930 2.538513
14.986722 3.232285
16.859990 4.803424
16.669700 4.228853
15.678647 5.947011
16.478766 2.840399
16.650137 5.188118
16.129358 3.611423
15.941106 5.079874
15.710123 3.991816
16.139551 7.161352
16.571132 5.469934
15.723388 7.154973
16.161058 4.627059
15.919429 5.053813
16.357024 9.383639
14.688331 7.173687
15.549346 7.545237
15.766089 5.126129
15.860809 6.580559
15.826212 5.328773
15.507231 3.668983
15.727110 4.014033
15.201181 5.663410
15.860112 3.939735
15.299645 4.704504
15.337008 7.627133
15.757767 6.060188
16.012263 4.532269
15.043704 4.710507
15.243427 2.820624
15.756445 5.742355
16.477962 4.415058
15.275818 2.795803
14.915030 2.691009
15.206255 4.721206
16.156284 2.986289
14.828530 3.240975
16.277175 5.258008
15.419995 1.058824
16.118703 4.428681
15.479446 4.019825
15.197556 7.379653
14.774676 4.276966
15.814764 6.005898
15.068283 6.112669
15.193130 4.662099
15.421024 3.996413
16.287085 9.690276
15.756547 6.559728
15.754412 2.473282
15.894548 3.914746
16.202855 5.730917
15.133772 6.006168
14.643683 5.159014
14.302065 5.376872
15.568086 3.378418
16.890557 3.855910
16.136510 7.996432
16.585293 5.506940
16.696346 7.324014
16.208889 5.877577
15.947258 2.688280
15.841362 2.859646
15.544432 3.468634
16.833511 4.918564
15.873239 6.522895
17.046073 7.296121
17.072157 7.010349
16.271361 6.578798
16.835794 3.696099
16.958144 7.493676
15.605279 2.274506
15.078148 3.829504
15.270816 2.257234
16.811993 5.630669
16.350530 5.193051
16.413300 2.930047
17.344087 1.149741
17.223535 4.837847
16.561544 2.892314
16.721813 6.289524
15.599765 3.046128
16.117653 2.628274
16.814897 3.910297
16.756454 5.258633
15.214351 5.104281
16.260797 2.152923
15.420731 5.049489
15.416180 5.296462
15.305539 5.651794
15.198047 3.465744
14.736685 1.052745
15.922291 1.228649
14.570392 3.440127
14.636953 3.712266
15.211243 5.266843
15.729939 2.276955
15.575494 3.409813
15.057282 2.997651
14.939868 4.340860
16.114011 4.244374
15.725513 3.400488
14.729356 2.182978
14.761655 6.012780
14.639242 5.463233
16.007572 3.767234
15.902538 6.800030
16.030984 4.317969
15.458107 7.976043
14.371212 3.386107
16.006814 5.000379
15.565015 8.000620
15.807982 4.969610
16.675629 5.795262
16.054402 5.216768
16.432318 4.970213
17.227549 5.459280
15.494372 4.611539
15.060525 5.010613
15.339310 5.827432
15.474852 6.880341
14.266242 1.178234
15.494005 2.692983
16.890458 2.836101
16.748157 2.823263
16.429382 2.337809
15.894757 5.217046
16.931184 3.583373
14.777599 2.937725
15.920965 2.659043
15.205685 2.746649
15.752555 5.114024
14.955067 4.086882
15.476782 6.315522
14.963500 1.651171
15.915430 3.892026
15.263453 6.420364
15.392282 6.459113
15.643365 5.855885
16.080421 4.077646
15.378051 5.629727
14.694541 5.557241
15.739647 4.622003
15.526475 5.588403
15.179226 7.834594
15.111326 2.678032
16.275716 3.204933
15.519405 4.247907
16.170408 6.036851
15.719391 3.920733
17.004581 5.224031
15.397129 0.157540
16.419907 4.691989
16.034188 5.829796
16.012977 1.495145
15.898013 4.904444
16.147577 3.416047
15.527460 3.339811
15.984172 1.505378
16.075597 2.883766
15.686499 3.536243
16.588919 2.428720
16.749238 4.092029
16.202029 4.375391
16.463335 0.492546
14.734138 2.595620
16.635106 2.926920
16.266738 -0.333731
14.819390 -1.003509
15.821471 1.831288
16.371031 3.134028
15.003769 1.380201
14.845234 1.933625
14.996464 1.629229
14.796069 2.720390
15.146689 2.314004
14.893377 2.184232
14.976229 0.579704
14.176338 0.592295
14.701228 5.061481
14.334522 2.548906
14.148362 2.702059
13.964551 2.129225
15.090911 3.662126
14.993252 2.728526
14.724729 3.014025
14.897564 4.769184
15.377888 3.263816
16.020009 3.614116
15.807984 1.384515
15.703567 3.085175
16.891154 3.517520
15.600689 6.228989
15.470426 3.166814
15.584981 5.128399
14.915514 6.339531
13.773224 1.970100
15.315450 0.993343
15.121385 4.964554
14.409807 3.167297
14.214684 3.977457
15.422178 2.804314
15.684312 3.327531
14.097451 1.434322
14.816813 4.306358
14.844564 4.074549
14.176976 4.825376
15.257230 2.441414
14.589177 4.256316
14.542673 5.199373
15.068878 3.632533
14.568221 3.812091
15.811913 2.686193
14.628511 0.752595
15.593449 4.751853
14.365797 5.439056
15.436920 3.687396
14.770521 3.839345
15.090708 5.785671
14.695873 3.662133
15.293626 4.041011
15.566855 2.643049
16.220333 3.847715
15.955527 6.245652
15.693138 2.805842
15.181350 2.600347
16.219488 2.688340
16.172673 3.991981
15.446710 3.600269
16.079345 4.221008
16.372436 5.086865
16.166690 4.086517
16.637290 1.669219
15.175291 4.307132
16.009690 3.561207
15.439780 4.350295
15.342467 1.811132
15.358047 2.606645
14.889137 2.881299
15.735675 6.206165
15.861708 6.630068
15.273317 5.088133
15.547481 3.650207
15.703569 4.030473
14.563831 3.603470
15.529641 5.255793
14.938717 1.689817
15.991918 4.049542
14.941936 4.917125
14.430460 3.504206
15.374076 4.830240
15.852446 4.914034
14.974122 5.708921
15.444354 6.116525
15.796503 6.021081
16.390970 3.075963
15.372357 1.916607
15.009627 2.833710
15.606734 1.128052
16.511981 5.770994
16.514493 4.085700
15.659266 1.358101
17.005971 2.204757
16.551924 3.744348
15.920029 4.772737
15.625956 4.078195
15.840292 4.893866
16.357001 4.099359
16.085618 2.847987
14.548477 2.822928
13.818678 3.088617
14.728143 1.612666
14.475159 1.550911
15.436918 2.979353
14.947865 0.056908
16.279191 6.606522
15.976555 2.661626
15.576874 5.585891
15.408308 4.732319
15.247705 4.348897
15.093654 3.967225
16.225197 3.908295
15.385064 3.960215
16.132705 6.579388
15.670191 2.829583
15.243038 5.562323
15.387680 5.202853
16.129360 4.623337
14.836640 4.955379
15.679591 3.865734
15.290203 3.149705
14.979859 3.682409
14.966234 0.621341
15.572917 2.691795
16.062120 5.651596
14.436104 4.192534
14.709393 3.650775
15.162100 3.127109
16.877975 3.584324
16.389565 5.312715
14.585895 2.598322
16.246218 2.165518
15.874821 2.912125
15.133908 6.814041
16.537989 4.140369
16.324223 5.946928
16.526637 2.464029
15.759741 5.452216
15.482870 4.858834
15.122210 5.873894
15.507889 3.572852
15.654723 4.175174
15.416564 6.099087
15.337910 4.718782
16.296780 6.505311
15.366519 4.658677
15.694994 2.810974
14.874704 4.122384
15.954128 4.322998
14.914909 7.485051
15.208454 5.518964
16.431247 7.136106
14.707623 1.629023
16.577435 5.481052
14.750120 2.709283
14.824802 3.287810
15.713879 4.279007
14.182000 5.519097
15.154195 6.464557
15.785616 3.402388
16.336183 6.592896
16.800948 5.577636
14.768989 0.771642
16.161481 7.031496
15.771003 8.063711
15.811613 4.060202
15.747881 3.436526
15.086686 3.997654
15.452832 6.200971
16.093584 5.418498
15.590691 4.980316
14.638748 3.412334
15.685171 4.450398
14.921923 4.157664
15.799600 2.880614
16.266284 4.938168
16.482943 5.441027
15.789056 5.031388
16.292610 3.303611
16.387830 4.799018
15.927612 4.125290
15.467284 3.500523
16.187264 5.308622
16.554545 4.557839
16.622737 4.189232
16.362994 5.293654
16.570651 5.214543
16.219830 7.804575
16.400928 2.222303
15.401360 3.078848
17.427428 2.056572
15.711778 5.443996
15.178441 3.126849
16.332611 3.333940
18.008354 8.155665
17.057853 5.349143
16.895343 4.066583
16.713021 3.550614
16.142743 5.166208
17.000672 6.841405
16.357242 4.298258
16.104622 3.834173
15.126853 5.039976
14.951114 7.177787
15.041141 7.848920
16.459070 6.766708
14.968031 6.387968
14.891674 6.671262
15.156833 5.214013
16.095744 5.052381
15.079330 6.072298
15.333974 3.832836
15.740551 2.246888
15.662676 0.948532
16.276156 3.639867
16.412681 2.231110
15.859805 3.967391
15.950387 5.316726
15.268105 3.809372
15.922655 4.185469
15.653295 2.200771
17.114453 3.847571
16.654492 2.747886
16.585226 1.680069
16.025124 1.048758
15.307285 4.198426
15.908317 2.784850
16.142972 0.351864
16.116444 3.738755
15.535307 3.180056
15.065506 6.530294
14.936439 5.471035
14.898451 3.645308
15.493075 5.423569
16.105301 4.249854
15.826407 3.804533
15.939548 3.548501
16.647817 3.669574
16.815457 4.871086
16.010870 1.864973
16.554539 4.256996
14.885697 2.089621
15.178468 2.990362
16.242773 2.429863
16.027742 2.905963
15.394093 1.919421
15.744110 5.455648
16.359244 7.341111
16.137139 5.039608
15.253441 2.359005
15.686174 4.760598
15.486794 0.680253
16.588895 4.895059
16.755046 2.300386
15.189662 0.404516
17.590693 5.285852
16.190534 2.922227
16.004474 2.961566
17.158111 3.419865
16.158469 4.049014
16.608379 4.618023
15.758820 0.079937
16.963591 3.382012
16.284545 2.333087
16.586925 1.330696
16.631330 2.765741
15.446366 -0.117084
16.431583 2.193900
15.351235 -0.512501
17.081466 3.633850
15.968640 4.088458
16.706412 2.826439
15.427896 2.822951
16.395482 3.169971
15.848162 4.876007
16.135852 3.546221
15.564976 0.838849
14.683593 4.674394
14.823018 2.386625
16.007153 4.885056
16.850283 7.982827
15.612626 5.985461
15.842266 3.549305
16.600395 5.332903
14.906715 3.391701
15.680862 8.367909
15.155898 5.306639
15.766189 8.180172
15.235920 4.334362
15.519084 6.025566
15.823311 6.942699
16.017114 6.854937
16.981627 6.255761
16.688751 3.111646
15.832669 4.807509
15.836197 3.666497
15.645428 2.140295
14.822481 4.429770
15.371365 5.212391
14.612942 3.761488
15.493726 2.857263
14.647218 3.015611
15.082498 5.975383
15.855317 6.138086
16.496474 5.034960
16.034877 4.693538
17.053712 3.890037
17.366613 5.429589
16.646383 6.570580
16.198475 4.276691
17.185420 6.724405
16.770318 2.814775
17.144265 4.765338
16.075755 3.973714
16.455815 5.354868
16.594047 6.407372
15.961216 4.455479
16.164398 6.328813
16.047532 6.576789
16.764346 1.477289
16.334558 5.080049
15.738346 4.797907
16.133800 2.562629
15.983310 3.219758
16.559418 5.013350
16.340809 3.480627
16.006424 3.025118
16.297996 2.298548
16.788642 4.747596
16.416728 3.887043
17.187363 5.764733
16.239588 5.224739
16.285474 4.877969
16.287338 3.615207
16.641920 4.836721
16.545460 8.054492
16.096996 5.859200
16.534283 4.976391
16.006426 4.100583
16.939917 5.403251
16.730226 3.008637
15.745962 2.309456
15.384440 2.801809
15.757435 0.387256
16.161676 3.676372
15.662654 1.709975
16.407436 -0.771276
16.800167 4.100670
17.196038 4.835240
15.655387 2.640743
16.024890 3.621710
16.688878 3.771163
16.401620 3.570011
15.261363 3.571560
16.857857 6.163368
16.403630 5.086185
15.596656 4.980978
15.236646 3.433988
16.009733 8.053696
17.526072 6.257821
15.800605 5.006492
15.780716 3.327654
15.655170 1.484175
16.282473 4.557216
16.369271 5.343919
15.106023 1.870041
15.720182 2.814970
14.900837 1.040450
15.949477 -0.264093
17.144951 5.196674
15.967337 4.944782
14.519765 2.747793
16.472272 5.231378
17.342556 2.250476
16.346575 5.710255
16.073516 2.521409
15.506045 4.413786
15.928250 1.850101
16.368077 4.394121
15.963125 6.188030
15.943056 4.336313
15.913327 5.928579
15.421528 5.384738
17.175187 4.898875
16.502132 3.947933
16.377594 3.178656
17.557219 3.277972
16.002159 4.197973
15.773664 3.568355
16.320582 4.472195
16.322808 5.418517
16.115611 4.390708
16.320098 3.785530
15.654387 3.404209
15.598708 6.233242
17.033999 7.031155
16.308659 4.098124
16.030044 5.065437
17.653285 5.975068
15.931038 5.439582
15.100322 6.242807
16.252123 6.645337
16.049197 7.897125
15.508272 6.497903
15.831631 4.147188
14.952556 3.364509
15.774267 3.520659
15.771422 5.002844
15.433304 4.643376
15.333136 4.797879
15.923849 4.924920
15.272171 4.326762
15.758006 4.853770
15.135757 4.690569
14.100526 3.799077
16.138017 5.597503
15.060449 4.420750
15.296153 5.250118
15.198686 5.102429
16.062418 3.419957
16.158395 5.291359
15.917266 9.108588
16.827467 9.194495
15.759751 8.504030
17.129732 5.807498
16.605892 6.862085
16.289533 8.335289
15.663740 6.398861
14.365646 7.790764
14.820184 5.891320
15.926819 6.238211
16.535818 4.849371
16.190489 8.422243
16.182444 6.922664
16.919077 6.626677
16.083103 4.386967
16.109191 6.794211
15.269527 6.087177
15.999593 5.311790
15.289500 5.079326
15.927896 4.897387
15.785200 5.900759
16.065565 6.486477
16.349748 6.156127
15.665823 3.910159
14.956118 6.918539
17.382234 5.507281
15.693063 2.869235
17.431235 7.034683
16.766590 7.206799
17.927225 5.396676
16.397775 8.410369
16.071543 8.931307
16.423103 8.687389
16.017470 6.683666
15.553580 6.642751
16.564768 6.972552
16.260317 5.056980
15.023701 5.470666
15.657607 6.225558
16.334366 10.298903
16.085856 5.240192
16.539553 5.537898
17.012675 9.077788
15.288359 6.419821
16.410578 3.960180
16.634373 7.127193
15.968215 6.515089
15.577429 7.092706
15.347781 7.163156
15.703805 5.809323
14.187347 6.596943
16.427484 7.374676
16.062683 7.300097
17.069923 7.301355
15.614759 6.679111
16.966422 8.331530
16.709727 6.905883
17.511236 7.563905
16.742495 9.110997
16.077167 11.821966
16.176217 8.843147
16.610290 7.962742
16.462489 8.470777
15.680995 4.239522
15.939559 5.225362
16.657442 6.557898
16.087166 7.161510
15.895053 4.995650
16.889095 6.975286
16.169154 4.545175
15.489305 6.296307
16.457536 7.050468
15.477988 7.352801
15.836439 4.860957
15.872979 5.087175
14.944587 3.933972
16.512149 3.188409
15.232481 4.666471
15.807259 4.580277
15.974061 3.116841
16.206593 4.878958
15.651063 6.141036
16.292674 4.334163
14.948330 4.498270
15.885452 5.329666
16.646398 6.643400
16.117081 6.716023
16.364246 6.083777
15.545719 5.903688
15.025061 4.330183
16.200357 6.820877
16.245309 5.342545
15.909543 5.697066
14.893988 5.626602
16.537371 9.592876
16.428001 7.533120
14.958115 4.179581
15.457896 5.585356
14.692967 4.307001
15.951079 0.755717
15.312902 4.343346
14.710985 4.826610
15.586850 5.834554
15.620270 3.828870
15.281644 6.864501
16.154704 5.637859
15.959707 6.345439
16.028379 6.048425
15.942523 7.695533
14.605148 8.767825
15.689253 10.385506
14.706759 9.427710
14.730131 5.927981
13.962006 4.516677
14.125611 5.026556
15.239278 5.249159
15.666162 5.365826
15.597746 6.578388
15.752788 8.380374
15.449112 8.244144
16.092033 8.694668
15.217658 5.858735
16.008985 6.352920
16.238937 6.476216
15.290568 4.965102
16.185931 4.222877
15.821316 6.981059
15.066660 7.552874
16.116570 5.981315
15.948461 5.100418
16.698448 5.846263
15.771777 5.358391
15.560878 6.739117
15.360820 8.351304
15.030247 3.351306
15.837611 4.913925
15.734762 6.229279
16.170542 8.404967
15.108671 4.006818
15.933997 4.346830
16.115477 6.285289
16.008697 6.082167
17.201300 6.463272
16.242670 3.865888
16.857620 4.376691
16.041431 3.116068
15.774042 4.631762
15.680646 6.437580
15.379588 3.566583
17.096908 7.197524
14.844100 4.573741
14.906251 7.298549
15.058012 8.492158
16.294970 6.848003
16.232337 6.385717
17.433298 5.745788
16.490860 5.806451
15.457074 4.141331
16.171200 4.864235
15.560414 0.210661
15.890804 5.416551
16.528942 5.290482
15.208796 3.636778
16.499244 6.318942
15.921539 3.920604
15.079178 2.514539
15.905435 0.878591
14.871765 5.319097
15.321752 6.460616
13.991063 3.848007
16.619917 5.403290
16.081409 4.215657
15.709622 6.796535
15.035635 4.551558
16.317856 3.358634
16.441823 6.546442
15.907162 6.340370
14.878264 8.122440
15.661694 3.751900
16.002779 4.399040
15.139727 4.004623
16.172370 6.067277
15.882900 5.896896
15.701488 5.891294
15.329599 3.872117
15.652429 2.908549
15.191777 2.826299
15.422118 2.285004
16.018881 3.321137
16.228383 5.322209
16.117233 4.982037
14.438315 3.326369
15.276609 3.443720
15.376555 3.667392
15.167591 3.516721
17.402542 5.791451
16.816946 2.371789
16.792366 2.027943
15.450860 5.239467
15.437550 6.160611
16.736953 3.718836
17.898496 4.192599
17.138908 4.961364
16.917693 4.585787
17.154943 3.469881
16.497089 6.199998
15.370056 4.143047
14.974044 4.749249
16.981027 7.804402
16.594293 8.963070
16.380386 7.540734
16.859614 8.139868
15.185140 3.079011
15.521560 5.088242
16.278318 4.682542
16.821839 5.562033
15.862281 5.767796
16.246858 4.287591
15.714283 2.866374
17.006168 5.514379
16.805214 3.163115
15.359758 3.541430
16.890900 6.508043
17.511896 7.483365
16.031800 3.278257
16.083155 5.248549
16.417702 6.747738
15.810490 3.069127
15.301187 4.774383
16.280669 5.887542
16.661808 4.773865
15.551229 5.634847
14.772639 5.351526
15.745149 5.081778
15.837891 5.393012
15.871725 4.488995
15.261382 3.657960
16.724590 3.892556
15.534966 2.029289
15.385603 5.095851
15.790720 3.506485
15.872049 3.675756
16.406230 2.852511
16.008902 4.213554
16.112945 5.815748
15.879124 4.452413
16.632053 4.254896
15.302478 3.237599
16.928446 2.797853
16.411731 6.350792
16.078965 3.852900
18.563889 4.253513
17.057642 3.714423
17.214674 6.932402
16.459209 4.157248
16.324138 4.277618
16.689286 2.424561
16.515913 3.289744
16.647056 6.066910
15.999842 2.088718
16.149005 0.311490
16.659469 3.671784
16.524228 4.617216
16.512275 2.750683
16.339035 5.921182
16.288263 4.378775
16.065634 3.345002
16.449844 4.073062
16.278813 4.777543
15.963330 6.104959
15.706383 5.051407
15.217939 4.416519
14.583415 4.882732
16.740027 5.711578
16.811654 6.931671
15.681625 7.235304
17.555015 5.522241
17.008155 5.062778
16.432410 3.706327
17.044185 6.697804
16.200496 4.844769
15.860653 4.942797
16.019897 6.248543
15.899875 4.796526
15.645381 1.973296
17.722329 5.387486
15.922616 5.284954
15.928836 5.015796
16.396696 5.033585
16.499139 3.478889
16.184230 5.355883
16.150458 2.997970
16.280906 4.864557
17.445544 6.601036
16.041242 7.229136
17.662045 8.298854
17.325972 6.062807
16.667399 5.857549
17.626949 7.214895
17.120320 4.501925
17.099392 8.849709
17.688126 7.272708
16.739733 5.433951
15.531851 3.468546
17.367085 6.540203
16.485202 5.171401
17.416715 6.700856
18.412129 9.141220
17.819741 11.697100
18.470926 9.780089
18.513902 5.237791
17.319118 4.842212
16.964708 6.478480
15.925945 5.467423
17.127128 7.064115
16.724528 4.434854
16.268764 6.598529
16.559516 7.578758
15.416396 4.821685
16.075856 4.305910
16.672357 4.812203
17.387716 5.154859
17.865718 5.560118
17.308480 10.266763
16.857066 6.003693
15.928157 6.803012
16.325425 7.267028
16.455735 8.313198
16.145237 6.341854
17.085030 8.171984
17.310249 8.226030
16.394341 8.555880
17.972161 7.334725
17.186908 7.810158
17.453849 4.365207
16.395895 2.648192
17.355821 5.858839
16.416338 10.415536
17.595820 8.774325
16.761686 5.044883
16.026097 8.744353
16.945739 6.302593
17.188690 5.740339
16.099188 8.634715
16.209280 7.801314
15.408794 6.265112
16.061198 9.418064
16.767971 6.125346
16.271841 8.873890
17.880539 7.134578
16.807246 7.182867
18.265314 6.200359
17.459200 4.646917
16.668626 8.180564
16.547708 7.408412
15.109152 6.396067
15.733025 4.288099
15.271714 7.333030
14.803713 6.439797
16.084479 4.384329
16.507258 6.798930
15.904217 5.639919
16.678679 4.801186
15.181453 3.659885
16.739008 6.066444
15.073094 5.297109
15.145932 4.857820
15.679719 4.106039
16.896268 4.279832
15.805703 5.899093
15.240004 4.228434
16.636961 7.875875
15.696131 6.396297
14.901298 4.791987
16.129071 7.263591
16.263564 5.592060
15.514763 5.630865
15.750722 3.931362
16.505914 4.985718
15.652751 4.146556
15.306021 4.095839
15.617587 5.980220
17.213761 4.384523
16.956063 7.531863
17.312713 5.823561
16.781426 7.211581
16.524882 7.963878
16.506530 6.935817
16.314168 5.919983
15.654759 4.760108
16.056449 5.840677
16.061490 4.470848
14.993761 4.966463
14.963236 4.264062
16.045323 2.514401
15.601121 3.139262
15.548392 1.605768
15.720371 5.840258
16.020830 4.773823
16.447407 7.994613
16.498536 7.609399
17.558195 7.123565
16.728366 7.531409
16.677039 7.738116
16.427251 3.753960
17.391439 3.839315
16.018819 5.713750
17.733195 7.372700
16.751678 5.097279
16.928546 6.548699
16.162127 5.184056
16.364792 6.334389
16.685406 7.210577
16.952432 6.603515
15.302783 4.594924
15.669767 5.813305
14.227616 6.949047
15.840145 4.625453
16.080320 3.689729
16.437672 6.690678
17.776826 6.774383
15.707985 6.573344
15.786024 4.696312
16.490612 7.342845
16.771698 4.249560
15.308189 3.341433
14.942402 3.242148
16.185586 5.278349
16.827929 4.897203
16.306955 4.712789
16.888079 6.246763
15.879825 7.370610
15.745275 4.272408
15.200740 5.211652
16.021661 5.543486
15.818634 6.950356
16.496951 5.582444
16.232648 4.772779
16.210421 6.516527
15.837928 4.596658
16.042516 3.517737
16.112669 6.330665
16.131099 5.943149
17.172049 5.264562
16.091336 4.461699
16.701397 5.669403
15.084853 5.403980
16.741636 6.861533
15.323141 6.378644
15.924133 5.123520
14.952069 5.705166
17.278308 5.940798
16.079915 3.478592
16.907964 4.024415
15.993565 6.423446
15.979051 5.953855
15.977767 7.922256
15.626989 6.646094
15.158046 6.476460
16.687687 7.967646
15.948065 5.721528
16.032898 6.469484
16.367309 3.964266
16.324281 5.918189
16.217429 3.103620
15.866849 3.321478
16.422601 4.910789
17.799920 2.889773
16.306851 5.487829
17.064564 3.752339
16.425839 5.539157
16.217308 5.524069
15.751566 2.533511
15.628006 2.987281
15.802107 2.260817
16.534630 5.002303
17.487502 4.872198
16.918829 8.902575
16.528911 4.235363
15.002397 3.646795
16.380324 3.336914
16.371948 5.546298
15.653472 3.655028
17.298164 5.119585
18.160626 3.895890
17.348110 5.301292
16.923213 2.789402
15.931456 3.011206
17.213470 3.370442
15.780935 1.768577
17.276171 4.618057
16.440466 3.152454
17.083435 6.483277
17.107188 2.957023
16.200320 4.819288
16.156285 4.893203
17.837830 6.152856
16.227814 4.111344
15.631422 4.958269
15.972425 5.072699
15.765070 4.397849
16.141141 8.192355
15.170181 3.085031
15.534537 3.176799
14.569809 1.499340
15.758827 3.303605
15.660285 6.224765
16.957179 5.543092
16.773303 6.012083
16.390785 4.857790
16.670333 7.082976
15.785724 5.366347
16.612933 5.610684
15.438542 3.004965
16.117679 5.225317
16.030953 4.798983
15.924382 1.727910
15.098822 3.826034
16.420163 4.400484
15.702256 4.815084
16.185098 5.835907
15.035692 6.939791
15.692643 4.625183
14.141519 2.468510
15.452812 5.202832
15.986363 5.875450
15.399747 5.259594
16.617973 5.731572
14.676929 1.868557
16.478692 5.126127
15.791789 6.878616
16.156287 7.236524
14.904206 6.711759
15.283602 6.931769
14.905198 4.375398
15.098474 6.800401
14.731510 4.279037
17.058182 6.924083
15.631026 5.204457
15.525886 5.482824
17.400454 6.546313
16.257145 5.725196
16.598757 6.702997
16.340685 4.974034
16.523033 6.116892
15.808011 7.349923
15.321891 4.688172
15.629231 5.883633
15.168299 4.689287
15.986768 4.100266
15.762627 2.658040
16.456669 4.031832
15.853541 2.540305
15.424645 3.524674
15.070243 2.608467
15.277060 3.875688
16.256050 2.160053
15.111329 3.868554
15.587201 3.050447
14.692426 2.778592
16.162657 5.547784
15.246503 3.156990
14.915813 5.245641
15.992872 3.472125
15.873574 3.468185
16.174858 3.495636
15.404964 1.871225
15.897722 0.694061
16.301485 2.976942
15.551145 -0.170385
15.960021 3.896378
15.358573 0.765767
15.446247 1.308149
16.977615 1.765245
15.354308 1.219533
15.328680 4.089144
14.957428 3.396374
14.617427 2.522962
16.086070 2.760209
14.981327 3.356353
14.784346 1.916698
14.790490 2.576070
16.488316 2.769592
15.867657 0.253600
16.068226 0.159943
14.824119 0.298737
15.949027 1.571208
15.875161 4.926874
15.968345 3.370318
15.793030 2.331900
15.900073 3.667264
14.877563 1.798486
14.802989 2.561479
15.423213 3.257229
15.749357 4.153903
15.221712 5.450442
15.114837 4.906282
15.252179 1.619693
14.604523 0.107964
14.888951 4.333819
15.327748 4.818914
15.470110 2.972511
15.499047 2.969408
13.296409 2.276545
15.377906 1.791522
15.582909 2.303440
14.756284 2.619465
15.481331 2.757704
15.565094 3.981567
14.669183 2.436382
15.857535 3.920678
16.414889 7.633550
14.771661 3.201230
15.495683 4.691763
15.447482 6.225043
15.188653 5.236719
16.480489 5.794869
15.579226 7.290064
15.701555 6.853211
15.707294 4.463646
14.095416 1.348709
16.208321 4.027740
15.244649 5.648942
15.803804 3.726553
15.538376 2.643642
16.442717 5.322777
16.802469 6.326674
15.256128 4.852199
15.559881 3.104819
15.736546 6.776041
14.697546 4.176897
14.811174 6.329191
14.632893 4.993168
16.123722 6.767556
15.130693 4.424148
15.950346 6.532634
15.710152 3.834521
15.379926 5.110731
15.218003 6.129957
15.816329 5.591558
15.382522 5.679169
15.774377 6.453354
16.241006 6.067473
15.208473 3.116263
15.633722 4.255968
16.427569 5.715971
16.341604 4.202705
15.511039 3.799044
15.229490 6.791074
15.909227 4.730846
15.350783 6.813615
15.830032 7.157077
15.508444 3.616599
16.056093 6.641810
15.807614 3.636857
14.952772 1.149200
15.434969 2.833240
15.026950 4.037915
14.381202 0.862384
13.778207 3.977310
15.210320 4.778816
14.362809 4.813529
14.613442 2.921914
15.247084 5.088861
14.520631 6.245411
15.307691 4.614792
15.380930 4.246260
14.599509 4.319762
14.864516 6.613200
15.432559 1.369557
14.252988 2.920805
15.982435 3.918254
15.061207 6.714266
15.782255 5.778432
15.573999 3.020889
15.746669 7.007219
14.948208 4.445001
14.594117 6.495550
15.267241 5.470291
16.380031 8.321627
14.862158 5.842520
14.235339 2.860950
14.518791 4.359184
13.290056 5.231377
14.475641 6.183509
13.953294 3.172129
13.955390 4.294232
14.518179 2.780919
13.967669 6.104672
14.244202 4.946657
14.951364 6.644686
13.796026 5.056275
13.856004 3.309328
15.374986 5.004033
15.098706 6.396965
14.128793 5.601044
13.696695 5.751581
14.063582 6.202774
15.286471 1.786234
15.868632 4.117905
15.414459 5.004407
15.584123 6.972750
15.990694 8.392202
15.142573 8.050363
14.595120 6.837499
15.335076 5.142288
14.736373 6.534557
14.642655 5.842890
15.267489 6.926200
15.961538 6.487602
15.967167 6.107535
16.089609 6.207196
16.514017 7.457456
16.384275 6.497603
15.015497 6.210321
15.946390 6.721349
14.739829 6.394199
15.008837 6.640629
14.688445 4.384574
15.783648 4.957841
15.960983 3.312774
14.753578 4.161384
15.291057 3.296684
15.273785 6.744673
15.729434 5.827810
14.968396 5.233771
15.201843 3.978464
16.459282 4.517079
17.864080 5.081994
16.444971 4.786704
15.970087 5.198178
16.737245 8.866581
15.433771 6.727129
14.715526 4.713328
14.957359 6.649532
17.192695 5.817327
15.900837 4.734092
15.689864 6.842456
15.950658 5.547117
16.122503 5.005142
15.755102 7.463226
16.131594 3.766640
15.278513 3.108119
16.094095 1.095634
15.187070 2.759955
16.021231 4.465834
15.413084 5.937948
15.519924 2.683575
15.793758 3.617265
15.726915 2.416125
14.782836 5.786227
15.200958 2.118768
14.199768 4.855690
14.563342 7.002154
14.981278 3.574817
14.598234 5.185555
15.921619 3.488246
15.410159 4.924096
15.560492 4.026672
15.817767 2.286433
15.088512 2.665402
15.444805 3.905446
16.433765 2.664142
15.404653 1.823702
16.597620 4.172333
14.937735 3.153863
14.792889 3.284364
15.935916 3.467848
15.808396 2.990865
15.326693 4.529075
16.723835 5.437402
14.814428 3.040728
15.456609 3.359061
16.377151 1.729822
15.331256 3.871817
14.986863 0.179461
15.155719 1.007892
15.361661 4.849950
15.657299 5.244980
15.273288 1.650493
15.877318 5.301889
15.748841 4.680072
15.973099 3.189681
14.898636 3.062070
15.795970 7.873166
15.785988 4.803447
15.182146 7.078738
14.226657 5.293787
16.178232 4.270724
14.395918 5.900712
15.522240 3.298407
14.756182 6.072739
15.226625 6.111084
15.025632 4.917203
15.259358 5.432877
14.281940 5.985853
15.249634 6.744555
15.126723 4.242265
15.382465 1.117268
14.631234 4.065168
15.307252 8.491676
16.027241 6.653946
15.623875 5.772729
15.588323 7.588641
15.171262 9.108313
16.261711 5.488996
15.998308 5.796084
15.733619 5.361782
15.308636 5.968270
16.295002 8.767180
13.859000 4.817838
16.097817 5.726598
15.084405 8.108926
15.337012 8.156952
16.031647 9.092428
14.715795 7.148240
15.218211 9.634775
15.947500 7.970557
15.817104 5.913537
15.863802 6.571683
15.694136 9.481974
14.794894 7.675402
15.702122 6.350813
14.899563 10.344610
15.628559 9.322624
15.909502 12.643674
15.493381 9.064338
16.557551 8.359776
16.311049 9.713276
15.769998 8.728137
14.754153 8.063995
15.162949 6.913444
16.186841 9.126115
14.763722 7.901279
15.731577 9.703275
15.261504 8.841010
15.529769 6.201033
15.540840 6.162742
15.747746 6.140526
16.421835 8.138806
14.011402 6.458277
14.368967 7.898281
14.513713 6.440708
15.407130 7.693140
15.624713 3.975404
15.255314 8.747115
14.341844 7.681696
15.762339 9.356350
15.378670 8.030281
17.010251 5.827454
16.169560 9.144596
14.342157 6.212938
15.443883 3.454394
14.992415 5.636672
15.206525 5.360578
15.517538 5.979021
15.794542 5.604721
16.903175 8.672405
16.017184 5.042975
15.816143 6.948482
16.757154 6.008211
16.207533 5.273762
16.615244 5.468104
15.670679 5.809083
15.037113 4.977605
15.483685 4.366553
15.093524 4.085552
16.174038 8.132761
16.677695 8.105103
17.470693 7.617401
16.722193 9.460814
16.724632 10.297906
16.732864 9.334191
17.297152 9.882914
17.713405 7.878589
17.165920 7.455802
15.774562 4.398222
15.322112 8.247842
16.389358 9.541727
16.260868 8.399161
17.023038 9.533854
15.952931 7.892927
16.325831 11.732748
15.849961 11.804037
16.402229 9.302425
15.224680 7.397214
14.952318 6.648655
15.568852 8.835207
14.727061 9.377125
15.944656 8.114580
15.813658 7.690789
15.866530 6.217701
15.624223 9.096135
14.248253 5.889414
14.900573 7.087227
15.463475 6.910514
16.289735 6.203340
15.054448 5.719307
16.398648 6.145844
15.517498 9.145524
15.085884 6.947318
16.483036 8.439450
16.466371 9.823810
15.778509 8.740126
16.441477 6.270574
15.507831 7.464157
17.271790 8.457000
17.470823 6.458823
15.597463 4.435330
14.845390 5.553679
16.006214 6.093269
17.249680 6.649217
16.882430 6.236343
17.448664 7.094931
17.340207 7.548497
16.326607 5.731783
15.233477 7.848619
14.906296 7.934652
16.078654 6.355017
17.519233 7.295614
16.401936 5.741737
16.168331 10.722457
15.580559 8.917927
15.758811 9.414961
15.643164 7.790644
16.327631 9.957282
15.592433 7.495674
15.912227 6.329457
16.309845 7.557667
16.667823 7.823440
15.963996 9.723434
15.315818 8.861438
16.265190 6.806199
14.262360 5.552766
15.806314 7.743235
14.848464 4.165530
15.923386 7.322171
14.839039 9.568941
15.899055 8.141646
15.866542 9.173468
15.878176 9.569093
14.795058 10.709867
15.063045 10.999819
14.421592 7.025831
16.486997 7.120357
15.793019 7.730385
14.689523 7.899197
15.914149 8.892893
15.232849 8.513798
15.280379 8.331093
15.502202 8.230539
14.771375 9.056507
14.976137 8.970293
14.725992 9.023984
16.166136 10.315831
15.524668 9.357512
15.668334 9.049393
16.114629 9.971873
15.928616 12.038747
17.104355 12.556680
15.703941 8.481178
15.769033 9.178711
15.618153 10.369996
15.390410 12.152528
15.847787 10.107562
15.194225 9.179468
15.255298 6.115024
16.202677 9.872949
16.041243 9.589534
15.796329 7.238186
16.060200 8.162736
15.959229 12.085697
14.346958 9.112975
16.377770 9.276385
15.798048 8.416260
15.642002 9.107347
14.128118 7.928847
14.515745 8.336967
13.111707 6.425263
14.481897 8.473249
14.361841 8.130457
15.244408 8.901696
15.372224 10.840864
15.421037 7.457630
13.925018 6.918409
15.143631 8.345869
16.533220 8.839602
15.144543 7.879495
14.725757 9.274746
15.533899 9.407481
15.350864 7.628741
15.077565 9.070358
15.164035 10.289385
14.749971 9.860421
15.282413 8.355291
15.350346 12.002493
14.494899 8.340041
13.951358 5.859529
13.187126 6.913004
13.627587 4.179478
13.996378 5.344953
15.170340 8.130063
15.044824 10.453104
14.732824 9.652259
14.816493 9.806325
15.388884 9.263313
15.644020 8.743830
14.910561 6.693349
15.056505 9.098914
14.802325 5.347576
15.157495 9.811939
15.923380 7.455132
16.082795 8.315459
15.869458 11.085265
14.390048 8.529793
15.134097 8.258564
15.645381 8.979805
14.032768 8.054584
13.677120 8.786951
14.228849 6.065500
14.576454 7.243726
14.363737 10.508943
14.505554 12.374480
13.865842 9.521515
15.298749 9.178726
13.752039 7.891543
14.245429 10.004313
14.866125 8.084227
15.393677 9.916683
14.118347 7.871998
15.769918 7.694130
15.692984 10.120326
13.548011 8.147079
13.906783 6.341343
13.948439 6.091336
15.765374 6.623247
14.483598 8.140946
13.774273 6.617642
13.670082 6.198989
13.892864 7.600406
14.225411 8.779173
15.314365 5.350515
14.650760 7.218086
14.787989 8.452239
14.244130 5.633443
15.250972 7.236062
14.391498 8.771397
14.995994 6.489989
13.309559 6.052558
14.140583 7.428251
15.534818 9.113649
14.951763 8.216799
14.365305 6.400716
15.104107 4.835167
15.473182 8.861934
14.751748 7.240081
14.420469 8.806127
14.636605 9.321464
14.192065 8.008080
14.075706 7.539405
14.552323 7.679246
16.003727 6.343420
16.379916 7.765996
15.640743 7.089706
14.677423 8.307741
16.381806 9.459600
15.640643 6.356402
16.268781 6.429138
15.470536 7.086528
14.914417 6.403381
14.660813 6.255403
14.687539 7.648466
14.679050 6.319692
15.754326 7.919147
15.611526 8.141691
15.651044 9.292216
15.364024 8.270226
15.303413 7.943801
15.952423 10.934941
14.588741 8.654604
15.517061 9.421836
16.856029 7.435811
15.524527 7.004711
15.606893 8.359801
14.985736 8.150669
15.620131 6.628658
15.954289 7.703219
17.048177 8.911728
16.259385 10.523750
16.419187 9.073414
15.876323 7.764012
17.053019 8.954069
14.930229 5.964780
15.357293 8.036680
16.403615 5.873130
15.431497 9.334220
15.659974 9.518534
14.812681 6.962148
16.219110 8.924052
15.720425 7.480556
15.354658 6.841527
15.958669 7.653483
16.054201 9.712142
15.836624 7.302804
15.036248 5.735979
15.491212 8.780836
15.487425 10.794342
15.717925 8.519725
14.985739 7.000562
15.776243 7.880786
15.446782 7.585205
14.182283 8.582840
15.400074 8.376815
15.972322 7.281825
16.248388 7.768835
15.985657 7.747910
16.365313 9.717987
15.708966 9.837744
16.716837 10.524974
15.517156 7.935743
15.465107 7.501631
16.252106 10.616603
15.295213 9.098450
15.593754 8.347435
15.223648 9.807616
15.160308 5.151822
15.419809 9.288354
15.888623 9.932144
15.319084 9.210854
14.749070 8.037076
14.258296 5.593573
14.526512 8.190091
15.999623 7.450446
14.195641 7.620530
16.143712 10.998270
16.010967 10.092716
15.990523 8.450288
16.222784 11.163039
15.422746 9.254890
15.000734 7.568998
15.159502 8.563528
14.584573 7.592820
16.263510 8.829538
15.506461 7.832390
16.012808 9.113008
14.734946 9.167767
14.901783 7.304430
15.293548 8.013752
15.890065 7.581048
15.359289 6.679577
15.804200 10.023242
15.193667 8.205380
15.976474 11.958674
15.396381 9.318330
15.593183 10.450249
14.869684 8.669113
14.888697 8.471508
15.516504 8.622442
16.001256 9.842668
14.335344 6.516380
14.942916 7.231984
14.653130 9.032093
14.821182 8.816069
15.318988 9.528424
13.956723 8.114757
15.010424 11.218448
14.592306 7.496165
15.929606 10.448095
14.631297 8.544582
15.614199 8.853556
14.956367 8.516239
15.610611 9.787903
16.960481 6.440911
14.622216 5.357584
14.053311 5.997307
15.101317 5.434030
15.180410 5.199922
15.919057 6.749006
15.410732 6.814987
14.886615 4.374562
14.498996 6.988377
15.832954 7.784526
15.746735 7.961791
14.390011 7.569829
15.439862 8.990698
15.095900 7.970332
13.406332 8.922083
13.704740 8.696307
14.930201 8.881478
14.581104 7.226410
14.368852 6.924400
15.391058 7.498490
14.017732 5.769282
14.916428 6.304592
16.642715 4.420411
15.082242 7.810923
14.424334 8.507001
14.760865 5.981628
15.438650 7.886062
15.709954 8.138950
15.081941 4.997959
15.439822 6.084242
16.000251 7.688453
14.423148 4.866308
13.986336 3.988026
14.348109 5.698722
13.527636 8.526827
13.471805 7.231583
14.392056 7.763645
14.566424 6.007520
14.644818 6.633346
14.579209 5.666531
14.536938 5.702975
13.816681 7.178788
13.709196 6.765291
13.249395 7.004197
13.800839 8.145140
14.844760 9.688743
14.040524 9.356825
14.717741 8.670332
14.053753 6.777305
15.200438 6.579276
14.734737 7.827058
14.383885 6.228103
14.061460 8.335647
13.676822 2.638609
14.125797 3.006283
15.467608 5.645258
16.383090 7.046213
15.603141 4.669493
15.464594 6.590699
16.130835 8.115278
13.911678 6.197981
14.070418 3.495006
15.449305 5.779806
15.456172 4.906725
15.944970 7.328621
14.829266 7.989283
15.035893 6.950821
14.281068 6.465706
14.439703 6.258002
15.149118 8.454331
15.154460 7.418074
15.447382 5.491109
15.527721 6.631154
15.301298 5.368657
15.081992 6.401094
14.414408 3.764797
14.411512 6.623150
14.900755 5.209608
16.405075 8.976166
15.467820 6.677576
17.163041 6.521451
15.971605 5.263684
14.735416 6.330434
16.198214 7.258691
16.136293 8.649041
18.067926 7.539633
15.955295 7.166576
14.362136 5.647101
14.821308 5.733819
14.135605 6.037116
14.800921 4.854801
15.959479 7.508481
15.471594 7.088303
15.268378 7.337655
15.364538 5.778237
14.637618 8.046786
15.648083 7.626978
14.772929 2.186148
14.757627 6.764861
16.301552 7.370572
15.305135 7.615356
15.273277 9.458911
15.670769 7.131659
15.300818 9.436711
14.543278 8.889675
15.320801 8.297937
14.581232 4.619132
15.069086 6.305325
15.316434 7.231509
15.846856 7.799821
17.156850 4.723664
16.054753 5.772018
16.206803 6.472148
16.215537 7.624104
15.661510 3.072393
16.633587 5.988573
16.089195 6.332127
16.421707 5.346834
15.262128 6.623976
14.653615 7.889051
14.851782 6.100310
14.783480 5.499999
14.522890 5.775152
14.328920 4.912673
13.991730 5.377454
15.187974 5.806487
15.322274 6.867687
15.064083 5.191610
16.113651 6.554116
15.906076 6.260671
15.723354 3.209968
16.222832 5.532438
15.861878 7.906664
15.056780 9.233036
15.203010 8.566791
15.398928 5.040491
15.217377 6.976251
15.705629 6.882432
15.683464 7.188499
15.502241 6.008604
15.920220 7.576521
16.621193 6.841252
17.176979 7.995187
16.117733 4.002017
15.164724 5.868006
16.758909 7.955206
14.598562 6.497681
14.801990 7.391433
16.076717 7.780468
15.330900 9.289314
16.883140 8.324234
17.671688 6.898660
16.586135 6.867669
15.625789 7.244533
16.278977 7.267107
15.511105 7.888150
17.155739 6.716792
17.483015 9.592342
16.938716 7.679627
16.489280 7.367538
15.858300 9.730875
16.688128 9.217652
17.442948 7.988678
16.911048 9.263916
15.506397 10.046651
15.677547 9.384510
15.777149 6.990388
16.452142 6.365545
15.915190 9.406939
15.695889 6.129587
16.207376 9.141140
16.029914 8.186080
16.171227 8.336058
16.440143 10.706587
15.592529 9.881795
16.610168 7.266700
15.508854 10.313219
14.847286 10.622522
16.127774 10.524207
15.811681 6.911727
15.113775 6.219248
14.797475 7.816174
15.003518 6.485376
14.845290 7.929742
16.213691 6.697603
16.355413 9.533709
16.087962 8.618600
15.698580 8.366897
14.787821 4.866871
15.552624 7.650644
15.093826 7.365890
15.003374 6.280627
15.021961 7.791307
16.285504 6.651522
15.718753 5.444074
16.085498 4.754073
15.311564 5.353803
15.615449 6.362323
17.529470 5.920549
15.421632 8.844721
16.582273 9.905600
16.743391 6.747368
15.612812 6.412316
15.744655 5.644016
15.127364 9.118879
16.951387 5.518863
15.945959 8.447599
16.069114 10.386314
16.294918 8.125336
15.290680 8.780632
15.054377 8.277294
15.339189 12.495976
15.830648 7.501454
16.589899 9.285834
16.916773 7.432281
16.332593 10.321358
17.124898 10.208544
16.632168 9.481913
16.091062 9.800720
16.406910 9.185905
16.335182 10.609106
16.487405 11.977313
16.914147 9.901850
16.552617 8.961957
16.824447 9.943517
16.138117 10.862642
16.490864 7.710000
16.009054 7.835648
15.756861 8.409159
15.206477 7.710936
14.856135 9.735738
14.373868 6.986893
15.110438 9.047366
15.707997 8.073686
14.872071 5.716751
15.217304 6.733075
16.207128 5.604124
15.824344 7.053794
14.829860 3.023629
15.387367 5.772802
16.160172 7.024499
16.663691 4.936146
14.484310 10.049954
15.692594 7.959284
14.868847 8.361197
14.691354 5.937794
15.082407 5.103732
16.102736 4.699547
16.163891 7.373026
16.945390 6.534107
15.401963 6.640318
15.712333 6.011455
16.454008 5.975696
15.568887 6.909161
16.244132 6.774973
15.927573 8.412274
16.543751 4.621896
16.229094 2.695379
17.799245 4.222353
15.217796 5.706705
15.869364 3.238560
16.260002 7.295014
16.140329 5.974824
15.751468 5.618168
15.031348 5.201983
15.327919 5.707296
14.735435 4.471568
15.980806 6.156473
16.174816 3.550198
16.297626 7.295911
15.208009 7.276547
16.078806 4.599696
16.199020 3.863093
17.034818 4.266875
16.526771 5.975999
15.122438 1.835193
16.144172 5.210614
16.567449 5.851668
16.675279 5.988467
15.679413 5.405257
15.901679 5.745389
16.041542 2.738888
16.665859 6.523884
16.919186 6.008479
15.851563 4.632795
15.669120 5.612867
16.622450 8.071964
16.132948 5.163235
16.451919 6.794801
17.081689 6.634250
16.349003 7.661479
17.348085 7.030201
16.647006 6.109101
15.196901 6.424179
14.830652 5.751133
14.976522 5.374269
16.120879 6.384131
16.321441 10.037847
15.879865 8.131530
15.617827 7.982171
16.365974 7.469361
15.922496 6.704991
16.872113 8.997815
15.759986 6.927094
17.588337 5.405597
17.489000 7.780074
15.882259 5.668957
16.319342 5.189213
16.681571 8.387239
17.090272 5.389132
16.788547 4.449739
15.768283 7.794388
15.784001 5.055110
16.551287 5.897314
17.025141 6.578071
16.414625 7.419241
16.189811 5.465306
15.572534 5.009810
16.161229 3.439427
16.405576 5.883831
17.063638 8.264376
16.654077 9.144283
17.131870 7.272687
16.072027 3.533150
16.087580 5.832923
16.195896 6.104825
16.051774 4.191724
15.542024 4.982866
16.204386 4.414374
16.223415 4.341447
16.570784 4.906956
16.268669 7.293881
16.534438 5.694973
15.983745 5.505494
14.929047 5.786923
16.389609 5.596948
15.148647 1.449893
16.426814 5.593302
15.896590 4.308315
14.478481 3.552382
15.471078 6.149277
16.084598 4.294398
16.450847 4.590368
16.167955 6.065324
16.465101 5.946491
16.019864 5.520907
15.885247 5.572711
16.694494 5.236775
15.210045 6.361133
16.513232 5.982021
15.381295 5.258843
16.224694 3.846725
16.097486 3.114611
15.822930 6.325418
16.330587 8.821783
16.086038 6.522972
15.866058 5.332606
16.946552 6.592414
15.627775 8.095194
15.585014 4.925312
16.619397 7.394141
15.882719 5.435118
15.302919 3.409859
15.480285 4.145059
16.837617 3.512511
16.028676 4.947492
15.282785 3.126776
15.353123 4.095252
15.868476 4.137478
15.994237 5.630152
15.829689 5.731148
16.194146 4.838574
16.589687 4.392392
16.880780 8.595748
16.707524 4.696870
16.761958 5.075395
16.627374 7.918446
17.243301 8.129360
16.992818 6.073632
16.926484 3.776421
17.397072 7.536983
16.573802 4.416448
16.713831 5.223121
17.017347 4.540145
16.537927 5.979070
16.157239 5.210871
16.347871 8.171116
17.410272 5.472151
16.859081 4.924655
17.614515 10.722392
16.540994 7.943758
17.150400 5.216621
17.095490 4.769424
17.567372 6.991822
16.628476 6.915541
17.388968 8.157658
17.053777 7.398569
17.187326 5.025016
16.649128 5.310180
16.589153 5.735034
17.372738 6.199896
16.310895 7.676999
16.446451 6.559277
16.980824 3.276019
16.434137 4.902735
16.726748 5.751062
16.347060 8.483372
16.463039 6.015363
16.542797 4.983007
15.754615 4.299119
16.444072 4.533058
16.618417 4.523206
16.201023 5.799963
16.506019 7.391792
16.417009 6.698568
17.410906 8.174310
16.574738 6.822097
16.141750 6.791386
16.203512 8.062721
17.020055 8.001691
16.863372 7.436407
16.698663 6.567128
16.359618 5.804381
16.887703 7.143245
16.417219 7.888131
16.636915 7.471048
16.874556 6.515053
16.591784 5.537313
16.033838 4.841711
16.496312 8.887772
15.309597 7.595125
16.162050 8.007139
15.284752 7.688106
15.848293 7.108419
16.473651 6.492732
15.919512 7.991335
16.539407 4.472070
15.880690 7.603779
17.334876 9.135161
15.783700 4.182366
16.296373 7.978262
16.220578 7.284880
16.110682 8.156631
16.321104 7.058190
15.954819 6.831961
14.792738 5.652319
15.706088 8.304519
15.413628 10.942675
15.620914 8.613586
16.627625 9.175954
14.965859 8.314098
15.507433 7.035391
16.501747 12.461392
15.068970 7.289709
16.267638 9.552796
15.696628 9.383594
16.524745 12.040965
15.008972 9.430418
15.688344 8.922648
15.464418 6.813899
14.921730 7.763828
15.220328 6.386702
15.565201 7.455525
15.590594 8.444616
15.970505 8.729851
14.739769 9.449775
15.949804 7.596687
15.944844 6.958221
15.168816 9.929560
14.576077 8.880857
15.325750 9.379833
15.266731 8.364604
16.593911 9.764914
16.061072 8.527678
16.657835 10.054658
16.807195 8.364729
16.215691 11.459523
17.190701 9.888080
16.938238 6.238967
16.614674 9.020258
16.219223 8.680141
17.291523 10.376200
17.933368 9.042830
16.997894 9.675656
17.107695 9.538911
17.640218 10.329997
17.203100 10.985013
16.827495 6.432435
17.200745 9.886890
17.522039 8.077325
15.943063 7.870392
17.070734 9.418774
16.487286 9.222905
16.653551 10.730736
16.248342 11.677111
16.535046 6.787247
17.001307 7.480393
16.477854 9.244894
16.661840 9.805199
17.064845 9.015134
16.552363 9.656597
16.150921 6.806392
15.747490 6.509670
16.329248 5.851478
16.095779 4.518301
16.987052 7.154140
16.390887 5.294661
16.473536 7.826988
16.516504 6.742740
15.861534 6.767300
16.691234 8.483577
15.257201 5.921588
17.584708 7.510382
16.856029 7.745113
16.018387 9.708247
18.398378 9.518508
15.771038 6.864985
15.840963 6.877406
16.353304 5.303641
16.345901 5.521298
15.767815 6.819725
16.265518 8.849357
16.512721 7.495821
15.913012 7.918077
16.661753 8.850271
17.375146 9.528505
16.027231 9.213549
16.762027 9.380487
16.662172 8.389385
16.391343 6.029706
16.303390 5.811575
16.562734 6.000247
16.379522 7.677496
16.605982 9.386407
15.878702 7.189099
15.335726 5.429245
15.303751 4.612715
16.262022 8.060116
16.026720 7.751734
16.124241 5.411047
16.109758 4.931881
16.230029 4.371970
16.586859 3.209020
15.632511 5.017980
16.718899 5.342157
16.420340 4.612771
15.288976 7.829825
15.646460 8.229089
16.849914 5.940944
17.437158 7.084715
16.873073 6.336823
16.009687 6.256293
17.133406 6.335123
17.429984 10.527314
16.746311 8.125509
16.992208 8.074896
16.467483 4.902073
16.933700 5.659864
16.907914 6.462130
17.389091 6.015744
16.523535 6.351245
15.391186 7.224278
16.289495 9.337759
15.744207 6.213592
15.974809 6.838494
15.132142 4.634942
15.546742 6.531123
15.656977 7.012805
16.953930 7.378803
16.519866 9.710773
16.377448 6.900909
15.940871 8.337220
16.526578 7.952382
15.882994 7.221875
16.075649 9.359695
16.927738 9.626307
15.948087 8.268030
15.760743 8.864570
17.117527 8.110583
15.628726 7.730922
15.308079 10.018914
15.487302 5.744436
15.614437 5.270942
16.096944 6.570540
15.542443 7.551331
16.963984 4.531095
15.084980 6.736750
15.598835 9.187570
16.888823 8.801813
17.078949 6.599212
16.866946 7.195965
16.721162 7.140727
17.514428 7.484134
16.348173 10.307838
16.573875 6.244840
17.684239 7.120582
16.159066 5.905396
16.681281 6.463534
16.750141 8.374317
18.037789 7.305777
17.211135 6.875029
16.356767 7.503149
17.418943 9.447348
17.542886 6.874381
17.882336 6.889012
17.619072 6.281959
18.087783 10.561867
16.894378 6.606736
17.060697 9.344130
15.210209 8.318728
16.832414 6.993633
17.768020 10.793529
17.047840 9.348854
15.685541 6.301455
16.000762 2.609074
17.188142 6.862058
16.191917 4.706781
16.811764 7.395972
15.710049 6.674410
16.192484 4.519238
16.368851 4.210719
16.712272 8.344796
15.556725 9.033096
16.262457 5.891846
16.601027 3.887073
15.207002 3.696343
15.574856 6.064105
16.189455 6.337591
15.803166 7.530509
15.365083 7.405394
14.991271 8.475408
15.778060 6.496480
15.720105 7.633717
15.744947 8.784821
15.973397 6.017174
15.430631 8.124556
16.369172 11.549668
14.600882 6.139825
15.848854 7.106208
16.139663 5.925567
16.027517 7.460194
16.233162 8.290712
15.959655 6.959396
15.729148 6.248006
15.908119 5.776969
17.125462 6.912859
16.105715 7.623624
16.709372 8.321005
15.908176 4.788076
16.110193 7.413352
15.906989 6.950363
17.068535 6.135340
17.717674 6.536936
16.343966 4.492927
16.695621 6.046722
16.168330 7.818037
16.363145 5.857864
16.342161 7.535424
15.342426 4.131530
14.884338 6.190538
15.591684 6.126748
14.231775 5.045821
14.074209 5.713738
14.768477 3.750745
16.431859 5.083487
14.076730 6.281998
15.415930 6.354521
15.606769 3.068594
16.125313 6.187831
15.997692 4.591632
16.287522 3.516032
16.287233 4.897530
15.892049 5.159752
15.059994 0.243912
15.373880 3.695655
15.960611 4.359384
15.551939 7.603145
15.307670 4.885100
16.609102 6.235071
15.795002 5.630076
17.036999 5.788493
17.003860 5.100422
16.137464 4.043658
15.486636 6.143338
15.359725 5.378972
16.037080 6.201598
16.530276 7.192719
16.459625 5.639498
15.903029 3.768018
15.491380 4.871621
16.093721 5.754543
16.837661 7.915260
16.957595 7.699293
16.220676 7.170220
15.525551 5.763647
14.951001 3.814438
14.400525 6.428565
15.387871 7.751133
16.400195 7.874079
15.981079 7.564602
14.795195 8.057589
15.826626 4.531075
16.685539 5.095080
14.877840 5.914147
17.706195 2.657917
15.868726 7.668257
16.016240 5.749398
15.710636 8.232051
15.644153 6.490195
15.585182 7.381004
16.258890 6.406594
15.754132 6.148613
16.155822 8.495728
15.717687 8.070015
16.143551 7.093941
15.833489 3.976601
15.740111 4.931651
14.885842 4.556649
15.084458 3.509491
14.651651 3.213726
15.351722 4.695146
15.950141 6.227839
15.480284 6.684331
16.371581 3.371411
14.778056 5.727005
16.262072 7.036717
14.966767 3.806087
14.800537 5.272706
15.815308 3.545165
15.602933 2.946433
16.860709 4.107827
14.794396 5.635387
15.408084 4.167491
15.937663 2.931239
15.818031 5.650818
15.978203 5.476625
15.788414 4.434547
15.909436 7.049618
15.546481 4.782199
16.578500 2.122229
16.012207 5.705401
15.362354 -0.071164
16.106620 3.622395
16.220624 4.229737
16.763589 8.205784
16.818416 6.865295
15.458307 5.942458
15.515145 3.350063
15.237160 7.682284
15.054571 6.676736
14.938054 7.066505
14.855520 9.555045
14.459063 4.764700
15.093825 7.320734
14.319047 5.579696
14.420846 4.822956
16.510948 6.501680
14.347272 4.921403
14.424372 7.932251
15.842142 5.851638
14.180516 3.372944
15.692572 8.744841
15.731129 9.778771
15.447303 6.241508
15.997894 6.499424
14.918072 7.351601
15.252642 8.073255
15.634995 9.328624
14.826430 5.093299
15.201630 6.559903
13.522285 3.381188
14.994265 6.765521
14.225556 5.750686
14.212134 4.023467
15.729078 5.922238
15.591186 8.890151
15.268295 9.991702
13.721486 6.315028
14.470687 6.575601
15.608129 6.084355
15.315742 8.662417
16.648210 4.723284
16.793901 6.757775
17.224808 10.269240
17.961125 9.244259
16.405399 6.735403
17.122707 9.198012
16.849744 11.559307
17.042313 11.262498
18.299649 12.337225
17.551214 7.912540
17.547313 11.856839
17.124486 9.232078
17.197977 10.177897
17.432095 8.193694
17.130040 12.945718
16.894978 7.885881
16.507428 7.826037
17.888809 12.269039
17.257906 6.907732
17.909756 8.832499
17.724672 11.937001
16.539368 10.019978
16.486795 10.819956
16.179217 9.085297
15.294548 8.244465
15.644326 7.108491
15.886982 7.466016
16.353891 7.036131
14.896944 9.574163
14.746689 7.589318
14.913530 6.033909
15.612353 5.594239
16.796212 8.141216
15.904113 7.797597
15.562011 6.783301
16.500962 7.860647
16.389030 8.865399
15.621755 9.557017
15.089476 8.420992
16.384311 10.269262
16.905323 8.781408
16.524889 7.865807
15.570063 7.715640
16.063428 9.831865
15.841481 8.647831
16.719684 9.642956
17.388619 6.741640
16.180349 7.643350
17.308744 7.877514
15.202148 9.824128
16.311916 8.142671
14.926750 7.824540
15.861353 6.266907
14.551489 8.392041
15.399315 6.323809
14.950751 5.846615
15.205758 4.092249
17.123857 6.316843
16.732647 3.763083
16.750750 7.156879
15.311470 4.967170
16.930857 10.405646
16.303246 9.697253
16.655528 9.519436
17.228074 8.359121
17.587446 11.201969
14.583380 9.704295
16.252803 8.352647
15.822170 9.403888
15.758334 6.683723
15.529467 11.024098
14.883208 8.457504
14.881149 5.078840
14.757279 9.548773
15.723057 7.362240
15.380056 6.381943
14.916825 7.775208
15.355263 5.655090
14.967499 3.379845
15.036787 5.577553
14.751750 6.640689
15.217648 5.145476
15.828982 6.195508
16.450271 7.281376
16.361124 11.141919
16.024882 6.114261
16.813763 7.306491
17.089177 5.846745
15.609391 7.997222
16.243503 8.432288
17.123028 8.480102
16.085655 10.012342
15.171469 10.351275
15.579444 7.096149
16.218419 7.281358
17.225454 7.029861
16.858045 6.991076
17.156250 9.210748
16.216587 5.944512
15.741709 7.067346
15.903883 7.819952
17.145456 6.699215
16.541570 5.844881
17.052435 7.193198
16.132305 5.304007
16.109824 6.269935
15.687725 9.169600
16.271306 10.259263
15.847891 8.824157
15.363090 7.172858
16.305972 8.376816
15.920686 6.681383
15.932065 7.473364
15.525009 6.186752
16.026771 9.423074
15.876326 11.950718
16.722792 7.483356
15.790244 6.153615
16.048584 6.116207
16.785668 7.356678
16.565338 9.608901
16.468523 8.312998
15.862193 7.518871
15.704646 8.093890
15.508603 6.125189
16.295064 6.811444
14.762526 4.863657
14.980720 6.547623
14.232404 4.914688
14.918338 2.962681
14.837864 4.707735
14.917747 7.739438
16.790077 8.206078
16.858547 11.450208
16.770983 8.929691
15.162150 7.186584
15.278208 9.616487
15.122734 10.646283
16.357285 7.936806
16.552961 7.286794
16.523996 9.376841
16.996968 9.135991
16.809781 12.717939
15.770616 11.872136
14.974380 11.367372
16.816391 10.634987
16.016349 10.979188
16.255117 12.711414
14.621748 9.818743
14.947133 9.581726
15.197956 9.393776
16.337868 9.291077
16.590855 12.520626
16.647041 9.090013
17.185356 9.106762
16.679051 11.110986
15.558778 10.098995
14.833001 7.351961
14.756715 9.601787
15.295237 9.744752
14.756920 7.876029
14.890858 7.888178
16.443078 12.754637
16.506783 11.191517
15.795726 9.466672
15.243992 10.137804
15.070461 11.785635
16.200908 12.941880
15.308630 8.027256
14.803200 11.753335
14.698047 9.661025
14.403737 9.144069
13.156198 7.675428
13.794296 8.562077
14.062290 8.092176
15.374420 10.204942
15.094071 6.819500
14.569549 8.356263
15.725577 7.974974
15.276156 5.011455
15.486128 6.273453
15.300619 4.712589
14.691714 7.666223
14.664282 9.407728
14.841683 9.075799
14.835426 5.987951
15.165402 8.000630
13.725422 5.603785
14.168542 7.183998
15.014901 6.109015
15.165643 7.040379
15.169571 4.832398
13.891696 5.510457
13.762510 6.730862
14.719878 3.952531
15.005996 8.260958
15.039591 8.624582
15.513255 7.920240
15.683733 10.052741
16.699886 7.912147
16.817392 9.151846
16.715643 8.709424
16.692081 9.471655
16.211742 8.281426
15.363045 4.522800
15.578438 4.697450
15.738094 8.905041
16.238006 6.825303
16.958906 7.236926
17.300688 8.085485
17.213189 6.786337
17.220444 7.699137
16.932214 8.001879
15.434107 6.791010
16.037677 9.881842
17.135498 9.987518
17.969948 11.021059
17.542363 8.978938
16.855507 10.024761
17.333578 10.484885
17.418422 8.686748
16.564121 8.438873
17.480172 6.861669
16.818828 6.922635
15.661920 7.034755
16.646509 6.733236
15.811741 6.401666
16.101358 8.070283
15.632846 9.214380
15.363722 11.428385
15.517992 8.907190
14.474156 7.170974
17.005750 7.653801
17.479658 7.272621
16.925191 9.425172
16.306812 6.222102
15.946697 7.950274
17.942464 9.498205
16.525280 5.542798
16.759924 7.195681
15.293373 5.969050
16.052351 7.865893
15.973299 8.246544
16.186798 10.256306
15.234421 6.576020
14.182787 8.008784
14.208568 6.518495
14.511388 8.117775
15.237178 5.574091
15.650888 9.526041
15.846129 8.831529
14.865893 7.311685
15.945855 5.379704
15.929718 7.125940
16.334914 8.471288
16.096612 8.250172
15.112364 9.377089
16.377732 7.299705
15.255504 8.807253
16.076586 9.511373
15.835946 10.430176
16.525520 8.432122
15.993843 7.738149
15.419572 6.105723
15.912290 7.244815
16.441852 9.639038
17.663894 10.429850
15.656161 5.669760
16.886203 8.720277
16.379457 6.029359
16.293247 6.376367
14.998342 4.169280
15.414200 5.871871
16.252690 9.624378
15.483519 8.525287
15.089404 5.712434
14.005398 7.484368
14.458414 7.752149
15.316245 7.162799
15.575202 8.684801
14.115036 4.989651
16.098902 8.753878
15.506283 6.707892
16.060503 6.842879
15.497197 7.646426
15.956972 4.258640
15.733797 5.010071
15.261847 4.391327
15.561159 3.823786
16.240044 5.465394
15.879788 8.086116
15.988011 8.608220
16.185080 8.434066
15.100546 10.396823
15.422717 8.633510
15.698661 5.698716
15.782747 7.665334
15.894574 6.020613
15.656714 8.181949
15.220433 8.749585
15.687603 6.978012
15.739177 4.076101
15.656024 5.621113
15.574325 8.782742
14.990091 8.463334
14.398019 6.788006
15.261186 7.187068
15.102245 8.273036
14.989267 6.773396
15.294036 8.932889
14.866057 9.543097
15.277672 9.472905
13.977549 8.732406
14.785431 10.502974
14.841040 8.879578
15.073740 7.692511
14.927061 7.897190
14.290553 7.529267
15.364522 7.553429
14.860714 7.316474
13.227203 4.265133
14.919753 6.115372
13.492470 5.539331
13.604142 5.636301
15.117086 7.189315
14.676117 6.903346
15.369959 8.674961
14.407794 4.756846
15.623520 8.607910
14.762065 5.772478
14.514642 7.942730
13.822121 4.920599
14.228810 5.477459
14.867994 7.030256
15.227550 4.916493
15.266914 4.965151
14.879251 8.375554
14.560183 6.693032
14.573322 8.441643
14.626773 7.525625
15.061852 10.823084
15.259658 6.496073
14.562214 8.083440
15.078651 6.040818
14.897729 7.419473
15.740588 7.883163
15.551545 10.283734
15.207766 7.566511
15.511372 6.331011
16.207750 8.372201
15.470956 6.459234
16.219158 6.075651
16.359855 8.063242
15.830946 7.291762
16.129260 6.343159
17.116985 12.581227
17.386058 9.121972
16.002067 9.605785
15.960269 7.055945
15.452930 7.357607
16.258855 7.744623
15.515491 9.665474
15.399305 8.059378
16.168353 8.996114
15.971362 6.532671
16.277069 8.060557
16.301304 8.588169
15.494555 9.723729
15.829659 8.866893
17.187312 8.823634
15.893356 9.292926
16.199598 8.410977
15.515350 9.800908
15.489359 5.509746
15.923342 10.905440
15.851657 7.941958
15.608746 7.425400
15.251322 6.953460
14.876575 10.197025
15.404924 7.896664
15.896410 10.430019
15.888039 8.076714
15.642525 7.802639
15.938138 8.571546
15.376287 9.300836
15.908105 9.246930
15.055352 5.461489
14.891011 7.991288
15.988998 5.863381
14.218203 6.184726
15.509356 7.866395
17.123556 10.470758
15.684647 7.545983
16.460891 9.009052
16.273222 8.112661
16.815908 6.981078
15.963452 9.755793
15.264132 9.776943
16.046747 8.781444
16.408311 8.424160
17.403766 7.767077
17.719526 6.272983
16.492208 8.895253
17.818299 11.504655
17.542163 10.272173
16.651786 8.529051
18.748741 9.585208
16.961821 9.247874
16.792920 13.317627
16.946095 11.733519
17.559127 8.002782
17.987480 8.776262
17.878437 11.730492
16.730573 8.670390
16.775306 8.106481
15.781413 7.041893
16.397573 8.089233
16.992053 9.329826
16.656082 6.042153
16.829293 9.381540
16.839289 4.829445
16.766133 9.327587
17.497558 8.842445
17.251596 9.839335
17.200216 5.960770
17.379875 13.953927
16.418952 15.180760
15.495719 11.062322
16.610845 13.307192
16.973593 12.137853
17.946641 10.402235
17.472125 10.794138
17.856524 10.910053
16.262306 9.630014
16.723861 10.313566
16.764737 9.971834
17.872806 10.462532
18.283731 9.861689
18.300580 13.074598
17.264402 11.452096
18.020738 11.667398
17.086953 12.191719
16.287482 7.335392
16.977554 11.323301
16.700918 10.054707
16.704078 8.129277
17.386681 10.061555
17.204029 7.746450
16.543364 8.275442
17.696007 8.882396
16.238407 7.066765
17.180587 12.181619
15.795012 8.212492
14.768634 6.613753
16.163521 7.324243
16.063388 8.839240
16.849173 6.494342
16.698032 2.919421
16.139475 7.248545
16.731331 9.511843
16.963752 8.894249
17.984029 8.511766
17.240986 10.387279
17.340985 10.003753
16.791311 8.558302
15.799664 8.882972
15.121287 7.718726
15.000897 8.849059
15.456719 7.796179
15.616433 7.989246
15.445664 6.352651
15.133811 6.232459
16.522687 6.124861
16.424959 6.554923
15.420129 9.432906
16.091918 8.426120
15.671960 7.081877
16.127867 7.852639
15.790491 5.096756
17.167903 8.432032
17.530733 8.921984
16.388395 5.993253
17.316833 8.278735
16.543174 7.435189
17.538287 6.360891
17.184342 5.332723
16.268995 5.740860
17.261648 7.494202
16.439575 6.533582
16.027501 8.613145
16.888480 7.455794
16.861033 9.698927
17.555339 9.142860
17.840484 9.593847
17.040339 7.525367
17.368337 8.451434
17.146436 7.586717
17.429986 6.459864
16.683127 6.883277
17.285316 7.781046
17.378176 7.283779
15.986075 6.094499
17.052957 4.096929
17.106115 8.507587
16.510932 8.417611
17.514870 6.639495
16.491861 6.274666
17.334538 8.580581
16.316432 7.161548
16.835653 9.823803
15.766139 10.740202
16.275144 7.228955
16.252515 7.687874
17.649067 7.403634
16.667393 7.489993
17.247525 8.978053
17.668522 6.778912
16.805122 7.511751
16.139593 7.374021
16.820115 6.266142
16.211291 7.791284
16.958823 6.978223
15.565284 6.064467
15.865127 9.010216
15.971357 7.830094
16.563515 7.966853
16.114412 6.955052
15.112229 6.044440
16.035236 4.664439
15.879182 2.645745
14.611493 5.935264
16.940694 8.889794
15.515173 5.133584
17.007556 5.352380
16.025914 4.543244
15.887032 4.686053
15.757251 8.949180
16.741040 6.267991
15.474197 6.943649
14.636186 6.685517
16.754098 7.282680
16.586467 10.212778
15.874208 12.591966
16.511859 13.783178
16.053815 10.750987
15.709873 9.870207
15.801100 9.246538
15.202639 10.884184
15.319990 12.436923
16.274549 12.912745
17.118844 14.074599
16.392975 13.520971
16.393683 10.753404
15.533513 12.053968
16.203269 8.630792
16.577015 11.900788
17.065125 13.328882
17.057391 10.260086
14.387849 12.126159
16.613975 14.553976
15.964332 9.768147
16.225600 8.802664
16.711912 7.511201
16.610936 9.666984
15.630980 10.584991
17.746033 10.643651
17.293511 10.886756
17.854900 9.120464
17.834084 7.970071
16.872185 8.609134
17.846784 7.209014
17.527572 5.933057
16.865801 8.451133
17.325266 8.269032
17.458801 9.318047
18.092740 9.026420
17.562098 8.247411
17.034953 10.318922
17.995004 11.057529
17.276181 8.228239
16.898512 10.870843
17.008957 9.188049
17.446869 8.197709
16.568393 7.282855
16.478602 7.919559
15.478798 5.812574
16.228417 5.736031
16.195913 6.068525
17.119709 8.274767
16.698185 4.590143
16.125489 5.106087
16.155465 3.016128
16.049789 4.160632
15.623523 1.680291
15.905151 1.136630
16.760133 3.034082
15.151771 8.217881
16.764540 5.354402
17.491405 3.243882
15.688584 3.897571
16.288681 5.217711
16.742865 5.638420
15.671310 3.697730
16.625532 5.937579
17.051663 6.143576
15.436307 7.876576
15.774800 4.594147
15.857567 5.076199
16.393398 4.485342
16.209386 5.975978
16.641208 8.300588
16.181959 6.408232
15.620278 7.615730
15.431610 6.513106
15.758799 8.883296
16.235398 11.219239
17.002355 8.871494
15.978533 8.651761
16.361972 5.418602
16.180816 10.995310
15.502823 8.141197
16.231231 8.122542
16.388669 6.684382
16.124902 8.019537
16.164262 5.914269
17.667988 8.657635
17.439857 6.018830
18.071936 6.693668
17.300681 6.703164
16.831835 5.792857
17.380192 8.137349
16.390857 6.962944
16.589739 7.803436
16.198819 3.813327
16.298551 7.007162
17.189498 9.058036
18.109863 11.062918
18.014295 9.687685
18.918447 10.338630
17.967857 6.507042
18.063814 4.992837
16.410029 6.671468
17.267724 8.224396
17.527539 10.227794
16.443248 8.744688
16.756488 5.704398
17.080534 6.758613
17.093030 7.098102
17.667868 8.401043
16.621166 5.226522
17.732237 4.617667
17.018033 7.842383
16.287429 5.198853
17.423842 8.092805
16.536523 9.083306
17.246117 7.478775
17.320824 7.854503
17.246962 3.969034
16.301510 6.676583
16.513471 6.771880
16.873082 7.179990
15.164364 4.992030
17.847069 7.416222
17.452676 6.778599
17.239562 7.085698
17.600609 5.433762
17.503440 5.531506
16.797451 7.992928
16.521346 7.370750
18.565023 7.603057
16.860770 4.917524
16.631709 5.508310
16.453579 3.618752
16.100260 6.480054
15.450997 7.890567
15.799685 5.810834
16.065011 5.988100
16.648431 7.460525
17.795246 7.714213
17.316968 4.664089
16.476692 7.962382
17.299940 8.353964
17.418102 5.694922
17.530295 10.232702
17.155754 6.382305
16.743719 7.307965
17.124539 7.242545
18.166010 7.804379
17.711584 7.102548
16.695649 7.406286
15.648678 6.951010
16.922472 5.922294
17.422380 8.497807
17.059609 3.893646
17.869648 6.160664
18.508923 8.745875
17.418192 4.826720
16.738337 4.874844
16.513375 4.429471
16.409365 7.404231
17.433740 4.912651
16.810821 7.338990
16.707447 8.395441
17.436098 7.767844
17.798771 9.996733
16.939799 5.958798
17.285525 6.851438
17.502451 7.554785
17.754228 8.606078
16.783459 6.026133
16.900563 5.532095
17.630864 6.001440
17.243777 6.311035
17.352472 8.929264
18.250371 8.011850
17.027881 6.359552
17.235973 6.363838
16.660762 7.106652
17.104152 7.436306
17.062408 5.551043
17.293359 5.750419
17.723346 6.346294
17.047129 5.522737
17.837622 3.843562
16.802469 2.760675
17.415399 3.733329
17.331844 6.697790
17.302540 6.429084
17.611140 7.065624
16.565890 8.071468
16.783450 6.468260
16.379252 6.808829
17.447857 5.381296
16.811591 5.389200
16.342634 7.713078
16.655174 6.724863
17.683812 5.922111
17.013909 8.567857
17.664089 9.850372
16.894777 6.360610
16.928413 7.111574
15.977788 6.723354
16.513843 5.633172
16.797086 7.011667
16.179269 5.794691
17.039586 8.435812
16.107708 9.933479
15.074807 4.800351
16.272306 8.726096
16.624682 7.427369
16.134048 7.868981
16.302660 7.035920
17.154442 6.317401
17.595587 5.938035
16.323930 5.220093
17.672037 6.707602
16.515903 6.512659
16.839654 8.889019
17.160995 8.785712
17.402180 9.314530
17.067324 5.995158
16.938773 7.891467
17.110575 7.144915
16.410524 9.546183
17.020196 8.425672
16.386636 6.317364
16.357454 7.452391
18.379243 5.326624
16.798769 4.980023
16.235441 3.689991
16.583289 6.541727
16.322963 4.571724
16.469241 9.041695
16.255018 6.965921
15.790212 6.569439
16.176362 5.930904
15.408165 6.767786
15.293566 4.212779
15.336745 7.775078
15.985992 8.114588
15.711570 9.531031
14.982795 6.682207
17.083788 6.246762
15.898830 6.743850
16.587288 6.860279
15.905186 8.749799
16.756329 8.814168
16.758067 8.154832
17.651596 5.424849
16.973830 7.722016
16.020777 8.500685
15.081338 8.059802
16.157221 8.358570
16.383300 7.556526
15.847877 8.175999
16.142709 8.953858
16.081311 11.644271
15.236045 7.569593
16.496295 6.951633
16.475009 8.502014
16.553737 8.074813
16.842886 8.974702
16.215767 7.980280
15.179264 6.379316
16.966268 4.850446
17.052595 9.070184
16.540764 7.848417
16.117536 8.222499
15.405804 9.073876
17.209356 9.191690
16.528408 9.771079
16.115578 7.697810
16.655471 9.372430
16.831117 9.964387
15.780435 9.124060
15.783281 10.430262
16.527295 9.528078
14.762614 6.723729
16.185545 10.293108
16.216568 10.217437
14.568959 7.268351
15.221611 5.310761
15.829086 5.509736
15.767978 6.030235
15.696279 6.896775
16.155942 7.468813
15.105264 10.520566
15.312848 7.140155
15.792666 7.508180
16.264002 5.866710
15.554664 7.117706
15.388199 9.531072
15.808584 6.543218
16.922052 9.713646
17.731312 10.834340
16.374833 11.683166
17.525218 12.253653
16.460827 8.661901
16.578734 10.260453
16.297076 11.071923
16.656062 9.617781
17.273430 10.477983
15.971803 8.590174
17.508534 8.547859
16.578721 6.641031
16.939108 8.295232
16.159332 8.384185
16.305520 8.514296
16.461702 8.531262
16.198003 7.791090
15.640994 7.981214
16.230979 8.828959
16.668492 8.490196
15.957936 6.311105
17.270099 6.993092
16.231761 5.919147
16.361987 6.932392
15.632235 8.031067
15.467577 6.403457
16.420188 5.517064
17.141428 6.040673
16.532448 4.431984
16.164415 7.712895
16.226402 8.149392
16.042802 6.822016
16.435766 8.709992
16.373339 5.638571
16.803176 7.048449
17.019159 5.863355
16.382263 4.979779
16.316306 5.550244
16.319182 4.995208
16.455694 5.398650
15.939491 6.327073
16.106296 5.846130
16.277007 8.941070
15.655281 4.291908
15.173265 7.354138
15.925053 5.089556
15.775128 6.836194
14.999171 4.840232
15.539632 5.303834
16.100697 6.965416
15.568308 4.395039
16.014507 6.479739
16.209779 4.833286
15.967083 7.584731
15.875451 3.382299
16.554350 4.579101
17.876327 7.619009
16.482131 6.216302
16.126116 6.375865
16.186849 4.968461
16.796794 7.780648
16.193617 3.460254
16.505879 5.956430
16.853326 6.499848
16.852181 6.363830
15.703176 7.548607
15.581539 3.644189
15.802203 4.723151
15.656042 8.728376
15.425792 3.995280
16.077650 7.630969
15.903307 7.876343
16.384911 8.609198
16.482751 9.519030
16.343182 9.204647
17.241554 5.525493
15.823431 5.430453
16.087764 5.847599
15.730253 4.289679
16.023870 5.868238
17.754647 5.343966
16.747596 3.407163
17.298969 4.224313
16.866321 9.396620
17.378616 8.632677
16.512500 3.880071
17.828577 6.340100
17.501401 4.746347
16.809010 5.580649
17.001677 4.840185
17.318030 4.766173
17.417512 2.675109
16.130034 5.865484
17.794571 5.514645
16.532364 5.628140
16.480804 6.735082
16.256177 8.753608
17.138675 6.467445
16.564846 5.974648
17.078905 4.565900
15.925118 4.219136
16.222262 4.695304
15.664574 3.530360
16.375451 5.829538
17.149793 7.187937
15.960618 8.341339
17.095727 6.319352
16.991636 8.283392
16.725753 5.798240
16.852293 6.520869
16.553221 4.326699
15.956029 3.043038
16.540133 5.355624
15.874418 3.659160
16.495547 2.148325
14.877730 4.744757
15.628710 3.777121
16.279306 5.288896
15.426379 4.587222
15.792442 4.095550
14.863842 3.835383
14.889580 4.655249
16.995197 3.569424
15.072748 5.418280
16.640191 4.431307
16.673279 7.919879
15.339838 3.815078
16.672749 4.121809
15.752171 5.568633
14.931779 5.171671
16.196178 5.409860
16.138526 3.688452
15.809868 4.517068
16.565583 5.891182
15.453796 5.240559
15.878684 4.045144
14.931994 1.820961
15.124294 3.666668
17.008221 3.256767
16.524000 3.309834
16.607556 3.995651
17.167609 4.856011
16.683730 8.529634
17.109953 5.360550
15.903662 3.703626
17.125440 6.425622
15.371597 4.859860
16.658554 7.410320
16.888568 5.008118
17.233062 7.385287
16.409662 4.776113
17.500913 8.820158
16.972951 7.208185
16.754963 5.345044
18.016692 7.529178
17.174060 4.988825
16.815166 6.585631
17.377052 6.859656
17.196511 6.256795
16.319500 4.596349
17.639538 4.652885
16.660919 1.300391
18.480213 6.899978
16.916603 6.837292
16.278345 7.592472
15.891045 8.105998
17.306810 8.405513
15.497761 4.415736
16.027016 7.438144
16.680766 8.000872
16.947183 7.051933
16.975599 7.656938
16.444697 4.779631
15.879112 7.982721
17.001967 7.967777
15.336073 6.054572
15.935966 5.533979
17.405324 7.117676
16.334974 5.611561
16.766814 6.635258
16.408449 5.229567
16.855861 5.727672
15.613699 7.041091
16.451550 7.496279
16.494521 4.937620
17.006264 7.236011
16.231254 6.165224
16.149533 5.579947
16.287814 5.542369
16.366575 7.893468
15.931671 5.530278
16.687962 6.748637
15.699865 5.683802
16.408449 4.561151
17.083167 4.686117
15.498277 3.577421
16.453289 4.396527
15.895349 5.619124
15.640936 5.666162
15.651211 7.033663
14.312117 6.367555
16.465627 4.307121
15.616214 6.094416
14.868677 7.221325
15.329225 3.137488
15.286864 6.446607
15.340816 6.317613
14.841756 7.065417
14.765129 6.487718
13.975479 6.429713
14.968191 5.628381
16.357675 4.781638
15.432941 3.661148
16.627776 7.370644
17.152055 8.393681
15.891226 6.130211
15.663256 4.227761
15.326509 8.923460
15.841812 7.839763
16.060195 8.207458
15.068190 7.253229
16.649971 7.347021
15.611309 4.772929
14.666757 7.387473
13.815916 4.149692
14.686210 6.715764
14.378953 7.070108
14.786905 3.493076
14.797922 6.713855
15.061038 5.780899
16.747157 7.322437
15.973127 4.666482
16.034814 5.644909
16.575951 8.031942
16.504229 6.139587
15.665003 4.772543
16.209531 7.277735
15.873518 6.779267
16.275514 8.173146
15.617315 6.835561
14.483357 7.175095
15.340913 7.333417
14.689301 8.005642
14.767529 8.166672
17.536558 9.764992
16.982888 7.711325
17.648583 7.805909
15.559938 7.706106
17.206626 10.740516
15.666425 8.432581
16.746544 6.611287
15.888713 9.135548
16.230412 6.555309
16.685497 8.673513
16.946376 7.402611
15.653933 6.908404
15.782148 8.707534
15.889493 10.212728
17.014490 8.632393
15.234136 8.503926
15.986761 7.736476
15.584950 6.517490
15.704548 7.524715
16.075885 6.296569
15.988308 7.058736
15.979503 8.330937
16.739106 7.800479
15.812517 6.757092
16.507832 8.266463
15.069783 9.344103
15.931204 8.811850
16.166649 5.244463
16.153866 5.349002
15.084204 6.747964
15.951902 7.398162
15.236198 10.141152
15.806365 8.915841
16.554479 5.178124
15.829701 4.780162
14.822820 5.469525
16.211351 6.615545
16.735052 5.694696
15.857656 5.868146
15.799728 7.441305
16.088401 6.572634
15.192739 5.342488
16.563179 7.450091
15.607767 6.137982
15.983651 3.272708
17.006335 3.112105
16.811067 3.738346
17.497655 3.034928
16.053725 6.113131
16.427976 6.108259
16.529978 7.332080
17.598358 10.418580
17.149018 7.972928
17.608236 7.152240
16.355638 11.018463
17.306286 10.690557
18.205415 8.991397
17.073593 10.865442
16.717134 5.285854
17.413879 11.804423
18.628688 9.591802
16.445979 7.888262
17.125735 10.469383
17.789793 8.939231
18.216476 7.201766
16.854986 7.673149
17.555636 4.637374
16.332451 7.157973
16.653556 4.278513
16.876577 4.886054
17.346204 5.168698
17.102267 6.745440
16.265076 3.911885
17.154559 7.526006
17.174713 8.743866
17.519423 7.042199
16.060991 5.789644
16.183483 9.681670
16.423005 5.767512
16.409801 4.503874
18.157100 4.023973
17.201333 3.502255
18.045485 6.964846
16.417682 7.468271
17.077088 7.130728
16.494462 6.147679
17.064365 6.898027
16.954288 5.147518
18.924022 3.457669
18.085102 7.726173
17.806445 5.506066
17.605171 5.896888
18.096763 4.733342
17.873469 8.128128
18.029000 5.846995
18.316782 6.237549
18.196586 7.892133
16.240612 6.426229
18.158186 5.553378
16.889695 3.229848
16.541070 6.794626
16.727301 6.304456
16.582197 2.491267
16.619662 6.762728
16.626367 3.889641
15.473273 5.616742
14.604830 1.947896
16.096472 4.555360
16.837997 2.615302
16.710809 2.948819
16.417019 4.863478
16.125821 3.886975
17.312807 4.237800
16.949762 2.726042
17.007388 7.763644
16.202390 4.438192
16.662577 7.190881
15.854363 7.412287
17.073222 7.417392
17.244987 3.902311
16.376200 5.850175
18.015694 4.320335
17.713739 5.375541
15.713981 1.727234
18.618238 3.715946
17.287996 6.852779
15.851776 7.150957
16.830787 7.188149
16.621643 4.253046
16.829260 4.451388
17.086377 1.724821
16.732408 4.790465
17.072218 4.550234
17.278710 5.795764
16.460082 4.468922
16.604515 6.312794
16.023568 5.080443
16.996313 4.146136
17.218921 5.401328
15.775843 6.826377
16.172909 2.938718
16.680992 1.098747
16.866666 2.607485
17.460292 4.577184
17.121277 4.873884
17.905744 4.889054
16.682036 4.365559
16.638852 4.682910
17.249671 3.113642
16.815228 2.489177
17.638885 6.098766
17.299742 4.301426
18.415053 4.741250
17.360728 5.172898
16.544035 5.901633
17.586481 5.161642
16.436681 3.319120
17.648296 3.384648
17.424333 5.421077
17.182470 5.969224
18.060949 1.840887
17.525226 5.301486
16.722300 1.664085
17.156644 5.742981
16.684864 4.865276
17.637029 3.480683
16.434577 3.802193
17.078313 7.791337
16.932292 5.074181
17.174988 6.802570
17.884044 5.792843
16.499373 2.156701
17.306679 6.284523
18.136745 6.498581
16.974016 5.881279
16.638956 4.355417
16.845302 4.015156
15.548545 1.970443
16.077321 5.099952
16.744772 6.511543
16.479629 2.077550
15.837037 4.711000
16.633107 4.164551
15.810414 4.468522
17.379758 2.973745
16.030658 1.373151
16.473678 2.425267
16.722831 2.598622
15.940570 2.951611
15.900885 1.662297
15.645293 3.562695
15.887040 3.235063
15.746668 3.966949
16.568041 5.437862
16.010569 5.345292
16.699046 4.293413
16.250947 5.039441
15.356052 3.835704
15.115993 4.512214
15.540121 3.353075
15.795935 6.902581
15.900806 1.876991
16.316624 2.728606
16.457009 3.506947
16.397895 4.040851
17.023723 6.468308
17.461053 8.229155
15.714613 2.361618
16.077468 3.073017
16.716033 6.327119
16.293043 7.921824
17.387605 4.831747
16.591263 4.988241
15.719913 6.936548
15.129124 5.504692
16.227170 3.779357
15.506879 4.175544
15.881987 1.565854
16.002356 6.282223
15.889851 4.226574
15.245712 0.696689
15.364752 6.287025
15.865145 6.148266
15.916391 3.280416
15.716258 2.749738
14.538853 3.905485
15.934135 3.042013
15.287295 7.689861
16.492691 6.212975
16.344981 3.509852
16.252493 0.819865
16.724908 3.918982
15.914075 2.992664
15.372600 5.584982
15.883309 3.850081
16.408326 0.555272
15.583450 6.054313
15.057018 6.743918
15.795697 4.510067
15.717004 4.313675
15.962556 2.168961
17.494820 5.610265
16.485568 5.562270
16.313854 3.869787
16.548556 2.777657
16.293655 3.557963
16.925024 4.744623
16.269381 6.890698
16.976740 6.856462
17.126577 4.811415
16.355428 3.564143
16.467268 4.604580
16.137233 3.796965
17.151409 5.247574
17.047838 6.359939
17.101672 4.797897
17.182399 5.163670
15.914069 6.405548
17.091615 4.872093
17.113366 7.561155
16.083435 5.631966
16.481439 4.663165
16.347025 4.163804
16.849144 3.745961
15.925262 4.707090
15.803620 1.606318
15.427671 8.000694
15.113456 2.266917
15.710068 3.365906
15.548910 0.935334
15.990877 3.253789
17.088188 4.786578
15.419578 4.545913
16.432331 3.886261
16.686745 4.268351
15.659857 6.565054
14.667343 7.535915
16.191307 6.515700
16.294426 6.701142
15.722166 4.437405
15.177704 5.456248
15.426493 2.877081
16.837110 6.359697
16.364149 2.038448
15.912651 5.231993
15.207015 4.546891
15.686020 3.497326
16.814049 3.005252
16.639846 2.987788
16.336955 3.297711
15.945756 6.239704
16.147375 4.972911
15.342312 3.244921
15.402764 3.783733
15.378976 6.882877
15.447293 5.142852
16.078985 6.406928
16.240172 5.693909
15.464660 3.766865
15.489779 4.914620
15.315340 7.324594
14.913072 4.451837
14.947419 5.847691
17.003951 7.788835
16.735566 6.100701
17.288499 4.804316
16.437065 4.583283
15.013591 2.931291
17.371436 3.687173
16.252319 5.695764
16.329676 4.988189
17.345953 4.713020
16.733833 3.158550
16.851954 5.654692
16.718558 3.135629
16.145831 2.143175
15.633975 1.422700
16.104492 4.731149
14.911147 5.071971
14.744483 5.170825
15.370490 3.399263
15.680979 6.622111
15.787375 4.817894
15.796423 5.565501
15.722497 6.555920
15.295829 3.019502
16.965387 6.316143
16.848929 7.394556
14.214154 6.611844
15.278772 3.385132
15.320414 4.613042
16.220730 5.796992
15.376728 7.864468
15.130338 5.711086
15.453343 6.275763
15.796606 6.369251
14.988441 8.676707
15.524762 6.325012
15.646908 4.300627
15.714080 5.800894
15.514245 4.904068
15.550282 7.203402
14.888300 6.440681
16.215835 6.405546
16.241170 7.722547
14.631376 4.710596
14.984365 6.884475
15.653851 6.590532
15.758952 7.733147
16.893849 6.995701
16.381717 6.327582
15.821080 10.180063
15.181270 6.752427
15.621669 6.274792
16.340725 8.624722
16.042028 3.130549
15.942786 6.470530
16.120926 7.299382
17.098332 8.299534
16.024309 6.673095
14.935618 7.989224
15.634691 4.957833
16.076740 5.407938
15.712772 8.133040
15.947687 6.339469
16.884503 6.242892
17.336000 5.595760
17.347934 6.929604
17.318562 6.467579
16.604002 8.448769
15.775303 7.274694
15.582014 7.986735
16.430762 6.508120
15.752890 5.724529
16.116240 6.955588
15.669555 8.251524
15.407154 9.310427
14.689199 3.988401
15.543051 5.547418
15.246475 3.646167
15.854197 6.919847
15.355545 4.461311
15.854394 7.881165
14.958864 7.658417
14.480752 6.580041
15.415420 5.342178
16.593192 3.165168
15.223856 2.371577
15.035026 4.417486
15.421597 4.336775
14.893586 7.941546
15.016806 7.823021
16.104259 4.948662
15.251828 2.469385
16.148590 3.148624
14.208012 -0.165584
14.144202 0.146801
14.878980 4.287684
14.648453 1.759037
15.286677 4.081389
14.767415 5.387519
14.414970 4.448338
14.732826 3.605156
14.992040 1.986097
15.479330 1.402198
15.347821 0.226464
15.304911 3.677207
15.862423 3.554953
16.014073 0.750681
16.466285 3.887645
16.514270 5.605200
15.972658 6.099659
15.821497 8.151584
15.238892 7.924423
15.593865 5.385318
16.411826 5.325715
17.511334 9.064297
17.617934 7.183780
15.780725 5.070569
16.315677 6.057843
16.309432 9.077486
16.924685 8.429230
17.056512 7.050677
15.554623 7.218420
16.194363 7.946642
17.515096 6.856933
17.135334 4.784729
16.283028 6.875013
16.500852 4.477278
15.549991 3.059539
17.263186 4.102962
17.121957 4.208522
16.006363 6.868315
16.307997 7.027977
16.051353 4.763081
15.447530 8.220387
16.213362 6.282737
17.522421 8.798039
17.712767 8.829961
17.659027 6.502296
15.846511 5.539582
16.961320 8.078142
16.206529 5.525145
16.584385 3.804212
15.453881 6.358415
15.592869 5.427860
16.431586 6.780774
15.925444 8.678288
14.850504 8.164640
14.683360 7.109126
15.157567 7.414373
15.000687 6.254005
13.659083 3.349775
14.079385 6.156911
13.927911 6.735686
14.341982 5.300828
15.220998 8.047739
15.690484 6.570297
15.206246 9.331923
14.924740 6.061586
15.357289 7.774723
17.175508 8.747031
16.450504 9.303536
15.437755 7.030507
15.015058 8.151166
15.547866 9.661894
16.070156 7.125951
14.688910 5.707174
15.773576 7.347431
14.526927 7.984219
15.072069 9.944709
15.562820 9.390124
15.438366 6.471640
17.456824 8.249675
15.026689 10.159658
15.738906 7.485396
14.633185 3.407369
16.005728 7.800107
15.711330 6.483694
14.537477 7.246980
15.038696 6.936079
15.128655 7.661718
14.697035 9.051677
15.913468 8.795991
16.318479 10.868681
15.256376 7.361236
16.589241 6.576516
14.615129 4.646709
15.307469 6.293207
16.428933 6.024154
15.515703 1.877356
15.944888 5.326485
16.551536 4.372851
16.702230 6.733758
17.422976 7.491021
16.056469 6.556771
16.678292 4.421580
16.316528 8.906796
15.798339 8.098287
16.142380 10.521441
16.531379 9.347671
16.397658 3.882499
16.137807 6.357548
15.949109 9.137950
15.834730 8.136005
15.043091 8.480838
15.052803 8.166308
15.913264 6.414479
16.064848 10.628070
15.658271 9.183042
15.445316 6.556846
16.612693 7.404063
15.891347 5.244494
16.558485 7.282952
16.762195 3.919525
16.982027 8.611793
17.128624 7.737819
15.783435 6.918636
16.012548 5.129860
15.799541 4.918758
15.426262 6.886246
16.768844 7.153092
16.243750 7.177510
15.591972 2.966200
16.730359 4.420335
16.859695 5.932049
16.119109 6.057299
15.794242 4.785273
16.904248 4.588780
16.236120 3.768575
17.424592 5.470071
16.668225 3.546000
16.270325 5.640907
16.283171 1.203966
16.514874 3.935792
16.874437 1.334022
16.729686 4.492296
16.700584 8.293884
15.119101 4.090144
15.872192 5.406417
16.013626 5.927815
17.521952 7.922696
17.077508 6.369490
17.142369 8.988684
17.243919 5.821038
16.280776 5.400311
16.823299 5.951681
15.771338 8.641759
16.073524 5.388979
16.276948 5.746135
16.148462 5.377453
15.438965 7.400495
14.675294 7.537294
15.196950 5.409507
14.707041 4.415842
14.272911 8.043005
14.291014 3.010024
14.755531 3.411453
15.445909 7.779464
15.343161 6.543455
15.660742 5.864889
15.440257 6.295922
15.480157 6.134473
13.827982 5.470339
14.917428 5.054053
14.944553 4.986666
15.270924 7.682757
15.640412 7.250385
17.083569 5.082370
15.982405 2.182994
14.689968 3.501158
15.436548 6.350850
14.624835 7.518404
15.279089 4.693863
15.068169 4.128513
13.799412 7.419172
14.668334 4.306936
14.404414 5.644667
15.077595 4.908378
14.125661 7.097908
15.066243 7.057663
15.776482 4.937300
14.897621 2.538440
14.363815 2.945387
14.785082 7.085467
14.974125 7.879984
15.256822 8.858205
14.808222 7.729362
14.983089 6.526044
14.661402 5.261702
15.898246 7.398702
16.955929 9.332273
15.966119 8.162819
15.760211 7.458247
15.366750 7.760110
16.033368 9.068019
15.549444 7.005182
13.929418 7.392861
14.480454 6.083579
16.264603 7.482301
16.608400 7.559947
15.756277 7.244064
15.594944 6.927375
16.002750 8.334093
17.109673 8.682060
15.773610 7.944604
15.698549 10.104316
16.683042 8.702276
16.580360 6.065505
15.894655 7.081545
15.639891 5.708856
15.525740 6.655093
15.422264 8.068890
15.082205 7.506537
15.618294 8.342873
15.262221 6.915325
16.143015 7.036240
15.533972 8.917067
15.239966 4.976327
16.405780 8.837748
15.237748 8.928943
15.502495 6.243880
15.329291 6.998125
15.651957 5.958325
15.469746 5.385537
15.435513 7.886185
15.590075 8.360995
15.508310 5.838614
15.044143 5.449000
14.411277 8.907384
15.696707 7.549297
16.395275 6.747361
16.302428 6.066431
16.229715 8.736454
15.388491 7.326251
15.032385 7.650385
15.051673 6.545345
14.794411 8.495342
15.660768 7.646408
15.097354 3.488031
15.736064 6.335495
15.826634 7.992797
14.478724 4.877335
15.422915 7.348149
15.106287 7.868129
14.433600 5.024042
15.601560 5.230451
16.010906 4.842462
15.673022 4.235788
16.338572 3.649099
17.299002 2.555923
16.685467 5.039629
16.658868 6.644960
16.101708 5.513583
15.543573 5.013960
15.894146 7.491950
15.826561 8.618843
15.166960 7.017810
15.569159 3.774275
16.865175 5.823668
14.688037 7.279514
15.836157 6.705333
16.161018 8.715528
15.934667 9.964509
15.212635 8.459619
16.556518 7.252666
15.672249 9.982209
16.102642 9.412260
16.350858 10.018218
17.002489 11.952988
15.547092 11.152003
15.510876 10.304695
15.069541 9.285022
15.433019 9.706144
15.303401 10.513976
15.683626 7.094024
15.701192 10.760331
16.763579 12.354929
15.361784 9.691617
15.691169 9.020628
15.879800 10.303077
16.567961 9.635584
16.000950 7.934349
15.859157 8.279326
16.903266 10.783466
15.928335 8.933775
15.941943 9.662779
16.715440 6.771392
16.208780 6.208520
14.916884 7.596775
14.801434 9.687900
15.820560 8.327860
15.952538 7.470002
16.520322 8.503693
15.683655 8.649371
14.418868 9.763300
15.617959 10.240751
16.061747 9.561526
15.786797 9.057221
15.742988 8.660443
14.364667 8.310065
15.439848 9.904340
15.371366 7.448531
16.494073 10.101752
14.576797 7.003969
15.374660 9.172274
14.824446 9.614257
15.912543 7.842412
16.578506 9.400718
16.622290 6.782738
15.571668 7.155166
17.700584 9.152674
16.670943 6.880065
15.617886 5.774691
17.073742 7.068189
16.012380 6.619263
15.787616 5.544156
15.392213 6.134444
14.497299 5.929832
15.281371 7.828602
16.994917 8.757951
17.359223 7.260911
17.250951 6.788033
16.115359 6.851118
15.583744 4.736054
16.958390 6.165471
15.767369 6.475459
16.703315 8.056470
16.104206 5.841352
15.367666 5.186305
16.776871 7.718956
16.379073 5.749149
15.805103 5.168652
15.222141 7.055251
16.391381 5.420815
16.608775 4.104194
15.108808 4.622812
15.966786 2.792679
15.886064 3.897490
16.232441 3.887098
15.907931 3.681799
16.235588 5.383393
17.554113 3.996107
16.789850 4.414502
15.662165 6.443691
16.005721 6.612974
16.504386 8.408308
15.675892 5.769636
14.606624 5.108529
14.357202 6.987327
16.564191 8.003779
15.633726 7.371404
15.263059 9.094097
17.049192 5.569172
16.149408 7.673086
14.424731 6.810324
15.510952 5.868435
15.135079 3.503591
16.563923 5.751853
15.603818 4.721973
15.031341 6.249321
15.786779 7.200732
15.698559 6.720086
16.537729 5.425370
16.895935 6.885702
17.841915 10.289475
15.816848 4.640911
15.466734 5.038450
16.837811 7.875330
16.744729 1.971640
16.425530 4.346068
15.930351 4.857175
16.355308 4.994799
16.483777 1.907114
16.438283 3.811140
15.567808 4.603458
15.705735 4.412473
15.945736 5.375922
15.853292 6.497588
16.883744 4.378915
15.746281 2.999268
16.134358 3.973674
15.495852 4.291213
16.352002 2.579538
15.629468 6.445962
15.426410 5.115820
15.292839 4.701554
15.106537 5.945395
15.706897 6.777683
16.269346 9.773821
15.713549 6.515564
15.712179 4.208639
16.018626 3.681719
14.812397 4.263153
14.909123 3.955922
15.686084 5.731470
15.724846 5.552229
15.836268 3.087703
16.675533 2.783453
16.421493 4.708938
16.850907 6.222601
15.607402 5.079939
15.146992 4.690376
16.585473 5.568446
16.378009 5.140616
16.221030 3.033067
15.946940 5.100878
16.282928 3.174901
16.266752 5.097141
16.558172 5.227748
15.466033 5.192462
15.518648 3.648511
16.174467 3.224089
15.635164 5.672566
15.385483 5.302455
15.898732 1.309217
15.629271 5.033187
15.360999 2.375296
15.205627 3.871909
14.650831 3.000110
15.369632 3.020664
16.037041 2.450573
14.581547 3.826623
15.213153 4.482431
16.190285 3.988408
16.348946 8.233046
14.842368 4.591482
15.680617 5.436431
15.004541 3.664497
14.435718 4.173214
15.564530 5.424432
14.606426 6.059104
14.791111 4.022108
15.738073 3.837702
15.855100 5.602109
16.865146 6.279273
15.743413 6.757538
16.034172 0.975359
15.191971 4.296169
15.547223 7.110607
15.448554 4.456675
15.760030 5.326295
15.058930 3.701234
16.490043 5.669885
16.717527 4.949638
15.189298 5.375135
15.864898 3.913345
14.778905 4.403665
14.393228 4.551883
14.594590 4.420816
14.613924 5.108789
15.634956 3.007378
15.801588 2.908190
14.085338 2.258792
16.760573 3.621552
16.448260 6.354768
15.806390 2.861935
15.771398 4.368313
14.530053 2.681197
16.333704 5.008578
16.352734 3.207525
14.923164 2.313100
16.110360 3.036184
15.935214 3.437803
15.812266 2.477606
15.253182 1.611838
15.750196 6.571650
16.220786 5.750229
15.333975 3.773419
16.112630 4.137405
16.276646 5.334104
15.263391 3.986680
15.391428 3.780141
15.162187 3.506524
16.578571 4.887603
16.787214 6.325578
15.964713 3.743146
16.950440 4.855451
17.375011 4.723621
16.454754 4.423624
16.560436 3.188732
16.904428 6.163651
15.975595 6.143560
15.127049 4.629525
16.917020 5.808005
16.251131 5.115655
17.387597 3.519800
16.660844 3.185339
18.233242 2.863403
17.153158 0.895261
18.040562 1.959371
15.901760 2.523754
15.311463 4.058160
15.888062 5.397908
15.391981 2.395761
14.126822 0.360429
15.893917 3.517053
14.743396 1.449422
16.076577 4.824690
15.310910 4.297161
14.964911 3.793579
15.216638 3.895470
16.146839 2.046427
16.229688 4.304495
15.607145 3.342916
15.255711 3.703419
14.677841 3.704533
14.076041 3.869178
14.281435 2.735765
15.358879 3.644733
15.192119 4.266771
15.469213 2.018856
15.790105 3.233540
14.656742 3.609103
14.973559 5.187645
14.607998 5.578212
14.912331 4.797145
14.994284 5.464343
15.623269 5.644098
15.875525 4.343323
15.210893 3.641336
15.371917 5.292921
14.241152 4.235087
13.746578 4.127157
15.358299 4.903722
14.927245 2.223177
14.800603 5.199602
13.761889 2.010962
13.536344 3.930804
14.576858 5.181435
14.512890 4.548126
15.144955 3.148477
14.988649 4.962467
16.226362 6.743108
15.677922 6.239899
13.862040 2.341082
15.237342 3.475164
15.933625 5.290143
15.540741 3.534875
17.277041 4.687375
16.746672 6.684166
15.799039 3.679335
15.835956 5.129175
17.193058 1.655234
15.448333 6.359582
14.992623 1.629947
14.321138 2.306139
15.678617 2.693800
15.179449 3.679447
14.785922 4.825197
15.300281 3.227627
14.308780 3.929324
15.534510 3.560458
15.301333 5.264838
14.695607 4.263662
15.575406 5.738795
14.511493 0.353030
14.632822 4.514924
14.242773 4.895812
13.947432 3.211192
13.482210 2.739023
14.651158 3.377380
14.800526 1.871208
14.746942 4.012391
13.441383 4.595775
14.975171 4.320308
15.466771 4.195255
15.903559 2.790748
16.568866 5.147096
14.895949 7.629895
15.871157 3.737500
15.173753 6.288414
15.232394 5.200229
15.766673 5.739936
15.411194 4.172770
14.759841 2.261291
14.434465 2.091549
14.520291 4.950121
15.605503 3.640975
15.268741 4.184179
16.012859 1.903417
14.779406 3.421338
16.641713 5.771454
15.999081 4.095068
15.716227 3.280390
14.908599 4.380823
15.222987 6.051433
15.169262 4.920968
15.202485 3.173460
16.412169 4.870187
14.722080 3.028074
15.304185 2.569525
15.126562 3.918766
15.331694 3.145625
15.371363 4.200155
15.004780 3.107469
15.220247 3.383863
15.131116 3.703596
14.439767 2.010574
14.950594 5.454808
14.315457 3.158697
15.764789 3.752087
16.104260 5.461475
14.795373 5.649928
15.873832 5.016030
14.682139 3.768686
14.314688 5.970868
15.251367 5.480975
15.278786 3.806435
16.830677 6.434068
16.205861 5.585018
16.231066 7.032923
17.008096 3.990569
15.961019 3.927689
15.933701 1.197533
16.710678 2.184313
15.215747 4.310507
15.639995 4.360001
15.304532 0.951394
15.882508 1.873491
15.124768 2.532678
15.236761 3.311227
15.034006 5.063862
16.302948 4.024011
16.445650 3.044689
16.185309 3.322925
16.247574 4.768768
15.429911 1.675385
16.138638 6.102147
15.819481 4.253127
15.157543 2.983148
15.556285 3.009470
15.192404 4.258042
16.404384 5.962247
16.200775 3.775840
15.701678 2.539740
16.054405 7.044420
16.846429 4.207959
15.814870 2.525136
14.801563 3.408040
15.360587 3.793133
15.825618 2.421608
16.177540 2.552521
16.218126 4.214322
15.683959 5.183286
15.145129 5.149776
16.762540 4.160583
17.212880 2.747596
16.741563 4.528464
16.068800 2.586789
16.996522 5.709174
17.748068 1.196629
16.532737 4.035917
16.561300 6.993615
15.815091 5.196749
16.792112 4.167635
15.607562 7.876937
16.143525 6.556155
16.329129 3.733958
15.861182 4.926444
16.732763 0.892475
16.587453 3.847864
16.329894 4.487340
15.764146 1.666711
15.804686 -0.734311
15.059599 0.877670
15.508710 4.795263
16.341000 6.819192
14.949247 7.293243
16.944784 7.329787
15.428052 3.891874
15.587916 5.485862
15.463488 3.360070
17.279882 5.668447
15.732538 3.748741
15.799538 4.466225
16.531643 5.284617
16.523925 3.128926
15.026661 2.950777
16.114051 3.294921
16.171730 5.556567
16.324526 5.246239
16.068646 2.800162
15.301665 3.423164
15.072831 3.860052
15.958491 3.706091
17.702389 5.663791
17.216054 3.983834
17.289112 4.278909
17.507660 7.361494
17.524336 4.701099
18.324185 6.870692
18.496854 4.589882
16.934723 7.344600
17.705906 6.789508
17.384612 5.573950
16.411910 7.134717
15.739537 6.958164
16.338606 3.868663
15.279221 4.921473
15.216966 3.349152
16.841414 2.660016
16.001471 4.526162
16.172866 3.701178
16.707163 4.473646
15.319545 -0.424764
16.349803 5.053968
17.088810 4.230964
17.119090 7.141941
16.724713 4.936478
16.686661 3.549365
16.687924 4.438038
16.478668 5.192902
16.138386 3.616334
16.966554 6.395736
17.088286 6.087513
17.191860 2.727560
15.925075 1.324739
16.755590 3.806682
18.399732 4.727685
17.507109 4.444701
16.704654 4.789272
17.097676 3.341934
16.625476 2.928160
16.149619 1.448786
16.066170 2.512632
17.167691 3.971990
15.363704 1.291402
17.888496 4.386327
17.833667 0.351191
16.414819 1.865417
16.962779 3.326636
16.508768 1.698624
18.268657 1.917737
17.284092 2.533662
16.962256 2.000149
17.102446 1.399850
17.673382 3.675093
17.533989 3.778127
16.604181 4.403895
16.397121 0.695094
16.233298 3.515740
16.105452 2.191571
15.797628 1.901432
14.944327 0.429467
15.008380 0.597463
15.886311 2.858382
16.184983 2.991002
13.625845 4.471335
16.093799 2.324725
16.324487 0.479204
15.889300 1.887479
16.801779 3.208085
16.435858 4.505209
15.578091 1.976037
16.386436 1.830705
16.179141 2.456853
15.828039 0.563361
16.040106 2.668415
16.482409 2.468204
16.128781 0.452390
16.496168 3.451122
16.317941 4.492330
17.045010 2.163611
15.239101 3.282530
16.314852 4.232405
14.703915 3.735525
16.647847 6.084320
15.731334 5.209735
15.842905 8.019565
15.399422 9.134805
16.363772 4.399775
15.894506 5.786304
15.565458 4.801084
16.376206 2.556425
16.152085 4.116038
16.516029 7.519389
15.708372 5.381947
15.422247 1.572825
16.302930 5.165474
15.896652 5.941123
16.313815 4.491546
14.943850 4.445831
17.261830 6.626823
17.051531 8.021869
15.784943 4.167848
17.936660 6.705436
16.307823 5.457592
16.108102 4.766802
16.745650 6.630535
17.102369 7.489788
16.711880 3.769108
17.428245 5.925537
16.761388 4.424718
16.665761 6.212041
17.140541 5.645180
17.669576 3.657218
16.720300 5.150422
15.808531 5.178943
15.132673 6.787442
17.131942 4.900828
18.364429 8.026916
17.932614 5.294320
16.624449 5.473363
16.543583 1.293551
16.926163 5.609939
15.636904 4.898087
15.889801 5.035289
16.478604 7.050701
15.751032 6.782051
16.070285 8.669505
15.054595 7.148730
16.009736 8.688958
16.597276 3.844254
16.514777 5.812987
15.866098 6.640011
15.892875 6.863181
16.284377 6.522170
15.637831 5.717712
15.458440 5.368534
16.936554 6.374145
16.932091 4.209897
15.649941 3.843527
15.032841 2.716521
15.722732 2.454858
16.270894 5.506230
15.612099 2.959485
16.511383 5.812593
15.706101 6.235908
15.259364 3.780123
16.600343 4.441929
16.633385 5.332966
17.813856 5.384819
18.184632 2.375567
17.002456 4.524778
15.967587 3.941846
16.061698 3.196897
16.857470 4.056051
15.961343 0.680636
17.684611 4.059433
17.061236 3.882691
15.640844 3.969237
16.455100 2.872288
15.977894 0.425474
16.540148 1.505217
16.647256 2.299030
17.231127 3.430402
15.852749 1.097925
15.443508 5.124218
16.907167 4.042202
16.566145 2.892054
16.222021 0.446398
15.824041 0.384419
16.548882 3.611142
15.516578 6.907187
15.657374 3.793660
15.791383 3.624448
16.731160 4.972476
16.941661 2.243867
16.096849 2.962925
17.099084 4.869686
16.036391 4.872365
17.179645 5.984713
16.136282 3.690523
16.649784 2.451136
16.592726 5.147399
16.989678 7.902663
16.212258 3.504194
17.453840 7.512908
17.382448 6.681318
17.187507 4.232684
16.799029 3.824619
15.088503 1.894579
16.363649 3.932878
15.520969 5.129475
16.971947 5.370905
16.285352 0.625900
16.322171 5.944069
17.172241 6.795551
16.355766 5.529270
15.941637 5.378346
15.982798 4.391836
15.594869 6.586900
15.919263 7.572738
15.617001 4.156296
16.259441 6.113864
16.420660 6.181910
16.096451 4.201437
15.702840 3.117143
17.140092 3.875324
17.566245 4.865698
16.541038 7.604014
17.186755 6.244591
17.327260 5.809555
17.669787 7.025891
17.144072 6.578960
17.442886 6.714831
16.010041 1.217374
16.285869 4.599681
14.679635 4.529623
16.619537 3.050029
16.928399 3.367678
16.652428 2.599976
16.544731 3.102916
15.710518 5.119948
16.776358 5.442738
15.195339 4.692391
15.083785 5.453676
16.702117 5.851642
16.882824 2.863993
17.039762 1.921458
15.808378 4.313544
16.441933 1.447439
16.015534 2.839064
15.658955 4.370384
15.156179 2.056078
15.821051 3.084027
14.837968 1.476105
15.985116 3.203605
15.413963 2.491862
16.484634 4.691670
16.997165 6.932852
16.594255 5.720937
17.208544 6.295068
17.385603 9.424701
17.214678 6.302166
15.316882 4.708110
17.827507 5.029145
17.133292 5.519704
17.080164 5.313593
17.216613 2.869279
17.004121 6.632442
17.661181 5.160469
17.311354 8.502455
17.407178 6.383608
16.549818 6.374113
16.321455 6.804610
16.413634 9.273193
15.789956 5.515711
16.091226 5.181792
16.570004 6.947489
17.092959 6.424365
17.064248 6.601094
17.081374 4.716589
15.407857 4.955264
16.973575 5.762995
16.727677 6.587914
17.049367 6.404202
15.726055 6.397017
16.215880 9.011737
16.079204 6.392490
16.519369 6.388407
16.264045 6.808086
16.595149 7.601574
16.720943 4.747987
18.487708 5.259242
16.117150 4.802723
16.618393 8.153843
15.828826 6.403436
16.396547 10.023141
15.937540 7.192224
16.829035 5.698003
16.766918 5.632159
15.889041 6.137028
16.853123 4.576501
15.848836 3.875191
16.486190 3.748938
17.117787 3.136252
16.471771 3.630814
16.653755 8.431540
17.195418 5.633953
17.245862 8.272443
17.130937 7.503618
16.827324 6.753097
17.550511 4.768913
17.086313 8.257936
17.858910 5.063058
15.720228 4.773441
17.466197 8.164670
17.265340 9.079292
16.625027 7.121068
15.815568 6.306996
17.543239 9.338981
17.712684 6.333618
16.114850 6.167005
16.173964 6.221977
17.057626 7.652500
17.734637 6.523725
16.888151 6.334862
16.699805 3.824654
17.026023 4.927488
17.771693 6.183617
17.292899 8.561076
18.128868 6.654996
17.158033 4.568630
18.049355 6.076429
17.504175 8.260468
17.254353 8.122319
18.122606 7.949055
16.954129 5.997190
18.000188 8.608795
17.330283 8.040049
16.109465 8.170720
17.662915 5.358326
16.963049 2.485297
17.166532 3.853084
17.224806 4.925857
16.591807 4.108801
16.630778 2.590064
16.732788 4.688119
16.289440 2.159911
16.228724 8.113850
15.563067 2.487461
15.885117 3.454813
14.706087 1.983486
15.427130 5.015018
16.546715 6.358071
16.311888 3.193138
16.266912 4.215655
16.375723 2.796103
15.474397 5.164603
14.968367 6.196877
15.455215 4.641246
15.027722 3.226922
16.895323 4.548211
16.921597 5.848068
16.970118 3.777312
16.307469 4.028470
16.654187 7.459829
15.876136 5.086693
15.744016 4.882971
15.174028 5.032065
15.469366 7.231166
16.525605 6.551415
15.562499 4.196522
16.880100 4.025805
17.156899 3.744963
15.901340 4.891149
15.423091 4.435438
15.741944 3.480710
15.784277 4.075781
16.370247 4.499068
16.711154 7.650895
16.259343 5.656813
14.807960 6.926322
14.766722 4.614114
15.084519 4.402698
15.363884 6.816904
15.802730 5.361427
15.587596 4.143859
15.209331 4.954745
15.965347 5.731855
14.721722 6.054253
15.177924 6.585391
15.556041 4.659626
14.309256 5.286727
14.586211 2.655644
15.487118 6.823560
15.760018 8.818452
16.340055 8.394350
16.092205 6.451723
15.886492 3.417074
15.340914 7.619519
15.526115 5.269264
14.782311 6.388615
14.990908 4.226531
15.274589 5.466250
16.230425 3.343050
15.739818 2.734353
16.067331 4.053233
15.018147 3.754377
14.992109 4.354827
13.922046 3.113615
15.405330 3.186971
15.775184 4.985692
14.418572 4.039524
15.278461 4.768649
14.864511 5.300077
15.444748 5.865527
15.682094 4.848209
16.036622 4.844242
15.820299 6.713088
16.708524 3.975163
17.917551 7.715364
17.016108 4.924867
15.520521 5.307339
15.990538 5.533384
14.931751 5.434414
15.230332 4.006417
14.310610 2.524247
15.394373 1.944042
15.324949 5.354190
14.457939 5.071853
15.096801 6.558369
14.891068 4.589025
14.606487 4.472909
14.721723 4.143099
15.768351 4.540818
15.561523 5.923174
15.211063 4.718259
15.367714 7.030163
15.153729 4.944890
15.537020 5.709650
16.036478 6.870958
15.613601 3.753093
15.305418 4.645032
15.049847 6.856848
15.370691 5.825293
15.980995 5.272424
15.516446 4.482499
15.011507 3.760799
14.144503 7.475557
15.189565 5.880868
15.322603 7.188685
18.005760 3.211736
16.405382 3.783470
16.429571 2.644722
15.507897 4.994403
15.882421 4.485742
15.838479 5.666491
15.222433 0.604877
15.128962 3.674858
15.536728 4.973789
16.023634 5.271154
15.033656 4.309416
15.437951 2.125729
17.151964 4.480321
16.590511 4.859881
15.654146 4.258287
15.476239 4.400845
15.989640 6.301008
15.915365 5.004897
15.772596 5.921724
16.471420 6.631858
16.797930 2.137373
16.292983 3.526782
15.820211 4.623236
15.881188 5.081684
15.991931 3.881222
15.053741 1.636364
16.217450 4.636640
15.904115 2.315324
16.378609 4.316339
16.382219 3.958817
16.465583 6.362953
16.365187 4.048016
15.089834 6.483118
15.868640 5.673443
15.719229 4.080170
15.069624 4.220695
14.992543 8.264757
15.654707 5.744450
15.882139 4.188423
16.044636 5.013955
15.163323 6.125111
15.012708 6.575867
15.480337 5.059724
15.048524 5.555088
16.090588 5.602647
15.637354 3.882354
15.733392 2.415475
15.312973 1.421130
15.382355 4.441992
15.562956 3.257255
14.952148 5.642025
15.098073 6.514415
14.841757 4.091983
16.087824 6.191695
15.310791 5.637044
15.871957 3.637324
16.378259 4.390791
16.103330 6.563359
15.296593 4.584703
15.238087 6.147883
16.105927 6.330038
15.141390 4.661927
16.715446 5.577986
16.510964 3.809010
15.867848 5.313664
15.537149 0.558254
14.979438 5.994460
14.609497 4.525365
15.478828 6.685058
16.632135 8.146997
16.847578 8.352792
15.249982 5.276999
16.144759 4.545636
16.674965 6.731943
17.093581 7.367603
15.249116 6.955106
15.979606 7.940883
16.312962 9.636040
16.773544 6.326345
16.479431 6.224863
15.855795 6.285196
15.201524 3.739336
17.036725 6.074604
16.541336 7.821512
15.880653 6.523582
15.838986 7.751866
15.838869 4.100892
16.204061 7.246451
16.287282 5.471211
15.405938 4.330671
15.520341 5.492743
15.740966 8.643216
16.255910 5.257235
16.369322 5.768916
16.755375 5.826841
16.613414 8.436420
17.575915 7.369358
16.415467 5.484281
17.375411 8.083995
16.799721 7.192616
17.154581 5.491110
18.171250 6.593311
18.237536 6.699017
17.504213 6.727881
17.285157 7.447661
16.757747 7.877822
17.888595 6.814151
17.388736 5.766639
16.154946 3.255961
16.471682 2.803635
15.353568 0.373798
15.386020 4.110227
15.764739 6.992908
16.053518 6.599261
16.627050 6.795029
16.786314 6.642004
18.006113 4.329266
17.372304 6.355973
17.950760 6.071298
16.894826 4.526324
17.596963 6.530565
17.244572 6.765999
15.767822 4.961761
16.697849 7.967394
17.111858 6.395769
17.738568 5.889796
16.108208 5.773521
16.805067 5.299057
17.131137 3.375266
17.092375 7.982228
15.967740 6.007102
15.742182 6.057814
15.316056 4.546149
16.351383 6.001825
16.621379 8.159846
16.993285 8.490290
16.375750 8.794766
17.718828 8.934811
18.095335 6.161772
17.174428 6.154684
16.042177 4.001744
16.874915 2.481554
15.745374 3.612616
16.845754 6.799309
16.895680 8.392136
17.056796 8.235788
16.374236 4.592739
17.545701 6.190333
17.532397 4.998150
17.867557 2.976807
17.646575 1.695792
17.602635 1.741266
16.956046 2.958080
17.666171 5.220455
16.974822 5.288176
16.778547 4.436153
17.421919 3.704916
17.251460 5.853125
17.471927 6.016670
17.469270 5.856141
18.375225 6.825853
16.560790 4.925909
15.882283 7.045532
16.403447 7.602389
15.834591 4.676646
16.061776 5.387769
16.964981 2.792107
17.969633 4.872954
16.407969 6.852883
16.561447 3.263484
16.974807 5.630111
16.645520 6.082665
16.276414 6.580852
16.924629 7.966721
15.853083 5.261635
15.964275 6.101164
16.330883 4.531033
15.591723 4.802637
16.608656 5.023263
15.788093 5.980886
17.012043 7.250151
15.484142 6.015754
16.193418 6.672092
15.981391 5.407552
16.149024 6.910638
16.376144 9.251719
15.742319 5.329809
15.884097 5.884711
17.041728 7.664062
17.500572 5.306272
16.060982 8.790757
15.568088 7.199903
17.290314 6.904450
16.847384 4.798449
16.259642 6.490789
16.514079 7.469094
16.636453 5.242699
15.770023 7.527911
15.985828 6.686011
16.398138 4.610038
17.479104 5.540415
16.770872 6.018323
16.918024 6.494380
16.097056 4.234036
16.764580 7.446136
17.033000 3.697225
17.382530 1.049410
17.354949 7.750827
15.906511 0.701375
15.109739 3.356232
15.326509 2.408652
16.127317 7.059541
16.540867 5.483524
16.005575 5.224076
17.727367 7.382706
17.231042 6.304782
16.605056 8.600257
16.698864 4.677856
15.812382 3.588571
16.829458 5.648118
15.542610 4.991828
17.074568 4.828068
17.812250 7.727019
18.682320 9.788304
17.306715 7.011468
17.262193 7.011193
17.263000 8.670224
18.129126 8.051690
16.404741 4.407227
16.358705 5.735699
16.475146 7.530116
16.635132 6.514794
18.243590 5.107622
17.306293 4.576191
17.325446 6.066275
16.594603 5.528354
18.005527 1.830526
15.828095 6.655728
17.108141 3.574063
16.816885 7.888511
17.046012 2.928259
16.379463 3.142764
17.718343 4.694660
16.497033 5.570137
15.749510 5.706719
17.307335 4.595525
16.559606 4.150859
15.825875 2.951392
15.180260 2.444199
15.771852 5.098848
15.186392 2.665562
15.023304 4.807490
16.822115 2.819345
16.954725 5.244289
16.922525 5.034078
16.022141 6.141204
15.415499 4.278800
16.113574 5.843697
16.565988 4.446282
15.934769 3.231266
16.817707 6.188970
17.059540 3.336551
17.249189 6.950015
15.724219 4.836716
15.412053 5.007831
17.155568 3.332498
16.739759 6.317211
16.467371 6.606005
16.705973 8.598790
16.159176 0.535735
15.551739 3.813406
17.541174 8.427307
16.742029 2.545629
18.060314 7.004814
17.331579 5.801812
16.025010 3.873463
17.330452 6.174897
16.615517 6.333905
17.137611 7.773592
16.541056 5.277995
17.760810 7.908644
17.359267 4.448190
16.943022 3.041449
17.156687 6.773914
16.264236 5.786027
15.934883 4.909712
16.748436 4.481499
17.767797 2.625057
16.875605 4.631678
16.096506 3.775574
16.457968 3.280859
17.012380 2.204125
16.982353 1.092645
15.573496 3.622340
16.530965 5.212628
15.005774 4.917494
14.484488 1.076506
16.070000 4.482537
15.435587 2.823129
15.910919 4.894897
16.200271 3.849507
17.790450 4.546903
16.010358 1.581743
16.459130 3.959394
15.716877 2.790243
16.103683 2.573196
17.066174 3.723495
17.399207 3.198668
17.467792 4.370782
16.609420 5.835323
16.975997 7.392129
16.711296 3.144455
16.509825 4.652260
16.802533 7.540219
16.538523 5.543796
17.605217 5.453291
16.950769 3.533691
16.123675 3.440667
16.845168 4.092358
16.824291 4.141340
16.817254 4.414037
17.812765 4.034847
16.238128 1.995987
16.358492 2.615445
16.868229 0.208026
17.456469 3.690461
16.461376 5.609324
16.150078 3.652003
16.597143 2.489676
17.013793 9.162482
16.716822 6.750044
17.040333 6.240802
16.067567 6.116706
16.014713 7.143582
17.531294 4.977725
15.091645 6.182613
17.256045 4.263550
17.595885 5.102575
16.821925 7.238305
19.122875 8.368280
17.106003 3.661044
17.367725 3.809106
16.679953 6.661524
16.592863 5.323385
16.681273 3.639585
17.186039 5.674305
15.485774 5.101173
15.933807 4.622140
17.222855 5.963633
15.821490 4.865827
15.962844 4.003621
15.709983 4.732370
17.274672 5.712798
16.158057 5.294093
15.702187 3.520046
15.038022 3.227620
15.636021 5.812738
17.260430 7.797147
16.306032 4.444884
16.104594 5.598965
16.718544 6.708870
16.267013 5.254909
16.815993 3.642833
16.623645 6.619741
16.599467 5.345431
17.030970 6.454559
15.311545 3.149869
15.289168 3.712921
15.589284 2.855802
15.839551 2.944006
17.642491 3.055344
16.941039 5.430175
15.820230 3.532288
15.773920 3.649927
16.813525 3.335980
15.763706 2.239515
15.708194 2.365380
15.835007 3.952709
16.642493 5.413507
15.862471 7.058941
15.455225 5.609748
16.140396 5.513733
16.616678 6.382634
16.055451 2.979595
15.045400 5.213920
15.050113 3.976732
15.863539 3.121982
15.592901 4.075302
16.103530 4.451177
16.256367 4.975697
16.284816 4.301177
15.785279 1.835961
16.689345 3.442448
15.809469 9.931804
16.033383 4.653693
14.832126 3.095918
16.560494 3.752868
16.395704 4.140687
15.638701 7.042654
14.907738 2.964064
15.331187 3.123448
15.335108 6.027495
16.490661 5.963491
16.515644 5.466540
15.606612 4.948085
16.068710 3.544921
16.390714 6.534356
16.700290 3.929901
16.333431 6.866991
17.139305 6.191939
16.652876 8.512328
16.732342 8.546509
16.372650 6.561920
16.213807 6.006624
16.030988 6.681635
16.024390 6.370763
16.622780 8.692094
16.952003 6.518791
16.358039 4.569060
16.685289 6.024704
16.224668 8.010511
15.820795 1.970536
15.516172 5.741107
15.603704 4.732639
16.451752 6.382095
16.210240 3.792497
16.308794 2.834426
15.448412 1.188463
16.335610 10.132094
16.892247 3.882850
17.614298 3.647037
17.027614 7.212229
15.061624 9.387782
15.196707 8.891226
16.023877 5.905845
15.671956 6.378565
16.055036 6.192590
16.411159 4.603282
15.632174 3.682365
16.797779 9.894447
16.103079 4.865101
17.009433 6.148945
15.742065 7.040166
15.600280 5.794635
14.577677 4.244917
14.828468 4.332740
14.930272 3.034262
15.394108 5.322930
15.041043 3.302022
15.766212 5.852971
16.051721 6.005082
16.829406 6.077089
15.467404 5.135609
15.462894 6.024210
16.444055 4.356313
16.437852 3.253772
16.795995 6.112371
15.865707 5.265603
15.462080 3.569814
16.085858 5.186300
15.876085 6.561957
15.907813 5.363640
15.908327 5.350540
17.026130 4.609728
16.902683 6.089067
15.857054 5.360350
16.458220 5.476128
16.661184 6.666468
17.380289 10.093341
16.881401 5.343797
16.676777 4.702940
17.221154 5.363499
17.224056 8.091621
16.518953 4.963160
16.203438 5.928250
16.339447 6.972641
15.973668 6.650030
17.320381 7.121972
17.083065 5.936604
18.126255 9.737781
16.762730 5.553238
17.445230 6.087663
17.440805 7.671561
17.244155 5.841983
16.613892 8.884634
17.297985 8.039348
17.790358 8.458624
17.305988 7.112855
18.061499 7.337328
17.107643 6.821784
17.716487 6.764716
17.405455 6.880031
17.505540 6.421823
15.730671 6.523759
17.036552 7.937434
16.796168 6.516422
16.964059 7.658695
16.890699 8.301513
16.694985 5.532374
17.129840 6.366921
17.016987 9.816591
17.313965 5.734976
15.877803 5.615156
16.319523 3.603949
16.217049 3.418243
16.628161 4.670413
15.359902 3.308751
14.954596 6.191677
15.650303 3.453363
15.499984 1.680493
16.088369 4.651154
16.586626 3.690190
15.921569 7.448650
15.951717 6.092930
15.032871 5.214872
15.577520 1.561847
16.424563 4.197059
16.752572 5.422895
16.212479 3.444598
17.134594 5.219458
16.038156 6.055058
15.734545 3.109628
17.172846 7.235220
15.676433 2.828628
16.273818 5.915634
15.033170 5.985197
15.206326 4.969293
16.076013 2.118598
15.487949 4.126091
15.123676 3.834274
15.218740 4.462230
15.201885 6.254478
15.268521 3.113282
15.381460 5.109707
15.239599 5.215653
16.033788 7.706011
15.913803 6.407860
15.150974 4.711833
16.023692 7.408420
15.801999 6.669861
14.999772 5.030126
17.128029 8.840049
15.726836 7.277169
16.086208 6.479166
15.144633 5.808382
14.786219 6.384336
14.262728 5.626240
14.736585 7.912692
15.852546 6.242418
14.664652 5.775513
15.790838 8.427879
14.794451 6.713711
15.660742 9.323708
14.492207 7.787511
15.268291 10.064988
16.532949 8.428938
15.565444 6.731291
16.102040 5.673400
15.521711 5.293220
16.799379 7.929740
15.208292 4.532009
15.323013 4.458695
16.218102 6.955612
16.098052 5.122573
15.972937 4.018443
15.491651 2.932601
15.555278 3.719306
16.956154 7.132945
16.454206 6.382033
16.111126 6.924826
16.714555 5.794262
16.204283 3.984685
16.311144 3.972460
16.357775 6.014829
17.340964 7.771890
17.201482 6.313625
15.544913 5.742643
14.888776 5.248464
14.871984 5.831845
15.714024 2.973497
15.918243 9.326309
15.799364 7.811725
16.699954 8.214525
15.680255 6.352070
15.816096 7.013216
15.208738 6.459859
15.705987 7.980020
16.171032 8.614937
15.542897 8.422472
14.978068 5.536834
15.215062 6.621155
14.190136 6.745184
13.708969 6.585076
15.068256 5.707394
14.379533 4.738315
14.213146 6.904858
14.351912 5.702809
14.754182 7.011146
15.739851 3.272855
15.942172 6.040914
14.628606 5.920946
15.749936 4.421842
15.926152 3.704797
15.659665 5.747572
14.030595 4.028334
15.442338 6.217535
15.385195 5.355310
15.448122 4.044161
15.341197 5.448408
15.156019 5.833162
15.597477 5.961152
15.514477 6.887095
16.313862 3.566136
16.157632 4.812213
16.000477 4.542747
15.244008 4.715715
16.186585 7.506974
15.802430 7.241415
16.299904 5.919963
15.613838 5.315395
15.295908 4.803441
16.437375 5.217264
15.680475 3.780875
17.209237 6.346500
15.881978 6.688918
16.402909 3.444003
15.384278 4.196003
16.631077 5.909461
16.945253 2.124550
14.958822 5.475363
16.531442 4.192073
16.346560 3.914922
16.695813 7.870892
16.898349 8.833612
16.660227 5.521430
14.954208 4.459052
15.995555 4.306118
15.499101 6.013656
15.961268 5.897624
15.084563 4.664945
15.637321 8.204737
15.365857 6.012997
17.368899 4.289539
15.705264 5.827978
16.149638 2.387705
15.564448 4.496037
15.852883 4.732553
16.650484 6.378304
15.377351 2.273453
16.331066 4.492818
16.763754 5.367930
15.572076 7.459641
16.423140 5.943223
15.759689 4.800401
14.667720 8.885147
15.908422 4.409312
16.167631 5.010062
15.891382 7.164866
15.126768 5.040906
15.382224 4.213844
14.538800 6.716910
15.512558 6.382131
16.125474 7.652844
15.481365 3.557752
16.141867 4.018778
16.481402 6.476050
15.760122 4.585623
15.385637 4.863662
16.405450 6.975542
15.986309 9.765429
16.591004 6.224231
15.943582 6.811070
16.562856 6.206277
14.778347 6.578777
15.720551 7.296508
15.053166 4.675832
15.868766 4.168880
16.564774 7.681279
16.008399 8.499267
16.536948 6.952125
15.437263 7.875239
15.178366 7.298701
15.883908 8.517010
16.706240 9.192772
16.360520 4.948869
17.099348 8.007291
16.194776 5.413000
15.801300 5.565053
14.327911 4.773192
15.638615 3.427178
15.155831 4.107728
15.467188 7.789081
14.771569 5.341346
14.640215 4.069855
14.423979 6.439918
14.489744 5.505137
14.175521 5.653923
14.619342 3.616542
15.618353 5.553049
16.740656 5.003721
14.821857 6.837648
15.338337 5.048886
15.099148 3.898081
15.259474 6.939877
15.058475 3.288907
16.075606 5.824994
16.904703 3.521164
15.758167 4.082486
15.751504 4.248616
16.324885 7.066786
17.031601 6.831531
16.768656 8.229187
16.232215 8.038196
16.785974 7.258904
16.480196 7.521469
16.704456 7.098343
16.661053 6.392643
17.195463 7.203985
16.797984 4.348421
16.127312 6.451840
16.167929 6.670626
15.873808 6.446741
16.516224 6.471406
16.103575 6.587201
16.016742 5.035077
15.978195 5.085240
17.937314 6.662830
17.293832 4.004513
17.685403 5.392290
16.735092 5.846423
16.132700 9.089958
16.045314 4.135368
15.947961 5.750268
15.554886 6.735206
16.254899 6.246423
15.796989 7.302948
15.618596 5.002028
16.556566 7.755538
16.620145 8.604354
16.203747 7.448340
15.888030 5.959818
14.911859 7.425913
16.477883 5.562204
15.962269 7.607519
17.125230 8.661319
16.661698 6.847715
17.183334 9.705902
16.733712 4.898686
17.091308 10.058685
16.777702 7.189431
17.625730 8.379422
16.429083 7.031822
15.834245 6.147640
16.524811 6.903213
16.704759 5.426779
16.331351 7.117829
15.892799 6.955008
14.740970 5.108246
15.397787 6.030449
17.064142 4.567199
16.202423 6.906681
15.603466 7.178818
16.466714 6.678601
16.108867 4.294066
15.541172 6.762795
16.067485 8.329955
16.197554 7.014009
16.895873 7.232821
16.848902 10.186638
15.926240 4.750384
15.668800 5.798603
16.671100 4.904365
15.858342 6.743945
17.270702 10.118603
16.336600 4.941323
16.873878 6.836641
16.150993 4.889380
15.128470 6.986735
15.412841 8.053319
16.011808 8.365205
16.051803 5.354202
15.340324 8.386076
15.632343 3.928421
16.813769 7.673372
17.111577 7.506110
15.833188 6.464612
16.382379 7.808348
15.664068 7.101785
16.403591 5.926050
16.389537 8.169449
16.124931 5.593150
17.064439 5.290584
17.266469 5.429659
17.352178 8.610792
15.721173 5.918554
15.996239 5.858820
16.083084 7.284577
16.221425 6.742851
16.269084 8.690722
16.214319 9.075016
14.961145 5.822181
15.711833 6.777676
16.435468 7.012972
15.313879 4.432589
15.891893 3.457491
15.534137 3.833785
15.414849 6.159788
14.988128 7.597002
14.889866 5.099207
14.968788 5.706756
15.672257 5.668292
15.639415 6.799725
15.283238 6.781474
15.903759 10.506413
15.349061 10.911403
16.587342 7.621180
15.254260 9.160213
15.794956 9.134553
16.497844 9.725590
15.968108 5.985299
15.824426 6.700955
15.989325 2.480462
16.343741 3.663848
15.731449 5.269792
15.671351 7.161924
16.511274 8.340714
15.061550 4.204412
15.694257 4.532618
15.792767 5.232105
16.183750 7.454693
15.893434 6.725429
16.659008 4.493735
16.569425 5.449281
15.175806 5.540384
16.410753 6.366771
16.791786 7.601283
16.175754 6.214495
16.660028 8.136941
16.092917 6.294028
15.502127 5.202979
15.835421 5.145247
16.036371 3.237197
15.976888 4.681580
16.049205 5.037113
16.020419 4.652239
16.012919 5.135443
16.548124 6.654108
17.127941 7.217040
15.846787 5.264154
15.546063 3.293371
15.546126 6.142748
16.036597 5.452059
16.017045 4.905373
15.855338 3.393039
15.165231 6.168914
15.757900 5.054228
15.601508 6.157683
16.018100 7.900388
16.447554 7.432266
16.307392 8.447385
15.813504 5.949978
15.701385 5.235812
15.542025 7.354588
16.229841 5.391136
15.837177 6.453754
15.235866 3.495832
16.206243 5.442951
14.650819 7.911834
17.055621 8.744628
16.093235 5.797755
15.161389 4.863854
16.115048 6.035725
15.840992 8.978822
15.233015 6.305740
15.515455 4.708066
15.908683 7.188976
16.262186 8.614117
16.742695 6.760786
14.964355 6.241315
15.562463 6.056747
16.887075 8.287835
17.267730 7.417350
16.103391 4.752597
16.826144 5.311598
16.791101 7.104702
15.778985 4.976233
15.801488 8.457701
16.036733 7.852024
14.399935 6.584803
15.710944 7.191557
15.482474 9.362272
15.519033 8.308581
15.600370 9.266610
15.017657 5.084862
15.210963 6.306529
15.411435 5.953540
15.985796 6.120405
15.012531 8.205921
16.017387 7.119316
16.054752 8.581178
15.101047 6.548254
15.136428 6.457990
15.414784 7.822642
15.273668 4.734220
16.135320 7.480660
15.754858 9.773042
15.051730 6.605159
15.263439 7.886200
16.099534 6.819067
14.541390 10.029348
14.307368 10.691120
15.941350 7.826466
14.775963 9.231336
15.065145 10.453257
15.169950 8.272789
14.613245 8.189170
15.755364 11.024078
15.352975 9.590080
15.046700 9.559162
14.738959 10.568412
15.655890 9.539345
15.461631 7.525153
14.719253 7.205360
14.766352 4.708141
14.451008 6.845614
14.338265 6.616655
15.167987 5.791901
15.655787 10.298472
15.841793 7.849799
16.608006 8.417783
16.484815 5.365100
14.869931 7.505864
16.923963 6.434861
16.319085 3.825512
17.127753 4.928969
16.987764 8.596964
17.016928 6.848691
16.065929 8.103705
17.466319 7.594236
16.464104 7.574910
16.410308 6.375142
17.841766 5.594813
17.650713 7.003103
15.671674 5.644529
16.102559 5.427151
15.072489 5.745311
15.929012 6.340724
15.102429 5.609223
16.321249 6.988732
15.733271 6.631200
17.542316 6.377418
16.062166 6.898155
17.049574 5.378055
17.658807 5.384290
17.057452 5.031355
14.892505 5.952327
15.331910 8.192851
15.391006 5.449911
16.571535 5.605479
15.518868 5.229709
16.710458 7.874775
14.817884 8.312562
14.477445 5.993085
14.476137 5.623065
15.978288 7.247117
15.730513 6.165229
16.191682 7.400825
15.492697 7.622626
13.894488 5.216306
14.624649 7.085241
14.911490 5.153515
14.916171 7.060796
15.274474 4.010623
15.868542 6.999369
16.420532 8.459107
15.815492 7.451431
15.564099 7.795746
14.913102 5.862007
14.910633 5.343278
15.955460 7.870707
16.054315 7.860124
16.568131 8.112644
15.557348 6.256220
15.506596 5.689413
15.987458 6.190842
17.880244 9.386534
15.154326 9.585110
15.909470 6.600291
16.303023 6.259302
16.837167 7.630996
14.702834 6.171460
16.828577 6.611444
16.836429 5.576903
16.794233 5.748281
15.526639 9.974699
15.483367 6.015172
14.748042 6.536097
14.713158 6.851344
15.748979 6.509138
14.623453 5.032405
14.483054 7.743858
16.342550 9.563489
14.615146 9.158348
15.926709 9.736976
15.238301 6.454654
15.398357 5.963377
16.054905 8.151967
15.400439 6.340386
15.665607 9.944000
16.220995 8.946930
15.426646 8.921388
14.735069 7.181718
16.127398 8.677629
15.655427 7.199504
17.362029 5.821208
16.239121 5.106991
15.983683 9.475881
15.381265 5.266851
16.884440 6.676570
17.003760 5.413592
16.165670 5.558801
16.345496 4.863487
17.759988 5.438700
16.694779 4.591376
17.368273 7.951205
16.920936 5.419238
16.694830 6.224695
16.641942 8.775596
16.762383 5.946135
15.863004 3.564245
16.642904 5.625887
16.554244 4.472908
16.244674 6.512020
15.865786 3.968067
16.389602 6.149700
17.587452 6.787429
16.589650 5.173332
15.754813 6.290931
16.319190 8.179004
16.797246 6.187203
16.297484 7.072441
16.270830 7.192783
16.735461 5.154195
16.607068 5.062918
17.002838 6.996746
16.028141 7.220780
16.876801 6.300254
16.582513 6.201422
17.569166 8.653258
16.608656 5.332261
16.938847 4.420611
16.036920 4.429857
16.007575 5.197498
16.224031 5.321047
15.151738 4.590669
16.519946 4.744918
15.860713 5.158155
16.358859 4.823744
17.670823 5.568060
15.596239 7.156765
16.348279 5.786182
16.149494 5.408988
14.830459 4.788615
16.035172 5.396898
16.227754 5.730365
16.465863 5.878046
16.899062 6.484011
16.131726 5.767031
15.716103 5.016651
16.934889 4.332969
15.497162 6.204747
16.090586 5.167538
16.982690 6.142366
15.370548 2.832778
16.897046 3.069334
16.042452 5.951985
17.306023 6.434979
15.791565 5.835013
17.297718 6.214595
17.158631 7.323002
16.428029 5.326117
16.844647 7.342068
15.260439 8.521691
16.000354 5.908364
16.875266 9.640325
16.757147 8.218467
17.960591 8.464507
17.910558 10.205033
17.947464 5.434941
15.728623 8.201066
15.455709 6.482059
16.518596 7.069018
17.406208 6.374222
14.263274 4.585607
15.842943 6.182488
17.846034 5.007112
16.035589 4.927967
16.724122 3.296632
16.850487 5.678829
16.896399 4.681409
16.070418 5.612949
16.997278 5.037711
16.873538 6.415516
17.435298 5.865992
17.362841 6.505680
17.506518 7.639560
16.486944 4.514697
15.919444 5.511694
16.469871 6.523316
17.562112 6.869021
16.924441 6.276088
16.729202 7.829205
16.571632 5.689344
16.854693 4.833525
15.724712 5.705515
15.152820 6.168599
16.141481 5.293045
17.355103 3.638723
15.980454 6.511047
16.889433 5.783852
17.411384 6.650590
16.386983 7.746882
16.149993 6.482721
15.594350 7.360768
15.228445 6.706336
16.836600 6.071650
16.750520 5.552901
16.601300 6.506687
16.978665 7.583116
16.163785 4.507492
15.913166 7.120083
16.420902 4.718035
14.892449 4.790462
15.221278 3.990745
15.350798 6.117090
14.611138 4.539603
16.182467 5.620042
17.219026 4.935789
16.650240 6.393535
15.114188 6.995926
15.324453 5.044356
16.052169 6.384313
15.632921 2.881881
16.013049 7.424674
15.594564 3.821120
16.392094 6.580833
16.118622 5.678742
15.946331 3.953338
15.017249 7.567960
14.917392 6.013677
15.612429 6.766825
16.138704 4.077956
14.806503 4.304482
15.310917 3.338747
16.641968 7.767620
16.271021 4.786984
15.857199 4.418734
15.665574 3.307527
16.924016 4.691749
15.769531 5.313433
15.392378 1.548360
14.931567 6.020720
15.199026 6.668248
15.448495 6.018714
16.857334 6.862071
17.208334 8.535595
16.931142 8.379150
17.249464 8.736218
17.989201 8.500128
16.390657 8.190783
16.164746 9.400964
16.593765 7.136365
15.765681 6.049585
16.567015 7.066405
16.510656 8.868424
15.399974 6.807116
15.869492 4.249822
15.613205 8.399785
15.456460 6.384077
18.129078 6.398133
17.415733 4.313920
17.803881 8.723759
16.396464 8.149218
15.395902 5.688642
16.591916 9.170080
16.231636 7.729775
17.008402 8.358649
16.547158 4.757469
15.666264 8.534219
15.464347 6.189232
15.958797 9.111089
14.757999 7.517301
15.719474 6.829043
14.832732 6.798867
16.297380 6.586223
17.132216 5.268916
16.418916 5.197077
14.166314 7.131796
15.574280 8.042168
15.408194 7.369756
16.109130 7.111052
17.789423 6.784209
16.035238 3.661534
16.076410 7.876569
16.302755 5.329953
15.129927 9.464614
16.163238 8.840574
15.634628 9.184166
15.565610 5.168597
16.085669 7.132742
16.236449 8.799084
16.017661 7.322071
15.962614 8.641976
16.413492 9.629375
16.663275 8.152229
17.505060 7.446378
15.937560 6.661537
16.280814 8.089453
15.543565 6.653796
15.979499 6.398335
15.564537 6.951932
16.954738 5.116718
16.518823 5.595639
16.549432 5.600270
16.833091 7.877649
15.497013 8.711578
16.977270 9.258248
15.441373 8.586083
15.433019 7.232790
15.731564 6.088160
15.429200 6.368143
14.675218 5.315229
15.820701 5.344463
15.150086 9.273459
16.329497 6.364859
15.367035 7.835901
15.585150 6.660457
15.959112 5.703417
16.177886 6.052107
16.349959 11.887817
14.990131 8.882948
15.478332 8.000489
15.272801 7.488117
16.362125 6.551686
15.802649 5.604380
16.838338 11.712719
15.451505 8.733621
15.774656 7.998106
16.438920 10.988900
16.261115 6.599874
14.981503 6.822414
16.746136 9.809815
16.543300 7.622446
15.906491 6.671596
15.857736 9.186352
16.955193 5.447696
17.030306 4.182555
16.693727 5.856366
16.592554 4.845515
17.450816 5.946099
17.740581 8.082671
17.409854 4.477958
16.829464 6.068547
15.417951 6.735324
16.099971 4.948281
16.751426 6.083823
17.419040 5.902955
16.905047 1.919762
16.963728 6.862974
17.184970 1.730352
17.384287 5.681756
16.863643 5.801262
16.392675 7.581228
16.366639 4.804673
15.653604 5.255152
16.987807 6.693051
15.943058 4.258379
16.989916 3.668189
15.900585 4.936018
16.398907 5.434158
15.679516 5.276450
15.481444 3.749062
16.193369 4.472031
16.267159 5.184067
16.838873 7.155313
16.589017 4.726672
17.151710 6.905237
16.589417 8.121979
17.702891 6.318717
16.935918 7.299990
16.220708 7.524611
17.673824 9.418866
17.700679 7.176896
16.169896 4.941975
16.824184 5.448921
15.848484 3.322898
15.247678 6.315325
16.321103 5.649029
16.370054 6.488922
15.042368 5.572350
17.040850 7.138345
16.160285 6.528761
16.776769 7.427490
18.053477 7.008682
17.300122 8.104156
17.640361 6.211863
17.095292 7.548556
17.048723 7.793393
16.374299 6.171040
16.835950 7.096023
16.207240 4.554919
16.410331 3.399709
16.891240 5.902996
16.186602 8.472471
15.454215 5.651707
16.633965 6.564508
16.070565 4.735214
16.765256 7.058436
15.290221 4.002498
16.767847 6.244077
16.527049 3.633462
16.257620 3.638000
18.026722 6.572952
17.927717 6.129214
16.291877 7.658933
15.765824 4.613670
16.813266 6.718585
17.140098 7.783992
17.053423 6.652073
15.782638 8.218361
16.756831 6.638282
16.143410 5.700642
16.100950 6.810413
15.390406 8.206109
17.304605 7.692206
17.360199 7.065730
17.139255 9.775674
16.685172 5.321812
16.692153 7.577834
16.204520 7.885928
16.618633 7.510242
17.517145 7.558088
17.429036 8.104182
18.664185 7.373880
18.673951 8.245433
18.301773 9.325551
17.987666 5.196820
18.105706 6.600195
18.015353 9.495989
17.428914 10.304214
18.155595 7.102889
17.414210 7.854741
16.381894 6.178224
18.273348 8.558613
16.806302 7.882864
16.865676 6.956866
16.955284 5.299930
16.102437 4.752799
16.273425 4.522745
15.792629 4.310549
18.222653 7.611635
16.360618 4.169659
16.253639 3.694041
16.200423 6.230433
16.171527 3.872336
16.772940 9.244367
17.152667 8.860371
15.961981 6.299423
15.940432 8.469185
15.663732 3.978723
17.249542 7.757051
17.030054 5.663452
17.414736 5.392889
17.104176 6.383835
17.653168 6.652815
17.508754 8.085441
16.679401 8.640062
16.275813 8.777714
16.653991 5.820563
15.733419 5.450212
17.296121 5.257793
17.559768 7.693898
16.983811 6.838729
16.501514 4.659116
16.165121 5.446953
16.614822 5.661409
16.575941 5.554391
17.223359 7.043630
16.387283 6.575122
16.445716 4.586465
15.490810 4.420427
16.431972 4.499173
16.518791 6.803671
17.106019 5.885347
16.576811 6.041720
17.338615 6.723605
16.924784 1.719609
15.671874 4.688471
16.309181 3.574141
17.008303 6.076638
16.239065 4.002455
15.963055 6.094264
17.185124 4.402735
16.894572 6.525062
17.159359 6.186355
16.755625 7.508691
17.346731 5.183037
17.910000 8.308075
17.077459 5.449892
16.870096 5.701374
16.075174 3.958718
17.282318 5.734224
16.190587 4.176614
16.767541 5.637537
16.359020 2.350525
16.594696 7.537094
15.972965 4.197592
16.270559 4.887397
16.293741 2.682399
15.273476 5.085100
15.756301 3.593257
14.887601 2.498525
14.796558 4.587644
14.596924 4.289404
15.990270 5.387393
16.305279 4.659894
16.729206 3.096268
17.058505 4.669407
15.956772 3.109667
16.417530 2.691544
16.522396 4.964542
16.223621 2.589722
17.948557 4.360303
16.887174 5.233804
16.609908 6.080665
16.551875 3.042099
18.113510 5.384088
17.686713 6.087973
16.379050 7.821228
17.331246 5.422056
16.098907 3.677509
16.399738 4.270772
17.060894 6.296615
16.155669 5.782708
17.027066 7.469075
17.698842 6.374200
16.613475 5.565639
17.410867 7.596107
16.938348 6.571057
17.421378 8.422163
16.267771 5.488977
16.589122 6.165504
16.321393 7.142387
17.237566 7.512174
16.174330 2.248645
16.540896 5.746828
15.840146 6.765096
15.548599 7.013164
16.055099 6.196704
16.798798 7.327774
16.771819 5.229959
16.187842 6.205858
15.654559 5.144435
16.138954 2.842429
15.943834 3.906526
15.772529 5.736793
16.960672 4.289912
15.752000 7.162482
16.755689 7.404058
15.439663 6.068673
15.806258 5.421936
15.737737 6.035458
15.691164 3.691935
15.041408 1.835207
17.114216 3.861504
16.848546 1.486802
15.810219 2.793931
16.790221 3.386025
15.663987 3.396811
16.565759 5.416714
17.131342 5.188694
16.442679 4.227724
16.626339 4.205971
17.122476 7.889330
16.455305 6.720702
16.099419 5.219947
15.828576 5.375870
16.410797 6.894225
15.973407 4.231213
15.235283 5.905674
16.795192 5.008911
17.301055 4.481160
17.992706 2.616702
15.839897 4.811502
16.013458 2.950812
17.174500 4.639087
16.101041 3.229026
17.021847 5.470967
16.608760 3.453839
15.932720 4.116400
16.490157 4.392524
16.232746 4.655471
16.565352 6.198990
16.044502 6.667844
16.690370 4.891771
15.598658 5.557769
16.658389 3.674050
15.447525 4.350743
15.890813 2.525529
16.089810 2.872114
15.435365 2.843031
15.885579 3.281732
15.823934 1.713475
16.198197 5.153611
15.233805 2.700314
14.941724 3.071163
14.906473 1.995307
16.982657 5.316817
16.342073 3.641546
15.903735 4.326768
16.333563 6.101195
15.899009 5.040176
15.477556 3.527934
16.067820 3.628407
16.697388 7.448903
17.838340 7.630858
16.454834 2.440793
15.007564 1.579505
16.040765 4.439315
14.739498 3.779540
15.877837 4.035992
15.720082 6.946186
15.702406 3.972335
16.952163 2.127815
15.243076 3.669250
15.089392 0.531234
15.855923 2.484997
16.310735 2.635173
15.773755 1.662724
16.220307 4.721638
16.350694 2.112820
16.425123 5.900421
16.131442 4.238971
15.945964 6.443873
16.069976 4.922982
15.387276 4.360524
15.247730 4.497721
14.830489 2.807937
14.715817 2.666416
15.748511 3.774005
16.740642 5.201927
15.067276 2.399812
16.096712 1.500593
15.717660 4.679391
16.282984 7.352492
15.666232 7.190683
15.687316 4.475561
15.888383 5.973808
15.105720 6.252914
17.163000 3.707739
17.066786 7.049320
17.244397 3.575657
16.269974 7.002537
16.529221 6.965630
16.351701 5.408403
16.618741 6.127914
16.665114 4.831066
16.516511 6.660801
15.950149 5.205646
15.300629 4.470568
16.369664 5.691971
16.198303 7.090617
16.397313 5.963371
17.102334 4.697623
16.527134 3.271361
16.675795 5.292881
16.442905 6.032185
16.300982 7.586483
15.395571 4.414640
15.874785 4.221999
14.960935 3.559583
16.385061 5.251147
15.881139 6.025039
16.641845 7.112524
17.089879 4.405865
16.074010 3.362523
15.988154 6.435725
14.591194 5.636449
15.318853 4.728811
15.811735 5.390115
15.682047 6.591671
15.490281 4.634925
16.750987 4.881698
15.666539 3.771036
16.132746 6.034690
16.647269 6.582555
15.941540 6.080169
15.708669 2.967052
16.444504 6.068807
15.932367 6.900654
15.595295 3.729074
16.332483 4.511122
15.693754 4.863973
16.908326 7.138019
16.157772 6.975839
16.323529 6.659326
16.456329 7.606216
16.136609 4.393471
16.265529 7.285661
17.501082 4.422280
16.254273 6.106086
16.811580 6.520255
17.124489 8.603340
16.463663 4.941946
15.348006 5.022418
16.604236 6.344714
16.369523 5.081331
15.847205 4.999326
16.590690 5.487946
16.231796 4.407418
16.418443 7.874946
17.445283 6.885549
15.484184 3.998860
16.141989 8.149968
15.382399 2.461795
15.969305 7.635576
16.711933 4.885067
16.897355 6.270605
16.089270 6.583350
17.542196 9.147766
16.566133 8.387584
17.208125 6.331500
14.519381 5.344663
15.270011 6.432579
16.325279 6.828857
15.557283 6.022587
15.331455 4.479587
15.229783 7.230409
16.397203 4.918677
15.917330 6.338080
16.217013 7.917814
15.690952 5.461560
15.992128 7.581885
15.910513 6.840024
14.708350 7.655617
15.590541 4.257429
15.592201 7.006106
16.173328 5.772152
15.421893 6.405497
15.595624 6.902650
16.098771 6.765640
16.285701 6.769537
15.859634 4.407128
15.522297 4.888986
16.044124 3.438579
16.200410 5.975830
17.688233 6.495589
17.688541 6.249998
15.939137 5.229960
16.389632 7.591652
15.440664 4.861249
15.178635 5.603663
16.387669 4.510808
15.322496 5.650388
16.091292 5.770771
16.344947 4.766187
16.037982 5.015916
16.427282 4.132593
16.762230 6.301193
17.449657 6.550875
17.043431 5.101237
16.247804 5.254910
16.205002 7.536192
15.906030 7.715880
16.049424 6.659910
15.680115 8.677214
16.935981 7.250346
15.881626 8.243535
16.260217 5.042895
16.068660 6.348713
15.683951 6.689774
16.849318 5.586374
16.395029 5.578623
16.705445 6.041475
16.293896 5.386495
16.221255 5.851084
16.946226 5.069978
16.248708 4.488151
16.218207 5.427370
15.006815 5.332657
16.711793 4.105004
16.825295 7.139064
16.582797 7.050532
15.874345 6.727737
15.915951 6.592810
16.263529 6.204134
[truncated: 605,078 more chars]
