# Supplementary material for: Microtubule assembly governed by tubulin allosteric gain in flexibility and lattice induced fit
Source: eLife. 2018 Apr 13;7:e34353. doi: 10.7554/eLife.34353 (PMC5945277; doi:10.7554/eLife.34353)
Supplement: Figure 6—source data 1. [file elife-34353-fig6-data1.txt]

# coord upper lower
2.198213 11.427553 10.213227
2.303079 11.114071 9.899769
2.407944 10.851194 9.636886
2.512810 10.612330 9.398010
2.617676 10.395260 9.180942
2.722542 10.084437 8.870117
2.827407 9.894703 8.680273
2.932273 9.719279 8.503207
3.037139 9.459110 8.240808
3.142005 9.098610 7.883102
3.246870 8.960760 7.732296
3.351736 9.026710 7.809436
3.456602 8.817224 7.595948
3.561467 8.756429 7.520327
3.666333 8.511209 7.291508
3.771199 8.434404 7.202482
3.876065 8.237921 7.009901
3.980930 8.025501 6.798281
4.085796 7.852829 6.621853
4.190662 7.641537 6.409939
4.295528 7.455101 6.224159
4.400393 7.310762 6.080842
4.505259 7.036341 5.802801
4.610125 6.860280 5.630344
4.714990 6.635886 5.406220
4.819856 6.561193 5.331933
4.924722 6.520594 5.288698
5.029588 6.436522 5.210252
5.134453 6.367893 5.143283
5.239319 6.337279 5.112269
5.344185 6.181360 4.953816
5.449051 6.008529 4.793841
5.553916 5.830779 4.601293
5.658782 5.688161 4.464603
5.763648 5.524176 4.304372
5.868513 5.348653 4.125717
5.973379 5.202479 3.973020
6.078245 5.178082 3.964498
6.183111 5.021307 3.807135
6.287976 4.893811 3.683545
6.392842 4.839583 3.629685
6.497708 4.784325 3.563124
6.602574 4.688508 3.485272
6.707439 4.610750 3.388003
6.812305 4.558822 3.377892
6.917171 4.395526 3.235396
7.022037 4.256350 3.107638
7.126902 4.067307 2.908345
7.231768 3.909384 2.767332
7.336634 3.781509 2.662961
7.441499 3.682600 2.561756
7.546365 3.691027 2.561203
7.651231 3.657735 2.541626
7.756097 3.635681 2.518481
7.860962 3.629779 2.518653
7.965828 3.714357 2.598135
8.070694 3.848007 2.714493
8.175560 3.930977 2.811579
8.280425 3.914163 2.835625
8.385291 3.764480 2.687415
8.490157 3.565719 2.505748
8.595022 3.421526 2.382772
8.699888 3.242999 2.207569
8.804754 3.237291 2.224217
8.909620 3.195690 2.279754
9.014485 3.235180 2.286366
9.119351 3.265257 2.351167
9.224217 3.256329 2.365071
9.329083 3.201667 2.305995
9.433948 3.176291 2.295411
9.538814 3.068705 2.182867
9.643680 2.935230 2.050006
9.748545 2.896371 2.012831
9.853411 2.864373 1.980541
9.958277 2.821359 1.930143
10.063140 2.713600 1.837330
10.168010 2.683365 1.804017
10.272870 2.594409 1.717123
10.377740 2.530448 1.652954
10.482610 2.515364 1.637892
10.587470 2.450454 1.575634
10.692340 2.436105 1.560875
10.797200 2.349670 1.471026
10.902070 2.263535 1.384078
11.006930 2.105277 1.203401
11.111800 2.062127 1.221111
11.216670 1.927548 1.087436
11.321530 1.811534 0.958516
11.426400 1.820726 0.957504
11.531260 1.647289 0.785315
11.636130 1.618987 0.771193
11.740990 1.621447 0.787553
11.845860 1.665802 0.843741
11.950730 1.758158 0.935604
12.055590 1.757729 0.934703
12.160460 1.807906 0.984520
12.265320 1.924460 1.100220
12.370190 1.935419 1.109571
12.475050 1.911328 1.084812
12.579920 1.867801 1.031381
12.684790 1.821292 0.993294
12.789650 1.961709 1.146503
12.894520 1.899898 1.088748
12.999380 2.009437 1.184369
13.104250 2.080545 1.249503
13.209110 2.095932 1.276990
13.313980 2.176404 1.343857
13.418850 2.243684 1.412220
13.523710 2.393172 1.537498
13.628580 2.389538 1.528894
13.733440 2.284454 1.516688
13.838310 2.256519 1.596091
13.943170 1.975991 1.286795
14.048040 1.765967 1.136303
14.152910 1.516919 0.838797
14.257770 1.324145 0.732968
14.362640 1.264625 0.707825
14.467500 1.285278 0.757074
14.572370 1.298667 0.778337
14.677230 1.346573 0.831535
14.782100 1.105785 0.598693
14.886970 1.142447 0.619203
14.991830 0.980009 0.467967
15.096700 0.939909 0.426720
15.201560 0.838828 0.329244
15.306430 0.711638 0.196145
15.411290 0.678704 0.158490
15.516160 0.617875 0.133679
15.621030 0.587319 0.099248
15.725890 0.561351 0.074455
15.830760 0.725179 0.237503
15.935620 0.697434 0.213234
16.040490 0.760020 0.259067
16.145360 0.963661 0.473768
16.250220 1.044399 0.551442
16.355090 1.014293 0.527407
16.459950 1.211712 0.721899
16.564820 1.284199 0.810463
16.669680 1.344809 0.862277
16.774550 1.248873 0.773715
16.879420 1.255438 0.783138
16.984280 1.261879 0.781619
17.089150 1.124295 0.650597
17.194010 1.107054 0.636649
17.298880 1.158660 0.688700
17.403740 1.072216 0.575479
17.508610 1.083856 0.589680
17.613480 1.050747 0.580663
17.718340 1.101390 0.648160
17.823210 1.078760 0.630913
17.928070 1.273947 0.806607
18.032940 1.281036 0.846554
18.137800 1.457095 0.968777
18.242670 1.412356 0.974520
18.347540 1.429728 1.017202
18.452400 1.529646 1.115784
18.557270 1.474202 0.982673
18.662130 1.478552 1.066566
18.767000 1.608354 1.225400
18.871860 1.686412 1.287202
18.976730 1.774829 1.380383
19.081600 1.879409 1.493622
19.186460 1.978309 1.585899
19.291330 1.965941 1.617015
19.396190 1.848343 1.505983
19.501060 1.832724 1.518720
19.605920 1.653813 1.321899
19.710790 1.633062 1.321590
19.815660 1.489702 1.170056
19.920520 1.430750 1.109946
20.025390 1.275141 0.967359
20.130250 1.195387 0.889082
20.235120 1.042079 0.717923
20.339980 0.906237 0.604403
20.444850 0.886939 0.590930
20.549720 0.842555 0.539505
20.654580 0.761632 0.465847
20.759450 0.790997 0.484356
20.864310 0.757359 0.456083
20.969180 0.718664 0.400219
21.074040 0.607775 0.320402
21.178910 0.441001 0.165132
21.283780 0.441240 0.160235
21.388640 0.464836 0.180821
21.493510 0.522369 0.249398
21.598370 0.561675 0.292637
21.703240 0.658701 0.370862
21.808100 0.609433 0.355418
21.912970 0.694083 0.438831
22.017840 0.606141 0.345661
22.122700 0.591810 0.347709
22.227570 0.458333 0.215228
22.332430 0.527368 0.281052
22.437300 0.414846 0.165713
22.542160 0.457281 0.217258
22.647030 0.377601 0.137044
22.751900 0.460949 0.217435
22.856760 0.597476 0.353001
22.961630 0.594143 0.358292
23.066490 0.703669 0.451892
23.171360 0.797868 0.560725
23.276220 0.772509 0.537562
23.381090 0.749628 0.517150
23.485960 0.721137 0.485316
23.590820 0.647855 0.350330
23.695690 0.568373 0.347157
23.800550 0.571296 0.364568
23.905420 0.624145 0.419163
24.010280 0.655751 0.459203
24.115150 0.684132 0.452170
24.220020 0.728565 0.516122
24.324880 0.693642 0.492344
24.429750 0.686378 0.468512
24.534610 0.561563 0.358548
24.639480 0.690626 0.451621
24.744340 0.592979 0.397672
24.849210 0.600608 0.414639
24.954080 0.711706 0.514866
25.058940 0.672003 0.485721
25.163810 0.794259 0.584091
25.268670 0.784150 0.583136
25.373540 0.756224 0.553951
25.478400 0.706750 0.525956
25.583270 0.675222 0.495877
25.688140 0.729735 0.553843
25.793000 0.650384 0.453083
25.897870 0.534252 0.311645
26.002730 0.509867 0.338946
26.107600 0.342342 0.120753
26.212470 0.234419 0.137340
26.317330 0.157057 0.026003
26.422200 0.265326 0.171183
26.527060 0.049540 0.014554
26.631930 0.082400 0.047889
26.736790 0.000000 0.000000
26.841660 0.139435 0.014536
26.946530 0.180592 -0.051061
27.051390 0.206787 -0.001361
27.156260 0.300662 0.134689
27.261120 0.366017 0.169797
27.365990 0.292699 0.093974
27.470850 0.315454 0.131708
27.575720 0.343432 0.154440
27.680590 0.265250 0.076985
27.785450 0.289065 0.093434
27.890320 0.289168 0.079625
27.995180 0.265932 0.041678
28.100050 0.373754 0.125059
28.204910 0.292998 0.082195
28.309780 0.416636 0.202550
28.414650 0.393021 0.185178
28.519510 0.270465 0.031832
28.624380 0.311365 0.057136
28.729240 0.348354 0.140180
28.834110 0.383425 0.167811
28.938970 0.431232 0.207721
29.043840 0.553154 0.336759
29.148710 0.475096 0.261988
29.253570 0.527799 0.313961
29.358440 0.612671 0.371434
29.463300 0.773082 0.458379
29.568170 0.660878 0.404218
29.673030 0.814182 0.516801
29.777900 0.788294 0.500708
29.882770 0.884353 0.540176
29.987630 1.025730 0.727258
30.092500 0.993899 0.697862
30.197360 1.068632 0.767841
30.302230 1.202550 0.889074
30.407090 1.400474 1.083306
30.511960 1.529050 1.191566
30.616830 1.609187 1.288623
30.721690 1.620728 1.296578
30.826560 1.732925 1.410339
30.931420 1.801613 1.483643
31.036290 1.970863 1.654685
31.141150 1.975029 1.640087
31.246020 1.960806 1.638597
31.350890 2.002890 1.679372
31.455750 2.130799 1.801115
31.560620 2.309012 1.987416
31.665480 2.394021 2.055389
31.770350 2.385813 2.044965
31.875210 2.543565 2.204763
31.980080 2.615988 2.278730
32.084950 2.691212 2.350208
32.189810 2.786484 2.432027
32.294680 2.926652 2.539872
32.399540 2.996905 2.616065
32.504410 3.126267 2.753777
32.609270 3.322517 2.936793
32.714140 3.432365 3.041943
32.819010 3.545743 3.157337
32.923870 3.741342 3.350526
33.028740 3.843392 3.457291
33.133600 3.980409 3.582125
33.238470 4.057062 3.675216
33.343330 4.070799 3.688837
33.448200 4.566622 4.184276
33.553070 4.236172 3.853692
