# Supplementary material for: Microtubule assembly governed by tubulin allosteric gain in flexibility and lattice induced fit
Source: eLife. 2018 Apr 13;7:e34353. doi: 10.7554/eLife.34353 (PMC5945277; doi:10.7554/eLife.34353)
Supplement: Figure 6—source data 2. [file elife-34353-fig6-data2.txt]

# (-1)*coord upper lower
-19.764420 7.156952 6.596162
-19.696530 7.039013 6.406705
-19.628630 6.982962 6.312318
-19.560740 6.825894 6.282186
-19.492840 6.706553 6.195789
-19.424950 6.555828 6.017900
-19.357050 6.548854 6.038920
-19.289160 6.286927 5.775261
-19.221260 6.406156 5.859500
-19.153370 6.411688 5.838330
-19.085470 6.202167 5.688140
-19.017570 6.092223 5.571045
-18.949680 5.993445 5.474177
-18.881780 5.964379 5.444026
-18.813890 5.791147 5.278149
-18.745990 5.889005 5.364157
-18.678100 5.776971 5.264831
-18.610200 5.731207 5.182581
-18.542310 5.758845 5.226979
-18.474410 5.545318 5.056113
-18.406520 5.634172 5.156104
-18.338620 5.574050 5.098672
-18.270730 5.679229 5.210825
-18.202830 5.457550 4.975916
-18.134940 5.413594 4.929174
-18.067040 5.306735 4.836173
-17.999150 5.199896 4.730876
-17.931250 5.201380 4.732852
-17.863360 5.121198 4.654396
-17.795460 5.044643 4.582789
-17.727570 4.896912 4.411852
-17.659670 5.070458 4.578070
-17.591780 4.834167 4.371325
-17.523880 4.857667 4.327193
-17.455990 4.702214 4.270950
-17.388090 4.765411 4.296889
-17.320200 4.641081 4.188509
-17.252300 4.638297 4.151149
-17.184410 4.537463 4.103525
-17.116510 4.602801 4.145897
-17.048620 4.445613 4.005895
-16.980720 4.370777 3.926117
-16.912830 4.359076 3.913862
-16.844930 4.345657 3.896103
-16.777040 4.177615 3.737523
-16.709140 4.245955 3.806421
-16.641250 4.152975 3.717939
-16.573350 4.065800 3.543630
-16.505460 4.150563 3.681650
-16.437560 4.066989 3.636357
-16.369670 3.683509 3.292319
-16.301770 3.828152 3.344996
-16.233880 3.570638 3.170832
-16.165980 3.651581 3.187281
-16.098090 3.515753 3.112225
-16.030190 3.446790 3.046720
-15.962300 3.449794 3.062702
-15.894400 3.396345 3.009583
-15.826510 3.331199 2.942187
-15.758610 3.270296 2.867510
-15.690720 3.269365 2.883453
-15.622820 3.226457 2.825495
-15.554930 3.321190 2.908876
-15.487030 3.177586 2.771472
-15.419140 3.222387 2.822671
-15.351240 3.205244 2.818128
-15.283350 3.242093 2.851709
-15.215450 3.055699 2.665055
-15.147560 3.062422 2.659652
-15.079660 2.865219 2.476623
-15.011770 2.944813 2.559029
-14.943870 2.885036 2.491216
-14.875980 2.747570 2.362332
-14.808080 2.641077 2.255487
-14.740190 2.754586 2.353314
-14.672290 2.700727 2.299091
-14.604390 2.681814 2.296924
-14.536500 2.634795 2.225553
-14.468600 2.636337 2.167269
-14.400710 2.390543 2.003381
-14.332810 2.545741 2.170877
-14.264920 2.463087 2.079779
-14.197020 2.557328 2.171156
-14.129130 2.524715 2.126527
-14.061230 2.553263 2.165543
-13.993340 2.528879 2.142945
-13.925440 2.454006 2.066666
-13.857550 2.585813 2.190115
-13.789650 2.395839 2.012775
-13.721760 2.339666 1.949846
-13.653860 2.401645 1.999071
-13.585970 2.597638 2.215191
-13.518070 2.489818 2.093600
-13.450180 2.579469 2.197053
-13.382280 2.386055 2.002065
-13.314390 2.224653 1.834519
-13.246490 2.096876 1.711116
-13.178600 2.098357 1.714303
-13.110700 1.986690 1.595582
-13.042810 1.877039 1.494533
-12.974910 1.811734 1.431892
-12.907020 1.664472 1.286992
-12.839120 1.672754 1.285214
-12.771230 1.672361 1.281055
-12.703330 1.531671 1.187167
-12.635440 1.635375 1.119635
-12.567540 1.311728 0.931130
-12.499650 1.367928 1.037494
-12.431750 1.486813 1.253163
-12.363860 1.251205 0.954389
-12.295960 1.226794 1.021548
-12.228070 1.167472 0.948904
-12.160170 1.176958 0.982804
-12.092280 1.117342 0.924594
-12.024380 1.155640 0.946811
-11.956490 1.204677 0.994437
-11.888590 1.214130 0.995418
-11.820700 1.305913 1.055621
-11.752800 1.411873 1.178701
-11.684910 1.333306 1.137310
-11.617010 1.274829 1.089365
-11.549120 1.485142 1.313646
-11.481220 1.190587 0.958521
-11.413330 1.022259 0.812926
-11.345430 1.267277 1.056025
-11.277540 1.105553 0.943891
-11.209640 1.147159 0.943429
-11.141750 1.137020 0.971742
-11.073850 1.271312 1.073626
-11.005960 1.117087 0.929775
-10.938060 1.152203 0.965413
-10.870170 1.064135 0.869502
-10.802270 1.063364 0.898644
-10.734380 1.017681 0.796403
-10.666480 1.088313 0.791656
-10.598590 0.935944 0.825548
-10.530690 0.946859 0.723470
-10.462800 1.251053 1.166723
-10.394900 0.794221 0.713862
-10.327010 0.884151 0.776110
-10.259110 0.731725 0.555671
-10.191210 0.702811 0.593973
-10.123320 0.639715 0.523204
-10.055420 0.574318 0.487345
-9.987530 0.561587 0.472742
-9.919635 0.525470 0.439263
-9.851740 0.371776 0.296761
-9.783844 0.473194 0.327604
-9.715949 0.420297 0.320193
-9.648054 0.361183 0.268805
-9.580159 0.158802 0.115809
-9.512264 0.412393 0.380069
-9.444369 0.134672 0.008133
-9.376474 0.000000 0.000000
-9.308579 0.191312 0.099305
-9.240684 0.142229 0.126549
-9.172789 0.270013 0.085387
-9.104894 0.131600 0.028738
-9.036999 0.154800 0.112914
-8.969104 0.158099 0.106446
-8.901208 0.155793 0.063680
-8.833313 0.163118 0.101094
-8.765418 0.187340 0.059740
-8.697523 0.208847 0.158097
-8.629628 0.315764 0.192887
-8.561733 0.504053 0.361592
-8.493838 0.269994 0.207588
-8.425943 0.337758 0.133378
-8.358048 0.357663 0.245012
-8.290153 0.265562 0.097716
-8.222258 0.430353 0.289604
-8.154363 0.465791 0.350528
-8.086468 0.505992 0.384003
-8.018572 0.344707 0.217682
-7.950677 0.526747 0.362566
-7.882782 0.743245 0.563722
-7.814887 0.647466 0.480231
-7.746992 0.744598 0.572274
-7.679097 0.696226 0.477413
-7.611202 0.686489 0.521347
-7.543307 0.892407 0.725567
-7.475412 0.982886 0.758819
-7.407517 1.002483 0.801441
-7.339622 0.937551 0.681918
-7.271727 1.046326 0.820515
-7.203832 1.379010 0.953654
-7.135936 1.261693 1.077645
-7.068041 1.417245 1.233077
-7.000146 1.639522 1.455726
-6.932251 1.696702 1.433618
-6.864356 1.876951 1.543585
-6.796461 1.937929 1.569375
-6.728566 1.960230 1.530460
-6.660671 1.973644 1.514378
-6.592776 2.101701 1.555157
-6.524881 1.992581 1.382985
-6.456986 1.900573 1.370275
-6.389091 1.864890 1.268758
-6.321196 1.807935 1.189749
-6.253300 1.634117 1.108951
-6.185405 1.652243 1.143217
-6.117510 1.609359 1.091209
-6.049615 1.536578 1.007780
-5.981720 1.541274 1.024131
-5.913825 1.533289 1.013623
-5.845930 1.481380 0.919385
-5.778035 1.389221 0.852059
-5.710140 1.453338 0.918270
-5.642245 1.600821 1.020865
-5.574350 1.494607 0.965484
-5.506455 1.377167 0.824553
-5.438560 1.378571 0.781559
-5.370664 1.406016 0.849452
-5.302769 1.377479 0.843323
-5.234874 1.432349 0.862983
-5.166979 1.362363 0.813131
-5.099084 1.310618 0.766456
-5.031189 1.347544 0.804664
-4.963294 1.407879 0.864989
-4.895399 1.418994 0.874769
-4.827504 1.339208 0.789581
-4.759609 1.441355 0.869427
-4.691714 1.491483 0.939209
-4.623819 1.415344 0.872909
-4.555924 1.514881 0.967447
-4.488028 1.707248 1.142015
-4.420133 1.340926 0.731702
-4.352238 1.436363 0.889393
-4.284343 1.594881 1.048081
-4.216448 1.630068 1.081492
-4.148553 1.931473 1.144987
-4.080658 1.813668 1.180808
-4.012763 1.947924 1.098618
-3.944868 1.902187 1.207519
-3.876973 1.895729 1.320563
-3.809078 1.868737 1.287741
-3.741183 1.934101 1.311763
-3.673288 2.255962 1.565174
-3.605392 2.247220 1.548042
-3.537497 2.427988 1.763714
-3.469602 2.343588 1.682716
-3.401707 2.648412 1.985794
-3.333812 2.575313 1.930645
-3.265917 2.714106 2.067414
-3.198022 2.828708 2.181061
-3.130127 2.931334 2.277064
-3.062232 3.020754 2.380494
-2.994337 3.099305 2.459449
-2.926442 3.351122 2.672960
-2.858547 3.434416 2.793940
-2.790652 3.468752 2.828394
-2.722756 4.009350 3.309912
-2.654861 3.775446 3.115050
-2.586966 4.163507 3.498271
-2.519071 4.174866 3.530432
-2.451176 4.420273 3.746675
-2.383281 4.681700 4.007212
-2.315386 4.810647 4.159615
-2.247491 4.990332 4.343156
-2.179596 5.097041 4.442523
-2.111701 5.303787 4.649667
-2.043806 5.504401 4.848963
-1.975911 5.666399 5.014329
-1.908016 6.081516 5.399112
-1.840120 6.075079 5.414961
-1.772225 6.552993 5.850191
-1.704330 6.364648 5.719748
-1.636435 6.854383 6.174357
-1.568540 6.875722 6.166564
-1.500645 6.978637 6.253105
-1.432750 6.985898 6.295704
-1.364855 7.232880 6.517282
-1.296960 7.314189 6.612189
-1.229065 7.345712 6.647696
-1.161170 7.444215 6.747411
-1.093275 7.558391 6.861961
-1.025380 7.747123 7.050803
-0.957484 7.911440 7.215176
-0.889589 7.893123 7.196857
-0.821694 7.999834 7.303570
-0.753799 8.090840 7.394584
-0.685904 8.343355 7.647095
-0.618009 8.513145 7.816899
