# Supplementary material for: Microtubule assembly governed by tubulin allosteric gain in flexibility and lattice induced fit
Source: eLife. 2018 Apr 13;7:e34353. doi: 10.7554/eLife.34353 (PMC5945277; doi:10.7554/eLife.34353)
Supplement: Figure 6—source data 3. [file elife-34353-fig6-data3.txt]

# coord upper lower
7.251522 12.234786 11.155294
7.341717 12.126715 11.037005
7.431913 11.994861 10.883279
7.522108 11.756477 10.673503
7.612304 11.596967 10.495653
7.702499 11.630862 10.592118
7.792694 11.495031 10.450509
7.882890 11.317400 10.269020
7.973085 11.169130 10.120410
8.063281 11.148400 10.099660
8.153476 11.032948 9.984252
8.243672 10.990470 9.942450
8.333867 10.888576 9.835484
8.424063 10.538560 9.493100
8.514258 10.717297 9.660263
8.604454 10.803964 9.715936
8.694649 10.559509 9.526631
8.784845 10.412378 9.378426
8.875040 10.218772 9.183126
8.965235 10.141724 9.105952
9.055431 10.038461 9.002683
9.145626 9.920949 8.885213
9.235822 9.842819 8.807803
9.326017 9.758261 8.731783
9.416213 9.649101 8.558497
9.506408 9.613328 8.599384
9.596604 9.669307 8.773141
9.686799 9.340421 8.435859
9.776995 9.245238 8.368616
9.867190 8.978343 8.088515
9.957386 8.853312 7.964684
10.047580 8.703884 7.815356
10.137780 8.535459 7.646907
10.227970 8.395399 7.506659
10.318170 8.280716 7.389490
10.408360 8.158433 7.235615
10.498560 7.962084 7.005732
10.588750 7.497543 6.671457
10.678950 7.658720 6.813724
10.769140 7.130150 6.312284
10.859340 6.972106 6.151376
10.949540 6.766628 5.946156
11.039730 6.552066 5.731624
11.129930 6.298297 5.477836
11.220120 6.105510 5.284926
11.310320 5.853115 5.030915
11.400510 5.668325 4.843185
11.490710 5.528079 4.705159
11.580900 5.323096 4.530562
11.671100 4.941266 4.210116
11.761290 4.763590 4.021142
11.851490 4.694252 3.954444
11.941690 4.519251 3.778275
12.031880 4.597232 3.856182
12.122080 4.465087 3.724395
12.212270 4.399814 3.663544
12.302470 4.383382 3.590764
12.392660 4.507913 3.814029
12.482860 4.359035 3.665039
12.573050 4.166131 3.448187
12.663250 4.179729 3.468484
12.753440 4.196659 3.496719
12.843640 4.171154 3.471064
12.933840 4.215317 3.514307
13.024030 4.246409 3.545397
13.114230 4.269611 3.568579
13.204420 4.243272 3.541960
13.294620 4.310949 3.605747
13.384810 4.475173 3.757739
13.475010 4.207009 3.500157
13.565200 4.186794 3.483486
13.655400 4.028338 3.334950
13.745590 3.918079 3.229461
13.835790 3.947426 3.258100
13.925990 3.921798 3.232354
14.016180 3.936094 3.246642
14.106380 3.957814 3.268408
14.196570 3.977490 3.288652
14.286770 4.052668 3.366562
14.376960 4.169980 3.445425
14.467160 3.900374 3.212044
14.557350 4.011177 3.314749
14.647550 3.604794 2.909942
14.737750 3.599452 2.867643
14.827940 3.460316 2.743946
14.918140 3.422878 2.707682
15.008330 3.324330 2.609222
15.098530 3.294424 2.579288
15.188720 3.175952 2.460392
15.278920 3.105325 2.384327
15.369110 3.059144 2.270272
15.459310 3.052310 2.359974
15.549500 2.818677 2.126361
15.639700 3.029887 2.259451
15.729900 2.892284 2.197188
15.820090 2.829299 2.129807
15.910290 2.823562 2.124770
16.000480 2.781555 2.082815
16.090680 2.776205 2.077465
16.180870 2.743981 2.045169
16.271070 2.758428 2.064714
16.361260 2.732397 1.954431
16.451460 2.562421 1.750587
16.541650 2.527154 1.915891
16.631850 2.527460 1.683178
16.722050 2.328717 1.589935
16.812240 1.974568 1.609944
16.902440 1.831722 1.449120
16.992630 1.808116 1.473656
17.082830 1.709531 1.375011
17.173020 1.604494 1.272158
17.263220 1.480713 1.129111
17.353410 1.425988 0.943170
17.443610 1.346491 1.095755
17.533800 1.077597 0.939473
17.624000 1.050116 0.819520
17.714200 0.796728 0.609600
17.804390 0.804305 0.601235
17.894590 0.693169 0.574047
17.984780 0.585157 0.466430
18.074980 0.497920 0.375523
18.165170 0.504465 0.384013
18.255370 0.331649 0.215272
18.345560 0.368776 0.240208
18.435760 0.237650 0.100142
18.525950 0.000000 0.000000
18.616150 0.172089 -0.057161
18.706350 0.230342 -0.094854
18.796540 0.392021 -0.014149
18.886740 0.519971 0.028609
18.976930 0.731956 0.171453
19.067130 0.879960 0.438337
19.157320 1.110167 0.427736
19.247520 1.293210 0.764810
19.337710 1.480239 1.074621
19.427910 1.772276 1.231508
19.518100 2.620028 1.982814
19.608300 2.500115 1.856813
19.698500 2.682099 2.061027
19.788690 2.879030 2.259726
19.878890 2.911536 2.292370
19.969080 2.976855 2.357695
20.059280 3.166495 2.547227
20.149470 3.197153 2.576551
20.239670 3.443497 2.840421
20.329860 3.493862 2.812466
20.420060 3.655234 2.973756
20.510250 3.852232 3.087128
20.600450 3.812364 3.086612
20.690650 3.785055 3.066883
20.780840 3.901074 3.186706
20.871040 4.120765 3.406203
20.961230 4.242906 3.528314
21.051430 4.296792 3.582008
21.141620 4.405674 3.688774
21.231820 4.642834 3.926038
21.322010 4.768669 3.985804
21.412210 4.598178 3.846944
21.502400 4.817531 4.097733
21.592600 4.714745 3.989083
21.682800 4.956062 4.237718
21.772990 5.113218 4.391864
21.863190 5.264636 4.538842
21.953380 5.464568 4.742836
22.043580 5.610398 4.888690
22.133770 5.623043 4.901773
22.223970 5.932608 5.216320
22.314160 6.143881 5.415055
22.404360 6.212741 5.423739
22.494550 6.516174 5.744760
22.584750 6.594279 5.824595
22.674950 6.602939 5.839645
22.765140 6.669163 5.907101
22.855340 6.796186 6.034172
22.945530 6.974656 6.212654
23.035730 7.092437 6.330449
23.125920 7.282915 6.521091
23.216120 7.393793 6.627977
23.306310 7.534105 6.770799
23.396510 7.834535 7.053671
23.486700 7.857132 7.095478
23.576900 8.077967 7.319985
23.667100 8.137348 7.387478
23.757290 8.257605 7.505147
23.847490 8.460009 7.707856
23.937680 8.630768 7.878642
24.027880 8.745786 7.993654
24.118070 8.871757 8.119553
24.208270 9.016739 8.263585
24.298460 9.258321 8.505725
24.388660 9.282777 8.532956
24.478850 9.416500 8.661028
24.569050 9.991879 9.249871
24.659250 9.944052 9.194346
24.749440 10.023861 9.281677
24.839640 10.178193 9.435087
24.929830 10.342922 9.599710
25.020030 10.489268 9.746072
25.110220 10.626865 9.883915
25.200420 10.684384 9.929716
25.290610 10.826538 10.088082
25.380810 10.965494 10.214926
25.471010 11.342557 10.592623
25.561200 11.472700 10.743700
25.651400 11.436335 10.723425
25.741590 11.605654 10.863086
25.831790 11.709713 10.979047
25.921980 11.849154 11.119426
26.012180 11.942392 11.212668
26.102370 12.117915 11.387206
26.192570 12.079393 11.336587
26.282760 12.240353 11.509887
26.372960 12.367464 11.663176
