# Supplementary material for: Microtubule assembly governed by tubulin allosteric gain in flexibility and lattice induced fit
Source: eLife. 2018 Apr 13;7:e34353. doi: 10.7554/eLife.34353 (PMC5945277; doi:10.7554/eLife.34353)
Supplement: Figure 6—source data 4. [file elife-34353-fig6-data4.txt]

# (-1)*coord upper lower
-16.338020 11.105092 10.725568
-16.293530 10.913909 10.534331
-16.249040 10.988545 10.609015
-16.204550 10.850140 10.470560
-16.160060 10.741545 10.362055
-16.115570 10.723399 10.343801
-16.071080 10.684231 10.304589
-16.026590 10.414014 10.034286
-15.982100 10.432202 10.052258
-15.937610 10.364641 9.984139
-15.893110 10.249707 9.867973
-15.848620 10.225254 9.840766
-15.804130 10.384095 9.993205
-15.759640 10.183613 9.778023
-15.715150 10.174175 9.734165
-15.670660 9.879746 9.520312
-15.626170 10.651597 9.996764
-15.581680 9.757710 9.425430
-15.537190 10.174157 9.702343
-15.492700 9.850467 9.404831
-15.448210 10.251837 9.758143
-15.403720 9.558931 9.228177
-15.359230 9.695087 9.327049
-15.314740 9.269163 8.822181
-15.270250 9.365118 9.072310
-15.225760 9.201397 8.911619
-15.181270 9.464214 8.985826
-15.136780 9.082861 8.703271
-15.092280 9.152771 8.823711
-15.047790 9.020742 8.710858
-15.003300 9.061515 8.752377
-14.958810 8.946398 8.620848
-14.914320 9.014135 8.647071
-14.869830 8.941875 8.500285
-14.825340 8.959076 8.412358
-14.780850 8.666731 8.357153
-14.736360 8.530436 8.255974
-14.691870 8.572557 8.297787
-14.647380 8.620197 8.353167
-14.602890 8.690026 8.334472
-14.558400 8.748831 8.428169
-14.513910 8.401694 8.139136
-14.469420 8.340000 8.004686
-14.424930 8.623822 8.234206
-14.380440 8.312843 8.054461
-14.335940 8.408538 8.141194
-14.291450 8.360555 8.098979
-14.246960 8.142880 7.866813
-14.202470 8.260061 7.983621
-14.157980 8.177294 7.871950
-14.113490 8.225803 7.934087
-14.069000 8.164691 7.878773
-14.024510 8.055711 7.772263
-13.980020 8.011425 7.729007
-13.935530 8.145556 7.863518
-13.891040 7.896864 7.614676
-13.846550 8.094115 7.811265
-13.802060 7.923245 7.638683
-13.757570 7.842380 7.553794
-13.713080 7.834092 7.536160
-13.668590 8.006113 7.686267
-13.624100 7.968430 7.599044
-13.579610 7.875608 7.579778
-13.535110 7.938479 7.561163
-13.490620 8.170494 7.869505
-13.446130 7.733034 7.446590
-13.401640 7.453666 7.075872
-13.357150 8.205356 7.601074
-13.312660 7.755781 7.411013
-13.268170 7.558598 7.266842
-13.223680 7.708715 7.176439
-13.179190 7.625533 7.226415
-13.134700 7.332686 6.999972
-13.090210 7.299277 6.995495
-13.045720 6.966735 6.674969
-13.001230 6.931500 6.644666
-12.956740 6.689385 6.404515
-12.912250 6.636411 6.351907
-12.867760 6.390853 6.105454
-12.823270 6.363462 6.075258
-12.778780 6.510333 6.215249
-12.734280 6.306936 5.995334
-12.689790 5.954800 5.702006
-12.645300 5.875401 5.561721
-12.600810 5.959462 5.542716
-12.556320 5.561266 5.109938
-12.511830 5.372489 5.138837
-12.467340 5.356613 4.923109
-12.422850 5.403415 5.168179
-12.378360 5.364521 5.001787
-12.333870 4.958978 4.719126
-12.289380 5.100462 4.844296
-12.244890 5.025717 4.643385
-12.200400 4.969384 4.748828
-12.155910 4.923105 4.608611
-12.111420 4.698336 4.423094
-12.066930 4.823764 4.565714
-12.022440 4.722653 4.471943
-11.977940 4.732812 4.485152
-11.933450 4.575078 4.328510
-11.888960 4.580357 4.362689
-11.844470 4.530530 4.282272
-11.799980 4.462149 4.209935
-11.755490 4.524657 4.263220
-11.711000 4.425334 4.142718
-11.666510 4.366664 4.146474
-11.622020 4.198490 3.991534
-11.577530 4.347644 3.988916
-11.533040 4.710480 3.912576
-11.488550 4.225845 4.026343
-11.444060 3.767486 3.593122
-11.399570 3.883255 3.670893
-11.355080 3.883348 3.651760
-11.310590 3.554710 3.274344
-11.266100 3.445293 3.209879
-11.221610 3.525107 3.343947
-11.177110 3.229934 3.030544
-11.132620 3.308306 3.133634
-11.088130 3.035106 2.850402
-11.043640 2.999721 2.803551
-10.999150 2.959488 2.786540
-10.954660 2.815306 2.640682
-10.910170 2.624818 2.449392
-10.865680 2.522545 2.346887
-10.821190 2.468525 2.292983
-10.776700 2.274308 2.098976
-10.732210 2.250332 2.073980
-10.687720 2.256918 2.013156
-10.643230 1.934675 1.758235
-10.598740 1.873370 1.698784
-10.554250 2.079940 1.906364
-10.509760 2.046234 1.665302
-10.465270 2.006154 1.816844
-10.420780 1.410656 1.205864
-10.376280 1.459894 1.279228
-10.331790 1.608168 1.401980
-10.287300 1.127915 0.805669
-10.242810 1.409084 1.234302
-10.198320 0.990704 0.804404
-10.153830 1.172524 0.986378
-10.109340 1.046129 0.854368
-10.064850 0.912514 0.725118
-10.020360 1.010414 0.708158
-9.975870 0.762232 0.571650
-9.931379 0.713679 0.519616
-9.886888 0.560227 0.359086
-9.842398 0.662820 0.440158
-9.797907 0.481378 0.206584
-9.753417 0.634101 0.358766
-9.708926 0.267519 0.105312
-9.664436 0.322590 -0.024731
-9.619945 0.269472 -0.063060
-9.575454 0.177150 0.065527
-9.530964 0.241118 0.005536
-9.486473 0.167812 0.112643
-9.441983 0.000000 0.000000
-9.397492 0.286047 0.208278
-9.353002 0.121034 -0.006823
-9.308511 0.230894 -0.111263
-9.264021 0.090004 0.010135
-9.219530 0.043650 -0.040374
-9.175039 0.225123 -0.040003
-9.130549 0.340006 0.057416
-9.086058 0.314109 0.079776
-9.041568 0.350892 0.209077
-8.997077 0.181880 0.029653
-8.952587 0.290050 0.022643
-8.908096 0.329712 0.179569
-8.863605 0.323960 0.175633
-8.819115 0.380311 0.132341
-8.774624 0.398073 0.245977
-8.730134 0.459726 0.240817
-8.685643 0.250127 0.061368
-8.641153 0.447243 0.275285
-8.596662 0.668649 0.477659
-8.552171 0.675465 0.492125
-8.507681 0.572261 0.303652
-8.463190 0.630667 0.358971
-8.418700 0.810990 0.609191
-8.374209 0.673910 0.498251
-8.329719 0.804631 0.459874
-8.285228 0.667716 0.431379
-8.240738 0.659180 0.469745
-8.196247 0.950410 0.709263
-8.151756 0.737849 0.516863
-8.107266 0.884086 0.671518
-8.062775 0.776427 0.567199
-8.018285 0.963214 0.754796
-7.973794 0.921523 0.711902
-7.929304 0.918037 0.703933
-7.884813 0.994093 0.767449
-7.840322 1.141972 0.882082
-7.795832 0.990491 0.789880
-7.751341 1.205083 0.972493
-7.706851 1.356969 1.147817
-7.662360 1.507494 1.296920
-7.617870 1.048365 0.821869
-7.573379 0.984651 0.782621
-7.528888 1.493473 1.244767
-7.484398 1.632685 1.309847
-7.439907 1.650952 1.360176
-7.395417 1.545062 1.239050
-7.350926 1.536579 1.196299
-7.306436 1.783589 1.334015
-7.261945 1.602436 1.302824
-7.217455 1.566097 1.217867
-7.172964 1.589978 1.256228
-7.128473 1.520768 1.192950
-7.083983 1.457158 1.130838
-7.039492 1.534472 1.206224
-6.995002 1.540687 1.205599
-6.950511 1.493116 1.198454
-6.906021 1.503969 1.196855
-6.861530 1.578308 1.232601
-6.817039 1.392539 1.097353
-6.772549 1.653573 1.372201
-6.728058 1.615439 1.278065
-6.683568 1.610123 1.143399
-6.639077 1.666522 1.354030
-6.594587 1.490098 1.067212
-6.550096 1.840274 1.500902
-6.505606 1.939225 1.414805
-6.461115 2.027486 1.496300
-6.416624 2.172121 1.545491
-6.372134 2.114355 1.686025
-6.327643 2.295202 1.805888
-6.283153 2.451330 2.008478
-6.238662 2.462046 1.984736
-6.194172 2.653036 2.199764
-6.149681 2.753506 2.251018
-6.105190 2.953161 2.493437
-6.060700 2.982103 2.522119
-6.016209 3.042768 2.584144
-5.971719 3.303698 2.848284
-5.927228 3.182364 2.731220
-5.882738 3.419419 2.966363
-5.838247 3.457551 2.955341
-5.793756 3.839731 3.387929
-5.749266 3.653680 3.203708
-5.704775 3.952745 3.423569
-5.660285 4.374830 3.487862
-5.615794 4.359722 3.886286
-5.571304 4.161740 3.573450
-5.526813 4.477289 3.919579
-5.482323 4.469357 3.841915
-5.437832 4.996706 4.142070
-5.393341 4.806650 4.214090
-5.348851 4.808356 4.228360
-5.304360 4.954688 4.372126
-5.259870 5.140456 4.544364
-5.215379 5.300059 4.709761
-5.170889 5.375856 4.787422
-5.126398 5.532317 4.943727
-5.081907 5.620833 5.029905
-5.037417 5.726724 5.143458
-4.992926 5.945337 5.330059
-4.948436 6.155147 5.498815
-4.903945 6.303667 5.709779
-4.859455 6.305843 5.703763
-4.814964 6.552360 5.933612
-4.770473 6.585109 6.017287
-4.725983 7.056108 6.488531
-4.681492 6.955425 6.386981
-4.637002 7.277831 6.599861
-4.592511 7.379386 6.657534
-4.548021 7.547371 6.974321
-4.503530 7.510301 6.939857
-4.459040 7.808101 7.119897
-4.414549 7.906403 7.317587
-4.370058 8.034288 7.423334
-4.325568 8.237271 7.635621
-4.281077 8.327383 7.729633
-4.236587 8.332008 7.735928
-4.192096 8.693697 8.098353
-4.147606 8.896656 8.301614
-4.103115 8.885332 8.290437
-4.058624 8.894011 8.299159
-4.014134 8.996164 8.401364
-3.969643 9.244526 8.649714
-3.925153 9.363549 8.768783
-3.880662 9.567230 8.972460
-3.836172 9.513819 8.919051
-3.791681 9.699130 9.104364
-3.747191 9.872679 9.277904
-3.702700 9.669199 9.074444
-3.658209 9.769898 9.175114
-3.613719 10.236953 9.642145
-3.569228 9.786557 9.191803
