# Supplementary material for: Microtubule assembly governed by tubulin allosteric gain in flexibility and lattice induced fit
Source: eLife. 2018 Apr 13;7:e34353. doi: 10.7554/eLife.34353 (PMC5945277; doi:10.7554/eLife.34353)
Supplement: Figure 7—source data 1. [file elife-34353-fig7-data1.txt]

#
# RAW DATA
# to reproduce Fig. 7 modify x-axis as (-1)*x + 9.47551
# where 9.47551 is the position of reference structure (3JAT)
#
-0.276406 6.551846 4.195458
-0.213195 5.685898 3.329510
-0.149983 5.487528 3.131138
-0.086772 4.884932 2.528544
-0.023560 4.463454 2.107066
0.039652 3.985392 1.629004
0.102863 3.411343 1.054953
0.166075 3.013916 0.657524
0.229286 2.588077 0.231679
0.292498 2.194741 -0.161675
0.355709 1.728876 -0.627604
0.418921 1.336273 -1.020405
0.482133 0.823828 -1.533508
0.545344 0.535055 -1.824671
0.608556 0.097939 -2.254919
0.671767 -0.313660 -2.674622
0.734979 -0.688024 -3.047122
0.798190 -1.191548 -3.541620
0.861402 -1.657488 -4.024222
0.924613 -2.106333 -4.462763
0.987825 -2.468745 -4.822321
1.051037 -2.874496 -5.227594
1.114248 -3.303371 -5.655969
1.177460 -3.800247 -6.150869
1.240671 -4.252576 -6.605658
1.303883 -4.486963 -6.839129
1.367094 -4.938486 -7.290038
1.430306 -5.198187 -7.549873
1.493517 -5.439219 -7.792503
1.556729 -5.825135 -8.181305
1.619941 -5.884386 -8.237028
1.683152 -6.195526 -8.540394
1.746364 -6.166263 -8.511209
1.809575 -6.394339 -8.736651
1.872787 -6.350837 -8.706205
1.935998 -6.439875 -8.781209
1.999210 -6.591763 -8.933869
2.062422 -6.633986 -8.974972
2.125633 -6.652229 -9.004153
2.188845 -6.811610 -9.156292
2.252056 -6.823315 -9.170883
2.315268 -7.035637 -9.382977
2.378479 -7.119399 -9.459725
2.441691 -7.097769 -9.431369
2.504902 -7.372389 -9.712321
2.568114 -7.416291 -9.753071
2.631326 -7.416581 -9.768853
2.694537 -7.389419 -9.735429
2.757749 -7.320367 -9.680011
2.820960 -7.327125 -9.668617
2.884172 -7.279480 -9.630510
2.947383 -7.163866 -9.523632
3.010595 -7.018465 -9.368509
3.073806 -6.889741 -9.217465
3.137018 -6.694454 -9.027034
3.200230 -6.579609 -8.926951
3.263441 -6.409593 -8.786937
3.326653 -6.249604 -8.621946
3.389864 -6.094657 -8.477159
3.453076 -5.829154 -8.184012
3.516287 -5.644182 -7.996496
3.579499 -5.448401 -7.755133
3.642711 -5.310438 -7.546878
3.705922 -5.137833 -7.339693
3.769134 -5.109607 -7.244193
3.832345 -5.246169 -7.355833
3.895557 -5.336369 -7.458501
3.958768 -5.398789 -7.494609
4.021980 -5.402277 -7.538649
4.085191 -5.555686 -7.730202
4.148403 -5.426514 -7.554992
4.211615 -5.479123 -7.566581
4.274826 -5.392548 -7.441682
4.338038 -5.251024 -7.213964
4.401249 -4.923045 -6.834845
4.464461 -4.479326 -6.374172
4.527672 -4.155299 -6.027039
4.590884 -3.698852 -5.598646
4.654095 -3.175810 -5.103832
4.717307 -2.586855 -4.572349
4.780519 -2.013697 -3.988787
4.843730 -1.492840 -3.453334
4.906942 -1.127338 -2.990094
4.970153 -0.662605 -2.424387
5.033365 -0.394830 -2.035782
5.096576 -0.226106 -1.728168
5.159788 -0.092363 -1.563279
5.223000 0.157168 -1.318649
5.286211 0.409961 -1.010013
5.349423 0.741561 -0.661402
5.412634 1.167194 -0.224167
5.475846 1.536973 0.142986
5.539057 1.948601 0.548425
5.602269 2.596883 1.203059
5.665480 2.978157 1.581473
5.728692 3.612650 2.204256
5.791904 4.179087 2.776833
5.855115 4.778499 3.359757
5.918327 5.450216 4.095242
5.981538 6.035522 4.639860
6.044750 6.666632 5.310202
6.107961 7.433199 6.024761
6.171173 8.074165 6.659983
6.234384 8.740256 7.288776
6.297596 9.374102 7.917632
6.360808 10.039428 8.601522
6.424019 10.662106 9.327811
6.487231 11.300758 10.087482
6.550442 11.566621 10.726539
6.613654 11.732292 11.200228
6.676865 11.691651 11.001229
6.740077 11.469881 10.645140
6.803289 10.834162 10.132979
6.866500 10.378751 9.782349
6.929712 9.953632 9.484422
6.992923 9.625969 9.136347
7.056135 9.437587 8.957195
7.119346 9.165703 8.692317
7.182558 8.968716 8.490026
7.245769 8.726078 8.268860
7.308981 8.413684 7.962678
7.372193 8.142298 7.694112
7.435404 8.007622 7.460156
7.498616 7.571082 7.109150
7.561827 7.159795 6.681799
7.625039 6.772926 6.368804
7.688250 6.379326 5.889862
7.751462 6.108725 5.691321
7.814673 5.911391 5.448115
7.877885 5.602316 5.179312
7.941097 5.290039 4.967775
8.004308 5.211939 4.856521
8.067520 4.980945 4.590371
8.130731 4.638658 4.277686
8.193943 4.305260 3.945374
8.257154 4.175898 3.804118
8.320366 3.886945 3.504647
8.383578 3.709813 3.292803
8.446789 3.470862 3.162770
8.510001 3.300962 2.812478
8.573212 3.049906 2.708266
8.636424 2.889599 2.559705
8.699635 2.770160 2.443076
8.762847 2.731709 2.591167
8.826058 2.455638 2.350880
8.889270 2.160017 1.994585
8.952482 1.975133 1.892629
9.015693 1.750708 1.692128
9.078905 1.508714 1.465348
9.142116 1.360421 1.316455
9.205328 1.202806 1.095202
9.268539 0.991934 0.928588
9.331751 0.869837 0.826620
9.394962 0.793298 0.734603
9.458174 0.693375 0.593692
9.521386 0.533808 0.419375
9.584597 0.387522 0.337407
9.647809 0.222653 0.105922
9.711020 0.000000 0.000000
9.774232 0.279186 0.097025
9.837443 0.081352 -0.015440
9.900655 0.146029 0.033230
9.963867 0.208552 0.106583
10.027080 0.254549 0.151341
10.090290 0.479714 0.366873
10.153500 0.557135 0.428068
10.216710 0.795870 0.605193
10.279920 0.799971 0.661082
10.343140 1.125163 0.913663
10.406350 1.327626 1.120267
10.469560 1.494694 1.260636
10.532770 1.623258 1.378684
10.595980 1.763602 1.472374
10.659190 1.928260 1.582050
10.722410 2.037819 1.551467
10.785620 2.239695 1.724083
10.848830 2.283002 1.771542
10.912040 2.466291 1.944367
10.975250 2.659671 2.172091
11.038460 2.746349 2.227573
11.101670 3.026790 2.516008
11.164890 3.099982 2.703210
11.228100 3.379887 2.969295
11.291310 3.644343 3.244250
11.354520 4.104815 3.749771
11.417730 4.254189 3.896125
11.480940 4.589276 4.231230
11.544160 5.002802 4.601273
11.607370 5.282805 4.923976
11.670580 5.698536 5.323916
11.733790 6.168321 5.811335
11.797000 6.589367 6.231337
11.860210 7.110877 6.752421
11.923420 7.733792 7.375224
11.986640 8.380734 8.022112
12.049850 8.847554 8.488950
12.113060 9.777888 9.419280
